# Supplementary material for: The functional landscape of mouse gene expression
Source: J Biol. 2004 Dec 6;3(5):21. doi: 10.1186/jbiol16 (PMC549719; doi:10.1186/jbiol16)
Supplement: Additional data file 3 — Array Design 1 (spot map) [file jbiol16-s3.tdt]

name	gene_name	start_pos	seq	control_type	row	col	number
CTRL:(+)Pro25G	(+)Pro25G	0	ATCATCGTAGCTGGTCAGTGTATCC	pos	1	1	1
CTRL:(+)Pro25G	(+)Pro25G	0	ATCATCGTAGCTGGTCAGTGTATCC	pos	2	1	216
CTRL:(+)Pro25G_onG3PDH570_1(60)	(+)Pro25G_onG3PDH570_1(60)	0	ATCATCGTAGCTGGTCAGTGTATCCGTGTGAACCATGAGAAGTATGACAATTTTTTTTTT	pos	3	1	431
CTRL:(-)GD11	(-)GD11	0	GCTAGCTAGCTAGCTAGCGCTAGCGAAAGCTAGCGCTAGCTAGCTAGCTAGCTTTTTTTT	neg	4	1	646
CTRL:(-)3xSLv1	(-)3xSLv1	0	GCTAGCGAAAGCTAGCTTTTCGATCGGAAACGATCGTTTTCCAGTGACGAAAGTCACTGG	neg	5	1	861
CTRL:(+)Pro25G	(+)Pro25G	0	ATCATCGTAGCTGGTCAGTGTATCC	pos	6	1	1076
CTRL:(+)Pro25G_onG3PDH570_1(60)	(+)Pro25G_onG3PDH570_1(60)	0	ATCATCGTAGCTGGTCAGTGTATCCGTGTGAACCATGAGAAGTATGACAATTTTTTTTTT	pos	7	1	1291
CTRL:(-)GD11	(-)GD11	0	GCTAGCTAGCTAGCTAGCGCTAGCGAAAGCTAGCGCTAGCTAGCTAGCTAGCTTTTTTTT	neg	8	1	1506
CTRL:(-)3xSLv1	(-)3xSLv1	0	GCTAGCGAAAGCTAGCTTTTCGATCGGAAACGATCGTTTTCCAGTGACGAAAGTCACTGG	neg	9	1	1721
CTRL:(+)Pro25G	(+)Pro25G	0	ATCATCGTAGCTGGTCAGTGTATCC	pos	10	1	1936
CTRL:(+)Pro25G_onG3PDH570_1(60)	(+)Pro25G_onG3PDH570_1(60)	0	ATCATCGTAGCTGGTCAGTGTATCCGTGTGAACCATGAGAAGTATGACAATTTTTTTTTT	pos	11	1	2151
CTRL:(-)GD11	(-)GD11	0	GCTAGCTAGCTAGCTAGCGCTAGCGAAAGCTAGCGCTAGCTAGCTAGCTAGCTTTTTTTT	neg	12	1	2366
CTRL:(-)3xSLv1	(-)3xSLv1	0	GCTAGCGAAAGCTAGCTTTTCGATCGGAAACGATCGTTTTCCAGTGACGAAAGTCACTGG	neg	13	1	2581
CTRL:(+)Pro25G	(+)Pro25G	0	ATCATCGTAGCTGGTCAGTGTATCC	pos	14	1	2796
CTRL:(+)Pro25G_onG3PDH570_1(60)	(+)Pro25G_onG3PDH570_1(60)	0	ATCATCGTAGCTGGTCAGTGTATCCGTGTGAACCATGAGAAGTATGACAATTTTTTTTTT	pos	15	1	3011
CTRL:(-)GD11	(-)GD11	0	GCTAGCTAGCTAGCTAGCGCTAGCGAAAGCTAGCGCTAGCTAGCTAGCTAGCTTTTTTTT	neg	16	1	3226
CTRL:(-)3xSLv1	(-)3xSLv1	0	GCTAGCGAAAGCTAGCTTTTCGATCGGAAACGATCGTTTTCCAGTGACGAAAGTCACTGG	neg	17	1	3441
CTRL:(+)Pro25G	(+)Pro25G	0	ATCATCGTAGCTGGTCAGTGTATCC	pos	18	1	3656
CTRL:(+)Pro25G_onG3PDH570_1(60)	(+)Pro25G_onG3PDH570_1(60)	0	ATCATCGTAGCTGGTCAGTGTATCCGTGTGAACCATGAGAAGTATGACAATTTTTTTTTT	pos	19	1	3871
CTRL:(-)GD11	(-)GD11	0	GCTAGCTAGCTAGCTAGCGCTAGCGAAAGCTAGCGCTAGCTAGCTAGCTAGCTTTTTTTT	neg	20	1	4086
CTRL:(-)3xSLv1	(-)3xSLv1	0	GCTAGCGAAAGCTAGCTTTTCGATCGGAAACGATCGTTTTCCAGTGACGAAAGTCACTGG	neg	21	1	4301
CTRL:(+)Pro25G	(+)Pro25G	0	ATCATCGTAGCTGGTCAGTGTATCC	pos	22	1	4516
CTRL:(+)Pro25G_onG3PDH570_1(60)	(+)Pro25G_onG3PDH570_1(60)	0	ATCATCGTAGCTGGTCAGTGTATCCGTGTGAACCATGAGAAGTATGACAATTTTTTTTTT	pos	23	1	4731
CTRL:(-)GD11	(-)GD11	0	GCTAGCTAGCTAGCTAGCGCTAGCGAAAGCTAGCGCTAGCTAGCTAGCTAGCTTTTTTTT	neg	24	1	4946
CTRL:(-)3xSLv1	(-)3xSLv1	0	GCTAGCGAAAGCTAGCTTTTCGATCGGAAACGATCGTTTTCCAGTGACGAAAGTCACTGG	neg	25	1	5161
CTRL:(+)Pro25G	(+)Pro25G	0	ATCATCGTAGCTGGTCAGTGTATCC	pos	26	1	5376
CTRL:(+)Pro25G_onG3PDH570_1(60)	(+)Pro25G_onG3PDH570_1(60)	0	ATCATCGTAGCTGGTCAGTGTATCCGTGTGAACCATGAGAAGTATGACAATTTTTTTTTT	pos	27	1	5591
CTRL:(-)GD11	(-)GD11	0	GCTAGCTAGCTAGCTAGCGCTAGCGAAAGCTAGCGCTAGCTAGCTAGCTAGCTTTTTTTT	neg	28	1	5806
CTRL:(-)3xSLv1	(-)3xSLv1	0	GCTAGCGAAAGCTAGCTTTTCGATCGGAAACGATCGTTTTCCAGTGACGAAAGTCACTGG	neg	29	1	6021
CTRL:(+)Pro25G	(+)Pro25G	0	ATCATCGTAGCTGGTCAGTGTATCC	pos	30	1	6236
CTRL:(+)Pro25G_onG3PDH570_1(60)	(+)Pro25G_onG3PDH570_1(60)	0	ATCATCGTAGCTGGTCAGTGTATCCGTGTGAACCATGAGAAGTATGACAATTTTTTTTTT	pos	31	1	6451
CTRL:(-)GD11	(-)GD11	0	GCTAGCTAGCTAGCTAGCGCTAGCGAAAGCTAGCGCTAGCTAGCTAGCTAGCTTTTTTTT	neg	32	1	6666
CTRL:(-)3xSLv1	(-)3xSLv1	0	GCTAGCGAAAGCTAGCTTTTCGATCGGAAACGATCGTTTTCCAGTGACGAAAGTCACTGG	neg	33	1	6881
CTRL:(+)Pro25G	(+)Pro25G	0	ATCATCGTAGCTGGTCAGTGTATCC	pos	34	1	7096
CTRL:(+)Pro25G_onG3PDH570_1(60)	(+)Pro25G_onG3PDH570_1(60)	0	ATCATCGTAGCTGGTCAGTGTATCCGTGTGAACCATGAGAAGTATGACAATTTTTTTTTT	pos	35	1	7311
CTRL:(-)GD11	(-)GD11	0	GCTAGCTAGCTAGCTAGCGCTAGCGAAAGCTAGCGCTAGCTAGCTAGCTAGCTTTTTTTT	neg	36	1	7526
CTRL:(-)3xSLv1	(-)3xSLv1	0	GCTAGCGAAAGCTAGCTTTTCGATCGGAAACGATCGTTTTCCAGTGACGAAAGTCACTGG	neg	37	1	7741
CTRL:(+)Pro25G	(+)Pro25G	0	ATCATCGTAGCTGGTCAGTGTATCC	pos	38	1	7956
CTRL:(+)Pro25G_onG3PDH570_1(60)	(+)Pro25G_onG3PDH570_1(60)	0	ATCATCGTAGCTGGTCAGTGTATCCGTGTGAACCATGAGAAGTATGACAATTTTTTTTTT	pos	39	1	8171
CTRL:(-)GD11	(-)GD11	0	GCTAGCTAGCTAGCTAGCGCTAGCGAAAGCTAGCGCTAGCTAGCTAGCTAGCTTTTTTTT	neg	40	1	8386
CTRL:(-)3xSLv1	(-)3xSLv1	0	GCTAGCGAAAGCTAGCTTTTCGATCGGAAACGATCGTTTTCCAGTGACGAAAGTCACTGG	neg	41	1	8601
CTRL:(+)Pro25G	(+)Pro25G	0	ATCATCGTAGCTGGTCAGTGTATCC	pos	42	1	8816
CTRL:(+)Pro25G_onG3PDH570_1(60)	(+)Pro25G_onG3PDH570_1(60)	0	ATCATCGTAGCTGGTCAGTGTATCCGTGTGAACCATGAGAAGTATGACAATTTTTTTTTT	pos	43	1	9031
CTRL:(-)GD11	(-)GD11	0	GCTAGCTAGCTAGCTAGCGCTAGCGAAAGCTAGCGCTAGCTAGCTAGCTAGCTTTTTTTT	neg	44	1	9246
CTRL:(-)3xSLv1	(-)3xSLv1	0	GCTAGCGAAAGCTAGCTTTTCGATCGGAAACGATCGTTTTCCAGTGACGAAAGTCACTGG	neg	45	1	9461
CTRL:(+)Pro25G	(+)Pro25G	0	ATCATCGTAGCTGGTCAGTGTATCC	pos	46	1	9676
CTRL:(+)Pro25G_onG3PDH570_1(60)	(+)Pro25G_onG3PDH570_1(60)	0	ATCATCGTAGCTGGTCAGTGTATCCGTGTGAACCATGAGAAGTATGACAATTTTTTTTTT	pos	47	1	9891
CTRL:(-)GD11	(-)GD11	0	GCTAGCTAGCTAGCTAGCGCTAGCGAAAGCTAGCGCTAGCTAGCTAGCTAGCTTTTTTTT	neg	48	1	10106
CTRL:(-)3xSLv1	(-)3xSLv1	0	GCTAGCGAAAGCTAGCTTTTCGATCGGAAACGATCGTTTTCCAGTGACGAAAGTCACTGG	neg	49	1	10321
CTRL:(+)Pro25G	(+)Pro25G	0	ATCATCGTAGCTGGTCAGTGTATCC	pos	50	1	10536
CTRL:(+)Pro25G_onG3PDH570_1(60)	(+)Pro25G_onG3PDH570_1(60)	0	ATCATCGTAGCTGGTCAGTGTATCCGTGTGAACCATGAGAAGTATGACAATTTTTTTTTT	pos	51	1	10751
CTRL:(-)GD11	(-)GD11	0	GCTAGCTAGCTAGCTAGCGCTAGCGAAAGCTAGCGCTAGCTAGCTAGCTAGCTTTTTTTT	neg	52	1	10966
CTRL:(-)3xSLv1	(-)3xSLv1	0	GCTAGCGAAAGCTAGCTTTTCGATCGGAAACGATCGTTTTCCAGTGACGAAAGTCACTGG	neg	53	1	11181
CTRL:(+)Pro25G	(+)Pro25G	0	ATCATCGTAGCTGGTCAGTGTATCC	pos	54	1	11396
CTRL:(+)Pro25G_onG3PDH570_1(60)	(+)Pro25G_onG3PDH570_1(60)	0	ATCATCGTAGCTGGTCAGTGTATCCGTGTGAACCATGAGAAGTATGACAATTTTTTTTTT	pos	55	1	11611
CTRL:(-)GD11	(-)GD11	0	GCTAGCTAGCTAGCTAGCGCTAGCGAAAGCTAGCGCTAGCTAGCTAGCTAGCTTTTTTTT	neg	56	1	11826
CTRL:(-)3xSLv1	(-)3xSLv1	0	GCTAGCGAAAGCTAGCTTTTCGATCGGAAACGATCGTTTTCCAGTGACGAAAGTCACTGG	neg	57	1	12041
CTRL:(+)Pro25G	(+)Pro25G	0	ATCATCGTAGCTGGTCAGTGTATCC	pos	58	1	12256
CTRL:(+)Pro25G_onG3PDH570_1(60)	(+)Pro25G_onG3PDH570_1(60)	0	ATCATCGTAGCTGGTCAGTGTATCCGTGTGAACCATGAGAAGTATGACAATTTTTTTTTT	pos	59	1	12471
CTRL:(-)GD11	(-)GD11	0	GCTAGCTAGCTAGCTAGCGCTAGCGAAAGCTAGCGCTAGCTAGCTAGCTAGCTTTTTTTT	neg	60	1	12686
CTRL:(-)3xSLv1	(-)3xSLv1	0	GCTAGCGAAAGCTAGCTTTTCGATCGGAAACGATCGTTTTCCAGTGACGAAAGTCACTGG	neg	61	1	12901
CTRL:(+)Pro25G	(+)Pro25G	0	ATCATCGTAGCTGGTCAGTGTATCC	pos	62	1	13116
CTRL:(+)Pro25G_onG3PDH570_1(60)	(+)Pro25G_onG3PDH570_1(60)	0	ATCATCGTAGCTGGTCAGTGTATCCGTGTGAACCATGAGAAGTATGACAATTTTTTTTTT	pos	63	1	13331
CTRL:(-)GD11	(-)GD11	0	GCTAGCTAGCTAGCTAGCGCTAGCGAAAGCTAGCGCTAGCTAGCTAGCTAGCTTTTTTTT	neg	64	1	13546
CTRL:(-)3xSLv1	(-)3xSLv1	0	GCTAGCGAAAGCTAGCTTTTCGATCGGAAACGATCGTTTTCCAGTGACGAAAGTCACTGG	neg	65	1	13761
CTRL:(+)Pro25G	(+)Pro25G	0	ATCATCGTAGCTGGTCAGTGTATCC	pos	66	1	13976
CTRL:(+)Pro25G_onG3PDH570_1(60)	(+)Pro25G_onG3PDH570_1(60)	0	ATCATCGTAGCTGGTCAGTGTATCCGTGTGAACCATGAGAAGTATGACAATTTTTTTTTT	pos	67	1	14191
CTRL:(-)GD11	(-)GD11	0	GCTAGCTAGCTAGCTAGCGCTAGCGAAAGCTAGCGCTAGCTAGCTAGCTAGCTTTTTTTT	neg	68	1	14406
CTRL:(-)3xSLv1	(-)3xSLv1	0	GCTAGCGAAAGCTAGCTTTTCGATCGGAAACGATCGTTTTCCAGTGACGAAAGTCACTGG	neg	69	1	14621
CTRL:(+)Pro25G	(+)Pro25G	0	ATCATCGTAGCTGGTCAGTGTATCC	pos	70	1	14836
CTRL:(+)Pro25G_onG3PDH570_1(60)	(+)Pro25G_onG3PDH570_1(60)	0	ATCATCGTAGCTGGTCAGTGTATCCGTGTGAACCATGAGAAGTATGACAATTTTTTTTTT	pos	71	1	15051
CTRL:(-)GD11	(-)GD11	0	GCTAGCTAGCTAGCTAGCGCTAGCGAAAGCTAGCGCTAGCTAGCTAGCTAGCTTTTTTTT	neg	72	1	15266
CTRL:(-)3xSLv1	(-)3xSLv1	0	GCTAGCGAAAGCTAGCTTTTCGATCGGAAACGATCGTTTTCCAGTGACGAAAGTCACTGG	neg	73	1	15481
CTRL:(+)Pro25G	(+)Pro25G	0	ATCATCGTAGCTGGTCAGTGTATCC	pos	74	1	15696
CTRL:(+)Pro25G_onG3PDH570_1(60)	(+)Pro25G_onG3PDH570_1(60)	0	ATCATCGTAGCTGGTCAGTGTATCCGTGTGAACCATGAGAAGTATGACAATTTTTTTTTT	pos	75	1	15911
CTRL:(-)GD11	(-)GD11	0	GCTAGCTAGCTAGCTAGCGCTAGCGAAAGCTAGCGCTAGCTAGCTAGCTAGCTTTTTTTT	neg	76	1	16126
CTRL:(-)3xSLv1	(-)3xSLv1	0	GCTAGCGAAAGCTAGCTTTTCGATCGGAAACGATCGTTTTCCAGTGACGAAAGTCACTGG	neg	77	1	16341
CTRL:(+)Pro25G	(+)Pro25G	0	ATCATCGTAGCTGGTCAGTGTATCC	pos	78	1	16556
CTRL:(+)Pro25G_onG3PDH570_1(60)	(+)Pro25G_onG3PDH570_1(60)	0	ATCATCGTAGCTGGTCAGTGTATCCGTGTGAACCATGAGAAGTATGACAATTTTTTTTTT	pos	79	1	16771
CTRL:(-)GD11	(-)GD11	0	GCTAGCTAGCTAGCTAGCGCTAGCGAAAGCTAGCGCTAGCTAGCTAGCTAGCTTTTTTTT	neg	80	1	16986
CTRL:(-)3xSLv1	(-)3xSLv1	0	GCTAGCGAAAGCTAGCTTTTCGATCGGAAACGATCGTTTTCCAGTGACGAAAGTCACTGG	neg	81	1	17201
CTRL:(+)Pro25G	(+)Pro25G	0	ATCATCGTAGCTGGTCAGTGTATCC	pos	82	1	17416
CTRL:(+)Pro25G_onG3PDH570_1(60)	(+)Pro25G_onG3PDH570_1(60)	0	ATCATCGTAGCTGGTCAGTGTATCCGTGTGAACCATGAGAAGTATGACAATTTTTTTTTT	pos	83	1	17631
CTRL:(-)GD11	(-)GD11	0	GCTAGCTAGCTAGCTAGCGCTAGCGAAAGCTAGCGCTAGCTAGCTAGCTAGCTTTTTTTT	neg	84	1	17846
CTRL:(-)3xSLv1	(-)3xSLv1	0	GCTAGCGAAAGCTAGCTTTTCGATCGGAAACGATCGTTTTCCAGTGACGAAAGTCACTGG	neg	85	1	18061
CTRL:(+)Pro25G	(+)Pro25G	0	ATCATCGTAGCTGGTCAGTGTATCC	pos	86	1	18276
CTRL:(+)Pro25G_onG3PDH570_1(60)	(+)Pro25G_onG3PDH570_1(60)	0	ATCATCGTAGCTGGTCAGTGTATCCGTGTGAACCATGAGAAGTATGACAATTTTTTTTTT	pos	87	1	18491
CTRL:(-)GD11	(-)GD11	0	GCTAGCTAGCTAGCTAGCGCTAGCGAAAGCTAGCGCTAGCTAGCTAGCTAGCTTTTTTTT	neg	88	1	18706
CTRL:(-)3xSLv1	(-)3xSLv1	0	GCTAGCGAAAGCTAGCTTTTCGATCGGAAACGATCGTTTTCCAGTGACGAAAGTCACTGG	neg	89	1	18921
CTRL:(+)Pro25G	(+)Pro25G	0	ATCATCGTAGCTGGTCAGTGTATCC	pos	90	1	19136
CTRL:(+)Pro25G_onG3PDH570_1(60)	(+)Pro25G_onG3PDH570_1(60)	0	ATCATCGTAGCTGGTCAGTGTATCCGTGTGAACCATGAGAAGTATGACAATTTTTTTTTT	pos	91	1	19351
CTRL:(-)GD11	(-)GD11	0	GCTAGCTAGCTAGCTAGCGCTAGCGAAAGCTAGCGCTAGCTAGCTAGCTAGCTTTTTTTT	neg	92	1	19566
CTRL:(-)3xSLv1	(-)3xSLv1	0	GCTAGCGAAAGCTAGCTTTTCGATCGGAAACGATCGTTTTCCAGTGACGAAAGTCACTGG	neg	93	1	19781
CTRL:(+)Pro25G	(+)Pro25G	0	ATCATCGTAGCTGGTCAGTGTATCC	pos	94	1	19996
CTRL:(+)Pro25G_onG3PDH570_1(60)	(+)Pro25G_onG3PDH570_1(60)	0	ATCATCGTAGCTGGTCAGTGTATCCGTGTGAACCATGAGAAGTATGACAATTTTTTTTTT	pos	95	1	20211
CTRL:(-)GD11	(-)GD11	0	GCTAGCTAGCTAGCTAGCGCTAGCGAAAGCTAGCGCTAGCTAGCTAGCTAGCTTTTTTTT	neg	96	1	20426
CTRL:(-)3xSLv1	(-)3xSLv1	0	GCTAGCGAAAGCTAGCTTTTCGATCGGAAACGATCGTTTTCCAGTGACGAAAGTCACTGG	neg	97	1	20641
CTRL:(+)Pro25G	(+)Pro25G	0	ATCATCGTAGCTGGTCAGTGTATCC	pos	98	1	20856
CTRL:(+)Pro25G_onG3PDH570_1(60)	(+)Pro25G_onG3PDH570_1(60)	0	ATCATCGTAGCTGGTCAGTGTATCCGTGTGAACCATGAGAAGTATGACAATTTTTTTTTT	pos	99	1	21071
CTRL:(-)GD11	(-)GD11	0	GCTAGCTAGCTAGCTAGCGCTAGCGAAAGCTAGCGCTAGCTAGCTAGCTAGCTTTTTTTT	neg	100	1	21286
CTRL:(-)3xSLv1	(-)3xSLv1	0	GCTAGCGAAAGCTAGCTTTTCGATCGGAAACGATCGTTTTCCAGTGACGAAAGTCACTGG	neg	101	1	21501
CTRL:(+)Pro25G	(+)Pro25G	0	ATCATCGTAGCTGGTCAGTGTATCC	pos	102	1	21716
CTRL:(+)Pro25G_onG3PDH570_1(60)	(+)Pro25G_onG3PDH570_1(60)	0	ATCATCGTAGCTGGTCAGTGTATCCGTGTGAACCATGAGAAGTATGACAATTTTTTTTTT	pos	103	1	21931
CTRL:(-)GD11	(-)GD11	0	GCTAGCTAGCTAGCTAGCGCTAGCGAAAGCTAGCGCTAGCTAGCTAGCTAGCTTTTTTTT	neg	104	1	22146
CTRL:(+)Pro25G	(+)Pro25G	0	ATCATCGTAGCTGGTCAGTGTATCC	pos	105	1	22361
CTRL:(+)Pro25G_onG3PDH570_1(60)	(+)Pro25G_onG3PDH570_1(60)	0	ATCATCGTAGCTGGTCAGTGTATCCGTGTGAACCATGAGAAGTATGACAATTTTTTTTTT	pos	1	2	2
TRH11819	TRH11819	0	GTTTTAAGCTTTTATTTGCTTCTGGAAGGAGTGTTACTTCTGTTTTTTTTTTTTTTTTTT	0	2	2	217
TRH17287	TRH17287	0	AGTCTAAGAGAATAAATAGGCTAGAAGATGAAAGGAAGCCGATTTTTTTTTTTTTTTTTT	0	3	2	432
TRH14871	TRH14871	0	GACATCTCTGTGTTTAAAGACACATCAGGAGCCAAGTATGTTTTTTTTTTTTTTTTTTTT	0	4	2	647
TRH13300	TRH13300	0	TGCGCATTCATTATTCAACAACAGGAGGAAAATAATAAGTTTTTTTTTTTTTTTTTTTTT	0	5	2	862
TRH717	TRH717	0	CAGCTCCCAGAGCCCCTTTGCCCTCGTCAGCAGTACCCGATTTTTTTTTTTTTTTTTTTT	0	6	2	1077
TRH3376	TRH3376	0	CTGTTGGGGCTTTGGGGCTTTGCAGACGCTGTCTGTCGTTTTTTTTTTTTTTTTTTTTTT	0	7	2	1292
TRH6909	TRH6909	0	GAAGATCTATGCATTTTTTTACACTTACACATAAACTGGTATTTTCGATTTTTTTTTTTT	0	8	2	1507
TRH14070	TRH14070	0	AACATCTTAGATGAAGTCAAAAAACCCAAAAACGTGACTCTTTTTTTTTTTTTTTTTTTT	0	9	2	1722
TRH16729	TRH16729	0	CAGAAATGAGTCAATACCACATCTACAGACATAGTGGACGTTTTTTTTTTTTTTTTTTTT	0	10	2	1937
TRH20041	TRH20041	0	AGAAAAGTAGAAAAGGAGTGTGTGGAATGGCACTAGTGTCTTTTTTTTTTTTTTTTTTTT	0	11	2	2152
TRH10579	TRH10579	0	AAGACAAAATCTGAATCTGAAAAACCTCTTCCACCCTTCTTTTTTTTTTTTTTTTTTTTT	0	12	2	2367
TRH14215	TRH14215	0	ATCTGCCTATTTAGTAAAACCATCACACCAGGAGTCAGTCTTTTTTTTTTTTTTTTTTTT	0	13	2	2582
TRH12771	TRH12771	0	AATCTTGCCTCTCCATTTGTCTCACAGACTAAGTTCAATATTTTTTTTTTTTTTTTTTTT	0	14	2	2797
TRH9452	TRH9452	0	GAGACTCAATTTCCATAAAATGCTTAAGTACCTTAGAAGATTGTATGCTTTTTTTTTTTT	0	15	2	3012
TRH7439	TRH7439	0	TTGTAAGTTCTGCTGTGGTTGGAACAATTATCATTTTATCTAGCTTTTTTTTTTTTTTTT	0	16	2	3227
TRH2073	TRH2073	0	CCCGTCTCTGCCACCCCCCCCCCCCAATCTCTGGTACACTTTTTTTTTTTTTTTTTTTTT	0	17	2	3442
TRH19702	TRH19702	0	CTTCACTAAGGATCTCATGGAAAATGTCTATGGTAACCCTTTTTTTTTTTTTTTTTTTTT	0	18	2	3657
TRH21188	TRH21188	0	AATCTATAATTCAAATAACCAGAAGATCACAAACCTAAAACAGAAGGTAGCTTTTTTTTT	0	19	2	3872
TRH8954	TRH8954	0	CTACTACAGATGACAATACTCCAAATGCTACAGCTGATACCTCTTTTTTTTTTTTTTTTT	0	20	2	4087
TRH2678	TRH2678	0	AGTGGTGCGCTTGGGTGCCCAAGTGCACGTCCGCGACTACTTTTTTTTTTTTTTTTTTTT	0	21	2	4302
TRH17434	TRH17434	0	AGTCTACCACTTTTGTTTTAGTATGATGCACTCCAGTTGTTCTTTTTTTTTTTTTTTTTT	0	22	2	4517
TRH19462	TRH19462	0	AGCAGGAGCTCTGGTTAGACTTAAGGCACATTACCTTACATTTTTTTTTTTTTTTTTTTT	0	23	2	4732
TRH7058	TRH7058	0	GTAAAGATATTGTCAAGACCAGCAGCTCAGAAGAAGCTAGTTTTTTTTTTTTTTTTTTTT	0	24	2	4947
TRH4064	TRH4064	0	CAAGAGGCAGTCAAGACAGGTCAGAAAATCCTTATAGAGCTTTTTTTTTTTTTTTTTTTT	0	25	2	5162
TRH2811	TRH2811	0	TTTGCCATGCACGGTAAACCTGGATCCCAAACTACGGGAGTTTTTTTTTTTTTTTTTTTT	0	26	2	5377
TRH2501	TRH2501	0	AAGCTGCAAGTGCGCAAGATATTGGCACTGACAGATATCGTTTTTTTTTTTTTTTTTTTT	0	27	2	5592
TRH21612	TRH21612	0	GAAAACTATGCTCCTCTGTCAAGAATCGGCTTGTTCGTTATTTTTTTTTTTTTTTTTTTT	0	28	2	5807
TRH15671	TRH15671	0	CTACCAGAGAGAAAATCAGTTGTTCTGGTGATCCATCAAGTTTTTTTTTTTTTTTTTTTT	0	29	2	6022
TRH2666	TRH2666	0	TCAATGGCCTGGCCAGCCTGGTGATGCTCTGCCGCTATCGTTTTTTTTTTTTTTTTTTTT	0	30	2	6237
TRH1582	TRH1582	0	AGATGGCCGACATGTACACCCGCCTCATGGCAAGTCGACATTTTTTTTTTTTTTTTTTTT	0	31	2	6452
TRH21763	TRH21763	0	TTATACACCTTACAAAGTGACATATGCTTCTGACTATTTTGACCATTTTTTTTTTTTTTT	0	32	2	6667
TRH93	TRH93	0	GTATCTTATTTATATATTAATGGAGTAAGTTCTGGATACTGTTTATGGTATTTTCGTGCT	0	33	2	6882
TRH6308	TRH6308	0	GTTACTACTGTGATATGTATCTTACCCACAATTCTCCATCTATGAGGTTTTTTTTTTTTT	0	34	2	7097
TRH13172	TRH13172	0	GATGTGACTGGAGTGACTACTGTTTATTCTCCATCAGTTCTTTTTTTTTTTTTTTTTTTT	0	35	2	7312
TRH11746	TRH11746	0	ATCAGGATCTGTGGATGTGTTTAGACAGATGGAGGAATTATTTTTTTTTTTTTTTTTTTT	0	36	2	7527
TRH3851	TRH3851	0	GGAGAATGAAAGACCTGGAGTTGGTTCTAGGTCTATGAATTTTTTTTTTTTTTTTTTTTT	0	37	2	7742
TRH14478	TRH14478	0	ACCAAGTCACGGCCAGGGATATAGATATAGATACAGATACGTTTTTTTTTTTTTTTTTTT	0	38	2	7957
TRH4794	TRH4794	0	AAGTACAGACCTATCAAATTACCTGAAGGGGAACTGGTCGTTTTTTTTTTTTTTTTTTTT	0	39	2	8172
TRH5201	TRH5201	0	ACTCTGGCCATGGGTTACACTGTTACACTCTACCCTAAATTTTTTTTTTTTTTTTTTTTT	0	40	2	8387
TRH11991	TRH11991	0	ATCCTCTGCAATTGCTGATTCATTTAGCCATTCATCTACTTTTTTTTTTTTTTTTTTTTT	0	41	2	8602
TRH20934	TRH20934	0	AGAGATAAATATTATTCCATTTACTCAGTGAAACTGATTTCAGTAGTGTTATTATTTTTG	0	42	2	8817
TRH348	TRH348	0	GATGCCTATCATCCCGCCTTCAAAATCAATGCTAACTGCGTTTTTTTTTTTTTTTTTTTT	0	43	2	9032
TRH4221	TRH4221	0	GAGCCCTCCCTACTCTCTTGAATACCATCAATAAAGTTCGTTTTTTTTTTTTTTTTTTTT	0	44	2	9247
TRH4874	TRH4874	0	CAATTAATAAGCCAGTCTGGAGTTGCTTTCTGTCTTGTACTTTTTTTTTTTTTTTTTTTT	0	45	2	9462
TRH12370	TRH12370	0	CACACACATACTCAAACATCTGGGAATATAATTCCCTCGATTTTTTTTTTTTTTTTTTTT	0	46	2	9677
TRH11887	TRH11887	0	ATGGAAGTGGGAAGAAAACTAAGCCAGAAGATGAGGATAGTTTTTTTTTTTTTTTTTTTT	0	47	2	9892
TRH18903	TRH18903	0	CTTTCTTGCAGTTTTCCAAAAACCTAATAAATTTTCCTCTTGTTTTTTTTTTTTTTTTTT	0	48	2	10107
TRH12377	TRH12377	0	CTACATTTCCACGGGTGAGTGTACTTACAACTCAGAAGCTTTTTTTTTTTTTTTTTTTTT	0	49	2	10322
TRH363	TRH363	0	ACTCTGGAGTGAACATCCAGAGACCAAGATGCACGCGTGGTTTTTTTTTTTTTTTTTTTT	0	50	2	10537
TRH1657	TRH1657	0	ACCGCCTCGGCATCCAAGCCGAGCCTCTGTACCGAGTGGTTTTTTTTTTTTTTTTTTTTT	0	51	2	10752
TRH15375	TRH15375	0	CCTCTCCTTTCTTCCTGTTAAGTCTGAGAGGGAAGAGCTATTTTTTTTTTTTTTTTTTTT	0	52	2	10967
TRH670	TRH670	0	AGAAGTGGGACCCACCCGAGGGACTGGTGCTCCTGTAGCGTTTTTTTTTTTTTTTTTTTT	0	53	2	11182
TRH21653	TRH21653	0	ACCATAGAGCTCGATGGCAAGAGGATTAAACTGCAGATATTTTTTTTTTTTTTTTTTTTT	0	54	2	11397
TRH1877	TRH1877	0	AAAAGCCCAAGTGTACTACCGTGCGTGCATGAACGAAACTTTTTTTTTTTTTTTTTTTTT	0	55	2	11612
TRH3007	TRH3007	0	CTCCCAGCAATAGGGTCGACCAGACCCAGAACCGAACCTCTTTTTTTTTTTTTTTTTTTT	0	56	2	11827
TRH16760	TRH16760	0	TAATCTTTCCTCTAGGGAAGTAAATCTGCCCTTGCCTAATTTTTTTTTTTTTTTTTTTTT	0	57	2	12042
TRH20462	TRH20462	0	CCCTAGTTCTCTGTATATCTGTATAAAGGAATGGGATTTTAATGGCTTTTTTTTTTTTTT	0	58	2	12257
TRH12784	TRH12784	0	AGGCCTTAGGTTTGTGAAAGATTTGTTTCTCACTGTGAACTTTTTTTTTTTTTTTTTTTT	0	59	2	12472
TRH16865	TRH16865	0	AGCAGGCACTGGTTTGTGTATATATGGAATATGTAACATGTTTTTTTTTTTTTTTTTTTT	0	60	2	12687
TRH21626	TRH21626	0	GCTAGCTCACTGTTTTCATCCCAGAAGAGGGACGGACATATTTTTTTTTTTTTTTTTTTT	0	61	2	12902
TRH10940	TRH10940	0	ACTGAAAACTTCATCAATGGTCAAAAACTCATCCACGTAATTTTTTTTTTTTTTTTTTTT	0	62	2	13117
TRH16638	TRH16638	0	AAGCTTGCCTTGCTAGAGGAAGAACTAGAAGCTTCCTTTCTTTTTTTTTTTTTTTTTTTT	0	63	2	13332
TRH17125	TRH17125	0	CTTCAGACGTTAAGTGAATTTCTAGGACTTCAAACAATCCGTTTTTTTTTTTTTTTTTTT	0	64	2	13547
TRH15896	TRH15896	0	TTTAAGATTAGAACCACCCCTACACAGCTGAAATTGCATATTTTTTTTTTTTTTTTTTTT	0	65	2	13762
TRH5840	TRH5840	0	AGACAACAGACTCAGGCACTTATCTCTGTGCTATAGATCCTTTTTTTTTTTTTTTTTTTT	0	66	2	13977
TRH6591	TRH6591	0	CAGAGTCTTTTGTGGAGTGTAAACCAAAAGAACTACTTGTCTTTTTTTTTTTTTTTTTTT	0	67	2	14192
TRH16684	TRH16684	0	AGACTCATATAAACATGGTCCTGGATAATACACAGGCTACGTTTTTTTTTTTTTTTTTTT	0	68	2	14407
TRH3078	TRH3078	0	TGTCAAAAGCGGTCATGCTGAGCGCTGTGCTGGGCGTTCATTTTTTTTTTTTTTTTTTTT	0	69	2	14622
TRH9309	TRH9309	0	CCTTCAATATCCCATCAAAACTTTCTCATCACAATCGAATTTTTTTTTTTTTTTTTTTTT	0	70	2	14837
TRH344	TRH344	0	CACTTTGCAAGGGACTGCCTTACAAGCAATGTTCTTGCGGTTTTTTTTTTTTTTTTTTTT	0	71	2	15052
TRH20274	TRH20274	0	GTATAAAGGAGATGTCTTCAGCAACAATTGTAAGGCGGTCTTTTTTTTTTTTTTTTTTTT	0	72	2	15267
TRH5056	TRH5056	0	TGTCATGTATAGACACAACACACTATGAACGAGGCGTTTATTTTTTTTTTTTTTTTTTTT	0	73	2	15482
TRH1876	TRH1876	0	AGCCTATTCGCTCGCTCTATCGCACTCACGTTATTCGCCGTTTTTTTTTTTTTTTTTTTT	0	74	2	15697
TRH17724	TRH17724	0	AAGCAACTTAGAAAACCTGTCTTTCTGCCTCATTTCATGTTTTTTTTTTTTTTTTTTTTT	0	75	2	15912
TRH1046	TRH1046	0	CCCTTATGCCCGGCTGAAGAGAGAAGAGCCAACGGACGCATTTTTTTTTTTTTTTTTTTT	0	76	2	16127
TRH18819	TRH18819	0	CCTCCTAGGAAGAGAGAACTTTGCTGACGATCTCACTACTTTTTTTTTTTTTTTTTTTTT	0	77	2	16342
TRH10237	TRH10237	0	CAGTTCTGACGATGAGGTCCAGACACTCCTGAATATTTATTTTTTTTTTTTTTTTTTTTT	0	78	2	16557
TRH12616	TRH12616	0	CCACAGCAGTCTTCCTGTTAAAGCAGGACTTAGTTATTCCTTTTTTTTTTTTTTTTTTTT	0	79	2	16772
TRH10915	TRH10915	0	ATAGTCTCCCTGAGGAATTCTTCTGTTACTTCTGTGTACAGTGTTTTTTTTTTTTTTTTT	0	80	2	16987
TRH4510	TRH4510	0	CCTATCATGTACATTTTTAACCACAGATACAACATCAAGCGTTTTTTTTTTTTTTTTTTT	0	81	2	17202
TRH12774	TRH12774	0	TGCCTTTACTAACCATTGCCTTATTCCTAGGAATCGTCTCTTTTTTTTTTTTTTTTTTTT	0	82	2	17417
TRH14915	TRH14915	0	TGGAAGACGTGCAGGTAATTCCAAACAAACAAAAATAAACTTTTTTTTTTTTTTTTTTTT	0	83	2	17632
TRH16183	TRH16183	0	AGATCCAGTTAGAAATAGTAGCCAGAGAGGCTTATGGTATTATTATCGTTTTTTTTTTTT	0	84	2	17847
TRH524	TRH524	0	ATAGTCGCACCGTGCATTCTGCTCCAGATCTGAACGGCTCTTTTTTTTTTTTTTTTTTTT	0	85	2	18062
TRH2365	TRH2365	0	CTGGACAAAGAGCGCCTGGGTGGCTATGTGAATGCCGACGTTTTTTTTTTTTTTTTTTTT	0	86	2	18277
TRH19929	TRH19929	0	CTTTACCGACTCATCTAATCACCTGCAAGAACATACTCCCTTTTTTTTTTTTTTTTTTTT	0	87	2	18492
TRH19047	TRH19047	0	AGTCTGTTCACTTCCACCTCCTGCAAAGTTAGTACTTCAGTTTTTTTTTTTTTTTTTTTT	0	88	2	18707
TRH20182	TRH20182	0	CAGAAGAGCTGTGTAATAAATCAGGAATGACCAAAGACTCTTTTTTTTTTTTTTTTTTTT	0	89	2	18922
TRH11145	TRH11145	0	TTCATTTTATTGTTTTTTGTTTGTTGTCTTGAAATGAGATTAATGGTTTTTTTTTTTTTT	0	90	2	19137
TRH12061	TRH12061	0	TAGAAAGAGAAAAGTCATACTCACAAAGAGAGAGTGTGGCATTTTTTTTTTTTTTTTTTT	0	91	2	19352
TRH1282	TRH1282	0	CGAAGCGTCCCAGATCCAGTGGGTGCTGTGCCTTGGCGACTTTTTTTTTTTTTTTTTTTT	0	92	2	19567
TRH9926	TRH9926	0	TCTGTATATCCCATGTGGTTTGTGTGTGTGTAACACTACCTTTTTTTTTTTTTTTTTTTT	0	93	2	19782
TRH1299	TRH1299	0	GCGCCAGCGCCACCCTTTCTTACTCCTTGGCACCACGCAATTTTTTTTTTTTTTTTTTTT	0	94	2	19997
TRH6625	TRH6625	0	AGATATCCTCAGAAGAAATTGCACAGTATATTCAAGGCTACGTTTTTTTTTTTTTTTTTT	0	95	2	20212
TRH5926	TRH5926	0	ATCATTCAGTATGGGTACTCCTGAGTCATTCAGTATGGGTTTTTTTTTTTTTTTTTTTTT	0	96	2	20427
TRH19423	TRH19423	0	CAGCCGAGAGTCTAAAGAGGCAGTCAGAAGATTTAACAGTTTTTTTTTTTTTTTTTTTTT	0	97	2	20642
TRH19735	TRH19735	0	TTCACACTCCATGGTAATAGTAAGAGATGAGAGTGAGGATGTTTTTTTTTTTTTTTTTTT	0	98	2	20857
TRH3792	TRH3792	0	AGTGAGCTGTAAAGGCTGAGCTCTCTCTCTGACGTATGTATTTTTTTTTTTTTTTTTTTT	0	99	2	21072
TRH15087	TRH15087	0	CACATTAACTTCTGAAAGTACATGCACAATGGAGATGTATGTTTTTTTTTTTTTTTTTTT	0	100	2	21287
TRH12182	TRH12182	0	ATCAGATCCCCTTATAGATCAGAGATCCAGACACTTGTGTTTTTTTTTTTTTTTTTTTTT	0	101	2	21502
TRH10248	TRH10248	0	TGGAATTAAGTTAATCTGGCAAAAAGACTTACCAACTCATCTTTTTTTTTTTTTTTTTTT	0	102	2	21717
TRH11107	TRH11107	0	ATGCTACTAAGAATCAGTGGTGACAATATGCTGTCGACTCTTTTTTTTTTTTTTTTTTTT	0	103	2	21932
TRH16113	TRH16113	0	GCACATAAAGCAGGTACCATCTTTATCACAGAGAGTCAACTTTTTTTTTTTTTTTTTTTT	0	104	2	22147
CTRL:(+)Pro25G_onG3PDH570_1(60)	(+)Pro25G_onG3PDH570_1(60)	0	ATCATCGTAGCTGGTCAGTGTATCCGTGTGAACCATGAGAAGTATGACAATTTTTTTTTT	pos	105	2	22362
CTRL:(-)GD11	(-)GD11	0	GCTAGCTAGCTAGCTAGCGCTAGCGAAAGCTAGCGCTAGCTAGCTAGCTAGCTTTTTTTT	neg	1	3	3
TRH15824	TRH15824	0	ACGGTTTCTATACAGAGAAGCATTGCTCAGAGGTAGAAATTTTTTTTTTTTTTTTTTTTT	0	2	3	218
TRH1909	TRH1909	0	CACTCTGCTTCGCGTCGTGGAGCGAAGGCAGTGTTGCCGTTTTTTTTTTTTTTTTTTTTT	0	3	3	433
TRH11533	TRH11533	0	AAACTGGAGGACTCTTGAGTCCTTCAGACTCTCGACTACTTTTTTTTTTTTTTTTTTTTT	0	4	3	648
TRH5806	TRH5806	0	GCATATTTGTTCCCAAATGTTACACAATATTGTTTAGACCATTTTTTTTTTTTTTTTTTT	0	5	3	863
TRH224	TRH224	0	AGCAGGAGGGATGGGGCAGCAGAAATTTTTCTTTTGGCGATTTTTTTTTTTTTTTTTTTT	0	6	3	1078
TRH17709	TRH17709	0	GTAAAACAGTTATCACTTGCACAATTAAAAAGGAGATAACGCTCTTTTTTTTTTTTTTTT	0	7	3	1293
TRH11047	TRH11047	0	CTTCTTGGGGAACATATGGGTTTAGGGTCTTCCTTTATTCTTTTTTTTTTTTTTTTTTTT	0	8	3	1508
TRH7468	TRH7468	0	GACCGGTGCTTGTAAAAAGTTATTACAAAGTAGTTCCGAATTTTTTTTTTTTTTTTTTTT	0	9	3	1723
TRH6821	TRH6821	0	ATCTTAAAGTTCACCACAGATTACATACTGGAGACAAACGTTTTTTTTTTTTTTTTTTTT	0	10	3	1938
TRH18798	TRH18798	0	AGAAATACCATCAAGTGAGTCTCCTCGCAAGATTTAATCGTTTTTTTTTTTTTTTTTTTT	0	11	3	2153
TRH16802	TRH16802	0	CAAAGACACCTTCCTGGTATCTCTCATCAAGTTCATAGTCTTTTTTTTTTTTTTTTTTTT	0	12	3	2368
TRH15169	TRH15169	0	ACAGGACAAGACATAGAAATCAGTGGTACTCACTGTCAGCTTTTTTTTTTTTTTTTTTTT	0	13	3	2583
TRH12181	TRH12181	0	CTGTTTAGGAAGAAGTGGTACTAGTGTGGTGTGTTTGCCTTTTTTTTTTTTTTTTTTTTT	0	14	3	2798
TRH18087	TRH18087	0	ATGCTGTCAGGCCAGGGAAATAAAATAATTGCTTACCTTATTTTTTTTTTTTTTTTTTTT	0	15	3	3013
TRH18842	TRH18842	0	AGAGATATAATGCCTATCCATTTCCAGAAACTATGCAAATTGTTTTTTTTTTTTTTTTTT	0	16	3	3228
TRH13492	TRH13492	0	CTGTCTGAGAACTGGTTCAGTACAGTGTTATGTGCCAACTTTTTTTTTTTTTTTTTTTTT	0	17	3	3443
TRH18137	TRH18137	0	AAAGACATGAAAAGCTTAGTGGGAACAAACAGATTAAGGCTTTTTTTTTTTTTTTTTTTT	0	18	3	3658
TRH428	TRH428	0	CCAGGGGTGGGGTGCAGTTACACAAATACCACTTTCGTCCTTTTTTTTTTTTTTTTTTTT	0	19	3	3873
TRH12336	TRH12336	0	TCTGCTCCTACAATACTACAGTAAGTAAATGAGCCGTAGGGTTTTTTTTTTTTTTTTTTT	0	20	3	4088
TRH18678	TRH18678	0	AGCTTCAGAGGCACTCTTCTACATGTTGGAAGTTTTGAATTTTTTTTTTTTTTTTTTTTT	0	21	3	4303
TRH5122	TRH5122	0	TGGTAGTATTAAAGATAATCAAACATTATCAAGAAGAAGGACAAGGAACTTTTTTTTTTT	0	22	3	4518
TRH10749	TRH10749	0	CTTATGAATGCAATTTAGTTAATTTTCCTGAGCCACCCTATTTTTTTTTTTTTTTTTTTT	0	23	3	4733
TRH8370	TRH8370	0	ACTGAACTATCTACATGATTCCCTCAAGTACCCGGTGAAGTTTTTTTTTTTTTTTTTTTT	0	24	3	4948
TRH12810	TRH12810	0	GCTTAGGCTCGTACCTGCTCCCTTCTTTGATACTCTAAATTTTTTTTTTTTTTTTTTTTT	0	25	3	5163
TRH7843	TRH7843	0	TTCACGTTCTTCACTGCTCTTATGCAAAAATTTACCTTCATTTTTTTTTTTTTTTTTTTT	0	26	3	5378
TRH4228	TRH4228	0	AGATGAGTTTGAGCAGGGCACCTACATCTACTTTGACTACTTTTTTTTTTTTTTTTTTTT	0	27	3	5593
TRH655	TRH655	0	GGGCAGCAGATGTGAGAAAAATTGTTGCAGAGGACCGGCATTTTTTTTTTTTTTTTTTTT	0	28	3	5808
TRH4901	TRH4901	0	CTTATACTCACATATATCCAATATAACCCATGGTGTTAAGCGCTTTTTTTTTTTTTTTTT	0	29	3	6023
TRH18403	TRH18403	0	TTTGATATCTGTCACACTTCAGCAGTATTGGTGGATATGCTTTTTTTTTTTTTTTTTTTT	0	30	3	6238
TRH14469	TRH14469	0	GACCGTGGGTGAATCAGAAAACCTAACTGTGCTATCTAAGTTTTTTTTTTTTTTTTTTTT	0	31	3	6453
TRH9319	TRH9319	0	TCTGTATAACTGTCCACTTGTGGCAGATGTGGAGATTAGATTTTTTTTTTTTTTTTTTTT	0	32	3	6668
TRH8684	TRH8684	0	AAGGAAGCCGTGCTTCTTTACTCCAGAATTCTGTTATAGATTTTTTTTTTTTTTTTTTTT	0	33	3	6883
TRH12777	TRH12777	0	GGAGTCCCTGGTTGTGACAAAAATAAAAACAGTACAACATTTTTTTTTTTTTTTTTTTTT	0	34	3	7098
TRH21424	TRH21424	0	CTTCTCTTTAAGTAGTTTATTATGGAAGATTGTCACACTAACTTAAAGGGGTTTTTTTTT	0	35	3	7313
TRH458	TRH458	0	GCTCTGGCCCTACCATCTACCAGCTGCTTTCAGCATGCGATTTTTTTTTTTTTTTTTTTT	0	36	3	7528
TRH16191	TRH16191	0	AAAGAAAGAGGAATGAAGTTGACCGAAGAGAACGTACATCTTTTTTTTTTTTTTTTTTTT	0	37	3	7743
TRH8059	TRH8059	0	CAGAAACAAGCAGAAGAACATTAAACACTGTGGAAACATCTTTTTTTTTTTTTTTTTTTT	0	38	3	7958
TRH17846	TRH17846	0	GAATTACTTCATCTCCTAGGCAAGACGTTGAAGACGAATCTTTTTTTTTTTTTTTTTTTT	0	39	3	8173
TRH16457	TRH16457	0	ACAAGGTGATTACCTTTTACAGGCCAAAAATCAGCTATCTTTTTTTTTTTTTTTTTTTTT	0	40	3	8388
TRH19478	TRH19478	0	ATTCTACTGAGCACACTTCTCAAGTTAGCATCGGGTTACCTTTTTTTTTTTTTTTTTTTT	0	41	3	8603
TRH12443	TRH12443	0	GTACTTCCTCATTTGCATACGTGACTGACTTCATTGATTCTTTTTTTTTTTTTTTTTTTT	0	42	3	8818
TRH9895	TRH9895	0	TATGAGGTCATTGATGAAGTCACCAACACCATTCAAATAGTTTTTTTTTTTTTTTTTTTT	0	43	3	9033
TRH5628	TRH5628	0	CATGTTTCTCTCTGAGATAAGCGATTTGAAACTAAAGCGTTTTTTTTTTTTTTTTTTTTT	0	44	3	9248
TRH6983	TRH6983	0	GGTAGATTCTCACCTAACATTCTGGAGAACAAAAAAGCACTTTTTTTTTTTTTTTTTTTT	0	45	3	9463
TRH5811	TRH5811	0	TGGAGCACTCTCAGAACAAATTTGAACATTGTGAAACTACTTTTTTTTTTTTTTTTTTTT	0	46	3	9678
TRH8248	TRH8248	0	AGATTCAGCAATCCATACAAGCTGTACATTCCGATTATCCTTTTTTTTTTTTTTTTTTTT	0	47	3	9893
TRH2847	TRH2847	0	TGGGTCTGTTTGAGGACACCAACCTGTGCGCCATCCACGCTTTTTTTTTTTTTTTTTTTT	0	48	3	10108
TRH18305	TRH18305	0	GTCACTATCTCATGGTGTATAAAATGAAAGCCTTCGGCTATTTTTTTTTTTTTTTTTTTT	0	49	3	10323
TRH17666	TRH17666	0	GTCAACACGGTTGTACTTCATAAGAAAGAAAGAGAAGAATGGTTTTTTTTTTTTTTTTTT	0	50	3	10538
TRH17663	TRH17663	0	GGAAAGACAAATGTACACCTTTCTATGGCTCTTCCTGAGATTTTTTTTTTTTTTTTTTTT	0	51	3	10753
TRH7982	TRH7982	0	CCTAAATGCTACATTATTTTATTAAGACCACACATAAATTCTTTTCGAAATTTTTTTTTT	0	52	3	10968
TRH9035	TRH9035	0	TTTTGGTTCAATTCTCTTTATGTACTTGCGACCTACTACTAGCTTTTTTTTTTTTTTTTT	0	53	3	11183
TRH19445	TRH19445	0	ACTCAACCCTTTTGGAAACACTTTTCTCAACAGGTTTATGTTTTTTTTTTTTTTTTTTTT	0	54	3	11398
TRH620	TRH620	0	TCAGTCACCTTTACTCTCATCTCCGGTCCCAGCCGTCGGTTTTTTTTTTTTTTTTTTTTT	0	55	3	11613
TRH5027	TRH5027	0	TGAGGAAAGGCATTGGCTTTATCCTCTTTAGAGTTAGACTTTTTTTTTTTTTTTTTTTTT	0	56	3	11828
TRH19519	TRH19519	0	AGTGGCTTGCCTTGTATCCTACATTTTGTGGTATCAAATCTTTTTTTTTTTTTTTTTTTT	0	57	3	12043
TRH10823	TRH10823	0	GTACTTTAGACTTCCTGTAGGGGGCGGTATAGTAACACTCGTTTTTTTTTTTTTTTTTTT	0	58	3	12258
TRH6741	TRH6741	0	GAATGCCTGCAGATTTATCCAGGTGTTATAAATAACGATTTTTTTTTTTTTTTTTTTTTT	0	59	3	12473
TRH21126	TRH21126	0	GCTGGATACCAGGACATGCCCGAGTATGAAAACTTCAAGCTTTTTTTTTTTTTTTTTTTT	0	60	3	12688
TRH9262	TRH9262	0	ACTTTGACTACCAGTTTGGCTACCGAAAGTTTGATGGTACTTTTTTTTTTTTTTTTTTTT	0	61	3	12903
TRH2087	TRH2087	0	CGCGAAGTTTCAGGGCTGTCAGTCCCGGAGTCTTTCGGGCTTTTTTTTTTTTTTTTTTTT	0	62	3	13118
TRH1903	TRH1903	0	GGTACCTCCACCTCCGCAGCGTCCACGGATCCTTACGCTCTTTTTTTTTTTTTTTTTTTT	0	63	3	13333
TRH12109	TRH12109	0	TCGTATCTTGTTTTGTAATTTTTCTCATGTTACTGGTTAGGGCTTTTTTTTTTTTTTTTT	0	64	3	13548
TRH19875	TRH19875	0	CTAGCCCTTTATCCTGCACTGTAAGCGTATCTCGTATCTCTTTTTTTTTTTTTTTTTTTT	0	65	3	13763
TRH7293	TRH7293	0	AAAAACCTTACATATGTAATTATTGTGGGAAAGCATTTAGGGTCTTTTTTTTTTTTTTTT	0	66	3	13978
TRH18676	TRH18676	0	AAACAGGTGTACAGATTTCATCTTATCAAACAGCAGCTGGTTTTTTTTTTTTTTTTTTTT	0	67	3	14193
TRH4226	TRH4226	0	CTTTGGCCTCATACATGAGAATCTACAAGAAGGGTGATATTTTTTTTTTTTTTTTTTTTT	0	68	3	14408
TRH1403	TRH1403	0	GAATTCTGTGTTGCTGGAAGCCCCGGCCCTGCTGAGACGCTTTTTTTTTTTTTTTTTTTT	0	69	3	14623
TRH18492	TRH18492	0	TTCTTTTATTCTCACATGGAATGGACTTTTGCTGAAAGTTTTTTTTTTTTTTTTTTTTTT	0	70	3	14838
TRH20748	TRH20748	0	AGGTAGAATTCCTGCTCTCTCGTTTCATTTGGAAGAAACTTTTTTTTTTTTTTTTTTTTT	0	71	3	15053
TRH20517	TRH20517	0	GTGTGCCATCTTTTATAAAGAATGTGGCAGTTGCTCTCTATTTTTTTTTTTTTTTTTTTT	0	72	3	15268
TRH8905	TRH8905	0	TGTGTATTTTTATCTAAAAGAAGACTAGAAGATACTAACTGTAAAAATTCCCACTACTGT	0	73	3	15483
TRH2790	TRH2790	0	TGAAGCTGCTGCAAGGGCAGAGAGGTGCACCCCGTCGAGCTTTTTTTTTTTTTTTTTTTT	0	74	3	15698
TRH20721	TRH20721	0	GTGGTTGCAGAACATACAGTTAGTAGGCATTCCAATGATCTTTTTTTTTTTTTTTTTTTT	0	75	3	15913
TRH4767	TRH4767	0	AGGCCTTGAATGGATTGGTAACATTTACCCTTCTGATAGTTTTTTTTTTTTTTTTTTTTT	0	76	3	16128
TRH16772	TRH16772	0	CAGAACCTCTTTCTAAAGTTTTTGCCTGATGTGTCTTCACTTTTTTTTTTTTTTTTTTTT	0	77	3	16343
TRH15409	TRH15409	0	AACAGACTGAAGTTTCCATAGAAGAGCAGAGTCGAGAACATTTTTTTTTTTTTTTTTTTT	0	78	3	16558
TRH16105	TRH16105	0	ATGATCTCTCCCTCTCAGCTTTTATATTTCTAGAACAAAGTGTCCTTTTTTTTTTTTTTT	0	79	3	16773
TRH14693	TRH14693	0	CCAGATTTCCTTTTCTAAAGCATCACTGTACAGAAGTACTTGTTTTTTTTTTTTTTTTTT	0	80	3	16988
TRH5514	TRH5514	0	ATTGTTCTTCTAGAAGGCTTAGAGAACATGGGGGACTATCTTTTTTTTTTTTTTTTTTTT	0	81	3	17203
TRH14800	TRH14800	0	GTATCCTACTATTTCTCATATCAGCATGTTACCAAGGTGGATGTTTTTTTTTTTTTTTTT	0	82	3	17418
TRH16887	TRH16887	0	GTAGTGTCGATGTCAGCTTTTTCTTACAATACTGCAATACTGTTTTTTTTTTTTTTTTTT	0	83	3	17633
TRH12166	TRH12166	0	AAATCACAACTTACTAAACACAGACAGGAAATGAACCCCCTTTTTTTTTTTTTTTTTTTT	0	84	3	17848
TRH1063	TRH1063	0	GCTGGCCGGCCTCTGCTTCCAGTTCACAGACTGTAGCCGCTTTTTTTTTTTTTTTTTTTT	0	85	3	18063
TRH12713	TRH12713	0	CTGTTACCTCAGGAAAAGTTTAAAAGGAGGGATGCAGATCTTTTTTTTTTTTTTTTTTTT	0	86	3	18278
TRH16531	TRH16531	0	GAGCTTTTGGAATATTCTATAGTATGTTTTTGCCAAGTCACGTTTTTTTTTTTTTTTTTT	0	87	3	18493
TRH18606	TRH18606	0	GAACAAGAAGGGAAAATCAAAACATACTTTCTCCTGGGACTTTTTTTTTTTTTTTTTTTT	0	88	3	18708
TRH13893	TRH13893	0	AAGTATAGCTTATTAGCTTTGCAGGAAAGAGGAAAACACGCTTTTTTTTTTTTTTTTTTT	0	89	3	18923
TRH2456	TRH2456	0	GCAACACCACAGCCATTGCTGAGGCATGGGCTCGCCTAGATTTTTTTTTTTTTTTTTTTT	0	90	3	19138
TRH1690	TRH1690	0	ATGCGCAGAGCCCTCCCCTTCCCGGGCCCTGAGAGTAGTGTTTTTTTTTTTTTTTTTTTT	0	91	3	19353
TRH20819	TRH20819	0	TACCCTGAAGAGCACTAGTCCAGGTTTGATTCCTAAGAAGTTTTTTTTTTTTTTTTTTTT	0	92	3	19568
TRH3257	TRH3257	0	TGAAGTCAAGCAGGGTGACCGGCAGCAGCTCACGTGGCACTTTTTTTTTTTTTTTTTTTT	0	93	3	19783
TRH2045	TRH2045	0	ATGAGTACCCTCTGGGCCCTGGGCAGGCCTCAACCGGTGTTTTTTTTTTTTTTTTTTTTT	0	94	3	19998
TRH11896	TRH11896	0	TTTGCTGCTCATTCAAGATGAAGAAGAATTGAGATTATTGTTTTTTTTTTTTTTTTTTTT	0	95	3	20213
TRH21217	TRH21217	0	GGTGTGAAATGACTGAGTACAAACTGGTGGTGGTTGGAGCTTTTTTTTTTTTTTTTTTTT	0	96	3	20428
TRH6297	TRH6297	0	CAGAGAGTAATGCTGAAGTTAAAGGTTTATATGTAGATTATCTAGTCATTGACCTTTTTT	0	97	3	20643
TRH12746	TRH12746	0	GAATACAAATGAATCTGTATACAGAACCACAAACAGCAGACGTTTTTTTTTTTTTTTTTT	0	98	3	20858
TRH13029	TRH13029	0	AGGCTGTACTTCATACAGGTGGTGAGTACTCAGTAAGCACTTTTTTTTTTTTTTTTTTTT	0	99	3	21073
TRH18470	TRH18470	0	GCTTTAGGAAGTGACATACAGTCAGTAAAGCCTGGTGAATTTTTTTTTTTTTTTTTTTTT	0	100	3	21288
TRH6915	TRH6915	0	CTTCTTTTATTGATGGTTCCAGAGAAACAAACCAAATATACCTTTTTTTTTTTTTTTTTT	0	101	3	21503
TRH4714	TRH4714	0	TTCTTTTGTTAGAGAATTATTCTTTGAGGAGGGCGAGTAATTTTTTTTTTTTTTTTTTTT	0	102	3	21718
TRH21379	TRH21379	0	AGAAGCACACTCCTGAGTCCTGTTTCATTGAGGCTGCCTATTTTTTTTTTTTTTTTTTTT	0	103	3	21933
TRH12311	TRH12311	0	CTGTTGGAGAGCAAATAAATAAACGCATTCATTTCTCTATGTTTTTTTTTTTTTTTTTTT	0	104	3	22148
CTRL:(-)GD11	(-)GD11	0	GCTAGCTAGCTAGCTAGCGCTAGCGAAAGCTAGCGCTAGCTAGCTAGCTAGCTTTTTTTT	neg	105	3	22363
CTRL:(-)3xSLv1	(-)3xSLv1	0	GCTAGCGAAAGCTAGCTTTTCGATCGGAAACGATCGTTTTCCAGTGACGAAAGTCACTGG	neg	1	4	4
TRH15481	TRH15481	0	ATTTTCCTTTGAAGACCTTATTAGTTTCTCTGTGGAACTGATCTTTTTTTTTTTTTTTTT	0	2	4	219
TRH13938	TRH13938	0	GATGCTATATGTAGCAGAAATGATACCCAAGCTAAAAACACGTTTTTTTTTTTTTTTTTT	0	3	4	434
TRH4576	TRH4576	0	AATAAGCATCAGATCAAACAGGCTGTCAAGAAACTCTATGTTTTTTTTTTTTTTTTTTTT	0	4	4	649
TRH18093	TRH18093	0	AATTTCCAAAGAGTTAATCAGAAAAAATGAGAAAGAAAAGCTCTACGTTTTTTTTTTTTT	0	5	4	864
TRH12198	TRH12198	0	CTGGAAGTGAAGCTCAATCTGTAAAACCAAGTACACGAAGTTTTTTTTTTTTTTTTTTTT	0	6	4	1079
TRH8640	TRH8640	0	CCAATATTAAAATTACCTCCCCTGGAAAACAACCCCTTATTTTTTTTTTTTTTTTTTTTT	0	7	4	1294
TRH11026	TRH11026	0	ACTTATGTTTCAGAGCTTTAAGTGACAAAATAAAATGACTCATTGGTTTTTTTTTTTTTT	0	8	4	1509
TRH16259	TRH16259	0	ACACTTCCACAAGAACCAGAAGTAGTAAACTTGCAGTTGGTTTTTTTTTTTTTTTTTTTT	0	9	4	1724
TRH1407	TRH1407	0	GGCTGTCACCTACAGGAGTGCCACGGACCCCGTCGGCCATTTTTTTTTTTTTTTTTTTTT	0	10	4	1939
TRH4562	TRH4562	0	CAGAGCTCCTTGCAAGAAGTTTACCATAAGTCTATGACTCTTTTTTTTTTTTTTTTTTTT	0	11	4	2154
TRH19646	TRH19646	0	AAGACGAACGAGAGAAAATGTGTCGTATTTTGGTAATTGATTTTTTTTTTTTTTTTTTTT	0	12	4	2369
TRH21726	TRH21726	0	AAAGACTCACATCAACATCGTCGTAATCGGACACGTAGATTTTTTTTTTTTTTTTTTTTT	0	13	4	2584
TRH12794	TRH12794	0	TGGAGTTGAAAGCTGTTCACTTTCATAAAACTCGACTTCTTTTTTTTTTTTTTTTTTTTT	0	14	4	2799
TRH11334	TRH11334	0	TCTTCTATCACACTCTCCATAGAGAAGACATTCTGTGAACCTTTTTTTTTTTTTTTTTTT	0	15	4	3014
TRH4547	TRH4547	0	AGAGATAAAGTTTCCTCCAAGAACTCGCTGGAGTCCTATGTTTTTTTTTTTTTTTTTTTT	0	16	4	3229
TRH19295	TRH19295	0	AGTAAAAGAACAGCTGGAATCACTAAGAAAAAGATGCCCCTTTTTTTTTTTTTTTTTTTT	0	17	4	3444
TRH18335	TRH18335	0	TAGAAGACAACAGACTTGTAAAAAATGCAGCTGTGAAGATTTTTTTTTTTTTTTTTTTTT	0	18	4	3659
TRH13147	TRH13147	0	AGTCAGAATGACCTAGATGGACTCCAGAATACAGACATTAGTTTTTTTTTTTTTTTTTTT	0	19	4	3874
TRH15937	TRH15937	0	GAACTTCAAACTCTTACAAAAACTAAATGCCCTGGATACTCATTTTTTTTTTTTTTTTTT	0	20	4	4089
TRH7325	TRH7325	0	GTGTAACAATTATGCCAAAAGATATCCAGCTAGCATACCGTTTTTTTTTTTTTTTTTTTT	0	21	4	4304
TRH18378	TRH18378	0	CACTATACAGAGAGCATTCCAATTACATGGATGCAGACAGTTTTTTTTTTTTTTTTTTTT	0	22	4	4519
TRH6996	TRH6996	0	GGAAAAGTACGTTGATATGTCTGCAAAGAGCAAGATTCAGTTTTTTTTTTTTTTTTTTTT	0	23	4	4734
TRH12159	TRH12159	0	GCTTCAGACTCACAAATATGGAATAGTCCAAGAAGACAACTTTTTTTTTTTTTTTTTTTT	0	24	4	4949
TRH5185	TRH5185	0	AATTGCATTCTCTAACCTGAAAAAATAAAAATATAAAAAGGAGTACACGTTTTTTTTTTT	0	25	4	5164
TRH18826	TRH18826	0	GGGATTACTGAATCCCAGATAAATGAACAATCCAGTCATCTTTTTTTTTTTTTTTTTTTT	0	26	4	5379
TRH18310	TRH18310	0	AGCACCTAGCAAAATGCCTAAAAGTGTTTCAATATCTAAGCTTTTTTTTTTTTTTTTTTT	0	27	4	5594
TRH11654	TRH11654	0	CATGTAGAGAAAATGGGAACTTACATGTCTTGGCCTATTATTTTTTTTTTTTTTTTTTTT	0	28	4	5809
TRH14594	TRH14594	0	TAATAAAAAATGAAAACCAGTAAATACAAGCAGCAGGGAAACTTTTTTTTTTTTTTTTTT	0	29	4	6024
TRH7759	TRH7759	0	AAAACCTAAGAAGAAGAAGTTAAAACCCCAGGAGACCCTATTTTTTTTTTTTTTTTTTTT	0	30	4	6239
TRH4872	TRH4872	0	AACTTTGTCAAGCTCATTTCCTGGTATGACAATGAATACGTTTTTTTTTTTTTTTTTTTT	0	31	4	6454
TRH15300	TRH15300	0	ATCAATGAAGTAGAACACTTGGACAGGGTTAAAGTTTGCCTTTTTTTTTTTTTTTTTTTT	0	32	4	6669
TRH986	TRH986	0	CGCAGAGCCCAGGGTAGCAGCTGTGCTGTCTGGGAAGCGCTTTTTTTTTTTTTTTTTTTT	0	33	4	6884
TRH8798	TRH8798	0	TGAAATGAATGTGGCATATCATTTACTAACTCCGCAAGTCTTTTTTTTTTTTTTTTTTTT	0	34	4	7099
TRH3144	TRH3144	0	ACATCCAGTCAAGCTGACGATGAGAATCAACCATCGCATGTTTTTTTTTTTTTTTTTTTT	0	35	4	7314
TRH547	TRH547	0	CAGGGAAGGCATCCTCCCTGCCTGCATCCCTGTGACCTACTTTTTTTTTTTTTTTTTTTT	0	36	4	7529
TRH19432	TRH19432	0	AAGCAGAATTCCAAGTCAAATTCTGTCCCTATTATCCTGGTTTTTTTTTTTTTTTTTTTT	0	37	4	7744
TRH3313	TRH3313	0	TTCGCGCCCCGTGGCGCCCCACACTTCCGGTTTATAATCGTTTTTTTTTTTTTTTTTTTT	0	38	4	7959
TRH19696	TRH19696	0	AATTTGAAATTGGTTATATGTGTGAGTCAGAAATGAAAATACCCTTTTTTTTTTTTTTTT	0	39	4	8174
TRH2988	TRH2988	0	AAAGTGCCAGAGTCCTTGGTGGGCAGGGAAAATCGGACTGTTTTTTTTTTTTTTTTTTTT	0	40	4	8389
TRH5759	TRH5759	0	ATCACTCACTACCAAATTTCACAGTCAGACTTGGATTCGTTTTTTTTTTTTTTTTTTTTT	0	41	4	8604
TRH18515	TRH18515	0	ACCTGCTGGGAGTGGCTAGAGTGTTTTAGTAAATGATCCTTTTTTTTTTTTTTTTTTTTT	0	42	4	8819
TRH9101	TRH9101	0	TCAACCAATCTGGGATAATTAGATATAAAATCAGACAAAAAGAACTTTTTTTTTTTTTTT	0	43	4	9034
TRH10108	TRH10108	0	GGATTCTTTGCCTCCCTCAAATATTTTGGATACAGAGAACTTTTTTTTTTTTTTTTTTTT	0	44	4	9249
TRH2922	TRH2922	0	TTAGCGTCGGTGAAACCACCTGGAGATGCGATTTACCGCGTTTTTTTTTTTTTTTTTTTT	0	45	4	9464
TRH3393	TRH3393	0	GGTAAGTGGTGGAGCATCGCTATCCTGCCAGGGTTCGGTGTTTTTTTTTTTTTTTTTTTT	0	46	4	9679
TRH12970	TRH12970	0	GCCAGTCATTCTGTGATAAGCCTTTTCTATGGAGATTCTTTTTTTTTTTTTTTTTTTTTT	0	47	4	9894
TRH18723	TRH18723	0	GAAGAGGTATATTCTCCCATCAGAGAGATCAGGGACACTCTTTTTTTTTTTTTTTTTTTT	0	48	4	10109
TRH20256	TRH20256	0	TGCTTTTCTTATCCAATGACCAACCAAATAATCGAAGTAGTTTTTTTTTTTTTTTTTTTT	0	49	4	10324
TRH16240	TRH16240	0	GTTAAGCTTTCTTTTGCACTTGAAAGGAGACCCACTGATATTTTTTTTTTTTTTTTTTTT	0	50	4	10539
TRH17905	TRH17905	0	GATTTATCCTCATTGTCCTGGTGAAATATTTATTAAACGACATTCTTTTTTTTTTTTTTT	0	51	4	10754
TRH14744	TRH14744	0	AAGGGACCAGCTTCAAAAATTTGCTCAGTACCTTATCAGTTTTTTTTTTTTTTTTTTTTT	0	52	4	10969
TRH17029	TRH17029	0	CTTTCCTCACTTGGAAGAAAGCTGAAATATAGATTTGTTATTGCTTTTTTTTTTTTTTTT	0	53	4	11184
TRH18991	TRH18991	0	CACTTCAGGTGACACTAGACAGAAGACTCACACATCTTCATTTTTTTTTTTTTTTTTTTT	0	54	4	11399
TRH13302	TRH13302	0	AATGACTCCTACAACTTCAGTTTCCACATTGTGATCAGCTTTTTTTTTTTTTTTTTTTTT	0	55	4	11614
TRH1079	TRH1079	0	GAGCCCCCAGCCTGGAAAGGGAGTGTTTGCGCCGAGCTTATTTTTTTTTTTTTTTTTTTT	0	56	4	11829
TRH19666	TRH19666	0	AGCAGTCAACACTCACATTTGATAACGTTAGAAAGTCACGTTTTTTTTTTTTTTTTTTTT	0	57	4	12044
TRH15038	TRH15038	0	GGATTTAGAAGATGAGGAATTTCAGGATATCTCGGAGGAGTTTTTTTTTTTTTTTTTTTT	0	58	4	12259
TRH15811	TRH15811	0	CGTGTCCTCTGAAGTCAAGGAGATAGAAGAGAGTGTCTAATTTTTTTTTTTTTTTTTTTT	0	59	4	12474
TRH630	TRH630	0	AGCAGGAGGCCAAGAAAGTGGTCAGCCCTCTGTTCGAGAATTTTTTTTTTTTTTTTTTTT	0	60	4	12689
TRH15011	TRH15011	0	GCTTTTCTTGCAACCCACCAGTTATTTATTGTTGTACGACTTTTTTTTTTTTTTTTTTTT	0	61	4	12904
TRH7069	TRH7069	0	GGAACCTTAAGTAGGGGAAATGATATTGTGGATAATTGTACTCGTTTTTTTTTTTTTTTT	0	62	4	13119
TRH7883	TRH7883	0	CCTTATGGAAATCACAGAGAAGATGCTGTCAGGGATAGTATTTTTTTTTTTTTTTTTTTT	0	63	4	13334
TRH13794	TRH13794	0	AGCAAAGGAACTAGATGAAGAAATGATTTCCCTAGCAGGATTTTTTTTTTTTTTTTTTTT	0	64	4	13549
TRH21524	TRH21524	0	GGCAGCAAACCATTATTGCATGCATAGAAAGCCATCAGTTTTTTTTTTTTTTTTTTTTTT	0	65	4	13764
TRH9168	TRH9168	0	ATTGAACGGCATAAAAAAACATAAGGAGAGAGATCTTAAGTGTTTTTTTTTTTTTTTTTT	0	66	4	13979
TRH19520	TRH19520	0	GCTCACAGACTAAAATCTGAAGATTTTGAAGTCTACTTTAATGGGTTTTTTTTTTTTTTT	0	67	4	14194
TRH2944	TRH2944	0	AGAAGCCTGCTAGCCCTGAGAGGACCCTGCGAAACGGGCGTTTTTTTTTTTTTTTTTTTT	0	68	4	14409
TRH21642	TRH21642	0	GGTGGAGTATTCGTCACGACAACAGGTTCTACATCCAATGTTTTTTTTTTTTTTTTTTTT	0	69	4	14624
TRH15884	TRH15884	0	CAAACAATATGAGAATATCTATCTGGCATTATCTATCTGCCAATCTTTTTTTTTTTTTTT	0	70	4	14839
TRH16295	TRH16295	0	ACTGTGTCATACACAATGATATTGAGAGCAGTGATGAACCTTTTTTTTTTTTTTTTTTTT	0	71	4	15054
TRH20687	TRH20687	0	CAGGGCTAGCCTGTGTTGAGAGAATAGAGAAATACCAAGATTTTTTTTTTTTTTTTTTTT	0	72	4	15269
TRH6624	TRH6624	0	AAACTTTTCTTCTAGCATGTAATATTGAGTAATCTAAAACTATTTTCTTCCGATTTTTTT	0	73	4	15484
TRH10646	TRH10646	0	TTCAGTGGCTATCAACAAGGGGGTAATAGTACTAACTACCTCTTTTTTTTTTTTTTTTTT	0	74	4	15699
TRH12639	TRH12639	0	GCAAAGGGATTGAGCACTACTCAAAAGGAGAGTATCAAAATTTTTTTTTTTTTTTTTTTT	0	75	4	15914
TRH14926	TRH14926	0	GAAGAAATTAATTGCCAGTAAAAACCAAATGTTATCGTCATGTTTTTTTTTTTTTTTTTT	0	76	4	16129
TRH7541	TRH7541	0	CTGGACAACTATGACCACTTAGTAAGATCTGCTGTACGTGTTTTTTTTTTTTTTTTTTTT	0	77	4	16344
TRH4823	TRH4823	0	AAGATCTGGTCATAGGTTAATTAACATCCTGGCCTTTTGATTTTTTTTTTTTTTTTTTTT	0	78	4	16559
TRH14261	TRH14261	0	ACAGAATCCGAGGACTGAGAAGACATAGTCCACCTACTAATTTTTTTTTTTTTTTTTTTT	0	79	4	16774
TRH15221	TRH15221	0	GCCTCAGTAGTAAGAAAAGGTTCGTTTAGTTGGGTATGGTTTTTTTTTTTTTTTTTTTTT	0	80	4	16989
TRH13320	TRH13320	0	AACTCCCACCCATATCAACAATCCTAACAACCCTAACAATTTTTTTTTTTTTTTTTTTTT	0	81	4	17204
TRH18537	TRH18537	0	GTAACACGAGGAAAGAACTTTACCTGAAAAATAGTTTCTTCCGTTTTTTTTTTTTTTTTT	0	82	4	17419
TRH4839	TRH4839	0	CTATACTGATGCTCCACCTGCATATTCAGAGCTCTATCGTTTTTTTTTTTTTTTTTTTTT	0	83	4	17634
TRH6064	TRH6064	0	CATTTGTCAAATCAAATAAACCTAATCTTCTGATTTAAATTTACCATCGTTTTTTTTTTT	0	84	4	17849
TRH3661	TRH3661	0	GCACCTGTGGGTCTAGCTTTTGTATTTTTTAAGTCACAACTTTTTTTTTTTTTTTTTTTT	0	85	4	18064
TRH14761	TRH14761	0	TGGAGCTATGATCATCTTAGGTTTTATGAGCGGAAGTGTTTTTTTTTTTTTTTTTTTTTT	0	86	4	18279
TRH16332	TRH16332	0	AACTATATCTGCCCACCTGAGATCAAGATCACCATAAAGCTTTTTTTTTTTTTTTTTTTT	0	87	4	18494
TRH5371	TRH5371	0	AAAGAAAAAGCTAAAGAAACAGATGGATTATGATCGACACGTTTTTTTTTTTTTTTTTTT	0	88	4	18709
TRH2556	TRH2556	0	CTCCCAAACCCAGCTGGTGCTAAGTGGGGAGGACGAGGACTTTTTTTTTTTTTTTTTTTT	0	89	4	18924
TRH15708	TRH15708	0	GTTCAGGTGGAGACAATAAGAGAAAACGAAAGCGTGTACTTTTTTTTTTTTTTTTTTTTT	0	90	4	19139
TRH10951	TRH10951	0	TAGAAGCATGCAGAAATTGAAGTGTTGTTTTCATGAGAACTTTTTTTTTTTTTTTTTTTT	0	91	4	19354
TRH17843	TRH17843	0	GAATTTCCCTAGGACAAGAACACCAGATCAGAATTGAGTCTTTTTTTTTTTTTTTTTTTT	0	92	4	19569
TRH6189	TRH6189	0	CCATTCCTTTTCTTCATGCTTTAGTTCACTCTATATTGACGTTTTTTTTTTTTTTTTTTT	0	93	4	19784
TRH17673	TRH17673	0	ATGAGGCAAGAGATCTACCAGAGAAGTACATCCTTAGCCCTTTTTTTTTTTTTTTTTTTT	0	94	4	19999
TRH1352	TRH1352	0	CGCCCCTCTCTCTCTCCTCGGACCATTGTTGCATTTCGCGTTTTTTTTTTTTTTTTTTTT	0	95	4	20214
TRH15809	TRH15809	0	CCTCTGGACAGATCTTTCTGTTAAAAGAACTTTTCCGTGATTTTTTTTTTTTTTTTTTTT	0	96	4	20429
TRH14392	TRH14392	0	CTACTCCTCTGTCGCATTATGGGAAAGGCAGAAGTATACTTTTTTTTTTTTTTTTTTTTT	0	97	4	20644
TRH12478	TRH12478	0	GAGGAAGACTTTCAAGAAGGTGAAAAAATGGCAGACAGTATTTTTTTTTTTTTTTTTTTT	0	98	4	20859
TRH18951	TRH18951	0	CTTCATCTACATTTTCACTTGTCATCAAGGAGCACTCACTTTTTTTTTTTTTTTTTTTTT	0	99	4	21074
TRH20981	TRH20981	0	CCTCCACTGAATACTCCAGAAAACAGGGAATATACTGCTGTTTTTTTTTTTTTTTTTTTT	0	100	4	21289
TRH10342	TRH10342	0	AGTTCTTTCACTCTGGCTCTGTTCTTTGAAAGAGACTGACTTTTTTTTTTTTTTTTTTTT	0	101	4	21504
TRH13148	TRH13148	0	AAAAGCCTTTGATCGATTTTTGGAAGTCTCAAGTACATGATTTTTTTTTTTTTTTTTTTT	0	102	4	21719
TRH17146	TRH17146	0	ATTAGAGAATTCGAACACATTTATGCTCCTGTGTCTGCTATTTTTTTTTTTTTTTTTTTT	0	103	4	21934
TRH10091	TRH10091	0	TAGCCCAGACTCACAACACCTACACTGGTATTATAGCTGCTTTTTTTTTTTTTTTTTTTT	0	104	4	22149
CTRL:(-)3xSLv1	(-)3xSLv1	0	GCTAGCGAAAGCTAGCTTTTCGATCGGAAACGATCGTTTTCCAGTGACGAAAGTCACTGG	neg	105	4	22364
CTRL:(+)Pro25G	(+)Pro25G	0	ATCATCGTAGCTGGTCAGTGTATCC	pos	1	5	5
TRH3482	TRH3482	0	AGGCCCAGCCCACTGGACAGGAGCGTGAGAGGATCGGAAATTTTTTTTTTTTTTTTTTTT	0	2	5	220
TRH15698	TRH15698	0	TGAAAATCAAGACTTTCTATGACCCTGAGACTGGCAAGTATTTTTTTTTTTTTTTTTTTT	0	3	5	435
TRH19737	TRH19737	0	CCCTGATTCATACTCTATACAGCTACACGTGTGGCCTCTATTTTTTTTTTTTTTTTTTTT	0	4	5	650
TRH14023	TRH14023	0	GAATTATTAGACAGCAATACACCCAGGAAATTCGATGTGATTTTTTTTTTTTTTTTTTTT	0	5	5	865
TRH15297	TRH15297	0	CTTCAAAACTGGTAGAATATTTATTGCTATGATGAGGATACCCGTTTTTTTTTTTTTTTT	0	6	5	1080
TRH17515	TRH17515	0	GTGCATGCAATGTCCTGCTGTGTAAAATAGATATAGAGGCTTTTTTTTTTTTTTTTTTTT	0	7	5	1295
TRH5403	TRH5403	0	TGCCTCTACACACAGTTTCAAACAGTAACAGAGTCCATATTTTTTTTTTTTTTTTTTTTT	0	8	5	1510
TRH15002	TRH15002	0	CTGAAGTTTCAGGATCTCTTATGTTCAGCAGTTTGTCTGGTTTTTTTTTTTTTTTTTTTT	0	9	5	1725
TRH2149	TRH2149	0	TACCTGAGTTCCGCACACCTGGACTCCCACCCCGCCCTAATTTTTTTTTTTTTTTTTTTT	0	10	5	1940
TRH119	TRH119	0	CCTCCCTAGCTCCCACCCCTCTGACCTAAGTTAAATGTTATTTTTTTTTTTTTTTTTTTT	0	11	5	2155
TRH18816	TRH18816	0	GACATGGTGGCTAGAGATCCAAAGAGATTTAGGAAGTACCTTTTTTTTTTTTTTTTTTTT	0	12	5	2370
TRH4917	TRH4917	0	GAATGCTGTTTCTTCATCAACCAATCCAGGTTAGATTACCTTTTTTTTTTTTTTTTTTTT	0	13	5	2585
TRH3308	TRH3308	0	GCCACTAGACTGCTGGGCTGTGCCCACTTCTCTACGCTACTTTTTTTTTTTTTTTTTTTT	0	14	5	2800
TRH4457	TRH4457	0	GTCTTGAGAGGATTAAGTAGAACATGAATGTGAACGCAACTTTTTTTTTTTTTTTTTTTT	0	15	5	3015
TRH14521	TRH14521	0	AGATATGGCAAATCCAGAGACAAGAGAACATCTAGCAGGTTTTTTTTTTTTTTTTTTTTT	0	16	5	3230
TRH12222	TRH12222	0	TTATTCTGTCCCTTGGATCCGTCAAGCTAACTGGACTATATTTTTTTTTTTTTTTTTTTT	0	17	5	3445
TRH896	TRH896	0	CCGGGAGAAGGTAGAGACCGAGCTCAGAGGTGTGTGCGACTTTTTTTTTTTTTTTTTTTT	0	18	5	3660
TRH3901	TRH3901	0	AGCCCTCCCTATTTTCTTGAATACCATCAATAAAGTTCGCTTTTTTTTTTTTTTTTTTTT	0	19	5	3875
TRH1025	TRH1025	0	TTGCAGAAATGCCCCCAAGGTGGGCAAAGGGGTTCGCCGTTTTTTTTTTTTTTTTTTTTT	0	20	5	4090
TRH18147	TRH18147	0	TCACCACTTGGGCTGAAATAGAGACAGTACTGTACCAACTTTTTTTTTTTTTTTTTTTTT	0	21	5	4305
TRH11288	TRH11288	0	CATGTACAGAAAACTTGCTACATCCCTTCAGCTTGCTAAGTTTTTTTTTTTTTTTTTTTT	0	22	5	4520
TRH5996	TRH5996	0	ACCCATCAAGTTAATACTGCTGACACCATAAGTCAGATAGCTTTTTTTTTTTTTTTTTTT	0	23	5	4735
TRH7065	TRH7065	0	CCTTGGAAAGACTTAAGTAATGCAAACGATTGTCGAGTATTTTTTTTTTTTTTTTTTTTT	0	24	5	4950
TRH21521	TRH21521	0	TTCGATTATTGCTTAATAATGATAATCTTCTCAGGGAAGGAGCTTTTTTTTTTTTTTTTT	0	25	5	5165
TRH8712	TRH8712	0	TCAGCCAGAAGACAAAACAGTAATCTCAGAATACATAAGCGTTTTTTTTTTTTTTTTTTT	0	26	5	5380
TRH15072	TRH15072	0	ACTCACAGAGAAACACTAAAGAACCAGGAATGTTAATTATGCATTTTTTTTTTTTTTTTT	0	27	5	5595
TRH16723	TRH16723	0	GTGTTAGCACCTCATGAAGTAGAGGTGAGCATATTAAGCCTTTTTTTTTTTTTTTTTTTT	0	28	5	5810
TRH51	TRH51	0	TAATATATCTCACATTAAGTCCACATAACTTTTGTAAGCCCGTTCGTTTTTTTTTTTTTT	0	29	5	6025
TRH15491	TRH15491	0	GAGGATATTAAAGTTCATCTGAGCATGAAGAAGTGCTCAATTTTTTTTTTTTTTTTTTTT	0	30	5	6240
TRH7309	TRH7309	0	TGTCAGGTTCTAAAACAGCTACTGAGGCAATCTTACGTTGTTTTTTTTTTTTTTTTTTTT	0	31	5	6455
TRH7804	TRH7804	0	GATACTGCAACATATTACTGTCAGCACAGTTGGGAGATTCTTTTTTTTTTTTTTTTTTTT	0	32	5	6670
TRH11559	TRH11559	0	AAGATGCTCTCTGGCAAGATCAATATGTGATTTACAGCTCTTTTTTTTTTTTTTTTTTTT	0	33	5	6885
TRH13056	TRH13056	0	GCTCAGATTGAGACAAAGTTTGTCAAAAGATCTCAGGTGTTTTTTTTTTTTTTTTTTTTT	0	34	5	7100
TRH19913	TRH19913	0	ACTATCAGTGCTAAATACAGCGAATCTCCAAGCACTGTGTTTTTTTTTTTTTTTTTTTTT	0	35	5	7315
TRH15051	TRH15051	0	TTTCCTAGAAGCACAGGATGTTTCTAGAGCTTTCGTTTGTTTTTTTTTTTTTTTTTTTTT	0	36	5	7530
TRH10571	TRH10571	0	GACTAGGCCATCAGTATCAATACAGCTTTCTGAAGCATGTTTTTTTTTTTTTTTTTTTTT	0	37	5	7745
TRH9565	TRH9565	0	GAACATATTTACTACTGTTGCCTTCACAAGGGTTGACTCGTTTTTTTTTTTTTTTTTTTT	0	38	5	7960
TRH9982	TRH9982	0	AGATGATCTGCTGCAAATACAATGCACAACTATACCCACTTTTTTTTTTTTTTTTTTTTT	0	39	5	8175
TRH6106	TRH6106	0	GAATCATAAGCAATGAAGCTGGTGTTGACAAACTAGAAGCTTTTTTTTTTTTTTTTTTTT	0	40	5	8390
TRH11616	TRH11616	0	CTCCGGAAGCTCATACATCTATGACTATGTTGGTGCTATCTTTTTTTTTTTTTTTTTTTT	0	41	5	8605
TRH15414	TRH15414	0	CTCCTTTGCCTAATGGTGACTTTCCTCATCTATTTCAATCTTTTTTTTTTTTTTTTTTTT	0	42	5	8820
TRH21416	TRH21416	0	CTGTACCTACAGACTCGTGGCTCCAAATTTGTTAAATTCCTTTTTTTTTTTTTTTTTTTT	0	43	5	9035
TRH5163	TRH5163	0	ACACTATTTGCAGATGACCAGTGTCCTATGCTGTTCTTACTTTTTTTTTTTTTTTTTTTT	0	44	5	9250
TRH1161	TRH1161	0	AAGAAGCAACTCTCACTGCCCTGCCCAGATCCCGATGCGCTTTTTTTTTTTTTTTTTTTT	0	45	5	9465
TRH8127	TRH8127	0	AAAAAGAAAGGCCTCCTTCTTCTTGTTCTGTTCTGAATACTTTTTTTTTTTTTTTTTTTT	0	46	5	9680
TRH15069	TRH15069	0	GAATGATCACAAAATGGGAAAGGTCATTCACATCACTAAGTTTTTTTTTTTTTTTTTTTT	0	47	5	9895
TRH13776	TRH13776	0	CTACATCGTGAGTTTTCACAGTCACATTGGGCTTATGTAATTTTTTTTTTTTTTTTTTTT	0	48	5	10110
TRH12874	TRH12874	0	GAGATTCCAACAAGCACTACAAGCTGATAGAGGACACACTTTTTTTTTTTTTTTTTTTTT	0	49	5	10325
TRH18052	TRH18052	0	GAAAATAACCCACGTATCTCTGGTGAACTTCTATTGGTCGTTTTTTTTTTTTTTTTTTTT	0	50	5	10540
TRH18772	TRH18772	0	ATCCATGGTGTAATGAATACCTTTAGTCATGAAAGAAGAAAACGTTTTTTTTTTTTTTTT	0	51	5	10755
TRH15568	TRH15568	0	AGGGAGGTGCTTATCTTCTTTGGACTGTCCTATCTTACGTTTTTTTTTTTTTTTTTTTTT	0	52	5	10970
TRH16864	TRH16864	0	CCTGCTAGTTGCTGGGTTTAAGATTGACTCAAGACTGATATTTTTTTTTTTTTTTTTTTT	0	53	5	11185
TRH13606	TRH13606	0	ACCTGCAAAGCTCTCAAATAGAGAGAACAACTGCCTAAGTTTTTTTTTTTTTTTTTTTTT	0	54	5	11400
TRH20939	TRH20939	0	TCTTTTTAAATCTGAAAATATATTAATCATATATTGCCTAAATGTCTTAATAATGTTTCA	0	55	5	11615
TRH20901	TRH20901	0	GCCGAGGATGGTGCTCGCCGTGGAGGGACCACGGACCGGACTACGGAGCGCCGAATGTCG	0	56	5	11830
TRH1031	TRH1031	0	AAAGGCACTGCCCTGGCAATAAGCAGAAGAGCCCGGATCATTTTTTTTTTTTTTTTTTTT	0	57	5	12045
TRH3276	TRH3276	0	CGCTGCAGCGCGGAGGAGCTGGACTATTACCTGTACGGGCTTTTTTTTTTTTTTTTTTTT	0	58	5	12260
TRH2552	TRH2552	0	TACTTTGTGAGCAGCGGCTCCGTCACTGTGAATGCCGACTTTTTTTTTTTTTTTTTTTTT	0	59	5	12475
TRH11193	TRH11193	0	TGCTGTACTACTGTGAAGTGCTGGCATCTGAAGACTTTAGTTTTTTTTTTTTTTTTTTTT	0	60	5	12690
TRH20286	TRH20286	0	ATAAAGCGTCAAGTCTGGAAAACTCATTCCTCATACACAGTTTTTTTTTTTTTTTTTTTT	0	61	5	12905
TRH12598	TRH12598	0	AACTCTTTAATACATAAGCTGTTGAAGACCATTAAAGACCCAACGTTTTTTTTTTTTTTT	0	62	5	13120
TRH7126	TRH7126	0	TACAAAGAAACCCACAGAAAAGCACTAACCAGGTAGGCTATTTTTTTTTTTTTTTTTTTT	0	63	5	13335
TRH16169	TRH16169	0	TCATCCAAGAACACTTTAATCCATTGATCTATGGTTCCACTTTTTTTTTTTTTTTTTTTT	0	64	5	13550
TRH11385	TRH11385	0	AGGAAAGGACATTAACACCATTAAGTCTCTCCGAGTCCTCTTTTTTTTTTTTTTTTTTTT	0	65	5	13765
TRH10631	TRH10631	0	AAGAAAAAAAGAAATGAATAATGCTAGAAGGCAGATCATAGCCTTTTTTTTTTTTTTTTT	0	66	5	13980
TRH11852	TRH11852	0	AGGTCTTCCTACCAGATGTCACTAGAAGACCAAAATGGTTTTTTTTTTTTTTTTTTTTTT	0	67	5	14195
TRH1260	TRH1260	0	GAAGAGGCGGGATGCAACCGCAGCCAAGAGAAACGGCACGTTTTTTTTTTTTTTTTTTTT	0	68	5	14410
TRH15807	TRH15807	0	AGTGTTTCTGTTCCAGAATGTAGAAGTCTTCAGAATCCGATTTTTTTTTTTTTTTTTTTT	0	69	5	14625
TRH8782	TRH8782	0	TCACAAGTTGAGCTCTTTCCCATAGACGATGTCTTTCTAGTTTTTTTTTTTTTTTTTTTT	0	70	5	14840
TRH17432	TRH17432	0	AACTAAACTGGGTTTATACTGGAGCCTCCAATGACAAGATTTTTTTTTTTTTTTTTTTTT	0	71	5	15055
TRH18662	TRH18662	0	GTATTGATGAAAACTACCAAGAGGAAGCCTTTGAGAACTACCTTTTTTTTTTTTTTTTTT	0	72	5	15270
TRH20513	TRH20513	0	AAAACAGTTCGTCTCATTCATAAACTATGCAATGAACCAGTTTTTTTTTTTTTTTTTTTT	0	73	5	15485
TRH4737	TRH4737	0	GAAGACAATGTTGGATATGAATAAAATGATCCAGTCCATAATTTTTTTTTTTTTTTTTTT	0	74	5	15700
TRH3913	TRH3913	0	TTTCTTTTTTTTTTTTAAACCAAAAAAGTTTTTCTTATAAAATAAATTTTGGGCTTTTTT	0	75	5	15915
TRH16910	TRH16910	0	ATACTGCTCTGAAGAAACAACATAAGTATGCTAACAGTTTGGCTTTTTTTTTTTTTTTTT	0	76	5	16130
TRH15408	TRH15408	0	AAGACTTCTATGGAGGTATCAACTTCTTGCTGACCCTACATTTTTTTTTTTTTTTTTTTT	0	77	5	16345
TRH17296	TRH17296	0	AGAAGCGATTTGCCCAGTCATTTAAAACTTTCTGATTTAGTTTTTTTTTTTTTTTTTTTT	0	78	5	16560
TRH14183	TRH14183	0	CTTCAATATTTACCATCCATTTGACCCTGTGGCATATAGGTTTTTTTTTTTTTTTTTTTT	0	79	5	16775
TRH6217	TRH6217	0	CTCATAATCTGTTTTCTCAGTTGCTTGCTCTACATTGGACTTTTTTTTTTTTTTTTTTTT	0	80	5	16990
TRH21420	TRH21420	0	ATTGACTGGGCTCCTAAGAGCGACCGTATTGTCACTTGTGTTTTTTTTTTTTTTTTTTTT	0	81	5	17205
TRH442	TRH442	0	CCGGCGCTGATACCCAGTACTTCGTCTACAGCAACGATAGTTTTTTTTTTTTTTTTTTTT	0	82	5	17420
TRH5281	TRH5281	0	CCCAGCTAGTTAAGAAGCAACAAGAAAATATTTCAATAAAAGACTATCTTTTTTTTTTTT	0	83	5	17635
TRH2483	TRH2483	0	AAGGACTTGATGTGCCTTGACCCAACAGCCATCGAGTACTTTTTTTTTTTTTTTTTTTTT	0	84	5	17850
TRH16367	TRH16367	0	AATAACTTCTCTGTGGAATATTCCTTCCGTAAGGTGGACGTTTTTTTTTTTTTTTTTTTT	0	85	5	18065
TRH14244	TRH14244	0	TGAGACCATTTTCCAGTCTAAACCTTTGGTTAATGTCTGATTTTTTTTTTTTTTTTTTTT	0	86	5	18280
TRH20493	TRH20493	0	CATAAGCTCTTTGTCCTTCGTACAGATTCTGAAAATCAGCTTTTTTTTTTTTTTTTTTTT	0	87	5	18495
TRH5617	TRH5617	0	AGGTTTGGATAAATACCTCAGACATTATATTGATTGGTCTACGATTTTTTTTTTTTTTTT	0	88	5	18710
TRH8111	TRH8111	0	CTCAAAAGTAGAATCCAGAGACCTCCTTCAGAAGGAGAATTTTTTTTTTTTTTTTTTTTT	0	89	5	18925
TRH14602	TRH14602	0	CTGGGTATGTGTGTGTCGTTGTAAGCTCTCATTCTTAAAGTTTTTTTTTTTTTTTTTTTT	0	90	5	19140
TRH3698	TRH3698	0	ATCTAAGCAGGCAGACATGAACTTGGTGAACACTAAGCTATTTTTTTTTTTTTTTTTTTT	0	91	5	19355
TRH19716	TRH19716	0	AAGGTCTAAGGAACAAGCTTTTACTTGTCACACACTCTATGCTTTTTTTTTTTTTTTTTT	0	92	5	19570
TRH11337	TRH11337	0	AGAGTCTTCTAGAATGTTCTCTGAAACGTTTAGGCAACTCATTTTTTTTTTTTTTTTTTT	0	93	5	19785
TRH14856	TRH14856	0	ACTACATTCCCTGGACCTAGACCTCCAGAGAAGATCTTGTTTTTTTTTTTTTTTTTTTTT	0	94	5	20000
TRH13019	TRH13019	0	CAGGAAGAGAACAGATAAAGAATCCCTCCAGGTTCAATACTTTTTTTTTTTTTTTTTTTT	0	95	5	20215
TRH18402	TRH18402	0	GGTGAGCTGTCTCTTCCCAAACATATAGAGAACGCTAAAGTTTTTTTTTTTTTTTTTTTT	0	96	5	20430
TRH12921	TRH12921	0	ATCTCTCTCATAATAAACTGAAAGAGATTCCTCCACGAAATTGTTTTTTTTTTTTTTTTT	0	97	5	20645
TRH11805	TRH11805	0	ATCAGTAGTTGAAAATGGAGATGCAGGTTATATTAGAGAAGAACGTTTTTTTTTTTTTTT	0	98	5	20860
TRH1471	TRH1471	0	GAGCCACCAGACGCCGGCCCCAAGGCGCTTTATGATGTCGTTTTTTTTTTTTTTTTTTTT	0	99	5	21075
TRH8114	TRH8114	0	ACTGTGGCTACTATCTTGGCCAAGATATTCACTGTAGTACTGTTTTTTTTTTTTTTTTTT	0	100	5	21290
TRH642	TRH642	0	ATGGAGGCAGAGAGGCTGCCCATAGATTGTCTTTACGGCCTTTTTTTTTTTTTTTTTTTT	0	101	5	21505
TRH15283	TRH15283	0	CTGAGCTCTACATAGAGACGGAGAAAAAGAAGCGAGAGAATTTTTTTTTTTTTTTTTTTT	0	102	5	21720
TRH15817	TRH15817	0	GTGCATGTTAGATTGTTTGCAAAATAAATATTGGAGATTGGTTTTTTTTTTTTTTTTTTT	0	103	5	21935
TRH4528	TRH4528	0	AAACTATTATTATTATGATCGTTTCACAGGGTTATACCTTTTTCGTTATGCTTTTTTTTT	0	104	5	22150
CTRL:(+)Pro25G	(+)Pro25G	0	ATCATCGTAGCTGGTCAGTGTATCC	pos	105	5	22365
CTRL:(+)Pro25G_onG3PDH570_1(60)	(+)Pro25G_onG3PDH570_1(60)	0	ATCATCGTAGCTGGTCAGTGTATCCGTGTGAACCATGAGAAGTATGACAATTTTTTTTTT	pos	1	6	6
TRH13149	TRH13149	0	TGGAAGGATTTGGAATATTTGGAGATAATGAGGCATTAGGTTTTTTTTTTTTTTTTTTTT	0	2	6	221
TRH20067	TRH20067	0	CAGATGGAAATATCAAAGTAAATGTAGACTCCCATCCTCGTTTTTTTTTTTTTTTTTTTT	0	3	6	436
TRH19780	TRH19780	0	TGAATTGAAGAAGTTAAAACATACTGTGGAAAAGGATAATCGCTTTTTTTTTTTTTTTTT	0	4	6	651
TRH3643	TRH3643	0	GAAAGTTTACCCTTCCTAGACCTTTCCTACACCGCAAATATTTTTTTTTTTTTTTTTTTT	0	5	6	866
TRH3009	TRH3009	0	CTCCTTCTCGAGAACACGCAGGCTGGCCGCTTCCGTCCGATTTTTTTTTTTTTTTTTTTT	0	6	6	1081
TRH16908	TRH16908	0	GTTCTTTGTACAGTTCTGAAGTTGTCTTCAGTTTTGCTAATCGTTTTTTTTTTTTTTTTT	0	7	6	1296
TRH1550	TRH1550	0	GTGACGGACTGGAGCACTAGGACTGCCAGGAGTCGGTCGGTTTTTTTTTTTTTTTTTTTT	0	8	6	1511
TRH15747	TRH15747	0	AATTCCGCTACCACCTACAACTTCTGAACATCAAACCTAGTTTTTTTTTTTTTTTTTTTT	0	9	6	1726
TRH6637	TRH6637	0	AATGCCATGAAAAAATTATGGCATGTTAAAATTATGACCGTTTTTTTTTTTTTTTTTTTT	0	10	6	1941
TRH415	TRH415	0	TCTCTTCATTTGCCTCATCCGACATCGCTGGACAACGACATTTTTTTTTTTTTTTTTTTT	0	11	6	2156
TRH5461	TRH5461	0	AATTCTACCCAAAAGATCAAAGAAAAATCATATTTCTGAACGATTTTTTTTTTTTTTTTT	0	12	6	2371
TRH20574	TRH20574	0	GAATATGCCAATAAGAAGAAGTATCAAGAAGGGAGAAGGTATCCTTTTTTTTTTTTTTTT	0	13	6	2586
TRH6971	TRH6971	0	TTCTGCTGCTCATGGGACATAGACAAAGTTAGAGCTAGTTTTTTTTTTTTTTTTTTTTTT	0	14	6	2801
TRH9096	TRH9096	0	AAATTCTGAAGAACCAGGTTATGGATGTCTCCAGTCAACTTTTTTTTTTTTTTTTTTTTT	0	15	6	3016
TRH2325	TRH2325	0	CTCTGCGGTGATGCACAGGTGGTATGAGGAGACGCATGCGTTTTTTTTTTTTTTTTTTTT	0	16	6	3231
TRH16613	TRH16613	0	CCAGAATGGAAAAAACGTAAAATTTGAAGAATCTCGTTGATTTTTTTTTTTTTTTTTTTT	0	17	6	3446
TRH18671	TRH18671	0	GGTACTTCTGTCACTAATGTGTTGAGCTTGCTGGTGTCTATTTTTTTTTTTTTTTTTTTT	0	18	6	3661
TRH18675	TRH18675	0	AGAAGATACAGATCCAGTTTGCTGACTTCGCTTAGCTACATTTTTTTTTTTTTTTTTTTT	0	19	6	3876
TRH6787	TRH6787	0	GACTAGCAAGATGATCACCATTTCTGACTGTGTACAACTCTTTTTTTTTTTTTTTTTTTT	0	20	6	4091
TRH20487	TRH20487	0	TATGGGAAAGGATTAAAGAGCTTTTGAACCTTGCTTAGGGTTTTTTTTTTTTTTTTTTTT	0	21	6	4306
TRH6092	TRH6092	0	GTAGAGAGAGACGAGGGTCTTGTACGAGTAACTACACGGGTTTTTTTTTTTTTTTTTTTT	0	22	6	4521
TRH17966	TRH17966	0	GTTTGATCTCCAAGTTATGTTTGAGATTCTCAGAAGCCACTTTTTTTTTTTTTTTTTTTT	0	23	6	4736
TRH2969	TRH2969	0	AACGGAGAGCTGTCCCCCCCTCCCCCAAGATCCACTATCGTTTTTTTTTTTTTTTTTTTT	0	24	6	4951
TRH9055	TRH9055	0	GGTTATCTTCAGTTATAATCTAGTCAGAATAGAGCCTAGCTGTATGTCCGTTTTTTTTTT	0	25	6	5166
TRH5218	TRH5218	0	TTTGTATTTGTGTCTAATGCACGTTTTAACATGATAGACGCTTTTTTTTTTTTTTTTTTT	0	26	6	5381
TRH17577	TRH17577	0	GGTTCTTGCTGAATCTTCGATCTGGAACATTCTAGAACATTTTTTTTTTTTTTTTTTTTT	0	27	6	5596
TRH13306	TRH13306	0	AGCTGGCTATGGACTCACATTTGTGCTTTTAGACAGTTACTTTTTTTTTTTTTTTTTTTT	0	28	6	5811
TRH18260	TRH18260	0	TGGACTGACACCCTACCCCTGAGTTAATAAAAGTTGAATTTTTTTTTTTTTTTTTTTTTT	0	29	6	6026
TRH6740	TRH6740	0	ATCAATGACCTGATTTTTATCCACTTTTAATTTCCGTCTTGTTTTTTTTTTTTTTTTTTT	0	30	6	6241
TRH6105	TRH6105	0	GCTGTGAGATCTATGCATGTGACTGTGAGATCTATACACGTTTTTTTTTTTTTTTTTTTT	0	31	6	6456
TRH917	TRH917	0	ACCGCCAGCAGAGCAACGATCCACAGGAGTCTCGAAAACGTTTTTTTTTTTTTTTTTTTT	0	32	6	6671
TRH1969	TRH1969	0	CAAGGAGGCGCCTGAGCCAAGGCCTCTGGCCTCAACACGTTTTTTTTTTTTTTTTTTTTT	0	33	6	6886
TRH17710	TRH17710	0	AGTTCTTCCGACCTCTTCCAGAAAGCTATGATCAGTTTAATTTTTTTTTTTTTTTTTTTT	0	34	6	7101
TRH21102	TRH21102	0	GGTCACAGTGAAACATCTAGAAGACATTGTGGAGAAGCTATTTTTTTTTTTTTTTTTTTT	0	35	6	7316
TRH4700	TRH4700	0	TGGAAAGAGGGTGGCTATGGACAAAAAGATTACTACAGTCTTTTTTTTTTTTTTTTTTTT	0	36	6	7531
TRH20068	TRH20068	0	AATCCTAAGACTGAATTTTGTGAAACTTCAAACAATACCAGGTTTTTTTTTTTTTTTTTT	0	37	6	7746
TRH13342	TRH13342	0	AGATCTGGGAGCTTGAGCTTATTAATAGTTGGCTGGAAACTTTTTTTTTTTTTTTTTTTT	0	38	6	7961
TRH7221	TRH7221	0	GCTCTCTCTCTTCTTACTGTTCTCCTCTCCTATATGTATATTATAGTGGCCTTTTTTTTT	0	39	6	8176
TRH19124	TRH19124	0	ATACAGCCCATTCAGACATTCTGACTAAGAATCTCTCTATGCTTTTTTTTTTTTTTTTTT	0	40	6	8391
TRH10369	TRH10369	0	ATATATGTTCAAGAGGTGGTTCCCAATTCACCTTCTCAGATTTTTTTTTTTTTTTTTTTT	0	41	6	8606
TRH9087	TRH9087	0	CATATAAGGATACATACTAATAAAAGAATCCACACTGGAGAAAAAAAGCTACGTTTTTTT	0	42	6	8821
TRH11297	TRH11297	0	GTATCTATCATTGTTGATGGGGAGCGAAGCATCTTAGAAGTTTTTTTTTTTTTTTTTTTT	0	43	6	9036
TRH7532	TRH7532	0	AAGTCACTTCCTGGATAAGGAGGTGAAGCTTATCAAGATGTTTTTTTTTTTTTTTTTTTT	0	44	6	9251
TRH19785	TRH19785	0	GCTGGGAAATCAATTCATCTAAATAAAGGATTCAGCGGTATTTTTTTTTTTTTTTTTTTT	0	45	6	9466
TRH3401	TRH3401	0	TTGGTGTGCGTTTTCGCCCTTTGCCGCCCAATGCGCTTAATTTTTTTTTTTTTTTTTTTT	0	46	6	9681
TRH20333	TRH20333	0	CAAGTCAAGAGATCCGGGAACTATATCAAACCTGTAACACTTTTTTTTTTTTTTTTTTTT	0	47	6	9896
TRH5535	TRH5535	0	AGATTTTCAGCTTCCTGCTAATCAGTGCCTCAGTCATACTTTTTTTTTTTTTTTTTTTTT	0	48	6	10111
TRH3371	TRH3371	0	GTTACTGTGCCCCACATGCAGCCTATGCAAATCGACGTACTTTTTTTTTTTTTTTTTTTT	0	49	6	10326
TRH15303	TRH15303	0	GTTCTCACCTAGATGGACTCTTTTATTTCCTGGAGTATTGTGTTTTTTTTTTTTTTTTTT	0	50	6	10541
TRH12487	TRH12487	0	TTAGCAGAACTAGGATGGAAGTTTGTTAATCTGATGCACCTTTTTTTTTTTTTTTTTTTT	0	51	6	10756
TRH11985	TRH11985	0	AAGAATTTCCTATCTTGGAGTCCTGAGATTCTCTCTGCCTTTTTTTTTTTTTTTTTTTTT	0	52	6	10971
TRH3135	TRH3135	0	CCCCATTGGCTTCCTGCGGCTGTGAAGGATCTCTAGCCGATTTTTTTTTTTTTTTTTTTT	0	53	6	11186
TRH2795	TRH2795	0	ACCCCAACATTTCCATGCTCCTAGGACGCAACCGCGAAGATTTTTTTTTTTTTTTTTTTT	0	54	6	11401
TRH1596	TRH1596	0	CCTGGCCCCACCGAGATCACAGCCGCAACAGTGCATACGGTTTTTTTTTTTTTTTTTTTT	0	55	6	11616
TRH5833	TRH5833	0	TCTAGTAAATTCTTTGCTTTTCCTGCTCAACTTCGAAAACTTTTTTTTTTTTTTTTTTTT	0	56	6	11831
TRH10094	TRH10094	0	ATTGATTCACACTCTTCTAACCTTCCGCCTATCCTATTGCTTTTTTTTTTTTTTTTTTTT	0	57	6	12046
TRH18233	TRH18233	0	CCTTTTACTGGGAGACAACCTCAACAGAAGGACAAGTACTTTTTTTTTTTTTTTTTTTTT	0	58	6	12261
TRH10565	TRH10565	0	CAAAAGAGGCAACAACACAAAAATCTGATATTCGTCAAAATTTTTTTTTTTTTTTTTTTT	0	59	6	12476
TRH7564	TRH7564	0	CAAGCAGATTGGAATTATTAAGACAAACAAGAAAACGGGATTTTTTTTTTTTTTTTTTTT	0	60	6	12691
TRH9391	TRH9391	0	AGAGAGGAAACTGTAGCCAAGGAATTGGGTAAGAGTAACATTTTTTTTTTTTTTTTTTTT	0	61	6	12906
TRH1033	TRH1033	0	ACAAGTCCCTCCTCTTCTCCCACGCACTTCCGGCGACGCCTTTTTTTTTTTTTTTTTTTT	0	62	6	13121
TRH4965	TRH4965	0	AAGTGTTGTGTGATGGCCTGAGACTAGTTCATGTTTTTACTTTTTTTTTTTTTTTTTTTT	0	63	6	13336
TRH11391	TRH11391	0	GAAGAAGAAGAGTATAGAATCAGGAAGCTGGTAATGAACAACCTTTTTTTTTTTTTTTTT	0	64	6	13551
TRH13721	TRH13721	0	AGAGGGAAAATCAAGTGACAACACAAAGAGAAATTCAGTGTTTTTTTTTTTTTTTTTTTT	0	65	6	13766
TRH16572	TRH16572	0	CTAAGAGTTAGTGAGCAGGCTACATTTAAAAGTCCTTCAGATTGTTTTTTTTTTTTTTTT	0	66	6	13981
TRH16508	TRH16508	0	TCACTTCAGGTAGGATATGTGTCAGCAAAAGTGCTAAGCTTTTTTTTTTTTTTTTTTTTT	0	67	6	14196
TRH10569	TRH10569	0	AAGCTCTTATCAATCTGAAAAGTACTTCTGTCCGCACTGCTTTTTTTTTTTTTTTTTTTT	0	68	6	14411
TRH18219	TRH18219	0	CAACGTAATAGGGTGGTTGAGAAAAGGGACATTCAAGTATTTTTTTTTTTTTTTTTTTTT	0	69	6	14626
TRH12986	TRH12986	0	GTGTGAACCACAAAGAAGATAGGACAACTCAACTCAAGATTTTTTTTTTTTTTTTTTTTT	0	70	6	14841
TRH13848	TRH13848	0	GTAGCTCTATTTTCTGTGCTTGCTAGTGGAAATAGGGTGGTTTTTTTTTTTTTTTTTTTT	0	71	6	15056
TRH7066	TRH7066	0	GGTTCTGGAATTGTTGGGTAAGTATTTAATAGCCAATGCATTTTTTTTTTTTTTTTTTTT	0	72	6	15271
TRH4282	TRH4282	0	AGGGCATCTGCCTGAACTAATACCTAGTAAAGAATTCTTAACTCTTTTTTTTTTTTTTTT	0	73	6	15486
TRH18456	TRH18456	0	CTTCTGAGTGGAACTATACCACCTGGGGAGAAGAACTAACTTTTTTTTTTTTTTTTTTTT	0	74	6	15701
TRH11767	TRH11767	0	TTTCTGGTCAAAGATGTAGCAGAATTTGACATCCTTAAGGTTTTTTTTTTTTTTTTTTTT	0	75	6	15916
TRH15772	TRH15772	0	GAGAATATCAGTTGAAAATGGCAAGTGTGTAAAAGATGTAACGTTTTTTTTTTTTTTTTT	0	76	6	16131
TRH9150	TRH9150	0	GACATGTTTTATAAGATCCTCCATGGCTTCAAAGACCAAGTTTTTTTTTTTTTTTTTTTT	0	77	6	16346
TRH20325	TRH20325	0	GTTTCAGCTTCCACAGAATACAGTTTTAAAAGGATTGCTATGTTTTTTTTTTTTTTTTTT	0	78	6	16561
TRH14765	TRH14765	0	GAGTCATTTTTCTGTATCAGTCACTGGCAGAAGTAGCCATTTTTTTTTTTTTTTTTTTTT	0	79	6	16776
TRH10052	TRH10052	0	GACAGATAGCAACAATGATATCTGTAGTCTGATGTTCCGCTTTTTTTTTTTTTTTTTTTT	0	80	6	16991
TRH65	TRH65	0	CAGTTTACACAATATCTGTAAATATGTACTTAGAAATACAAGATTATTTTAGAACGCAAC	0	81	6	17206
TRH16631	TRH16631	0	ACAAGGAAACAAAGCCTCAGGCTTCAGGAAATTATAAGACTTTTTTTTTTTTTTTTTTTT	0	82	6	17421
TRH21728	TRH21728	0	GATGTTGGCCTACACGCCTCTAGATGAGAAAAGCCTTGCTTTTTTTTTTTTTTTTTTTTT	0	83	6	17636
TRH9625	TRH9625	0	ATATCTCTGCTCTGCACAAATACAGATAAAATCGGACTGATTTTTTTTTTTTTTTTTTTT	0	84	6	17851
TRH9457	TRH9457	0	CTTTTCTCTCTGCTCCTTAAGGCAAGTCTTCAGAAAGGATTTTTTTTTTTTTTTTTTTTT	0	85	6	18066
TRH7958	TRH7958	0	TAGTAATACTTTTAATTGGCTCACAGCTCTTGGTGACGGATTTTTTTTTTTTTTTTTTTT	0	86	6	18281
TRH14387	TRH14387	0	TTCTCAGAATGTCAAAGACACTCTAGTGAAAGAGAGTCGATTTTTTTTTTTTTTTTTTTT	0	87	6	18496
TRH68	TRH68	0	TTGTAATATTTTTAACATCCTATGACTTCATGCTAGAAATTTTCTATTGTTTATAGAACC	0	88	6	18711
TRH19939	TRH19939	0	TAATGAGGCATAAGCCAATTCATACAAGAGATAAGTGCTATAGGTTTTTTTTTTTTTTTT	0	89	6	18926
TRH11183	TRH11183	0	AAACTTTACTTTTCCCCCTGTGTATGAGCAGTATTATATGGGTTTTTTTTTTTTTTTTTT	0	90	6	19141
TRH9612	TRH9612	0	ATCTCTAAGAAGAAAGCAAGGAGGAGACACACAGATGACCTTTTTTTTTTTTTTTTTTTT	0	91	6	19356
TRH10128	TRH10128	0	CAAGAAACTCTGGTCACAGAGATATGAATTTCTTAAGGGGTTTTTTTTTTTTTTTTTTTT	0	92	6	19571
TRH8061	TRH8061	0	CTTTGCAGGAAGGAGTGACCTTTAAAGAGAAAAGACGATATTTTTTTTTTTTTTTTTTTT	0	93	6	19786
TRH18943	TRH18943	0	GGGTATTTATGAGTTTCAAATGAAGTACTGTGCCCCCAATTTTTTTTTTTTTTTTTTTTT	0	94	6	20001
TRH1902	TRH1902	0	CATCAGCCAGGCCTTCCTCTTCACCTGCAGACACGGTCCTTTTTTTTTTTTTTTTTTTTT	0	95	6	20216
TRH11212	TRH11212	0	GATGGTTCTGACAAGATACGAATGCAGATGAAAGTAGGACTTTTTTTTTTTTTTTTTTTT	0	96	6	20431
TRH16571	TRH16571	0	ATGGCTCTTTGATTTTCACCTATTTGCAACCTGATAACACTTTTTTTTTTTTTTTTTTTT	0	97	6	20646
TRH503	TRH503	0	CTGCTCATGGGAGTGCCAGAGAGAGGCGTCGTCGGCGATATTTTTTTTTTTTTTTTTTTT	0	98	6	20861
TRH9404	TRH9404	0	GGATGAAATTATAGAGATTAAAGAAGAAAAGAAAAGGACCACACGTTTTTTTTTTTTTTT	0	99	6	21076
TRH18595	TRH18595	0	AGTGACACCTTGATGGACCTATATATCACCCAGTATGGATTTTTTTTTTTTTTTTTTTTT	0	100	6	21291
TRH700	TRH700	0	GACACCTTTGGAGGAGGACTCTGGATGGCCCCTAGCGGCGTTTTTTTTTTTTTTTTTTTT	0	101	6	21506
TRH15952	TRH15952	0	ATTTGACTTCACAAAGAATATATGTATGGAGGGGAATACTCACTTTTTTTTTTTTTTTTT	0	102	6	21721
TRH11817	TRH11817	0	CCTCTCTACTCTTCTTCCTCATTAGGAGCAGTGAATACCGTTTTTTTTTTTTTTTTTTTT	0	103	6	21936
TRH19063	TRH19063	0	CTGAAGTATTCACCTCTAATATGTACATCCATCAGATGACCTATGTTTTTTTTTTTTTTT	0	104	6	22151
CTRL:(+)Pro25G_onG3PDH570_1(60)	(+)Pro25G_onG3PDH570_1(60)	0	ATCATCGTAGCTGGTCAGTGTATCCGTGTGAACCATGAGAAGTATGACAATTTTTTTTTT	pos	105	6	22366
CTRL:(-)GD11	(-)GD11	0	GCTAGCTAGCTAGCTAGCGCTAGCGAAAGCTAGCGCTAGCTAGCTAGCTAGCTTTTTTTT	neg	1	7	7
TRH10986	TRH10986	0	AGGAATTTTTTTTTTATCTGCTGCCATATTGTAGCTTGTTACGTTTTTTTTTTTTTTTTT	0	2	7	222
TRH6896	TRH6896	0	TAAGGAAGTAGAGAAGAAGCTGGCTGTGAAACCCATAGAATTTTTTTTTTTTTTTTTTTT	0	3	7	437
TRH15673	TRH15673	0	AAGGATTCCCATACCCTTGTCTAGGAGAGAAGAAGAGACCTTTTTTTTTTTTTTTTTTTT	0	4	7	652
TRH21265	TRH21265	0	TGTCAGACATCACTGTTAAAACTTTTAAAATAAACTTGTAAATAAATACTAACATTTTGA	0	5	7	867
TRH9199	TRH9199	0	ATTTTTGTGTACATGAGACCTTCAGCCACTTTGTCTATTGTTTTTTTTTTTTTTTTTTTT	0	6	7	1082
TRH2755	TRH2755	0	ACCCATCAATGCCCAAGCCGACCCCTTCACCACGTGAACGTTTTTTTTTTTTTTTTTTTT	0	7	7	1297
TRH19076	TRH19076	0	AGAGAGGATACCCAGAGAGTTAGATGTATCATATTGCCTAAGACATTTTTTTTTTTTTTT	0	8	7	1512
TRH98	TRH98	0	CTCACTAAAGGGTATGGTTATACTCTAACTCTCTACTTCAACTATTTCTATCATATTGCT	0	9	7	1727
TRH21061	TRH21061	0	TAGAAGATCACCAAGCAGACCACTCCCTGAAGTGACGGATTTTTTTTTTTTTTTTTTTTT	0	10	7	1942
TRH20862	TRH20862	0	GAATCCTGAGACTGACACTTAAAACACACCAATCTGTCTGTTTTTTTTTTTTTTTTTTTT	0	11	7	2157
TRH13118	TRH13118	0	GTCATTGTAGGAGGTTACACAAGGAGGATTCTTGCTTACGTTTTTTTTTTTTTTTTTTTT	0	12	7	2372
TRH10006	TRH10006	0	TTGATTCAACAGGTCACCAAGCTTCTACAACAGATTAGTCTTTTTTTTTTTTTTTTTTTT	0	13	7	2587
TRH623	TRH623	0	AGCTTCCTTGTAACCATCAAGCCAGGGCAAGCCGCTTACTTTTTTTTTTTTTTTTTTTTT	0	14	7	2802
TRH13626	TRH13626	0	GACCAGAAGCCATGCTATCAGATTTTAGTTATCTCTTAAGCCTTTTTTTTTTTTTTTTTT	0	15	7	3017
TRH10720	TRH10720	0	GTCTTAAGAGTCACTGGCATCTTTCCTCCTTTCCCTCTAGTTTTTTTTTTTTTTTTTTTT	0	16	7	3232
TRH17874	TRH17874	0	TTCTGAGAGTGCTGTCAGACAGAAGGTTGTCAGCTACTACTTTTTTTTTTTTTTTTTTTT	0	17	7	3447
TRH1427	TRH1427	0	GAGGAGGAGCTGCTTGGTAGGCGGAGCCAGAGCGCGCGAATTTTTTTTTTTTTTTTTTTT	0	18	7	3662
TRH12403	TRH12403	0	TCTGAGATGACAGCAGAAGTCCATAACTTCCAGCTAACTCTTTTTTTTTTTTTTTTTTTT	0	19	7	3877
TRH349	TRH349	0	CCCCACTGAGCTGGCAGTTTTCCAACCTGCCCTGTGTCGATTTTTTTTTTTTTTTTTTTT	0	20	7	4092
TRH4002	TRH4002	0	CAGTTTTTTTAGAATATGCTCTCTAGCCAAGTCTAACTTTAGACGCTTTTTTTTTTTTTT	0	21	7	4307
TRH6579	TRH6579	0	ACACTACCTACTTGGGAAAAGTTAGGGAGAGATATAGCGAGTTTTTTTTTTTTTTTTTTT	0	22	7	4522
TRH3301	TRH3301	0	GGCACCACACATTGGAACCAGATGCTGGCCACACTACGCATTTTTTTTTTTTTTTTTTTT	0	23	7	4737
TRH21479	TRH21479	0	GGCGCTGAGCAGTTTATGGAAGAGACAGAGAGGTCCCTACTTTTTTTTTTTTTTTTTTTT	0	24	7	4952
TRH19071	TRH19071	0	GGTTTGAACTGTTGTCTAGTGAGAATAGAACTGTGTGTTATGTCTTTTTTTTTTTTTTTT	0	25	7	5167
TRH1135	TRH1135	0	ACAGGGCACAGAAGCAGCAAGACCCACGCTGCTTCGCACCTTTTTTTTTTTTTTTTTTTT	0	26	7	5382
TRH20796	TRH20796	0	AAGTTCAGAAGCTCGGCATTATCTACCTTGTTAACTACAATCTTTTTTTTTTTTTTTTTT	0	27	7	5597
TRH3581	TRH3581	0	GCTTTAGCTTTGCTGGATAAGACACAAAGAGATAATGCGTTTTTTTTTTTTTTTTTTTTT	0	28	7	5812
TRH8137	TRH8137	0	TACACTTTCAGGAATAAGGAAATGAAGAATGCTATCGGAATTTTTTTTTTTTTTTTTTTT	0	29	7	6027
TRH1603	TRH1603	0	AGCTGTTCATGATGTCCCAGCAACAAGGCCGACGGTTTAATTTTTTTTTTTTTTTTTTTT	0	30	7	6242
TRH8619	TRH8619	0	AAAACAGAACCTAGAGCCAGTAGTGTATTTAAGAATACTCTTTGGTCGTTTTTTTTTTTT	0	31	7	6457
TRH9435	TRH9435	0	CCATCTCCCTTTTGTTGTTTTTCTTTTTAATAAAATAGCCTTTCTTTTTTTTTTTTTTTT	0	32	7	6672
TRH11260	TRH11260	0	CTTTCTAGCACAGGCCTTAGATCCAGGACCCTATGTAACTTTTTTTTTTTTTTTTTTTTT	0	33	7	6887
TRH13801	TRH13801	0	AGTATCAAGAAGATGAAGAATCTCAAGGCCAAAAGCTTCCTTTTTTTTTTTTTTTTTTTT	0	34	7	7102
TRH2562	TRH2562	0	GAGATGAAGCATTCGGCCTGGGAGCTACTAGCTGCGATGATTTTTTTTTTTTTTTTTTTT	0	35	7	7317
TRH1897	TRH1897	0	AACCTGGTGGAGACACAGGCTGCAGCCCTGCTGGCAAGCTTTTTTTTTTTTTTTTTTTTT	0	36	7	7532
TRH4115	TRH4115	0	CTGCAGTGCCAGCTCAAGTGTAAGTTACATGTACTGGTACTTTTTTTTTTTTTTTTTTTT	0	37	7	7747
TRH1028	TRH1028	0	GAAGACGCCTTCAGCGTATCCCAGCTGGAAGAACGGAGCGTTTTTTTTTTTTTTTTTTTT	0	38	7	7962
TRH6517	TRH6517	0	CCACATACATGAGAATCTACAAGAAGGGTGATATTGTAGGCTTTTTTTTTTTTTTTTTTT	0	39	7	8177
TRH8360	TRH8360	0	GATATTGTTTAAACTACCATGAGAAAAAGAGAAAGAAAGAAGGTCGTTTTTTTTTTTTTT	0	40	7	8392
TRH20416	TRH20416	0	GTATATTGGTAAAATAAAAGGAACTCCAAAAGGTTGTGTCACGTTTTTTTTTTTTTTTTT	0	41	7	8607
TRH5794	TRH5794	0	AAGTCCATCTCTGAATATGCAGCACTACAATCAGACTACTCTTTTTTTTTTTTTTTTTTT	0	42	7	8822
TRH3105	TRH3105	0	CCAAATGTGACCAACCCTGCGCCACCGGTTTCTACGGCGATTTTTTTTTTTTTTTTTTTT	0	43	7	9037
TRH21595	TRH21595	0	TGATCTGGACCCGTTGGCATCTCTCAAATCACTGACATATTTTTTTTTTTTTTTTTTTTT	0	44	7	9252
TRH8082	TRH8082	0	AGTCTGATTATCTTCATCTCATATGCTATGATCCTTTTCAATATCGTTTTTTTTTTTTTT	0	45	7	9467
TRH21314	TRH21314	0	ATCTGAAAAGGCCAAGCAACTTCGAGCGCTTAGGAAATATTTTTTTTTTTTTTTTTTTTT	0	46	7	9682
TRH13665	TRH13665	0	TTGCCAAACACTGGACTCTAATCACTTTGTATTCAGTCACTTTTTTTTTTTTTTTTTTTT	0	47	7	9897
TRH5168	TRH5168	0	ACTAGATGGGATATTCAAAAATATGCCAGAGAGGCCTACATTTTTTTTTTTTTTTTTTTT	0	48	7	10112
TRH13327	TRH13327	0	AATTTGGCATAGCACCGCTGATTATTTTAACTGGGTTAAGTTTTTTTTTTTTTTTTTTTT	0	49	7	10327
TRH7761	TRH7761	0	ATTTTAATTGATATTAGAGAATATTGGGTGGACTCAGAAGGCGTTTTTTTTTTTTTTTTT	0	50	7	10542
TRH10496	TRH10496	0	CAGTGATGCTCACAGGATATGCATTTAGCATAAGTGAGAGTTTTTTTTTTTTTTTTTTTT	0	51	7	10757
TRH12589	TRH12589	0	ACAGTGTGGCTTAAACATTTGTTTCTTGGTGTTGTTATGGTTTTTTTTTTTTTTTTTTTT	0	52	7	10972
TRH19543	TRH19543	0	CATTTGTTCCTAAGGGCTCACATCACAGTTGAGAGTAGACTTTTTTTTTTTTTTTTTTTT	0	53	7	11187
TRH17304	TRH17304	0	TTTTGATGACTGTGAACTGTATATTGCCAATACGGGAACTTTTTTTTTTTTTTTTTTTTT	0	54	7	11402
TRH16805	TRH16805	0	ATCAAAATCTACACAAGGAAAATCTAAAAGAGGATGTAGAAAAGCGTTTTTTTTTTTTTT	0	55	7	11617
TRH11160	TRH11160	0	GAGACCTCAGAAGCAGCATGGGAAGTATTTCTAGAACCTTTTTTTTTTTTTTTTTTTTTT	0	56	7	11832
TRH21663	TRH21663	0	GAGGATGATTGGGACTTTCTGCCACCCAAGAAGATAAAGGTTTTTTTTTTTTTTTTTTTT	0	57	7	12047
TRH187	TRH187	0	TCAGCAGCTCTCTCCTGGCAGTGTTTGGGTATGGAGCGCTTTTTTTTTTTTTTTTTTTTT	0	58	7	12262
TRH2782	TRH2782	0	GAGACCAACATGGGCTCTGATGCCAGCCCCTTCCGTAGTGTTTTTTTTTTTTTTTTTTTT	0	59	7	12477
TRH5702	TRH5702	0	GATATTCTCAATGTCATCATTGAACTGCTGATGATCAATCTTTTTTTTTTTTTTTTTTTT	0	60	7	12692
TRH11545	TRH11545	0	TTAAAGCAGTTTTATAACCTCTGTCTTCCCTGAGCCCTTCTTTTTTTTTTTTTTTTTTTT	0	61	7	12907
TRH19993	TRH19993	0	TCACAGGCTCAAAATACATTAAAGCAAAAGGAGAAAGACGTTTTTTTTTTTTTTTTTTTT	0	62	7	13122
TRH11873	TRH11873	0	GCCTTGCAAACACTTTATTACAGCATACCAATTTAGACCCTTTTTTTTTTTTTTTTTTTT	0	63	7	13337
TRH6441	TRH6441	0	AGTGTGATCAATGTGGTAAAGCCTTTCAATGGCAGTATAGTTTTTTTTTTTTTTTTTTTT	0	64	7	13552
TRH20263	TRH20263	0	GAGCTGTATAGCAAAGAACCAGAGCACAAATGTAAACCATTTTTTTTTTTTTTTTTTTTT	0	65	7	13767
TRH13850	TRH13850	0	GAGAGATTACAGAATTGGAGACAGAAAAGAGGGACTTGGATTTTTTTTTTTTTTTTTTTT	0	66	7	13982
TRH15742	TRH15742	0	TTGTTCTATCAGAGACCACACCAGTATCCTGAACCCTAGTTTTTTTTTTTTTTTTTTTTT	0	67	7	14197
TRH8066	TRH8066	0	GTCATCAATATGTCCTGTATTCCGGAGATTCTACACCTTCTTTTTTTTTTTTTTTTTTTT	0	68	7	14412
TRH14233	TRH14233	0	CGCTGTATTCATACTCAGTCTCATCTTTTTCTCCTCGCTTTTTTTTTTTTTTTTTTTTTT	0	69	7	14627
TRH8998	TRH8998	0	TTTTATGGGTGCATCAACTTTGTGCTAACCTTGTTATCCTTTTTTTTTTTTTTTTTTTTT	0	70	7	14842
TRH12138	TRH12138	0	AACAGAAAGGAAATGGAAAATATCAACTCTGTCCATGACTTTTTTTTTTTTTTTTTTTTT	0	71	7	15057
TRH19640	TRH19640	0	AGAGACTGGCAATGTCAGGCCTATAGTGTTAGAACTTCGTTTTTTTTTTTTTTTTTTTTT	0	72	7	15272
TRH8460	TRH8460	0	CTTACTGTTTTCTCTACTAAGAACTCTTTTTAAATGTGGTTTGTTATTGTCGTTTTTTTT	0	73	7	15487
TRH9997	TRH9997	0	AACCAAGAAAGCTCAAAAGGAAGACAACAAAAGAAGTTACTTTTTTTTTTTTTTTTTTTT	0	74	7	15702
TRH17519	TRH17519	0	AGACAGTATTCTCGGGGACTTATCACACGTGAAGCTCTATTTTTTTTTTTTTTTTTTTTT	0	75	7	15917
TRH6729	TRH6729	0	ATGTTTAAAACTGCAGAGAGTAATGCTGAACTTAAGGGTTTAGATTTTTTTTTTTTTTTT	0	76	7	16132
TRH2574	TRH2574	0	CCTACGACCCGGAGGACGGCCGGGACTGCCACTATTACCGTTTTTTTTTTTTTTTTTTTT	0	77	7	16347
TRH4507	TRH4507	0	TGATCTTTTCCCATTACTTGAGCTGTCTTGCTCTAGTACTTTTTTTTTTTTTTTTTTTTT	0	78	7	16562
TRH17555	TRH17555	0	TCACATATTTCTGGTGTCTTTGACCTGGAAAAATAAAGTAATTTTTTTTTTTTTTTTTTT	0	79	7	16777
TRH17789	TRH17789	0	GAAATCTGAAAAGATTCCATCCAAGAGCTTAAAATCAGCCTTTTTTTTTTTTTTTTTTTT	0	80	7	16992
TRH13722	TRH13722	0	AAGACAGAGCTGATCTGCCAGTTTGTGGATTACTTAACACTTTTTTTTTTTTTTTTTTTT	0	81	7	17207
TRH7707	TRH7707	0	GGGAAAAATTCTTCTCATATGTTCAAGAAACTACATGCTAAAACTTTTTTTTTTTTTTTT	0	82	7	17422
TRH6596	TRH6596	0	AGAGAGCTCTTTGAAAAACAAAAATTCAAGTCTGCACAGTTTTTTTTTTTTTTTTTTTTT	0	83	7	17637
TRH10622	TRH10622	0	ACATTGAAGCCTATGTGCATGCTTTCTTTGTGAAATCTATTTTTTTTTTTTTTTTTTTTT	0	84	7	17852
TRH5636	TRH5636	0	TGAACCAGAAGATTTTGAAAGCAATTTAGCCACAGTATACTTTTTTTTTTTTTTTTTTTT	0	85	7	18067
TRH1235	TRH1235	0	CAGCCCGTGGTGTGCTTCTGAGTCCCACGTGTGCACGAGTTTTTTTTTTTTTTTTTTTTT	0	86	7	18282
TRH11071	TRH11071	0	AAAGAAAACTGTGACATCATTATCCAAGCCATGACAAAAATTTTTTTTTTTTTTTTTTTT	0	87	7	18497
TRH1999	TRH1999	0	GCATCCCTCACAGCAACACTGCATCCCTCACAGCAACACTTTTTTTTTTTTTTTTTTTTT	0	88	7	18712
TRH21623	TRH21623	0	TGTGCACAGGCTGGTAAATGATCTCCGTTACTACCGACTCTTTTTTTTTTTTTTTTTTTT	0	89	7	18927
TRH8252	TRH8252	0	CACTCTTGGTCTCTACAGGAATAGCCATAGGTCCTCGTACTTTTTTTTTTTTTTTTTTTT	0	90	7	19142
TRH2858	TRH2858	0	GGGGAGATAGCCAGCGGCTTCTGGCAGGCTACCGCTATTTTTTTTTTTTTTTTTTTTTTT	0	91	7	19357
TRH470	TRH470	0	CAGCAAACCTTCTCTGGAACTATCCGAGGGGCATCGGCTATTTTTTTTTTTTTTTTTTTT	0	92	7	19572
TRH18066	TRH18066	0	TCAAGATGAAAACTACTTCAACTAAAAGTCAGCCACTCGATTTTTTTTTTTTTTTTTTTT	0	93	7	19787
TRH18227	TRH18227	0	AAATCAAATATCTTACAAGAAACTTATTCAGTGGACGAGGCTTTTTTTTTTTTTTTTTTT	0	94	7	20002
TRH1000	TRH1000	0	GGCAATCTCCAGCGGCTCCTTGGGTTTCGGGGCTAACGCGTTTTTTTTTTTTTTTTTTTT	0	95	7	20217
TRH5547	TRH5547	0	TCCTTAGAGAAAATATCATTGACCTATCCAATGCCAATCGTTTTTTTTTTTTTTTTTTTT	0	96	7	20432
TRH10053	TRH10053	0	CTCTTCATCAAAGATGACAGACAGCTCCATTGTTGTCTATTTTTTTTTTTTTTTTTTTTT	0	97	7	20647
TRH17238	TRH17238	0	AAGCTTGTTAATAATTGGCTTAGGCAGGCACACATTAGAGTTTTTTTTTTTTTTTTTTTT	0	98	7	20862
TRH12805	TRH12805	0	CTGTAAAAGATGTTAACCATCAGTCCAGGAAGCTGAAAGTTTTTTTTTTTTTTTTTTTTT	0	99	7	21077
TRH1970	TRH1970	0	CCCCACCCAGGAGTGCCTCAGCCCTGCCAAGAAGCCATACTTTTTTTTTTTTTTTTTTTT	0	100	7	21292
TRH2308	TRH2308	0	CATACAGCCGCAGGAAATGCCCAAAACCGTTATGGCGTTATTTTTTTTTTTTTTTTTTTT	0	101	7	21507
TRH13520	TRH13520	0	ACTTTACAGCTCAGGAACTGCCCTATCTCTCACCACTAAGTTTTTTTTTTTTTTTTTTTT	0	102	7	21722
TRH3372	TRH3372	0	GCGGCTCGCTCGTGGCTACCCATGACTACTATCGGCGACGTTTTTTTTTTTTTTTTTTTT	0	103	7	21937
TRH5370	TRH5370	0	GGCTTAAAAAGAAAAAAGAAAAAGAAAGGAGACACAGTGTTATCTTTTTTTTTTTTTTTT	0	104	7	22152
CTRL:(-)GD11	(-)GD11	0	GCTAGCTAGCTAGCTAGCGCTAGCGAAAGCTAGCGCTAGCTAGCTAGCTAGCTTTTTTTT	neg	105	7	22367
CTRL:(-)3xSLv1	(-)3xSLv1	0	GCTAGCGAAAGCTAGCTTTTCGATCGGAAACGATCGTTTTCCAGTGACGAAAGTCACTGG	neg	1	8	8
TRH5276	TRH5276	0	CACCGAACAGAGATTAACAAGAAGATTTACAAGATTGGTCTTTTTTTTTTTTTTTTTTTT	0	2	8	223
TRH14037	TRH14037	0	ACCCTTATGAGTTTTCCAAGCAGTACTGGTCTGTTTTGTCTTTTTTTTTTTTTTTTTTTT	0	3	8	438
TRH19632	TRH19632	0	CTTTTATTGGGAATCTCTGTCCTAACAGTCATCCTCGTCTTTTTTTTTTTTTTTTTTTTT	0	4	8	653
TRH7061	TRH7061	0	TCTGGGCTGACCTAGCTGAAGAATTCTCTAAGTACCGTAGTTTTTTTTTTTTTTTTTTTT	0	5	8	868
TRH7557	TRH7557	0	ATGTGAAAGACAGTTACAACCGCCTCAAGAGTCTCATAGATTTTTTTTTTTTTTTTTTTT	0	6	8	1083
TRH11964	TRH11964	0	ACCCTTATTGCTTCTGTAGATTCAGGGCTCTATCATTCACTTTTTTTTTTTTTTTTTTTT	0	7	8	1298
TRH19979	TRH19979	0	CTTTGCTAAAGGCCATTGTTAGAGTTGAGATCTTTAGTGTCTTTTTTTTTTTTTTTTTTT	0	8	8	1513
TRH8722	TRH8722	0	TCCCTTTCTAGCCCTCTTTAATAAAGACACAGGATTGATTTTTTTTTTTTTTTTTTTTTT	0	9	8	1728
TRH17810	TRH17810	0	CACGGGAAGGAAAATTTAGATGAAATCACAGGAAGAAAAGTTTTTTTTTTTTTTTTTTTT	0	10	8	1943
TRH5770	TRH5770	0	ACTGAATCTCCCTGGAGGATTTCCTGGATTTTCTATAACCTTTTTTTTTTTTTTTTTTTT	0	11	8	2158
TRH10511	TRH10511	0	TACAAGTTCTCTGTGGAGGAGTACAGGCTCTGAGAGTCTCTTTTTTTTTTTTTTTTTTTT	0	12	8	2373
TRH3787	TRH3787	0	AAGCTGTCCTCTGAATTTATTTCTATGTGGAATTTCGTACCTTTTTTTTTTTTTTTTTTT	0	13	8	2588
TRH15748	TRH15748	0	CTCAGAGTAACATTTTCGTCAGTGAGAAGCCACATACCTATTTTTTTTTTTTTTTTTTTT	0	14	8	2803
TRH8073	TRH8073	0	GTCTCCTACTGTTACATCATCTCATCAGTCTTAAAAATCCGCTTTTTTTTTTTTTTTTTT	0	15	8	3018
TRH18885	TRH18885	0	ACTTCAAGCAAATAATAGCGAAGTGGCTTGTGTCTGTTACTTTTTTTTTTTTTTTTTTTT	0	16	8	3233
TRH752	TRH752	0	GAGAAAGCACCTCTGCCAAAGGAGGGGATCGGTTGGCGTTTTTTTTTTTTTTTTTTTTTT	0	17	8	3448
TRH15541	TRH15541	0	CCTTTCTTTTATGAGAGGAATTGACTTGAAGTGAGGGGTTTTTTTTTTTTTTTTTTTTTT	0	18	8	3663
TRH2784	TRH2784	0	GGCGAGCGGCCTTACAAGTGCGAGCTGTGCAACTACGCGTTTTTTTTTTTTTTTTTTTTT	0	19	8	3878
TRH3413	TRH3413	0	GTACCTCGCATCCCCACTGTTGGCCGCTCTCTTGCGCGCTTTTTTTTTTTTTTTTTTTTT	0	20	8	4093
TRH11903	TRH11903	0	CTCCTTTGTCAACCATTACATCAGTGACCCCACATATTACTTTTTTTTTTTTTTTTTTTT	0	21	8	4308
TRH1472	TRH1472	0	GGGGCGGGGCCGGACATTTAAATGAGCACCCAATCCGGGATTTTTTTTTTTTTTTTTTTT	0	22	8	4523
TRH6249	TRH6249	0	GAAATGGCAAACAAGTATAAATAAAGACACCCATTGAGTGTTTTTTTTTTTTTTTTTTTT	0	23	8	4738
TRH5399	TRH5399	0	TATATGGACCACAGGTATATGGACCACAGGTATATGGACCTTTTTTTTTTTTTTTTTTTT	0	24	8	4953
TRH6541	TRH6541	0	ATTACTATGGGAACCCACTGCTCACCTATCTGGAATATCCTTTTTTTTTTTTTTTTTTTT	0	25	8	5168
TRH6890	TRH6890	0	GGGAGAGTACCTTTGTGTTGGATGAGTTTAAGCGTAAGTATTTTTTTTTTTTTTTTTTTT	0	26	8	5383
TRH18715	TRH18715	0	ATGGTTACCAGGGTAACATCAATGAGGTGAAGAGTATTGGTTTTTTTTTTTTTTTTTTTT	0	27	8	5598
TRH13460	TRH13460	0	ACAGAGATAGATGCCTATGGTAGTGGCTGTGTACCACTTGTTTTTTTTTTTTTTTTTTTT	0	28	8	5813
TRH20020	TRH20020	0	TTTTAGATTTTGGAGTACTGTAGCCATCAAGGAGTTTGATCTTTTTTTTTTTTTTTTTTT	0	29	8	6028
TRH16758	TRH16758	0	CTAGTGTAGACGAGAGAACTGACTTCTTTCTTCTCCATTCGTTTTTTTTTTTTTTTTTTT	0	30	8	6243
TRH17078	TRH17078	0	GTACCCCAGGCTTCTACTCTTACCTCTTCTCTAGCATACTCTTTTTTTTTTTTTTTTTTT	0	31	8	6458
TRH6614	TRH6614	0	GTTCAAATGTGGACAGAAAACAGAGCCAAAGACTTATAGTTTTTTTTTTTTTTTTTTTTT	0	32	8	6673
TRH20142	TRH20142	0	GACAAGTTTTTGAAATGAAGTATGAACTGGTCACATCAGCTTTTTTTTTTTTTTTTTTTT	0	33	8	6888
TRH13136	TRH13136	0	CTATCCAAGTACCATAGTATCTCAGGAAGATGACAGTGTCGTTTTTTTTTTTTTTTTTTT	0	34	8	7103
TRH5268	TRH5268	0	TGGGGACTTGACTCTTGAAAACCAAGTGTTTTCTTAAGACTTTTTTTTTTTTTTTTTTTT	0	35	8	7318
TRH21564	TRH21564	0	GAGTGTTCCAGTATCTCCGATTATGCTGTGAAGATTGTCATTTTTTTTTTTTTTTTTTTT	0	36	8	7533
TRH1321	TRH1321	0	GGGCCTGCGCCAACGCCACCTGGAACAGTATCCATAACGGTTTTTTTTTTTTTTTTTTTT	0	37	8	7748
TRH15351	TRH15351	0	TTCCACTTCTAACCATCCAGATCCAAGACCTATATAGGAGTTTTTTTTTTTTTTTTTTTT	0	38	8	7963
TRH17266	TRH17266	0	ACTCAGGGAACATATTACCATCTACTTACCGAAAACTTCACATTTTTTTTTTTTTTTTTT	0	39	8	8178
TRH12531	TRH12531	0	ACTTCTTAACACAATTCCTTTGGAAGGACTGAGGAGTCAATTTTTTTTTTTTTTTTTTTT	0	40	8	8393
TRH6086	TRH6086	0	ATTTGTATGCACCCAATTTTAGCTCTTTCGAGCATAGAATTTTTTTTTTTTTTTTTTTTT	0	41	8	8608
TRH6503	TRH6503	0	CTAGATTGATTGTTGGAATTCAGCTCAACTATAATGACAACGTTTTTTTTTTTTTTTTTT	0	42	8	8823
TRH11051	TRH11051	0	GTGGCAAAGGTTATCATGAAAATCTACATCTCCCTGAAATTTTTTTTTTTTTTTTTTTTT	0	43	8	9038
TRH20887	TRH20887	0	AATAGCAGATCTACAAAGCCCTCTGGTTGAAATTGCTACCTTTTTTTTTTTTTTTTTTTT	0	44	8	9253
TRH11099	TRH11099	0	TTTTCTCCTTGAGCTGTGTTAAGCTTACCCTACTTCTTGGTTTTTTTTTTTTTTTTTTTT	0	45	8	9468
TRH5500	TRH5500	0	AAATTTAGATTTATTCTCTGTGCCGTCCATCTCGATCATCTTTTTTTTTTTTTTTTTTTT	0	46	8	9683
TRH17860	TRH17860	0	AAGGACCAAACTAGCTGTGTTACATCCAGAATTTGGTACCTTTTTTTTTTTTTTTTTTTT	0	47	8	9898
TRH340	TRH340	0	GCCATGGTGGTGGGCTTACTTCACATCACTGAGCCCGTACTTTTTTTTTTTTTTTTTTTT	0	48	8	10113
TRH21078	TRH21078	0	CGCCTCCTAGGTGACATCATTTCTTTGTGGCTGTGTAACTTTTTTTTTTTTTTTTTTTTT	0	49	8	10328
TRH15903	TRH15903	0	GAGAAAGAATCACAGGAATGTTCTAGAAGAGAAGAGCTTCGTTTTTTTTTTTTTTTTTTT	0	50	8	10543
TRH19629	TRH19629	0	ATTTAATTATGGCTGCAAATGTGATAATGGAACAACCTTTTTTTTTTTTTTTTTTTTTTT	0	51	8	10758
TRH13906	TRH13906	0	ATTAGCAGAAAGAGCCAGGGCTTTTAAGACTTCTTGTGTTTTTTTTTTTTTTTTTTTTTT	0	52	8	10973
TRH1456	TRH1456	0	TCTCCCTAAGTGAAACCGCGGTGTCCCACCCGCCGCGAACTTTTTTTTTTTTTTTTTTTT	0	53	8	11188
TRH1362	TRH1362	0	CCCGGACGCATTACGTCTTCACTGTCGGGATCCCCGACGGTTTTTTTTTTTTTTTTTTTT	0	54	8	11403
TRH15191	TRH15191	0	TCAAGCTGATAAACTTGAAGAGCAGGGAGTGTGATCTAAGTTTTTTTTTTTTTTTTTTTT	0	55	8	11618
TRH14073	TRH14073	0	AAATTGTCCGAAAATAAACGGATCCAGGTTCTATCTAACGTTTTTTTTTTTTTTTTTTTT	0	56	8	11833
TRH3788	TRH3788	0	AAAAGAAGAAAATACTGTTTATGCCCTTTTAAAAAGAAATGTAATGCATTTTTTTTTTTT	0	57	8	12048
TRH14683	TRH14683	0	TTCTGCTTTGGGTAGTAGCCTTGTTATTTGACTTAACTTGGTTTTTTTTTTTTTTTTTTT	0	58	8	12263
TRH14772	TRH14772	0	GGAGGTGGTAGATGTCAATGAAAACCTTCATACACCCTATTTTTTTTTTTTTTTTTTTTT	0	59	8	12478
TRH8875	TRH8875	0	GATTCTTGCCAAGAGAATCAGTGTGCCTATTGAATACATCTTTTTTTTTTTTTTTTTTTT	0	60	8	12693
TRH15386	TRH15386	0	TCTAAGCTTGATAATCATGATCTGCCAGACAAATTGGTTCTTTTTTTTTTTTTTTTTTTT	0	61	8	12908
TRH18174	TRH18174	0	GTTGTGAAACATTAGGGGGTAATACCTTTCAGGATATTGCTTTTTTTTTTTTTTTTTTTT	0	62	8	13123
TRH15547	TRH15547	0	CGGAATAAGATCACACATATCATCTCTATCCACGAATCACTTTTTTTTTTTTTTTTTTTT	0	63	8	13338
TRH21515	TRH21515	0	CACTTCTACGCCACCAATGACCACTACTTCTCCGACCCTTTTTTTTTTTTTTTTTTTTTT	0	64	8	13553
TRH3075	TRH3075	0	CCGGGAGAGTCGGTCCTGGTCCCCACCTCCCCACGCTACCTTTTTTTTTTTTTTTTTTTT	0	65	8	13768
TRH13140	TRH13140	0	CTTTCTTTTATTTTTTTAAAGTAATGTGGAAGAAAATGGTTTATTTTGTATTGTGTTTTT	0	66	8	13983
TRH17978	TRH17978	0	CATAACTCGCTGTTTGTTCTCTTTTCAGAAGTATCTGATTTAGCTTTTTTTTTTTTTTTT	0	67	8	14198
TRH12033	TRH12033	0	GACTCTGGTTCTCAGAATTTCAGAAAGAGGGTAACCACAGTTTTTTTTTTTTTTTTTTTT	0	68	8	14413
TRH1612	TRH1612	0	GTGCTGGTCTCATCCCCGTCTCCTCCGAGCTCTGCTATCGTTTTTTTTTTTTTTTTTTTT	0	69	8	14628
TRH9554	TRH9554	0	CACTCTTGGATGCTGTAAACATAGCCATAGGTGTTGGTACTTTTTTTTTTTTTTTTTTTT	0	70	8	14843
TRH14825	TRH14825	0	CTGCTATCCTCAAATCCAGAGTTCTTCCATACTCTGGACTTTTTTTTTTTTTTTTTTTTT	0	71	8	15058
TRH973	TRH973	0	CCCACCCCACGAGGCCCTTGACTATCACTTTGGTCTCGAGTTTTTTTTTTTTTTTTTTTT	0	72	8	15273
TRH378	TRH378	0	CGTGGAGGGCTGGAGCTTCCGTGAGGGCTTCTACTTCGCGTTTTTTTTTTTTTTTTTTTT	0	73	8	15488
TRH9022	TRH9022	0	ATTGTAGCATATTTGTTTCTTTGTTCTGGTGCCTATGCATTTTTTTTTTTTTTTTTTTTT	0	74	8	15703
TRH5467	TRH5467	0	GAGTGACAGCACACTTGGTATTTAAGTAATCTGAACCGGTTTTTTTTTTTTTTTTTTTTT	0	75	8	15918
TRH6271	TRH6271	0	ATTATCTTTGACTGTCACTCTCGACCACAGAAGGTACCTGTTTTTTTTTTTTTTTTTTTT	0	76	8	16133
TRH4306	TRH4306	0	GTACTTTGTGTTGCAGCTGAAGAAAATGAAGAAGTCATCCTTTTTTTTTTTTTTTTTTTT	0	77	8	16348
TRH10891	TRH10891	0	AACATGACAGGTGATGCTTGTTCTCAGTATTCCTTTATTGTTTTTTTTTTTTTTTTTTTT	0	78	8	16563
TRH738	TRH738	0	CGTGAGATGACCGACCCTTCGCATGCACCTGTGTCGGACATTTTTTTTTTTTTTTTTTTT	0	79	8	16778
TRH19969	TRH19969	0	AGGCAGAAACCCCTCTTCTGTAAGAGAGAAAGACTCTGAGTTTTTTTTTTTTTTTTTTTT	0	80	8	16993
TRH16331	TRH16331	0	CTTGAAAAGAATGACATCTCTAACAGGAAAGGAGAAAGTCCTTTTTTTTTTTTTTTTTTT	0	81	8	17208
TRH13652	TRH13652	0	CTACTTCTTCTTCGACATCGTTTATATCCACAATGGCACTTTTTTTTTTTTTTTTTTTTT	0	82	8	17423
TRH3724	TRH3724	0	CCATGTGTCTTCATCTATTTGAGGCCTTCTGATACCCTACTTTTTTTTTTTTTTTTTTTT	0	83	8	17638
TRH6567	TRH6567	0	AAGGCTACTGGCTACACATTCACTGGCTACTGGATAGAGTTTTTTTTTTTTTTTTTTTTT	0	84	8	17853
TRH2036	TRH2036	0	CAGCTTGGCCTTCTACGCAACCTGCGATGCCCCGGTGGACTTTTTTTTTTTTTTTTTTTT	0	85	8	18068
TRH20733	TRH20733	0	GAGAAGAAGACTCTAAACACTTTATTGCGAATGGCTATCCTTTTTTTTTTTTTTTTTTTT	0	86	8	18283
TRH19566	TRH19566	0	CTCATACTCTTGCATGTGAGCAGAGATTGTGACCTAGAAGTTTTTTTTTTTTTTTTTTTT	0	87	8	18498
TRH21628	TRH21628	0	ATCGTGGAGAATATTTCTGGGGAATCCACCAAGTCTCGACTTTTTTTTTTTTTTTTTTTT	0	88	8	18713
TRH21384	TRH21384	0	AAAGAACTCAAATGGATCCAAGCGTTACAATCGCAAGCGTTTTTTTTTTTTTTTTTTTTT	0	89	8	18928
TRH21762	TRH21762	0	CAACAATGGTATCTGTTTTCTGCGCTTTGATGACACCAACTTTTTTTTTTTTTTTTTTTT	0	90	8	19143
TRH18123	TRH18123	0	TAGCTAAAAAGAGTTCAGGATCTGGTGACAAACGTACTCCTTTTTTTTTTTTTTTTTTTT	0	91	8	19358
TRH10364	TRH10364	0	ACACTTGATACACTAGAACTTTGCCAGGTCTATGGCTACCTTTTTTTTTTTTTTTTTTTT	0	92	8	19573
TRH10805	TRH10805	0	GCTCTATAACTAGACAATGACCATTAAACCTGGCTTGAGTCTTTTTTTTTTTTTTTTTTT	0	93	8	19788
TRH2094	TRH2094	0	GCCCGGGAGCTGGAGCTGGAAGACCGGCAGAGCCGACTACTTTTTTTTTTTTTTTTTTTT	0	94	8	20003
TRH7002	TRH7002	0	AGAGATCATCTCCACATACAGGAGTCATCTACTGAATGCTTTTTTTTTTTTTTTTTTTTT	0	95	8	20218
TRH12045	TRH12045	0	GAGCCTTCTTTTTAATGTAAATAAGCTCTCAGAGTTTGTGCGTTTTTTTTTTTTTTTTTT	0	96	8	20433
TRH17204	TRH17204	0	GAAAAACAACAAAGGCAGATAGTGAAAGAAAAGGTTATAACCCTTTTTTTTTTTTTTTTT	0	97	8	20648
TRH4227	TRH4227	0	GAAAAGATAATATTGCATGGAATTGCCTATTGATACGTATTGATTTTTTTTTTTTTTTTT	0	98	8	20863
TRH6360	TRH6360	0	ATGTTATGTTTATTGAAACCAATGCAAAAGCAGGATACCATTTTTTTTTTTTTTTTTTTT	0	99	8	21078
TRH11038	TRH11038	0	CTTTAATGAGTTCCTGGGAGGAGGTAATCTTGAAGTTGCTTTTTTTTTTTTTTTTTTTTT	0	100	8	21293
TRH18573	TRH18573	0	AAAGCTCACCTTTCAGACGTATTTTCTTTACTCGTATCCCTTTTTTTTTTTTTTTTTTTT	0	101	8	21508
TRH13293	TRH13293	0	ATGCATAGTGCTGAAGACCAAACTGAGAGTCCTAGTCATCTTTTTTTTTTTTTTTTTTTT	0	102	8	21723
TRH4026	TRH4026	0	ATCTATCATCAACTTCTACAAAAGAAGAGGTGCTTCGGATTTTTTTTTTTTTTTTTTTTT	0	103	8	21938
TRH12709	TRH12709	0	TTTGTGTTCCTGAAGGTGAAATGAAGGATATTGAATTGACTTTTTTTTTTTTTTTTTTTT	0	104	8	22153
CTRL:(-)3xSLv1	(-)3xSLv1	0	GCTAGCGAAAGCTAGCTTTTCGATCGGAAACGATCGTTTTCCAGTGACGAAAGTCACTGG	neg	105	8	22368
CTRL:(+)Pro25G	(+)Pro25G	0	ATCATCGTAGCTGGTCAGTGTATCC	pos	1	9	9
TRH16893	TRH16893	0	CCTATGTTTCCTTCATGCACCTAGACTCCATATGTCTACGTTTTTTTTTTTTTTTTTTTT	0	2	9	224
TRH3368	TRH3368	0	ACGTAATGGGAAAGAGCAATACGTGCCACCCAGATCACCGTTTTTTTTTTTTTTTTTTTT	0	3	9	439
TRH13299	TRH13299	0	GAAAGCTGAAGAAGGGATGTTTGAGGTAGTTCTCACAAAGTTTTTTTTTTTTTTTTTTTT	0	4	9	654
TRH7354	TRH7354	0	TCTCGTTGATTGTAAAGCTAACACCAGAAGCCTCGTATACTTTTTTTTTTTTTTTTTTTT	0	5	9	869
TRH2897	TRH2897	0	AAGGAGGCTCTAAACCTCCCTGTCAGAGAGGCTCGTTACTTTTTTTTTTTTTTTTTTTTT	0	6	9	1084
TRH12736	TRH12736	0	GCGATAAGGCAGCAAGTAACTTTCTGAACAATAATCTCGTTTTTTTTTTTTTTTTTTTTT	0	7	9	1299
TRH3381	TRH3381	0	AAGCATGGTGGCCATGTTCATCAGACCCACATTACCGCAATTTTTTTTTTTTTTTTTTTT	0	8	9	1514
TRH13110	TRH13110	0	TCAAATACTGTGTTGCTAACATCAGAAAGGATGCTGAGACTTTTTTTTTTTTTTTTTTTT	0	9	9	1729
TRH5982	TRH5982	0	ACTCATCACTGAAGATCTAGTGCAGGAAAACTACCTAGAATACCTTTTTTTTTTTTTTTT	0	10	9	1944
TRH18064	TRH18064	0	GCCAAGAGAAAAGCCTATGGAATCTTACCAGTTCCATACTTTTTTTTTTTTTTTTTTTTT	0	11	9	2159
TRH19893	TRH19893	0	GCAGAAAAATTACCTCAGGAACTTATTAAAAACAATCCACCTTTTTTTTTTTTTTTTTTT	0	12	9	2374
TRH17934	TRH17934	0	GCAGCATCTACCGTTCTTGTTTATGCTGTGTGACTAATTCTTTTTTTTTTTTTTTTTTTT	0	13	9	2589
TRH15624	TRH15624	0	CCATACATGCTGTCACTAACTTAATGTGCCATGTTACAACTTTTTTTTTTTTTTTTTTTT	0	14	9	2804
TRH1541	TRH1541	0	AGGCTCTGCCCAATGGTGAGGTGTCCCTGTTGGTACCGGATTTTTTTTTTTTTTTTTTTT	0	15	9	3019
TRH15869	TRH15869	0	CTTAGCCTAAAAAGCTGATTCTAGAGAATCATGCTACTGCCTTTTTTTTTTTTTTTTTTT	0	16	9	3234
TRH3978	TRH3978	0	CAGGTCAGAAAATCCTTACAGAGCAACAAGAAAGTATGTCTTTTTTTTTTTTTTTTTTTT	0	17	9	3449
TRH3570	TRH3570	0	GGGAAAGACCAGCAGCTATTCCTATAGAAATCCGGAGTATTTTTTTTTTTTTTTTTTTTT	0	18	9	3664
TRH17173	TRH17173	0	CTTTCATTGATTCTGGTGCTCCATATATAGAGGAAACAATACCTTTTTTTTTTTTTTTTT	0	19	9	3879
TRH12	TRH12	0	ACAAGCTTTCTTTCTATACAAAGATTTTCTATACAAAGTTTACTCTTTCTAGTGACGTTT	0	20	9	4094
TRH360	TRH360	0	AGTCCTGGTTCCCATGACATCAGCATCAGTCCCGAAGGTTTTTTTTTTTTTTTTTTTTTT	0	21	9	4309
TRH6119	TRH6119	0	TACAAAGCTTAACATTGAAGAGGTCATCAGTGTGATCATCTTTTTTTTTTTTTTTTTTTT	0	22	9	4524
TRH13507	TRH13507	0	GGACTTCATACCCTTTATTCACTGTCAATAAATCCGCTCATTTTTTTTTTTTTTTTTTTT	0	23	9	4739
TRH8464	TRH8464	0	ACAGCCAACTCTACTAAGACTGGACAAACAGCCCTGATATTTTTTTTTTTTTTTTTTTTT	0	24	9	4954
TRH17090	TRH17090	0	CAAAGCATCATGGAATATCACGTTTTATTTCCATCCTAACTTTTTTTTTTTTTTTTTTTT	0	25	9	5169
TRH21362	TRH21362	0	AAGAGAATGCTAACAGCGCTTACTATGACGCACACCCCGTTTTTTTTTTTTTTTTTTTTT	0	26	9	5384
TRH9209	TRH9209	0	TAGACATCACCATAAAATGCAGCATATCTTTACTACCAATCGTTTTTTTTTTTTTTTTTT	0	27	9	5599
TRH7900	TRH7900	0	AAGGTAGTGCAGCTTCTTCGTCTTCTACAGATCTTCACTGTTTTTTTTTTTTTTTTTTTT	0	28	9	5814
TRH18899	TRH18899	0	ACCTCTTTCCCATCACTCCCCACTTAAGAATAAACGTTAGTTTTTTTTTTTTTTTTTTTT	0	29	9	6029
TRH9812	TRH9812	0	GTTTTTCAGTTGTTCATTCTTATGGGACAGAGGAAGATGGTTTTTTTTTTTTTTTTTTTT	0	30	9	6244
TRH18828	TRH18828	0	TTGGTCCTCTTTCTATTAGCACAGTCTTTTCTTTTTAAAACCCTTTTTTTTTTTTTTTTT	0	31	9	6459
TRH16748	TRH16748	0	GATTATGAAACCGTCATTGAAGAACTTGAAAAGACCTATCGTTTTTTTTTTTTTTTTTTT	0	32	9	6674
TRH5579	TRH5579	0	AGGTTCTAGTATATGTGATGTGCTTTTCCAGTATCTTCAGTCTAGACTTTTTTTTTTTTT	0	33	9	6889
TRH20148	TRH20148	0	GACTTCGTATGTACTTTCGTATACAAGGAATTTTCTCGATTTCATTTTTTTTTTTTTTTT	0	34	9	7104
TRH16427	TRH16427	0	GTACATAGTAGCTTAGCTCCAGGTACTGTTGACATTCACCGTTTTTTTTTTTTTTTTTTT	0	35	9	7319
TRH1626	TRH1626	0	TGGGACATGATGGGGAGGTGTGCAGCTTCGCGCCCTACGATTTTTTTTTTTTTTTTTTTT	0	36	9	7534
TRH9512	TRH9512	0	AAGCTGATCCTGGATCCTAAGCTCAAGCTGAAGATTTACTTTTTTTTTTTTTTTTTTTTT	0	37	9	7749
TRH20691	TRH20691	0	TGCACTTCAGAGAGACACTCAATTTGTAGATTTATTCACCTTTTTTTTTTTTTTTTTTTT	0	38	9	7964
TRH1114	TRH1114	0	GAGCAGGCTGTGACTGTGGAGCCGGCTGTGGCTGTGGAGCTTTTTTTTTTTTTTTTTTTT	0	39	9	8179
TRH4277	TRH4277	0	GGAGAATGTGGAGAGTGATCCTAAAACTGACTGTCCTAAGTTTTTTTTTTTTTTTTTTTT	0	40	9	8394
TRH6067	TRH6067	0	GTATCCATCTCCTGCAGGTCTAGTAAGAGTCTCCTGCATATTTTTTTTTTTTTTTTTTTT	0	41	9	8609
TRH21885	TRH21885	0	CAGCTGGCCACAACTTGTCTTAAGTTGAGGTGGGTTGGTATTTTTTTTTTTTTTTTTTTT	0	42	9	8824
TRH18484	TRH18484	0	CTGCTTACTTACCCGATTCTTCATTTAGAGGAAGAACTTATCATTTTTTTTTTTTTTTTT	0	43	9	9039
TRH4635	TRH4635	0	CTCAAGAGGTTGATAGAGCGTTTGTTATAAGACGTAACGTTTTTTTTTTTTTTTTTTTTT	0	44	9	9254
TRH19533	TRH19533	0	GAAGACAATACAGAGTGTGAAGGAATGAAAGACAGAATAGAATCTTTTTTTTTTTTTTTT	0	45	9	9469
TRH19269	TRH19269	0	AAGTGTATGTAGCAGTCTGCAGTTCTGTTTCAATGCAAATTTTTTTTTTTTTTTTTTTTT	0	46	9	9684
TRH14841	TRH14841	0	TAACTCTATGTTCTTTTATGTGGCTTGGAACACCAATGAATTTTTTTTTTTTTTTTTTTT	0	47	9	9899
TRH17476	TRH17476	0	ACTCTCAGTCACAATCTGATTGCTCTTTTTCTGTGTCATTTTTTTTTTTTTTTTTTTTTT	0	48	9	10114
TRH15904	TRH15904	0	TCATTCACTTGTCACCCTATGTAAAACCCAAAAAGGAGTCTTTTTTTTTTTTTTTTTTTT	0	49	9	10329
TRH19746	TRH19746	0	TCCCTTGTTATGTTCTTTGTTGGACATACAAATGTCCAGTTTTTTTTTTTTTTTTTTTTT	0	50	9	10544
TRH10518	TRH10518	0	TACTGATGATTGTAGATGCACATCTGAGGAGGAGGAGTATTTTTTTTTTTTTTTTTTTTT	0	51	9	10759
TRH17281	TRH17281	0	CCAAAAGGAGACTGATGGAGAACATCGTACTCTACAAAGATTTTTTTTTTTTTTTTTTTT	0	52	9	10974
TRH1278	TRH1278	0	CCGCACACCAGAGAGCTCTCACGAGGGGCTGGTGACCGACTTTTTTTTTTTTTTTTTTTT	0	53	9	11189
TRH9578	TRH9578	0	CTGGGTTCTTAGCCACTCTGATGTAAAAACAGTCATCATTTTTTTTTTTTTTTTTTTTTT	0	54	9	11404
TRH18114	TRH18114	0	TAGGATCTTCCAAACTGCTTCTCTACACTCAGGAATTCTGTTTTTTTTTTTTTTTTTTTT	0	55	9	11619
TRH11444	TRH11444	0	TTCTGTAATTTTTTTCTTCACAAATATGTATATTACTCTGTGTGTCGGTTTTTTTTTTTT	0	56	9	11834
TRH3867	TRH3867	0	CTTTCCAAAGAGCTGAGACAGAAGTATAACGTTCGGTCTATTTTTTTTTTTTTTTTTTTT	0	57	9	12049
TRH10813	TRH10813	0	GATCTATGAAGCATGGCAGTATCTGGAGGAGTATATCGTCTTTTTTTTTTTTTTTTTTTT	0	58	9	12264
TRH7615	TRH7615	0	TTTATTGAAACTTTCCTGGTATGAAAATGTTAGAGGATATTCAACTTATACTCTTTTTTT	0	59	9	12479
TRH17897	TRH17897	0	CAAACATGGAAAGAATACAGAGAAAAGCATTTAAGTTTAATGGGTTTTTTTTTTTTTTTT	0	60	9	12694
TRH9115	TRH9115	0	AGTTCTTTTATCTTCTCCAGATCATTCGCCCTTACACCTTTTTTTTTTTTTTTTTTTTTT	0	61	9	12909
TRH1609	TRH1609	0	AGCGCACTGACCTGGAGACCCTGCTCCATCTCCACCGTTTTTTTTTTTTTTTTTTTTTTT	0	62	9	13124
TRH10430	TRH10430	0	AGTGGGAAATTAGTGTCTCCAAAGTGGAAAAATTTCAAGGTTTTTTTTTTTTTTTTTTTT	0	63	9	13339
TRH11315	TRH11315	0	AAAGTACATCCTAGAAAACAGGACAGGTGGAGCTAGGCTATTTTTTTTTTTTTTTTTTTT	0	64	9	13554
TRH17981	TRH17981	0	CTCACAGTCTGTTGCAGGGAATGGAACAATTATATACCAATTTTTTTTTTTTTTTTTTTT	0	65	9	13769
TRH10476	TRH10476	0	CGAGGTGAATTTACTTTCAAACTCAATGAACAGGAAGAATTTTTTTTTTTTTTTTTTTTT	0	66	9	13984
TRH8100	TRH8100	0	TCTGGGAAGTGATTGCTTAGGAAAGTTCCTAACGAGTTTATTTTTTTTTTTTTTTTTTTT	0	67	9	14199
TRH19905	TRH19905	0	AGACAGCTAAAAGATCAAGGTCAAAGTGATAAGACAACATACCTTTTTTTTTTTTTTTTT	0	68	9	14414
TRH14652	TRH14652	0	CCACCAACTTATCTGAGGAGAAAGAAATTAAAATTGTGTCCTTTTTTTTTTTTTTTTTTT	0	69	9	14629
TRH9251	TRH9251	0	AGATAGCAGAACTTTGAAGAGTGTCACATGGAAACCTTACTTTTTTTTTTTTTTTTTTTT	0	70	9	14844
TRH11550	TRH11550	0	CAGTCTAATGTTAAAAATGAAATTGTGATATCTGGAAATACCCCTTTTTTTTTTTTTTTT	0	71	9	15059
TRH21537	TRH21537	0	GATCGTTGGAGGATACACCTGCCGAGAGAATTCTATCCCCTTTTTTTTTTTTTTTTTTTT	0	72	9	15274
TRH10448	TRH10448	0	AGGTTGTCTCTTGTGACTTCGAATATGTCTACAGCAACAGTTTTTTTTTTTTTTTTTTTT	0	73	9	15489
TRH13305	TRH13305	0	AGAGTGGAAAGTACCAGTTTCACTGGTAGTGAGATTTACCCTTTTTTTTTTTTTTTTTTT	0	74	9	15704
TRH2355	TRH2355	0	GGTTTGGTGGGAGCCGGACCCTACTACTCGCCATACGCACTTTTTTTTTTTTTTTTTTTT	0	75	9	15919
TRH6493	TRH6493	0	GTAAATTGGGTGAAATCTATCACTAATCAGAGACCTAACCTTAAATCGTTTTTTTTTTTT	0	76	9	16134
TRH4588	TRH4588	0	GAGATATATGACAACTCACTCAAGATTGTCAGCAATGCATTTTTTTTTTTTTTTTTTTTT	0	77	9	16349
TRH15845	TRH15845	0	GTATTATACTTCCTATTTGTCAACCTTTTGAGCATAAATGTCGCTTTTTTTTTTTTTTTT	0	78	9	16564
TRH13859	TRH13859	0	CTGTAAGGAGTGAAGTTCAGGGTCACAGTTATAGTCTGCGTTTTTTTTTTTTTTTTTTTT	0	79	9	16779
TRH3718	TRH3718	0	ACAGTCATTCTCATATCTCTGAGAAAGCAGTCATCCGAAGTTTTTTTTTTTTTTTTTTTT	0	80	9	16994
TRH10934	TRH10934	0	ATAACATTGATGTGCCTACAAGAACAGCAAGAGCAATTACTTTTTTTTTTTTTTTTTTTT	0	81	9	17209
TRH742	TRH742	0	AACCCTAGGCCTGTGGCTGCCAGAACAGCTCCACATCCGATTTTTTTTTTTTTTTTTTTT	0	82	9	17424
TRH5099	TRH5099	0	TCCTGGGGACTAATGTGTTAATTGCCTTAAATAAATTAATAGACTCTTTTTTTTTTTTTT	0	83	9	17639
TRH12259	TRH12259	0	ACATGAAAATATGCTATGTCTTGAGAGAGAGAGCAAATGCTTTTTTTTTTTTTTTTTTTT	0	84	9	17854
TRH20787	TRH20787	0	TCAGTTTAACATTATGTCTGTTAAAACTCTGACAAGCATTCCGTTTTTTTTTTTTTTTTT	0	85	9	18069
TRH9637	TRH9637	0	CTATGCAGAAGAGAGAACACTCCAATATCATAAAAGAATACATACTGGTTTTTTTTTTTT	0	86	9	18284
TRH17358	TRH17358	0	ACTAACTGCTCACTTCAGTCCAGGTAACTGTGATACTACCGTTTTTTTTTTTTTTTTTTT	0	87	9	18499
TRH13145	TRH13145	0	AACTCAACACAGTCAATACCAACAAGCCTTTTGCTATCTGTTTTTTTTTTTTTTTTTTTT	0	88	9	18714
TRH14421	TRH14421	0	ACTAAAGACCTGTTGGATGATTTGCTGGAGTATAAGCGACTTTTTTTTTTTTTTTTTTTT	0	89	9	18929
TRH12495	TRH12495	0	CTTCCTACTGGTGAATTCCCAAAGAGAAGAAAGGTTTCTGTTTTTTTTTTTTTTTTTTTT	0	90	9	19144
TRH9062	TRH9062	0	CTTTTATCTATGGCAACTTCAGTGTGCCTGTGGTTAAGAATTTTTTTTTTTTTTTTTTTT	0	91	9	19359
TRH17502	TRH17502	0	AAACCATTTCCTATTCTGAAAGAAGAGCACAGGTACCCTCTTTTTTTTTTTTTTTTTTTT	0	92	9	19574
TRH8143	TRH8143	0	AAGATCGAGTGAAAGTTAGTCAACAGGAGTCTTACACGTATAAATTTTTTTTTTTTTTTT	0	93	9	19789
TRH8049	TRH8049	0	GACAAGTTGAACAATCTTGACCTGTTTGACAAAGCTATATACGTTTTTTTTTTTTTTTTT	0	94	9	20004
TRH20246	TRH20246	0	AAAGCTTCAGAGTTTTAATGTATAGAAAGGTGGCCAAGTATCATTTTTTTTTTTTTTTTT	0	95	9	20219
TRH8532	TRH8532	0	AGAGAGACTCAATTTCCATAAATGCTTAAGTTGGACCGTGTTTTTTTTTTTTTTTTTTTT	0	96	9	20434
TRH3285	TRH3285	0	CACTAGCAATGGGGAATTCCATTGGCGCCAGAGATTGTCGTTTTTTTTTTTTTTTTTTTT	0	97	9	20649
TRH12105	TRH12105	0	ATCTCTGTCTTCCATTCTGTCCAGAATAGCTGAGAGTGTTTTTTTTTTTTTTTTTTTTTT	0	98	9	20864
TRH16841	TRH16841	0	CAATCCAAGTAGAAAGATGAAGTGGCTACTGGTATCAGGGTTTTTTTTTTTTTTTTTTTT	0	99	9	21079
TRH17477	TRH17477	0	CGTCTTAGAACTGTTTCTGTTCTCAGATTACCTCCAAATACCTTTTTTTTTTTTTTTTTT	0	100	9	21294
TRH14242	TRH14242	0	CTGTGCTCTACCCTGCTCTTTCCAGAAAACATTAAACTTGTTTTTTTTTTTTTTTTTTTT	0	101	9	21509
TRH7471	TRH7471	0	AGTATATTGTAGAGTCTACTGGTGTCTTCACCACCACGGATTTTTTTTTTTTTTTTTTTT	0	102	9	21724
TRH19660	TRH19660	0	AGACATCATTAAAGTCTCAGGTCTCACTTACCAAAACACGTTTTTTTTTTTTTTTTTTTT	0	103	9	21939
TRH12387	TRH12387	0	CTCCAGCTAATTTGAAGGCAGCATTCTTGGTACAGAATAATTTTTTTTTTTTTTTTTTTT	0	104	9	22154
CTRL:(+)Pro25G	(+)Pro25G	0	ATCATCGTAGCTGGTCAGTGTATCC	pos	105	9	22369
CTRL:(+)Pro25G_onG3PDH570_1(60)	(+)Pro25G_onG3PDH570_1(60)	0	ATCATCGTAGCTGGTCAGTGTATCCGTGTGAACCATGAGAAGTATGACAATTTTTTTTTT	pos	1	10	10
TRH15872	TRH15872	0	AATCTGCATGCTTTTCAAATTAGTTCCTGTCTTGAAGACCTTTTTTTTTTTTTTTTTTTT	0	2	10	225
TRH11330	TRH11330	0	CTACCCGTTTGTTTTCAGCTTGTTCTATCTCTGCTTTGTTTTTTTTTTTTTTTTTTTTTT	0	3	10	440
TRH15158	TRH15158	0	GCCAGACAATAGAGATCAAGGGACTGTGCTTAACTTACCTTTTTTTTTTTTTTTTTTTTT	0	4	10	655
TRH10063	TRH10063	0	AAATATTCAGTCTAAAGGTCTCCATGTTGCAGGTGAAGGTTTTTTTTTTTTTTTTTTTTT	0	5	10	870
TRH2711	TRH2711	0	GCTACTCACACCTGGCATTCGTGGAGGCGGCCCGCACGTATTTTTTTTTTTTTTTTTTTT	0	6	10	1085
TRH13109	TRH13109	0	CCCTAGCATCCATTCTACAGAAGCTGCTCTAGACATAAGCTTTTTTTTTTTTTTTTTTTT	0	7	10	1300
TRH14025	TRH14025	0	AAGTCAATTAAATACAGTTTTTAAGCTAACATAACATTAAATAATGTGCCGTTTTTTTTT	0	8	10	1515
TRH17759	TRH17759	0	AACACTATTCCTCAGGCTAGAGAAAGAGAGGTCACCATAATTTTTTTTTTTTTTTTTTTT	0	9	10	1730
TRH18078	TRH18078	0	TTCTCAGGGAGTTTTTGGTTTTTATTTTAAAGAATCAGATTGCTTTTTTTTTTTTTTTTT	0	10	10	1945
TRH2560	TRH2560	0	CAGCACTTGCGGGAGATGGCCTTCTGGGACCCCGCGATAATTTTTTTTTTTTTTTTTTTT	0	11	10	2160
TRH11271	TRH11271	0	GGTATTGCTCACCTCTTTTCATTCACACAAGTTCAAAAATTTTTTTTTTTTTTTTTTTTT	0	12	10	2375
TRH15272	TRH15272	0	GACTGGTTTCCTGTTTGCTCTAGAAGAATACCAGTGTATAGCTTTTTTTTTTTTTTTTTT	0	13	10	2590
TRH8794	TRH8794	0	CCCCCTCGCATATTTAGTTCCTGTATTCAAAACATTAGTATTTTTTTTTTTTTTTTTTTT	0	14	10	2805
TRH4179	TRH4179	0	GGTCTGCACTATATGATGTCAGGACCATCTTGCTCTCTATTTTTTTTTTTTTTTTTTTTT	0	15	10	3020
TRH10451	TRH10451	0	GCTAAAGGAAAAATTGTTCAGGCTCTTCAAATGAAAGGAATTTTTTTTTTTTTTTTTTTT	0	16	10	3235
TRH3891	TRH3891	0	CATCCATGGGAGGTTATGCCTGATCTTTACTTCTACAGAGTTTTTTTTTTTTTTTTTTTT	0	17	10	3450
TRH21315	TRH21315	0	GGGAGAAAGCACACATGATGAATGCCATCAAGAAATACCATTTTTTTTTTTTTTTTTTTT	0	18	10	3665
TRH5498	TRH5498	0	CAAGATCACATTTAAAACAAAGATCTACCACCCTAACATCGTTTTTTTTTTTTTTTTTTT	0	19	10	3880
TRH14701	TRH14701	0	CTGTTCTTTTTTTCTCTCTCTCATTAAGAAGCAAAACAAAACGTTTTTTTTTTTTTTTTT	0	20	10	4095
TRH20588	TRH20588	0	AATTGAATTTTCACTGAATCGAGACTTGGGAAATAACGTGTTTTTTTTTTTTTTTTTTTT	0	21	10	4310
TRH2231	TRH2231	0	GAATCTAGGGCCATGACCGGCCCTCGAAGGAGCCGTTCGGTTTTTTTTTTTTTTTTTTTT	0	22	10	4525
TRH19880	TRH19880	0	TGTAAAATTACCAGTGGTTTTGACAGTGACCTAGAAGAACTACGTTTTTTTTTTTTTTTT	0	23	10	4740
TRH15640	TRH15640	0	ATATGTTCAAATCTAACCTTCAAAGACTCAGGTTGCTAACCATTTTTTTTTTTTTTTTTT	0	24	10	4955
TRH17566	TRH17566	0	CTCTGCTATGCAGGTTGAAGAACTAACCTTCAGTGGATTTTTTTTTTTTTTTTTTTTTTT	0	25	10	5170
TRH17788	TRH17788	0	CTGGAACAATCCTGTTCCAATACATTTATCAATGAAATACTAGGTTTTTTTTTTTTTTTT	0	26	10	5385
TRH53	TRH53	0	TAGAGTTGTCATAGTAAACATCTTGTTTTTTCTATGTATACTGTATAAATTTTTCGTTCC	0	27	10	5600
TRH11890	TRH11890	0	CAGGCAGACTGTGAACTCTTATAATGTAGCTGGTGATGACTTTTTTTTTTTTTTTTTTTT	0	28	10	5815
TRH15511	TRH15511	0	ATTCTGGAAGAACTTCTAGAAAAAAACAGACAAAATCGACTTGTTTTTTTTTTTTTTTTT	0	29	10	6030
TRH5277	TRH5277	0	GAATTCAGACAAATGTCCACAGAGGTTACAGCATACGTACTTTTTTTTTTTTTTTTTTTT	0	30	10	6245
TRH6114	TRH6114	0	GTATTGGCCTCTTCTTTCTGACATTTTTATCCTATTTCTACATTGTTTTTTTTTTTTTTT	0	31	10	6460
TRH9543	TRH9543	0	TATCATTGACCATTTTATCTGTGACCTTTTCCCGCTCTTATTTTTTTTTTTTTTTTTTTT	0	32	10	6675
TRH20598	TRH20598	0	ACAACAGCATATTGATTGGTAAGGAGTTTGTCCGTTTAGCTTTTTTTTTTTTTTTTTTTT	0	33	10	6890
TRH7750	TRH7750	0	GTTATATCCCCAGCATCATGTTAGAAGTTTAAGCCCTACCTTTTTTTTTTTTTTTTTTTT	0	34	10	7105
TRH4082	TRH4082	0	CATTAGAGGAACTGTAAAAATCTGCCACAGAAGGAACGATTTTTTTTTTTTTTTTTTTTT	0	35	10	7320
TRH19888	TRH19888	0	ATTCAGCTCTCTCCAGAGTAAATTTTTATCAGCAGAAGTATCTTGTTTTTTTTTTTTTTT	0	36	10	7535
TRH58	TRH58	0	GTCATACTATAGTAGTAACAATATAAGATGCATTTTAGACCTTCTTTCGAAGCTATTAGG	0	37	10	7750
TRH19087	TRH19087	0	AACTTTAGGGCTTGTCTTCGCTCATGTAAATACCTCCTGTTTTTTTTTTTTTTTTTTTTT	0	38	10	7965
TRH7371	TRH7371	0	CAGGGTGGGGTCTCTTCTTTATATTAGCTATCTTAACCCTTTTTTTTTTTTTTTTTTTTT	0	39	10	8180
TRH570	TRH570	0	GGTCAAGAGGACTCCAACGGCTGCATCAACTATGAAGCGTTTTTTTTTTTTTTTTTTTTT	0	40	10	8395
TRH10318	TRH10318	0	CTTCTACAATTTTCATCCCTCTGCTCCTTGAAAAGGAGTTTTTTTTTTTTTTTTTTTTTT	0	41	10	8610
TRH8726	TRH8726	0	GGTTTTATTAGAAACAAAGCTAATGGTTACACAACAGAGTACAGTGCTTTTTTTTTTTTT	0	42	10	8825
TRH485	TRH485	0	CTGCCTGTTCCCTAATGTGATCATGCACCCCAGTACCAACTTTTTTTTTTTTTTTTTTTT	0	43	10	9040
TRH7385	TRH7385	0	GGATAATTGGCTTTATTCATGGTATAAGTCACTTGGTAGTGGTTTTTTTTTTTTTTTTTT	0	44	10	9255
TRH10741	TRH10741	0	GATACACACTCCTCTCCCTGCCACTATAGACGTAGATCACTTTTTTTTTTTTTTTTTTTT	0	45	10	9470
TRH13697	TRH13697	0	AACAAGAAGACCATGGTTTCTCATTCTGCATTTCTCTAGCTTTTTTTTTTTTTTTTTTTT	0	46	10	9685
TRH12945	TRH12945	0	GATCACACTTTCAGACTTTGCAAAAGAGGTCCATGATTACTTTTTTTTTTTTTTTTTTTT	0	47	10	9900
TRH3807	TRH3807	0	AATGAAAGTGGTATCCTGGCAAGCAATGACTATGATTAGCTTTTTTTTTTTTTTTTTTTT	0	48	10	10115
TRH9259	TRH9259	0	CATAACACTCATGGCTTTAAAATTGCAGAATATAGCATAGCGTTTTTTTTTTTTTTTTTT	0	49	10	10330
TRH1721	TRH1721	0	CCCGTCTACTGGAGCGCCTGGCACCTGGGCGCTTCGACTATTTTTTTTTTTTTTTTTTTT	0	50	10	10545
TRH20268	TRH20268	0	CTGTATTTCACTTGTGGGATTCTTTGCTACCTCAACCATATTTTTTTTTTTTTTTTTTTT	0	51	10	10760
TRH19254	TRH19254	0	GAAATACAATGTAATGAAATGTCAAGGACAGTCGAGTGGGTTTTTTTTTTTTTTTTTTTT	0	52	10	10975
TRH11158	TRH11158	0	TTTATGCCTGTGTTTTGGTTGAAGAGAAGAAAGACTTGATTTTTTTTTTTTTTTTTTTTT	0	53	10	11190
TRH10909	TRH10909	0	GTCTTTAACCTTAGTACGGTCAATGGTGTGGACACATTTGTTTTTTTTTTTTTTTTTTTT	0	54	10	11405
TRH13459	TRH13459	0	CAGATATCAGTTTAGGTGTTTCCCAGGAAGATGAACTTGCTTTTTTTTTTTTTTTTTTTT	0	55	10	11620
TRH5437	TRH5437	0	CCCTAAATACTGCCAAATACAGAAGACATCTTCACTAATACCGTTTTTTTTTTTTTTTTT	0	56	10	11835
TRH14625	TRH14625	0	TGATACTCAGGATTCCCTCTCCTCTTCGAAAATAAAAAAATTTTTTTTTTTTTTTTTTTT	0	57	10	12050
TRH13126	TRH13126	0	ACTTGCTTGCACAGATACATACAAATTGGAATTACTGGTCTTTTTTTTTTTTTTTTTTTT	0	58	10	12265
TRH19226	TRH19226	0	GATTGCAGATTGAGCATTCAGTACTTAGAGCTGTAACACTTTTTTTTTTTTTTTTTTTTT	0	59	10	12480
TRH3998	TRH3998	0	AAAAGTTGTTAAAACAACATCCTTAATGTGAAATGTCAACCCTTTTTTTTTTTTTTTTTT	0	60	10	12695
TRH20484	TRH20484	0	TATGCAAAACAAGACCATTTCTCTTCCCACACTATCAGTCTTTTTTTTTTTTTTTTTTTT	0	61	10	12910
TRH9158	TRH9158	0	GGAGATATTCTTAGCTCTGCCTTAGTGGTACATCTACCAACCTTTTTTTTTTTTTTTTTT	0	62	10	13125
TRH17184	TRH17184	0	AGAATAGAGATAAAAATCAATGGGGTGGGACTCTAGAGAGCTTTTTTTTTTTTTTTTTTT	0	63	10	13340
TRH14408	TRH14408	0	AGTATGGTCCGTATCTCAAAAGGTTTAGAAAGCGATGACATTTTTTTTTTTTTTTTTTTT	0	64	10	13555
TRH15316	TRH15316	0	ACCAAGGTGGCTAAACTCTTATCACGACCAATTTTATGACTTTTTTTTTTTTTTTTTTTT	0	65	10	13770
TRH17508	TRH17508	0	AGTGATCCCTGAGTGGTTGAATGGTTTAACTGAGAGCTATTTTTTTTTTTTTTTTTTTTT	0	66	10	13985
TRH2665	TRH2665	0	AAAGCTCTGGCTCCCGAGTATGCCAAAGCTGCCGCAAAACTTTTTTTTTTTTTTTTTTTT	0	67	10	14200
TRH619	TRH619	0	TGGTTGGCTGGGGAACTCTTCCACATTGTCGCAAGCGTTGTTTTTTTTTTTTTTTTTTTT	0	68	10	14415
TRH21363	TRH21363	0	ATCTGTTCCAAATAAATTTTATGTTCACAATGATATGTTTCGTTATGTTTTTTTTTTTTT	0	69	10	14630
TRH11908	TRH11908	0	ACTTCAGTTAGGGTTAGATGAGAGGAACAGGACACAGTGATTTTTTTTTTTTTTTTTTTT	0	70	10	14845
TRH5871	TRH5871	0	GACAGGTCAGAAAATCCTTATAGAGCAACAAGAAAGTATGTCGTTTTTTTTTTTTTTTTT	0	71	10	15060
TRH4886	TRH4886	0	AGCAGATTATAATCTTGTCAACAGTTCATTGTCTCCTCTTAGTACCTTTTTTTTTTTTTT	0	72	10	15275
TRH20999	TRH20999	0	AAGGTTCCAACCGATAAGTATTATGGTGCTCAGACCGTAATTTTTTTTTTTTTTTTTTTT	0	73	10	15490
TRH5724	TRH5724	0	CAATTACTCCTTTGGTACAAATCAGTTCTGATAAGCGAATAATTTTTTTTTTTTTTTTTT	0	74	10	15705
TRH20945	TRH20945	0	TTCTTAAAAAAATAAAAACTTGGTAGGTAATGTATAAACTAGAAATATTTCAAAACATTT	0	75	10	15920
TRH18057	TRH18057	0	CTAGTTAGAAGGCCTGCCTATGAGGCACAGTACCCTTTAATTTTTTTTTTTTTTTTTTTT	0	76	10	16135
TRH8368	TRH8368	0	AATATCATCCAGGTTACTTTGGAGAAGTTGGCTACCACAATTTTTTTTTTTTTTTTTTTT	0	77	10	16350
TRH11327	TRH11327	0	GGAGTCAGACATGTATTACAACCAAGAGGACAACATATTCTTTTTTTTTTTTTTTTTTTT	0	78	10	16565
TRH13716	TRH13716	0	GAGATGGGAGCAAGAAATCCATTACATCAAGAATAAGGAGTTTTTTTTTTTTTTTTTTTT	0	79	10	16780
TRH20046	TRH20046	0	AGCATTTGTAGCAATTAATTGTTCTCAGCATTTATAACAAGTCGTTTTTTTTTTTTTTTT	0	80	10	16995
TRH14850	TRH14850	0	ATTCTTCATCTGACCAAACGATATGTGGAGTTGTTAGACATTTTTTTTTTTTTTTTTTTT	0	81	10	17210
TRH15110	TRH15110	0	AGCTCTAGAAGAAACAAGGGTCATCAGACCTGCAACTAACTTTTTTTTTTTTTTTTTTTT	0	82	10	17425
TRH16388	TRH16388	0	AATATCAATAACTTCAGGACAAGTGGCTCTTAGACCAGTGTTTTTTTTTTTTTTTTTTTT	0	83	10	17640
TRH14658	TRH14658	0	CAGCAAAGCAGTGCAAAGTCTACCCACAGTATTATACCAGTTTTTTTTTTTTTTTTTTTT	0	84	10	17855
TRH19187	TRH19187	0	GGAAGTGGGAGTAGGAAACTCCAAACCAAGTTCTAATTGTTTTTTTTTTTTTTTTTTTTT	0	85	10	18070
TRH13810	TRH13810	0	GAGATCAACTTCCGACTGAGACAGTACATGGACAAGATTATTTTTTTTTTTTTTTTTTTT	0	86	10	18285
TRH21062	TRH21062	0	CTGACGCCACCCTTGATGATATAAAAGAATGGCTAGACGATTTTTTTTTTTTTTTTTTTT	0	87	10	18500
TRH10921	TRH10921	0	CTTCTGTCGTAGAATCACAACATCACCATCTTTTAAACCGTTTTTTTTTTTTTTTTTTTT	0	88	10	18715
TRH20497	TRH20497	0	CAACAGAACCAATAAAGCAGGCAGAGGATGTAGTGTTACTTTTTTTTTTTTTTTTTTTTT	0	89	10	18930
TRH7092	TRH7092	0	GGTATAATTCTAACACCTCTCTGAATGTTTTAACTTTGCATACCGTTTTTTTTTTTTTTT	0	90	10	19145
TRH2844	TRH2844	0	CTTACCGCCAGTGTCTACCTGGCCACCGAGTGCGAGAGTCTTTTTTTTTTTTTTTTTTTT	0	91	10	19360
TRH1655	TRH1655	0	GTGACCAGGCGCAGAAAGGCAATGGTGACCCCATATTCGCTTTTTTTTTTTTTTTTTTTT	0	92	10	19575
TRH10851	TRH10851	0	CAGAAGATGGTGATTGAAAATGACCTCTCTGGTCTGATAGTTTTTTTTTTTTTTTTTTTT	0	93	10	19790
TRH18958	TRH18958	0	CAGAAACATATGAAGGAGAACAGAGAATAAACAGTTACAGACTAGGGTTTTTTTTTTTTT	0	94	10	20005
TRH1004	TRH1004	0	TTGTTGGCAGCTCTGGCTGCAACCCGCTGGCTCGGAACAGTTTTTTTTTTTTTTTTTTTT	0	95	10	20220
TRH11925	TRH11925	0	CCATTGTAGATGCTGTAGTACACACAACATTGACATTTCGTTTTTTTTTTTTTTTTTTTT	0	96	10	20435
TRH8266	TRH8266	0	ACGCTGCTCCTATATTCTAAGAGATACAATAAAGCACGCATTTTTTTTTTTTTTTTTTTT	0	97	10	20650
TRH18766	TRH18766	0	AAGAGAAATTATAAGTGTCAAGGCTGGACAAACAAGGTACTAAATTTTTTTTTTTTTTTT	0	98	10	20865
TRH4290	TRH4290	0	CACCAAGTTTGATGAGGAGGACTATAACTAAGAGTTCCGATTTTTTTTTTTTTTTTTTTT	0	99	10	21080
TRH14143	TRH14143	0	GCTAAAGGTCTCTGAGGTTATAAATTTCTCCAGCATCCGATTTTTTTTTTTTTTTTTTTT	0	100	10	21295
TRH8147	TRH8147	0	TGTTGTGGGTTTTAATGCTCTTTTCTCTATTGTAGTCATTACGTTTTTTTTTTTTTTTTT	0	101	10	21510
TRH7413	TRH7413	0	AAACTTCAGGTACTTCACAAGTTTCTTGCATTTGTCGGTTTTTTTTTTTTTTTTTTTTTT	0	102	10	21725
TRH19225	TRH19225	0	TAAGCTCTTTCACAATGCTCTGTTCTATTCCAACATTGTCTTTTTTTTTTTTTTTTTTTT	0	103	10	21940
TRH8874	TRH8874	0	CTTCTAGGGGTTGCATCACTATCATAGTCAGCTTCTCATCTTTTTTTTTTTTTTTTTTTT	0	104	10	22155
CTRL:(+)Pro25G_onG3PDH570_1(60)	(+)Pro25G_onG3PDH570_1(60)	0	ATCATCGTAGCTGGTCAGTGTATCCGTGTGAACCATGAGAAGTATGACAATTTTTTTTTT	pos	105	10	22370
CTRL:(-)GD11	(-)GD11	0	GCTAGCTAGCTAGCTAGCGCTAGCGAAAGCTAGCGCTAGCTAGCTAGCTAGCTTTTTTTT	neg	1	11	11
TRH20685	TRH20685	0	AACTGCATGACTAAAGACCCTTAGAAATCTGTGTCACAACTTTTTTTTTTTTTTTTTTTT	0	2	11	226
TRH8236	TRH8236	0	TCATCTTCAGTTGTCTCTGATGCAGCTTATAACGACAATATTTTTTTTTTTTTTTTTTTT	0	3	11	441
TRH21733	TRH21733	0	CCATAAAGGACAAACAAGTGAAATACTTCATCCATTACAGTGTTTTTTTTTTTTTTTTTT	0	4	11	656
TRH7250	TRH7250	0	GTGTCTGCTAAAGAAAAGGGGAAATTTGAAGATATGAAGCTTTTTTTTTTTTTTTTTTTT	0	5	11	871
TRH15506	TRH15506	0	GCAAGCACGTGAGTTCACATTCTGAAACTCTAGAAAGATTTTTTTTTTTTTTTTTTTTTT	0	6	11	1086
TRH11542	TRH11542	0	GTGTTTCCTTGTGTTGGTTTTTTAAAGAAACGGGAAGAAGTTTTTTTTTTTTTTTTTTTT	0	7	11	1301
TRH21498	TRH21498	0	GCCACATCACAGAACCGAATCTATCTCACAGCTGACAACCTTTTTTTTTTTTTTTTTTTT	0	8	11	1516
TRH21045	TRH21045	0	CTAGATAGTAAAGCAATAGACCTTATGAATGCACTAATGAGATTAAATCAGATCTTTTTT	0	9	11	1731
TRH20811	TRH20811	0	CCAGAAAGATGTACCTCTATGCAACACATGATGTAACCCTTTTTTTTTTTTTTTTTTTTT	0	10	11	1946
TRH14864	TRH14864	0	AGGAGCAGGATCAGTATGTGTTCTGTGGAATCTAAAGTGATTTTTTTTTTTTTTTTTTTT	0	11	11	2161
TRH8110	TRH8110	0	TAACATTGGACACTTCGTTGTGGAGATTGATAAGATGGATTTTTTTTTTTTTTTTTTTTT	0	12	11	2376
TRH4116	TRH4116	0	TGAAGACCTGGCAGTTTATTACTGTCAGAATGATTATAGTTATCCTTTTTTTTTTTTTTT	0	13	11	2591
TRH12459	TRH12459	0	ATGCAATGAGAGTCACAGTTCATTAGGTTGCTACCTAAGCTTTTTTTTTTTTTTTTTTTT	0	14	11	2806
TRH3633	TRH3633	0	ATTTACTTGAAGAACTGGAACAAGTAGCCATCTCGACAGATTTTTTTTTTTTTTTTTTTT	0	15	11	3021
TRH13903	TRH13903	0	CTCTTACCAACAGTGCTTAGCTATGGTGGCTACCATACAATTTTTTTTTTTTTTTTTTTT	0	16	11	3236
TRH16466	TRH16466	0	CTCCGTTTCTATTAATACAGCCGTTGGAGACAAATATAAGCTTTTTTTTTTTTTTTTTTT	0	17	11	3451
TRH18990	TRH18990	0	CTACAATGTCACAAATGGGTCTTACATCTACACATTCAACCTTTTTTTTTTTTTTTTTTT	0	18	11	3666
TRH1289	TRH1289	0	CCAAAGCTTCTTCCCAGCAAGCCGGTCTAGCCTGCGTGCGTTTTTTTTTTTTTTTTTTTT	0	19	11	3881
TRH5707	TRH5707	0	TTAGGCTGTGTATTTCTTCCCAAGTGTTTCATTATCTTGCTTTTTTTTTTTTTTTTTTTT	0	20	11	4096
TRH12065	TRH12065	0	CTTCACATAGCCAATGCTTAGCAGTCTGCTTACCTGTCTATTTTTTTTTTTTTTTTTTTT	0	21	11	4311
TRH5170	TRH5170	0	TAAACAAAAAACGATCAAAGAAAATTCAAAAGAAATACGACGTTTTTTTTTTTTTTTTTT	0	22	11	4526
TRH4606	TRH4606	0	GACAGAAACGCTGTAGAGAGTCATTTGTTGAAGATCCAATTTTTTTTTTTTTTTTTTTTT	0	23	11	4741
TRH19655	TRH19655	0	CCCCAACTACAGATCCAACATCAGATAATAAGGGTCAACTTTTTTTTTTTTTTTTTTTTT	0	24	11	4956
TRH47	TRH47	0	CCTGTTATGAACCAATTTTATATAATATAATTAGTGTTAATCTAAGGTGTTACTCGGCTT	0	25	11	5171
TRH6857	TRH6857	0	AGATGTGCTGTTCTTGAGACAGATGTGTAATGGATGTTATTTTTTTTTTTTTTTTTTTTT	0	26	11	5386
TRH13528	TRH13528	0	GATTCCTGTTCTGTATACAATTTAAGCCTTGCTGACGCTCTTTTTTTTTTTTTTTTTTTT	0	27	11	5601
TRH18278	TRH18278	0	AGAAGACTCTAACAGGACATGTGACAGCAGTAACACTAGTGTTTTTTTTTTTTTTTTTTT	0	28	11	5816
TRH9734	TRH9734	0	GAGCTACATGAAAGATGAAGGGTCACAAGAAAACAGAGTTTTTTTTTTTTTTTTTTTTTT	0	29	11	6031
TRH12862	TRH12862	0	CTTAAGGGCTCTGCAGAACGAGAGAAAGATACCAGTAAAGTTTTTTTTTTTTTTTTTTTT	0	30	11	6246
TRH5629	TRH5629	0	TCCTTCTGATTGGAGACCTTAAGAAGATGAATGTTCATACTTTTTTTTTTTTTTTTTTTT	0	31	11	6461
TRH21627	TRH21627	0	CGTGCCGTTCACAGAGCAGATCATACAGACTTTCCTCAACTTTTTTTTTTTTTTTTTTTT	0	32	11	6676
TRH5933	TRH5933	0	ATGGATACAGTTAATCATGCTACATATGCAGACGTGGATATTTTTTTTTTTTTTTTTTTT	0	33	11	6891
TRH9658	TRH9658	0	GAGTTACCAAGACACTGATCAGAAGAGCAAGATCTGGAAATTTTTTTTTTTTTTTTTTTT	0	34	11	7106
TRH8594	TRH8594	0	AAGGTTCCATTTGAAGAACAAGACAACTATTATTTGTTATACGATGTTTTTTTTTTTTTT	0	35	11	7321
TRH16763	TRH16763	0	TGCTGTTGAAACGAGGACTAGTTCTAATGGAACGTTATGTTTTTTTTTTTTTTTTTTTTT	0	36	11	7536
TRH18467	TRH18467	0	GCTGGAACAGTTTGTCAAGAGTATGGAGATAACGTTACAGTTTTTTTTTTTTTTTTTTTT	0	37	11	7751
TRH19211	TRH19211	0	CATCTTCTATGAGGTAGATGTTCTAAACAATCCTTCGAGTGGTTTTTTTTTTTTTTTTTT	0	38	11	7966
TRH2254	TRH2254	0	GAGACTGATGAGAAGCCCCCACAGTTTGTGTGTCGCGAGTTTTTTTTTTTTTTTTTTTTT	0	39	11	8181
TRH6697	TRH6697	0	CAAACAGGAGATGGAAAAGATGACAAAGAAAATCAAGGAGTTTTTTTTTTTTTTTTTTTT	0	40	11	8396
TRH4560	TRH4560	0	GAAGAGATGTGTCCTTACTCATTTTGGAGCAGGTACAGTGTTTTTTTTTTTTTTTTTTTT	0	41	11	8611
TRH6448	TRH6448	0	ATATATACTTAATTCTGGAGTATGCTCCAGGAGGTGAGCTCTAAATTTTTTTTTTTTTTT	0	42	11	8826
TRH2685	TRH2685	0	CTGCAGTTCCCGCACAACGTGACGCTCACTCTGTCGCTCGTTTTTTTTTTTTTTTTTTTT	0	43	11	9041
TRH17034	TRH17034	0	CTCCGCCTCTCTTGATTTTGTTCAGTCAGTAAAGGTCTAATTTTTTTTTTTTTTTTTTTT	0	44	11	9256
TRH9588	TRH9588	0	TGTAGAGCTGAGACTTCTTGGAAATCGAAAGGTTAAGGATTTTTTTTTTTTTTTTTTTTT	0	45	11	9471
TRH11851	TRH11851	0	AAGACCTGGAATTTGTGGAAGGAGATGTAATCCTGGTACTTTTTTTTTTTTTTTTTTTTT	0	46	11	9686
TRH10285	TRH10285	0	ACTACCAGCAAAAGGAGATCGAGTTCCTGAAAAAAGAGACTTTTTTTTTTTTTTTTTTTT	0	47	11	9901
TRH2966	TRH2966	0	CTCGCCATTGGAATCGCCATCACGGAGACGGACGTCGGAGTTTTTTTTTTTTTTTTTTTT	0	48	11	10116
TRH16779	TRH16779	0	TCAGGGTTCATCTGTCCAAGGCCTTTCTAATAAACTTACATTTTTTTTTTTTTTTTTTTT	0	49	11	10331
TRH13566	TRH13566	0	TGGTTATCTACCTCTTATCAGCCAGATCCGTCTTGTTACCTTTTTTTTTTTTTTTTTTTT	0	50	11	10546
TRH21343	TRH21343	0	TTCGCACAGGAAAAGAAGTTGCTCCATGGCTACTACGTGTTTTTTTTTTTTTTTTTTTTT	0	51	11	10761
TRH4022	TRH4022	0	AGACCAGATAACCAGGCTGATTAGACGGATGAACTAAGGTTTTTTTTTTTTTTTTTTTTT	0	52	11	10976
TRH21268	TRH21268	0	ATGGCAGCATTTGTCTTGATATTCTAAGATCACAGTGGTCTTTTTTTTTTTTTTTTTTTT	0	53	11	11191
TRH1373	TRH1373	0	ATGGCCGACGTCCCCAGGAGGCCCAGATACCCATATCGCCTTTTTTTTTTTTTTTTTTTT	0	54	11	11406
TRH12980	TRH12980	0	CCCTCTTACACTTGGAAGTTACCAAAAAAGTGATGAGCACTTTTTTTTTTTTTTTTTTTT	0	55	11	11621
TRH21289	TRH21289	0	AAGTTTTTCAATATATTAACAACCAATACAGATGGCAAAACTGAGTTTTTTTTTTTTTTT	0	56	11	11836
TRH4611	TRH4611	0	CTGTAATCTCTGCTCTCACTGAAGTTCTTTGGGTTCCATATTTTTTTTTTTTTTTTTTTT	0	57	11	12051
TRH16676	TRH16676	0	CTGAACATATACTGTGTTTCATGGAACCAGAGATGATTACGTTTTTTTTTTTTTTTTTTT	0	58	11	12266
TRH3380	TRH3380	0	GGAGCTGGTGGCCAGCTGGCTCAATTCCAGCAAACGGACCTTTTTTTTTTTTTTTTTTTT	0	59	11	12481
TRH8854	TRH8854	0	AATGGACCCTTCAAATACTAAAGCACTGTAATGAAAAGCGTTTTTTTTTTTTTTTTTTTT	0	60	11	12696
TRH10681	TRH10681	0	CAGAACAGATGGAAAGGACTCTACAGTCAGAAAGTCATGTTTTTTTTTTTTTTTTTTTTT	0	61	11	12911
TRH2444	TRH2444	0	GAGGGACTGGAACTGCTGGCTGCCCAGCTGGACCGAAACATTTTTTTTTTTTTTTTTTTT	0	62	11	13126
TRH9334	TRH9334	0	CAGCAACATTAAGAAATGTGGCTACAACCATAAGCCAGTATTTTTTTTTTTTTTTTTTTT	0	63	11	13341
TRH7291	TRH7291	0	AATAACACAGTAACCATCCGGACCACAAAGTTCATGATAATTTTTTTTTTTTTTTTTTTT	0	64	11	13556
TRH9860	TRH9860	0	GTGATGCTCTATAAGGAGAAAGATGATGATCAGAACAAACGTTTTTTTTTTTTTTTTTTT	0	65	11	13771
TRH17124	TRH17124	0	CTTCACTTGGCAGATTCTAGGCTTCTAAGTGTCCTTCAGTTTTTTTTTTTTTTTTTTTTT	0	66	11	13986
TRH3877	TRH3877	0	AACTTTGTCAAGCTCATTTCCTGGTATGACAATGAATACGTTTTTTTTTTTTTTTTTTTT	0	67	11	14201
TRH12701	TRH12701	0	AACAAAGGCAAGTCGTAAGCAAAGGACAGATGTAGGTAACTTTTTTTTTTTTTTTTTTTT	0	68	11	14416
TRH11706	TRH11706	0	GAAGTAGAGATGTATGCTGCTGTGGTTGTCATAAAAGTTATCCTTTTTTTTTTTTTTTTT	0	69	11	14631
TRH964	TRH964	0	ACAGGCCCAGAGGCAAAACCAGGGCTGCCAGCCGATCACCTTTTTTTTTTTTTTTTTTTT	0	70	11	14846
TRH3176	TRH3176	0	TCATTGAGGACAATGGCAACCCTGTGGGGACTCGAATTAATTTTTTTTTTTTTTTTTTTT	0	71	11	15061
TRH11044	TRH11044	0	CTACCCCAAGTGCCTTTGCTATGTTTTTATATCCTGGACTTTTTTTTTTTTTTTTTTTTT	0	72	11	15276
TRH4500	TRH4500	0	GAATGGTTAGATTGTACAAATGTTACTTGTTTTTTGACGCATTTTTTTTTTTTTTTTTTT	0	73	11	15491
TRH7858	TRH7858	0	GATCACTGGTAGTCAAGACAGGTCAGAAAATCCTTATAGAGCTTTTTTTTTTTTTTTTTT	0	74	11	15706
TRH15149	TRH15149	0	AGACACATTAAGAAGCTCAAGGGAAAATACCATAAGCGAATTTTTTTTTTTTTTTTTTTT	0	75	11	15921
TRH13508	TRH13508	0	GTGTCTGTCATGCTAAACACCATAAGTGAACTGGAAAGTGTTTTTTTTTTTTTTTTTTTT	0	76	11	16136
TRH1433	TRH1433	0	GCCCGTAGCACAGGTGCTTTTCTATGTGGCCGGCCGCGACTTTTTTTTTTTTTTTTTTTT	0	77	11	16351
TRH3467	TRH3467	0	GAAGCACGAGCCCACCAGCAGCATCAGGACAAGCGCAAGCTTTTTTTTTTTTTTTTTTTT	0	78	11	16566
TRH1895	TRH1895	0	GCCTCCAAATCCTGAGCGCAGCTTCCCTAGACGCGGCGAATTTTTTTTTTTTTTTTTTTT	0	79	11	16781
TRH11721	TRH11721	0	CACGAGGGTCTGAAAAATTACTACCTGAAGAAGACCATCTTTTTTTTTTTTTTTTTTTTT	0	80	11	16996
TRH6641	TRH6641	0	CCAACTCTAAGATAATGAATGAAAAGGATAAAATGATTTCGGTTTTTTTTTTTTTTTTTT	0	81	11	17211
TRH2700	TRH2700	0	ATGCTCCTGCGAGAGCTGGCATGCCCTGTGTGCACGAAGCTTTTTTTTTTTTTTTTTTTT	0	82	11	17426
TRH18396	TRH18396	0	AAGGAGAAAGATGAAAAAATATATATCATTCAGCATATCGTGGTCTTTTTTTTTTTTTTT	0	83	11	17641
TRH17133	TRH17133	0	ACTTATATTAATAACAGAAACAGGGAAAGATGTGTATGCCAATCATTTTTTTTTTTTTTT	0	84	11	17856
TRH19075	TRH19075	0	AGAAAGTCACCGAGGATCTTTCCTCGTTTATTGATAGGACTTTTTTTTTTTTTTTTTTTT	0	85	11	18071
TRH5184	TRH5184	0	GTCATCTGTATAAACTAGAGGTAGGTGCTCCGTATCTTCGTTTTTTTTTTTTTTTTTTTT	0	86	11	18286
TRH1916	TRH1916	0	TCTCCTGCAGCTGGCACCGGTTTCCATGGAAACGGGTTGTTTTTTTTTTTTTTTTTTTTT	0	87	11	18501
TRH11701	TRH11701	0	CTGGGCTTTTCTCATAGTTGTCTTAACCCTATCATCTATGCTTTTTTTTTTTTTTTTTTT	0	88	11	18716
TRH14360	TRH14360	0	AACAAAAAATGTTAGAACAAAACCAAGAGCTTCTAAACCAATAGCTTTTTTTTTTTTTTT	0	89	11	18931
TRH15278	TRH15278	0	AAAGAATTCTTGAACAAAAAAGGCTTTATGTAAGCAGAAGTCGTTTTTTTTTTTTTTTTT	0	90	11	19146
TRH8861	TRH8861	0	AGAACTGCAATGACACAGTGGTACCCAATGTTTATATAACTTTTTTTTTTTTTTTTTTTT	0	91	11	19361
TRH59	TRH59	0	ATATGGTGACTGTTTTATTCAGTGTTTCATATTTATACTTTAGAGTATTTTTGTACAAGA	0	92	11	19576
TRH20565	TRH20565	0	AGACAGAACAGTACCATCTACTAAGGCTTCTGCACGTAGCTTTTTTTTTTTTTTTTTTTT	0	93	11	19791
TRH10228	TRH10228	0	CTCACAGGACTTAGAAAATGGCCTTGAGAAAACTAGCTTGTTTTTTTTTTTTTTTTTTTT	0	94	11	20006
TRH21391	TRH21391	0	GACAAGATTTTCCTTTTTTTATACACATAATTAAAGTGTCCATTGACGTTTTTTTTTTTT	0	95	11	20221
TRH2154	TRH2154	0	AGGAATTGGTTGCCTTTGGGGGGCGACTGGGTCGCAGAACTTTTTTTTTTTTTTTTTTTT	0	96	11	20436
TRH18349	TRH18349	0	ATTTTGTATTTTCGTTTGGAAAGAAAGACAGAAAAAGATGATACTCTTTTTTTTTTTTTT	0	97	11	20651
TRH6000	TRH6000	0	TCTAGGCACTGATCCAGGTAGAAGGCTTACTTGGTTAAACTTTTTTTTTTTTTTTTTTTT	0	98	11	20866
TRH10493	TRH10493	0	AGCGTTTTATTTCTGGAAGCTCCTCTTCCACTTTCTTTTATTTTTTTTTTTTTTTTTTTT	0	99	11	21081
TRH3794	TRH3794	0	AGTGAGCTGTAAAGGCTGAGCTCTCTCTCTGACGTATGTATTTTTTTTTTTTTTTTTTTT	0	100	11	21296
TRH7945	TRH7945	0	AGACACCAGTCAGACCGATATGTGAAAATTAAGTGGAACTTTTTTTTTTTTTTTTTTTTT	0	101	11	21511
TRH7473	TRH7473	0	ATATTTTGTTTTATCTGTTCCTTGCTTTACATTGGTCGTCCTTTTTTTTTTTTTTTTTTT	0	102	11	21726
TRH10096	TRH10096	0	CTCTCTTAAACCCAGCAAAGTGAACATCTTCAAATTCATCTTTTTTTTTTTTTTTTTTTT	0	103	11	21941
TRH17087	TRH17087	0	CTCTGCAAGTTAGGCTGAGTGATGTAAAATAAACTAGTCTTGTGTTTTTTTTTTTTTTTT	0	104	11	22156
CTRL:(-)GD11	(-)GD11	0	GCTAGCTAGCTAGCTAGCGCTAGCGAAAGCTAGCGCTAGCTAGCTAGCTAGCTTTTTTTT	neg	105	11	22371
CTRL:(-)3xSLv1	(-)3xSLv1	0	GCTAGCGAAAGCTAGCTTTTCGATCGGAAACGATCGTTTTCCAGTGACGAAAGTCACTGG	neg	1	12	12
TRH7944	TRH7944	0	AGTCATAGTCTTGACACAAAGATGAAGGAATTGCAAGCATTTTTTTTTTTTTTTTTTTTT	0	2	12	227
TRH12260	TRH12260	0	AGTGTGGGACGTTACTAATTAACCATTCTTTCCACCCATTTTTTTTTTTTTTTTTTTTTT	0	3	12	442
TRH15727	TRH15727	0	CTTAGATTTAAAAGACTGAAATTCATATCCTCTTCCCTTGAAACGTTTTTTTTTTTTTTT	0	4	12	657
TRH17225	TRH17225	0	ATAGCAAAGAGAAGAATAACCTTAGGATTCGGGTTTCCGTTTTTTTTTTTTTTTTTTTTT	0	5	12	872
TRH5915	TRH5915	0	GGAGAGGGATATGGAAATTTCTCAATATTATGGCTATGCATTTTTTTTTTTTTTTTTTTT	0	6	12	1087
TRH14514	TRH14514	0	TTGCTCATCTCCTTAACCTTATTCTAGATCTTCTTTGGACCTTTTTTTTTTTTTTTTTTT	0	7	12	1302
TRH13062	TRH13062	0	CAGAGAGATAGCTGATTGGCAGAGTAAGTAAACCACAGGTTTTTTTTTTTTTTTTTTTTT	0	8	12	1517
TRH9692	TRH9692	0	AGATAAAGGAACTTCTTGCAGAAGCTCCATCACTAAGTAAGCTTTTTTTTTTTTTTTTTT	0	9	12	1732
TRH6854	TRH6854	0	CAGATAGTTAAGAAGCAACAAGAAAATATTTCAATAAAAGACTATCTGATAACCATTTTT	0	10	12	1947
TRH14313	TRH14313	0	GATTGGGAGCTCACAGTACATTGAAGAAAGCTGATACAACTTTTTTTTTTTTTTTTTTTT	0	11	12	2162
TRH9684	TRH9684	0	GAGAAAAGCCTGATGAAAATAGTGAGCTAAAACCTTTAGCCTTTTTTTTTTTTTTTTTTT	0	12	12	2377
TRH13877	TRH13877	0	AAGCAGAAGCCAGAGGACATCTCTCAAGATACTCCTTATGTTTTTTTTTTTTTTTTTTTT	0	13	12	2592
TRH6839	TRH6839	0	ATGTCCATAACAGATCCATAACATATGCTGAATGCCTAACTTTTTTTTTTTTTTTTTTTT	0	14	12	2807
TRH13179	TRH13179	0	ATTCACGTGTTTTATTTATGTTCTATGAAGACATGAAAGAGGATATCATTTTTTTTTTTT	0	15	12	3022
TRH4367	TRH4367	0	AACTTTGTCAAGCTCATTTCCTGGTATGACAATGAATACGTTTTTTTTTTTTTTTTTTTT	0	16	12	3237
TRH4074	TRH4074	0	TAATCCAACTTGTTTTCTGTGGAATCTGGTTGGTAACATCTTTTTTTTTTTTTTTTTTTT	0	17	12	3452
TRH5669	TRH5669	0	AGAGAGTGACATTTAAGGATTCTTTCCTCTCTGGACATGCTTTTTTTTTTTTTTTTTTTT	0	18	12	3667
TRH9049	TRH9049	0	GTAGCCCCACATACGTAAACAGCATTATGACTCTAATAGCTTTTTTTTTTTTTTTTTTTT	0	19	12	3882
TRH3259	TRH3259	0	GGGCTCGGGCTGCCCTGCAACTGCTGTGTCAACGGATGAATTTTTTTTTTTTTTTTTTTT	0	20	12	4097
TRH20090	TRH20090	0	CTTATTTTTCAAATTTAAGTGGAATTTCAGGTCATATGGTAACCATTTTTTTTTTTTTTT	0	21	12	4312
TRH21208	TRH21208	0	GTGAAACTAGCTAAACGCCTTAAGAAAGAAAAAGTGAATGTTGTTTTTTTTTTTTTTTTT	0	22	12	4527
TRH652	TRH652	0	GAGAAACAGCAGGGCAACTTCAAGGCCACCTATCGTGCCGTTTTTTTTTTTTTTTTTTTT	0	23	12	4742
TRH7158	TRH7158	0	CTCCTGATCATTCTCACTTCTTATGTGTTAATTTTTGTGACGTTTTTTTTTTTTTTTTTT	0	24	12	4957
TRH14464	TRH14464	0	CTCCTCCCTACATCAGCTCTGGTCTTTCTTCCTCTTTATCTTTTTTTTTTTTTTTTTTTT	0	25	12	5172
TRH15928	TRH15928	0	AGTGACTCACTCCTTACTCAGATTTGGAGAACACAAGGACTTTTTTTTTTTTTTTTTTTT	0	26	12	5387
TRH18215	TRH18215	0	CCCTAGTTCACTCAGTCTCTATGTTCATGTTCTCCATGCTTTTTTTTTTTTTTTTTTTTT	0	27	12	5602
TRH4742	TRH4742	0	TAGGTGTGTAGTGTTTGGTCCTTGTGTACTGTGATTACTCGTTTTTTTTTTTTTTTTTTT	0	28	12	5817
TRH11607	TRH11607	0	GAATTAGCCTAGGGACAGCTCACCAAGTAGCTGGAAATAGTTTTTTTTTTTTTTTTTTTT	0	29	12	6032
TRH2824	TRH2824	0	TCTGTGACGAAATCACGGCGACTGCCTACTTGCGCGACTTTTTTTTTTTTTTTTTTTTTT	0	30	12	6247
TRH15077	TRH15077	0	CTATACCTGTATCAACTGCAAGTTTCAGGAAAAGGAAGATTCTTTTTTTTTTTTTTTTTT	0	31	12	6462
TRH14300	TRH14300	0	CCTCTGCAAGATTAGGTAAAGGAGAAACAGAACAAGAGGTTTTTTTTTTTTTTTTTTTTT	0	32	12	6677
TRH4085	TRH4085	0	TAACCCTACCCATTGATCATTTCAAGAAACCTCTGGTTACTTTTTTTTTTTTTTTTTTTT	0	33	12	6892
TRH10215	TRH10215	0	GTTAACATGCTGATGTACCATTCAAGGTACTTGCAGACTATTTTTTTTTTTTTTTTTTTT	0	34	12	7107
TRH16488	TRH16488	0	CACTAGCAGCCAAAACATCTAATCAGTTTGAAAGGTCTTCTTTTTTTTTTTTTTTTTTTT	0	35	12	7322
TRH18866	TRH18866	0	GTAAGGATGTGAGTCCACTCTTGGTTGACATGTGGATATTTTTTTTTTTTTTTTTTTTTT	0	36	12	7537
TRH18619	TRH18619	0	CTATGGAGTGGAGTGTTGAGGGACTTCATTGCTACTAATCTTTTTTTTTTTTTTTTTTTT	0	37	12	7752
TRH12990	TRH12990	0	AGTCAACAAAACAAGTTCCAGAACCACTACAACCTAGTGCTTTTTTTTTTTTTTTTTTTT	0	38	12	7967
TRH6576	TRH6576	0	TTCTCTTGTACCCTGGGAGAGAAGTTTGATGAAACTATGGTTTTTTTTTTTTTTTTTTTT	0	39	12	8182
TRH14433	TRH14433	0	ACATAATCAAATACAACACGTACATGAAGAACACCGGATGTTTTTTTTTTTTTTTTTTTT	0	40	12	8397
TRH21020	TRH21020	0	TAGATAGGCTGAACAGAAACTACCGATATGCTACTGCTCGTTTTTTTTTTTTTTTTTTTT	0	41	12	8612
TRH5159	TRH5159	0	GTTTACCCAGGATCATTCCTTTGGTTAGTAAATAAACGTGTTTTTTTTTTTTTTTTTTTT	0	42	12	8827
TRH7978	TRH7978	0	AGGATGTTAGAGGATACATTTGAAAGCATGGACAATCAAGTTTTTTTTTTTTTTTTTTTT	0	43	12	9042
TRH6267	TRH6267	0	CAGTGTCCTCTTTTCTTTCTCTTCCTTTCTCCCTATCAAGTTTTTTTTTTTTTTTTTTTT	0	44	12	9257
TRH12074	TRH12074	0	GCTAGAAAAGGTTCTAAATGTTGCAGCTCAAAGCTCATTATTTTTTTTTTTTTTTTTTTT	0	45	12	9472
TRH19261	TRH19261	0	CCTATCACAGTAAGGCTGAACTCTGAAAACTATCCATTAGAGCTTTTTTTTTTTTTTTTT	0	46	12	9687
TRH17165	TRH17165	0	TCACACTCTCCAGACATAAGCACTATGCTGACTCTTAAGTTTTTTTTTTTTTTTTTTTTT	0	47	12	9902
TRH14227	TRH14227	0	AGGACAAGAAGACAGACTCTCCAACAGAAGTGGTACAAGATTTTTTTTTTTTTTTTTTTT	0	48	12	10117
TRH35	TRH35	0	GTCATTAAAAATAGTAATAATCTTTACTACCTGGAACATGATAGAACAAGTGATACCTTT	0	49	12	10332
TRH11246	TRH11246	0	GTAATAGTGAGTTCACAAGATTACATCACAGAGAGGTTCATGGTTTTTTTTTTTTTTTTT	0	50	12	10547
TRH5035	TRH5035	0	ACTCTGCTTTGGGATAGTATGAGCTTCGTTTTGTACACGTTTTTTTTTTTTTTTTTTTTT	0	51	12	10762
TRH18698	TRH18698	0	CTTATAGACCTGATGGAGATTTCTCTGCCTGGATTGAAACTTTTTTTTTTTTTTTTTTTT	0	52	12	10977
TRH18428	TRH18428	0	ATTTTTCCTTATATGAGTTTCCATCATCTCCATCTTTCAATAGTGTTTTTTTTTTTTTTT	0	53	12	11192
TRH18238	TRH18238	0	AGCTTTGAAGGAGATATGATTCTGCCTGGAATTACCTTGTTTTTTTTTTTTTTTTTTTTT	0	54	12	11407
TRH11329	TRH11329	0	ACTTTGTTACTCTTTGCTTGTTTGTTTTTGTCTGTCTACTTTCCTTTTTTTTTTTTTTTT	0	55	12	11622
TRH13683	TRH13683	0	ACAAGGACTTATCTGACTGCCACAAACTTTTACCACAGTGTTTTTTTTTTTTTTTTTTTT	0	56	12	11837
TRH11423	TRH11423	0	GAAATACTGTCACAAGAATCTCCTCTCTCACTCATACTGCTTTTTTTTTTTTTTTTTTTT	0	57	12	12052
TRH5203	TRH5203	0	CATTCCAGACCTCTTAGGAGCTGAGGCTTCTAGGATCTACTTTTTTTTTTTTTTTTTTTT	0	58	12	12267
TRH21483	TRH21483	0	AACACTTTCAAAACCCTCGACAGCTGGAGAGACGAGTTTCTTTTTTTTTTTTTTTTTTTT	0	59	12	12482
TRH20916	TRH20916	0	CGTTTCTTGTGGCTGTTATTTCGCTACCGCGATTTCCGGGACGCCCCTGTAGCATCTACC	0	60	12	12697
TRH16681	TRH16681	0	ACCACTTAACGAAGAAATTAATATCGCCTCTTCAGATAGCGTTTTTTTTTTTTTTTTTTT	0	61	12	12912
TRH14682	TRH14682	0	CTAGACAAAGCTTTTGGCAAGAGAAACAGAGAATCGGTAATTTTTTTTTTTTTTTTTTTT	0	62	12	13127
TRH16554	TRH16554	0	CCTCTGTTGTCTTAAATGGACTTGGAAACTTGACATTGTCTTTTTTTTTTTTTTTTTTTT	0	63	12	13342
TRH731	TRH731	0	CCGGTACAACACCCGGCCTCCCTTGGTGCACTTCCGGTTATTTTTTTTTTTTTTTTTTTT	0	64	12	13557
TRH17293	TRH17293	0	ATCTATACTCTTCTGGGGAAAGTATCAAACTGGATTGTAACAACTTTTTTTTTTTTTTTT	0	65	12	13772
TRH10376	TRH10376	0	CCTATTACACAGTGCTGAACATTCAGGATGTCCATAAGAGTTTTTTTTTTTTTTTTTTTT	0	66	12	13987
TRH17201	TRH17201	0	GTGGTTGTTGATCTTATCTCCTATTGCTGCTGTACTAACTAAGCTTTTTTTTTTTTTTTT	0	67	12	14202
TRH3937	TRH3937	0	TTTAAAGTGTTGGTCTTTCTAATGTAGCTATTTTTCTCGTTGCATTTTTTTTTTTTTTTT	0	68	12	14417
TRH861	TRH861	0	CTCCTACCACACCAACGAGCCCAAGGCCACCCACGATTCCTTTTTTTTTTTTTTTTTTTT	0	69	12	14632
TRH7781	TRH7781	0	AATTGTTTAGCAGAAGAGCTGAAGAGAAGATGAACGGTGTTTTTTTTTTTTTTTTTTTTT	0	70	12	14847
TRH18435	TRH18435	0	TGTTTGTTCTGGTTCTAAGTCAGCCATAGAACAGATGACATTTTTTTTTTTTTTTTTTTT	0	71	12	15062
TRH16553	TRH16553	0	CCGCCAAACTTCAAGAAGTACCAGTACATATCTACTGGTGTTTTTTTTTTTTTTTTTTTT	0	72	12	15277
TRH20511	TRH20511	0	CCATCTATTGCCTGCCTATGTTAGATCCTTACTTGATATCTTTTTTTTTTTTTTTTTTTT	0	73	12	15492
TRH6403	TRH6403	0	GAAAAGTACAAAGCTGAGGATGAGAAGCAGAGAGATAAAGTTTTTTTTTTTTTTTTTTTT	0	74	12	15707
TRH5312	TRH5312	0	CCAGCTTTGGACAATAACTGATTTTAGAAACTGTAAAGTAGTTACACGTTTTTTTTTTTT	0	75	12	15922
TRH11556	TRH11556	0	GAGACCCTCCTAGGGTGTCACACTGATTAAAACAAATGATTTTTTTTTTTTTTTTTTTTT	0	76	12	16137
TRH19363	TRH19363	0	ACACAGAGTAGATGATTTTGAATGCATAGGACTTTCTACGCTTTTTTTTTTTTTTTTTTT	0	77	12	16352
TRH10963	TRH10963	0	AGGACAACCTTACTTTCTATACCACTCAGTTACATTTTTAGGGATCTTTTTTTTTTTTTT	0	78	12	16567
TRH13178	TRH13178	0	AGTGTGATTTTTTTTTTCTCTCCCTCAATAAAATAAATCAAACTCTGTTTTTTTTTTTTT	0	79	12	16782
TRH11627	TRH11627	0	GACACCAAGACAGATTCAGTGGCTAAACTAACTCCTTTCCTTTTTTTTTTTTTTTTTTTT	0	80	12	16997
TRH21673	TRH21673	0	ACTCATGAGGCTCTCACACTCAAGTATAAACTGGACAACCTTTTTTTTTTTTTTTTTTTT	0	81	12	17212
TRH21415	TRH21415	0	TCCCTCGTAGCATCACAGTGGTTCTAGAAGGTGAGAACACTTTTTTTTTTTTTTTTTTTT	0	82	12	17427
TRH7013	TRH7013	0	TTGTGGAAAAATAACTTCTCGGATACTGGAAACTTTGGTTTTTTTTTTTTTTTTTTTTTT	0	83	12	17642
TRH9628	TRH9628	0	CAAAGAGAAAGGAGTCAGCAATGAAGAACAAGGACTGTAATTTTTTTTTTTTTTTTTTTT	0	84	12	17857
TRH4832	TRH4832	0	CATATTTGGAGACTTGTATGCTTACATACCTCTGCACGAATTTTTTTTTTTTTTTTTTTT	0	85	12	18072
TRH5509	TRH5509	0	GATCTGCTCTTCATGAAAAATCGTCGAGAGATCTGATATGTTTTTTTTTTTTTTTTTTTT	0	86	12	18287
TRH14655	TRH14655	0	AAAGGTGTGGAGGATATCCTTACAAGGACCCTGCTATATGTTTTTTTTTTTTTTTTTTTT	0	87	12	18502
TRH17221	TRH17221	0	AACTTGGATATAATGTCTTTTTTGTGAGAGACTGACCTCCGTTTTTTTTTTTTTTTTTTT	0	88	12	18717
TRH10126	TRH10126	0	CCTAGATAGAGCAGACTGCATCATGCTATCAGGAGGAATATTTTTTTTTTTTTTTTTTTT	0	89	12	18932
TRH17168	TRH17168	0	GGCTCTTCAAGTCTTATTTTAAATGGATGTGAGTCTGTGCTTTTTTTTTTTTTTTTTTTT	0	90	12	19147
TRH8440	TRH8440	0	CCAGCTAGTTAAGCAACAAGAAAATATTTCAATAAAAGACTATCTGATAACCTTTTTTTT	0	91	12	19362
TRH5639	TRH5639	0	CTTGATCAAGGTAGATTTGCACAACAACAGACAGGATATCTTTTTTTTTTTTTTTTTTTT	0	92	12	19577
TRH13474	TRH13474	0	AACTGGATCCATGAACTGACAAATGTATTTGAAGTTGACATTTTTTTTTTTTTTTTTTTT	0	93	12	19792
TRH12667	TRH12667	0	AGAACAGCTGTGTAACAGAGCAGCTAACAGTTTTGAGTCCTTTTTTTTTTTTTTTTTTTT	0	94	12	20007
TRH17479	TRH17479	0	GAAAAGTTACCTTGCAGATGAAGTTGTGGATTGGCTCTATTTTTTTTTTTTTTTTTTTTT	0	95	12	20222
TRH3654	TRH3654	0	ACTCTTATATTGACTCCCCAGATGAACACACAGGTGATTGTTTTTTTTTTTTTTTTTTTT	0	96	12	20437
TRH14751	TRH14751	0	CCTCTCTGTCTTAGTCAGAGAGAGACTTCAGCTTTAGTCTCCTTTTTTTTTTTTTTTTTT	0	97	12	20652
TRH10695	TRH10695	0	GTATTGTTCCTGACAGCAGCTTTCTCAATTCTGACTTGATTTTTTTTTTTTTTTTTTTTT	0	98	12	20867
TRH13155	TRH13155	0	GACACAGAATTCAAAACTACCAGTCTTGACCCCAGAGTACTTTTTTTTTTTTTTTTTTTT	0	99	12	21082
TRH15871	TRH15871	0	CTTGGACTTTTAGAGGAGGATATAGTGGCATTTAAGGTTGTTTTTTTTTTTTTTTTTTTT	0	100	12	21297
TRH4377	TRH4377	0	GATAAAATAGAGGTGAGCATAAAGTTGCCAGGAAGTAGGCTTTTTTTTTTTTTTTTTTTT	0	101	12	21512
TRH18839	TRH18839	0	CTGGAATAAGAAACCAAAGGAGGAAATATTCTCTATGGTAATCCTTTTTTTTTTTTTTTT	0	102	12	21727
TRH1264	TRH1264	0	ACCTGCAGACACTCCTTCGGCGCCTCCAGGAACTCCGCAATTTTTTTTTTTTTTTTTTTT	0	103	12	21942
TRH21896	TRH21896	0	GGTTGCTGATGCTATTAGAACAAGCCTTGGACCTAAAGGATTTTTTTTTTTTTTTTTTTT	0	104	12	22157
CTRL:(-)3xSLv1	(-)3xSLv1	0	GCTAGCGAAAGCTAGCTTTTCGATCGGAAACGATCGTTTTCCAGTGACGAAAGTCACTGG	neg	105	12	22372
CTRL:(+)Pro25G	(+)Pro25G	0	ATCATCGTAGCTGGTCAGTGTATCC	pos	1	13	13
TRH7754	TRH7754	0	ATAGCAGTAATTAGCTAGGGACCAAAATTCAAAGACAAAATGCTTTTTTTTTTTTTTTTT	0	2	13	228
TRH8565	TRH8565	0	CACAAGTACCAAGTTGGAGATTGGATATATGATAAGTAGACATTATGCTTTTTTTTTTTT	0	3	13	443
TRH13987	TRH13987	0	GCTGAAGATCTGGATTTGAAACATGACTCTAATCCCAACTTTTTTTTTTTTTTTTTTTTT	0	4	13	658
TRH2377	TRH2377	0	GCATCCCGGCTCCTGCGGGTGAATCCCGAGAGCACGACTTTTTTTTTTTTTTTTTTTTTT	0	5	13	873
TRH3927	TRH3927	0	CATTAGAGGAACTGTAAAAATCTGCCACAGAAGGAACGATTTTTTTTTTTTTTTTTTTTT	0	6	13	1088
TRH4397	TRH4397	0	ACCAGCAAGATCTGTTTTGTTTTAAAATCTTGTCATAGGGTTTTTTTTTTTTTTTTTTTT	0	7	13	1303
TRH19486	TRH19486	0	TCCAGAGCAAAAGCGTCTTTAAGAGATATTCAAGACGACTTTTTTTTTTTTTTTTTTTTT	0	8	13	1518
TRH10904	TRH10904	0	GACCACTGTCTACTACAGCCACACACTATCTCCTATCCACTTTTTTTTTTTTTTTTTTTT	0	9	13	1733
TRH9719	TRH9719	0	CTCCCTCTTCATCCTCAAAGTTGGAGCTGATAGAAGACTATTTTTTTTTTTTTTTTTTTT	0	10	13	1948
TRH8182	TRH8182	0	ACTAATATATTAATAAAACAATTGGCTTGGGAAAACGTGGACATTTTTTTTTTTTTTTTT	0	11	13	2163
TRH2341	TRH2341	0	AAGGGCCAGCTCCTGTAGCTTGGGGATCTGGCTACGTCTCTTTTTTTTTTTTTTTTTTTT	0	12	13	2378
TRH19360	TRH19360	0	CTTCTATTTGTTCAGCAACCTTAAACTGTCCTCCACTTAGTTTTTTTTTTTTTTTTTTTT	0	13	13	2593
TRH40	TRH40	0	CTATTTATTCTTGAGATAAGCAGTATCAAATCGTATGCAATTAAATATTTAGTACGTAAT	0	14	13	2808
TRH15641	TRH15641	0	AGAAAGTGGAAAATCAGTTACAGGAGGCTGTAAACAGACCTTTTTTTTTTTTTTTTTTTT	0	15	13	3023
TRH10488	TRH10488	0	CCTGAGAAAGATTTTTTCTTACAGGAGGAAATATCAGACCGTTTTTTTTTTTTTTTTTTT	0	16	13	3238
TRH773	TRH773	0	CATTCCTCAAGCTGGGCCCAGTCTGCCTCAAGCGACACAATTTTTTTTTTTTTTTTTTTT	0	17	13	3453
TRH12484	TRH12484	0	GCCTTACTGCTTGTAAACGGTACAAGTCACTAGCACACTATTTTTTTTTTTTTTTTTTTT	0	18	13	3668
TRH11643	TRH11643	0	ATTACTGGGCTTAGCATGTACTGACACTTACTTAATTGGGCTTTTTTTTTTTTTTTTTTT	0	19	13	3883
TRH21800	TRH21800	0	TGTACGCCGCGTATTCATCACAGATGACTTCCATGATATGTTTTTTTTTTTTTTTTTTTT	0	20	13	4098
TRH9039	TRH9039	0	TAACAGATTTACCAACTTTGGGAAACATTATATAGATGACATGGCTTTTTTTTTTTTTTT	0	21	13	4313
TRH15018	TRH15018	0	CAGTAGGGCAGGAATCTTTGTCCTTACTACTGTCTACCCCTTTTTTTTTTTTTTTTTTTT	0	22	13	4528
TRH14347	TRH14347	0	ACATCAGATTTCTAAAACAGAAAATGCATCTGAAATTTCTCTACGTTTTTTTTTTTTTTT	0	23	13	4743
TRH19179	TRH19179	0	CAGGGATATAAAACCAGACTCCCTCTGTTTATCTCGTCAATTTTTTTTTTTTTTTTTTTT	0	24	13	4958
TRH3400	TRH3400	0	CCTCTCAGCAAATGCCTCGAAAAGGGGGTTCAGAGCGTTTTTTTTTTTTTTTTTTTTTTT	0	25	13	5173
TRH17697	TRH17697	0	CTAAGTTATCCACTAATGCTAAAAGAATTCAGAAGGAGCTAGCTGTTTTTTTTTTTTTTT	0	26	13	5388
TRH18880	TRH18880	0	TGTTACTGCAGGAAATCTCTCTTCTCAACATTACCGAAGTTTTTTTTTTTTTTTTTTTTT	0	27	13	5603
TRH11452	TRH11452	0	TGAGATCATGTTCTGTTGATTGAATAAAGTCAAGCCTTTGTTTTTTTTTTTTTTTTTTTT	0	28	13	5818
TRH7241	TRH7241	0	AACGTGTACTATAAGTTTAGCAGGTCCACGCAGAAGTTGGTTTTTTTTTTTTTTTTTTTT	0	29	13	6033
TRH20228	TRH20228	0	GAATTGTAAATGGTCTAGTGTTTGCATTAAACAAAGTGGACTTTTTTTTTTTTTTTTTTT	0	30	13	6248
TRH13456	TRH13456	0	GTTGTTGTTACGTTTCATTCCAGTTTTTGTTTTTAATCAGGTTTTTTTTTTTTTTTTTTT	0	31	13	6463
TRH5528	TRH5528	0	GTCACGGAGAGATCGTTATCACACCTCATTGAGATCTAGTTTTTTTTTTTTTTTTTTTTT	0	32	13	6678
TRH14118	TRH14118	0	AGTCTGTGTATTTATGTTGCCACATTCTCCAATAAAGGCCTTTTTTTTTTTTTTTTTTTT	0	33	13	6893
TRH827	TRH827	0	TGAGCGTGCAGGTGTGTCCATGGGCTCTGGAGCTGAGCGTTTTTTTTTTTTTTTTTTTTT	0	34	13	7108
TRH18118	TRH18118	0	GGTTCTTCTCTGAACTTCTTAGGGGAGACTGAAGGATACCTTTTTTTTTTTTTTTTTTTT	0	35	13	7323
TRH707	TRH707	0	GTGTGACACTAAAATGGGCCTGCTCAGCCAGCCGGGGTTGTTTTTTTTTTTTTTTTTTTT	0	36	13	7538
TRH2555	TRH2555	0	TTCCTCCCTCTCCGAGCAGCCTCCAAGTGAAGAGCTAGCCTTTTTTTTTTTTTTTTTTTT	0	37	13	7753
TRH4062	TRH4062	0	GTGAACTCAACAGTAACAATTGAAGAATTCCATTGCAAGCTTTTTTTTTTTTTTTTTTTT	0	38	13	7968
TRH20116	TRH20116	0	AAAAGTCGAAACTGATAGGGATGCCAAGTCTCTCTATGAGTTTTTTTTTTTTTTTTTTTT	0	39	13	8183
TRH217	TRH217	0	ATGGATCCGCAGATCCGTGGGGTGCAAGAGCAGAGAACTCTTTTTTTTTTTTTTTTTTTT	0	40	13	8398
TRH9756	TRH9756	0	TCTCTATTCCTGAATATGTATCTGAAGAACATTCGGCAGTTTTTTTTTTTTTTTTTTTTT	0	41	13	8613
TRH1296	TRH1296	0	TGGAGCTCGATGACAGTGACCTGGCGCTCTTCATCGCGGCTTTTTTTTTTTTTTTTTTTT	0	42	13	8828
TRH2014	TRH2014	0	AGTCCTGATCGTCCTCTACAGTCTCTGCAAGTCGTTCGACTTTTTTTTTTTTTTTTTTTT	0	43	13	9043
TRH2357	TRH2357	0	GCCTATCTGTACACCGTCATGGACGCCCATCCGTACACCGTTTTTTTTTTTTTTTTTTTT	0	44	13	9258
TRH16453	TRH16453	0	AGAAGAAAAAAACAGGAGATCTATGGTACTGGTCACAAACGTTTTTTTTTTTTTTTTTTT	0	45	13	9473
TRH6550	TRH6550	0	CCTAGGAAGCATACAAATCCTACATACGAGCATATGACTCTTTTTTTTTTTTTTTTTTTT	0	46	13	9688
TRH13008	TRH13008	0	CCAGATAGAGAAAACGAAACTGGAAATACAAGGAACTCCCTTTTTTTTTTTTTTTTTTTT	0	47	13	9903
TRH6302	TRH6302	0	GTCATTCAGTCAAGGGTAGTAGCAGTACATCAAGAGGACCTTTTTTTTTTTTTTTTTTTT	0	48	13	10118
TRH8750	TRH8750	0	TGGTACTGACAAACTACTCTCTTTGTTCTACACGGTTGTGTTTTTTTTTTTTTTTTTTTT	0	49	13	10333
TRH10731	TRH10731	0	ACCTTAAAATCCATCTTCAAGATGAAGCAGCTCATGTTCTTTTTTTTTTTTTTTTTTTTT	0	50	13	10548
TRH21225	TRH21225	0	AGAGAGAGTTAAATGGGAACTAGTATATGTGAAGAACTCTTTCTGTATTGCTTTTTTTTT	0	51	13	10763
TRH17240	TRH17240	0	GTTTGTGAACTGCTGTTGGTGACTTGGAGACTAATAGGTCTTTTTTTTTTTTTTTTTTTT	0	52	13	10978
TRH4770	TRH4770	0	GACAGGTCAGAAAATCCTTATAGAGCAACAAGAAAGTATGTCGTTTTTTTTTTTTTTTTT	0	53	13	11193
TRH17798	TRH17798	0	AAAGCTCAAAAAGGGAAAGTTCCCACGATAGATAAACCATTTTTTTTTTTTTTTTTTTTT	0	54	13	11408
TRH3081	TRH3081	0	GGACAGCTCTCGGAGCAGGAGCGCCCACCTACTGCGTCGCTTTTTTTTTTTTTTTTTTTT	0	55	13	11623
TRH1058	TRH1058	0	CGAAGGCTGTCCCTGAGGTCCAGCCCCCTTCCTATGCGCCTTTTTTTTTTTTTTTTTTTT	0	56	13	11838
TRH14511	TRH14511	0	AGCTGTACAAAGTACAGTTATATCTCTCAGGATGATGGTGCTTTTTTTTTTTTTTTTTTT	0	57	13	12053
TRH7274	TRH7274	0	TCTGCATGAATAAACTCTGTTACCAGGAAACCTCGACTTATTTTTTTTTTTTTTTTTTTT	0	58	13	12268
TRH21138	TRH21138	0	CCAAGCCTAATAGACCCAAGGGGCTAAAGAGAGCAGCAACTTTTTTTTTTTTTTTTTTTT	0	59	13	12483
TRH1287	TRH1287	0	AGCCCTTTTCTGGACCGAGGGCACCGTCCGGCTAGCCGCTTTTTTTTTTTTTTTTTTTTT	0	60	13	12698
TRH848	TRH848	0	CCTCTCACCCTGTTGGCAGAAGCTCACACCCCCGACCTCTTTTTTTTTTTTTTTTTTTTT	0	61	13	12913
TRH9081	TRH9081	0	AGTATGAAGACATCAAGAAGCTCATTTCCTGGTATGACAATTTTTTTTTTTTTTTTTTTT	0	62	13	13128
TRH14555	TRH14555	0	ATTCTATAAAAGTCTTTAAAGTGATGGAGGGCAACGGAGGTTTTTTTTTTTTTTTTTTTT	0	63	13	13343
TRH21882	TRH21882	0	GAGTAAAGTGCAGGCCGAACTGGACGAGACCAAAATCATTTTTTTTTTTTTTTTTTTTTT	0	64	13	13558
TRH12908	TRH12908	0	TTTGTCTTCTAGCCAGCTCTCTCTACTCAGTTTAAACCACTTTTTTTTTTTTTTTTTTTT	0	65	13	13773
TRH10112	TRH10112	0	CTGCACAGACCTGGAGACTCCAACTCTACAGAAAGAGTACTTTTTTTTTTTTTTTTTTTT	0	66	13	13988
TRH1799	TRH1799	0	GGTGGTCCCCCACTGCGGATCGCCCAGAGGATGCGACTAGTTTTTTTTTTTTTTTTTTTT	0	67	13	14203
TRH7591	TRH7591	0	GTTCAATATGGAGAAGATCTGGCACCAAACATTCTACAACTTTTTTTTTTTTTTTTTTTT	0	68	13	14418
TRH14361	TRH14361	0	CTGAGTATATCTATCCATCTCTGGAGTCTGATGATGATGACCTTTTTTTTTTTTTTTTTT	0	69	13	14633
TRH4163	TRH4163	0	GCAAGTGACCACATTAATAATTGGTTAGCCTGGTATCAGCTTTTTTTTTTTTTTTTTTTT	0	70	13	14848
TRH1293	TRH1293	0	ACCCTTCGGTTGGGCATTTGCCGACTGGGCTCAGTCGCGTTTTTTTTTTTTTTTTTTTTT	0	71	13	15063
TRH18460	TRH18460	0	GGAAATTTGTCTCCAGGAAATATATTTCACAGAGTTCTACAGGTTTTTTTTTTTTTTTTT	0	72	13	15278
TRH16529	TRH16529	0	AACTGACTCCCCACTTCAAGATGTTATTGAATAAAATTAGTGTATTGTTTTTTTTTTTTT	0	73	13	15493
TRH14846	TRH14846	0	AGAGATTGTTCAGGGAAGAGACTACTGTATCGTGCGTACTTTTTTTTTTTTTTTTTTTTT	0	74	13	15708
TRH4384	TRH4384	0	AAAGTTGTTAAAACAACATCCTTAATGTGAAATGTCAACCCTTTTTTTTTTTTTTTTTTT	0	75	13	15923
TRH11807	TRH11807	0	CTTTCCTGCTCTAGACTGGTTAACCCTGGACTTTAACCTGTTTTTTTTTTTTTTTTTTTT	0	76	13	16138
TRH16286	TRH16286	0	AAGGAGAATCAGGTTAAACATAGAGGTTTGTGTATCCTTAGGGTTTTTTTTTTTTTTTTT	0	77	13	16353
TRH2310	TRH2310	0	AGCTCTCCCTCGGCTACGTGGCCCCGGGAACCAGCGGTCTTTTTTTTTTTTTTTTTTTTT	0	78	13	16568
TRH1564	TRH1564	0	TGCTCTCAGGGGCCCACCTCGGATCAGGCTTGACGCACTGTTTTTTTTTTTTTTTTTTTT	0	79	13	16783
TRH20667	TRH20667	0	AGCATCCAAAATGTTCTGACGAAAGTCAGTCTGGTATCTATTTTTTTTTTTTTTTTTTTT	0	80	13	16998
TRH3083	TRH3083	0	GTTTCCTGGTTACCACGTTGCTGGTTGTCATGTCGCTTACTTTTTTTTTTTTTTTTTTTT	0	81	13	17213
TRH7887	TRH7887	0	ATATGATGGCTGTGTCCTTGTTTTATGGAACTGTGTTTGTTTTTTTTTTTTTTTTTTTTT	0	82	13	17428
TRH9324	TRH9324	0	AAGGGTCTACTAGTGACAGTGACATCTGTAGTCGATGTCCTTTTTTTTTTTTTTTTTTTT	0	83	13	17643
TRH3424	TRH3424	0	CACAGCGCCTAAGTCACATCAGCGAAGATGTGGGACGTATTTTTTTTTTTTTTTTTTTTT	0	84	13	17858
TRH1487	TRH1487	0	CTCAGAACCTGTGACCCACATCGGCAGCTGTGGCGACATGTTTTTTTTTTTTTTTTTTTT	0	85	13	18073
TRH11412	TRH11412	0	GTGGAGAAGCAGTTAGCAGTTATGAGTGGGTTAACAACTTTTTTTTTTTTTTTTTTTTTT	0	86	13	18288
TRH7437	TRH7437	0	CTATGAATGTCACAGTACTCTTCAAATCAATAAAAGAACACATACTGGTTTTTTTTTTTT	0	87	13	18503
TRH17769	TRH17769	0	GCCAACTCCTAGAATTACAGCCAGCTAGTAGAATCCTATCGTTTTTTTTTTTTTTTTTTT	0	88	13	18718
TRH14603	TRH14603	0	CTACAAGGCAGACAAATTCCTGCTTCATAGTAATGTGTACGTTTTTTTTTTTTTTTTTTT	0	89	13	18933
TRH4387	TRH4387	0	TCAGCCAAGAAGAACACTAATGTGAATGAGATGTTCTATGTTTTTTTTTTTTTTTTTTTT	0	90	13	19148
TRH9292	TRH9292	0	CATTGTACATAGTAATGGAAACACCTATTTAAGAATGGTACCTGCTTTTTTTTTTTTTTT	0	91	13	19363
TRH21748	TRH21748	0	CATTATTATGTTGTGGCCATGGCAAAGAAGGGAACAGGCTTTTTTTTTTTTTTTTTTTTT	0	92	13	19578
TRH13923	TRH13923	0	GAGGATAATGACAGAATTAATTTGGGGTATCACGACATCTTTTTTTTTTTTTTTTTTTTT	0	93	13	19793
TRH6566	TRH6566	0	ATTGTATTTGTATCATCTTTCATGCCTTTTTTATACATTCTCGACTTTTTTTTTTTTTTT	0	94	13	20008
TRH13646	TRH13646	0	TTGAGAGGTGAGTATAAAGCATTTTTTAGTCATCATCATGACGTTTTTTTTTTTTTTTTT	0	95	13	20223
TRH2082	TRH2082	0	TGACGGACGCGCAGGTCAAGACCTGGTTCCAGAACCGACGTTTTTTTTTTTTTTTTTTTT	0	96	13	20438
TRH2668	TRH2668	0	AGCCAATGGGCGAGCCGGAAAGGCCGGGCTTACAAGCGAGTTTTTTTTTTTTTTTTTTTT	0	97	13	20653
TRH5454	TRH5454	0	TTTTATCCGTCATTCTTGTGAGTTACTGTCTGATATACCGATTTTTTTTTTTTTTTTTTT	0	98	13	20868
TRH9772	TRH9772	0	TACCTCAAAGGCTCCCAAAGAGAGGCTGAAGAACTATAAGTTTTTTTTTTTTTTTTTTTT	0	99	13	21083
TRH19788	TRH19788	0	TATCTTTATTTTTCAAACCACTAAATACCCTGATTTTTCTTACTGCCTTTTTTTTTTTTT	0	100	13	21298
TRH20483	TRH20483	0	GAACTCCAGCACTAAAGAAAATAGACCAATTAAGCGAGTAAGTTTTTTTTTTTTTTTTTT	0	101	13	21513
TRH1807	TRH1807	0	CTGGAATGGGATGACTCCACACTCAGCTACTAAACCCGCATTTTTTTTTTTTTTTTTTTT	0	102	13	21728
TRH9789	TRH9789	0	GTACCTCTGGACTCTCCTCTTGGGGGGATTAAAAAAAGTATTTTTTTTTTTTTTTTTTTT	0	103	13	21943
TRH13379	TRH13379	0	CTACATACTTACAAGACGGCATACTGCTTTTCCCTTGACCTTTTTTTTTTTTTTTTTTTT	0	104	13	22158
CTRL:(+)Pro25G	(+)Pro25G	0	ATCATCGTAGCTGGTCAGTGTATCC	pos	105	13	22373
CTRL:(+)Pro25G_onG3PDH570_1(60)	(+)Pro25G_onG3PDH570_1(60)	0	ATCATCGTAGCTGGTCAGTGTATCCGTGTGAACCATGAGAAGTATGACAATTTTTTTTTT	pos	1	14	14
TRH9742	TRH9742	0	GATTAATGCTGTCATGGTGTTGACTGTTAATGATGATGCTTTTTTTTTTTTTTTTTTTTT	0	2	14	229
TRH18962	TRH18962	0	CCTCTTTCTAGAGAATCTACTGCACCAACACAGTGGATTGTTTTTTTTTTTTTTTTTTTT	0	3	14	444
TRH19766	TRH19766	0	AGATACTGGAGACTCAGTTTATCCTGGACAGACAGTAACTAAACATTTTTTTTTTTTTTT	0	4	14	659
TRH5826	TRH5826	0	CTATGAATGTAATCAATGTGGTAAAGCATTTTCACAACACGTTTTTTTTTTTTTTTTTTT	0	5	14	874
TRH15090	TRH15090	0	AATGTTTATCTGCCTCGTCAGCAGTAAGAGATTTAAAGTATGCTTTTTTTTTTTTTTTTT	0	6	14	1089
TRH12812	TRH12812	0	GGAGAACTGATTCATTTATTGGGAGGGGAGAAAGAGGTATTTTTTTTTTTTTTTTTTTTT	0	7	14	1304
TRH9573	TRH9573	0	CCTCCATATGGGGATATCTGTTGCTTCTGTACAAAGTAGCTTTTTTTTTTTTTTTTTTTT	0	8	14	1519
TRH17672	TRH17672	0	CACTTCTCCTGGTGACAAATTTATTGTAGATGAAGTTCTCTGTTTTTTTTTTTTTTTTTT	0	9	14	1734
TRH16132	TRH16132	0	ACAAAAAAAGTGTTCTTGGGAAGGGTTCAAGACAGGTATATTTTTTTTTTTTTTTTTTTT	0	10	14	1949
TRH16139	TRH16139	0	ATGAACTTTAAGAATGCTCACACTTTACTGTGAATCAAGTGCTTTTTTTTTTTTTTTTTT	0	11	14	2164
TRH13957	TRH13957	0	TGTCCTCAAGTACCAAAAGTGTCCAAAGTACCCAAGTACATTTTTTTTTTTTTTTTTTTT	0	12	14	2379
TRH2655	TRH2655	0	GGAACTAGGGCCACACAAGATCCGGGTAAACTCCGTAAACTTTTTTTTTTTTTTTTTTTT	0	13	14	2594
TRH19048	TRH19048	0	AGAGTAACACTTCAAACCCTACAGATGCAATAGAAGATAATTGTCTTTTTTTTTTTTTTT	0	14	14	2809
TRH15533	TRH15533	0	TCGTGGAGAGTCAATACAGACAGAACTTCAGTGTATGATCTTTTTTTTTTTTTTTTTTTT	0	15	14	3024
TRH17109	TRH17109	0	CTTGTCCTGACTTCCTAGTAAAGCTTTCCTGTTGCAAATTTTTTTTTTTTTTTTTTTTTT	0	16	14	3239
TRH18618	TRH18618	0	TGCTTTCTCATGTGAGGTCAGAATATCCAGAATACATCATTTTTTTTTTTTTTTTTTTTT	0	17	14	3454
TRH10643	TRH10643	0	CACACTTTTAGAAGGTATACAGTCCAGGAGGGAGAGGAACTTTTTTTTTTTTTTTTTTTT	0	18	14	3669
TRH3651	TRH3651	0	CCATTTAAGTTTAATAGTAAAAGACTGGTTAATGATAACAATGCATCGTTTTTTTTTTTT	0	19	14	3884
TRH11333	TRH11333	0	AACACAAAGTCAGCTTCAATAAACATGTTCTGGTGGTTTCTTTTTTTTTTTTTTTTTTTT	0	20	14	4099
TRH19574	TRH19574	0	CTTTTAGAGCATTTCAGTCCCTGGAGATAGCTCTATTACTTCGTTTTTTTTTTTTTTTTT	0	21	14	4314
TRH18384	TRH18384	0	GCACCTTCCTTTAATAAAGGTCCCTAATGCTGTAGTCCCTTTTTTTTTTTTTTTTTTTTT	0	22	14	4529
TRH17786	TRH17786	0	CTAAGGACCTTCATGCCTTAATGGACCATATTGAGCTACCTTTTTTTTTTTTTTTTTTTT	0	23	14	4744
TRH7060	TRH7060	0	CTCAGAAGAAGGGAGACAGTTCTGCTGAAGAACTTAAGCTTTTTTTTTTTTTTTTTTTTT	0	24	14	4959
TRH10185	TRH10185	0	AGTCTAAAGAAAAGAAGAAAAGGAGCTTACAGAAGAAAGCACTAGCTTTTTTTTTTTTTT	0	25	14	5174
TRH11561	TRH11561	0	CAGCTCCATATACATCCATGAATATCTTCTGCTACATTGGTTTTTTTTTTTTTTTTTTTT	0	26	14	5389
TRH8869	TRH8869	0	AGTAGATTCCATCCATTCACTATACTTTTCTGAGTTGTCCTACATTTTTTTTTTTTTTTT	0	27	14	5604
TRH15417	TRH15417	0	AGGGGTATATCCAGAAGTTTCTATACTGTGCCCATAGTATTGCTTTTTTTTTTTTTTTTT	0	28	14	5819
TRH11268	TRH11268	0	AGTTGTCAATACCTGTAAAGAAGAGGATGGCACTGCTAGTTTTTTTTTTTTTTTTTTTTT	0	29	14	6034
TRH10641	TRH10641	0	AAAAAATTCAAACTGAAAGTGAAAAGTCCGGCTTACTAAGTGTTTTTTTTTTTTTTTTTT	0	30	14	6249
TRH11428	TRH11428	0	AGCTGTTGGCAAAGAGGACAAACCAAATAAGAAACTACCTTTTTTTTTTTTTTTTTTTTT	0	31	14	6464
TRH18189	TRH18189	0	TAAGAGCTCTGTAACTTTTGAGCCAGAGGGTTTAGCTGTGTTTTTTTTTTTTTTTTTTTT	0	32	14	6679
TRH12331	TRH12331	0	AGGAATTGGACTTTACTCCAAACACAGAATTCACAGTCAATTTTTTTTTTTTTTTTTTTT	0	33	14	6894
TRH4214	TRH4214	0	AACTTTGTCAAGCTCATTTCCTGGTATGACAATGAATACGTTTTTTTTTTTTTTTTTTTT	0	34	14	7109
TRH21254	TRH21254	0	TTCGGGCAGACAACTTGAACAAGCTGAAGAATTTATGCAGTTTTTTTTTTTTTTTTTTTT	0	35	14	7324
TRH18775	TRH18775	0	CCTTACTCTTCCAGCTTTGAAGAAATTGTATAAGGACTTAGATCCTTTTTTTTTTTTTTT	0	36	14	7539
TRH13209	TRH13209	0	GATGCCAAAAACATACATCAGAGAAAAGACAATTTTAATAAGTGGTTTTTTTTTTTTTTT	0	37	14	7754
TRH4043	TRH4043	0	AACTTTGTCAAGCTCATTTCCTGGTATGACAATGAATACGTTTTTTTTTTTTTTTTTTTT	0	38	14	7969
TRH14174	TRH14174	0	AGAATTTTCTGCATGCTGCAATAAGAAAGATTTAACAGGCTTTTTTTTTTTTTTTTTTTT	0	39	14	8184
TRH2823	TRH2823	0	CACAAAGCTTGTAGCCCAGGCGCTGCTGGGTCCTGACGAGTTTTTTTTTTTTTTTTTTTT	0	40	14	8399
TRH18152	TRH18152	0	CTGACTAGAAGAGTGAAGCAGAGTTTGAAAAGAGTAGGATCCTTTTTTTTTTTTTTTTTT	0	41	14	8614
TRH10156	TRH10156	0	GTACCAAGCCTGTACATGAGAAGGTCAAAGGGAATGTATTTTTTTTTTTTTTTTTTTTTT	0	42	14	8829
TRH19776	TRH19776	0	AGACTAATTTCCAGTTTCTCTTTTGAAACATCATCCCTATAAGTAACGTTTTTTTTTTTT	0	43	14	9044
TRH7368	TRH7368	0	CAGGGAGGGCAAGTTCAAAGCTTTTAGTACTTGTAGTACCTTTTTTTTTTTTTTTTTTTT	0	44	14	9259
TRH9652	TRH9652	0	TATCCAGATCAGACTACAGCTGAGGTGACAGAAACCTTACTTTTTTTTTTTTTTTTTTTT	0	45	14	9474
TRH4734	TRH4734	0	TGACACTAATCCAGCTGTAACCTTTTCTGTAAACGTTATGATTTTTTTTTTTTTTTTTTT	0	46	14	9689
TRH11214	TRH11214	0	CTGACTTGAGCATCAGTAGGAGTAAAGCAACAGGATGTAGTTTTTTTTTTTTTTTTTTTT	0	47	14	9904
TRH5700	TRH5700	0	TGGTTACAGGACACTGTAGCCTGGTGGTTAGAGACTTATGTTTTTTTTTTTTTTTTTTTT	0	48	14	10119
TRH9892	TRH9892	0	ATGAAAGAAGTAATGGTGGAGAGGAAAAGTATGAAAGTAATCAATTTTTTTTTTTTTTTT	0	49	14	10334
TRH17401	TRH17401	0	TAAACTACTTGTACTTTAAGGGCTTTGGTCAGCATGAGATATAGATTTTTTTTTTTTTTT	0	50	14	10549
TRH4915	TRH4915	0	TGCTTCTCTCTGATCCTTCTTTCCTACATCTATATCATTCGTTTTTTTTTTTTTTTTTTT	0	51	14	10764
TRH17807	TRH17807	0	CACCTACCATGAGACTAAAAATGTCACGGAGAGAGCTAAGTTTTTTTTTTTTTTTTTTTT	0	52	14	10979
TRH17719	TRH17719	0	CAGGAGAGCCTTTCACAAACCATAACAGTAGTGATGAAACTTTTTTTTTTTTTTTTTTTT	0	53	14	11194
TRH17928	TRH17928	0	ACATTAAAGGTAGTGAGCTCACCATGCAAACCACTACAATTTTTTTTTTTTTTTTTTTTT	0	54	14	11409
TRH15604	TRH15604	0	TGTCCTTGTGAAGGACATGGTCTTCTACAACTCTTACTCCTTTTTTTTTTTTTTTTTTTT	0	55	14	11624
TRH19866	TRH19866	0	AAATGATCTGAATACAGACATGCCCAATGCTAAGCAATACTTTTTTTTTTTTTTTTTTTT	0	56	14	11839
TRH15487	TRH15487	0	GTTGGAGGTAATTAGGACTTCTACTACCTCAGCCACGACCTTTTTTTTTTTTTTTTTTTT	0	57	14	12054
TRH855	TRH855	0	GGCTGCCTGGAGGCCTCTGTCACCCTCAACCTCTTTCGCCTTTTTTTTTTTTTTTTTTTT	0	58	14	12269
TRH9766	TRH9766	0	CATAGAGATTCAGAAAGAGAGGAAAGAAAAGAGAGGAGTCGTTTTTTTTTTTTTTTTTTT	0	59	14	12484
TRH11005	TRH11005	0	TGCTTCACTGGGACTGTTATGATTGGAGATAAGACAGTAATTTTTTTTTTTTTTTTTTTT	0	60	14	12699
TRH2364	TRH2364	0	ACAGGGACGCCACCCTGAAGGAGCTCACGGTGCGGGAGTATTTTTTTTTTTTTTTTTTTT	0	61	14	12914
TRH3468	TRH3468	0	CACCAGCAAGAGCAGGTATGAGGCCACTGATCTTGGCGGCTTTTTTTTTTTTTTTTTTTT	0	62	14	13129
TRH11384	TRH11384	0	GTTTAATGTTCAGACAAGGTGCCATACCATTTCCTATACTGTTTTTTTTTTTTTTTTTTT	0	63	14	13344
TRH12729	TRH12729	0	GTAATTAAAAACAAAACCATAGAGTCTGTTTTCCAGTAGTCTTGATTCGTTTTTTTTTTT	0	64	14	13559
TRH1430	TRH1430	0	CTGCTCCTCGCTGCGCCCTACCAGGCACAGAGAGCTCGGCTTTTTTTTTTTTTTTTTTTT	0	65	14	13774
TRH13680	TRH13680	0	CACCTTGTTGCTGCTTACTCTCTGCCTTGTTTTAATTAGCTTTTTTTTTTTTTTTTTTTT	0	66	14	13989
TRH16014	TRH16014	0	CTTCTGGAACTTCACAATCTACAGGAAGAGGTGGACATAGTTTTTTTTTTTTTTTTTTTT	0	67	14	14204
TRH12068	TRH12068	0	CAGTCACAGTGTGATTTGCATATCGGTTGTCTCCTAGTAGTTTTTTTTTTTTTTTTTTTT	0	68	14	14419
TRH15502	TRH15502	0	ACCCTGCTTTTATGATATAGACCTTGACACAGAAACGGAGTTTTTTTTTTTTTTTTTTTT	0	69	14	14634
TRH11859	TRH11859	0	ACTTCAAGAGATATTGCTTTGACAGGGAGATGAATAGTGCTTTTTTTTTTTTTTTTTTTT	0	70	14	14849
TRH7617	TRH7617	0	CGGCTACCACAAGAATTGCTATGACCAATCAAGTTAATACTTTTTTTTTTTTTTTTTTTT	0	71	14	15064
TRH16050	TRH16050	0	ACTTGGAAACCATGACTTTTGTTTATGGCATCAATTTGTATTTTTTTTTTTTTTTTTTTT	0	72	14	15279
TRH11970	TRH11970	0	TTAAAACCAGATGTTGCTATAAGAAGAAGGAATCTCCGACTTTTTTTTTTTTTTTTTTTT	0	73	14	15494
TRH19657	TRH19657	0	CCAATAAAATAACAGAAAAGAAAAAACTCTGCATAAAACTGGATGTTTTTTTTTTTTTTT	0	74	14	15709
TRH12041	TRH12041	0	AAGCTTCTACGATTAAGGAATTCAGAATCTATCCGACAGATTTTTTTTTTTTTTTTTTTT	0	75	14	15924
TRH21091	TRH21091	0	GCTGAAGATAATGCAGACACCTTAGCACTAGTATTCGAAGTTTTTTTTTTTTTTTTTTTT	0	76	14	16139
TRH21570	TRH21570	0	GGACCTTCTCCATCTACCTGGAGTCAGTGGCTATCTTGCCTTTTTTTTTTTTTTTTTTTT	0	77	14	16354
TRH13766	TRH13766	0	AAAAACAAATAAAAACCCTTGATCCTTTCAGCCTTAGTCTGTTTTTTTTTTTTTTTTTTT	0	78	14	16569
TRH10358	TRH10358	0	TGCAGAATTATGAGAACTGCAATAAGCAAGGTATCATTCGTTTTTTTTTTTTTTTTTTTT	0	79	14	16784
TRH3315	TRH3315	0	TGCAGCTCAGAGGCCATCGTTCAGCCAGCCACCGACTACTTTTTTTTTTTTTTTTTTTTT	0	80	14	16999
TRH19181	TRH19181	0	GTCAGTGAGTGAAATACAGAGGCTTCCTAAACCCAAGGTATTTTTTTTTTTTTTTTTTTT	0	81	14	17214
TRH1740	TRH1740	0	GAGAGCGGCTTGTGGCCAAATTGGCAGATGCCATGCGGACTTTTTTTTTTTTTTTTTTTT	0	82	14	17429
TRH7189	TRH7189	0	AGCAATTAACCAAAAGTTAATAGAAACTGGAGAAAAAGAACGCTTTTTTTTTTTTTTTTT	0	83	14	17644
TRH18741	TRH18741	0	CCCATGTACCACTTGAAGATATGAAGATTCCACTAGTAGACTTTTTTTTTTTTTTTTTTT	0	84	14	17859
TRH4498	TRH4498	0	AAAGAGGAAAGAAACTTTCTCTTTTCACACCTGTCCATTGTTTTTTTTTTTTTTTTTTTT	0	85	14	18074
TRH17605	TRH17605	0	AATAAACGGCCAGTCTGTGACTAAGGAAATAAGTCCAACCTTTTTTTTTTTTTTTTTTTT	0	86	14	18289
TRH4381	TRH4381	0	ATTAAAAGTACAGACCTATCGAATTTCCTGAAGGGGAACTTTTTTTTTTTTTTTTTTTTT	0	87	14	18504
TRH13408	TRH13408	0	ACATCTGTGCCAAGTTATCACACCAATCAGAATATAGGGATTTTTTTTTTTTTTTTTTTT	0	88	14	18719
TRH18309	TRH18309	0	CCTCAGAGACAACAGATTGGGCCTTAGTTGTAATAGAGTGTTTTTTTTTTTTTTTTTTTT	0	89	14	18934
TRH3199	TRH3199	0	CATCTTCAACGGCGAGGAGTTCATGCGCTTCGACAGCGCGTTTTTTTTTTTTTTTTTTTT	0	90	14	19149
TRH21689	TRH21689	0	AGGGAGCCAGGCCTCTGATAAAAACAAGATTTTTGGATTCTTTTTTTTTTTTTTTTTTTT	0	91	14	19364
TRH11343	TRH11343	0	GCTTACTGTTTTTGGTTATACATGCCTCCAAATAAAGTCTATGGTTTTTTTTTTTTTTTT	0	92	14	19579
TRH21764	TRH21764	0	GTGTCACCAGAGAGTGGAAGAGCTCAAAGGCCATAACCCTTTTTTTTTTTTTTTTTTTTT	0	93	14	19794
TRH9390	TRH9390	0	GGTAGAAACCCGGAAGGAACAAGTACAACTGCTTAGAGTCTTTTTTTTTTTTTTTTTTTT	0	94	14	20009
TRH11398	TRH11398	0	ACTGACAAGCACTTCTACTTCAATGCTACTAAGGGCTTCCTTTTTTTTTTTTTTTTTTTT	0	95	14	20224
TRH12464	TRH12464	0	GTTTTTTTAACTTTAAGTGAGGTTTTTTTCAGAGCTTGCAAGATTTTTTTTTTTTTTTTT	0	96	14	20439
TRH8270	TRH8270	0	GCATATCACCTCTTCAAAACCATAAAAGAACACATACTGGTTTTTTTTTTTTTTTTTTTT	0	97	14	20654
TRH10701	TRH10701	0	TTACAAACCAGAGAACAGTGACCCATTTTAATGACCCTAATTTTTTTTTTTTTTTTTTTT	0	98	14	20869
TRH8071	TRH8071	0	GACTCAACTGTCTAGCATCTTCTCCTCGTTCACAAGCTACTTTTTTTTTTTTTTTTTTTT	0	99	14	21084
TRH9058	TRH9058	0	TTTTAGTGTAGATGGTGTGGAAAGAAAGAAAACGACCAGTTTTTTTTTTTTTTTTTTTTT	0	100	14	21299
TRH10039	TRH10039	0	TGGAGGATGAGACTCAGAAAGAACTAGAAACAATGCGTAATTTTTTTTTTTTTTTTTTTT	0	101	14	21514
TRH21717	TRH21717	0	AGCCGAGCCCAAAAAGATGAAGAAAAGATGGAGATTCAGGTTTTTTTTTTTTTTTTTTTT	0	102	14	21729
TRH8362	TRH8362	0	GCCCACTTCTCCTTCTTATTTTTCTATTATCAGGGTAGATCCTTTTTTTTTTTTTTTTTT	0	103	14	21944
TRH11323	TRH11323	0	AACAGATAAAATCGGGAAGAACAGACAAAATAGACAAAATCGTTTTTTTTTTTTTTTTTT	0	104	14	22159
CTRL:(+)Pro25G_onG3PDH570_1(60)	(+)Pro25G_onG3PDH570_1(60)	0	ATCATCGTAGCTGGTCAGTGTATCCGTGTGAACCATGAGAAGTATGACAATTTTTTTTTT	pos	105	14	22374
CTRL:(-)GD11	(-)GD11	0	GCTAGCTAGCTAGCTAGCGCTAGCGAAAGCTAGCGCTAGCTAGCTAGCTAGCTTTTTTTT	neg	1	15	15
TRH1987	TRH1987	0	GCAAGTTGGTGTCCGAGGAGCTGCTGCTGGAGGTGAACGATTTTTTTTTTTTTTTTTTTT	0	2	15	230
TRH20881	TRH20881	0	CAAAATCACCCAACATTTCTATTTAATAGAAAAACTCAATGGCTTTTTTTTTTTTTTTTT	0	3	15	445
TRH9888	TRH9888	0	ATTTCCACTGAAGAGGTTGTGTGTTTATGAAAATGGATGTTTTTTTTTTTTTTTTTTTTT	0	4	15	660
TRH21373	TRH21373	0	AGCTAAAGCAGTTTTCTATGAAGATTTTTTCATAAAGACAATAAACATATTGATTTTTTT	0	5	15	875
TRH9701	TRH9701	0	GCTTTCTAGCAGCTGCTTTGAAGAAGAGAAAACAGTCACTTTTTTTTTTTTTTTTTTTTT	0	6	15	1090
TRH16958	TRH16958	0	GTCAAGATTCTTGGCAAGATAATTAATGTATGGATTGAGCTTTTTTTTTTTTTTTTTTTT	0	7	15	1305
TRH12456	TRH12456	0	GTCACCTTCACCTCTTCACCTCTATTAATGCTGCTTAAGCTTTTTTTTTTTTTTTTTTTT	0	8	15	1520
TRH4281	TRH4281	0	CTACCACTATGAGAAGTTCAAGAAGATGAACAGGCGCTACTTTTTTTTTTTTTTTTTTTT	0	9	15	1735
TRH14762	TRH14762	0	AGAAGTCTTCTCTTCACCCACTCATCCCCAAAGATATACATTTTTTTTTTTTTTTTTTTT	0	10	15	1950
TRH14355	TRH14355	0	TCTCGTTCTGTTATGCTAAACCTGACATTTGTCACCAGTATTTTTTTTTTTTTTTTTTTT	0	11	15	2165
TRH18603	TRH18603	0	GAGCAATTGTGAGTATTCTGTCAGCAACTGTCAGTAATACGTTTTTTTTTTTTTTTTTTT	0	12	15	2380
TRH1482	TRH1482	0	CCTGGTGTTCGTGTACCTGCTGTGCCGGGAGTCGCTTCGTTTTTTTTTTTTTTTTTTTTT	0	13	15	2595
TRH20088	TRH20088	0	ATGTTTAGAACATTAGGAGATGAATCACTAGCTGAGCGGCTTTTTTTTTTTTTTTTTTTT	0	14	15	2810
TRH19955	TRH19955	0	CAGACTGTAGGATATTTACTGTGAATCCAAAGGGTGAATTTTTTTTTTTTTTTTTTTTTT	0	15	15	3025
TRH5019	TRH5019	0	AATATCAACTTCAACTAAGATAGTTAATGGCAAAAAAATCACGACATTTTTTTTTTTTTT	0	16	15	3240
TRH24	TRH24	0	TTGAATTTACTAACAAATACTATATATGTATGTCAGATAGAGATAAACTGCTTTGAAGCG	0	17	15	3455
TRH3862	TRH3862	0	GTTAGAAGAATTGGAAGAAGGACAGAAAGGAGTAGGCGATTTTTTTTTTTTTTTTTTTTT	0	18	15	3670
TRH12588	TRH12588	0	AATGCTGTCTGAGGAAGTACAGCCTACAGATGGAACTTACTTTTTTTTTTTTTTTTTTTT	0	19	15	3885
TRH6735	TRH6735	0	GCAGTGGTCGGAAACACAAAGAGAATGTAAAAGACTGTTATTTTTTTTTTTTTTTTTTTT	0	20	15	4100
TRH11610	TRH11610	0	AACCAAGGAAGAATGACAAAAAAGAAAACATGGAGGAACTTTTTTTTTTTTTTTTTTTTT	0	21	15	4315
TRH20835	TRH20835	0	AGTGCTGTGTTTGTGATGTCTGTTACTTTAGAACCTTAGAAGCTTTTTTTTTTTTTTTTT	0	22	15	4530
TRH10910	TRH10910	0	ATATGCAAGTTCTCAAACTTGGTGTCCACTCTGTAGCTCTTTTTTTTTTTTTTTTTTTTT	0	23	15	4745
TRH4668	TRH4668	0	TTTCTACCTGAGTTGTGCTTGCAGAGATATCTGTACCCTCTTTTTTTTTTTTTTTTTTTT	0	24	15	4960
TRH5472	TRH5472	0	TTCAAAAATCTACAGACGGTCAATGTGGATGAGAACTAACTTTTTTTTTTTTTTTTTTTT	0	25	15	5175
TRH14578	TRH14578	0	GACTTGGAATTTCTACAAAGAGGACTCACAGAGGACATCATTTTTTTTTTTTTTTTTTTT	0	26	15	5390
TRH2927	TRH2927	0	CCTTGGAACAGCGTCCGAGCGCAGGATCCCAACGGAGTCGTTTTTTTTTTTTTTTTTTTT	0	27	15	5605
TRH15890	TRH15890	0	ACTGGTCCAAAGGGAAATATGAAGAGGTAAAAGATTGTTGTTTTTTTTTTTTTTTTTTTT	0	28	15	5820
TRH13048	TRH13048	0	GACACACAAGAAGATGTCTGTAGTCCCAGTAGGTGACAGTTTTTTTTTTTTTTTTTTTTT	0	29	15	6035
TRH709	TRH709	0	GCACTGGCCAGGCTCCCTGCCAACCAGGAAACTCACAACGTTTTTTTTTTTTTTTTTTTT	0	30	15	6250
TRH3619	TRH3619	0	AACTTTGTCAAGCTCATTTCCTGGTATGACAATGAATACGTTTTTTTTTTTTTTTTTTTT	0	31	15	6465
TRH9384	TRH9384	0	GTCCCTGAAGGGGAGAAAACTTACGAGTGTAATATATGCGTTTTTTTTTTTTTTTTTTTT	0	32	15	6680
TRH11001	TRH11001	0	AGATTTTACAAGGATGACACAGCTGAGTGCTGTTATACTATCGTTTTTTTTTTTTTTTTT	0	33	15	6895
TRH9729	TRH9729	0	TTATGCTGTGTTCAGAGTGTCAAACTTGACCTCAAAATTGTTTTTTTTTTTTTTTTTTTT	0	34	15	7110
TRH3098	TRH3098	0	ACCGGACTGCAGGCTCCTGCCTTCTTCGTCGTTGTCGTCGTTTTTTTTTTTTTTTTTTTT	0	35	15	7325
TRH20271	TRH20271	0	CTCTTTCTTACAATGAACAAAAACTGTGTCTTCATTCTCAACGTTTTTTTTTTTTTTTTT	0	36	15	7540
TRH13188	TRH13188	0	AGTATATATGCAATATCCAAAATGAATTCAAGACCACCTACTACCTACCTTTTTTTTTTT	0	37	15	7755
TRH11013	TRH11013	0	ACTTGATAAAAGCAATGGCAAGTCCTCCCCAATAAAGTAGTTTTTTTTTTTTTTTTTTTT	0	38	15	7970
TRH10879	TRH10879	0	GAAAGAACTAGAACTTGTGAGAGAAACAGAAAATCCGAGTGTTTTTTTTTTTTTTTTTTT	0	39	15	8185
TRH2102	TRH2102	0	CTTCTCATGGTGGTCAGCGCTCACCATCCACCAGCGCATCTTTTTTTTTTTTTTTTTTTT	0	40	15	8400
TRH7360	TRH7360	0	TGTGTAATGACTGAAACTGAGAAATTGGGACAGAAGTATAGTGTTTTTTTTTTTTTTTTT	0	41	15	8615
TRH7088	TRH7088	0	TAATGAGGTAGATGTGTTTTCTCAACAAGTTTCTAAGTCTGTCATTTTTTTTTTTTTTTT	0	42	15	8830
TRH4326	TRH4326	0	TGTGTCTTAGCCAAAACAATTACTGTAGTCCTAGCATTTAAGATCTTTTTTTTTTTTTTT	0	43	15	9045
TRH15212	TRH15212	0	ACCAAATAGAGAGCATTTATCTGTCTGTTTCGGCTCTGATTTTTTTTTTTTTTTTTTTTT	0	44	15	9260
TRH13436	TRH13436	0	CTACGAACAAGGGACTCTTGAACATTACTTGGACATCAACTTTTTTTTTTTTTTTTTTTT	0	45	15	9475
TRH8937	TRH8937	0	ATGGGGAGATAAAAATCTTAGTCACCTTTACCCTTAGGGCTTTTTTTTTTTTTTTTTTTT	0	46	15	9690
TRH10343	TRH10343	0	GAGTGTTTTGTGTTTAATGTTAATAAATGTGACCGCTGCGTTTTTTTTTTTTTTTTTTTT	0	47	15	9905
TRH21197	TRH21197	0	AGTCAGGAGACCATGAGGAGGAGGACAAGGAGATAGCTGCTTTTTTTTTTTTTTTTTTTT	0	48	15	10120
TRH1211	TRH1211	0	ATGGTGTATGTGTCGGTTGCGGAATGCCCAGGTCCGCACTTTTTTTTTTTTTTTTTTTTT	0	49	15	10335
TRH8193	TRH8193	0	CTTGTATAAGAATGAATATATCTACAACAATAGGGTGGTGTACCTTATGGCTTTTTTTTT	0	50	15	10550
TRH18246	TRH18246	0	GCGGGTACTTTCCTAGATCACAGAAAGTTGGTACGAAAATTTTTTTTTTTTTTTTTTTTT	0	51	15	10765
TRH6293	TRH6293	0	TTTATACCCTAAGAAACAAGGATGTGAAGGGGGCTCTATGTTTTTTTTTTTTTTTTTTTT	0	52	15	10980
TRH7537	TRH7537	0	TTTTATGAGGGCATAGCCTTATTTGGAAAAATTTACGCTGTTTTTTTTTTTTTTTTTTTT	0	53	15	11195
TRH10886	TRH10886	0	TATTTGTTTTGGTCTCATTACAGAACTCACAGCCTTAGCCTTTTTTTTTTTTTTTTTTTT	0	54	15	11410
TRH9171	TRH9171	0	AAAGGTAAGTTCAGAGAGAACTTTGTTAAGGAGGTGGATCGTTTTTTTTTTTTTTTTTTT	0	55	15	11625
TRH4134	TRH4134	0	AATCATTGACGGACTTCTAGTGATGAGGAAGATCGAGAATTTTTTTTTTTTTTTTTTTTT	0	56	15	11840
TRH21292	TRH21292	0	ACAGCTGTTATGCCAGATGGACAATTCAAAGATATCAGCCTTTTTTTTTTTTTTTTTTTT	0	57	15	12055
TRH3275	TRH3275	0	AGGTAGGGGGAAGTCCTCGGCGGAAGAGTGAGTCCGGTGTTTTTTTTTTTTTTTTTTTTT	0	58	15	12270
TRH3740	TRH3740	0	ACAAGGCTCATTATGAAAGAGAAATGAAAACCTACATCCCTTTTTTTTTTTTTTTTTTTT	0	59	15	12485
TRH5451	TRH5451	0	AAAATCACTCATACTCATCCCCCAGCATCATAAAATCACTTTTTTTTTTTTTTTTTTTTT	0	60	15	12700
TRH13875	TRH13875	0	CTTTTATTCACTTAGAGGCAGAGACAGAATTAAGGCCTAACATTTTTTTTTTTTTTTTTT	0	61	15	12915
TRH7192	TRH7192	0	ATATTGAGGTGGTATATTCCAAGACTGCCAGTGTACGAAATTTTTTTTTTTTTTTTTTTT	0	62	15	13130
TRH5578	TRH5578	0	TCCATATAATTCATTTTCTTAGGGTGAATAGGCCTTTACTAGGATTTTTTTTTTTTTTTT	0	63	15	13345
TRH15500	TRH15500	0	TAACAGCAAGGAGACAATTTACTGCTACTGTTTTTATGCATTTTTTTTTTTTTTTTTTTT	0	64	15	13560
TRH14854	TRH14854	0	GGCCAGACTTTCATCAAAATGTAAATTCCTATGCCGTTATTTTTTTTTTTTTTTTTTTTT	0	65	15	13775
TRH21682	TRH21682	0	ATGGCTTTAGTGTCCTCATTGCTGCCTGTGATACATTTCGTTTTTTTTTTTTTTTTTTTT	0	66	15	13990
TRH5462	TRH5462	0	GTCGATATTTTGAAGTAGATGAGCAGCTACCTGACCAATCTTTTTTTTTTTTTTTTTTTT	0	67	15	14205
TRH18502	TRH18502	0	CTTTACTGATAGACAACCAAAAACTTTCTGAGAAAAAGGAGACGTTTTTTTTTTTTTTTT	0	68	15	14420
TRH14483	TRH14483	0	GAGAGACTTGATTCTGACTATTTCCCTGCCCTTGTAGATGTTTTTTTTTTTTTTTTTTTT	0	69	15	14635
TRH8026	TRH8026	0	AAAGGCTGAAGTTAGCAGTAAACAACATCTCTGGTATTGATTTTTTTTTTTTTTTTTTTT	0	70	15	14850
TRH18803	TRH18803	0	ACAGGCTGTCACTCAAAATATCACAAAGATGTTATCAACCTTTTTTTTTTTTTTTTTTTT	0	71	15	15065
TRH18665	TRH18665	0	CTACTCTGAAGTTATCAAACGCTGCTGAAAAGGAACAGACTTTTTTTTTTTTTTTTTTTT	0	72	15	15280
TRH8953	TRH8953	0	CTTTTCAAGGAGATCATTGACCTTGTCTTGAAAAAGGTTCTTTTTTTTTTTTTTTTTTTT	0	73	15	15495
TRH10297	TRH10297	0	CAGTAATTCTCTTGGGAATCATCAGGACAAAAGGGATTAATTTTTTTTTTTTTTTTTTTT	0	74	15	15710
TRH15007	TRH15007	0	GATCCTAAGACAAAGATTAGTGATGCCTGTGAAGTTAGTGTGTTTTTTTTTTTTTTTTTT	0	75	15	15925
TRH15830	TRH15830	0	CTATATTTCCAAAAAGCAGATGAATAGAGGGAATCAAGATCCTTTTTTTTTTTTTTTTTT	0	76	15	16140
TRH8980	TRH8980	0	TTCTAAAGTGACCTGATTCCTCTCATTGTAAACTGATTCGTTTTTTTTTTTTTTTTTTTT	0	77	15	16355
TRH10354	TRH10354	0	TTGTTTCATTCTTTGTGTTAATGACATTCCTGCGTTCTTTTTTTTTTTTTTTTTTTTTTT	0	78	15	16570
TRH1158	TRH1158	0	CCGGGACAGCTCCTGGAGGGACCTACTGGGGGGCGAAGAGTTTTTTTTTTTTTTTTTTTT	0	79	15	16785
TRH11557	TRH11557	0	GTGTTTTGCATCCTGTAGCTATGTGTTTTTCATGGCTAAATTTTTTTTTTTTTTTTTTTT	0	80	15	17000
TRH19167	TRH19167	0	GACTTAACCATGTTGTCTCCAGTGTACAGAACAAGCTAATGTTTTTTTTTTTTTTTTTTT	0	81	15	17215
TRH8578	TRH8578	0	AAGAGAGAGAGAAGGAGGAAGAAACAGATATTGGAGAGGCTTTTTTTTTTTTTTTTTTTT	0	82	15	17430
TRH21086	TRH21086	0	AAGGACTCCTATGTAGGTGATGAAGCCCAGAGCAAGCGAGTTTTTTTTTTTTTTTTTTTT	0	83	15	17645
TRH8883	TRH8883	0	CACCACTGGAAACCCTAGATATTGGAAACATTATAAGCACTTTTTTTTTTTTTTTTTTTT	0	84	15	17860
TRH10912	TRH10912	0	TTTCAATGATATCTTCTCTATTGTGGTCATCCCGATATCCTTTTTTTTTTTTTTTTTTTT	0	85	15	18075
TRH548	TRH548	0	GAAAAACTGGACATGGGGATGGGGAGGGGAGCCGGCCAGATTTTTTTTTTTTTTTTTTTT	0	86	15	18290
TRH10138	TRH10138	0	AGGAGTTGGGAAATGTATTTTTCTCTCTCTCAGATCTAGGGTTTTTTTTTTTTTTTTTTT	0	87	15	18505
TRH21849	TRH21849	0	TACTGAGGAAGACTGACCCTCGCTATTCCTGTCAGCGAGATTTTTTTTTTTTTTTTTTTT	0	88	15	18720
TRH14419	TRH14419	0	AAAAGCCAACAAAAATACAATCACACCGAAAGCCTTTTAATTTTTTTTTTTTTTTTTTTT	0	89	15	18935
TRH16922	TRH16922	0	TGTTGATCCATCTCTATGGATCCTGAACCTACTGAACACTTTTTTTTTTTTTTTTTTTTT	0	90	15	19150
TRH679	TRH679	0	ACTTCACCGCCTCCTCAGGGGCTGCACTCACAGACGCCGATTTTTTTTTTTTTTTTTTTT	0	91	15	19365
TRH2057	TRH2057	0	GTTTGACATCCCCAAGCCCCGGGCGGGCTCCGTACGACATTTTTTTTTTTTTTTTTTTTT	0	92	15	19580
TRH20314	TRH20314	0	TTCTGCTCACATTATGGTAGCCTTACCAACTCCTACATTCTTTTTTTTTTTTTTTTTTTT	0	93	15	19795
TRH17951	TRH17951	0	ATCAAATTGCAACATACAGATGAATTCCCTCTTAAAATAGAACCTTTTTTTTTTTTTTTT	0	94	15	20010
TRH10223	TRH10223	0	GGAATCCAGCTTCTCTGGTAAAGAAACTATGGCCATATACTTTTTTTTTTTTTTTTTTTT	0	95	15	20225
TRH8675	TRH8675	0	AGGCTGCAGTCATCCTCTATAAGTGGTTCAAAGTACTTCCTTTTTTTTTTTTTTTTTTTT	0	96	15	20440
TRH14371	TRH14371	0	ATCTGTATGCAGCTGCATTCTTGCATCTAGAAATTATGGTTTTTTTTTTTTTTTTTTTTT	0	97	15	20655
TRH9320	TRH9320	0	CTGAAGACCAAGTTATCTCTTTCAACATCAACATCAATTCTTTTTTTTTTTTTTTTTTTT	0	98	15	20870
TRH18382	TRH18382	0	CCAGCTAGAGCATCTTCGATACTGGACTGAGTCTGATTACTTTTTTTTTTTTTTTTTTTT	0	99	15	21085
TRH17056	TRH17056	0	GCAAGGAAGGTCATTAAAGGGCATTTTCTATTGACAAATTTTTTTTTTTTTTTTTTTTTT	0	100	15	21300
TRH17557	TRH17557	0	AAACTGGAGGATTACTGTAAGAATATGTGTTTCCAACAGCTTTTTTTTTTTTTTTTTTTT	0	101	15	21515
TRH6063	TRH6063	0	CATACTCAAGAATGTTGGCTTATTCCTCATAGAGGGTACTAGCTTTTTTTTTTTTTTTTT	0	102	15	21730
TRH14010	TRH14010	0	ATTTCTATTGAATTTTCTTACTCTGCCCTTTCATCATTTGGTTTTTTTTTTTTTTTTTTT	0	103	15	21945
TRH16147	TRH16147	0	GCTTTTATCAGGGATAAGTCAGAGCTGTTACAAATGTTGCTTTTTTTTTTTTTTTTTTTT	0	104	15	22160
CTRL:(-)GD11	(-)GD11	0	GCTAGCTAGCTAGCTAGCGCTAGCGAAAGCTAGCGCTAGCTAGCTAGCTAGCTTTTTTTT	neg	105	15	22375
CTRL:(-)3xSLv1	(-)3xSLv1	0	GCTAGCGAAAGCTAGCTTTTCGATCGGAAACGATCGTTTTCCAGTGACGAAAGTCACTGG	neg	1	16	16
TRH18765	TRH18765	0	CATTCTCCAAAGATCATTCACAAAACCTATTGCCATGTACTTTTTTTTTTTTTTTTTTTT	0	2	16	231
TRH16175	TRH16175	0	ACATCAAGGCACTTAAGCTTAATAGAACAAGAAGCCTAAACATTTTTTTTTTTTTTTTTT	0	3	16	446
TRH4432	TRH4432	0	CTCTAACACCAGACCTCAAAGGGAACAGATAAGATATGGCTTTTTTTTTTTTTTTTTTTT	0	4	16	661
TRH13114	TRH13114	0	AGCAAAGACAACAGTCTACTGGTGTGAAGAGACAAGAGGTTTTTTTTTTTTTTTTTTTTT	0	5	16	876
TRH2913	TRH2913	0	CGGTGGTGCCTGTAAGCTATTGCAGTTCCTGTATAACCCGTTTTTTTTTTTTTTTTTTTT	0	6	16	1091
TRH11877	TRH11877	0	CTTTCTTTCTCTTATTGGTCAATGTTTTCTACAAGCCTGTTGTTTTTTTTTTTTTTTTTT	0	7	16	1306
TRH10023	TRH10023	0	GAGAATCTGCTTGCTGTCCATTTATGCAAATATATCAGCTTTTTTTTTTTTTTTTTTTTT	0	8	16	1521
TRH1572	TRH1572	0	CACCTGGACCGAGCACGGAAGGAGGACCTGAACGGTATCATTTTTTTTTTTTTTTTTTTT	0	9	16	1736
TRH10863	TRH10863	0	GAGTGTAAGCAGTACAAGGCAGTGGTCTACAGCAACACTATTTTTTTTTTTTTTTTTTTT	0	10	16	1951
TRH5830	TRH5830	0	AAGTATGATACCTTTGTCAAGCCTGACAATGAAGTTGTCGTTTTTTTTTTTTTTTTTTTT	0	11	16	2166
TRH14343	TRH14343	0	CTGACTATGTGTATGAGAAAGAGCTGAAAAATGAACCTATGGTTTTTTTTTTTTTTTTTT	0	12	16	2381
TRH2078	TRH2078	0	AGACGCTGCTGCCAGTTCCAGACCCCTCCCTCCGTAAAGCTTTTTTTTTTTTTTTTTTTT	0	13	16	2596
TRH5421	TRH5421	0	GACAGAAAATATGTTGTGGGATCATCTATAAAGGCCGTTTTTTTTTTTTTTTTTTTTTTT	0	14	16	2811
TRH4805	TRH4805	0	ACATTCCAATTCTTCTACCTTGCCTTTATTTTTTGCAACGTTTTTTTTTTTTTTTTTTTT	0	15	16	3026
TRH19588	TRH19588	0	AAGTCATCTAAGGAAATTGTGCCTATAGAAGGAAAGGGTTTTTTTTTTTTTTTTTTTTTT	0	16	16	3241
TRH14570	TRH14570	0	ACGCCCCTTTTCTGCTATTGTCTATGCACAAAGGTTATATTTTTTTTTTTTTTTTTTTTT	0	17	16	3456
TRH13279	TRH13279	0	ACAAACGGAACAGAGATCTTTGAAGAGTGTGGGAATAGTTTTTTTTTTTTTTTTTTTTTT	0	18	16	3671
TRH11106	TRH11106	0	AACCAAATAAGACCACTGTTACCATCAATGACAGTGTCACTTTTTTTTTTTTTTTTTTTT	0	19	16	3886
TRH20024	TRH20024	0	GCTTGGGATTTTGTTAAAGAAAACTGGAATAAGCTTGTACATTTTTTTTTTTTTTTTTTT	0	20	16	4101
TRH4467	TRH4467	0	GGTTTCTTTTGGATGATGTTTGCCTTCACCAAATAAAATTTTTTTTTTTTTTTTTTTTTT	0	21	16	4316
TRH1594	TRH1594	0	CTCAGTCACTAGCAGCGCGAGACCTGGCGGTGGTCTACGCTTTTTTTTTTTTTTTTTTTT	0	22	16	4531
TRH9323	TRH9323	0	AGTTCAATGCTTTTAATGTAGAGATGCCAAACTATCACTTCGTTTTTTTTTTTTTTTTTT	0	23	16	4746
TRH11523	TRH11523	0	AGCAACTTACAAACATCATGAATGAATATGTGGAGTTGGTTTTTTTTTTTTTTTTTTTTT	0	24	16	4961
TRH2433	TRH2433	0	GTGGTCCCGGACCAGCTCATGACTTTTAGCGGCACGAACGTTTTTTTTTTTTTTTTTTTT	0	25	16	5176
TRH20474	TRH20474	0	ACTAAGCACTGATTGCATCATCAGGTTTATGAGAAGCAACTTTTTTTTTTTTTTTTTTTT	0	26	16	5391
TRH2967	TRH2967	0	CGAGAGTTCTGGGATAACAACGGCGGCCGAGACTACGCGCTTTTTTTTTTTTTTTTTTTT	0	27	16	5606
TRH15633	TRH15633	0	CTTTAGGAGAATGGGCTTTTGTGTACACTTCTTTACTTAAGTGCTTTTTTTTTTTTTTTT	0	28	16	5821
TRH7153	TRH7153	0	GTGAAAGTTCCTGAAGACCTGAAAGATCCAGAAGTAGTCCTTTTTTTTTTTTTTTTTTTT	0	29	16	6036
TRH136	TRH136	0	ACAATGGAACAGGGTGACACCACAGTGGAGCAGTTTCACGTTTTTTTTTTTTTTTTTTTT	0	30	16	6251
TRH9823	TRH9823	0	AGACCCTTTCTTCTTAGGAGTTTCAGGTGAACCAAGATTCTTTTTTTTTTTTTTTTTTTT	0	31	16	6466
TRH18498	TRH18498	0	GGGTCAGCATGATTATATTTTAATGTAGAAAATGTGACATCTCGTTTTTTTTTTTTTTTT	0	32	16	6681
TRH374	TRH374	0	CCTGATGTTGACTGGCCTCTGCAGTGGCTCCATCATCGAATTTTTTTTTTTTTTTTTTTT	0	33	16	6896
TRH434	TRH434	0	CCCTGTCCCGTGGCCTGGAGTACAATGAGGTCAACGTCACTTTTTTTTTTTTTTTTTTTT	0	34	16	7111
TRH3039	TRH3039	0	CTGTGTGACCCTGGGCATGTACCAGCCATGTGACGATATGTTTTTTTTTTTTTTTTTTTT	0	35	16	7326
TRH15121	TRH15121	0	ACCAGTAATCCATTTCTACTTACTAACACCATGTGTTACTATGGCTTTTTTTTTTTTTTT	0	36	16	7541
TRH9242	TRH9242	0	GAATTCCTGTATTACAGAAGGAAGGGGTTTGGCTATGAGATTTTTTTTTTTTTTTTTTTT	0	37	16	7756
TRH17583	TRH17583	0	CTTCTAAAGAATTAGTAAAACCTGGAGCTTGTCCCATAAGTGCTTTTTTTTTTTTTTTTT	0	38	16	7971
TRH16160	TRH16160	0	ATGCGTAATGAAGAGCTGTTTGTTTTCTAGAGATCTACAAGTCTTTTTTTTTTTTTTTTT	0	39	16	8186
TRH13964	TRH13964	0	ACTTCTCAACAGTGTATCTTGGGCTTCAGTCATACTGAGGTTTTTTTTTTTTTTTTTTTT	0	40	16	8401
TRH21633	TRH21633	0	ACAATGTCATTGCCAGTGGCTCTGAGGACTGCACAGTTATTTTTTTTTTTTTTTTTTTTT	0	41	16	8616
TRH17958	TRH17958	0	AGGTTATTATATGAAGCTTTTACAAAGGCCACCGAAGAGCTTTTTTTTTTTTTTTTTTTT	0	42	16	8831
TRH21661	TRH21661	0	CAAGTCCGGGACAATCTTTGACAATTTCCTCATCACCAATTTTTTTTTTTTTTTTTTTTT	0	43	16	9046
TRH15974	TRH15974	0	CAACCTGCTGGACTTGTCAAAGTGAGACTCTTACTAGAGATTTTTTTTTTTTTTTTTTTT	0	44	16	9261
TRH12301	TRH12301	0	GGCTCAGATATTGGACCAGGTGTTTTTCAGACTAAACACTTTTTTTTTTTTTTTTTTTTT	0	45	16	9476
TRH3252	TRH3252	0	CCTCTTCACCGTGCTCTACACGGTGCCCGCTGCCGTCGTTTTTTTTTTTTTTTTTTTTTT	0	46	16	9691
TRH19915	TRH19915	0	AGAAAATTATTTTGGATGAGTTTCGTTGGATTTCTGCTATAGCTTTTTTTTTTTTTTTTT	0	47	16	9906
TRH20583	TRH20583	0	CTATACACACTTCCTAGGAGAAGATGTCAGCCCGTATAACATTTTTTTTTTTTTTTTTTT	0	48	16	10121
TRH11548	TRH11548	0	ATGAAAGGAGAGTTAGCTCATCATCCCTCTGACTTCAAATTTTTTTTTTTTTTTTTTTTT	0	49	16	10336
TRH10644	TRH10644	0	CTCATATCAAGAACTTGAGAGCCTCTTTCTGCTGAGAGTCTTTTTTTTTTTTTTTTTTTT	0	50	16	10551
TRH10081	TRH10081	0	GAAAGACATCTCTCTGTTTCTCCTGCTCTGTAACGTCATCTTTTTTTTTTTTTTTTTTTT	0	51	16	10766
TRH18027	TRH18027	0	AACGGAAATTAAAAACTAAGACAGCAGGAATAACCGGAGATTTTTTTTTTTTTTTTTTTT	0	52	16	10981
TRH12925	TRH12925	0	AAGTTCCAAAGGATAATTTCCAGCAGACTCTTGTAAATCGTTTTTTTTTTTTTTTTTTTT	0	53	16	11196
TRH16174	TRH16174	0	TCTAAGGGAGACTCCCTAGGAGGGAAGGAACTTGATAAAGTTTTTTTTTTTTTTTTTTTT	0	54	16	11411
TRH7152	TRH7152	0	AAAACTGACAATTATGAAGACATCAAGAAGGTGGTGAAGTTTTTTTTTTTTTTTTTTTTT	0	55	16	11626
TRH4551	TRH4551	0	TTGTTCCTTCCGTATTTATAACGAAACACTTTTTTAGCGTTTTTTTTTTTTTTTTTTTTT	0	56	16	11841
TRH16981	TRH16981	0	CTTCATATTTGCATGGATTTCCGTTATTGAGGAAGTTCATTTTTTTTTTTTTTTTTTTTT	0	57	16	12056
TRH2396	TRH2396	0	TGAGAGATGTTCACTTGGCCATGGACCAGGGGGCGAAGAATTTTTTTTTTTTTTTTTTTT	0	58	16	12271
TRH1394	TRH1394	0	CGCGCACAGAGGGGCAAGTTGTGGCCAGAGAGCTAGGGCGTTTTTTTTTTTTTTTTTTTT	0	59	16	12486
TRH15765	TRH15765	0	CTGTTCCTCACTGAGAGACAGTTTAAATCTTCCTCATGGTTTTTTTTTTTTTTTTTTTTT	0	60	16	12701
TRH6200	TRH6200	0	GTGCTTACCAAAAGCAGCCTATGATCTTTCAAAACAATAATTTTTTTTTTTTTTTTTTTT	0	61	16	12916
TRH18942	TRH18942	0	CATCTACTTCTTTATAGGATTCAGTAAAGGAGACCCTGGTACATCTTTTTTTTTTTTTTT	0	62	16	13131
TRH11882	TRH11882	0	GCAAAGGTATCAGAATTTATGTGGGAGTTTTTCACTCAAATTTTTTTTTTTTTTTTTTTT	0	63	16	13346
TRH2726	TRH2726	0	CAAGAGGCCCTGTTTGGCAGCAGGCAGGTTCTTTGGCGGCTTTTTTTTTTTTTTTTTTTT	0	64	16	13561
TRH15089	TRH15089	0	GGGAGTGAGTTCTAAATGACACTTTAGGGTCTTAGACCCATTTTTTTTTTTTTTTTTTTT	0	65	16	13776
TRH144	TRH144	0	TAACATCCTGGCCTTTTGATGCACCTGCCACAAGCAAAACTTTTTTTTTTTTTTTTTTTT	0	66	16	13991
TRH7256	TRH7256	0	TGGCTACCACATAAGGGTTTTTATACAAGAAAAATAAACGAATTTTTTTTTTTTTTTTTT	0	67	16	14206
TRH18059	TRH18059	0	TACAGGAGAGTAGGGACTTTCTCTGAGTTCCTCTTAACAGGTTTTTTTTTTTTTTTTTTT	0	68	16	14421
TRH5318	TRH5318	0	ATCTCAAAGAAAGAGTTTTCTATTGATGTTGGCTATGAGCGTTTTTTTTTTTTTTTTTTT	0	69	16	14636
TRH3549	TRH3549	0	GAGAAAATGGTAGCCATTTTTACATTGTTTTGTATAGTATTTATTGATTCATTTTTTTTT	0	70	16	14851
TRH9881	TRH9881	0	GCAGTGAAAGATCCAGTCACAGAAGAAATCGTAGTAGGTCTTTTTTTTTTTTTTTTTTTT	0	71	16	15066
TRH4808	TRH4808	0	ACACTATTTGCAGATGACCAGTGTCCTATGCTGTTCTTACTTTTTTTTTTTTTTTTTTTT	0	72	16	15281
TRH7425	TRH7425	0	CTTCTAGGAAGTCCTTTCACCATCTATTGAGAAGTCGGAATTTTTTTTTTTTTTTTTTTT	0	73	16	15496
TRH1479	TRH1479	0	CTGGATTGATCCTGATGACTTCCCGCTGCTGGTCCCGTACTTTTTTTTTTTTTTTTTTTT	0	74	16	15711
TRH8622	TRH8622	0	GAAGGAAATACAGGAAATATACAACCATATGTCATCGCGGTTTTTTTTTTTTTTTTTTTT	0	75	16	15926
TRH13548	TRH13548	0	ATGTTGTTTATATTTTAGTTCCTGTTTTCATCCTGGATGAAGTGTTTTTTTTTTTTTTTT	0	76	16	16141
TRH892	TRH892	0	ACGGACAAGAAGCTGAAGGAGCGGGCAGGATCCTCTTCGCTTTTTTTTTTTTTTTTTTTT	0	77	16	16356
TRH19231	TRH19231	0	CCCTGAGTCCAATCTACGGTGGCTTTAAAATCTTGATTACTTTTTTTTTTTTTTTTTTTT	0	78	16	16571
TRH15929	TRH15929	0	GAGAGAGTGAGAAAAAGACTAAGAAGCCTCTGGAGTTATCCTTTTTTTTTTTTTTTTTTT	0	79	16	16786
TRH2100	TRH2100	0	GAAGCAAGTGATCAGTCCCTCATTGCATCTCCAGCTACCGTTTTTTTTTTTTTTTTTTTT	0	80	16	17001
TRH421	TRH421	0	TGGGGGTTCCCATCATCACCCCAACATGTGTCTGAGCGTTTTTTTTTTTTTTTTTTTTTT	0	81	16	17216
TRH5892	TRH5892	0	ATAGTGTGTGTGTTTTTTGTGTTTGGCACATGTGTTAGGTTTTTTTTTTTTTTTTTTTTT	0	82	16	17431
TRH1525	TRH1525	0	TGCTACATGCTGCCCCTGCCCATCTCTAAGGAGCGTACACTTTTTTTTTTTTTTTTTTTT	0	83	16	17646
TRH14016	TRH14016	0	CCTCTTTCCTCTTACTCCTAATTCAGGTGTCCTCCTACTCTTTTTTTTTTTTTTTTTTTT	0	84	16	17861
TRH7886	TRH7886	0	TTGTGCTGACATCAGATTCAATGTCATATATGGACTAGTACTCTTTTTTTTTTTTTTTTT	0	85	16	18076
TRH14589	TRH14589	0	CTTATCCAAGCCAAGTCCGAATATTCAAGGACCTGATAATTTTTTTTTTTTTTTTTTTTT	0	86	16	18291
TRH4936	TRH4936	0	AACTTTGTCAAGCTCATTTCCTGGTATGACAATGAATACGTTTTTTTTTTTTTTTTTTTT	0	87	16	18506
TRH19067	TRH19067	0	TTCCTGAAGGTTTCTAACTTTGGCCTTTAAAAATTTGCACTTTTTTTTTTTTTTTTTTTT	0	88	16	18721
TRH8493	TRH8493	0	AGATAAGTTCTACCAGAAGAAGAAAAGGGGGTCAAAAGCGTTTTTTTTTTTTTTTTTTTT	0	89	16	18936
TRH14873	TRH14873	0	TTGTGTTTCCTCATTCCTATACAAGCATTGGTGAGGACTATTTTTTTTTTTTTTTTTTTT	0	90	16	19151
TRH13879	TRH13879	0	CTAGTAGAAGAGTCCTGGCTAGCACCTTTGGTAAATAAATCGTTTTTTTTTTTTTTTTTT	0	91	16	19366
TRH2606	TRH2606	0	GCATCCTAAGCAGCGGGAGGCGCGTTGGCTACTCGCGTCTTTTTTTTTTTTTTTTTTTTT	0	92	16	19581
TRH14110	TRH14110	0	GGAGATTTGAACGGCTGAAATTAAAAGAAAAAAATAGGCCTTTTTTTTTTTTTTTTTTTT	0	93	16	19796
TRH11388	TRH11388	0	GGTTTGTGTCTGAAGGAAACAAATAAAGTGAAGTTACGGCTTTTTTTTTTTTTTTTTTTT	0	94	16	20011
TRH9551	TRH9551	0	AAAAACTGCAAGAATGTGAGAACTTACAAAACATTGATGTCTTTTTTTTTTTTTTTTTTT	0	95	16	20226
TRH2777	TRH2777	0	CAGCGCAGGAGCGACGTCCGAGGTCTTCGTGTGCCCGTATTTTTTTTTTTTTTTTTTTTT	0	96	16	20441
TRH1993	TRH1993	0	TGCTCCCTTGCTGCCCCCGAGGGTTTACTCCACGGATAACTTTTTTTTTTTTTTTTTTTT	0	97	16	20656
TRH10485	TRH10485	0	GCACACCAACGTGGCTGAATTATTTATATTAAGCTCACAGTTTTTTTTTTTTTTTTTTTT	0	98	16	20871
TRH18283	TRH18283	0	ATCACTGTGTTTCTGGAGATCCTGTCCTTTTCGGTATTAATTTTTTTTTTTTTTTTTTTT	0	99	16	21086
TRH17588	TRH17588	0	TTTTCCATGCATGTTCACTTATCGATTATATGGATTTGTCTTTTTTTTTTTTTTTTTTTT	0	100	16	21301
TRH21526	TRH21526	0	TTATTATGAAGATGGTAATGTTCAGCTAGTGAGTCATAAAGATATACAAGATTCTTTTTT	0	101	16	21516
TRH13311	TRH13311	0	GTCCCTAGAAGGAAGGAAAATCAGCAGAGACTCTAAGGATTTTTTTTTTTTTTTTTTTTT	0	102	16	21731
TRH20630	TRH20630	0	ACACTTAAAGAGATACCATCAGGTAATGAGGGCAAACTCGTTTTTTTTTTTTTTTTTTTT	0	103	16	21946
TRH4775	TRH4775	0	GACAGGTCAGAAAATCCTTATAGAGCAACAAGAAAGTATGTCGTTTTTTTTTTTTTTTTT	0	104	16	22161
CTRL:(-)3xSLv1	(-)3xSLv1	0	GCTAGCGAAAGCTAGCTTTTCGATCGGAAACGATCGTTTTCCAGTGACGAAAGTCACTGG	neg	105	16	22376
CTRL:(+)Pro25G	(+)Pro25G	0	ATCATCGTAGCTGGTCAGTGTATCC	pos	1	17	17
TRH1686	TRH1686	0	AGCAAGTGGAGCGGGTGGTGAAAGCCAATGACCGTGACTATTTTTTTTTTTTTTTTTTTT	0	2	17	232
TRH3163	TRH3163	0	GGGCGACCCCTGGAGGCAGCCATGCCTCATCTCGCCATACTTTTTTTTTTTTTTTTTTTT	0	3	17	447
TRH7109	TRH7109	0	TCTATTACTAATCAGAGACCTAACCTTAAATTGACATTTGACGGATTTTTTTTTTTTTTT	0	4	17	662
TRH3014	TRH3014	0	GCTTTTGCCACCGTGCTCAACTACTATGTATGGCGTGATATTTTTTTTTTTTTTTTTTTT	0	5	17	877
TRH1019	TRH1019	0	GGATCCACAGGCCAGCAGTCCGGACCCCAGGAACTCGTTATTTTTTTTTTTTTTTTTTTT	0	6	17	1092
TRH1464	TRH1464	0	GCGGGGTAAAGTTTCCCCAGGCGCAGAGTGCGCTCGCAACTTTTTTTTTTTTTTTTTTTT	0	7	17	1307
TRH17622	TRH17622	0	GATAAAAGATTCTTTTCAAAGCTCTCAGCAGATCTGTATAGTTGCTTTTTTTTTTTTTTT	0	8	17	1522
TRH21807	TRH21807	0	CGTACACCATGATGAAGTTCGCCTGCTTTGAACGTACTGTTTTTTTTTTTTTTTTTTTTT	0	9	17	1737
TRH16825	TRH16825	0	CTGTAATCTTCTTGTGGTAGATACTGAAGGGATCGACACGTTTTTTTTTTTTTTTTTTTT	0	10	17	1952
TRH10045	TRH10045	0	TGAACAAGCAGCAGAGACGAATTAGAGCTAAAGGTGATAATTTTTTTTTTTTTTTTTTTT	0	11	17	2167
TRH4653	TRH4653	0	CCTCTTAGACAAGAAGAAAAGTCAAAAGCCAAATAACCGCTTTTTTTTTTTTTTTTTTTT	0	12	17	2382
TRH7593	TRH7593	0	TGGATAACTGTGGTAATTCTAGAGCTAATACATGCCGACGTTTTTTTTTTTTTTTTTTTT	0	13	17	2597
TRH4861	TRH4861	0	TGCAAATCTACAAGAAGGGTGATATTGTAGACATCAAGGGTTTTTTTTTTTTTTTTTTTT	0	14	17	2812
TRH9089	TRH9089	0	GGTAAGGAAAGATTCTAGCACTGGAAAGAAAATTCTTTCGTTTTTTTTTTTTTTTTTTTT	0	15	17	3027
TRH10244	TRH10244	0	GAAAAAACTCATGAGGTTTTACCACAGATTTGCCGAAGTATTTTTTTTTTTTTTTTTTTT	0	16	17	3242
TRH17220	TRH17220	0	AAAATAACATTCATATCCATGCTAAAGTGCACCTTGTTAGATCTTTTTTTTTTTTTTTTT	0	17	17	3457
TRH21409	TRH21409	0	TCGAAGGACTCCCTTCTAGGTGAAAAGGGACAGACAGCTATTTTTTTTTTTTTTTTTTTT	0	18	17	3672
TRH16010	TRH16010	0	CAGGTCTCCTTTTTCTTCATGTACCGTCTACTACAGATTTATGTTTTTTTTTTTTTTTTT	0	19	17	3887
TRH21198	TRH21198	0	GTAGCTCTGAGAATAATAGAAAATTTTGAGTTCTAGGAAAATAAAGCCGTTTTTTTTTTT	0	20	17	4102
TRH8391	TRH8391	0	CTTCATTTAAAATATATTGAAGAAGAAAGGACTCAGATTGCTAGCTACCTTTTTTTTTTT	0	21	17	4317
TRH18058	TRH18058	0	AAGATAGTACTTCAGTTGTTTTGATTCAGCAGACGCCAGATTTTTTTTTTTTTTTTTTTT	0	22	17	4532
TRH805	TRH805	0	ACACCAGCATAGCCACGGGAGCTCCACAGCACACCGGCACTTTTTTTTTTTTTTTTTTTT	0	23	17	4747
TRH11774	TRH11774	0	GATGAGGATACAGATTCAGTTTTCCTTGCCATCTGTACAATTTTTTTTTTTTTTTTTTTT	0	24	17	4962
TRH3464	TRH3464	0	CGCCGCCCTCACTGTCCCCCGGGGCTTTCTCCTACTCGTCTTTTTTTTTTTTTTTTTTTT	0	25	17	5177
TRH10773	TRH10773	0	GTATGCTATCCATGCCAAACCAAAACACAATACATTGACTTTTTTTTTTTTTTTTTTTTT	0	26	17	5392
TRH2549	TRH2549	0	TGAGCATGAACGTGCAGGGTGACTATGAGCCCATCGACGCTTTTTTTTTTTTTTTTTTTT	0	27	17	5607
TRH12953	TRH12953	0	AACCCACTGAAGGGCTTCAGGTTTCATTTTTTAATCTTCTTTTTTTTTTTTTTTTTTTTT	0	28	17	5822
TRH11476	TRH11476	0	CACTAGTATCAGAGCACAAGGGTGACTCCTACAAGTCAGATTTTTTTTTTTTTTTTTTTT	0	29	17	6037
TRH19283	TRH19283	0	GTGTATACACTCTTCACATCTCTCTACTCCCTCCGTATCTACCTTTTTTTTTTTTTTTTT	0	30	17	6252
TRH9296	TRH9296	0	CTTTTGGTACATGTGCTTCTCATATTGGTGTCATATTAACCTTTTTTTTTTTTTTTTTTT	0	31	17	6467
TRH3342	TRH3342	0	TCCCAGGGCTTCACTATTCCATGAACGAGCAGTGTCGCTTTTTTTTTTTTTTTTTTTTTT	0	32	17	6682
TRH7142	TRH7142	0	GAGTGTGCTCGAGTACTTAACATCGAACATCCTCGTAACTTTTTTTTTTTTTTTTTTTTT	0	33	17	6897
TRH3131	TRH3131	0	CAAAATCAATGCACTGCTACCTCCTGGTTTGGGTCCGTACTTTTTTTTTTTTTTTTTTTT	0	34	17	7112
TRH5994	TRH5994	0	AGCAAGATTTAATTTTCTTTGAATTTTAGTTTTTCATAGACTGAAATAAACCTAGTTTTT	0	35	17	7327
TRH6520	TRH6520	0	GTAGGTCTGATAGTTTTGGTTTTGTTTGTTCTGATATATGGGCTTTTTTTTTTTTTTTTT	0	36	17	7542
TRH9601	TRH9601	0	AAACAATGGTCTTGCTTGTCTTTCTTCTCTGACTTCCTTCTTTTTTTTTTTTTTTTTTTT	0	37	17	7757
TRH12578	TRH12578	0	ATGCTTCAAAAGTAGAGAGAGAAGTTCTGAGTGCTCTCTTGTTTTTTTTTTTTTTTTTTT	0	38	17	7972
TRH13316	TRH13316	0	ACCTCTTGTTTACAGGGCTGAGTACAAGGAGTATTATGAGTCTTTTTTTTTTTTTTTTTT	0	39	17	8187
TRH866	TRH866	0	GCCCTGGTGGTCCCAGACACAGAGCCCAAGAAGCTTCGGGTTTTTTTTTTTTTTTTTTTT	0	40	17	8402
TRH21472	TRH21472	0	AAACTCCTCGATGTTGTCCATCCTGCAGCAAAGACTTTAGTTTTTTTTTTTTTTTTTTTT	0	41	17	8617
TRH14976	TRH14976	0	ATCTGAGGAGAGTACTCTTCATGCAGAGTGAGTACCTTGGTTTTTTTTTTTTTTTTTTTT	0	42	17	8832
TRH10309	TRH10309	0	ATGATGAGCACATTTTCAAATATAGATTGCTCGTTCACTATTTTTTTTTTTTTTTTTTTT	0	43	17	9047
TRH266	TRH266	0	CCACAGGCAGTTCTGCAACCATGGGCAGTTCTGTAACCACTTTTTTTTTTTTTTTTTTTT	0	44	17	9262
TRH20501	TRH20501	0	TATAGGAGACCTGACATCCCATAAAAAAGATAAACTTGAACAGTTTTTTTTTTTTTTTTT	0	45	17	9477
TRH16122	TRH16122	0	AGGAGAGGCTGCAGTTAGACTACTTAACAAGCTGGGACTTTTTTTTTTTTTTTTTTTTTT	0	46	17	9692
TRH19886	TRH19886	0	GTCCACTCTCTAACATGTGATCTCTCTTCTGTGTTACCTACATTTTTTTTTTTTTTTTTT	0	47	17	9907
TRH7205	TRH7205	0	GGAAGAGCAGAACTTGATAGGCATAGAATACAGCTTCCACTTTTTTTTTTTTTTTTTTTT	0	48	17	10122
TRH5495	TRH5495	0	AAGGGAATAAGGAACAAGCTCTACAGGCTGGTAACTTACGTTTTTTTTTTTTTTTTTTTT	0	49	17	10337
TRH2514	TRH2514	0	AGTTGACAAGAGGCCACGCCTCCCTGAGTGCCAATATCCGTTTTTTTTTTTTTTTTTTTT	0	50	17	10552
TRH10048	TRH10048	0	GCTTAAACTAGACCTGGGCATCAATGAAGATGAAGTCACTTTTTTTTTTTTTTTTTTTTT	0	51	17	10767
TRH14505	TRH14505	0	GAAGGCTGATGTCATTATCCCTCAGAATAGGAAGCTTACCTTTTTTTTTTTTTTTTTTTT	0	52	17	10982
TRH9415	TRH9415	0	GTCTACCTTGCACTTAGAAAAACTTTGATGAAAAGGAGTTTTACCTTTTTTTTTTTTTTT	0	53	17	11197
TRH842	TRH842	0	CTCTGGGTCTCACAACTCTAAGACATCGGCAGCACGGGTTTTTTTTTTTTTTTTTTTTTT	0	54	17	11412
TRH19694	TRH19694	0	GTCTATCCCTTACAGATGGACAGATTACTTCAGAAGTAGATGGTTTTTTTTTTTTTTTTT	0	55	17	11627
TRH8907	TRH8907	0	ATTCCTGACTCCAGGTCTTCTAAGGCATCAAGTGACTTACTTTTTTTTTTTTTTTTTTTT	0	56	17	11842
TRH13733	TRH13733	0	AGAAACAGCACAGGTAGAATTCAGACTCCAATTTACCAGCTTTTTTTTTTTTTTTTTTTT	0	57	17	12057
TRH5854	TRH5854	0	TTACAAATGTAATGAATGTGGGAAATCGTTTACACGGAACTTTTTTTTTTTTTTTTTTTT	0	58	17	12272
TRH7037	TRH7037	0	CAGGATAACTTTCTAAAATGCATGTCTGGGATGATCTGTCTTTTTTTTTTTTTTTTTTTT	0	59	17	12487
TRH15930	TRH15930	0	GGGGCAGTGATAGCGAGGAGAAAGTAAAAACTTCAGTTAATTTTTTTTTTTTTTTTTTTT	0	60	17	12702
TRH13281	TRH13281	0	TTGGCCTATAACAGCATGTCTGTGGTAGACTCGGTATATCTTTTTTTTTTTTTTTTTTTT	0	61	17	12917
TRH16928	TRH16928	0	ACTAAAGAACATTTTCTTGAATGGAACTTGACAGGCCAATTTTTTTTTTTTTTTTTTTTT	0	62	17	13132
TRH4289	TRH4289	0	CTGTTCAACTTGTATTTAAATTGTCTGAGTGTTTTACCCGTTTTTTTTTTTTTTTTTTTT	0	63	17	13347
TRH14139	TRH14139	0	TTTGACATAAAGGACGAATTCTGATGTCTAGCTGAGAAGCTTTTTTTTTTTTTTTTTTTT	0	64	17	13562
TRH13856	TRH13856	0	TGGAAAATATGTTCAACCACTTGAAAGGAAAGCTTGTATCTTTTTTTTTTTTTTTTTTTT	0	65	17	13777
TRH15605	TRH15605	0	ACTTGGACCCTTTCAGTCAGTATTCTGATGAAGAAGTCTGTTTTTTTTTTTTTTTTTTTT	0	66	17	13992
TRH2497	TRH2497	0	GGGATGAGCATGCGCCATAGTGGCATGAGCATGCGTCACATTTTTTTTTTTTTTTTTTTT	0	67	17	14207
TRH15154	TRH15154	0	ACATGCTGAGAAGTAGACGCAGAATCACACAGACAGTAGTTTTTTTTTTTTTTTTTTTTT	0	68	17	14422
TRH14349	TRH14349	0	GCAAAGAGTTTGCAGTTCATAAAACACACTCTTAGAACACTTTTTTTTTTTTTTTTTTTT	0	69	17	14637
TRH6202	TRH6202	0	ATCGTAAAACCTTCAGAAGGAAAGAATGTTTTGTGGATTATTTTTTTTTTTTTTTTTTTT	0	70	17	14852
TRH10016	TRH10016	0	AAGATCAAAACCCAGTAAAGGTCCCTCAAGTCAACTTCTCTTTTTTTTTTTTTTTTTTTT	0	71	17	15067
TRH13494	TRH13494	0	TCTGCATTACTGTGGTGTGGGAGTAGACAAAGTCTACAACTTTTTTTTTTTTTTTTTTTT	0	72	17	15282
TRH6931	TRH6931	0	AGGTCATAATTATAGTGGCAGTGGACACATCCTACAGACGTTTTTTTTTTTTTTTTTTTT	0	73	17	15497
TRH758	TRH758	0	GGCTTCTGCCCGCGGAAGCCCATAGTGTGCTCTAAGATCGTTTTTTTTTTTTTTTTTTTT	0	74	17	15712
TRH6053	TRH6053	0	CACAAGACAGTCAAGACAGGTCAGAAAATCCTTATAGAGCTTTTTTTTTTTTTTTTTTTT	0	75	17	15927
TRH17670	TRH17670	0	TGTGCTACCATTTCTCTTTTGTTACTTGTCTGTCTCGCTATTTTTTTTTTTTTTTTTTTT	0	76	17	16142
TRH17756	TRH17756	0	CTCTTGTCAACCTGGGACTAAGTAAACATGCTGAAATCTGTTTTTTTTTTTTTTTTTTTT	0	77	17	16357
TRH19797	TRH19797	0	AACACTGATTCAGTTAAACAGGGATGGTTTACTGAATATACACCTTTTTTTTTTTTTTTT	0	78	17	16572
TRH2194	TRH2194	0	AAGAAGCAAGAGACGGCAGCGGTGTGTGGGGAGACGGATGTTTTTTTTTTTTTTTTTTTT	0	79	17	16787
TRH13910	TRH13910	0	GAGAGATTGGATCAGAGTCAGTCTTTCTCAACTGAGTGGTTTTTTTTTTTTTTTTTTTTT	0	80	17	17002
TRH21865	TRH21865	0	AAACCAGAACTTCGCTTGGAGAACAGAATGCAACCAGTGTTTTTTTTTTTTTTTTTTTTT	0	81	17	17217
TRH6736	TRH6736	0	CAGTTCTGCTGAAGAACTTAAATTAGCCATCCAGCTAACATTTTTTTTTTTTTTTTTTTT	0	82	17	17432
TRH14253	TRH14253	0	GCTGAGTCTAGAAGGATCATGCAGACTGTTCCTTACTTGTTTTTTTTTTTTTTTTTTTTT	0	83	17	17647
TRH21211	TRH21211	0	CCTTTAAGGAACTGGAGTTTCTTAGCATGGCCAACGTGGATTTTTTTTTTTTTTTTTTTT	0	84	17	17862
TRH8277	TRH8277	0	TAGATATCTATTGCTTACAGCCCAATGGTCACCATTCGTATTTTTTTTTTTTTTTTTTTT	0	85	17	18077
TRH11975	TRH11975	0	CCAATGTGATGAAGGTAATCAACAAGTACAAAGGCAATGTTTTTTTTTTTTTTTTTTTTT	0	86	17	18292
TRH806	TRH806	0	TGCCTCTTGCCCGCTGCGGACTATTTCAGAAAGCAATCGTTTTTTTTTTTTTTTTTTTTT	0	87	17	18507
TRH7138	TRH7138	0	GGGATTTTTTTTTTTTTTGTACATTTTGGCTGCAGTATTGTTTTTTTTTTTTTTTTTTTT	0	88	17	18722
TRH18681	TRH18681	0	GTTAGATGTAATAACATTGCTATCATTTCTGCTGCTCATGACTTTTTTTTTTTTTTTTTT	0	89	17	18937
TRH2417	TRH2417	0	AAAGACTGGGGACCCTAAAAACACCCCCACCAAAGAGTCGTTTTTTTTTTTTTTTTTTTT	0	90	17	19152
TRH9253	TRH9253	0	CTTTCTTCCATTTTTTTTTTTTTTAAAGAGCCTGTGATAGTTGCTTTTTTTTTTTTTTTT	0	91	17	19367
TRH10061	TRH10061	0	AGTGACTTTACACACAGACACCAAGAAACTGAGATCATTGTTTTTTTTTTTTTTTTTTTT	0	92	17	19582
TRH15906	TRH15906	0	AAGCCTCCTTTCCAGACTACTTACTACCTGGTACCTAAAGACTTTTTTTTTTTTTTTTTT	0	93	17	19797
TRH7094	TRH7094	0	GCTAGAAAAGGAAAAGGCTAAAGAACTTGCCACTAAACGGTTTTTTTTTTTTTTTTTTTT	0	94	17	20012
TRH14867	TRH14867	0	CTTTGTGGTACCATGCTAAAGGAAGTCAAAATGACTGAAGTTTTTTTTTTTTTTTTTTTT	0	95	17	20227
TRH8552	TRH8552	0	CTTTTTGAGAGAGTTAGACATACCCTGGAATGCCCGATATTTTTTTTTTTTTTTTTTTTT	0	96	17	20442
TRH6155	TRH6155	0	ATATCTCATCCTACCTTAAATTTTCCTCAATCAGCAATATGAACCTTTTTTTTTTTTTTT	0	97	17	20657
TRH5319	TRH5319	0	AACTTTGTCAAGCTCATTTCCTGGTATGACAATGAATACGTTTTTTTTTTTTTTTTTTTT	0	98	17	20872
TRH17669	TRH17669	0	CTGGTACTCTTCAACTCCTCTCTGGTTTTCATCGTTACCTTTTTTTTTTTTTTTTTTTTT	0	99	17	21087
TRH7556	TRH7556	0	GTGTAGGACTGGAATTTCAAGCATAAATGAATATTTTACAATGGTTTTTTTTTTTTTTTT	0	100	17	21302
TRH3058	TRH3058	0	TAAGTCGGATGACTCAGGGCCTGCGCTGGGTCCGCTTTACTTTTTTTTTTTTTTTTTTTT	0	101	17	21517
TRH16081	TRH16081	0	ATTAGCACAAGCTTCACTACCAGATTCTGATCCTATCGCTTTTTTTTTTTTTTTTTTTTT	0	102	17	21732
TRH21201	TRH21201	0	GATACATGGCCTGTGAGTCCCCATTCTAGAGCCAAAGAGGTTTTTTTTTTTTTTTTTTTT	0	103	17	21947
TRH7489	TRH7489	0	GCTGCTGGTGAAGTATTAAAGCACTTGAAAGACCTGATTTTTTTTTTTTTTTTTTTTTTT	0	104	17	22162
CTRL:(+)Pro25G	(+)Pro25G	0	ATCATCGTAGCTGGTCAGTGTATCC	pos	105	17	22377
CTRL:(+)Pro25G_onG3PDH570_1(60)	(+)Pro25G_onG3PDH570_1(60)	0	ATCATCGTAGCTGGTCAGTGTATCCGTGTGAACCATGAGAAGTATGACAATTTTTTTTTT	pos	1	18	18
TRH9134	TRH9134	0	GATCATCATTTTCCCCAGCAAGAAACTCTACAAGATAGCTTTTTTTTTTTTTTTTTTTTT	0	2	18	233
TRH5106	TRH5106	0	GGATAAGAGGTTCACGATCAGATATATCTCTCTGAACTCACCTTTTTTTTTTTTTTTTTT	0	3	18	448
TRH13549	TRH13549	0	GATGGATAAGGTATTTCCGGTGTGAACAGTTTGAATTTGTTTTTTTTTTTTTTTTTTTTT	0	4	18	663
TRH11138	TRH11138	0	ATTATCTTTATTTAACATTGCCCGAACAATGTGCAAGACGTTTTTTTTTTTTTTTTTTTT	0	5	18	878
TRH16370	TRH16370	0	ATTTTTAAACACTCTGAAAACCTGTTTCCAAAAGATACGATGTTTTTTTTTTTTTTTTTT	0	6	18	1093
TRH2957	TRH2957	0	GGAGGGCAGTGCTGACCTGCGGAAGCAGATGTCTCGGTTGTTTTTTTTTTTTTTTTTTTT	0	7	18	1308
TRH5563	TRH5563	0	ATGAAAGAATTCATATTGGAGAGAAACCGTATGAACGTAATTTTTTTTTTTTTTTTTTTT	0	8	18	1523
TRH1339	TRH1339	0	GAGCGCTCAGGCTCCTTCCGCGGAAAGGGAAAGCAAGCGATTTTTTTTTTTTTTTTTTTT	0	9	18	1738
TRH1467	TRH1467	0	ACCCGTTGCTGCTTACCTACCGCGCCGAGGCAAAGCCGCTTTTTTTTTTTTTTTTTTTTT	0	10	18	1953
TRH14705	TRH14705	0	GTTTATTGAATGCACATCCTAATGCTGATCAGGGACATAGTTTTTTTTTTTTTTTTTTTT	0	11	18	2168
TRH10164	TRH10164	0	CCTATGAAGCCACTGAACAGGACTATATTTTGGATTGAGTTTTTTTTTTTTTTTTTTTTT	0	12	18	2383
TRH21875	TRH21875	0	GGGGACATCTGGACAGAACGTGAGTGATATCTTCCGGTATTTTTTTTTTTTTTTTTTTTT	0	13	18	2598
TRH11458	TRH11458	0	AGATTCTGAAAGAGATCAAATCCATAAAGGAAACAATCTGCTTTTTTTTTTTTTTTTTTT	0	14	18	2813
TRH19444	TRH19444	0	TACTGGCTTATTCTCTTTTTATCTCTCCCCTGGACACTCTTTTTTTTTTTTTTTTTTTTT	0	15	18	3028
TRH21493	TRH21493	0	CATAGAGCCATCTTTTTTAATCGTATTGGTGGCGTGCAGCTTTTTTTTTTTTTTTTTTTT	0	16	18	3243
TRH4943	TRH4943	0	ACATGCGAATCTACAAGAAGGGTGATATTGTAGACATCAATTTTTTTTTTTTTTTTTTTT	0	17	18	3458
TRH13283	TRH13283	0	TTTACAATGTAAACAGATGCAAGGGAACGTATATTAGTCTCGTTTTTTTTTTTTTTTTTT	0	18	18	3673
TRH10539	TRH10539	0	TCAGATTCCAAAGACTGGAATAAAATTTAACCTGGGACCTTTTTTTTTTTTTTTTTTTTT	0	19	18	3888
TRH7833	TRH7833	0	GGATTGAAGAACCAGGGAATCTGCCTGAACTAATATCTAGTTTTTTTTTTTTTTTTTTTT	0	20	18	4103
TRH21720	TRH21720	0	AATGCATCGTAAAACCTTCAGAAGGAAAGAATGTTGTGGATTTTTTTTTTTTTTTTTTTT	0	21	18	4318
TRH8498	TRH8498	0	GGGAGAATGTGTGATCAACGAGGAGTATAAAATATGGAAGTTTTTTTTTTTTTTTTTTTT	0	22	18	4533
TRH21582	TRH21582	0	AGGCATGCCAAGTGGAATCTCTGCATATCCATCTGGATACTTTTTTTTTTTTTTTTTTTT	0	23	18	4748
TRH16474	TRH16474	0	AAGCTCTGTGTCTATAACCACACACGCGTGCTGTATAAATTTTTTTTTTTTTTTTTTTTT	0	24	18	4963
TRH18103	TRH18103	0	ACAAAGCTGATTACTGTGACAGTGGCTTTATTGTAGTTATTGCTTTTTTTTTTTTTTTTT	0	25	18	5178
TRH7560	TRH7560	0	CTCATCCATCAGGTTTATTCACACACTTCTATAAAACGGGTTTTTTTTTTTTTTTTTTTT	0	26	18	5393
TRH18685	TRH18685	0	AAAGCCCGTCATTTACAAAGAATTAAATCAACCACTTATCGTTTTTTTTTTTTTTTTTTT	0	27	18	5608
TRH776	TRH776	0	GGCACCTAGCTCCCAGGTCTCTACAGGGCCATGCGACTCGTTTTTTTTTTTTTTTTTTTT	0	28	18	5823
TRH3283	TRH3283	0	ACAGCTATTAGTGGGGGTGCAGGGAGCAAGATTACCGGAGTTTTTTTTTTTTTTTTTTTT	0	29	18	6038
TRH14205	TRH14205	0	CAGTGTTTATCCAGGACAAAAACTTTTGAAGAGTTCTAGAGATTTTTTTTTTTTTTTTTT	0	30	18	6253
TRH13717	TRH13717	0	CAGTGAGTGTATTGGAACAGACCTGGAAAAACTGAGTCTTTTTTTTTTTTTTTTTTTTTT	0	31	18	6468
TRH20006	TRH20006	0	ACTTAGCTGCTAGTGTGAGAATAGGAAAGTTGATTTTGACTCCTTTTTTTTTTTTTTTTT	0	32	18	6683
TRH3188	TRH3188	0	GTCATTGCCGAGCTGGTCAACGTCCTCCAGGAGCGAGTAGTTTTTTTTTTTTTTTTTTTT	0	33	18	6898
TRH3746	TRH3746	0	CCTTACTTCCGAAATGAGGTGATAGTGAAGGAGTATGAGTTTTTTTTTTTTTTTTTTTTT	0	34	18	7113
TRH8029	TRH8029	0	ATTCAAGAACACATTAACCTGGGCATCAAATATAACCCAATTTTTTTTTTTTTTTTTTTT	0	35	18	7328
TRH15914	TRH15914	0	GCTTCGGATTCTGAAGAGTGTGGTAATAGAAGTGAACAGTTTTTTTTTTTTTTTTTTTTT	0	36	18	7543
TRH1416	TRH1416	0	CGCAGGTCCGCATCCTCGGCTCCACCATCATGACTGAACGTTTTTTTTTTTTTTTTTTTT	0	37	18	7758
TRH18256	TRH18256	0	GACCTGTGGTTATAACTACAGAAGTCTGCTCAACGAAGCTTTTTTTTTTTTTTTTTTTTT	0	38	18	7973
TRH8727	TRH8727	0	GCCCTAGAGAAGGATTATGAAGAGGTTGTTACGGATTCTGTTTTTTTTTTTTTTTTTTTT	0	39	18	8188
TRH12891	TRH12891	0	CATGCTTTCTCATTAAGACAACTCTACCCACAGTGACATTTTTTTTTTTTTTTTTTTTTT	0	40	18	8403
TRH17518	TRH17518	0	TCATTCACCACGGTCAAAGTAAGGTGTGGCTAGTTATATGTTTTTTTTTTTTTTTTTTTT	0	41	18	8618
TRH9385	TRH9385	0	ATAAAAGAAGCTCAAAGGAGGAGAGGAAAAGAAGAAATAAACGTTTTTTTTTTTTTTTTT	0	42	18	8833
TRH13920	TRH13920	0	AGGAGCTGTGACTTTCTCTTTAGTTCCCACGACTCTAAACTTTTTTTTTTTTTTTTTTTT	0	43	18	9048
TRH1995	TRH1995	0	TGGAGGGGATAAGGGGGCAAGGAAGGGGCAGCCGGTGGATTTTTTTTTTTTTTTTTTTTT	0	44	18	9263
TRH2933	TRH2933	0	CAACCCCCGAAGAGCCCTTACTCAGGGAGCAACGGGGTTATTTTTTTTTTTTTTTTTTTT	0	45	18	9478
TRH4393	TRH4393	0	CTTGCAGCAATTAAGATCTGGCCATAGGTTAAGTAACATCTTTTTTTTTTTTTTTTTTTT	0	46	18	9693
TRH3988	TRH3988	0	ACTAAGAAGAACAAGGAGGAGGCTGCAGAATACGCTAAACTTTTTTTTTTTTTTTTTTTT	0	47	18	9908
TRH18090	TRH18090	0	CAAAACTTGCTCCAAATCTTGAAGATACCAGGTAGTGTCCTTTTTTTTTTTTTTTTTTTT	0	48	18	10123
TRH2577	TRH2577	0	AGTGACCTAAGCTATGACAGGCGGGTCTGCCTGCCCGGTTTTTTTTTTTTTTTTTTTTTT	0	49	18	10338
TRH19185	TRH19185	0	CAATAGCTGCCTCGATTCTACTGACTCAGAAAGTAGCCATTTTTTTTTTTTTTTTTTTTT	0	50	18	10553
TRH17364	TRH17364	0	CACAAATACAACATAACCTGTTTAAAGATAAAGCAGGGTGTAACCTTTTTTTTTTTTTTT	0	51	18	10768
TRH3972	TRH3972	0	AGTATACCAAAAATTTTAATGACTTTAAAGACAGGATGAAGTCGGATTTTTTTTTTTTTT	0	52	18	10983
TRH19943	TRH19943	0	AAGTCTTCTGAACTGTGCAGTTCAACAAGTACTTTATCCTACGTTTTTTTTTTTTTTTTT	0	53	18	11198
TRH21786	TRH21786	0	AATCACCCTGAAAGGTTTCCGAAATGGCAATTTTGGAGTTTTTTTTTTTTTTTTTTTTTT	0	54	18	11413
TRH14863	TRH14863	0	GATATAAAAACAAGCAATCCTTTTCATCATGATCAGTTAGATCGTTTTTTTTTTTTTTTT	0	55	18	11628
TRH10514	TRH10514	0	ACAGCATATTAGGTCACTGTACCACAAGAGTGGAACATTGTTTTTTTTTTTTTTTTTTTT	0	56	18	11843
TRH3670	TRH3670	0	GAAATGGTCTCTAGGAGACATGCTGGAAAAGTGTTTGTACTTTTTTTTTTTTTTTTTTTT	0	57	18	12058
TRH15983	TRH15983	0	GAGGCTGTTTGAGATATTAATACTTGAGAATATGGTTGTGTGCTTTTTTTTTTTTTTTTT	0	58	18	12273
TRH14186	TRH14186	0	TCATTTCCTGTCTCTTTTTCTAGATCAAATTCCAGCAAGCTTTTTTTTTTTTTTTTTTTT	0	59	18	12488
TRH6864	TRH6864	0	AGTATGATGGAATCATCCTTCCTGGAAAATAAACTTGATCTTTTTTTTTTTTTTTTTTTT	0	60	18	12703
TRH17985	TRH17985	0	CCTAGAATTTCAGAATCTGCAAGAAAATCTGCCAATTGACTTTTTTTTTTTTTTTTTTTT	0	61	18	12918
TRH6298	TRH6298	0	AAGGTATTTTAGATCTGACTGAAATGATTGGGCAATTGGTTTTTTTTTTTTTTTTTTTTT	0	62	18	13133
TRH11800	TRH11800	0	ATTATTTTTAGGAGCATGTTGGAAGCTGCTGGTAGTTATTACGTTTTTTTTTTTTTTTTT	0	63	18	13348
TRH21170	TRH21170	0	TCTAAGATTTGGAGCTGTTGAGGAGTGGCTCATAGTAGACTTTTTTTTTTTTTTTTTTTT	0	64	18	13563
TRH21178	TRH21178	0	AGAAATACGGAAGTGACAAAGTCCGGGTGATAACGCTGGTTTTTTTTTTTTTTTTTTTTT	0	65	18	13778
TRH7713	TRH7713	0	ATTTATTATTGGAGGGTTCAACACCTTGGTGCCTACTCTATTTTTTTTTTTTTTTTTTTT	0	66	18	13993
TRH6468	TRH6468	0	CTTCTGTGCAAACAACACAAACTATTAATGAGCTTTCTATGATTTTTTTTTTTTTTTTTT	0	67	18	14208
TRH19056	TRH19056	0	TTCCTCTTTACAAAAACATGTTTCTTTTCAGATGAATGAATTAGGTTTTTTTTTTTTTTT	0	68	18	14423
TRH18387	TRH18387	0	AATTAAGGGCTGTGTAGACAACTTGATGCTCAGAGAGATCTTTTTTTTTTTTTTTTTTTT	0	69	18	14638
TRH3053	TRH3053	0	TCACGGGGAAGACATGCCATCTGCCAAGCAGCTAGCCGATTTTTTTTTTTTTTTTTTTTT	0	70	18	14853
TRH11157	TRH11157	0	CAAGTCACCAGAGAAAGAGCAGAAAAGGAGTTTACTCAAGTTTTTTTTTTTTTTTTTTTT	0	71	18	15068
TRH16316	TRH16316	0	TCAAAGTGTATAATGAAGAAGGGACATACAGAGATGCCTCTTTTTTTTTTTTTTTTTTTT	0	72	18	15283
TRH15462	TRH15462	0	CCTATAAATACAGGGTAGTAAGTGAACCTGTGTACCAAAAGTTTCGTTTTTTTTTTTTTT	0	73	18	15498
TRH18686	TRH18686	0	ATATGTGGTTTATGGTGTGGAATGTTCACGTACAAGCTTCTTTTTTTTTTTTTTTTTTTT	0	74	18	15713
TRH15895	TRH15895	0	AAAAAGAATTAAATGGAGATTCGGATTTAGATCCTGAAAACGTTTTTTTTTTTTTTTTTT	0	75	18	15928
TRH19811	TRH19811	0	GCCTGAAGATTTCAGAGTTTATCACTGCATGAAATCTACATTTTTTTTTTTTTTTTTTTT	0	76	18	16143
TRH12470	TRH12470	0	CATATTTGAATACATGATGATGCTTGGACAAGATTCACTACTTTTTTTTTTTTTTTTTTT	0	77	18	16358
TRH13907	TRH13907	0	AGACTCTGCCCTCTGGAAATAATATTCCTCAGAATTACTGTTTTTTTTTTTTTTTTTTTT	0	78	18	16573
TRH17411	TRH17411	0	TCAGAAGTGAAAAATCGGAAACTAGAAACCAAAATCAGTATTTTTTTTTTTTTTTTTTTT	0	79	18	16788
TRH14015	TRH14015	0	ATCCCCAAGACACCTATTCTGATTACACAGAGGTCAGAGTTTTTTTTTTTTTTTTTTTTT	0	80	18	17003
TRH12261	TRH12261	0	CACCTGGGATTTGTACTCATTTTCCAAGTTGATTAAAATATTTTTTTTTTTTTTTTTTTT	0	81	18	17218
TRH10179	TRH10179	0	TACCATATCCAAACTGTGAGTGTTGTTCATGTTGGGATAGTTTTTTTTTTTTTTTTTTTT	0	82	18	17433
TRH498	TRH498	0	TCTGCTCCAAGGAAGAGCCTTTGGCTCTGCACTTCCCGTATTTTTTTTTTTTTTTTTTTT	0	83	18	17648
TRH18247	TRH18247	0	GGTGGAATCAGAGCTATGATCGACTAAGGAGTCTAATAGGTTTTTTTTTTTTTTTTTTTT	0	84	18	17863
TRH21785	TRH21785	0	CAAAGAAGAGTACCAGTTAGCACAAGTGGAGCAGAAAGCGTTTTTTTTTTTTTTTTTTTT	0	85	18	18078
TRH16694	TRH16694	0	GCATTCTGCTGTTGGTTAAAGAGAAGGATTTTGAACAATATTTTTTTTTTTTTTTTTTTT	0	86	18	18293
TRH13889	TRH13889	0	AGCACAGTGGAGATCTTTAAAAACCATAATGTAGCACGGTTTTTTTTTTTTTTTTTTTTT	0	87	18	18508
TRH2387	TRH2387	0	GCCCCTGTCCTACTGGTGGTTCCTGCACCTGCTCGGACAATTTTTTTTTTTTTTTTTTTT	0	88	18	18723
TRH2559	TRH2559	0	CTGTGCCACCACCACAGTCCACACTCCTGGCTGTATCGTGTTTTTTTTTTTTTTTTTTTT	0	89	18	18938
TRH15112	TRH15112	0	GTAAATACGAGCTTATTCAAGCCCCTTTGACAAAATGGTCTTTTTTTTTTTTTTTTTTTT	0	90	18	19153
TRH15256	TRH15256	0	CCCATTGGAAGATTCAAATACAAATACTGAAGCTCGAGTTTTTTTTTTTTTTTTTTTTTT	0	91	18	19368
TRH9396	TRH9396	0	GGGAACATCTAAGGGCTTTGTGCATGTTAATAGTGTCTTCTTTTTTTTTTTTTTTTTTTT	0	92	18	19583
TRH15812	TRH15812	0	AATGTAGCCTGTAGAGTGCTTAATGAGGAGAAGGACGAGATTTTTTTTTTTTTTTTTTTT	0	93	18	19798
TRH20568	TRH20568	0	TGACTATTATGAATGATCATGAACTTATGAGCACAGGAAGTGTTTTTTTTTTTTTTTTTT	0	94	18	20013
TRH4961	TRH4961	0	CCAAAAGTATATCAAGAGCCACTACAAGGTGGGTGAGAACTTTTTTTTTTTTTTTTTTTT	0	95	18	20228
TRH11866	TRH11866	0	AAGCATCACAGGTCCCCAAGCTAAGTCATATGTATAGCATTTTTTTTTTTTTTTTTTTTT	0	96	18	20443
TRH5471	TRH5471	0	CTGGTCAGCATTTAAAATGTGCTTATTATTTGTACCAATTGTTTTTTTTTTTTTTTTTTT	0	97	18	20658
TRH17466	TRH17466	0	ATGTACAGTTGTCTATCTACTCAGTGATGCTCCACGGATGTTTTTTTTTTTTTTTTTTTT	0	98	18	20873
TRH20338	TRH20338	0	TGTGTGCCCTGAATTAGTACCCCAAATTAAAGTGTAAGGTTTTTTTTTTTTTTTTTTTTT	0	99	18	21088
TRH2070	TRH2070	0	ACTGCTCAGCTAGACCGCAGCTGCGGGTGCTGATTGGCGCTTTTTTTTTTTTTTTTTTTT	0	100	18	21303
TRH5586	TRH5586	0	TACAAGAGGGTTATGATCATAGCTACTGCTTCATCGCAACTTTTTTTTTTTTTTTTTTTT	0	101	18	21518
TRH395	TRH395	0	AGAGAAAGCTTTTAGCAGGGAGCCTGCTGGTACAGCGTATTTTTTTTTTTTTTTTTTTTT	0	102	18	21733
TRH19317	TRH19317	0	CTCCTTGGAGCACTCAAGAGTATTGAGTCACTTGCTAAACTTTTTTTTTTTTTTTTTTTT	0	103	18	21948
TRH10064	TRH10064	0	TTCTACAAAATGAAGAAGAAAAGCCATCAGTTGGTATGCTTTTTTTTTTTTTTTTTTTTT	0	104	18	22163
CTRL:(+)Pro25G_onG3PDH570_1(60)	(+)Pro25G_onG3PDH570_1(60)	0	ATCATCGTAGCTGGTCAGTGTATCCGTGTGAACCATGAGAAGTATGACAATTTTTTTTTT	pos	105	18	22378
CTRL:(-)GD11	(-)GD11	0	GCTAGCTAGCTAGCTAGCGCTAGCGAAAGCTAGCGCTAGCTAGCTAGCTAGCTTTTTTTT	neg	1	19	19
TRH4907	TRH4907	0	ACATTCCAATTCTTCTACCTTGCCTTTATTTTTTGCAACGTTTTTTTTTTTTTTTTTTTT	0	2	19	234
TRH17964	TRH17964	0	ATAACATCTGGAGCATTAACATGTCTGAGGTTTCCCAAGTTTTTTTTTTTTTTTTTTTTT	0	3	19	449
TRH9500	TRH9500	0	AAGATAAAACAACCTCATTGTTTTATACCCTGGTGATACCTATGCTTTTTTTTTTTTTTT	0	4	19	664
TRH7597	TRH7597	0	CATGGCCTTCTATGTTTGTACCCCTAATATATCCAATGTGTTTTTTTTTTTTTTTTTTTT	0	5	19	879
TRH6732	TRH6732	0	AGGGTCTCTATGGAATTAATGATGATGTCTTCCTCAATGTTTTTTTTTTTTTTTTTTTTT	0	6	19	1094
TRH6156	TRH6156	0	CTGTAGTGGGTCTCTTTTTTGGGGCAGCTGTATTCATATATTTTTTTTTTTTTTTTTTTT	0	7	19	1309
TRH13971	TRH13971	0	CTAGCCCGAAGCATCTTGTGCAATAAAAGCTTAGATTAGCTTTTTTTTTTTTTTTTTTTT	0	8	19	1524
TRH16263	TRH16263	0	ACACTTCTATCCAGAACCTGAGTCTGTTTTCATTCCTCCTTTTTTTTTTTTTTTTTTTTT	0	9	19	1739
TRH3407	TRH3407	0	CACAAATCGCCTCCGCGGAGCAGCCGACGAGATAAGCGAATTTTTTTTTTTTTTTTTTTT	0	10	19	1954
TRH4411	TRH4411	0	TTGTCAAGCTCATTTCCTGGTATGATAATGAATACGGCTATTTTTTTTTTTTTTTTTTTT	0	11	19	2169
TRH3741	TRH3741	0	CATCCTCTTGCTTATATCTTATACTTACATTCTATTAACTGTTCAACATCGCTTTTTTTT	0	12	19	2384
TRH8086	TRH8086	0	AAAAAATTTCTATTGCCCCCCCTCCCACTGATAAGTATCTTTTTTTTTTTTTTTTTTTTT	0	13	19	2599
TRH4176	TRH4176	0	TTTTTATTTTTCTGAATACACAAGTAACTGGACATTCGCCTTTTTTTTTTTTTTTTTTTT	0	14	19	2814
TRH9426	TRH9426	0	GATCGATCATAAAGCAAGCAAAGAAATGTCACTTGATACTTTTTTTTTTTTTTTTTTTTT	0	15	19	3029
TRH5515	TRH5515	0	GCATAAGCAGTTTCTAATGAAGGTTTTTATTCCTACGCATTTTTTTTTTTTTTTTTTTTT	0	16	19	3244
TRH8328	TRH8328	0	CTTGTGATCATAGACTCCAAAGCAGAGGTGTATTACTATGGTTTTTTTTTTTTTTTTTTT	0	17	19	3459
TRH16696	TRH16696	0	ACCTCACTAATTTTTTACATTGTGTACTTGCCCTCAATTACCTTTTTTTTTTTTTTTTTT	0	18	19	3674
TRH7778	TRH7778	0	ATGAAACTGAAGAACTGAGGAGTGATGAAGATGTTATGGATTTTTTTTTTTTTTTTTTTT	0	19	19	3889
TRH10694	TRH10694	0	GTATGGAGCTCCAAGGGAATGAAAGAATCAGAGAATCTTATTTTTTTTTTTTTTTTTTTT	0	20	19	4104
TRH211	TRH211	0	CCACTCATTTCTAATGCCATTGCCACCATCTTTACACCGCTTTTTTTTTTTTTTTTTTTT	0	21	19	4319
TRH15921	TRH15921	0	GTACAAAGGAACAAAGCAAGCATGTAGAACTAGAGGTACTGCTTTTTTTTTTTTTTTTTT	0	22	19	4534
TRH7735	TRH7735	0	TCCATTTAGACTTTCAGGCATACTGAACATCATTGCTAGCTTTTTTTTTTTTTTTTTTTT	0	23	19	4749
TRH19479	TRH19479	0	AGAAGAGAAAGCCTATGCAGGAGACTAACCCTGATCATATTTTTTTTTTTTTTTTTTTTT	0	24	19	4964
TRH11797	TRH11797	0	AGCTCTTTTGCACTTCAGTTCTTTGCACTCTTGTGTTATCTTTTTTTTTTTTTTTTTTTT	0	25	19	5179
TRH16013	TRH16013	0	TAGATTCCATCAGCTCAAACTCTGATCAGAATTATGACTACCTTTTTTTTTTTTTTTTTT	0	26	19	5394
TRH10800	TRH10800	0	GCTGGTGCACACATGTATATCTGTGTTTCTTTTTGGGTATTTTTTTTTTTTTTTTTTTTT	0	27	19	5609
TRH741	TRH741	0	GTGCCCTTCTGCTGTGGCAGTGACAACTGTGCCTAGCCGGTTTTTTTTTTTTTTTTTTTT	0	28	19	5824
TRH6514	TRH6514	0	GAATTCATGGCCTAATGTACACAAAGAAATAAAATACCAACATTTTTTTTTTTTTTTTTT	0	29	19	6039
TRH5730	TRH5730	0	GCAAACTTACCATGTGAAAGTCATCATAAGAGATTCCGTATTTTTTTTTTTTTTTTTTTT	0	30	19	6254
TRH10958	TRH10958	0	AAGTTTAGTGTGAAGACAAAACTCCACAAAATCATCAAATCTTTTTTTTTTTTTTTTTTT	0	31	19	6469
TRH15868	TRH15868	0	TCCCGAAGAGTTTTCAGAGAAATATCACAGTCAGTATGCTTTTTTTTTTTTTTTTTTTTT	0	32	19	6684
TRH12245	TRH12245	0	GAGATACAGAGGAGAAGAGACAAGACGACAGACAGGAGACTTTTTTTTTTTTTTTTTTTT	0	33	19	6899
TRH4814	TRH4814	0	ACTCAATCTTTAGTCATCTGTATATGCTATTGAAATACATCCTAAAACATATACCTCTTT	0	34	19	7114
TRH2656	TRH2656	0	CTGTTCGTACCTGTTGGAAGCAGCTCTCCCCGTTTCGCGATTTTTTTTTTTTTTTTTTTT	0	35	19	7329
TRH814	TRH814	0	ATTGACCTGACAGCGCCAGAGACAGAGAAGGCCGCCCTTGTTTTTTTTTTTTTTTTTTTT	0	36	19	7544
TRH12256	TRH12256	0	AGCCATCTCACCCTGAATACTGTGAGTGGACAGATTTATATTTTTTTTTTTTTTTTTTTT	0	37	19	7759
TRH11520	TRH11520	0	AGTATGAAACTCTGGGATCATGAGTGTTTTAAAGAAAGTAGATGCTTTTTTTTTTTTTTT	0	38	19	7974
TRH10315	TRH10315	0	AGAAAACACAACATCCTCAGAGTCTGAGAGCAGAAAGAAGTTTTTTTTTTTTTTTTTTTT	0	39	19	8189
TRH10171	TRH10171	0	AGCAGACATTCTGTACATTCTTTATGTAATGAAGGGTCCCTTTTTTTTTTTTTTTTTTTT	0	40	19	8404
TRH16003	TRH16003	0	AAAGTACAGAGTGTGTGATTCAGACATGACATCACAATAGGTTTTTTTTTTTTTTTTTTT	0	41	19	8619
TRH16644	TRH16644	0	AACGTGTGGTAAACACTTAAATGTAGACACTTGGATGAATCTTTTTTTTTTTTTTTTTTT	0	42	19	8834
TRH4333	TRH4333	0	GTGTCTGTTTTCTATGCAATGGTGACACCTATGCTTAATCTTTTTTTTTTTTTTTTTTTT	0	43	19	9049
TRH945	TRH945	0	CTGCTGCTGCCATGCAGGGTACTGCTGATGTCACGGGTCCTTTTTTTTTTTTTTTTTTTT	0	44	19	9264
TRH10310	TRH10310	0	AATGTATTGGCTTGGTCTCTCCCATCATATACACTGTCCTTTTTTTTTTTTTTTTTTTTT	0	45	19	9479
TRH3902	TRH3902	0	AGCCCTCCATACTCTCTTGAATACCATCAATAAAGTTCGCTTTTTTTTTTTTTTTTTTTT	0	46	19	9694
TRH20145	TRH20145	0	GCAGTTGTAGACCAAAGATGTCTCCCATATGTACAGGGTATTTTTTTTTTTTTTTTTTTT	0	47	19	9909
TRH12372	TRH12372	0	GGCTAAAGAGCAGAGAGGAAACTCAGGAAGACTTTCACTTTTTTTTTTTTTTTTTTTTTT	0	48	19	10124
TRH9104	TRH9104	0	GTGTGCTGATAGAAGTCCGTCTGGATTTTTCTTATACTGCTTTTTTTTTTTTTTTTTTTT	0	49	19	10339
TRH18538	TRH18538	0	CCAGATAGTCAACAACATCCTGAGAAGACAGATTGGTACCTTTTTTTTTTTTTTTTTTTT	0	50	19	10554
TRH6192	TRH6192	0	ACTGGAGAGAAACCCTATGAATGTAATCAGTGTGGTAACGTTTTTTTTTTTTTTTTTTTT	0	51	19	10769
TRH19701	TRH19701	0	ATCGAAGACTATTTCCCGGAGTATGCCAATTATACTGTCCTTTTTTTTTTTTTTTTTTTT	0	52	19	10984
TRH13026	TRH13026	0	ATCTCCGTATCTCATGTTCTCTGCCTATTCTTTTCTGGATTTTTTTTTTTTTTTTTTTTT	0	53	19	11199
TRH496	TRH496	0	AGCTCAGCTGTCCTTCATGTCACCTTCACCAACGGCCAAATTTTTTTTTTTTTTTTTTTT	0	54	19	11414
TRH4848	TRH4848	0	GAGGTTTTCCTTTCACAGTTTAAGCTGGAGGAGACCTATGTTTTTTTTTTTTTTTTTTTT	0	55	19	11629
TRH10874	TRH10874	0	TAAACCACTTTACTAAGTGGGCAGAAGCCCAGGAGTTACTTTTTTTTTTTTTTTTTTTTT	0	56	19	11844
TRH17473	TRH17473	0	ACAGCTGTCATAATAGACACAACAGCAAGGTCTAGAGCACTTTTTTTTTTTTTTTTTTTT	0	57	19	12059
TRH653	TRH653	0	CCCAGGCCATCCTCACGCCAAGAGTGAAGACTATTGCTCGTTTTTTTTTTTTTTTTTTTT	0	58	19	12274
TRH3821	TRH3821	0	TCTCAATGACAACTTTGTAAAGCTCATTTCCTGGTATGACTTTTTTTTTTTTTTTTTTTT	0	59	19	12489
TRH540	TRH540	0	AGGCCGCGGGGCTCGTGGAGTCCTATAGGATGAGGTTCCGTTTTTTTTTTTTTTTTTTTT	0	60	19	12704
TRH15254	TRH15254	0	GCCTCTGAGCTAACTTCTGCTTCAAGAACCAACGTTACTATTTTTTTTTTTTTTTTTTTT	0	61	19	12919
TRH17512	TRH17512	0	AAGCAGATAATGAACCTCAAAAGACATGAAAAGGACGACTTTTTTTTTTTTTTTTTTTTT	0	62	19	13134
TRH5607	TRH5607	0	CTCTTCACTCTTAAGAAACTTCTTTATTCAGCTGTGGTATCACCTTTTTTTTTTTTTTTT	0	63	19	13349
TRH16527	TRH16527	0	ACCTTGTCGGACATCTTTATTTCTTCCTGATGTTTAGATACCTTTTTTTTTTTTTTTTTT	0	64	19	13564
TRH7976	TRH7976	0	ACATCAGATTTTGTTGTTCTTTATAAATTGTTTTACTGTCTGCGTTTTTTTTTTTTTTTT	0	65	19	13779
TRH12477	TRH12477	0	CAGCTTAGTTGGATTCCTGCTTATCTTGGCAAAGACATAGTTTTTTTTTTTTTTTTTTTT	0	66	19	13994
TRH1329	TRH1329	0	CCTGAGCCCTGGACCCGAAAGGGCAAGGACCGCACTCGACTTTTTTTTTTTTTTTTTTTT	0	67	19	14209
TRH3055	TRH3055	0	GAGCCGTCGGGGCCACCTGCGCTCGGCTTCAAGTACGACTTTTTTTTTTTTTTTTTTTTT	0	68	19	14424
TRH10533	TRH10533	0	TTAACCCTGTGGTATATGGAGTCAAGACTAGGGAGATTCGTTTTTTTTTTTTTTTTTTTT	0	69	19	14639
TRH20187	TRH20187	0	GCTCACGAGTCAGAATATCTTATCTATTTCCAAACTCGCCTTTTTTTTTTTTTTTTTTTT	0	70	19	14854
TRH3835	TRH3835	0	TGAAGAAGGACAGAATAACTTTGACTCCTCTGGCGTAAATTTTTTTTTTTTTTTTTTTTT	0	71	19	15069
TRH7079	TRH7079	0	CTTCCGATTCTTGATAGAAATCCAGAGGGAAAGTATAGTGTTTTTTTTTTTTTTTTTTTT	0	72	19	15284
TRH20970	TRH20970	0	CGAATTTCATTGTTTAGACCGAACCTGAGGATCGATGAGCAGACACGCTCGACGTAGCAT	0	73	19	15499
TRH9463	TRH9463	0	GGACTTTCTTGTTTATGATGTCCTTGATAAGCACCGTATGTTTTTTTTTTTTTTTTTTTT	0	74	19	15714
TRH1952	TRH1952	0	CTCAGGGAGAGGGGAGGCCAGATGCTGTGACCTGCAACCGTTTTTTTTTTTTTTTTTTTT	0	75	19	15929
TRH16565	TRH16565	0	CTAGAACTCCTCATCTAACACTGGATGAAATCATTCGCAGTTTTTTTTTTTTTTTTTTTT	0	76	19	16144
TRH1254	TRH1254	0	GGGGTAGCCGCTGGCTGCTCAGCATTGACAAACAACTGCGTTTTTTTTTTTTTTTTTTTT	0	77	19	16359
TRH18444	TRH18444	0	TTCCTTTCTTTGCTGAACTAATAAAGGCCAGTGCTTAGTCTTTTTTTTTTTTTTTTTTTT	0	78	19	16574
TRH9620	TRH9620	0	GTTACTGAGTGTGGCTCACTTAAGGACAGAGTCGATTGTTTTTTTTTTTTTTTTTTTTTT	0	79	19	16789
TRH5696	TRH5696	0	GGAAAGGAGGCACCTTCATGTAGACACATTAGGTCTAGTCTTTTTTTTTTTTTTTTTTTT	0	80	19	17004
TRH19664	TRH19664	0	AAAGTACAGAGGGAAACTCATGTTCTTCTGCACGAAAGATTTTTTTTTTTTTTTTTTTTT	0	81	19	17219
TRH13259	TRH13259	0	CTACTGGGAAAGGACAGTGTACCCTGTTCTTGTAGATGCTTTTTTTTTTTTTTTTTTTTT	0	82	19	17434
TRH2919	TRH2919	0	AGTAACCGCCTGGCGGGCCGATGAGAGTACCGCGCGTTCTTTTTTTTTTTTTTTTTTTTT	0	83	19	17649
TRH12126	TRH12126	0	GAACTACAACTGCAAGCTTCAAGTCAACAAAGAAGGTGAGTTTTTTTTTTTTTTTTTTTT	0	84	19	17864
TRH13571	TRH13571	0	CAGAGGAAGACAAGTTATCCTATTTGTGAAGCATCATGGATTTTTTTTTTTTTTTTTTTT	0	85	19	18079
TRH5058	TRH5058	0	TGCAGAGAGTAATGCTGAACTTAAGGGTTTAGATGTAGATTCTTTTTTTTTTTTTTTTTT	0	86	19	18294
TRH11419	TRH11419	0	AAGTTTCAAATGAGTCAGCAGGAGAGAAGGAGAAACGTAGTTTTTTTTTTTTTTTTTTTT	0	87	19	18509
TRH10198	TRH10198	0	GTTATGGAAGTATTCTCTATCTTGGTGTTCAGCACAGTATGCTTTTTTTTTTTTTTTTTT	0	88	19	18724
TRH10056	TRH10056	0	CTGACTTCCTTGATCTTTTTCAGTCAATTGCAGTAACTAACTTTTTTTTTTTTTTTTTTT	0	89	19	18939
TRH966	TRH966	0	GGAGGGCTCAGAACCTGGTCAAGCTGCGGAGGACGTAACCTTTTTTTTTTTTTTTTTTTT	0	90	19	19154
TRH21742	TRH21742	0	TGCCTCCATGTGGACTTGTGCAGAATGAATAAAAGTATCTTTTTTTTTTTTTTTTTTTTT	0	91	19	19369
TRH2638	TRH2638	0	CACTGGACATCCTCAGTGCAGTCGGCTCCTTCCGCATGCGTTTTTTTTTTTTTTTTTTTT	0	92	19	19584
TRH18433	TRH18433	0	CCTCTTCTCTTCTTAATCACAACCTTCTTCAGTCCACGTTTTTTTTTTTTTTTTTTTTTT	0	93	19	19799
TRH10401	TRH10401	0	ACAGTCTTTTCCTGTGCTGGCTTTTTCTTTGACTTCATACTTTTTTTTTTTTTTTTTTTT	0	94	19	20014
TRH12243	TRH12243	0	CTACTGAAAGAGGGAAATCCAAGAGACTACAGACAGTCGATTTTTTTTTTTTTTTTTTTT	0	95	19	20229
TRH4953	TRH4953	0	AAGGAACATCTCTGAAGAAACCCACTCACTGTGACCTATATTTTTTTTTTTTTTTTTTTT	0	96	19	20444
TRH6287	TRH6287	0	AAATTTTTTATTGGTGAAAACATGAATCCAGATGGTATGGTTTTTTTTTTTTTTTTTTTT	0	97	19	20659
TRH15668	TRH15668	0	ATAAACGATTTCTGCTCCTCATTTGTATTGTATGTTATGGCTTTTTTTTTTTTTTTTTTT	0	98	19	20874
TRH9356	TRH9356	0	CCCAGAGCAGAATGTAAAGAAATTGAGGATAAAAGCTTTTTTTTTTTTTTTTTTTTTTTT	0	99	19	21089
TRH17614	TRH17614	0	ACATTATAGATGCAGTGAATACGGGGAAACTTTTAGCCACTTTTTTTTTTTTTTTTTTTT	0	100	19	21304
TRH17243	TRH17243	0	ACAAAGAAAAACAGTAAGATGAGAATTCACAAAAGACAACCCTTTTTTTTTTTTTTTTTT	0	101	19	21519
TRH21933	TRH21933	0	TGATGTCACATGCAAGACTGTGGCCAATATGATTAAGGGGTTTTTTTTTTTTTTTTTTTT	0	102	19	21734
TRH15932	TRH15932	0	TTTTGGTACATAACACCTGCTCTCAATAAATTTTCCACCGTTTTTTTTTTTTTTTTTTTT	0	103	19	21949
TRH11712	TRH11712	0	GACAAAGCTTCTTGGTAACATTTTCTAATTCAGAAGGAACCTTTTTTTTTTTTTTTTTTT	0	104	19	22164
CTRL:(-)GD11	(-)GD11	0	GCTAGCTAGCTAGCTAGCGCTAGCGAAAGCTAGCGCTAGCTAGCTAGCTAGCTTTTTTTT	neg	105	19	22379
CTRL:(-)3xSLv1	(-)3xSLv1	0	GCTAGCGAAAGCTAGCTTTTCGATCGGAAACGATCGTTTTCCAGTGACGAAAGTCACTGG	neg	1	20	20
TRH1989	TRH1989	0	CCCACTGCTGCGCAAGGGCAGCTGCTTGCAGTGTATGGGTTTTTTTTTTTTTTTTTTTTT	0	2	20	235
TRH4040	TRH4040	0	GAATATTTGTATTACATGGATTTTTATTCACTTTTCAGACATGATACTAACGTTTTTTTT	0	3	20	450
TRH6516	TRH6516	0	CTAGAATGTACCTTAAGCCATCATCCAGCTATGACTTAGGCTTTTTTTTTTTTTTTTTTT	0	4	20	665
[truncated: 20,576 more rows]
