# Supplementary material for: The functional landscape of mouse gene expression
Source: J Biol. 2004 Dec 6;3(5):21. doi: 10.1186/jbiol16 (PMC549719; doi:10.1186/jbiol16)
Supplement: Additional data file 4 — Array Design 2 (spot map) [file jbiol16-s4.tdt]

name	gene_name	start_pos	seq	control_type	row	col	number
CTRL:(+)Pro25G	(+)Pro25G	0	ATCATCGTAGCTGGTCAGTGTATCC	pos	1	1	1
CTRL:(+)Pro25G	(+)Pro25G	0	ATCATCGTAGCTGGTCAGTGTATCC	pos	2	1	216
CTRL:(+)Pro25G_onG3PDH570_1(60)	(+)Pro25G_onG3PDH570_1(60)	0	ATCATCGTAGCTGGTCAGTGTATCCGTGTGAACCATGAGAAGTATGACAATTTTTTTTTT	pos	3	1	431
CTRL:(-)GD11	(-)GD11	0	GCTAGCTAGCTAGCTAGCGCTAGCGAAAGCTAGCGCTAGCTAGCTAGCTAGCTTTTTTTT	neg	4	1	646
CTRL:(-)3xSLv1	(-)3xSLv1	0	GCTAGCGAAAGCTAGCTTTTCGATCGGAAACGATCGTTTTCCAGTGACGAAAGTCACTGG	neg	5	1	861
CTRL:(+)Pro25G	(+)Pro25G	0	ATCATCGTAGCTGGTCAGTGTATCC	pos	6	1	1076
CTRL:(+)Pro25G_onG3PDH570_1(60)	(+)Pro25G_onG3PDH570_1(60)	0	ATCATCGTAGCTGGTCAGTGTATCCGTGTGAACCATGAGAAGTATGACAATTTTTTTTTT	pos	7	1	1291
CTRL:(-)GD11	(-)GD11	0	GCTAGCTAGCTAGCTAGCGCTAGCGAAAGCTAGCGCTAGCTAGCTAGCTAGCTTTTTTTT	neg	8	1	1506
CTRL:(-)3xSLv1	(-)3xSLv1	0	GCTAGCGAAAGCTAGCTTTTCGATCGGAAACGATCGTTTTCCAGTGACGAAAGTCACTGG	neg	9	1	1721
CTRL:(+)Pro25G	(+)Pro25G	0	ATCATCGTAGCTGGTCAGTGTATCC	pos	10	1	1936
CTRL:(+)Pro25G_onG3PDH570_1(60)	(+)Pro25G_onG3PDH570_1(60)	0	ATCATCGTAGCTGGTCAGTGTATCCGTGTGAACCATGAGAAGTATGACAATTTTTTTTTT	pos	11	1	2151
CTRL:(-)GD11	(-)GD11	0	GCTAGCTAGCTAGCTAGCGCTAGCGAAAGCTAGCGCTAGCTAGCTAGCTAGCTTTTTTTT	neg	12	1	2366
CTRL:(-)3xSLv1	(-)3xSLv1	0	GCTAGCGAAAGCTAGCTTTTCGATCGGAAACGATCGTTTTCCAGTGACGAAAGTCACTGG	neg	13	1	2581
CTRL:(+)Pro25G	(+)Pro25G	0	ATCATCGTAGCTGGTCAGTGTATCC	pos	14	1	2796
CTRL:(+)Pro25G_onG3PDH570_1(60)	(+)Pro25G_onG3PDH570_1(60)	0	ATCATCGTAGCTGGTCAGTGTATCCGTGTGAACCATGAGAAGTATGACAATTTTTTTTTT	pos	15	1	3011
CTRL:(-)GD11	(-)GD11	0	GCTAGCTAGCTAGCTAGCGCTAGCGAAAGCTAGCGCTAGCTAGCTAGCTAGCTTTTTTTT	neg	16	1	3226
CTRL:(-)3xSLv1	(-)3xSLv1	0	GCTAGCGAAAGCTAGCTTTTCGATCGGAAACGATCGTTTTCCAGTGACGAAAGTCACTGG	neg	17	1	3441
CTRL:(+)Pro25G	(+)Pro25G	0	ATCATCGTAGCTGGTCAGTGTATCC	pos	18	1	3656
CTRL:(+)Pro25G_onG3PDH570_1(60)	(+)Pro25G_onG3PDH570_1(60)	0	ATCATCGTAGCTGGTCAGTGTATCCGTGTGAACCATGAGAAGTATGACAATTTTTTTTTT	pos	19	1	3871
CTRL:(-)GD11	(-)GD11	0	GCTAGCTAGCTAGCTAGCGCTAGCGAAAGCTAGCGCTAGCTAGCTAGCTAGCTTTTTTTT	neg	20	1	4086
CTRL:(-)3xSLv1	(-)3xSLv1	0	GCTAGCGAAAGCTAGCTTTTCGATCGGAAACGATCGTTTTCCAGTGACGAAAGTCACTGG	neg	21	1	4301
CTRL:(+)Pro25G	(+)Pro25G	0	ATCATCGTAGCTGGTCAGTGTATCC	pos	22	1	4516
CTRL:(+)Pro25G_onG3PDH570_1(60)	(+)Pro25G_onG3PDH570_1(60)	0	ATCATCGTAGCTGGTCAGTGTATCCGTGTGAACCATGAGAAGTATGACAATTTTTTTTTT	pos	23	1	4731
CTRL:(-)GD11	(-)GD11	0	GCTAGCTAGCTAGCTAGCGCTAGCGAAAGCTAGCGCTAGCTAGCTAGCTAGCTTTTTTTT	neg	24	1	4946
CTRL:(-)3xSLv1	(-)3xSLv1	0	GCTAGCGAAAGCTAGCTTTTCGATCGGAAACGATCGTTTTCCAGTGACGAAAGTCACTGG	neg	25	1	5161
CTRL:(+)Pro25G	(+)Pro25G	0	ATCATCGTAGCTGGTCAGTGTATCC	pos	26	1	5376
CTRL:(+)Pro25G_onG3PDH570_1(60)	(+)Pro25G_onG3PDH570_1(60)	0	ATCATCGTAGCTGGTCAGTGTATCCGTGTGAACCATGAGAAGTATGACAATTTTTTTTTT	pos	27	1	5591
CTRL:(-)GD11	(-)GD11	0	GCTAGCTAGCTAGCTAGCGCTAGCGAAAGCTAGCGCTAGCTAGCTAGCTAGCTTTTTTTT	neg	28	1	5806
CTRL:(-)3xSLv1	(-)3xSLv1	0	GCTAGCGAAAGCTAGCTTTTCGATCGGAAACGATCGTTTTCCAGTGACGAAAGTCACTGG	neg	29	1	6021
CTRL:(+)Pro25G	(+)Pro25G	0	ATCATCGTAGCTGGTCAGTGTATCC	pos	30	1	6236
CTRL:(+)Pro25G_onG3PDH570_1(60)	(+)Pro25G_onG3PDH570_1(60)	0	ATCATCGTAGCTGGTCAGTGTATCCGTGTGAACCATGAGAAGTATGACAATTTTTTTTTT	pos	31	1	6451
CTRL:(-)GD11	(-)GD11	0	GCTAGCTAGCTAGCTAGCGCTAGCGAAAGCTAGCGCTAGCTAGCTAGCTAGCTTTTTTTT	neg	32	1	6666
CTRL:(-)3xSLv1	(-)3xSLv1	0	GCTAGCGAAAGCTAGCTTTTCGATCGGAAACGATCGTTTTCCAGTGACGAAAGTCACTGG	neg	33	1	6881
CTRL:(+)Pro25G	(+)Pro25G	0	ATCATCGTAGCTGGTCAGTGTATCC	pos	34	1	7096
CTRL:(+)Pro25G_onG3PDH570_1(60)	(+)Pro25G_onG3PDH570_1(60)	0	ATCATCGTAGCTGGTCAGTGTATCCGTGTGAACCATGAGAAGTATGACAATTTTTTTTTT	pos	35	1	7311
CTRL:(-)GD11	(-)GD11	0	GCTAGCTAGCTAGCTAGCGCTAGCGAAAGCTAGCGCTAGCTAGCTAGCTAGCTTTTTTTT	neg	36	1	7526
CTRL:(-)3xSLv1	(-)3xSLv1	0	GCTAGCGAAAGCTAGCTTTTCGATCGGAAACGATCGTTTTCCAGTGACGAAAGTCACTGG	neg	37	1	7741
CTRL:(+)Pro25G	(+)Pro25G	0	ATCATCGTAGCTGGTCAGTGTATCC	pos	38	1	7956
CTRL:(+)Pro25G_onG3PDH570_1(60)	(+)Pro25G_onG3PDH570_1(60)	0	ATCATCGTAGCTGGTCAGTGTATCCGTGTGAACCATGAGAAGTATGACAATTTTTTTTTT	pos	39	1	8171
CTRL:(-)GD11	(-)GD11	0	GCTAGCTAGCTAGCTAGCGCTAGCGAAAGCTAGCGCTAGCTAGCTAGCTAGCTTTTTTTT	neg	40	1	8386
CTRL:(-)3xSLv1	(-)3xSLv1	0	GCTAGCGAAAGCTAGCTTTTCGATCGGAAACGATCGTTTTCCAGTGACGAAAGTCACTGG	neg	41	1	8601
CTRL:(+)Pro25G	(+)Pro25G	0	ATCATCGTAGCTGGTCAGTGTATCC	pos	42	1	8816
CTRL:(+)Pro25G_onG3PDH570_1(60)	(+)Pro25G_onG3PDH570_1(60)	0	ATCATCGTAGCTGGTCAGTGTATCCGTGTGAACCATGAGAAGTATGACAATTTTTTTTTT	pos	43	1	9031
CTRL:(-)GD11	(-)GD11	0	GCTAGCTAGCTAGCTAGCGCTAGCGAAAGCTAGCGCTAGCTAGCTAGCTAGCTTTTTTTT	neg	44	1	9246
CTRL:(-)3xSLv1	(-)3xSLv1	0	GCTAGCGAAAGCTAGCTTTTCGATCGGAAACGATCGTTTTCCAGTGACGAAAGTCACTGG	neg	45	1	9461
CTRL:(+)Pro25G	(+)Pro25G	0	ATCATCGTAGCTGGTCAGTGTATCC	pos	46	1	9676
CTRL:(+)Pro25G_onG3PDH570_1(60)	(+)Pro25G_onG3PDH570_1(60)	0	ATCATCGTAGCTGGTCAGTGTATCCGTGTGAACCATGAGAAGTATGACAATTTTTTTTTT	pos	47	1	9891
CTRL:(-)GD11	(-)GD11	0	GCTAGCTAGCTAGCTAGCGCTAGCGAAAGCTAGCGCTAGCTAGCTAGCTAGCTTTTTTTT	neg	48	1	10106
CTRL:(-)3xSLv1	(-)3xSLv1	0	GCTAGCGAAAGCTAGCTTTTCGATCGGAAACGATCGTTTTCCAGTGACGAAAGTCACTGG	neg	49	1	10321
CTRL:(+)Pro25G	(+)Pro25G	0	ATCATCGTAGCTGGTCAGTGTATCC	pos	50	1	10536
CTRL:(+)Pro25G_onG3PDH570_1(60)	(+)Pro25G_onG3PDH570_1(60)	0	ATCATCGTAGCTGGTCAGTGTATCCGTGTGAACCATGAGAAGTATGACAATTTTTTTTTT	pos	51	1	10751
CTRL:(-)GD11	(-)GD11	0	GCTAGCTAGCTAGCTAGCGCTAGCGAAAGCTAGCGCTAGCTAGCTAGCTAGCTTTTTTTT	neg	52	1	10966
CTRL:(-)3xSLv1	(-)3xSLv1	0	GCTAGCGAAAGCTAGCTTTTCGATCGGAAACGATCGTTTTCCAGTGACGAAAGTCACTGG	neg	53	1	11181
CTRL:(+)Pro25G	(+)Pro25G	0	ATCATCGTAGCTGGTCAGTGTATCC	pos	54	1	11396
CTRL:(+)Pro25G_onG3PDH570_1(60)	(+)Pro25G_onG3PDH570_1(60)	0	ATCATCGTAGCTGGTCAGTGTATCCGTGTGAACCATGAGAAGTATGACAATTTTTTTTTT	pos	55	1	11611
CTRL:(-)GD11	(-)GD11	0	GCTAGCTAGCTAGCTAGCGCTAGCGAAAGCTAGCGCTAGCTAGCTAGCTAGCTTTTTTTT	neg	56	1	11826
CTRL:(-)3xSLv1	(-)3xSLv1	0	GCTAGCGAAAGCTAGCTTTTCGATCGGAAACGATCGTTTTCCAGTGACGAAAGTCACTGG	neg	57	1	12041
CTRL:(+)Pro25G	(+)Pro25G	0	ATCATCGTAGCTGGTCAGTGTATCC	pos	58	1	12256
CTRL:(+)Pro25G_onG3PDH570_1(60)	(+)Pro25G_onG3PDH570_1(60)	0	ATCATCGTAGCTGGTCAGTGTATCCGTGTGAACCATGAGAAGTATGACAATTTTTTTTTT	pos	59	1	12471
CTRL:(-)GD11	(-)GD11	0	GCTAGCTAGCTAGCTAGCGCTAGCGAAAGCTAGCGCTAGCTAGCTAGCTAGCTTTTTTTT	neg	60	1	12686
CTRL:(-)3xSLv1	(-)3xSLv1	0	GCTAGCGAAAGCTAGCTTTTCGATCGGAAACGATCGTTTTCCAGTGACGAAAGTCACTGG	neg	61	1	12901
CTRL:(+)Pro25G	(+)Pro25G	0	ATCATCGTAGCTGGTCAGTGTATCC	pos	62	1	13116
CTRL:(+)Pro25G_onG3PDH570_1(60)	(+)Pro25G_onG3PDH570_1(60)	0	ATCATCGTAGCTGGTCAGTGTATCCGTGTGAACCATGAGAAGTATGACAATTTTTTTTTT	pos	63	1	13331
CTRL:(-)GD11	(-)GD11	0	GCTAGCTAGCTAGCTAGCGCTAGCGAAAGCTAGCGCTAGCTAGCTAGCTAGCTTTTTTTT	neg	64	1	13546
CTRL:(-)3xSLv1	(-)3xSLv1	0	GCTAGCGAAAGCTAGCTTTTCGATCGGAAACGATCGTTTTCCAGTGACGAAAGTCACTGG	neg	65	1	13761
CTRL:(+)Pro25G	(+)Pro25G	0	ATCATCGTAGCTGGTCAGTGTATCC	pos	66	1	13976
CTRL:(+)Pro25G_onG3PDH570_1(60)	(+)Pro25G_onG3PDH570_1(60)	0	ATCATCGTAGCTGGTCAGTGTATCCGTGTGAACCATGAGAAGTATGACAATTTTTTTTTT	pos	67	1	14191
CTRL:(-)GD11	(-)GD11	0	GCTAGCTAGCTAGCTAGCGCTAGCGAAAGCTAGCGCTAGCTAGCTAGCTAGCTTTTTTTT	neg	68	1	14406
CTRL:(-)3xSLv1	(-)3xSLv1	0	GCTAGCGAAAGCTAGCTTTTCGATCGGAAACGATCGTTTTCCAGTGACGAAAGTCACTGG	neg	69	1	14621
CTRL:(+)Pro25G	(+)Pro25G	0	ATCATCGTAGCTGGTCAGTGTATCC	pos	70	1	14836
CTRL:(+)Pro25G_onG3PDH570_1(60)	(+)Pro25G_onG3PDH570_1(60)	0	ATCATCGTAGCTGGTCAGTGTATCCGTGTGAACCATGAGAAGTATGACAATTTTTTTTTT	pos	71	1	15051
CTRL:(-)GD11	(-)GD11	0	GCTAGCTAGCTAGCTAGCGCTAGCGAAAGCTAGCGCTAGCTAGCTAGCTAGCTTTTTTTT	neg	72	1	15266
CTRL:(-)3xSLv1	(-)3xSLv1	0	GCTAGCGAAAGCTAGCTTTTCGATCGGAAACGATCGTTTTCCAGTGACGAAAGTCACTGG	neg	73	1	15481
CTRL:(+)Pro25G	(+)Pro25G	0	ATCATCGTAGCTGGTCAGTGTATCC	pos	74	1	15696
CTRL:(+)Pro25G_onG3PDH570_1(60)	(+)Pro25G_onG3PDH570_1(60)	0	ATCATCGTAGCTGGTCAGTGTATCCGTGTGAACCATGAGAAGTATGACAATTTTTTTTTT	pos	75	1	15911
CTRL:(-)GD11	(-)GD11	0	GCTAGCTAGCTAGCTAGCGCTAGCGAAAGCTAGCGCTAGCTAGCTAGCTAGCTTTTTTTT	neg	76	1	16126
CTRL:(-)3xSLv1	(-)3xSLv1	0	GCTAGCGAAAGCTAGCTTTTCGATCGGAAACGATCGTTTTCCAGTGACGAAAGTCACTGG	neg	77	1	16341
CTRL:(+)Pro25G	(+)Pro25G	0	ATCATCGTAGCTGGTCAGTGTATCC	pos	78	1	16556
CTRL:(+)Pro25G_onG3PDH570_1(60)	(+)Pro25G_onG3PDH570_1(60)	0	ATCATCGTAGCTGGTCAGTGTATCCGTGTGAACCATGAGAAGTATGACAATTTTTTTTTT	pos	79	1	16771
CTRL:(-)GD11	(-)GD11	0	GCTAGCTAGCTAGCTAGCGCTAGCGAAAGCTAGCGCTAGCTAGCTAGCTAGCTTTTTTTT	neg	80	1	16986
CTRL:(-)3xSLv1	(-)3xSLv1	0	GCTAGCGAAAGCTAGCTTTTCGATCGGAAACGATCGTTTTCCAGTGACGAAAGTCACTGG	neg	81	1	17201
CTRL:(+)Pro25G	(+)Pro25G	0	ATCATCGTAGCTGGTCAGTGTATCC	pos	82	1	17416
CTRL:(+)Pro25G_onG3PDH570_1(60)	(+)Pro25G_onG3PDH570_1(60)	0	ATCATCGTAGCTGGTCAGTGTATCCGTGTGAACCATGAGAAGTATGACAATTTTTTTTTT	pos	83	1	17631
CTRL:(-)GD11	(-)GD11	0	GCTAGCTAGCTAGCTAGCGCTAGCGAAAGCTAGCGCTAGCTAGCTAGCTAGCTTTTTTTT	neg	84	1	17846
CTRL:(-)3xSLv1	(-)3xSLv1	0	GCTAGCGAAAGCTAGCTTTTCGATCGGAAACGATCGTTTTCCAGTGACGAAAGTCACTGG	neg	85	1	18061
CTRL:(+)Pro25G	(+)Pro25G	0	ATCATCGTAGCTGGTCAGTGTATCC	pos	86	1	18276
CTRL:(+)Pro25G_onG3PDH570_1(60)	(+)Pro25G_onG3PDH570_1(60)	0	ATCATCGTAGCTGGTCAGTGTATCCGTGTGAACCATGAGAAGTATGACAATTTTTTTTTT	pos	87	1	18491
CTRL:(-)GD11	(-)GD11	0	GCTAGCTAGCTAGCTAGCGCTAGCGAAAGCTAGCGCTAGCTAGCTAGCTAGCTTTTTTTT	neg	88	1	18706
CTRL:(-)3xSLv1	(-)3xSLv1	0	GCTAGCGAAAGCTAGCTTTTCGATCGGAAACGATCGTTTTCCAGTGACGAAAGTCACTGG	neg	89	1	18921
CTRL:(+)Pro25G	(+)Pro25G	0	ATCATCGTAGCTGGTCAGTGTATCC	pos	90	1	19136
CTRL:(+)Pro25G_onG3PDH570_1(60)	(+)Pro25G_onG3PDH570_1(60)	0	ATCATCGTAGCTGGTCAGTGTATCCGTGTGAACCATGAGAAGTATGACAATTTTTTTTTT	pos	91	1	19351
CTRL:(-)GD11	(-)GD11	0	GCTAGCTAGCTAGCTAGCGCTAGCGAAAGCTAGCGCTAGCTAGCTAGCTAGCTTTTTTTT	neg	92	1	19566
CTRL:(-)3xSLv1	(-)3xSLv1	0	GCTAGCGAAAGCTAGCTTTTCGATCGGAAACGATCGTTTTCCAGTGACGAAAGTCACTGG	neg	93	1	19781
CTRL:(+)Pro25G	(+)Pro25G	0	ATCATCGTAGCTGGTCAGTGTATCC	pos	94	1	19996
CTRL:(+)Pro25G_onG3PDH570_1(60)	(+)Pro25G_onG3PDH570_1(60)	0	ATCATCGTAGCTGGTCAGTGTATCCGTGTGAACCATGAGAAGTATGACAATTTTTTTTTT	pos	95	1	20211
CTRL:(-)GD11	(-)GD11	0	GCTAGCTAGCTAGCTAGCGCTAGCGAAAGCTAGCGCTAGCTAGCTAGCTAGCTTTTTTTT	neg	96	1	20426
CTRL:(-)3xSLv1	(-)3xSLv1	0	GCTAGCGAAAGCTAGCTTTTCGATCGGAAACGATCGTTTTCCAGTGACGAAAGTCACTGG	neg	97	1	20641
CTRL:(+)Pro25G	(+)Pro25G	0	ATCATCGTAGCTGGTCAGTGTATCC	pos	98	1	20856
CTRL:(+)Pro25G_onG3PDH570_1(60)	(+)Pro25G_onG3PDH570_1(60)	0	ATCATCGTAGCTGGTCAGTGTATCCGTGTGAACCATGAGAAGTATGACAATTTTTTTTTT	pos	99	1	21071
CTRL:(-)GD11	(-)GD11	0	GCTAGCTAGCTAGCTAGCGCTAGCGAAAGCTAGCGCTAGCTAGCTAGCTAGCTTTTTTTT	neg	100	1	21286
CTRL:(-)3xSLv1	(-)3xSLv1	0	GCTAGCGAAAGCTAGCTTTTCGATCGGAAACGATCGTTTTCCAGTGACGAAAGTCACTGG	neg	101	1	21501
CTRL:(+)Pro25G	(+)Pro25G	0	ATCATCGTAGCTGGTCAGTGTATCC	pos	102	1	21716
CTRL:(+)Pro25G_onG3PDH570_1(60)	(+)Pro25G_onG3PDH570_1(60)	0	ATCATCGTAGCTGGTCAGTGTATCCGTGTGAACCATGAGAAGTATGACAATTTTTTTTTT	pos	103	1	21931
CTRL:(-)GD11	(-)GD11	0	GCTAGCTAGCTAGCTAGCGCTAGCGAAAGCTAGCGCTAGCTAGCTAGCTAGCTTTTTTTT	neg	104	1	22146
CTRL:(+)Pro25G	(+)Pro25G	0	ATCATCGTAGCTGGTCAGTGTATCC	pos	105	1	22361
CTRL:(+)Pro25G_onG3PDH570_1(60)	(+)Pro25G_onG3PDH570_1(60)	0	ATCATCGTAGCTGGTCAGTGTATCCGTGTGAACCATGAGAAGTATGACAATTTTTTTTTT	pos	1	2	2
TRH31094	TRH31094	0	CTTACCAGTGCATCCCTATGAAACAAAGAACTACACCGTATTTTTTTTTTTTTTTTTTTT	0	2	2	217
TRH38881	TRH38881	0	AGAGACAAGAATAAAACTGACAGTCTACGATGTCAAGGATAAGTCTTTTTTTTTTTTTTT	0	3	2	432
TRH41064	TRH41064	0	GAATAAACCTCATTTATTTAATAGAGTGGTAAATGCTTAACATTAGAAGATATCCCTTTT	0	4	2	647
TRH29212	TRH29212	0	CTAGCTCTAGTGAACGCCAATTACTCACCTTCCATAAATCTTTTTTTTTTTTTTTTTTTT	0	5	2	862
TRH31629	TRH31629	0	GTTTGTGCTACGAGGGGATCAGCTCTTCTACTACAAAGACTTTTTTTTTTTTTTTTTTTT	0	6	2	1077
TRH26789	TRH26789	0	AAGTGGTGTCTTGAAGAGCTCTCAATACATTTATGGGATCTTTTTTTTTTTTTTTTTTTT	0	7	2	1292
TRH40231	TRH40231	0	GTTACGATGCAGATATTTAAACTTCTTACTTCTTTGTAGTTTCTGTATGTATGTTGTTTT	0	8	2	1507
TRH27391	TRH27391	0	GCACCTTATCATTGATACCCTCACTTGGTCTTTAGATCTGTTTTTTTTTTTTTTTTTTTT	0	9	2	1722
TRH36951	TRH36951	0	GTGTCTGACGGATAAGTAGTACCTTTCTCTCTTTCTTACGAACCTTTTTTTTTTTTTTTT	0	10	2	1937
TRH29874	TRH29874	0	CACAAAAAACATGATAAACAAGATAGTTCAGTACAGCCTAATTGATTTTTTTTTTTTTTT	0	11	2	2152
TRH40329	TRH40329	0	GTAACACAAATCAGGATAAGACTTTTATTAAGTTTAGTTATAGATGGCGGGTTTTTTTTT	0	12	2	2367
TRH22690	TRH22690	0	CTTGCCAAACAACTATTAAGATGCACAACTGGAGGGATATTTTTTTTTTTTTTTTTTTTT	0	13	2	2582
TRH28027	TRH28027	0	AGCAGGAACAACATTCTAGAGTCAAGATCCCACTTGATAGTTTTTTTTTTTTTTTTTTTT	0	14	2	2797
TRH33535	TRH33535	0	GAACACAAAGCCAATAAGTACAATCAAGATAAAAGAATGGATAACGTTTTTTTTTTTTTT	0	15	2	3012
TRH36230	TRH36230	0	ACTGAACCTGTTCCTTTTAAAGATCAGAAGTTTCTATGACTATAAGGGTTTTTTTTTTTT	0	16	2	3227
TRH31849	TRH31849	0	CTTGTCATGTTCTCTGGCGAACATTACAGTCTGTTAAATCTTTTTTTTTTTTTTTTTTTT	0	17	2	3442
TRH35732	TRH35732	0	GTCTGCGAGTGTACCTACACTACCTGCCCTCTTACTATCATTTTTTTTTTTTTTTTTTTT	0	18	2	3657
TRH40582	TRH40582	0	CATTTGTACTTGAATAGGATTTTAAAAGGACAAGATGTCCTACTAAGCTTTTTTTTTTTT	0	19	2	3872
TRH41976	TRH41976	0	AACTTATCTCAGCATAGTAACAGACTATACATAGAGTTGCTTTCTTCAGAATATCGTTTT	0	20	2	4087
TRH42452	TRH42452	0	CTTACTAGCTCAACTTAAATCCTACTTTAAGGTTTTAAAACAACTAAAAGCTTACCATTT	0	21	2	4302
TRH28147	TRH28147	0	CACTGAAACAAGACTTTATTTTGAAGTTATTAAAAAGAACCAAGATGCTTTTTTTTTTTT	0	22	2	4517
TRH35805	TRH35805	0	GGATTTAGTTCTGCTTTTTAATGAGCTAATTGTTTGAACAGTATTATGCTTTTTTTTTTT	0	23	2	4732
TRH29883	TRH29883	0	TAGTTAGATAACTTTACAAATTAGGTCCTTTCTTGAATTCCAGAACGATTTTTTTTTTTT	0	24	2	4947
TRH41049	TRH41049	0	AGATTCTATTTGCCAACTTTAAGATCTGAGCTTAAGTATTTTATAAACTTTAGAGCTTTT	0	25	2	5162
TRH41750	TRH41750	0	GATTTCATTTTATTCTTTGTAACTCTAGACATTAGATTGTAGTTTGGCTATTATCGTTTT	0	26	2	5377
TRH42703	TRH42703	0	AATTAGAGAGTACTCAATGAGGAAAGAATATTGTGATATTCCTATAATAGACTCTAGACC	0	27	2	5592
TRH40963	TRH40963	0	TCTGGTAAATTAATTAAAATTACAGCTACTTACTTTGCAGATTCAGGTACTATCGTTTTT	0	28	2	5807
TRH33903	TRH33903	0	AAATTAGGTTACCTAAAAAGCAGGGCCTAGACATTCACGGTTTTTTTTTTTTTTTTTTTT	0	29	2	6022
TRH31143	TRH31143	0	GCTCAGCTCTGCTTAGAGATGCTGCAATAAAGATGTAGTTTTTTTTTTTTTTTTTTTTTT	0	30	2	6237
TRH31038	TRH31038	0	CAGTAAAAACACTGAACATCTTTGTAGGAAATTGAGGAAAGTAGCTTTTTTTTTTTTTTT	0	31	2	6452
TRH28828	TRH28828	0	CTGGTAGCTTAAAAGGACTCTGTATAACCAGGTTCAAATACATTGTTTTTTTTTTTTTTT	0	32	2	6667
TRH28920	TRH28920	0	CTTCACAGATCTTACCTACATGAATTTCAACAGCAAGCTGTTTTTTTTTTTTTTTTTTTT	0	33	2	6882
TRH31041	TRH31041	0	AGAAAGACAAAGAGGTGATAGTCTGTTGCTACAGTTCAGTTACCTTTTTTTTTTTTTTTT	0	34	2	7097
TRH33990	TRH33990	0	GTTCTATATTTTACTCAAATTTCTGTGAAGCACTGATTTTATCCAAGGTTTTTTTTTTTT	0	35	2	7312
TRH24937	TRH24937	0	TTAATGCAAAGGTTGTAAAGGATTACTATAAAATCATCACTCGACCTTTTTTTTTTTTTT	0	36	2	7527
TRH25320	TRH25320	0	GATGAATTCAGCTGTATACCTAACTTGAGGATTCGGGTCTTTTTTTTTTTTTTTTTTTTT	0	37	2	7742
TRH42240	TRH42240	0	TTTATTATTACTCTAGATATTTTCCTTCTTTTAAGCCTTATCTTTTGGATAATATGCATG	0	38	2	7957
TRH39194	TRH39194	0	CCACAGGATCTTCTCTTCTTTTATTCTATAAAAATAAACAACGAAAAACTTTTTTTTTTT	0	39	2	8172
TRH31778	TRH31778	0	AAGAAGTACCCCACTATTGATTTACTACGTCATCCGTGGATTTTTTTTTTTTTTTTTTTT	0	40	2	8387
TRH25605	TRH25605	0	AGCTACAGCTAAGAAGGAAGTACTCAGAGCTTAACAGAAGTGCTTTTTTTTTTTTTTTTT	0	41	2	8602
TRH35421	TRH35421	0	AGGAAGATAATGATGAATAATCCTCAGGACATTCTTTAATAGTCAACTTTTTTTTTTTTT	0	42	2	8817
TRH35970	TRH35970	0	CTTTATCAGAGCTCGATTGTACTAGTGAATCAAGTGGCGATTTTTTTTTTTTTTTTTTTT	0	43	2	9032
TRH33684	TRH33684	0	AAGACCTTAGGTTAGAATCCCCAACTCGGAGTCTAAGCATTTTTTTTTTTTTTTTTTTTT	0	44	2	9247
TRH23082	TRH23082	0	GCGTCTAAAGAGTGGATTTCAATTAAAAGCATACTATTTGGTGTTTTTTTTTTTTTTTTT	0	45	2	9462
TRH33286	TRH33286	0	ATGACATTTTACCGATACAATCCATACCACAGCTGTATGCTTTTTTTTTTTTTTTTTTTT	0	46	2	9677
TRH34178	TRH34178	0	AGGTGATTCTATATGAAGTCAAGACTTCTACACCTCACGTAAACATTTTTTTTTTTTTTT	0	47	2	9892
TRH29643	TRH29643	0	AACAACAGCTTTACGGTAGTCATAACACCTACCCATACTTCTTTTTTTTTTTTTTTTTTT	0	48	2	10107
TRH35660	TRH35660	0	GTATTTCTTCAAGATCTTGGATAATTAGCTCTCCAGAGTAAAGACGTTTTTTTTTTTTTT	0	49	2	10322
TRH43418	TRH43418	0	CACTCTCATTGAGATTTTGACAACAAGATCTAACGAACAATTTTTTTTTTTTTTTTTTTT	0	50	2	10537
TRH32816	TRH32816	0	GTGTAGATACGTGTAGATATGTGTAGATACTGTAGATACTGCACCGGTTTTTTTTTTTTT	0	51	2	10752
TRH37716	TRH37716	0	CTAACATCATTAGTTACTTTTATTGTGACTGTGTCCCTCTGATATCTCTTTTTTTTTTTT	0	52	2	10967
TRH31779	TRH31779	0	AAACCCCTAACAGTGCCAGAATAAGGCATTTCTCTATTGTTTTTTTTTTTTTTTTTTTTT	0	53	2	11182
TRH32065	TRH32065	0	TACCTCATTACATCTGTGTCTAAGGAGTCCAACGGCTATGTTTTTTTTTTTTTTTTTTTT	0	54	2	11397
TRH22464	TRH22464	0	GACAGACTTCTGGACTGACTTCTACCTATGATGCATTCACTTTTTTTTTTTTTTTTTTTT	0	55	2	11612
TRH28832	TRH28832	0	TAAAGATTCTGGAATGAGCTTACTCAACCCCAGTCTGAACTTTTTTTTTTTTTTTTTTTT	0	56	2	11827
TRH42839	TRH42839	0	CGGAGACCATGACCTCAAACGTTGCCAGTATGTTACAGAGTTTTTTTTTTTTTTTTTTTT	0	57	2	12042
TRH27624	TRH27624	0	CTCCCTACATTGAAGCCTATCATCGAGTGTGTACATACAATTTTTTTTTTTTTTTTTTTT	0	58	2	12257
TRH25610	TRH25610	0	AGTGAAGTTTTATTTAAGATCCTCTCATGGATCATTGCTATCGTTTTTTTTTTTTTTTTT	0	59	2	12472
TRH25250	TRH25250	0	GAGACAGTTATCAGAATGCTGACATAGTGAATTGTCCGTTTTTTTTTTTTTTTTTTTTTT	0	60	2	12687
TRH32546	TRH32546	0	CATGTTCTGGAATAGAGTAACCAAATGACTGTTTTGTCTAAATGTTTTTTTTTTTTTTTT	0	61	2	12902
TRH41994	TRH41994	0	GTACATGTTGTGAACAAGCTTTCATAGGTTTATTATATTTGATATTTTTTTACTCGTTTT	0	62	2	13117
TRH23781	TRH23781	0	GAAGATTTTAATACCACCCCATCTCAAATCAAGAACTATGCTTTTTTTTTTTTTTTTTTT	0	63	2	13332
TRH24933	TRH24933	0	GCTGTAGGTTCAGGGGGAGAAAAATCTTATAAGGTCAAACTTTTTTTTTTTTTTTTTTTT	0	64	2	13547
TRH40706	TRH40706	0	AAACATTAAAGTTTCCAGTTGTTTTTATCATAAGGAATACAGATTTATAGTTGCTTTTTT	0	65	2	13762
TRH37157	TRH37157	0	ATCCCCACTATCAAAGTTAAGATCTTAGAAATCCAACAGATAATTCTTTTTTTTTTTTTT	0	66	2	13977
TRH27426	TRH27426	0	AACCTATATCAGCTCCACTTCCAGTGTATCTACTGCTACAGCTTTTTTTTTTTTTTTTTT	0	67	2	14192
TRH33267	TRH33267	0	AGAGCTTCAGAAAGAGGTTTCGTCGTGTTTAGAGTTAGGGTTTTTTTTTTTTTTTTTTTT	0	68	2	14407
TRH32836	TRH32836	0	GTTAACAAGTTCCTGTTGTTAGTTAACAGTTCTGACGAGAGCTTTTTTTTTTTTTTTTTT	0	69	2	14622
TRH23976	TRH23976	0	CAAGTATGAGCAACTTCCGTTTCATATTCAATGTCTACAATTTTTTTTTTTTTTTTTTTT	0	70	2	14837
TRH23141	TRH23141	0	TCATTTGTAAATATCAATAAGAAATCGAATCTCCAGGATACCATTTTTTTTTTTTTTTTT	0	71	2	15052
TRH40015	TRH40015	0	CTAAATAAAAGAGATCTGCCTGGATTAGTAAAACTAGCAGCACGTTTTTTTTTTTTTTTT	0	72	2	15267
TRH36926	TRH36926	0	AGCTTCAACAATTTAATTATACCTGGGTAAGACTTATTAAGCACGGTTTTTTTTTTTTTT	0	73	2	15482
TRH36032	TRH36032	0	CCCTAGAACGGGTTCTAAATACTTGTATATTTCATTTTTAGCTGCTTTTTTTTTTTTTTT	0	74	2	15697
TRH26237	TRH26237	0	ACATTATACATACATTAATAAGAAGTCATGATTGGCAAGTTCATATCGGTTTTTTTTTTT	0	75	2	15912
TRH40504	TRH40504	0	ATGAAGATATGTTATCTTTTTATTCCTCAACTTGTAAAAATGTACCTTAATCACGTTTTT	0	76	2	16127
TRH33703	TRH33703	0	CAAAATTGAATATGAAAATAGACAATTGTGTCAGAAAATTGCGTTTTTTTTTTTTTTTTT	0	77	2	16342
TRH41264	TRH41264	0	GGTAGTGATAATGAGCAGCTGTTATTAGTTTATATATCATTGCTACTTTAGAGAGCTTTT	0	78	2	16557
TRH37376	TRH37376	0	GCTATCTTGTTCCTATATTTTGTAATGTTTCTTCTAACCTGATGATTAAACGTTTTTTTT	0	79	2	16772
TRH28384	TRH28384	0	AAAGCAACGATTGCTTTAACATTTAAAAAGCTTCGAGTGTTTTTTTTTTTTTTTTTTTTT	0	80	2	16987
TRH25571	TRH25571	0	AGTGTTAGCATTTAGTCTCTTGATTCAGACTGTGATGACTAAGTTCTTTTTTTTTTTTTT	0	81	2	17202
TRH24682	TRH24682	0	ATACTGCAATGTTAATACCCAAGAGAAAAGCCATTACGTACGTTTTTTTTTTTTTTTTTT	0	82	2	17417
TRH26512	TRH26512	0	AAGGATAGAAATTGAAGTTGAATACATTAGAGCACCCCGTTTTTTTTTTTTTTTTTTTTT	0	83	2	17632
TRH36418	TRH36418	0	GAGGTCAAGACGAGGCAAGTATCACATAAAAAGGTACTACCTTTTTTTTTTTTTTTTTTT	0	84	2	17847
TRH36736	TRH36736	0	ATCCCTTCTTCTGTATCAGGTTATCGGTTGTACATATAAATTATACTTTCCTTTTTTTTT	0	85	2	18062
TRH36855	TRH36855	0	AATGTGTTATTTTGGACTATGGTCTTAGACAAACCAACTTACATCTTTTTTTTTTTTTTT	0	86	2	18277
TRH32649	TRH32649	0	AAGCTTAAAATGTATCAAGAAGGTAGCCTGGACCATCCAATTTTTTTTTTTTTTTTTTTT	0	87	2	18492
TRH40295	TRH40295	0	CTAAGTCAGAGAGACATTTCAACTCAAAATCTAAAGCAGTTATTACCATTTTTTTTTTTT	0	88	2	18707
TRH27311	TRH27311	0	TCCACGACAAAACATGAACTACATTTGTGTAAATCTTATGCTTTTTTTTTTTTTTTTTTT	0	89	2	18922
TRH34764	TRH34764	0	ATAAGAGAAATGTATTTAAAATTACTGAGTCCCATGCTGGATCGTTTTTTTTTTTTTTTT	0	90	2	19137
TRH36530	TRH36530	0	GTGTTCTGAGGTATTGAAGAGGTATAATCATGAAGGACTATGTCTTTTTTTTTTTTTTTT	0	91	2	19352
TRH28290	TRH28290	0	CCATCTCCAGTCTAATTGGGCCATAGGTAGAAAAGAAAGATTTTTTTTTTTTTTTTTTTT	0	92	2	19567
TRH26419	TRH26419	0	CGTGTTCTTAAATCTTCCAACTTGAAAGATCTTATATCCTCCGTTTTTTTTTTTTTTTTT	0	93	2	19782
TRH36154	TRH36154	0	AGCTGGATTAGAAGTCTAGCTGGTAGCTGGTCGCCTATACTTTTTTTTTTTTTTTTTTTT	0	94	2	19997
TRH34787	TRH34787	0	TTTAGAATGAATTTACTTGCACAAAGCTGTCTGTTATTAAAGAGCTTTTTTTTTTTTTTT	0	95	2	20212
TRH25547	TRH25547	0	AGAGGAGAACAGAAAATGTTTACATTGCAGTTAATTCTTTATATGTGATTTTTTTTTTTT	0	96	2	20427
TRH28033	TRH28033	0	GTCCTGTGATGGTTAAGTTTCTTCCAATCAGTATTGAGCCTTTTTTTTTTTTTTTTTTTT	0	97	2	20642
TRH28329	TRH28329	0	ATAACATAACTAAAGGTTATAAATTCAAGTCCCTTCAAAGGGAAGTAGTCCTTTTTTTTT	0	98	2	20857
TRH26554	TRH26554	0	TAATAGCTCCTAACATAAAACTCATTGCCATTCGACCCAATTTTTTTTTTTTTTTTTTTT	0	99	2	21072
TRH30027	TRH30027	0	TCGTGCGTCATATAGATTCTTACAACATTGACACTGATCATTTTTTTTTTTTTTTTTTTT	0	100	2	21287
TRH34762	TRH34762	0	AGTCTAAATATTTTAGAATTTTCAAAGACAATGCAGTTTGCTGTCGTTTTTTTTTTTTTT	0	101	2	21502
TRH39276	TRH39276	0	TTGGCCATAGATATTATAAAAATGTTATAAAAGTTAAGAGAAATAAAAATATTACCAGGC	0	102	2	21717
TRH32627	TRH32627	0	ATTTGCAGTCATTTGAGTTGTTTATATAGACAAAGATTGGCATTTTTTTTTTTTTTTTTT	0	103	2	21932
TRH34176	TRH34176	0	CATGAACTTCTTTATAGACGGACTTTGCCACTGGTCTAAGTTTTTTTTTTTTTTTTTTTT	0	104	2	22147
CTRL:(+)Pro25G_onG3PDH570_1(60)	(+)Pro25G_onG3PDH570_1(60)	0	ATCATCGTAGCTGGTCAGTGTATCCGTGTGAACCATGAGAAGTATGACAATTTTTTTTTT	pos	105	2	22362
CTRL:(-)GD11	(-)GD11	0	GCTAGCTAGCTAGCTAGCGCTAGCGAAAGCTAGCGCTAGCTAGCTAGCTAGCTTTTTTTT	neg	1	3	3
TRH29823	TRH29823	0	CCTCTGAGGGGCTTGCCTTATTATATAAGACAGGTTGTATTTTTTTTTTTTTTTTTTTTT	0	2	3	218
TRH42289	TRH42289	0	TACTTGGAAAATGTTATAATATGGATTTAGTATTACTAATAAAAGCCTGGGTTACACTTT	0	3	3	433
TRH30089	TRH30089	0	AGGAAGAGGGTGTTGCTATCCTGCTAGAGATAATCAGTTCTTTTTTTTTTTTTTTTTTTT	0	4	3	648
TRH27582	TRH27582	0	AAACTTGCTTCATAGTGTTTGGCGACAGTACTATTCAATAGATTTTTTTTTTTTTTTTTT	0	5	3	863
TRH31713	TRH31713	0	CACACATCTTCCTTCTAATTACTATCCAGACATCTTGGTTCGTTTTTTTTTTTTTTTTTT	0	6	3	1078
TRH35326	TRH35326	0	AGACTGAGAAATTTAAGAAGTATAGCATATGGTCTGTGGATCACTCTTTTTTTTTTTTTT	0	7	3	1293
TRH37432	TRH37432	0	CATGGTGTAATAAGACATAACGTTTTTCCTTTAAAAATTTTAAGTGCGTTTTTTTTTTTT	0	8	3	1508
TRH24544	TRH24544	0	CTGTTACCCTGAAATCTTAAAGACCGCCAACTACACACTCTTTTTTTTTTTTTTTTTTTT	0	9	3	1723
TRH39967	TRH39967	0	CTGAATCCTGATACCTAAAGTATCCTATCGGGTACCAAATATAGCTTTTTTTTTTTTTTT	0	10	3	1938
TRH36600	TRH36600	0	TTGTAGACATTTAAAATTTTTTTCTTTCTTTAAGTATCTATGTAAGCAAAACCCGTTTTT	0	11	3	2153
TRH25465	TRH25465	0	ACTGCAGGACACATTAGTTTTGTGTACCTTGTTCGTTACCTTTTTTTTTTTTTTTTTTTT	0	12	3	2368
TRH34902	TRH34902	0	GAAGGTTGTTTTATTGTTTTTATTTTGTACAGTTTAAGGAAATAAACACTGGTTTTTTTT	0	13	3	2583
TRH39356	TRH39356	0	CTACTATTAAATCTCTCGTTGTAGATTTTGATAGGCAATATGAAGCGTTTTTTTTTTTTT	0	14	3	2798
TRH41856	TRH41856	0	AACTTAAAAGTATAAACGTAGATAAACTTAATGCAGATGAACACACTACACTCGTTTTTT	0	15	3	3013
TRH37106	TRH37106	0	CTAGATGTGTGTTTTTAAATTTTTACAATCAGCCAAATAGAAGAACGTTTTTTTTTTTTT	0	16	3	3228
TRH22379	TRH22379	0	GTCATGTGACTCTCACTCCAGATCATATCATTAAGTCATTAAGCTTTTTTTTTTTTTTTT	0	17	3	3443
TRH38453	TRH38453	0	TTCAAACTCTCTAGTCACACTTGCAGACCTTACTACTAAGAGCCTTTTTTTTTTTTTTTT	0	18	3	3658
TRH32679	TRH32679	0	GTACACAAGGGAAACTTTTACAAATTGAGAAAGTTTATCAAAGACGTTTTTTTTTTTTTT	0	19	3	3873
TRH28287	TRH28287	0	GAGACACTCTTCAAGTTATCCCGAAAGAACATACATATGTCCTTTTTTTTTTTTTTTTTT	0	20	3	4088
TRH32921	TRH32921	0	AAGTTCTAACTCCCTTAGTTGCTTAAAAGTCAATCCGAAGATTTTTTTTTTTTTTTTTTT	0	21	3	4303
TRH41599	TRH41599	0	CTTTATGTTATTAAATGTTCACTTGATTTTTTTTTCATACATAACTACAGCAATAGTCTT	0	22	3	4518
TRH27897	TRH27897	0	AGGTCAGATGACTCCAATATTTTCCTACCCAGCTCTAAGGTTTTTTTTTTTTTTTTTTTT	0	23	3	4733
TRH29083	TRH29083	0	CAACTGACTTGTCCATCTAAACGAGATCCTAACACAGAGGTTTTTTTTTTTTTTTTTTTT	0	24	3	4948
TRH33647	TRH33647	0	GTTGATCACTGAGCCGTGTTGGTTATTCAGTTACTATTGCTTTTTTTTTTTTTTTTTTTT	0	25	3	5163
TRH32587	TRH32587	0	GTTGTTCTGATATTTTTGCCATCTCACTTATTTAGACTCTGATACGTTTTTTTTTTTTTT	0	26	3	5378
TRH26124	TRH26124	0	TTGTGAGCACAAGAAATAAACCAAAAAGTAACCATAGGACTTTTTTTTTTTTTTTTTTTT	0	27	3	5593
TRH27676	TRH27676	0	ACCATGGAGACCTGAGCGCAAAAATAAATCTCTATAAGCTTTTTTTTTTTTTTTTTTTTT	0	28	3	5808
TRH34957	TRH34957	0	AAATTTACCAAGATCTACTTAAGGACTGAAAGTTTTCCCGTAAGATTTTTTTTTTTTTTT	0	29	3	6023
TRH40985	TRH40985	0	AACTAAGAAAGAAAGAGAACTGTTTCATTATGTTAATGAAGAGAAGAAGAATAAAGTTTT	0	30	3	6238
TRH23694	TRH23694	0	TGCAAGATAAAAACCCGTATAGCTTTCAGTCAGACGTGTATTTTTTTTTTTTTTTTTTTT	0	31	3	6453
TRH23579	TRH23579	0	CTAGCATCTCTACCACTTCTGACTCTAATCCTGCCTCCTCTTTTTTTTTTTTTTTTTTTT	0	32	3	6668
TRH35243	TRH35243	0	CACACTTTGTCTATTTGACATGATCCCTTCTACAATAACTAGAGGTTTTTTTTTTTTTTT	0	33	3	6883
TRH39855	TRH39855	0	AGATAAAATAGCTGTTTCTGAGAACTGTGTGTTTAAGTGTATATGTTGTAAGGTTTTTTT	0	34	3	7098
TRH23329	TRH23329	0	CAGAGACCTGAGAGGTGAAGAACTGCTACTCTCTATTGGATTTTTTTTTTTTTTTTTTTT	0	35	3	7313
TRH42250	TRH42250	0	GTTTGGGGTATTTTTTTTTAAGTTTATTCTTTTATATCATTCAGAAATACAGACTTATGT	0	36	3	7528
TRH43567	TRH43567	0	GCTTACCTTTTTCCAAGTGGTTTGTTTGAGAAGCGAGCCATTTTTTTTTTTTTTTTTTTT	0	37	3	7743
TRH23372	TRH23372	0	AGATTTCTACCAAGGGATTGTAGCCATCAGAAATGGAGATTTTTTTTTTTTTTTTTTTTT	0	38	3	7958
TRH32648	TRH32648	0	CATCGAAGAGAGAATCCTCATTGCTAAGAGTGGTAACTATACATTTTTTTTTTTTTTTTT	0	39	3	8173
TRH32776	TRH32776	0	GGTTTCTACCTGCTCTGTTTCTTCATGTATCTCTATAGTATGATTCTAGCTTTTTTTTTT	0	40	3	8388
TRH39213	TRH39213	0	CATACTCTTCTGGACTAAAAGAATCACAGTTAAATTTAAGAATCAGACGTTTTTTTTTTT	0	41	3	8603
TRH28992	TRH28992	0	AAACCCTTATGGGAAAATAGCATTTACACTGAGGGCTTATTTTTTTTTTTTTTTTTTTTT	0	42	3	8818
TRH34994	TRH34994	0	AGGTTACTCTCATAACATAAGCTAGCCCCTTCCGGAAGTCTTTTTTTTTTTTTTTTTTTT	0	43	3	9033
TRH28922	TRH28922	0	ATTCCCTACATTCTTAGCTTTTATACATCAGTAAGCCCGTTGTTTTTTTTTTTTTTTTTT	0	44	3	9248
TRH26797	TRH26797	0	ATACTAACTTTGAATTTTACAATGAATCTCAGGCTAATGGATCAACTTTTTTTTTTTTTT	0	45	3	9463
TRH29513	TRH29513	0	GTGCATATTTCTACAAAAGAGTATTGGTGTGTGTCATGAATTTTTTTTTTTTTTTTTTTT	0	46	3	9678
TRH30840	TRH30840	0	ACTGTGCATGAATTAGGAAGACAAAAGTTCAAGAATCTTAGGTTTTTTTTTTTTTTTTTT	0	47	3	9893
TRH39611	TRH39611	0	GACTCCAAAGATTCTAATTCTCTCTGGATATACTGTGTTACTTCTAACCGTTTTTTTTTT	0	48	3	10108
TRH34005	TRH34005	0	CAAGTGAGGTGGTTGCAAGAAACTAGTAAAGACAGCTCTGTTTTTTTTTTTTTTTTTTTT	0	49	3	10323
TRH30136	TRH30136	0	TCCAGAAGATCCAAAGTTACACAGCATAGTGGTTTTACGATTTTTTTTTTTTTTTTTTTT	0	50	3	10538
TRH29347	TRH29347	0	GAAATTCTCAGTGGATTTGTGGAAGAGATGTAATAAGGGCTTTTTTTTTTTTTTTTTTTT	0	51	3	10753
TRH38300	TRH38300	0	ATTTGAAATGTGCATGTTTATTTATACAGATTTCAATAAAGCTATTGACGTTTTTTTTTT	0	52	3	10968
TRH41238	TRH41238	0	CTGGGGCTATCACTATGTTAAAATACAGATAGTGTGTATTTTTAATCCGTTTTTTTTTTT	0	53	3	11183
TRH43435	TRH43435	0	TGGAGAGTTCAAAGAGCTGAGTCTCGACGACTTTAAGGGATTTTTTTTTTTTTTTTTTTT	0	54	3	11398
TRH37148	TRH37148	0	CTCCTATACCCAGTCAGTATACGAAAGAAAGTTAATAAAATCCATTGATTTTTTTTTTTT	0	55	3	11613
TRH25005	TRH25005	0	ACCAAGTATGAACGTTGTGACACCTTCAATGTAACACAGTTTTTTTTTTTTTTTTTTTTT	0	56	3	11828
TRH22137	TRH22137	0	CGCCTTGATCTTAAATTGATGATCATCAAAGGTCAAAAGTTTTTTTTTTTTTTTTTTTTT	0	57	3	12043
TRH39961	TRH39961	0	CCTCTGCTACTGACTTGAGAGAGAAAATAAATACACAAGTATGTAAATCATTTTTTTTTT	0	58	3	12258
TRH23419	TRH23419	0	TTTTGACTTTGTTCCTTCCTAATGCCGTTTTCACTACAACTTTTTTTTTTTTTTTTTTTT	0	59	3	12473
TRH36941	TRH36941	0	GCTTGTATATTGTAAGGCTAGACAAGGAGTAGACTTCGGAGCTTTTTTTTTTTTTTTTTT	0	60	3	12688
TRH42678	TRH42678	0	ATATATGCCTTACTATTGTATTATATTACTGCTTTACTGTGTATCTCAATAAAGCACGCT	0	61	3	12903
TRH30355	TRH30355	0	GGGACACACTTCCACAATCACTAGTAACACCTTCCTGTACTTTTTTTTTTTTTTTTTTTT	0	62	3	13118
TRH39816	TRH39816	0	ATTATTGCATTATCTTGCTTCATTCTGTTATTTAATTCATACATTATTGTGCTTTTTTTT	0	63	3	13333
TRH28921	TRH28921	0	AGACATCTTTACTAGGTATATCTTCTCATTTCTGACTGTGTCCAAACTTTTTTTTTTTTT	0	64	3	13548
TRH31565	TRH31565	0	CTCTACATAAAAAGGCGGCTGAAGACAGACTAGCTAGCACTTTTTTTTTTTTTTTTTTTT	0	65	3	13763
TRH37892	TRH37892	0	CTTTCATATTCTCCTTGAAATTTATTAACATTCTTCTATTCTTTCACACTTATCGTTTTT	0	66	3	13978
TRH28081	TRH28081	0	CCACAACAGATGTAAAATAACGGACTCCAATATTCTTCGGTTTTTTTTTTTTTTTTTTTT	0	67	3	14193
TRH29572	TRH29572	0	TTTCTGTGCTGATTAGAGAGAGGACTATCTCCCAAGAAAGTTTTTTTTTTTTTTTTTTTT	0	68	3	14408
TRH28092	TRH28092	0	GTGTCTTTTTCTTTTTTTTTTAATCTTTATGACATGATGATTTTCTAGTCTGTTTTTTTT	0	69	3	14623
TRH37721	TRH37721	0	GTTAGATCCAGTGAAACTACTCTCACTAGGCTCAACTCAACGTTTTTTTTTTTTTTTTTT	0	70	3	14838
TRH28703	TRH28703	0	TTTCCAAGCTGTTAAGTTCTTGCTCTCTGAAGTAGACTAGACTTTTTTTTTTTTTTTTTT	0	71	3	15053
TRH35311	TRH35311	0	GAATGATTTTTTTTTCTTTTTAACTTTTTTTTATATTAGTAATAAACACAGTGGAAACCG	0	72	3	15268
TRH37467	TRH37467	0	GCATCTCTATCAGTTTACAGAGCTTGAACAGTAACTCAGTATCTCATTTTTTTTTTTTTT	0	73	3	15483
TRH26425	TRH26425	0	AAAGAGGGTTTTTATTCCATATCGGGAATCCACTCTTACATTTTTTTTTTTTTTTTTTTT	0	74	3	15698
TRH29447	TRH29447	0	CTACCTTAGTTCAAAAAGCAGGAAGTAGTGAATATCTGAACTCGTTTTTTTTTTTTTTTT	0	75	3	15913
TRH30157	TRH30157	0	CAGAAATAGAGAGACTGCACTCTATGGTGAACGTGACTAGTTTTTTTTTTTTTTTTTTTT	0	76	3	16128
TRH35784	TRH35784	0	CCTTTTCTCACTGAATATGTATGGGTCTGTATTTTGTCTAAACGTTTTTTTTTTTTTTTT	0	77	3	16343
TRH26601	TRH26601	0	GCTTACAGAAAAATCACAGGTAGGATGACAAAGACTTATACAGCTTTTTTTTTTTTTTTT	0	78	3	16558
TRH32357	TRH32357	0	AGAAGCTGAGAGGATTGCTATAGAACTTTTGGATGTAAGAGCTTTTTTTTTTTTTTTTTT	0	79	3	16773
TRH35483	TRH35483	0	GCTAAACTTTTAAGAGGCTCATTTCTTTGGTTAAATGAATACACTTGTTTTTTTTTTTTT	0	80	3	16988
TRH22762	TRH22762	0	GAACTGTTGGAATCCAGGATCAAACAATATTTATGAAAGCTTTTTTTTTTTTTTTTTTTT	0	81	3	17203
TRH24891	TRH24891	0	GAAGAATTAACTTATAAAGAAAAAAGGGTTGAGTCAGCTCCCGTTTTTTTTTTTTTTTTT	0	82	3	17418
TRH30629	TRH30629	0	GTGAGATAATTTTTTTGCTTGAAAAAGACTTCTCTATTTATTCGGTGTTTTTTTTTTTTT	0	83	3	17633
TRH34584	TRH34584	0	AAGTGTACTCCCAATACCTTATTCTCAGACCCTATCTACCCGTTTTTTTTTTTTTTTTTT	0	84	3	17848
TRH35146	TRH35146	0	AGAAATACAATTCAATTTATTCAACCTTATGGGGTTGGTAAACATTTTTTTTTTTTTTTT	0	85	3	18063
TRH23091	TRH23091	0	CGTAGTGCTTAAAAACCAATGGAAATTAGACCTTCTTACAGCTTTTTTTTTTTTTTTTTT	0	86	3	18278
TRH39911	TRH39911	0	AGTCCTTCCCTGAATATATATAGTCAAGGAGAATTAGCGCTTACCTTTTTTTTTTTTTTT	0	87	3	18493
TRH37447	TRH37447	0	CTTGCCACTGTATTTTTTTAAAAATAAGAAATGTTATTAAACGTATCTTCTGCTTTTTTT	0	88	3	18708
TRH39682	TRH39682	0	ATGTAGTACCAAGAACTGTGATGAGTATATGTATGCTCCATTCTATAGTCTTTTTTTTTT	0	89	3	18923
TRH40172	TRH40172	0	TATATAATTTCCTGTAATATATTTATATACTTTTCATGAACATGGAGTTACCAGATACCG	0	90	3	19138
TRH37183	TRH37183	0	CTTCTCCCAGTAGACATACCAGTCAACTAGTGAGTTACCTAAGATTTTTTTTTTTTTTTT	0	91	3	19353
TRH43090	TRH43090	0	CCGGGTACTGGAAAAACATCCCTTTGTAAGGCATTAGCCCTTTTTTTTTTTTTTTTTTTT	0	92	3	19568
TRH22312	TRH22312	0	AAGAAGACAGAGCTCCGCTTAAAAGATGAAGGTACTGTTCTTTTTTTTTTTTTTTTTTTT	0	93	3	19783
TRH30669	TRH30669	0	ATATATTTTATTCTATCAATCAAGAGAATAACTTGGTGGAGTGCGATTTTTTTTTTTTTT	0	94	3	19998
TRH24724	TRH24724	0	GACTTCATTTCCATATATTCTCTCAATATATGGAAAGACCCTATCGTTTTTTTTTTTTTT	0	95	3	20213
TRH29714	TRH29714	0	GATGCCAAAACAGGCGAGAATTAGGAAGTATTGAAATTAGTTTTTTTTTTTTTTTTTTTT	0	96	3	20428
TRH25543	TRH25543	0	TCATTTTATTTGTAGGTCTGCATTTTTCTACCGCTCGTGTTTTTTTTTTTTTTTTTTTTT	0	97	3	20643
TRH29426	TRH29426	0	GAGAATCAGACTAAGCCCTGTGTGTTTTTAAGGTGTCTATGTTTTTTTTTTTTTTTTTTT	0	98	3	20858
TRH22490	TRH22490	0	AGTCCACCTGTTATACTTACGTGTGTGATGGATAAGTGGGTTTTTTTTTTTTTTTTTTTT	0	99	3	21073
TRH35750	TRH35750	0	GTCTATTGGACAAGCAAGGTGAGGTTAGACTATTCTAAATCTACGTTTTTTTTTTTTTTT	0	100	3	21288
TRH33776	TRH33776	0	AAGAAAATGAGCCGACATCAAAGGATATTTACTGCATAGCTTTTTTTTTTTTTTTTTTTT	0	101	3	21503
TRH37976	TRH37976	0	CAATCTTAAAGCCGTACTGAAAGTGTTACTTAGAGTCTGCTATGATTTTTTTTTTTTTTT	0	102	3	21718
TRH23072	TRH23072	0	TATCAGGGGCCTTTAAGATACTGATTAAACCCAGATCTGCTTTTTTTTTTTTTTTTTTTT	0	103	3	21933
TRH36936	TRH36936	0	AATACCCTTGCCTAGAAGTCTTTACTAAAAGTGATTGTGATGATCTTTTTTTTTTTTTTT	0	104	3	22148
CTRL:(-)GD11	(-)GD11	0	GCTAGCTAGCTAGCTAGCGCTAGCGAAAGCTAGCGCTAGCTAGCTAGCTAGCTTTTTTTT	neg	105	3	22363
CTRL:(-)3xSLv1	(-)3xSLv1	0	GCTAGCGAAAGCTAGCTTTTCGATCGGAAACGATCGTTTTCCAGTGACGAAAGTCACTGG	neg	1	4	4
TRH23252	TRH23252	0	GTGAAATTTGTGGAAAGATGTTTACTAGAAGAGAACACGTAAAATTTTTTTTTTTTTTTT	0	2	4	219
TRH22912	TRH22912	0	TTTGAATTTTGAAAACAAATTTCTGAATGTGAGTACTTACACCCTTTTTTTTTTTTTTTT	0	3	4	434
TRH41234	TRH41234	0	AATCATTATTTAAATAATTCAAATAATAGAGGAGATATTTCACAATCACTGGTTTATTCT	0	4	4	649
TRH26515	TRH26515	0	TTGTTCAGACAAGCTTTAAAACGTGTTCCAAAGATTGTTGTTTTTTTTTTTTTTTTTTTT	0	5	4	864
TRH43241	TRH43241	0	CAGAAGATGAAAACAACTGTGAAGAGAGGCCTGGTGCTGATTTTTTTTTTTTTTTTTTTT	0	6	4	1079
TRH22663	TRH22663	0	CACTCTTGATGCTTTCTCTATAAGCAACTACAGGAGACTCGTTTTTTTTTTTTTTTTTTT	0	7	4	1294
TRH26260	TRH26260	0	AACACTTTTGAGAAAACTCTCACCTTCCTCTGTAAAAATAGTCTGTTTTTTTTTTTTTTT	0	8	4	1509
TRH38573	TRH38573	0	ATCTGATAAATATTTATGGAAAGTTTGCATGTAAAGTGGACAGTTCTTTTTTTTTTTTTT	0	9	4	1724
TRH35194	TRH35194	0	ACCTAAAGACCAAGTATTCAAAGCTAACAGGAGTTCATAGAATTCGTTTTTTTTTTTTTT	0	10	4	1939
TRH27330	TRH27330	0	AAGTTCTGGCAGAGAGTACAAGACTGAAAGAGGAACTTCGTTTTTTTTTTTTTTTTTTTT	0	11	4	2154
TRH35768	TRH35768	0	CATATTACTCCTTACCTGAAGTGTGTTGAAATGGTTGTTAGACCTTTTTTTTTTTTTTTT	0	12	4	2369
TRH22218	TRH22218	0	CTCTACAGAAAACCTGTTTGGTGATTTGAGAAATAGAGGCTTTTTTTTTTTTTTTTTTTT	0	13	4	2584
TRH25166	TRH25166	0	GTCTAGCTCTGAACACAAAGCTATTGCACATGGTACCTTCTTTTTTTTTTTTTTTTTTTT	0	14	4	2799
TRH40707	TRH40707	0	AAAATAAAAACTCTCATCCAACGATCTTTGCCTAATTTATATTATCATAAGTCTTTTTTT	0	15	4	3014
TRH32969	TRH32969	0	CCAAAACCTTTACACCCCTTTTAGTGTTAAATTTGAACTACCTTTTTTTTTTTTTTTTTT	0	16	4	3229
TRH41920	TRH41920	0	GACGCACTAAGACTCTTTTAACAAAAAGTATCATACATAATATTTATGGATTGGTTTTTT	0	17	4	3444
TRH42445	TRH42445	0	GTTCTTAGTGAAAAGTGAGAGGGAAAAAAGTATATCTATAGTTTTATTCGTCTTGTTTTT	0	18	4	3659
TRH43278	TRH43278	0	ACAGACTTTGAGAACAGGAGAAGTTTTAAGTGTATATGGTTAAACAGCTTTTTTTTTTTT	0	19	4	3874
TRH30207	TRH30207	0	GTAGGATCCTGGATTCAAATGAATTTATTAAAAGGGTAGTCATCTTTTTTTTTTTTTTTT	0	20	4	4089
TRH24736	TRH24736	0	TTTAAGAAGTTTCAATCAATTTTGTTGTCCCTTGCTATTTCTTTTTTTTTTTTTTTTTTT	0	21	4	4304
TRH32542	TRH32542	0	AAAGAGGTCGACTAGGGAAAAAGGGTGATAAAGGACAAGTTTTTTTTTTTTTTTTTTTTT	0	22	4	4519
TRH33994	TRH33994	0	ATATAGCTGAATTTCTACTGTATTATGGTGGCTCTTTACGGACTGTTTTTTTTTTTTTTT	0	23	4	4734
TRH24310	TRH24310	0	CACTCTGAGATCGTGAAGCAGTCTGTCTTTAAGGACTTTTTTTTTTTTTTTTTTTTTTTT	0	24	4	4949
TRH41567	TRH41567	0	ATATAGAAGAGAAATATTAAAGTAGACTGAAGGGGAACTTGTGAAACATTAAGCTTTTTT	0	25	4	5164
TRH28955	TRH28955	0	AGCTAAAGAAATAGAAAACAAACACTTTGTCGAAACTGAAATATCGTTTTTTTTTTTTTT	0	26	4	5379
TRH24884	TRH24884	0	TCAGAGAAGATTTTGCTACACGTAATGAACAACAATCAGGTTTTTTTTTTTTTTTTTTTT	0	27	4	5594
TRH31384	TRH31384	0	AGCTCACTGGACTATTATCTCTTACAGTTGGGACTTTTTAATATCCTTTTTTTTTTTTTT	0	28	4	5809
TRH33492	TRH33492	0	GCTAAAGTCTACCACAAGGATTTAAGAGAGTATAATAGATTGGCTCGTTTTTTTTTTTTT	0	29	4	6024
TRH41950	TRH41950	0	CAGAATTAAACTTTTACTTCATATTTCCAGTATAATTCCTGTATATAGAAGACGATTCCT	0	30	4	6239
TRH38030	TRH38030	0	AGCACCACTGGTAGTTTATGATGTTTTATTGAGAAGTAAACTCCTTTTTTTTTTTTTTTT	0	31	4	6454
TRH34722	TRH34722	0	GCAGATAGTCCATACCCCAAGTATATGTATTTTGTTTATGTCTATGATTTTTTTTTTTTT	0	32	4	6669
TRH28062	TRH28062	0	AGTATGCTTTTCATATTCAATTCAACAGAGAGGTGACCATTTTTTTTTTTTTTTTTTTTT	0	33	4	6884
TRH32141	TRH32141	0	AAGTGCCATGAGCTACCGTACTTTAACATTAGGGACGTTTTTTTTTTTTTTTTTTTTTTT	0	34	4	7099
TRH38695	TRH38695	0	ATATTATGCAAAATGGATACACAAAGTAATTTTGACATACAAGTTGTAATAGCTTTTTTT	0	35	4	7314
TRH31399	TRH31399	0	GTACTAAAAACAATAATGGAAGTGAGGAAAGGTTACAGAACTCCGTTTTTTTTTTTTTTT	0	36	4	7529
TRH32629	TRH32629	0	AGATAGATGGTTCGTCGAGTGCCATCTTATTTATTTCTGGTTTTTTTTTTTTTTTTTTTT	0	37	4	7744
TRH39654	TRH39654	0	GACTTTCCTGATATTTTTGTTAGAAATCCAAAGGATCTACTAGTCACCTTTTTTTTTTTT	0	38	4	7959
TRH23380	TRH23380	0	AATATACCCAATCCATTGGTCTGCAAAACTACCGAAAAATTTTTTTTTTTTTTTTTTTTT	0	39	4	8174
TRH27930	TRH27930	0	CCAACTGTATGCAAGGACCTACTAAAGACTACAGTGCTCATTTTTTTTTTTTTTTTTTTT	0	40	4	8389
TRH35840	TRH35840	0	AGAAAAAGTTTAGTGACATCTCTGAAAAACTTATGGAGCGTAATCTTTTTTTTTTTTTTT	0	41	4	8604
TRH23225	TRH23225	0	ACCCCTCAAAGGAAGTTCTTCTTACCCATTGAGAGTACAATTTTTTTTTTTTTTTTTTTT	0	42	4	8819
TRH32066	TRH32066	0	AACTAACTAATGAGAATGCAGAATGCTTGTCATTACAGAGTCTAGCTTTTTTTTTTTTTT	0	43	4	9034
TRH30647	TRH30647	0	AGTCTTTTTACCTTCACCCAAACAGGTAAAGAAAACGGAGTTTTTTTTTTTTTTTTTTTT	0	44	4	9249
TRH23330	TRH23330	0	TCTTTCAGTCTCACAATGCACATCACGGATAGCTTACTAATTTTTTTTTTTTTTTTTTTT	0	45	4	9464
TRH37537	TRH37537	0	GAGAGTATTTTCTATACTTCGTTGAGTCTTAAAAACTGTGAGTGTTGCTTTTTTTTTTTT	0	46	4	9679
TRH26666	TRH26666	0	CCTGGAAACAAGCTTAAAAAAGCCAATTATGGTAATGCACTTTTTTTTTTTTTTTTTTTT	0	47	4	9894
TRH23016	TRH23016	0	AGATCATCACTCAAGACGGTGATAACTTCAAGACGAAAACTTTTTTTTTTTTTTTTTTTT	0	48	4	10109
TRH29608	TRH29608	0	AACTTCAGTAAGTGCTAAGAAGAAACTTTGTCTCTTTGATCATCGTTTTTTTTTTTTTTT	0	49	4	10324
TRH32954	TRH32954	0	CTCATCAATCAGCCATATTATTTCTTTTAGTCATATGATGATTTCGTTTTTTTTTTTTTT	0	50	4	10539
TRH34353	TRH34353	0	GAGCTGAAACAGTGCACACTAAATAAGTCATCACGGAGTATTTTTTTTTTTTTTTTTTTT	0	51	4	10754
TRH43547	TRH43547	0	CCTTCTTCATCTACGACTGTGACCCATTCACACGACAGTTTTTTTTTTTTTTTTTTTTTT	0	52	4	10969
TRH37931	TRH37931	0	ATCTCATCACAAAAGTACAAACAATATGAAAGACCAAGTCATATACCTTTTTTTTTTTTT	0	53	4	11184
TRH38808	TRH38808	0	GATCTATTTAATTTCTTCTTAGGTGTTTAACTCCTTTAGGGAATATGGACCTTTTTTTTT	0	54	4	11399
TRH34853	TRH34853	0	GAAGCTCAGATTTATTACTAACTGGACCATCAGTTGTACAGTAGAATTTTTTTTTTTTTT	0	55	4	11614
TRH30277	TRH30277	0	CAATAGCAGTCAAATAGAAAACGGTCAAAATGATCTAGAGTATTCTTTTTTTTTTTTTTT	0	56	4	11829
TRH26009	TRH26009	0	CTCTACCACCTAGGAACTCAGCAAATCCTCTTGTTAGACCTTTTTTTTTTTTTTTTTTTT	0	57	4	12044
TRH31682	TRH31682	0	GTTTAATGTCACAACGCCCAATATGGATGAATACGTCTTATTTTTTTTTTTTTTTTTTTT	0	58	4	12259
TRH25518	TRH25518	0	ATCCATAGGAAACTTAACAGGTGTTCTCAGATAACCTTGCTTTTTTTTTTTTTTTTTTTT	0	59	4	12474
TRH40061	TRH40061	0	ACTGATAGTGGGTCCAGAAAATATGTACATTATTACACAAGTCTTATGCTTTTTTTTTTT	0	60	4	12689
TRH35699	TRH35699	0	GGAAGACTGTTTAATCTGTCAGCTATATCAGACATCTTGTTAGAGCTTTTTTTTTTTTTT	0	61	4	12904
TRH27048	TRH27048	0	AACACCTAAACATTTAGACATCAGTAGCAGTGAAGGGTTAGATTTTTTTTTTTTTTTTTT	0	62	4	13119
TRH23620	TRH23620	0	CCAAACCTCAAAAACAATAAAGCTGCTAGTTTATTTCATACAGATTTTTTTTTTTTTTTT	0	63	4	13334
TRH29750	TRH29750	0	CCTTATCTTTGCTACGAAATAGAAAAAGTTAGAACCTTGGATCGTTTTTTTTTTTTTTTT	0	64	4	13549
TRH25451	TRH25451	0	AGAGCTACTTATGAGTGAGCCAAGCAAAGTAGAAGGAATACCTTTTTTTTTTTTTTTTTT	0	65	4	13764
TRH25502	TRH25502	0	GAAGGAAGTGGTCTTCATTAGAGACCTAAAAGCTTCGCTCTTTTTTTTTTTTTTTTTTTT	0	66	4	13979
TRH40307	TRH40307	0	GTAGTGATTGCTCGTAGTATACTAGCAAACTCTGTAAGAGTTATGATGCTTTTTTTTTTT	0	67	4	14194
TRH40039	TRH40039	0	AGAAGATATTACTAATTGATTTTAAGTTCTGTCAAAGAAGATTCATCATCATTATTAAGC	0	68	4	14409
TRH39859	TRH39859	0	GTTAGCATTTGAAATATGTTATCCTGTTGTCTTTACGGGTACTAGGTTTTTTTTTTTTTT	0	69	4	14624
TRH32766	TRH32766	0	ACAGTGTCTCCACTTAAAATAGGCTAGTAACCAAAACGATGTTTTTTTTTTTTTTTTTTT	0	70	4	14839
TRH30670	TRH30670	0	GCTGAATTCTTTGAGATCTCTTCATATAGTATGCAACGTCATTTTTTTTTTTTTTTTTTT	0	71	4	15054
TRH23097	TRH23097	0	TTATCTCAAACTGAAATCTTGCAGCCGTTCAGTTGTTTACTTTTTTTTTTTTTTTTTTTT	0	72	4	15269
TRH42408	TRH42408	0	TTATTTCACATATAATAGTATATCTGTAACTCTTGCTGATATCATGTTAACGATTTATCG	0	73	4	15484
TRH35148	TRH35148	0	CTTCATAAAGGATTAACTAGGGGAAGTTATGACCTTTGTAACTCCTTTTTTTTTTTTTTT	0	74	4	15699
TRH22559	TRH22559	0	AATAAAGGGAATAATTAGAGGGAAAGACATGAAAATCAGCTACGTTTTTTTTTTTTTTTT	0	75	4	15914
TRH38846	TRH38846	0	CTACTCAAATTCATCTATTGTTTCTGGTCTTAACTGTGCTTTTTACGTTTTTTTTTTTTT	0	76	4	16129
TRH43377	TRH43377	0	AATCCCTTAGGCTTGGTGGGAATCATCACTGCCTTCAATTTTTTTTTTTTTTTTTTTTTT	0	77	4	16344
TRH31619	TRH31619	0	AAATGAATGCCCATAATAAAAATAAAAACTATCTTCCATTGCTAGATTTTTTTTTTTTTT	0	78	4	16559
TRH25814	TRH25814	0	CAACATTGCCACAAGTTCACAAATACCTACACTTATGGGTTTTTTTTTTTTTTTTTTTTT	0	79	4	16774
TRH43252	TRH43252	0	TCCTGAGAGAATTATCACTTTGGCTGGACCGACTAATGCCTTTTTTTTTTTTTTTTTTTT	0	80	4	16989
TRH34501	TRH34501	0	AAGTTTAAGCCCAGGTCGTGTCCTACACTTCAGACACTATTTTTTTTTTTTTTTTTTTTT	0	81	4	17204
TRH34465	TRH34465	0	TCTATAGAAATAGACAAAATGTGCAGTTACCCCACCCTAGCTTTTTTTTTTTTTTTTTTT	0	82	4	17419
TRH35230	TRH35230	0	TTTCACGGTTGGAAGTCTACGGACATTTATTAAATGCTACTTTTTTTTTTTTTTTTTTTT	0	83	4	17634
TRH33928	TRH33928	0	GTGTTTCTAGATTTTCGTTCAATCGTAACATGATTGACGCTTTTTTTTTTTTTTTTTTTT	0	84	4	17849
TRH26201	TRH26201	0	CTTAGAAAGAAGTGCCATGAATGATCACTACATTGATATAACCCTTTTTTTTTTTTTTTT	0	85	4	18064
TRH38933	TRH38933	0	ATGAAACATCTATATTAATTAAAAGATTTCAATTGGGTTGTTTAGTTATTACTTGCCTTT	0	86	4	18279
TRH41626	TRH41626	0	GGTCAGAGCCTCGTATGAAGTGTTTATATTTAGAAATGTTTATATTTAAGTAGCTTTTTT	0	87	4	18494
TRH39588	TRH39588	0	ACTCTGTTATGATTCAGCTAGACAAACAAAGTAATAGTGGTATGAGTGTTTTTTTTTTTT	0	88	4	18709
TRH30673	TRH30673	0	ATGTCTATATTGATACAACTTTGCCAGGACCATCCTCGTTTTTTTTTTTTTTTTTTTTTT	0	89	4	18924
TRH42073	TRH42073	0	TTGTAGAATCCGTAACTTAACTTACTAAAGTAATGAGTTTTAGCTTGAAAGTTATTGCTT	0	90	4	19139
TRH32739	TRH32739	0	AGAGATGTACAATCTCTTTCTATGAGTGACTTGGGTATTGCATTTTTTTTTTTTTTTTTT	0	91	4	19354
TRH29975	TRH29975	0	CCAGTCTGTTGTGGGAAAACTTATTACAGCTGAGCCTACTTTTTTTTTTTTTTTTTTTTT	0	92	4	19569
TRH25980	TRH25980	0	AACAGGGGAGTAGAATTTTGCTGGTGTACAAGGACAGTAATTTTTTTTTTTTTTTTTTTT	0	93	4	19784
TRH30683	TRH30683	0	ACTCCAACAGTGTTTCTATAGCCTTAAGAATACGGCGTCATTTTTTTTTTTTTTTTTTTT	0	94	4	19999
TRH42400	TRH42400	0	ATGTGATCTATTACTCTGACATAAATCCATCTGTAATATATTGCCAGTATATAAGCTTTT	0	95	4	20214
TRH29577	TRH29577	0	TTAAGACTGCTTTTATTCACGAACAACTCCAAATATCGGATTTTTTTTTTTTTTTTTTTT	0	96	4	20429
TRH24887	TRH24887	0	GAAGTGATCTATAACACCCAGAGTCTCATTAGCCTCCTAGTGTTTTTTTTTTTTTTTTTT	0	97	4	20644
TRH24702	TRH24702	0	CTACCTTTCAACTACTTCATTGCTTCATCTTATCTCTACACAATACTCCTTTTTTTTTTT	0	98	4	20859
TRH27119	TRH27119	0	GAAAATAAGATTTTGTTTTTTCACTTACAGGCTATAAAAGAGCAGTACATTTTTTTTTTT	0	99	4	21074
TRH26226	TRH26226	0	ACTATATAGAAAGAAAGACAATAAGAACACGAGAAACGCCCCTTTTTTTTTTTTTTTTTT	0	100	4	21289
TRH37009	TRH37009	0	TGGTTTGGTTTTTATTCAAAAATTAACTCTCATGAAACTTTATTTCGTTTTTTTTTTTTT	0	101	4	21504
TRH33478	TRH33478	0	CTCTTGGCCCTGGTCCATCTAGTATTGTTGTTACCATTACTTTTTTTTTTTTTTTTTTTT	0	102	4	21719
TRH30230	TRH30230	0	AGAAAAGGATCTACCTCATAGCCTAGTGGATAGTGACAATTACCTTTTTTTTTTTTTTTT	0	103	4	21934
TRH35685	TRH35685	0	CAGACCTGATTTACAGTCAATTAATTTCCTGTCTGGTTAAACCTTTTTTTTTTTTTTTTT	0	104	4	22149
CTRL:(-)3xSLv1	(-)3xSLv1	0	GCTAGCGAAAGCTAGCTTTTCGATCGGAAACGATCGTTTTCCAGTGACGAAAGTCACTGG	neg	105	4	22364
CTRL:(+)Pro25G	(+)Pro25G	0	ATCATCGTAGCTGGTCAGTGTATCC	pos	1	5	5
TRH22706	TRH22706	0	ATCTTCAGAATCAAAGACTTGGGTACCATAGGAAACTAAGTATCATTTTTTTTTTTTTTT	0	2	5	220
TRH29024	TRH29024	0	CAGTCCCTAAGGGCCACATATGATAGGATAATGACTGAACTTTTTTTTTTTTTTTTTTTT	0	3	5	435
TRH23759	TRH23759	0	ACCCAATTTGAGTTATCCTCTTCCATACAAATGGATAATGTTTTTTTTTTTTTTTTTTTT	0	4	5	650
TRH41007	TRH41007	0	CATTATATTAACATGTCCATGTTTAGTTTAATACTGCTTTGTCGGTATCATTTTTTTTTT	0	5	5	865
TRH28880	TRH28880	0	CCCTTAAAGTCATCTCAGGCATTCTTTTCTAAATTACAAGATCTTTTTTTTTTTTTTTTT	0	6	5	1080
TRH23828	TRH23828	0	CTTGCAAGAAATTTAACTCCCTAAGGAATCTTGAAGGTCGTTTTTTTTTTTTTTTTTTTT	0	7	5	1295
TRH32625	TRH32625	0	CATCAGAAGAAAGTTAATAGCAAAATGCTGTGGCGAATCTTTTTTTTTTTTTTTTTTTTT	0	8	5	1510
TRH40756	TRH40756	0	CTGATATGCAAAGCATATGATAATTTATCATTCTAACTTCAACATATAATAGGGTTTTTT	0	9	5	1725
TRH28820	TRH28820	0	CCAACATCAATCAATATGCTCACTATTGCAATATCAGCACTTTTTTTTTTTTTTTTTTTT	0	10	5	1940
TRH42693	TRH42693	0	AAAATCAGATATTAATATGACGCTGTATTATAAGACAAGACGCCCTTTTTTTTTTTTTTT	0	11	5	2155
TRH38990	TRH38990	0	CTAAGAACACAAAAGTATGGTAACAACTAGAGATAGGCTGACACGTTTTTTTTTTTTTTT	0	12	5	2370
TRH30125	TRH30125	0	AGTGAGAGCAGAATCCAACGACTACTTCTTTCTAAGGGTATTTTTTTTTTTTTTTTTTTT	0	13	5	2585
TRH24389	TRH24389	0	ACAGCTAAAGTGGAAGCTATTCAGAGTGGCAACAACTATGTTTTTTTTTTTTTTTTTTTT	0	14	5	2800
TRH25760	TRH25760	0	AGCTCTTTTCAGTTTTCGCTATACCTAATTCATTCTTTGCGTTTTTTTTTTTTTTTTTTT	0	15	5	3015
TRH37528	TRH37528	0	TCTACAATTTAATATGGTCTACAATTCAGGATGTCAGCTACTGATGTTTTTTTTTTTTTT	0	16	5	3230
TRH25494	TRH25494	0	ACATAGAACCGTACAGCTAGTCATCGGAGTCACTAATCCCTTTTTTTTTTTTTTTTTTTT	0	17	5	3445
TRH31490	TRH31490	0	CTTCAAAATGTCTATCTCCTGGGGGGGTCTTAGAATTCTTTTTTTTTTTTTTTTTTTTTT	0	18	5	3660
TRH33666	TRH33666	0	AGTGACCTTTACAAGTTGCTAAGGAATAGTGTCAGAGCTATAGAGTTTTTTTTTTTTTTT	0	19	5	3875
TRH25167	TRH25167	0	ACAATTGTTGTCTATAGAGATGAGAAACAAATGCTCATGACCTTTTTTTTTTTTTTTTTT	0	20	5	4090
TRH43642	TRH43642	0	AAAGTGTGAGGATATGGGACGTGAAGACAGGGAAGTGCCTTTTTTTTTTTTTTTTTTTTT	0	21	5	4305
TRH39338	TRH39338	0	GACCCTTAACATACTTTGCTTATCACCATTCTTTCTTTGTACTTACGTTTTTTTTTTTTT	0	22	5	4520
TRH43170	TRH43170	0	CCAGTCACAGCAAGCATACCAAGAAGCATTTGAAATCAGCTTTTTTTTTTTTTTTTTTTT	0	23	5	4735
TRH39706	TRH39706	0	ATACTACAATGTTATCAGAGCAGATTAGCTTATCGTACCACGTAACTCTTTTTTTTTTTT	0	24	5	4950
TRH23033	TRH23033	0	CCCTTTTAAAGGATTTGAAGCCTACTCATCTGCCTAACACTTTTTTTTTTTTTTTTTTTT	0	25	5	5165
TRH37696	TRH37696	0	GTGTCCTGTATCTATATAGTTTTGTGACACTCAGTTATTTTCAACTAATGCTTTTTTTTT	0	26	5	5380
TRH42780	TRH42780	0	ACTTAGGAGATAAAGTATTATAGAATGAAGTTTTTATGTGACCAAGAAAAAGAAATTAAC	0	27	5	5595
TRH37175	TRH37175	0	ATATTGTTTTGCTGGAATCAATATTAAATGATTATGGAGATAGTTGCTTTTTTTTTTTTT	0	28	5	5810
TRH34306	TRH34306	0	GATGAAATTCTATTTATACCCAAGGATAAACTTAGAAAACCAAGCTACGTTTTTTTTTTT	0	29	5	6025
TRH37404	TRH37404	0	ACATTAATAGGTGTGATTTCTAACCTTGCCTTATCTGCTACATCTTTTTTTTTTTTTTTT	0	30	5	6240
TRH37414	TRH37414	0	CCTTGCTAACTCTAGAGTTACCAGGTCTCTTGTTAAGAAGCGTTTTTTTTTTTTTTTTTT	0	31	5	6455
TRH32280	TRH32280	0	AGCAAGCCTCATCACTTGTAATGTACATCGCAGATAAACTTTTTTTTTTTTTTTTTTTTT	0	32	5	6670
TRH32193	TRH32193	0	GGACTGTTGGGAGTATATCCGGGACTTTATTTTCTCTACGTTTTTTTTTTTTTTTTTTTT	0	33	5	6885
TRH22825	TRH22825	0	GTAGCTATTTTTTTTACCCACATAGCTCTTGAAATTACCCATAATGTTTTTTTTTTTTTT	0	34	5	7100
TRH38963	TRH38963	0	GGTTACGATATTTCTTCTATCCGAATATACCTGCACGTAGTGTTTTTTTTTTTTTTTTTT	0	35	5	7315
TRH36300	TRH36300	0	TAGAAAGACATTGGCTTCACTTTGAGGAATAAATTCTATTCACTTTTTTTTTTTTTTTTT	0	36	5	7530
TRH34800	TRH34800	0	TGTTAGAAGAGCCTCGGTGTTTTTATAAGATTAAAATGAATCTGTTTTTTTTTTTTTTTT	0	37	5	7745
TRH35895	TRH35895	0	GGAATACAATCTCATAACTGAAAAAATAATCAGTTTCAATGACAATACTCTTTTTTTTTT	0	38	5	7960
TRH26400	TRH26400	0	TTCACTTTCTGGTAGGATTTTTGACTCTGAAAAGAGAGTTAACTTTTTTTTTTTTTTTTT	0	39	5	8175
TRH22558	TRH22558	0	ATCAGCTCATCGAATATCTTACCATAAAAATGACGGTTGGTTTTTTTTTTTTTTTTTTTT	0	40	5	8390
TRH24035	TRH24035	0	TTAGATGGTACGCGATGCTATACAGAATCACTGGATATGTTTTTTTTTTTTTTTTTTTTT	0	41	5	8605
TRH29831	TRH29831	0	AGAATAAAATGTTTCTAGTAGCCTGTACTGCAGAAAATTCTGAACGTTTTTTTTTTTTTT	0	42	5	8820
TRH32951	TRH32951	0	ATGTAAAGAACATGTATCCGTCCTCATCTCACTATACCCGTTTTTTTTTTTTTTTTTTTT	0	43	5	9035
TRH40349	TRH40349	0	ATTCAGACTTTGTGGTCTTTATATAAACTACTCAAGGAACATAGATGTACTATCATTTTT	0	44	5	9250
TRH35093	TRH35093	0	GAAGAGGAAGGATTTAATGTTTCTTAACTCTTTACATCTGGACTCGTTTTTTTTTTTTTT	0	45	5	9465
TRH38810	TRH38810	0	TAAACAAACAACCTTTTCTTGCTACCCTTATCTAGTTACATGTAGCGTTTTTTTTTTTTT	0	46	5	9680
TRH42032	TRH42032	0	TGCACATATATATAATAGGCTGTATATATTGCTCAGTATAGAAAGCATGTAGGATTTTTT	0	47	5	9895
TRH34524	TRH34524	0	GTCTAAATTGTACTGTAAATATTGTCATACTGGACTCGCATCCGTTTTTTTTTTTTTTTT	0	48	5	10110
TRH39262	TRH39262	0	AGAGATGTCAAGTACTATGTCCAAATACTGTGAAATATAATGAGAAATAGGTAACTTTTT	0	49	5	10325
TRH24844	TRH24844	0	CCTAGTCTTCTAGTTACTCCCCTCCTTAGAGACAGTCAGTCGTTTTTTTTTTTTTTTTTT	0	50	5	10540
TRH34592	TRH34592	0	TTAGCAGATTGTCTGTGGATAAGTTCCTTTCTGTCTTCTATACCTTTTTTTTTTTTTTTT	0	51	5	10755
TRH34331	TRH34331	0	GCACCTCCCCACTTGTGCCTTCTATATGTACTGTGTATTATTTTTTTTTTTTTTTTTTTT	0	52	5	10970
TRH32600	TRH32600	0	GCCGACAGGACTATGAATTGCTATTTGTTATCTTTAGGCCTTTTTTTTTTTTTTTTTTTT	0	53	5	11185
TRH32069	TRH32069	0	TTACTAAGGAAATGTTCACTAAATCTGAACTTATTTCCATATTCCGGTTTTTTTTTTTTT	0	54	5	11400
TRH41642	TRH41642	0	GCTGTAAGAATTTTCAACTGCCTTTTAAAATTATCATTACAGTTATAGTTATCTGTTTTT	0	55	5	11615
TRH39472	TRH39472	0	TTTTTATCTTTTATTGAAATCACCTGTTATATTTGTTTGAAAACTGGTAACTTTTTTTTT	0	56	5	11830
TRH38131	TRH38131	0	ATAACTTCAATATGTGTCTGTAACATTGTGGGTTACTTACGTACAAATTTTTTTTTTTTT	0	57	5	12045
TRH26147	TRH26147	0	AGAAGCTCTCCTTGCTCAGATCATAACCCTAGATACTGCATTTTTTTTTTTTTTTTTTTT	0	58	5	12260
TRH22529	TRH22529	0	GGACCATCTGTGACAGCCCCTAAAATGATAATCCTCTATATTTTTTTTTTTTTTTTTTTT	0	59	5	12475
TRH22963	TRH22963	0	CTGAAGATTCCTTAATTTATTATAAAGGGGAGGGAATCCTGTTTTTTTTTTTTTTTTTTT	0	60	5	12690
TRH37024	TRH37024	0	TCCTCTCGTCCCTTCGTGAGGATGGTAAATACTGTATAACTTTTTTTTTTTTTTTTTTTT	0	61	5	12905
TRH42114	TRH42114	0	ATCACATTGGCTTTCTAAGAATATCTAAATTTACAGCTAATGAATAGTTTTTAATACCTT	0	62	5	13120
TRH23296	TRH23296	0	GAGTCACTCACTGTTCCATCTGTCATAACATCTATGCTACTTTTTTTTTTTTTTTTTTTT	0	63	5	13335
TRH36150	TRH36150	0	CTCACATACTTCATCAAATATCTCTGGGGTCAATATAATCACTACCTTTTTTTTTTTTTT	0	64	5	13550
TRH23671	TRH23671	0	GGAAATGTCAGAGATTATCAAGAGGAAAAACAGAAGTGATAGCTTTTTTTTTTTTTTTTT	0	65	5	13765
TRH36947	TRH36947	0	ACAGGAAGCGATTAAAGAAAACTCTTATCAAGCACGTGAGTTTTTTTTTTTTTTTTTTTT	0	66	5	13980
TRH32545	TRH32545	0	CAAATATCTATGTACAGTTTGGTTCATCTACTGAGTCCGTAAACATTTTTTTTTTTTTTT	0	67	5	14195
TRH40411	TRH40411	0	ATATCTGCACAGTTTGAATTAATGGACATATTAAAAGTAGATGATAGAGCTTTTTTTTTT	0	68	5	14410
TRH33792	TRH33792	0	TGTCTACTTCAGAGTTAAGTGTGTTTTCTAAATTCCACTGATTTCGTTTTTTTTTTTTTT	0	69	5	14625
TRH35202	TRH35202	0	GTGAAAAGGTTCCATTAGTTAACCATAAAAGAGGAAACAAGTTGTTTTTTTTTTTTTTTT	0	70	5	14840
TRH28137	TRH28137	0	GTGTCTCTCGTGAACACACTTTTGGTAACTTACGTGGATTTTTTTTTTTTTTTTTTTTTT	0	71	5	15055
TRH32429	TRH32429	0	CTAAGGAAAATCGTGGCCAAGTGTCTGAATATAGATCAGGTTTTTTTTTTTTTTTTTTTT	0	72	5	15270
TRH25858	TRH25858	0	ATTTTAGCATTGCTACCAGTATGCTTTGTGAAGCAACTACTTTTTTTTTTTTTTTTTTTT	0	73	5	15485
TRH23562	TRH23562	0	TGTGTCATGACCTCAGGAAATAAATTTCCTTGACTTTATAAATTTTTTTTTTTTTTTTTT	0	74	5	15700
TRH26894	TRH26894	0	ATAAATATTTTCTTCAAGGGAACCAGAGTTTGGTTCTTTATGCTTTTTTTTTTTTTTTTT	0	75	5	15915
TRH33002	TRH33002	0	GTAGTGTAAAACCCAGTGCGGCTTATAATGGTGTAAGCAGTTTTTTTTTTTTTTTTTTTT	0	76	5	16130
TRH35659	TRH35659	0	TGTAAGCTCTTGGCGCAGAACCTTCTACTACAACTCTAGGTTTTTTTTTTTTTTTTTTTT	0	77	5	16345
TRH23127	TRH23127	0	TTTCAGACAAGCCCTATACCCTAGAGGACTATGATGTCTCTTTTTTTTTTTTTTTTTTTT	0	78	5	16560
TRH28732	TRH28732	0	ATATGGGTAAATCTAGGAGAACTCACAGATCTTTATATGAGGACAGTTTTTTTTTTTTTT	0	79	5	16775
TRH32764	TRH32764	0	AAAGACTGTGGTTTAAAAACCACGAACGCTAAAACTGCTATTTTTTTTTTTTTTTTTTTT	0	80	5	16990
TRH40565	TRH40565	0	AAATGGAAAATTTTGTATGCAAATGTTTTCTATGATTTAATAAAAATATATGGCTTTTTT	0	81	5	17205
TRH37970	TRH37970	0	GCCAGTAGTTGATATGGACTTAAATGATACAAATGAATATAAATTCATGCTTTTTTTTTT	0	82	5	17420
TRH43231	TRH43231	0	AACATAAAGACAGAGGAGCTATCAAGCGAGGAGAGCGATCTTTTTTTTTTTTTTTTTTTT	0	83	5	17635
TRH34976	TRH34976	0	ATTGGTAGGCGATCATATGATAACTCTACTCCACGAAGGATTTTTTTTTTTTTTTTTTTT	0	84	5	17850
TRH29675	TRH29675	0	GTATGATAACTTTTTAAACACAGAAATCCCTTCATGTCTTTATCTTGCTTTTTTTTTTTT	0	85	5	18065
TRH32696	TRH32696	0	AGGAAAGGGGGCTGGTTAATGAACATTTACTACTAAGCGTTTTTTTTTTTTTTTTTTTTT	0	86	5	18280
TRH35374	TRH35374	0	GTCAGAACTCTGTATTACTCTGAAAGTTCAACAGTTTTCTTAGTTGCTTTTTTTTTTTTT	0	87	5	18495
TRH31653	TRH31653	0	CAGTGAATCATACGATCTGTATTCTAGTGTTGGCGTACCCTTTTTTTTTTTTTTTTTTTT	0	88	5	18710
TRH23805	TRH23805	0	CAAAGCTCTATCTACACATATTGAGCACAGCAGACAAGGATTTTTTTTTTTTTTTTTTTT	0	89	5	18925
TRH24764	TRH24764	0	GACAGGTGGAGAGCGTAACAGAAGATTACTTCCTAAATATCGTTTTTTTTTTTTTTTTTT	0	90	5	19140
TRH34528	TRH34528	0	GGAGATTAATTTCAAAAGAGCTAACCCCCTTCCCATACCTTTTTTTTTTTTTTTTTTTTT	0	91	5	19355
TRH40563	TRH40563	0	GTGTTAAGATGTGTGATCTTATTCTAGGAAACATAAATTATGTTTTGTATTATATGCCTT	0	92	5	19570
TRH42131	TRH42131	0	CACCCCCATAAACGGACATAGTTACGTTTATTGGTACTACTTTTTTTTTTTTTTTTTTTT	0	93	5	19785
TRH39014	TRH39014	0	GAGAATAGCAATAAACTTACAGTCTTAGAGAGGAACTACAGCTGTAGTGTGTTTTTTTTT	0	94	5	20000
TRH30819	TRH30819	0	CTTTCTTGTTTCTTATTAGGTCTCAGAAGGAAGTCAGTTAACGTCTTTTTTTTTTTTTTT	0	95	5	20215
TRH31092	TRH31092	0	CATGAAGCCATTACTAAGAGAGGTTTTATCACAGCTAATCTGTTTTTTTTTTTTTTTTTT	0	96	5	20430
TRH37935	TRH37935	0	CCTTACTGAATACTGCCAGAGAGTGTTCTAAGGTAGATGTAGACCTTTTTTTTTTTTTTT	0	97	5	20645
TRH40899	TRH40899	0	GAAATAGTTACCTATGACCATCTGTGTAAGAACTGTCATCATGTAGTAGCTTTTTTTTTT	0	98	5	20860
TRH24129	TRH24129	0	GCTGATTTTGACTAGGTTTCTAACCAATGTTACGAACACATTTTTTTTTTTTTTTTTTTT	0	99	5	21075
TRH39512	TRH39512	0	TTTAACACAGTTGCCTGAAAAATACTTGTTTTTATAAATCATTATAGTAATAATTATGGA	0	100	5	21290
TRH26068	TRH26068	0	TTGACTGACAGTAGTTATTAAAGCAGGATATGTCCTGTGTCTCTTTTTTTTTTTTTTTTT	0	101	5	21505
TRH26706	TRH26706	0	CTGTAAATACACAAGACAGATCCTGCAAGGTGTTGCCTATTTTTTTTTTTTTTTTTTTTT	0	102	5	21720
TRH24666	TRH24666	0	GACAGCCAGAGTGAAATAAGGAGTGTAGGGCTCCTAATACTTTTTTTTTTTTTTTTTTTT	0	103	5	21935
TRH36284	TRH36284	0	TTTTACTCTAGCTCATTTTCTCAAAAAAGCCTAAAGCTAGGTCATTTTTTTTTTTTTTTT	0	104	5	22150
CTRL:(+)Pro25G	(+)Pro25G	0	ATCATCGTAGCTGGTCAGTGTATCC	pos	105	5	22365
CTRL:(+)Pro25G_onG3PDH570_1(60)	(+)Pro25G_onG3PDH570_1(60)	0	ATCATCGTAGCTGGTCAGTGTATCCGTGTGAACCATGAGAAGTATGACAATTTTTTTTTT	pos	1	6	6
TRH27006	TRH27006	0	ACATAGTACCCCAATAACCACAGTCCATAGTGTACCCTGCTTTTTTTTTTTTTTTTTTTT	0	2	6	221
TRH42281	TRH42281	0	GGAGACGGTTTTCTGTTTTATAAAGTAAATCTAGTAGCATTAAAATTATAAGTTACACAT	0	3	6	436
TRH43445	TRH43445	0	GATGAGAATGGGAAGATTGTGGGCTACGTCTTGGCTAAAATTTTTTTTTTTTTTTTTTTT	0	4	6	651
TRH41922	TRH41922	0	CAGTATTAAGTCAGTTCTCAGTGATATTTCCAGCATATTATATGGTAGATCTGTTTTTTT	0	5	6	866
TRH30970	TRH30970	0	TCATCAATGTCTTATATGAGCCCACAAAGAGTATGTCGTGTTTTTTTTTTTTTTTTTTTT	0	6	6	1081
TRH26834	TRH26834	0	GCTCTACAGAGTAAGACCAATGACTCAGTGTATACGTCATGTTTTTTTTTTTTTTTTTTT	0	7	6	1296
TRH24907	TRH24907	0	GAGTAGTAAGAGTGAACAAAAGAACATTGGATCAGAAGACACTATCTTTTTTTTTTTTTT	0	8	6	1511
TRH39254	TRH39254	0	GATAATGTTGACAACTTTATATTGAGCACACTGAAATATATCGTACACGTTTTTTTTTTT	0	9	6	1726
TRH30067	TRH30067	0	GTTCAAGAATACATCAACTATTTGGAGATGAGCTAGGATAGAGGTTTTTTTTTTTTTTTT	0	10	6	1941
TRH39792	TRH39792	0	GTTGTTACAGAACAGATGCTCATTTCTCTATTAAAGGAAGATCTAGCTTTTTTTTTTTTT	0	11	6	2156
TRH29693	TRH29693	0	AGCTATTGAACAGATCTTAAATGGGAGAGAACATAAACCCGTTTTTTTTTTTTTTTTTTT	0	12	6	2371
TRH24997	TRH24997	0	TACTTCAAAAGTACCTGTGTGACAGGCAAATACTCACACGTTTTTTTTTTTTTTTTTTTT	0	13	6	2586
TRH26633	TRH26633	0	GATCTATCCCATCTAGTGGTTATGTTTGTTCAGATAGAAACCGTTTTTTTTTTTTTTTTT	0	14	6	2801
TRH41320	TRH41320	0	CAAGAACAGAATTCAATAAAGACAAACAATAAGGTACTTGAGTATAGAAAACTAGGTTTT	0	15	6	3016
TRH22258	TRH22258	0	AAAAATCAGCTTTTCACAGCTTGGTGGTAACAAACACTACTTTTTTTTTTTTTTTTTTTT	0	16	6	3231
TRH25121	TRH25121	0	CTGGTTCAGGTGTAGATGATACTACGTTCTCTGGGTTTTCTTTTTTTTTTTTTTTTTTTT	0	17	6	3446
TRH33628	TRH33628	0	GACGCTGTCAAGGTAGAGATTCGAGTTTTATGTACAATGCTTTTTTTTTTTTTTTTTTTT	0	18	6	3661
TRH37123	TRH37123	0	ACCCCGGGCCTACAACATTACAATAAGTCGAAGTTCTATATTTTTTTTTTTTTTTTTTTT	0	19	6	3876
TRH43051	TRH43051	0	ATGATGGTAACTTCATTCCAGTGCTGGGTTTTGGTACTGCTTTTTTTTTTTTTTTTTTTT	0	20	6	4091
TRH34734	TRH34734	0	ATGTAGCAACTCAACTCTGTTACCTTTTCTACCAGTTCAACGTTTTTTTTTTTTTTTTTT	0	21	6	4306
TRH42792	TRH42792	0	AGGTATGAAGATAAGATAAAATATCTTTTAAGATTATTAAACATATTTTAATGTTCTCTG	0	22	6	4521
TRH25868	TRH25868	0	GTCAGTGTAAATTGACGATTTCTAAATGGAAAGGGTTGCTTTTTTTTTTTTTTTTTTTTT	0	23	6	4736
TRH35162	TRH35162	0	ACTAAGTGTTGACCCTACTTAGAAAGCTAACAAGTTTTCTAAGGCGTTTTTTTTTTTTTT	0	24	6	4951
TRH25807	TRH25807	0	AGAACTCTTCATTCCACTGCTAAAAATAAAGTCAAGAGTTTTGGTTTTTTTTTTTTTTTT	0	25	6	5166
TRH40972	TRH40972	0	GATGCTATTTTATTATAGAGTTATTTAAAGCCTAAAAGTTGGCTTATCTTAATGCGTTTT	0	26	6	5381
TRH43299	TRH43299	0	GCAGCAGAAGACATCGTACCAAGTGAACAGTCTCTAGGCCTTTTTTTTTTTTTTTTTTTT	0	27	6	5596
TRH36821	TRH36821	0	AAATATTTCAGAGTGGATATAGGAAAAGTGATGATTTTGAGACTAGTCGTTTTTTTTTTT	0	28	6	5811
TRH29091	TRH29091	0	TTGTGATCTATTGCAGAGCTAGGGGAAAACAATCAGACTATTTTTTTTTTTTTTTTTTTT	0	29	6	6026
TRH33503	TRH33503	0	TGGTAACAGGAGTTATGAATCTTCAGGTCAACGCTACAGTTTTTTTTTTTTTTTTTTTTT	0	30	6	6241
TRH32976	TRH32976	0	GTGAACCGTTGACTATCCTCATAACAGTGCTAGATAATGCTTTTTTTTTTTTTTTTTTTT	0	31	6	6456
TRH34961	TRH34961	0	GAGGGATGTAGACGCTCATTAAAGATAAAGAGGATTGGCTTTTTTTTTTTTTTTTTTTTT	0	32	6	6671
TRH35865	TRH35865	0	CAAGTCAAGATCAATATTTTCTATGGTCTTGTTTTGGTTATATTTTCGTTTTTTTTTTTT	0	33	6	6886
TRH27935	TRH27935	0	TTTTGTTCTATAATTGGATGATCCAATGCTTTGGGGTAAATTTTTTTTTTTTTTTTTTTT	0	34	6	7101
TRH22693	TRH22693	0	TGTGCTATAGGCCTCTACATGGACCAGTTAAAACTGGACTTTTTTTTTTTTTTTTTTTTT	0	35	6	7316
TRH27601	TRH27601	0	TGTACATTATCCTCAACATCCTTCCTCCTATGAATATCAACCTTTTTTTTTTTTTTTTTT	0	36	6	7531
TRH40717	TRH40717	0	ATATGTGTGACTTACATAATGTGAGAATTACAATCTGATGTAATAAACGGTTTTTTTTTT	0	37	6	7746
TRH36080	TRH36080	0	GTTGAGGGACCGTGTGAACATTATAAAGAATCTAAGATTTAGCTTTTTTTTTTTTTTTTT	0	38	6	7961
TRH28458	TRH28458	0	TCTCACCTCTCATGAGAGAAAGTCTTCTTCGATGAGTCTATTTTTTTTTTTTTTTTTTTT	0	39	6	8176
TRH30998	TRH30998	0	AGTACAAAATGCTTAGCTTTAGACACCCCTATAAGACTGTTCTTCGTTTTTTTTTTTTTT	0	40	6	8391
TRH42836	TRH42836	0	AGAAGAAGGAGTTGTCGGATATTGCTCTACGGATCGTGACTTTTTTTTTTTTTTTTTTTT	0	41	6	8606
TRH38261	TRH38261	0	AACTAAAAAGCCCTTTTTTTTTTTTTAATAGCTTTAGAGATTTTCTTAATGTGGTTTTTT	0	42	6	8821
TRH23309	TRH23309	0	CAAAAATGATTCTTTCTCACGCCACTCACTAGGCAGTATATTTTTTTTTTTTTTTTTTTT	0	43	6	9036
TRH25729	TRH25729	0	CCATCCACATCAGTAATGTTACACTTGCTGACTACGGTACTTTTTTTTTTTTTTTTTTTT	0	44	6	9251
TRH42533	TRH42533	0	ACCTAATTGCTACACTACCCCAGACAAACTTATAAATACAAATAATGAGTATAACCTTTT	0	45	6	9466
TRH37773	TRH37773	0	AGTGGCTGGAGGACTTTAATGGAAAGACCATTAAAATATATACATTTTTTTTTTTTTTTT	0	46	6	9681
TRH32959	TRH32959	0	ACAAATGTACAGTTGTATTGACCAATGACTCCTGTACAATTAGCTTTTTTTTTTTTTTTT	0	47	6	9896
TRH55	TRH55	0	ACGATTTTTTATTTCAGAAATTCCATATATGAGTACTTATGTTTACATAAGTGTAACTCC	0	48	6	10111
TRH23625	TRH23625	0	TGTTTACTTGGGAAGAGCTAACATCTGAGAACAACCTACGTTTTTTTTTTTTTTTTTTTT	0	49	6	10326
TRH41903	TRH41903	0	CAATGGGATCTTATGCTATCCTCACGTGTTTTAACCTTAGTTTTTTTTTTTTTTTTTTTT	0	50	6	10541
TRH27591	TRH27591	0	AGAAGCTTTTTCCTACCTGAATGTTCTTTTTGAGGCTGTATTTTTTTTTTTTTTTTTTTT	0	51	6	10756
TRH28714	TRH28714	0	GTAAGGATGGAGGGCATCTATCTATTTACCATACGTTCTTGTTTTTTTTTTTTTTTTTTT	0	52	6	10971
TRH26644	TRH26644	0	TTTATGTCTGAAGGACAGTATCACCCAGTACAGAAGTCCCTTTTTTTTTTTTTTTTTTTT	0	53	6	11186
TRH31951	TRH31951	0	AGAAACAGTCATAAAGATAGTCACATCTTTGGATTTAACAACCGTTTTTTTTTTTTTTTT	0	54	6	11401
TRH21996	TRH21996	0	ATGAGTCAGTTTTCACTTACTCATGTGACTTTGCTTAATTTCGTTTTTTTTTTTTTTTTT	0	55	6	11616
TRH43647	TRH43647	0	ACAGAGAACATCATTGCCTCAGCAGCGTTAGAGAACGACATTTTTTTTTTTTTTTTTTTT	0	56	6	11831
TRH32421	TRH32421	0	CAAAGAATGCTTATATTATTCAGAATTAAATGTGGAGACTTCACCGTTTTTTTTTTTTTT	0	57	6	12046
TRH34105	TRH34105	0	CTAACAGAACTCTCCTTAGTCAGCATGCAATAGCCGAGTATTTTTTTTTTTTTTTTTTTT	0	58	6	12261
TRH29770	TRH29770	0	AGGATCTGCTAGAGTTGAAAGATACTCTGTGCCGTACGTATTTTTTTTTTTTTTTTTTTT	0	59	6	12476
TRH32710	TRH32710	0	AGTTGGGTTCCAGAGTTATTTTAGACCATTCAGTCGTAGATTTTTTTTTTTTTTTTTTTT	0	60	6	12691
TRH22261	TRH22261	0	ATCCAGCAGATATATAGCCAGTGGTATCCAATCGTTCAACTTTTTTTTTTTTTTTTTTTT	0	61	6	12906
TRH36024	TRH36024	0	GTTCAAACTAAATTTTTTCTATCAAGTTCCTGAATGGAAGTATGACGTTTTTTTTTTTTT	0	62	6	13121
TRH24775	TRH24775	0	AACATCGAGTCAGAGAAACATTCTGCAAGTGTTATCTCCTTTTTTTTTTTTTTTTTTTTT	0	63	6	13336
TRH42039	TRH42039	0	CATTTGGCTGAAGTTAATATTTATACATAATATCATTAGTTTAAACAACGTGAGCTTTTT	0	64	6	13551
TRH27587	TRH27587	0	AGTCTCTCTACCACATTCCATGTAAACCTATGGTGAAGTAACTTTTTTTTTTTTTTTTTT	0	65	6	13766
TRH37257	TRH37257	0	ACTTTACTAAAACAAATCTTAACTACCTTATCCTGAAGGTGTCGCGTTTTTTTTTTTTTT	0	66	6	13981
TRH32598	TRH32598	0	GATTATTGGTGTTAATACACACTCTTTACAGTAAAGCTTCCGTCCTTTTTTTTTTTTTTT	0	67	6	14196
TRH30357	TRH30357	0	CCCACGATAGCTTCTGTACACCCTGTTCTCCTATTACTGTTTTTTTTTTTTTTTTTTTTT	0	68	6	14411
TRH38373	TRH38373	0	CCTACCAAAAAAGTTACATATCAATGGATTAATTATTTTCATTGTCATAGCTTTTTTTTT	0	69	6	14626
TRH41038	TRH41038	0	CAAATCAAGACACTTTCTGAAGAACTGTGTACCACTAAAAGTAATATATTCGTTTTTTTT	0	70	6	14841
TRH22031	TRH22031	0	TCATCTTTTAATTGAAGACATTTCAAGAATCTTAATACAGCCCGTTTTTTTTTTTTTTTT	0	71	6	15056
TRH24964	TRH24964	0	GGTCATATGAGATTAGAGGACGGTTCACCAAAGAAATGAGTTTTTTTTTTTTTTTTTTTT	0	72	6	15271
TRH25221	TRH25221	0	CAGCATTAGCAAGTGATGATGTATCTGAGATTCTAGTCAGCTTTTTTTTTTTTTTTTTTT	0	73	6	15486
TRH35447	TRH35447	0	GCTGTTGACTCTACCGAGATTCTGTATAGACTAATTCGCTATTGTTTTTTTTTTTTTTTT	0	74	6	15701
TRH25939	TRH25939	0	GAAAACTCTCTTCTTGTCGATTGCCTGGAAGGAGTAAAATTTTTTTTTTTTTTTTTTTTT	0	75	6	15916
TRH35171	TRH35171	0	TGTCCCGTCTTTGAGATTAATAACTGGAACAGGACTCTCTTTTTTTTTTTTTTTTTTTTT	0	76	6	16131
TRH34870	TRH34870	0	AGTGTAATCATCTCAGTATGAGAGAAACTGAAATCAAGGACTACGTTTTTTTTTTTTTTT	0	77	6	16346
TRH30163	TRH30163	0	AGTTTTTCAGAGACAAATGGAAAATACTAAATACCAGGTATGGAGTTTTTTTTTTTTTTT	0	78	6	16561
TRH33443	TRH33443	0	ATATGTGTACAGATCGTACACATATCTGTGAGTGCCGGTTTTTTTTTTTTTTTTTTTTTT	0	79	6	16776
TRH42025	TRH42025	0	ATTAGGGTTAGTATTAAACTTTGTTTAGGTGTACCATAATTAACTTGGCTAGTTGTTTTT	0	80	6	16991
TRH38923	TRH38923	0	ATTATGAGAAACCTACAAAAGTTGTTTTGAAGATAAATATGGTAACAGCCTTTTTTTTTT	0	81	6	17206
TRH37050	TRH37050	0	TCTATTTAAATAACAAAACACTAAATAGTTGATCTGTGTGTTGGGCGTTTTTTTTTTTTT	0	82	6	17421
TRH36063	TRH36063	0	GTAGAGAATCTTAAAAACCACAAACGGGATATAAATATGCACGTTTTTTTTTTTTTTTTT	0	83	6	17636
TRH43282	TRH43282	0	CTCTGGTTAGAACAGCTAGGACCTTGGGCCTCCCTGTACATTTTTTTTTTTTTTTTTTTT	0	84	6	17851
TRH26836	TRH26836	0	ATGCTTTTCTTTATCAGACTGAACCAATGCAAGTACTAGCTTTTTTTTTTTTTTTTTTTT	0	85	6	18066
TRH31149	TRH31149	0	GAAGAAAATTTGACATTGATACCTAGAGACCCAAAGTATCACGTTTTTTTTTTTTTTTTT	0	86	6	18281
TRH36466	TRH36466	0	GTGGTACTCTCTAACCCTACGTACTATATGAGCAACGACATCTTTTTTTTTTTTTTTTTT	0	87	6	18496
TRH30393	TRH30393	0	GCTCCACGTGTGTAGTAGACTAGCAACCTTGAGTGTAGACTTTTTTTTTTTTTTTTTTTT	0	88	6	18711
TRH22160	TRH22160	0	AAAGGAAGACTCAAAGTGTTTAAAGGACGCTTAGAATGTAGCTTTTTTTTTTTTTTTTTT	0	89	6	18926
TRH25606	TRH25606	0	GAAAAAAAGTTTTAGGCATATAAGCTTCCATCAAAAATATCAATCCTTTTTTTTTTTTTT	0	90	6	19141
TRH28799	TRH28799	0	CCTGCTGCCTCCCTGTAAATATTTTTAAATATGAACAAAGTTTTTTTTTTTTTTTTTTTT	0	91	6	19356
TRH40550	TRH40550	0	GCTATAGCAGATATTCTCAATAATTACATATCAGGCAAAACAGATAGTACACGTTTTTTT	0	92	6	19571
TRH43663	TRH43663	0	ATTTAAATTCAGGAGCTGGAGGTCTGGCTGGTGCCTTTGTTTTTTTTTTTTTTTTTTTTT	0	93	6	19786
TRH37107	TRH37107	0	ATCTGTATGTTGAAGCTTTATCTCTGTATAAAATATTTTTTGGTGGAATAGATTTTTTTT	0	94	6	20001
TRH42330	TRH42330	0	AGATGTTAACAGTCGTGTACCGTTAAAGAAAACGTACTGCTTTTTTTTTTTTTTTTTTTT	0	95	6	20216
TRH28574	TRH28574	0	TCCATATCTGGCCTACATCAAACCTTCCTACAACTACCTCTTTTTTTTTTTTTTTTTTTT	0	96	6	20431
TRH23648	TRH23648	0	ATAGAACGTTTTGAGGCAGAATCAGTGGATAAACTTGGTCTTTTTTTTTTTTTTTTTTTT	0	97	6	20646
TRH29233	TRH29233	0	AAGTTAGGAAAGAATAACAAACATGAATGCTCAGATATCAGTCGTTTTTTTTTTTTTTTT	0	98	6	20861
TRH31733	TRH31733	0	CAGAGAGCTAATCCAATACTAAGTGCTGGAGTAAGAACAACGTTTTTTTTTTTTTTTTTT	0	99	6	21076
TRH37542	TRH37542	0	GATATATTGAACTGTACAGTGAACAATATGGGTATCGTTTGTACTACCATTTTTTTTTTT	0	100	6	21291
TRH41	TRH41	0	CTCGATATCTTCTTATTTTTAAATACCAACAATCAAGTAAGTAAACAACTTAGTAGGCTT	0	101	6	21506
TRH35228	TRH35228	0	AACAGTTCCTTAGAGATTATTTTCACAGGAGACCATATCCTAGTAGATTTTTTTTTTTTT	0	102	6	21721
TRH24487	TRH24487	0	CAGACTGCTCCACAATGTATAAATCCAGTGTTAGGAACGTTTTTTTTTTTTTTTTTTTTT	0	103	6	21936
TRH34467	TRH34467	0	TGACCTTCTTAGCTCAAAATGTTTGATAATTATTCCAGATAAAACGTTTTTTTTTTTTTT	0	104	6	22151
CTRL:(+)Pro25G_onG3PDH570_1(60)	(+)Pro25G_onG3PDH570_1(60)	0	ATCATCGTAGCTGGTCAGTGTATCCGTGTGAACCATGAGAAGTATGACAATTTTTTTTTT	pos	105	6	22366
CTRL:(-)GD11	(-)GD11	0	GCTAGCTAGCTAGCTAGCGCTAGCGAAAGCTAGCGCTAGCTAGCTAGCTAGCTTTTTTTT	neg	1	7	7
TRH38301	TRH38301	0	GTTGATGTCAATAACTATGAGATGATGTTAAACATCATCAATAGCTCTTTTTTTTTTTTT	0	2	7	222
TRH31731	TRH31731	0	ACCACCTGTATCCTTAGAACCTGTGAACAGTTTATCTGCCTTTTTTTTTTTTTTTTTTTT	0	3	7	437
TRH27848	TRH27848	0	ACCCTAGAATGTCCTTCCTACAAGACAAAACCAGTGAGAGTTTTTTTTTTTTTTTTTTTT	0	4	7	652
TRH29706	TRH29706	0	TTTATGTTTCCTCCCGTCCTCTAAGACTAGCTCATAAGCATTTTTTTTTTTTTTTTTTTT	0	5	7	867
TRH34647	TRH34647	0	ATTTAAGCAGTCTGAAAGCATACTTTTGCATAGAGACTTTAAAGTATTCGTTTTTTTTTT	0	6	7	1082
TRH31640	TRH31640	0	CTCTCAAGGGAATGTAACTAATAGAAATTCTTCCTTCGATGCTTTTTTTTTTTTTTTTTT	0	7	7	1297
TRH38514	TRH38514	0	GGATGCCCTTCTCTTAACTACACTTATCTATGGTATTGTAGATGCTTTTTTTTTTTTTTT	0	8	7	1512
TRH24617	TRH24617	0	AAAGAAAAACTTGAAAGGAAAAGGACTAGTGCACATGACCTTTTTTTTTTTTTTTTTTTT	0	9	7	1727
TRH29722	TRH29722	0	AACAAAGGGTGAGATAAGTTACAAAGTATCAAATTGGGAATACGTTTTTTTTTTTTTTTT	0	10	7	1942
TRH38040	TRH38040	0	GCTATCCATCTCTCTGTACCAGGTTTTATAATAGCAGATAGTAGGCTTTTTTTTTTTTTT	0	11	7	2157
TRH26190	TRH26190	0	ACTTTGAAACTAAGAGATGAATCTCTGTTAGGGATGAAAGACGTTTTTTTTTTTTTTTTT	0	12	7	2372
TRH31776	TRH31776	0	GTATCTACACAGAAACCACTAGATGTCATGAAGTGTCTAGATCCATTTTTTTTTTTTTTT	0	13	7	2587
TRH41538	TRH41538	0	CTAAAAATGACATGACTCTGTATGCTAAAAATATACTCTTTAAAGAGAATAAGAACTCGT	0	14	7	2802
TRH42995	TRH42995	0	TAATTTTGGTTGTATTCTTTGATGTTAACACATTTTGTATAATTGTATCGTATAGCTTTT	0	15	7	3017
TRH23411	TRH23411	0	AGATCAAGTACCAGAGGGGCTCTGTCACAGAAGACTAAACTTTTTTTTTTTTTTTTTTTT	0	16	7	3232
TRH30541	TRH30541	0	GAAGTTCAGGCTTGAGAACTGAAAATAAGTCAAGACCGAATTTTTTTTTTTTTTTTTTTT	0	17	7	3447
TRH40033	TRH40033	0	GTAGATTTATCTGTTGGTTCATGATTTGTTGTATAAGTGTATTAAAAGACCGTTTTTTTT	0	18	7	3662
TRH41349	TRH41349	0	TTGAATGACAAAATGTCCTCTAGAGTATTAGAAATTTTATTTATATGTTAGCTGACTTTT	0	19	7	3877
TRH36697	TRH36697	0	GGGCACCTCCGCTGTACTGATATCACTAATAAAGTCTGTCTTTTTTTTTTTTTTTTTTTT	0	20	7	4092
TRH38426	TRH38426	0	TTATCTTTGAGTAAACCTTTTTAGTTTTTACCTCAGCAGAGTGTTAGTATGGTTTTTTTT	0	21	7	4307
TRH40730	TRH40730	0	AGGAACATTTATTTGGAGTAGTTGAATATTTAGCGTGTGTATATTTGTACCTTTTTTTTT	0	22	7	4522
TRH39940	TRH39940	0	ATTTCTGATTTATTGATTATACTTTTTAATTGGAAAGTGATCGGCGTTTTTTTTTTTTTT	0	23	7	4737
TRH29260	TRH29260	0	CTCTAAGAAGACTTCTGTTTCCTCCGAAAGCTGCCAGTATTTTTTTTTTTTTTTTTTTTT	0	24	7	4952
TRH21984	TRH21984	0	CAGCTGAGCCCAACCTACCTGAAGAATAACAATATATGTCTTTTTTTTTTTTTTTTTTTT	0	25	7	5167
TRH30488	TRH30488	0	AGACTCAGTCCTTCTTAAGCCTATTCATACTTCATTGGTCCTTTTTTTTTTTTTTTTTTT	0	26	7	5382
TRH41219	TRH41219	0	GGCCCACTCTCCACTTAGTATATGAATAAAGAAACTATACTCAAAGTCTTTTTTTTTTTT	0	27	7	5597
TRH34086	TRH34086	0	AAGGAACCATGTATATACAGCTCTGAATGTCAGGGGAGTCTTTTTTTTTTTTTTTTTTTT	0	28	7	5812
TRH42176	TRH42176	0	AAAAATCAAGAACTTTTGCTGAATGTAGAGTACTAAAATAACAAACTACGTACTTTTTTT	0	29	7	6027
TRH22662	TRH22662	0	AACCCAGCATTTAAGTTCTGGAACCATGAATTTGTACACTTTTTTTTTTTTTTTTTTTTT	0	30	7	6242
TRH36769	TRH36769	0	GACCAGTCTGAGAAAGTTTGCTACTGTATGGATACTAAGCTTAGATTTTTTTTTTTTTTT	0	31	7	6457
TRH38440	TRH38440	0	AACATCAAAGTATGGTTAGCTACATGGTATCAAATAATTGAGCTGTTTTTTTTTTTTTTT	0	32	7	6672
TRH37483	TRH37483	0	AAGTTTGTTTACATTTCCCATTAGAACTCTGTAATTGTCCATAAGTATCTTTTTTTTTTT	0	33	7	6887
TRH23752	TRH23752	0	AATTCAGGAGATGCTAGTCAGCCGTCATTTAAGTACTTCCTTTTTTTTTTTTTTTTTTTT	0	34	7	7102
TRH21955	TRH21955	0	GTATTTGTGTTTCCAAAGGAGGAAATAAAGGTTAAGAAGCTACGTTTTTTTTTTTTTTTT	0	35	7	7317
TRH26763	TRH26763	0	TTAAGCCTTGTATAGGTATAGAGATGCAGCCCTACATCCCTTTTTTTTTTTTTTTTTTTT	0	36	7	7532
TRH23883	TRH23883	0	TTACAGAAGTACTGGAATTACTGGATTATGACACAGGCGATTTTTTTTTTTTTTTTTTTT	0	37	7	7747
TRH24423	TRH24423	0	CAGGAAACTCATGTGTAGGAGACTCACTTCTTCGAGATTCTTTTTTTTTTTTTTTTTTTT	0	38	7	7962
TRH34864	TRH34864	0	GGAAAAAAACACAATTTGTGTATCAAAACAGTATTTTGATAGCCTTTTTTTTTTTTTTTT	0	39	7	8177
TRH22054	TRH22054	0	AGTTATTTTAACTGGAAGCAGTGTCCACTTTAGGAAGGGCTTTTTTTTTTTTTTTTTTTT	0	40	7	8392
TRH35776	TRH35776	0	AGCTGATACAGGATATGAAAGTAGAATTCAATATGGAGATATAGGTGCTTTTTTTTTTTT	0	41	7	8607
TRH36347	TRH36347	0	CTATATGAGAAGTCTGGTTCGCAACTTCTCAACTTAGGTTCTTTTTTTTTTTTTTTTTTT	0	42	7	8822
TRH43427	TRH43427	0	ATGGTGTGACTCACAACGTGCCTATCTATGAGGGCTATGCTTTTTTTTTTTTTTTTTTTT	0	43	7	9037
TRH33175	TRH33175	0	AAGAAGAAGAGAACACTAGGTACCAGTTTAAGACAAAGAGTGAAACGTTTTTTTTTTTTT	0	44	7	9252
TRH32445	TRH32445	0	CAACTAGGGATGTGCTACGTTTATAAAACCCTTCTAAAGGCTTTTTTTTTTTTTTTTTTT	0	45	7	9467
TRH36273	TRH36273	0	CTTCCTCAAATATACGGAGGACGATAATAAATAAAATTTCATAGTGTCTTTTTTTTTTTT	0	46	7	9682
TRH27981	TRH27981	0	GACTTGACACCATATTATCCATTCAAACTTGTAAGATTCGTGTTTTTTTTTTTTTTTTTT	0	47	7	9897
TRH25860	TRH25860	0	GCTCAGCTGTAAGGCATACATTCACTTTGAGTGCTATAGGTTTTTTTTTTTTTTTTTTTT	0	48	7	10112
TRH35500	TRH35500	0	CCTCTTTAGCCTCAACCCCTAGCTATGTCTTCTGTTATAGATTTTTTTTTTTTTTTTTTT	0	49	7	10327
TRH39113	TRH39113	0	CCTTTTCAATAAGTCTTATACACAATATTGTTCAGTGTGTAAATGTATGTCGTTTTTTTT	0	50	7	10542
TRH29222	TRH29222	0	CTCTATATGATGGTTCTAACATTCAGAATTCTGCGTGTTCATTTTTTTTTTTTTTTTTTT	0	51	7	10757
TRH36172	TRH36172	0	GAAGGAAGTACCTGGCTCTTGTTAAACTCTTAGTCAACACTACATTTTTTTTTTTTTTTT	0	52	7	10972
TRH42169	TRH42169	0	GATTTTTGTTTGTTGTAATGTCTAGTTCATCTTACTTTTGAAATTTGTAATTAACTAGTT	0	53	7	11187
TRH39681	TRH39681	0	ACAAAGACTGAACTAGATTTATATCTACCCCATATAAGGAGCGACTTTTTTTTTTTTTTT	0	54	7	11402
TRH26431	TRH26431	0	CCTGTGGAAGTCCATGTTTTGGTAGAAAGAGGAAGTAAAGTTTTTTTTTTTTTTTTTTTT	0	55	7	11617
TRH30443	TRH30443	0	GCTAAAAATGTTGAACATTTTTCGTTGTTTCTATTTCTTCTTTCGTTTTTTTTTTTTTTT	0	56	7	11832
TRH27698	TRH27698	0	CCAGCAGCCCAAATAAAGCTAGCAAGGAAAGAATAGTAGATTTTTTTTTTTTTTTTTTTT	0	57	7	12047
TRH41788	TRH41788	0	CAAACACTTCATTTATTTCCTTGTATTTATTCACAGTATTTACATATTGTACAATACCTT	0	58	7	12262
TRH24483	TRH24483	0	CCTCAACTTACGATTTAGTGGGCTACATCTCTTTGACTGCTTTTTTTTTTTTTTTTTTTT	0	59	7	12477
TRH42890	TRH42890	0	AACTTAATTTGCCTCCCTACCTCACACAAGAAGCTCGAGATTTTTTTTTTTTTTTTTTTT	0	60	7	12692
TRH36840	TRH36840	0	AATTGGATACAAACAATAATGAACTTAAAGATAGATCACATGGTAGACCTTTTTTTTTTT	0	61	7	12907
TRH24609	TRH24609	0	AGATGGTAGAAACTTCAGTTGCAAAGTAGAGGGCCCATATTTTTTTTTTTTTTTTTTTTT	0	62	7	13122
TRH28644	TRH28644	0	GAGGAATCCCACTCAGATAAAGCCAGATATTCGACTAAGCTTTTTTTTTTTTTTTTTTTT	0	63	7	13337
TRH32290	TRH32290	0	TGAAGATATTTCCCAATAATATCCTCCCTTACACGTGTCATTTTTTTTTTTTTTTTTTTT	0	64	7	13552
TRH23939	TRH23939	0	ACATTGAACAAAGAGGTATCAGTTAACAAAGAGATGGATTCGTTTTTTTTTTTTTTTTTT	0	65	7	13767
TRH30131	TRH30131	0	GAGCCATCGTAACTCACTAACAGGGAGAATTAGCTAGTAGCTTTTTTTTTTTTTTTTTTT	0	66	7	13982
TRH31485	TRH31485	0	AAGAACTTTACTCACTTCTTCAAGCCACCTAGTCAGAATATGCTTTTTTTTTTTTTTTTT	0	67	7	14197
TRH42248	TRH42248	0	GTTCTATGGTGTTTCTATAATTATGAATAGTGTTGCACTGTAATCTATCATATAGAGCTT	0	68	7	14412
TRH30558	TRH30558	0	TCAACATTTGTCCCTTCCCTTAGCCTAAGTTGTCTGACTATTTTTTTTTTTTTTTTTTTT	0	69	7	14627
TRH37728	TRH37728	0	ATTCAAAAACGATGAAGATTGTAATTAGGTATCATCCTATAAAGTCCTAACTTTTTTTTT	0	70	7	14842
TRH25198	TRH25198	0	GGGATGTTTAAAGTATTGTTTTTGATTTGCACATCTTTAGTTTGTTTTTTTTTTTTTTTT	0	71	7	15057
TRH30789	TRH30789	0	AGCTTTTTAAACTAGGAATGACATCAATGAGTTCAGAAGTATGCTTTTTTTTTTTTTTTT	0	72	7	15272
TRH26674	TRH26674	0	GCTGTATGCGTGGAATCCCAAATCTACTTACATTAAGTCGTTTTTTTTTTTTTTTTTTTT	0	73	7	15487
TRH29425	TRH29425	0	CGGAGATTTGGATACCGTTACTCTCTTGTTTAGAGCCAATTTTTTTTTTTTTTTTTTTTT	0	74	7	15702
TRH35284	TRH35284	0	GACTTTTCAATCTTGGATACGGGTTACCTCAGGATACTATACCTTTTTTTTTTTTTTTTT	0	75	7	15917
TRH31053	TRH31053	0	AGTTTCTGCTACCGGAAACAGTTACGTCATGTATAGTGGGTTTTTTTTTTTTTTTTTTTT	0	76	7	16132
TRH29434	TRH29434	0	GCAGGCCCTGGCCTTTAGTATTCTTTAAATAAACAGTTTTTTTTTTTTTTTTTTTTTTTT	0	77	7	16347
TRH22645	TRH22645	0	ACTCAACTGTGATGCTAGTGGAGAAAGGAAGAACAGTACGTTTTTTTTTTTTTTTTTTTT	0	78	7	16562
TRH27377	TRH27377	0	CTTACTTGACTATGTTATAAAAAAAGGTTTTTATCCACAACCCACGTTTTTTTTTTTTTT	0	79	7	16777
TRH28063	TRH28063	0	CTGACTTTAAAGGGAGAGACCTGTCTACAATGGAGAAGCTTTTTTTTTTTTTTTTTTTTT	0	80	7	16992
TRH39063	TRH39063	0	GTGTGTATATCAGAAAAAAGAAATTAACTGTATATCATTCCAGTACATTCCGTTTTTTTT	0	81	7	17207
TRH35838	TRH35838	0	TCTTGAGATAATGATTTGTGCAAGCTGTAGTAAACTCGTAATGTTTTTTTTTTTTTTTTT	0	82	7	17422
TRH26844	TRH26844	0	ACAGGATCTACTTTATTGACATTGTCTTCCCTACTTGTGTCTAATTTTTTTTTTTTTTTT	0	83	7	17637
TRH39668	TRH39668	0	CTAGTCTGTAGCTATGCTCTGGTTTACTTCTAAGTCATTGATAGGTTCTTTTTTTTTTTT	0	84	7	17852
TRH37591	TRH37591	0	AAGAATGTGATTCTATTAGAAGATATTACTCATCTTGAAAAATGCGGTTTTTTTTTTTTT	0	85	7	18067
TRH41645	TRH41645	0	ATAATTTTAATTATTACTAAGACTAGTGTTGCCCTCTGCCCGTATCTGTTTTTTTTTTTT	0	86	7	18282
TRH33741	TRH33741	0	AGAGACTGGGATCTAGACCATCTTAATTACGGTAGACGGCTTTTTTTTTTTTTTTTTTTT	0	87	7	18497
TRH32304	TRH32304	0	CCCAGGAAGACTTCGATAAAATAGAACTGGAAAAGTATAAGCTTTTTTTTTTTTTTTTTT	0	88	7	18712
TRH37600	TRH37600	0	CACGTAGACCGTTTTGTAACATTTTAATCTGTTAATGAATAATCCGTTTTTTTTTTTTTT	0	89	7	18927
TRH34593	TRH34593	0	GTTTCTTGGATTCTGTAAAAGTAGATAGTGCTTACACGGAAGTTTTTTTTTTTTTTTTTT	0	90	7	19142
TRH35424	TRH35424	0	AATACTAAGGAATCTGCTGGAAATAAACTGAAATTAATGGGAGTACCTTTTTTTTTTTTT	0	91	7	19357
TRH35383	TRH35383	0	GACATAAGACAGTACCATATACATACACCAGGCTTTGTTGTTATAGATTTTTTTTTTTTT	0	92	7	19572
TRH39934	TRH39934	0	AGTAAAGCTGACACATAGTAAAGGGATGTATTTGTTAGTCCTAAGGTACCTTTTTTTTTT	0	93	7	19787
TRH24903	TRH24903	0	ATAGACATAGAAGAACTCACCAGGCAGTAACCTTGAACGCTTTTTTTTTTTTTTTTTTTT	0	94	7	20002
TRH40865	TRH40865	0	ACATGAGTCTGAATGATGTAATATTTAAAGTTATACTATGCTTATCCGAAAATGTTTTTT	0	95	7	20217
TRH35379	TRH35379	0	ACAGAAGTCTGTTTTTTAAAGGGAAACTAAACCTCTTTTAACGTTCTTTTTTTTTTTTTT	0	96	7	20432
TRH30813	TRH30813	0	AAGGAAAAATCTATAAATGGCCTCGTTTTCCTCCAGTCTTTTTTTTTTTTTTTTTTTTTT	0	97	7	20647
TRH31155	TRH31155	0	AAGAGGCACCTTTGGATACTTACACAGTGTTATCGAGCATTTTTTTTTTTTTTTTTTTTT	0	98	7	20862
TRH33011	TRH33011	0	CTTGTCTTGTGGGTAATGTCCTACGTCTTAAAACCGTTGTTTTTTTTTTTTTTTTTTTTT	0	99	7	21077
TRH42958	TRH42958	0	CCACGAACGAGAATGCTAACTTACCAGCTGCCCGACTTAATTTTTTTTTTTTTTTTTTTT	0	100	7	21292
TRH38764	TRH38764	0	ATTTGAATGTGTATAAATGTCTTAGTTTTGCCACAAATATTACCTTAAATTATCGTTTTT	0	101	7	21507
TRH25968	TRH25968	0	TCCATTTTGTCTTAAGATCTTCAAAACTGGGATGCCATACTTTTTTTTTTTTTTTTTTTT	0	102	7	21722
TRH33156	TRH33156	0	GCAGGGAGAAGAGTCTCTTGACTTAAAGAGAAGACGGATTTTTTTTTTTTTTTTTTTTTT	0	103	7	21937
TRH33883	TRH33883	0	GGGCATTTCTTTATTGATAAGGTACAAAATGGAGTAAAGTTATGGTTTTTTTTTTTTTTT	0	104	7	22152
CTRL:(-)GD11	(-)GD11	0	GCTAGCTAGCTAGCTAGCGCTAGCGAAAGCTAGCGCTAGCTAGCTAGCTAGCTTTTTTTT	neg	105	7	22367
CTRL:(-)3xSLv1	(-)3xSLv1	0	GCTAGCGAAAGCTAGCTTTTCGATCGGAAACGATCGTTTTCCAGTGACGAAAGTCACTGG	neg	1	8	8
TRH39500	TRH39500	0	AGTTTAACAACTATTCAGCATGAAGAAGATAAAGACTCAGAATACAATATCGTTTTTTTT	0	2	8	223
TRH39697	TRH39697	0	CCTGTACAGTTCTATACCAACCATAACTTTTCCATAACAAGTAGTCCTTTTTTTTTTTTT	0	3	8	438
TRH39026	TRH39026	0	AAGATATTATCAGAAAATACTGGCTATTGAATTGAAGGAATCTAATCCATTTTTTTTTTT	0	4	8	653
TRH29255	TRH29255	0	CAGGACTTTCGTGAGAGATTTATTCATTCCCTGCCTTATATTTTTTTTTTTTTTTTTTTT	0	5	8	868
TRH43623	TRH43623	0	TAGCAAAGATCGAAGGTCTACAGAGCTTGGTGAACCTGCGTTTTTTTTTTTTTTTTTTTT	0	6	8	1083
TRH29791	TRH29791	0	ATCTTGGTATAAGATGACAGTTATATTTTTCTGACTCTGGTTCCGTTTTTTTTTTTTTTT	0	7	8	1298
TRH43530	TRH43530	0	AAAAGAAAAACAGAGAATCTTCAAGAAGTAGATGGAGAAATAGAAGCTTTTTTTTTTTTT	0	8	8	1513
TRH38086	TRH38086	0	CGGAAGAACAAAACCTACTATAAGTTTGAAAAACTGGCTATAGACCTTTTTTTTTTTTTT	0	9	8	1728
TRH36311	TRH36311	0	GCTTTAGTTCATCTGTTCAGACATAATAAACATTCTCTCAGGTCTTTTTTTTTTTTTTTT	0	10	8	1943
TRH29163	TRH29163	0	ACTGAAGAAAGATTTAATAAAATCAGAGAATTTAGAATTACGGCACTACGTTTTTTTTTT	0	11	8	2158
TRH29127	TRH29127	0	ACCGTGTTGTCCTTCACTACTTCATTACCTGGGTTTATCTTTTTTTTTTTTTTTTTTTTT	0	12	8	2373
TRH39542	TRH39542	0	TTACTGGTGTGGAAGTCATAGATTGTAAATAGATGCTGTATGTATTAAACGTTTTTTTTT	0	13	8	2588
TRH32134	TRH32134	0	GATCCTTTTAAACACTTCAACGCTCTTTAGAATCTTTTGTACTTGTTTTTTTTTTTTTTT	0	14	8	2803
TRH43260	TRH43260	0	AGAAGATCTAATGGCGTGGATGAGAAATGCACTAGGGTCCTTTTTTTTTTTTTTTTTTTT	0	15	8	3018
TRH29738	TRH29738	0	CTTCTGTCTTTTAAAGTAGCTTTCCTCCTAAACCAGAATTCGTTTTTTTTTTTTTTTTTT	0	16	8	3233
TRH29872	TRH29872	0	CCATCAGGGAGATTCTTATAAAAAGAGTGACTCTCGGAAGTTTTTTTTTTTTTTTTTTTT	0	17	8	3448
TRH22948	TRH22948	0	AATGTCAGTATGTGGGAATGTATCTCTCTGTGTGTACTTATGTGTTTTTTTTTTTTTTTT	0	18	8	3663
TRH27092	TRH27092	0	CCCACTTTCATCACTTCACTAACACAATTGTCTTTAGATTAAGCTTTTTTTTTTTTTTTT	0	19	8	3878
TRH24494	TRH24494	0	CAAACCACAGATATCAACATGACTTCATCTAGCAATGCATTTTTTTTTTTTTTTTTTTTT	0	20	8	4093
TRH41842	TRH41842	0	GCTGTTTGTAAAGGATTTGTAGAAGATCTAAATGAATCATTTAAAGATAATCGTTTTTTT	0	21	8	4308
TRH36680	TRH36680	0	AAAGGAACATATTACTACCGTTAGCCAAGATATTCAGCGCTTTTTTTTTTTTTTTTTTTT	0	22	8	4523
TRH25036	TRH25036	0	CCTCCAGTCCTCATTTTCAATATTGGCTTCAATTACACATTTTTTTTTTTTTTTTTTTTT	0	23	8	4738
TRH43636	TRH43636	0	TCCCTATATGATGACCTGGGAGTGGAGACCAGTGACTCAATTTTTTTTTTTTTTTTTTTT	0	24	8	4953
TRH40511	TRH40511	0	CTTTAAAGAACATCACTGATGAAACTTACATATTGACTTACAATAACGTCCTTTTTTTTT	0	25	8	5168
TRH35258	TRH35258	0	TGTCACTTTGTGCTGTTCGAAGGTTGAAATAAACGTTACTTTTTTTTTTTTTTTTTTTTT	0	26	8	5383
TRH26999	TRH26999	0	CTCTAACACGTCAAGAAAACCGAGTTTTATCCTCAAGTGCTTTTTTTTTTTTTTTTTTTT	0	27	8	5598
TRH37169	TRH37169	0	ACTGAGTTTTGAGTCAAACCTATTTTCTTAAATGAAGTTGTAACTTCGTTTTTTTTTTTT	0	28	8	5813
TRH38866	TRH38866	0	GTGGAACTATTAACTCTTTGACACACACCATAAGTTTGAGTAAGCTTTTTTTTTTTTTTT	0	29	8	6028
TRH34168	TRH34168	0	GTTCATCGTGAATAGGAGATCATCTAACACTCATTACCATACGTTTTTTTTTTTTTTTTT	0	30	8	6243
TRH28462	TRH28462	0	AGTTCGAGAGTGAGGTTAAGAGCAGAAGACACTGTGTACCTTTTTTTTTTTTTTTTTTTT	0	31	8	6458
TRH36322	TRH36322	0	AACCAAATGACATAATTAATGTGCACAGAGTAGAACTGTTAATAGTAAGCTTTTTTTTTT	0	32	8	6673
TRH41134	TRH41134	0	AAAAACAATTGAAAAACAAGGAGAGTTATCTTGTTAATGCTATAAAGTTAGACGTTTTTT	0	33	8	6888
TRH36715	TRH36715	0	GGCAAGATTCAACCACATAATAGTTTTGTATTTGAGGTAACTTCTTTTTTTTTTTTTTTT	0	34	8	7103
TRH34645	TRH34645	0	AATATCAAATGCAAGACATTGTGTGTTGAAATATCTTATGTATAATGGTTTTTTTTTTTT	0	35	8	7318
TRH28786	TRH28786	0	GGTAGATAATGATTCTCAGATGCTACCATGTATGAGCACTAGATTTTTTTTTTTTTTTTT	0	36	8	7533
TRH33525	TRH33525	0	AAGCTCAGAGATGATAAAGGATGAGGATAAGCTGATAAAGTTATTAGCTTTTTTTTTTTT	0	37	8	7748
TRH40333	TRH40333	0	CAGTGCTGCAATAGATATATCTATAACAAAACCATTATGTGTAATTGTCGTTTTTTTTTT	0	38	8	7963
TRH39895	TRH39895	0	TTTGTTTTTAAGTAGTTTCAACTGTACATGGAAGCTAATATTACAATGGTCTTTTTTTTT	0	39	8	8178
TRH42332	TRH42332	0	AATTTTTTTAGAAAGTATATTTTTGTATGCTCTGTTTTGTGACTTAAAAGTGTTACCTTT	0	40	8	8393
TRH33007	TRH33007	0	GTCGTTCTATGTTGTTTATTTATGATTGTTGTTCTGTCGTGTTTTTTTTTTTTTTTTTTT	0	41	8	8608
TRH23459	TRH23459	0	CGGAAGAAACTTGTTCATACAGAAGATCCATTTACTGACGTTTTTTTTTTTTTTTTTTTT	0	42	8	8823
TRH35336	TRH35336	0	CCTTCCCACAAGTACTGTAGGGTTTTCTAAGTAAAACATTTTTATTTTTTTTTTTTTTTT	0	43	8	9038
TRH29339	TRH29339	0	CACTGAGCACTTAAAGTATGTTCCGGTTTTTACTCAACCCTTTTTTTTTTTTTTTTTTTT	0	44	8	9253
TRH25172	TRH25172	0	CCTCAAACCCCTAACATCAAGAAGTACATCCATCTACCACTTTTTTTTTTTTTTTTTTTT	0	45	8	9468
TRH32011	TRH32011	0	TGACAGAAGATGCTCAAATTTTTAATGAGGATCTACGCAGTTTTTTTTTTTTTTTTTTTT	0	46	8	9683
TRH31698	TRH31698	0	CTCTTTATTTCCTAGTTGGTGTCCAAAAGGCAATACACGATTTTTTTTTTTTTTTTTTTT	0	47	8	9898
TRH38160	TRH38160	0	TCTAGAGGTGACACCTAAGGGTTCTGAAAAAATAAAATGTATAGACCTTTTTTTTTTTTT	0	48	8	10113
TRH22134	TRH22134	0	GACCAAATTACCTAGATATGTTTTTGACAGTCTGGACGGCTTTTTTTTTTTTTTTTTTTT	0	49	8	10328
TRH40807	TRH40807	0	AAATACAGCACAACGAAAAATACTATTTCTTAGTATTCTGTTGAGCGTTTTTTTTTTTTT	0	50	8	10543
TRH41287	TRH41287	0	GTGTTTATTGTAGAGACTGTTTAAGTATATGTGGTAAGCATTCTTTTCGCTTTTTTTTTT	0	51	8	10758
TRH22452	TRH22452	0	AAGATAAAGTAACTAGTCCAGAGAAAGCTGAAGAAGCAAAGTTAAAGGTTTTTTTTTTTT	0	52	8	10973
TRH38800	TRH38800	0	GAATCACTGACAAGGAGAAACTTAACACTTTTTATTTTGTAATAAACCCTTTTTTTTTTT	0	53	8	11188
TRH24926	TRH24926	0	CAGGAACCATGATTACTGATCTTCTCTTACTTCGGCATTTTTTTTTTTTTTTTTTTTTTT	0	54	8	11403
TRH22065	TRH22065	0	CACTATTCACACACCAAGCAAAAGGTTTCACATAAGCTCTTTTTTTTTTTTTTTTTTTTT	0	55	8	11618
TRH43006	TRH43006	0	TCCATGAAGAGTTTCAGGGCGTTGTATATCAAGCCGTGTATTTTTTTTTTTTTTTTTTTT	0	56	8	11833
TRH39800	TRH39800	0	TTCTCATCCCTGAAGAAAAATCAGTATTATTTTTTAAGTAAGAAAAACACTAATTTTTTT	0	57	8	12048
TRH38123	TRH38123	0	CTTGCAAAAGAAATATTTTTCAAATATCTTTAACATACATTCTGATTCATCTTTTTTTTT	0	58	8	12263
TRH33177	TRH33177	0	CTGTACTAAAGCCAGTCAGTACTCAGTACTCTTGCTCAGTTATAGCTTTTTTTTTTTTTT	0	59	8	12478
TRH28404	TRH28404	0	ACTCTTCCGGAAGCAGATAGCAAGACAGAATGAGAAGTACTTTTTTTTTTTTTTTTTTTT	0	60	8	12693
TRH26907	TRH26907	0	CATTGAGAAGACAGATACTCAAGCTGAATAGACGATTGCATTTTTTTTTTTTTTTTTTTT	0	61	8	12908
TRH23898	TRH23898	0	GTATGCAATACTCCTTCGTTGATCTGAAATTTCTGAATTACTGTTTTTTTTTTTTTTTTT	0	62	8	13123
TRH38832	TRH38832	0	ACTCAGAGCTTGAATAAACAGTCTGTAGTACACAAGATTTACAGTTCTAGCTTTTTTTTT	0	63	8	13338
TRH35775	TRH35775	0	CTTCTAGAGTCTACTAGTTGCCATACAAATTTGTGCAAAGTAAGTCATTTTTTTTTTTTT	0	64	8	13553
TRH40880	TRH40880	0	TTAGCTGTTCATTACAACTAAAGTTGTGATTTTTCAGTATATGTATCTATTGTGCTTTTT	0	65	8	13768
TRH27493	TRH27493	0	GAGCATTCGTGTAACTTCTGAGACAGGGTGATGTTTAGAGTTTTTTTTTTTTTTTTTTTT	0	66	8	13983
TRH36815	TRH36815	0	AAAATGGAAAAAAATAATTTAGTGGTGCTACAAACTATTTGTCCTTAAGGTTTTTTTTTT	0	67	8	14198
TRH33659	TRH33659	0	CTGCTGTTTGTATCATGGAGAAAGTAGATGTAATAAAAAATTATTCCCTTTTTTTTTTTT	0	68	8	14413
TRH34779	TRH34779	0	CCTGGGGAGACGGTCAGAACTTAGACATCAATACTCTTACTTTTTTTTTTTTTTTTTTTT	0	69	8	14628
TRH35551	TRH35551	0	TTAGTTACAGTTCCATAGTACATGCTCCGTAGTACTTCCGTTAATTTTTTTTTTTTTTTT	0	70	8	14843
TRH22675	TRH22675	0	GGTTCCTACGACTACATTAAAGGTAAAAACTGCTTTATGGAGCTTTTTTTTTTTTTTTTT	0	71	8	15058
TRH28529	TRH28529	0	CTTAATACTGGGGAGTAGGGTGCAGTTTCACTAGTAGAAGCTTTTTTTTTTTTTTTTTTT	0	72	8	15273
TRH32552	TRH32552	0	ACCTGTCCGTGAAGTACTGAGAGAAAAAGACCAGGTTAGATTTTTTTTTTTTTTTTTTTT	0	73	8	15488
TRH26743	TRH26743	0	CTGAAGAGGTACTGTGGATCAGAGAAACTGGGTAGATGTCTTTTTTTTTTTTTTTTTTTT	0	74	8	15703
TRH28330	TRH28330	0	CATGTGTATGCTCTTGTTATACCAAGAACGATCTAGACAGCTTTTTTTTTTTTTTTTTTT	0	75	8	15918
TRH36327	TRH36327	0	GTACAGTTGTTACTGACTCTGATTTCTAAGGAGCCAATAAATACTGTCTTTTTTTTTTTT	0	76	8	16133
TRH35310	TRH35310	0	CTCTTACTACTACTTCTACTTACGCCAAGAGCTAAAACTATGCGTGTTTTTTTTTTTTTT	0	77	8	16348
TRH41607	TRH41607	0	ATAAAGAGTGTCATGTGTCCTATGATCTAATATTCTTACATAACTCGCTACTGTTTTTTT	0	78	8	16563
TRH42394	TRH42394	0	TAAATAGAAATTTACCCTTAAGCGCTCAAATAGCGACGCATTTTTTTTTTTTTTTTTTTT	0	79	8	16778
TRH23360	TRH23360	0	CTCTTGGTTGCCAGGTAGGAAAGTGTAGTTGTGTAAGAACTTTTTTTTTTTTTTTTTTTT	0	80	8	16993
TRH28909	TRH28909	0	GGAAAACATTAACGTTACCAATCACTGAACAAAAGTATCAGCTTTTTTTTTTTTTTTTTT	0	81	8	17208
TRH34250	TRH34250	0	TCTCGTCCCAAATAAAGGAGGTGACTCAAGTTTTACTTAATTTTTTTTTTTTTTTTTTTT	0	82	8	17423
TRH26655	TRH26655	0	TGCTGAAGACACCAAAATATAGCAGAGAAATAGAAGACCTTTTTTTTTTTTTTTTTTTTT	0	83	8	17638
TRH27918	TRH27918	0	ATGAGACACCTCAAGAGATTAGTGGAGTAAGAAGACAAATCATTTTTTTTTTTTTTTTTT	0	84	8	17853
TRH25627	TRH25627	0	AAAATATCAACATTAACAAGTTTTAAATCAGTTCATGAGGCTTTCGTTTTTTTTTTTTTT	0	85	8	18068
TRH29490	TRH29490	0	CAGGTTAAAAAACACAGACATGAACAACTAAGACAGTATACCTCCTTTTTTTTTTTTTTT	0	86	8	18283
TRH37731	TRH37731	0	GATTTTCTACTTGTTGTTATGTGTTTGCTTTCAAATTGCTTAGTAGTACCTTTTTTTTTT	0	87	8	18498
TRH31153	TRH31153	0	AGAGAGAAAGTAGAAGAAAGATTACAGGTAAGGCCATACAATGCTTTTTTTTTTTTTTTT	0	88	8	18713
TRH22226	TRH22226	0	GTTTGCACAACTTAAAATTGACTTCAGTGTGAGAAACGAATTTTTTTTTTTTTTTTTTTT	0	89	8	18928
TRH33206	TRH33206	0	TAGCAGAGCTCCTGAGACTTGGTAAAAGATAAAAGATTAAGAAAGTTTTTTTTTTTTTTT	0	90	8	19143
TRH31443	TRH31443	0	AGAGATGTGACACTGGAAAATTATACACATCTGGTCTCTATAGACATTTTTTTTTTTTTT	0	91	8	19358
TRH41755	TRH41755	0	GATTCCATTTTTTTTACTGTAATTCTTGATATGTTATAGCTGAAAATAATCCGTTTTTTT	0	92	8	19573
TRH29250	TRH29250	0	AGTACGGGACAGACAGCCATTTTACTATAGACAAATGTAGCTTTTTTTTTTTTTTTTTTT	0	93	8	19788
TRH40687	TRH40687	0	AAAATTAATGAAATTGTAAATTTTATTGTTTTAACATGTATGCATGTTTAGTGACGTTTT	0	94	8	20003
TRH30844	TRH30844	0	TGGGTTTCCTGGCCTCTAACCTGTAAATATGTGTACAGACTTTTTTTTTTTTTTTTTTTT	0	95	8	20218
TRH39490	TRH39490	0	AAGTTCCTGCTTTTTCTAGTAGTAATTATTCTCTGATTCTCACATACAATTCTTTTTTTT	0	96	8	20433
TRH43611	TRH43611	0	TCTTAGCCTCTGAACTCTCATCCATGGGTTCTTAGCGCTGTTTTTTTTTTTTTTTTTTTT	0	97	8	20648
TRH30941	TRH30941	0	CTCTTCAGATTGGTCTAGAACTAGCGGCAGCCCTAGTTATTTTTTTTTTTTTTTTTTTTT	0	98	8	20863
TRH43134	TRH43134	0	GAGTCTGATGGGAGTATATGGAATCCGGATGGGATTGACCTTTTTTTTTTTTTTTTTTTT	0	99	8	21078
TRH24728	TRH24728	0	GTTATCCAGGTTGCTAGAGATGTACAACTCCTGTTTAAGAATCTTTTTTTTTTTTTTTTT	0	100	8	21293
TRH28679	TRH28679	0	AGGTGACACAGACCTACTAATGCTTAGTGATCAACGAACCTTTTTTTTTTTTTTTTTTTT	0	101	8	21508
TRH35563	TRH35563	0	GCTGTATTCCTTCAAGACAAAATTTACTCAGCCAGTAGTACCTTTTTTTTTTTTTTTTTT	0	102	8	21723
TRH37286	TRH37286	0	ATCTGAATAAAAACCTGCAAAGTTAAAAAAATAAAAGTATGGTTTCATAGGTTTTTTTTT	0	103	8	21938
TRH41740	TRH41740	0	AAAGAACATTTTACTTAAAATAAATTGTTTCCTTTAACTATACTCAACTGTAACCTGAGC	0	104	8	22153
CTRL:(-)3xSLv1	(-)3xSLv1	0	GCTAGCGAAAGCTAGCTTTTCGATCGGAAACGATCGTTTTCCAGTGACGAAAGTCACTGG	neg	105	8	22368
CTRL:(+)Pro25G	(+)Pro25G	0	ATCATCGTAGCTGGTCAGTGTATCC	pos	1	9	9
TRH32080	TRH32080	0	ATCCACAGCAATACTATTTACAGCAGAATCTCACCGGAATTTTTTTTTTTTTTTTTTTTT	0	2	9	224
TRH25743	TRH25743	0	ATAAATACATGATAATTGTGCAACTCATAAACGTTTTGAACGGTTTTTTTTTTTTTTTTT	0	3	9	439
TRH42302	TRH42302	0	TAAATTATCTCTGTTATAAATTATGTAGATTTGTAAGCATGCTGTTACTCATGTTAGACT	0	4	9	654
TRH26160	TRH26160	0	GAGAGTTACTTTGGGAAAGTGCATCTAGTGCCTTCTGCTATTTTTTTTTTTTTTTTTTTT	0	5	9	869
TRH34110	TRH34110	0	ACCTGCTACTAGAGCAGAAGCGAACAGTACCACATTCTATTTTTTTTTTTTTTTTTTTTT	0	6	9	1084
TRH29537	TRH29537	0	AACCCTGTGGAAGGACAATTTATAGAAGGGCAGGATTAGTTTTTTTTTTTTTTTTTTTTT	0	7	9	1299
TRH30705	TRH30705	0	CAGCTTTCTAACACGGACCATGTTGCTTCTATCTAATACCTTTTTTTTTTTTTTTTTTTT	0	8	9	1514
TRH42341	TRH42341	0	ATGTTCTATAAATTATAACTTTTAAAGTTGGGCTTTTTAATTACTTTACAAATACCCATG	0	9	9	1729
TRH26116	TRH26116	0	AGTTTGCTGGATTTGTGTATCTCCTGATCTTTATAGAATAAACACGTTTTTTTTTTTTTT	0	10	9	1944
TRH23014	TRH23014	0	ATCCTATAAGCCTTTCTGGTTTGCACTGTACTGAGGTCTGTTTTTTTTTTTTTTTTTTTT	0	11	9	2159
TRH42668	TRH42668	0	CTTTCAGAATAAATTGTCTTTGAAATTATAATTCTCCTTAGTCTAAATAAAAGTAACTCG	0	12	9	2374
TRH32239	TRH32239	0	GTTCTTTAGACTAGGTAGCTCTGGGAAGTACCTAAATAAAATGCGTTTTTTTTTTTTTTT	0	13	9	2589
TRH24975	TRH24975	0	TAGTTTCTACTTCCTGTTCTCATTATTCTCCGTTGAAGATGTAACTTTTTTTTTTTTTTT	0	14	9	2804
TRH25551	TRH25551	0	AGGAAAATAAAGCCCACTCAAGTTACCTGATCCTTCTGACTTTTTTTTTTTTTTTTTTTT	0	15	9	3019
TRH24818	TRH24818	0	GAACTGAAACTCTTCCAAGTACACAGGAAAAGAATTGTGCTTTTTTTTTTTTTTTTTTTT	0	16	9	3234
TRH27019	TRH27019	0	AGGAGTTGCCATTAAACCAAGTTATCCTTACTCTGGTTCGTTTTTTTTTTTTTTTTTTTT	0	17	9	3449
TRH27849	TRH27849	0	GAGTAAGTAAACCTCAGTTCTCAAAAGGAGGTGATGTCCGTTTTTTTTTTTTTTTTTTTT	0	18	9	3664
TRH40067	TRH40067	0	GTTTGGATAGCTTAAAACCCTCTAAGTCACCAGTAGGAGTACTAGGTTTTTTTTTTTTTT	0	19	9	3879
TRH25671	TRH25671	0	AATGGTAAGAGAGTTGTCACAAAGAGAGTTGTAGAGAACATTCGTTTTTTTTTTTTTTTT	0	20	9	4094
TRH29178	TRH29178	0	TCATTGCTCTTCAAGCGTGTATTGACTTTAAAGATCTGATTTTTTTTTTTTTTTTTTTTT	0	21	9	4309
TRH33553	TRH33553	0	GCAGCAGTTACACTACCACTATTAGAGAAGACAAAGATGGTACGTTTTTTTTTTTTTTTT	0	22	9	4524
TRH29131	TRH29131	0	AGGTGTTGTTTACGTTTTGTTCTCAAATATTACATCTCAGTGTACTTTTTTTTTTTTTTT	0	23	9	4739
TRH36048	TRH36048	0	GAAGCTGCAGTTTATCTCCTAGGACAGTTAGACGTTGACATTTTTTTTTTTTTTTTTTTT	0	24	9	4954
TRH36373	TRH36373	0	GTGCTCTTTAACTGTGTTACATGGCATCTAAATGAAGTTTTAGCTTTTTTTTTTTTTTTT	0	25	9	5169
TRH33590	TRH33590	0	ACAACTTCTGGAGAAAGGTACAGAATGATTTACTCTGTTAGTGCTTTTTTTTTTTTTTTT	0	26	9	5384
TRH34611	TRH34611	0	ATTTTTCCAAATGACAAAATAAAAACTGGTAGATTTCACTCTACTCGTTTTTTTTTTTTT	0	27	9	5599
TRH41373	TRH41373	0	TTTAAGCTTGATAAATTAAAGGGGGCAATTTAGTCTTATATTTACGATATAACGTTTTTT	0	28	9	5814
TRH30549	TRH30549	0	TATACTCTCAAACGTTTGGTAGACTGCTGTAGTGAACGGCTTTTTTTTTTTTTTTTTTTT	0	29	9	6029
TRH26105	TRH26105	0	ATGGAAACAACGGAAGATTAATACTCAAAATAGACAATCATCCTTTTTTTTTTTTTTTTT	0	30	9	6244
TRH21	TRH21	0	CTGACTAGTGTATGTTATGTAACTTACTTTAATAGTGCAATCTTGAAAATAAAACGCTTT	0	31	9	6459
TRH27252	TRH27252	0	AGATTGTTGTGAATACTGGTGCACCCTTACCTCTCCTATCTTTTTTTTTTTTTTTTTTTT	0	32	9	6674
TRH30394	TRH30394	0	CTTAGAGAATGACGTATTTGAGACCAAGAAAAAGAGAAGCTTTTTTTTTTTTTTTTTTTT	0	33	9	6889
TRH25345	TRH25345	0	TGAAGACTACTTTGTCCCCCTTCACAACTTCTACCTGACTTTTTTTTTTTTTTTTTTTTT	0	34	9	7104
TRH30516	TRH30516	0	AGCTTTTAAACATGACTGTACTACCATCCTGTATCAAGCTAATAGATCTTTTTTTTTTTT	0	35	9	7319
TRH27199	TRH27199	0	CTTTGTACACACCCATTTTAAAACCATTAAAATGTATTCCTACCATTTTTTTTTTTTTTT	0	36	9	7534
TRH27958	TRH27958	0	TAGTGGCATCACATATCACTCTGATTTAGCTTGTGCAATATTTTTTTTTTTTTTTTTTTT	0	37	9	7749
TRH30295	TRH30295	0	TAGCCAAATCTATAAATACCTTTTAGGAACCCAGGTAACTCTTATTGCTTTTTTTTTTTT	0	38	9	7964
TRH23331	TRH23331	0	CAGGAACCATAAAGTGGGTAGAGGTGATACAAGGTCTTTCTTTTTTTTTTTTTTTTTTTT	0	39	9	8179
TRH26886	TRH26886	0	CTATTACAAAAAGTGAAGAACTAGACTGTGGGAAAATAAATGGCTTTTTTTTTTTTTTTT	0	40	9	8394
TRH27231	TRH27231	0	AAGATTATTATATGATAAAAATAAATTGAAGAAATTTGCATCCACCAATCCTTTTTTTTT	0	41	9	8609
TRH40301	TRH40301	0	CAAAGACTAAAGGAATTAGCCTTGGAACATTAGGTTATTTTATTTTTTACGTTTTTTTTT	0	42	9	8824
TRH28861	TRH28861	0	ATCATCATCATTATTACCTAATAATGGTGTAGCCGACTTGGTTTTTTTTTTTTTTTTTTT	0	43	9	9039
TRH25266	TRH25266	0	CTTCCAGCAGATTTCCTGTGAGGAAGTTAGTTTCGTTTTATTTTTTTTTTTTTTTTTTTT	0	44	9	9254
TRH33513	TRH33513	0	ACCTGGAGTTACTGGAGGATATTAAAGAATACATGAGTGATTCCTTTTTTTTTTTTTTTT	0	45	9	9469
TRH40570	TRH40570	0	AGCTGCATTTCTTAACCTCTTAGTATTAAAATGACAGAGTTATAGCTGATTTTTTTTTTT	0	46	9	9684
TRH37573	TRH37573	0	CTCATCTATGACTTCTATCACTTGGACTATTTGATGTTTAATTACACAACTTTTTTTTTT	0	47	9	9899
TRH23773	TRH23773	0	ATGACCAGCAGGGATTGGCCACAAATAATTGTCTATATAGTTTTTTTTTTTTTTTTTTTT	0	48	9	10114
TRH32593	TRH32593	0	CTTCATGTTTAACTGCTGGAAATATTTGTTTTCTAAATACCGCTTTTTTTTTTTTTTTTT	0	49	9	10329
TRH39039	TRH39039	0	GATAAACTGTAAACGTGATGTTGGGTTATTTGTTAGTGAAGTTTTAGCTTTTTTTTTTTT	0	50	9	10544
TRH40303	TRH40303	0	ATGAAATGAACGACATCCAAAATAAGGAATTAATAGTGATTAATAGATACGTTTTTTTTT	0	51	9	10759
TRH40606	TRH40606	0	ACTATGTTTTCTTTCTTAATTTAATTCTTCTAAGTTGACTTTTCTTTCCTCGATTTTTTT	0	52	9	10974
TRH33271	TRH33271	0	ATGACTTCTCTTGTACGGAGCTCTTGAAATACTTAGCATCATTTTTTTTTTTTTTTTTTT	0	53	9	11189
TRH32296	TRH32296	0	ACTTTGGAGCTTACATGTACTTATGAACACAGAGAATTGGTAGCTTTTTTTTTTTTTTTT	0	54	9	11404
TRH35704	TRH35704	0	GCAGTTTCACTTACATTAAATGTTGCTCTTATACCACAATACATCGTTTTTTTTTTTTTT	0	55	9	11619
TRH30361	TRH30361	0	AGTCAATAGCTTTCAGGAACAAACAGTTGTACGACATGCTTTTTTTTTTTTTTTTTTTTT	0	56	9	11834
TRH40882	TRH40882	0	ATGTGTCTGTGTATCTACACATACACACCCATAATAAAACTACATATATTTATTGTCTTT	0	57	9	12049
TRH42542	TRH42542	0	AGATGTTAACATTATAACTTGATAACTTCTAATTCTAAGGACTTGCATACGTTGTTTTTT	0	58	9	12264
TRH31924	TRH31924	0	TTATTACGTGCCTCGTCATTATTTTGAAGAAGGGAGCTTTTTTTTTTTTTTTTTTTTTTT	0	59	9	12479
TRH29438	TRH29438	0	CCTATCTCAGCTCCTTAAGCCTAGACTCTATTCAGTCAAACCTTTTTTTTTTTTTTTTTT	0	60	9	12694
TRH31132	TRH31132	0	CCATGAGACAACCACAGACGTTGCATTTAAAAACTACTATTTTTTTTTTTTTTTTTTTTT	0	61	9	12909
TRH27753	TRH27753	0	GACTGTGAGGAGTACAACACAATCAAGATCAAGCTAGAGCTTTTTTTTTTTTTTTTTTTT	0	62	9	13124
TRH38032	TRH38032	0	GGAAGAGGAGCTCAAAGTTTGTGTGTATTAATATGAATTAGCTAACGTTTTTTTTTTTTT	0	63	9	13339
TRH33024	TRH33024	0	GAGGTTATCCCAAGAAAATAATCTTGAAGAAAGAGAAAGTTATTCCTTTTTTTTTTTTTT	0	64	9	13554
TRH28144	TRH28144	0	GTTTACCTTAATGCTCCGCAAGTGGTCAATGAGAGTTATTTTTTTTTTTTTTTTTTTTTT	0	65	9	13769
TRH28134	TRH28134	0	CTTCCGTCTTCCAATACTCAAGCTCAAATTTATCCGTACATTTTTTTTTTTTTTTTTTTT	0	66	9	13984
TRH43176	TRH43176	0	CTAAATATCCAATCAAGCAGTCTCTGAAAAATATTTCTGAAATAATTGCTTTTTTTTTTT	0	67	9	14199
TRH40001	TRH40001	0	TAAGGAATCTGTAATATTTCACCAAATTTTTCTAGACTGTTGTGAATTGTTTTTTTTTTT	0	68	9	14414
TRH23117	TRH23117	0	ATGCTGATACACTCATAGTTGTGCATTTCCACAACTATCCTTTTTTTTTTTTTTTTTTTT	0	69	9	14629
TRH29171	TRH29171	0	CTATTTCTTTGGGCGTATGTGATGTTATGTGCCTACATTGTTTTTTTTTTTTTTTTTTTT	0	70	9	14844
TRH25134	TRH25134	0	TCTCTAGTGATGTTGACCACAACAAGATACTAGCGGGATTTTTTTTTTTTTTTTTTTTTT	0	71	9	15059
TRH43722	TRH43722	0	AATACAAGCAAGCTGGGAGTCATTCCAACTCTTTCCGCCTTTTTTTTTTTTTTTTTTTTT	0	72	9	15274
TRH31857	TRH31857	0	AGTATAAACACCATATGAGGATTTCCTGGCACATTATCCGTTTTTTTTTTTTTTTTTTTT	0	73	9	15489
TRH29140	TRH29140	0	ACCCTGTGAGCCAAACACTTTAGGTGTAAGTAGGTACACTTTTTTTTTTTTTTTTTTTTT	0	74	9	15704
TRH37707	TRH37707	0	GTATGTAATGTTATACAGCATTGCTACATTAATTTTATATGAAACATACACAACGTTTTT	0	75	9	15919
TRH23753	TRH23753	0	TTCTGAAACCGATGTATGTACATGAAACAATTTAGAATCAACTTTTTTTTTTTTTTTTTT	0	76	9	16134
TRH30407	TRH30407	0	GCCTGAGTTACAGGTCTACTCTAGGAGGAGATGGTAAGCATTTTTTTTTTTTTTTTTTTT	0	77	9	16349
TRH30252	TRH30252	0	TGGGTGATGTTAAATTTATTAGTCTGTAAGAAAGTGGTGTTTGCTTTTTTTTTTTTTTTT	0	78	9	16564
TRH35352	TRH35352	0	CCAATCTTCAAAAATGTACCCTATGCTTTTAAGAATTAATGTGCTTTTTTTTTTTTTTTT	0	79	9	16779
TRH32003	TRH32003	0	CTTTCAGTAGTCTGAGTCCTACACCTGTGTCCATAAAGCGTTTTTTTTTTTTTTTTTTTT	0	80	9	16994
TRH36437	TRH36437	0	CATTTTAGCTGCGGCAACATAACTTTATTCTAGTGAGATACTTGTTTTTTTTTTTTTTTT	0	81	9	17209
TRH28435	TRH28435	0	GAGTCAGAATGAAACTTTCAAATTGCACACAGTACTCTCGTTTTTTTTTTTTTTTTTTTT	0	82	9	17424
TRH28814	TRH28814	0	GGTGCATAGAACATTAGGTCTAACCTGTGTGTTTAGTGATGTTTTTTTTTTTTTTTTTTT	0	83	9	17639
TRH33292	TRH33292	0	GATCACTCATCTAGCAAGTACAAGAACTACCCACAGACTAAACTTTTTTTTTTTTTTTTT	0	84	9	17854
TRH26037	TRH26037	0	ATCCTCCTTAAGTGAGAGTAACTTTGGGCATTCCTCAGAGTTTTTTTTTTTTTTTTTTTT	0	85	9	18069
TRH36646	TRH36646	0	GGATGATAAGAATCACGATTGTAGTATCATATCAAAATGCTTAACCTTTTTTTTTTTTTT	0	86	9	18284
TRH39531	TRH39531	0	ATTTTAAACCAAATGCATGTATAATCATGTTGGAATATGTTAAGATCTATGTTTTTTTTT	0	87	9	18499
TRH23119	TRH23119	0	ACGAATTCTATGAATTGTAGCAGTGAATTGGATTGTATTCTCTTTTTTTTTTTTTTTTTT	0	88	9	18714
TRH32770	TRH32770	0	CATCTTGATTTATGAAGAGAACATTCTATACTTCACACACTCGTAATTTTTTTTTTTTTT	0	89	9	18929
TRH43111	TRH43111	0	AGCTGCCCCTCAACTACAGAGACCTCAAAGAATACAGCAATTTTTTTTTTTTTTTTTTTT	0	90	9	19144
TRH24963	TRH24963	0	ACCTGGATGTAGATAACGAAACCTTCCAAATTTATCAACCTTTTTTTTTTTTTTTTTTTT	0	91	9	19359
TRH34897	TRH34897	0	GCTCACTCTGAAGACGTTAGAAATAAACACAAACTCTACGATTTTTTTTTTTTTTTTTTT	0	92	9	19574
TRH41086	TRH41086	0	GTCCTTGTAAACTTTTTTGTAAAAGTTATTTCCTAAATATAAAAACATTATGACTAGCAT	0	93	9	19789
TRH31881	TRH31881	0	TAAAAACAATGGTATCACTGAAGTCCTAAAAGTGGACATAGTTATTCCTTTTTTTTTTTT	0	94	9	20004
TRH34302	TRH34302	0	ATGTAGTGACTTTCCAGTTACTTATTGAAGTCACTGACGAATTGTTTTTTTTTTTTTTTT	0	95	9	20219
TRH42096	TRH42096	0	TCTTTCTCTCTTTTTAAATTGATAAATTTCTTCATTACTAAGCATAGATGAGTCGTTTTT	0	96	9	20434
TRH26243	TRH26243	0	AACATTGTGCTGTGACAGAAGAGCTTAAGTGTACTAGTGTGTTTTTTTTTTTTTTTTTTT	0	97	9	20649
TRH27592	TRH27592	0	GCAGGTTATTATGACTGGCAACTGCTCTTATAAACCCAATTTTTTTTTTTTTTTTTTTTT	0	98	9	20864
TRH41756	TRH41756	0	AAGTGTATTATATTAATCTCTTTGGTATCACTCAATGCAATCAAGTTAATGATTTTTTTT	0	99	9	21079
TRH31426	TRH31426	0	ATATTTACTTGAGGAGTAAATTTTCAGGATTTCATGTACAACACAACGTTTTTTTTTTTT	0	100	9	21294
TRH32022	TRH32022	0	TACTCAGAGTTAAATGTCACTCTGCTGAGTAATGGAGCTACCTTTTTTTTTTTTTTTTTT	0	101	9	21509
TRH40091	TRH40091	0	TCTTAGTGTGTCTATTACATCACAATCATCAAATCACTATGTGTTAAACCTTTTTTTTTT	0	102	9	21724
TRH28906	TRH28906	0	GTAAAATCAGAATCAGAACTATTAAAAAAACAGCTGACGAATGAGTTTTTTTTTTTTTTT	0	103	9	21939
TRH25063	TRH25063	0	TCAAATACAGATCAGACTAAAAGGGGAAAATGATGTCGTCTTTTTTTTTTTTTTTTTTTT	0	104	9	22154
CTRL:(+)Pro25G	(+)Pro25G	0	ATCATCGTAGCTGGTCAGTGTATCC	pos	105	9	22369
CTRL:(+)Pro25G_onG3PDH570_1(60)	(+)Pro25G_onG3PDH570_1(60)	0	ATCATCGTAGCTGGTCAGTGTATCCGTGTGAACCATGAGAAGTATGACAATTTTTTTTTT	pos	1	10	10
TRH25140	TRH25140	0	ATTTACTGAACAGAGGGGTCACAATTTGCATATAGTTAGATTTGTTTTTTTTTTTTTTTT	0	2	10	225
TRH24342	TRH24342	0	CCATGTGGACTTCATACTTGGGTTTAGTGTCATACTGATCTTTTTTTTTTTTTTTTTTTT	0	3	10	440
TRH25691	TRH25691	0	AATGAGCACCCAGTAAATCACAACAATGATGTTGGTAAACTTTTTTTTTTTTTTTTTTTT	0	4	10	655
TRH37994	TRH37994	0	AGCCTGTGATTGTCAAGTAATTTTTTAGAGTAAAAAGAAAGAAATATAGGGTTTTTTTTT	0	5	10	870
TRH22376	TRH22376	0	AAGTACTCTTTGTCTAAAGATACCTCAAACAAAGATACTGAAACAGCGTTTTTTTTTTTT	0	6	10	1085
TRH24922	TRH24922	0	TTTATGATTTGGATTCAGTATTTGAATCCAGGACTGAGTATAAGATTTTTTTTTTTTTTT	0	7	10	1300
TRH33774	TRH33774	0	GTCCCTTACCCAATCTCTTAGTAATGATACCCACACTCGATTTTTTTTTTTTTTTTTTTT	0	8	10	1515
TRH32094	TRH32094	0	TTGATAAGCACTATGATTCTCATATAAAAATCAAAGATGCAGAACGTTTTTTTTTTTTTT	0	9	10	1730
TRH27567	TRH27567	0	AAACTTGTGTGAGACCCTGAGTTTGATTGGTGACAGTAATTTTTTTTTTTTTTTTTTTTT	0	10	10	1945
TRH43617	TRH43617	0	ATCTGAAGAATCAGGTGATGAGGAAGGGAAGAAGCATGGTTTTTTTTTTTTTTTTTTTTT	0	11	10	2160
TRH32117	TRH32117	0	CTGCTACAATAATAAAACCAATACGTGCTCCACGACAACTTTTTTTTTTTTTTTTTTTTT	0	12	10	2375
TRH36750	TRH36750	0	TAAATCATCCACTGGTTTCTATAACACATAAATGTGTTTCAGTATGCTTTTTTTTTTTTT	0	13	10	2590
TRH42331	TRH42331	0	TCTATTTCATTATCCTGTAAGGAATAAATAAGACATTCAATATTGACCTAACTAACTTGT	0	14	10	2805
TRH32650	TRH32650	0	GCAAGGACTAACAAAACCTTGAAGCTTAAGCTCACTAGGCTTTTTTTTTTTTTTTTTTTT	0	15	10	3020
TRH34603	TRH34603	0	TGTATACGGGTGTCACAAACTGCAACTACTATCTGTCTACTGTTTTTTTTTTTTTTTTTT	0	16	10	3235
TRH40726	TRH40726	0	ATACTGATAAAATAAAGATCTACTGTTGCTCTACTGAGGGCCTTATGTTTTTTTTTTTTT	0	17	10	3450
TRH37306	TRH37306	0	ACTTCTAATTTGTACGCTCAGTTTGCCTTTAAATAAAGTTTACTTCGTTTTTTTTTTTTT	0	18	10	3665
TRH30342	TRH30342	0	AATTCCTTTTGTTTATAATAGTAATTTGCCCATTCCTTCAGACGTTTTTTTTTTTTTTTT	0	19	10	3880
TRH42500	TRH42500	0	AGGAAAGAAAGTGTTTATTATTGTAGTAGTAAACCAGATTATAAAAACCACGTATTGTTT	0	20	10	4095
TRH29533	TRH29533	0	AGAAACTGATTATTAAAAACCATTCCTTTCACAAGAAACGACTTTTTTTTTTTTTTTTTT	0	21	10	4310
TRH27352	TRH27352	0	AGTGGAATGCTCTATCACCTATGGTTACTGTGGTCTGCTATTTTTTTTTTTTTTTTTTTT	0	22	10	4525
TRH24099	TRH24099	0	CATGTCTGTCATCAGTACGAGACATGCTCTTCTTTATGAGTTTTTTTTTTTTTTTTTTTT	0	23	10	4740
TRH29261	TRH29261	0	AATGCCGCATACCGTTAAAAGTTGTCCATCTTACTTTACCTTTTTTTTTTTTTTTTTTTT	0	24	10	4955
TRH22309	TRH22309	0	AAGAAGAAAGTAAGATTAGACTGCTCTGCACCGAGGATAGTTTTTTTTTTTTTTTTTTTT	0	25	10	5170
TRH22282	TRH22282	0	CCTGGAGCCCATCAGTAGAAGTAATCATTGTAGTTGACATTTTTTTTTTTTTTTTTTTTT	0	26	10	5385
TRH22855	TRH22855	0	TGATAGGCTTCCAGACATCCTCCTACTTAGACAAGTCTCCTTTTTTTTTTTTTTTTTTTT	0	27	10	5600
TRH31401	TRH31401	0	GACACATCAGCATATTAACAGTTCCATAGCCTGGTACCAGTTTTTTTTTTTTTTTTTTTT	0	28	10	5815
TRH39644	TRH39644	0	AAAAAAATAAGATACAATTCTTGTCCTCAAGATAGCTACATTCTAGTTAAGGTTGTTTTT	0	29	10	6030
TRH40205	TRH40205	0	GGTCTTGTCCTTTAAATAAATATGTTGTACAATTTCTCTTCTGGTCGTTTTTTTTTTTTT	0	30	10	6245
TRH39503	TRH39503	0	AAGAACACAAATCACAAAGTCACACATCTTTTATACTCTCTACTAAGCGTTTTTTTTTTT	0	31	10	6460
TRH32500	TRH32500	0	GGAGCTAAGCTGTGTAAATCAAATAAGTGGGGAGACTACCTTTTTTTTTTTTTTTTTTTT	0	32	10	6675
TRH23654	TRH23654	0	CACACTCCACTATAGTGACACCTAGTGATCTCCATGCTACTTTTTTTTTTTTTTTTTTTT	0	33	10	6890
TRH27348	TRH27348	0	AGCAGACTGTAAAATTCAGGGACTTTAAAAGGGAAGGGTATTTTTTTTTTTTTTTTTTTT	0	34	10	7105
TRH26381	TRH26381	0	ACTGGAAAAATAGAAAAATGTCTGGAAAACAGGAGACTTAACTGTTTTTTTTTTTTTTTT	0	35	10	7320
TRH23446	TRH23446	0	ATTTTCTATCAGGCACTTGAGGTTCTACGCAAAGTATGGATTTTTTTTTTTTTTTTTTTT	0	36	10	7535
TRH27452	TRH27452	0	CAACTGCTTTCTTACTCCTGTCCTTGTTTACCAGCTAACCTTTTTTTTTTTTTTTTTTTT	0	37	10	7750
TRH40539	TRH40539	0	CAGCACCATGCCAAGTGACATAATATATTACTCTCTCTATTATACACCTTTTTTTTTTTT	0	38	10	7965
TRH38860	TRH38860	0	GAGGTTTTTTAATACTATCTAGTAGTCCTTTATTTGGATCAGTCACAACCTAGCTTTTTT	0	39	10	8180
TRH26482	TRH26482	0	CTCCCACTACTAAGAAAACCCAACTAAAGAAGAATTTGTACCCTTTTTTTTTTTTTTTTT	0	40	10	8395
TRH37558	TRH37558	0	GGGAGACTTGGAATATGAAAATAGAGCTGCTATCTTAGTAAAGTTACGTTTTTTTTTTTT	0	41	10	8610
TRH30341	TRH30341	0	CCTTTGGCTGTATTTTTCTGCAACTTTCTTATATTCTAAACCGTTTTTTTTTTTTTTTTT	0	42	10	8825
TRH37754	TRH37754	0	GATTTGAACCCTTCCAGCTAGATTGTTTTATTAAATAAATTCATTATGATTTTTTTTTTT	0	43	10	9040
TRH30139	TRH30139	0	CCTTTAAATGTCTGTCTCAGTTTTAGTCTTACTTTTACTTCTGCGATTTTTTTTTTTTTT	0	44	10	9255
TRH31752	TRH31752	0	ATTTATTCAAAAAATAAGTCTTATAGAACACGAACAAATTCATACCGGTTTTTTTTTTTT	0	45	10	9470
TRH41424	TRH41424	0	ATATGAGATTGTGTAAGTTACATTTCAGTAGTGGAAAATGTACTAATAAAGGCGTTTTTT	0	46	10	9685
TRH42572	TRH42572	0	ACTTAATACTTATGCTTGTAAGAGTCATTTAACACAGGTTATAATCAAAGCTTAGTACTG	0	47	10	9900
TRH34926	TRH34926	0	CAAAACGGAGGTGCTACAGAATTTAGGAAAAGGTAGGAACTTTTTTTTTTTTTTTTTTTT	0	48	10	10115
TRH37466	TRH37466	0	CCTTCCAGCTTCATAACTAGCATAACTCTCATCACTAAAGATAACGTTTTTTTTTTTTTT	0	49	10	10330
TRH40478	TRH40478	0	CTGTTTGTACAGACTTTCAGAACATTTTGTAAATTATAAAGTATTTATTGTGCGTTTTTT	0	50	10	10545
TRH29428	TRH29428	0	CTCTTTCAACCAGCCCTATGAAATGAAAACCTTAACCTTGTTTTTTTTTTTTTTTTTTTT	0	51	10	10760
TRH39864	TRH39864	0	GTACTATATTTCACAAAGCTCTGTACTGTGACCTCTAGATCTTTCTAAAACGTTTTTTTT	0	52	10	10975
TRH38461	TRH38461	0	AATTCTGTCACTAAATTTTCATTCATGATTGGCCTATTTATAGGGTTTTTTTTTTTTTTT	0	53	10	11190
TRH25506	TRH25506	0	ACTGGAGTTCCCACTATGCTATGGACCTAGACAGACAAGTTTTTTTTTTTTTTTTTTTTT	0	54	10	11405
TRH27096	TRH27096	0	TCTTCTCAGACTCTTAGGTATTCTAGAAAAGCAGGAAGAAGAGTATCCTTTTTTTTTTTT	0	55	10	11620
TRH37108	TRH37108	0	TAGTTGCTATAAACAGTTGTCATAAATGTTCAGGTCATATCAGGTTTTTTTTTTTTTTTT	0	56	10	11835
TRH34122	TRH34122	0	GACTAAATCTGCTCAGGGGGAATGTAAAACAGATTATATTTTATAAACCTTTTTTTTTTT	0	57	10	12050
TRH40467	TRH40467	0	ACTGACTTATCAGATATTATTTCTTCTTTTTGTAAGGAGAGAGATACTATTGTGCTTTTT	0	58	10	12265
TRH41301	TRH41301	0	ATATGGTATATTTTATTTGTCTTTGTAAAGCGTTATGTTTTGTGTTTACTAATTGGTTTT	0	59	10	12480
TRH21990	TRH21990	0	CTATTTCTGGTTACCTTTTGGCCCATTTCTCAGAATTCACTTTTTTTTTTTTTTTTTTTT	0	60	10	12695
TRH42519	TRH42519	0	TGGTATACTTAGCTTGAATTTGTTATTCCTCTTTAATATTTAGATTAAATGCTAGATCTG	0	61	10	12910
TRH42993	TRH42993	0	AAGAAGATGATGCTCCAAGAACAATAGCTTGCCCTCATAATTTTTTTTTTTTTTTTTTTT	0	62	10	13125
TRH28875	TRH28875	0	CTTCAACTACAGCAAGTCTTACTCATTTTGAATTTAAAGAACATAATAAGGTTTTTTTTT	0	63	10	13340
TRH29753	TRH29753	0	AATAGAGGACCATGTAAATCAAAGCTAAAGGCTGTCATAGGTTTTTTTTTTTTTTTTTTT	0	64	10	13555
TRH40288	TRH40288	0	GGATAATCTGAGTGGACAGAATGTAAATGTTTTACAAATTACTTATATTGGTTTTTTTTT	0	65	10	13770
TRH23055	TRH23055	0	CGTAAGCTTTCATGAAGATCGACATAGTAACATGCATAGGTTTTTTTTTTTTTTTTTTTT	0	66	10	13985
TRH22063	TRH22063	0	ACAGATGAATCAAATCCTCTGGATAGTATTATGAAACTTGATGTCTTTTTTTTTTTTTTT	0	67	10	14200
TRH24649	TRH24649	0	GTTGCTAGGATATGAAACATGCTACGTTGGACCCTTACTTTTTTTTTTTTTTTTTTTTTT	0	68	10	14415
TRH25273	TRH25273	0	GTAGAGAAGGAGCGTTTTAAAACAAACTGCTTCTCGCATTTTTTTTTTTTTTTTTTTTTT	0	69	10	14630
TRH38391	TRH38391	0	AGTTTGCATTATTTATTTATGATGATTTTTGTCATTGTCTTTTATACGTTTGTTTTTTTT	0	70	10	14845
TRH28397	TRH28397	0	TGTATGTGTAACACAGGGGTTTAGCCACCTCTTACCTAGGTTTTTTTTTTTTTTTTTTTT	0	71	10	15060
TRH42510	TRH42510	0	AGGCCAGATATTATAAGAAAACATCTTTATAAGGTAGCTATTGAGAAGAAATTTACGTTT	0	72	10	15275
TRH30876	TRH30876	0	GAAGAGCTTAGAGAACATCATATATGACTTTGAAGTAAACTCGCTTTTTTTTTTTTTTTT	0	73	10	15490
TRH40980	TRH40980	0	GGAGTCTTATAAGAATGATTTTAATTTCCTAGTAAGGAAAACTAAAACACGGTTTTTTTT	0	74	10	15705
TRH37700	TRH37700	0	CAATTCAGGGGATAATTACTGCTATAAAGTACATCCCCTATAAGCTTTTTTTTTTTTTTT	0	75	10	15920
TRH31605	TRH31605	0	TAAAGTGACAGAATCCACCTATTTATACAAAGGTCACCATATGCTTTTTTTTTTTTTTTT	0	76	10	16135
TRH28668	TRH28668	0	AGTTCAGAAGAATAGAAAGAGAACAGTCTCAAGGTGGGTATATGTTTTTTTTTTTTTTTT	0	77	10	16350
TRH26233	TRH26233	0	AGTCCTGTAACTAGATCTGGGGTTCAGCCCAGTATTAAGGTTTTTTTTTTTTTTTTTTTT	0	78	10	16565
TRH28789	TRH28789	0	AGGCTAGCAATGCTATATGCCATATCCTTAGAGAGTGGTGTTTTTTTTTTTTTTTTTTTT	0	79	10	16780
TRH39797	TRH39797	0	TCCCTTTGCTTATATCTAGCATTAGAATTTTGTCTTAAAATACAGCGTTTTTTTTTTTTT	0	80	10	16995
TRH39543	TRH39543	0	CCGAGTCTATAAGATATGGATAAGTCAAGAACAGGCTAAGCTCTTTTTTTTTTTTTTTTT	0	81	10	17210
TRH30103	TRH30103	0	TATTTGTATATACAGTGAATTTTAGGCACAATTCTTTGGCTTAGTTGTTTTTTTTTTTTT	0	82	10	17425
TRH22533	TRH22533	0	CTGTCACAAGACTCTCCCAGTGTTACATTTCTAGGAATACCTTTTTTTTTTTTTTTTTTT	0	83	10	17640
TRH35734	TRH35734	0	ATGCTAAGCTCTATGGGAAGAAAGGTTACGTCTGTACTAACTGTTTTTTTTTTTTTTTTT	0	84	10	17855
TRH41337	TRH41337	0	ATAGAAATTTTTTCTGTTCATAAATATTAAATCCATTAGCTCAGAATCTCTATAGAACTC	0	85	10	18070
TRH31883	TRH31883	0	CTTCTACCTGTAAGAACCAAAAATTTAGAAGATTCCACGAGTATGTTTTTTTTTTTTTTT	0	86	10	18285
TRH43250	TRH43250	0	CTAGTGTGTTTTTCTTTGTTGGTTCTTAAAATTATCAACCTTTGTTACGTTTTTTTTTTT	0	87	10	18500
TRH32299	TRH32299	0	CCATGCTTTTATTCTCTCTCTTAATGAAACTAGAAGATTACGAATGCTTTTTTTTTTTTT	0	88	10	18715
TRH25759	TRH25759	0	TGCAGAGTGTACACTAGCAGAAACATATTTGACCTGGTAATTTTTTTTTTTTTTTTTTTT	0	89	10	18930
TRH29213	TRH29213	0	AGAGAACATTTTAGTGACAAGTAATGGGAGAGTCAATCTGGTTTTTTTTTTTTTTTTTTT	0	90	10	19145
TRH39900	TRH39900	0	ATAAAGAATTTATAAGGATTTTTAAAGATGTTTTGCTCATTTTAAAAAGTGTTGTAACTT	0	91	10	19360
TRH39198	TRH39198	0	AAACTTCTTGATAAATAAAGATTAAAAAGAAAACACAGATCACATTCTAATTGCTTTTTT	0	92	10	19575
TRH26380	TRH26380	0	TGCCACTTATCAGGTAACAAGAGGTCTAGCAAGTCTCAACTTTTTTTTTTTTTTTTTTTT	0	93	10	19790
TRH29482	TRH29482	0	AAGATGGATAATCGAAAAATACAGGCTTTCTAATAGCAGCGTTTTTTTTTTTTTTTTTTT	0	94	10	20005
TRH26032	TRH26032	0	AGTGGGAGGAGGATCTTCTTCGTCTGAGTCCTAGATATCTTTTTTTTTTTTTTTTTTTTT	0	95	10	20220
TRH28615	TRH28615	0	TCTGTATTGAGAAATAATATCATGCAAATTCTCCCCCCCTTTTTTTTTTTTTTTTTTTTT	0	96	10	20435
TRH43207	TRH43207	0	ACCCGAGCAACCTACACTTATTCATCAGCGCCTACAACAGTTTTTTTTTTTTTTTTTTTT	0	97	10	20650
TRH33091	TRH33091	0	GGTTACTATTTATTTTACCCCACACCCTAAGTTGGCATACTTATTCTTTTTTTTTTTTTT	0	98	10	20865
TRH43705	TRH43705	0	ATCTGATTTAAAAGAAAAGTCTACAGGAAATAAGAAGGCCAATCGTTTTTTTTTTTTTTT	0	99	10	21080
TRH30573	TRH30573	0	AATTCTGTAAATGTAGCATCAAAAATTCCTTGTAAACATCTCGTTTTTTTTTTTTTTTTT	0	100	10	21295
TRH25338	TRH25338	0	AGACCTACATAGCGACATCCTTCAGTATGATGCTAGCCTCTTTTTTTTTTTTTTTTTTTT	0	101	10	21510
TRH42860	TRH42860	0	ATATGCCACTGAAGTTGATGTGGACTTTGTTCGCAAAGCTTTTTTTTTTTTTTTTTTTTT	0	102	10	21725
TRH23899	TRH23899	0	ATTTTTTTCATCTGTTAGATGTGGCTGTTTTGCGTAGCATTTTTTTTTTTTTTTTTTTTT	0	103	10	21940
TRH32579	TRH32579	0	GAAGCTGAGTTCATCAAAGAACAAATTAGGAAAGAGATACACCTTTTTTTTTTTTTTTTT	0	104	10	22155
CTRL:(+)Pro25G_onG3PDH570_1(60)	(+)Pro25G_onG3PDH570_1(60)	0	ATCATCGTAGCTGGTCAGTGTATCCGTGTGAACCATGAGAAGTATGACAATTTTTTTTTT	pos	105	10	22370
CTRL:(-)GD11	(-)GD11	0	GCTAGCTAGCTAGCTAGCGCTAGCGAAAGCTAGCGCTAGCTAGCTAGCTAGCTTTTTTTT	neg	1	11	11
TRH31312	TRH31312	0	GCTAGATCTCTCTTTGGATTTGATTCTGCTTATGTTTCTAGATTGTTTTTTTTTTTTTTT	0	2	11	226
TRH39570	TRH39570	0	AACACTACATTTTAGAGTATGAATACCATCTTGACTTACACAGGGTATATGCTTTTTTTT	0	3	11	441
TRH23193	TRH23193	0	GGAGAGATATTAACGGCTGTAGTTTTGCCTCCACTTAGCTTTTTTTTTTTTTTTTTTTTT	0	4	11	656
TRH34236	TRH34236	0	CACAATGTTTTTAACAGTAATTCAGAGTTCCACTTTATGGTTTAGCTTTTTTTTTTTTTT	0	5	11	871
TRH31211	TRH31211	0	CTAGAGGACAGGTTTCATATGGGTACCCTAGTCCTGCTTTTTTTTTTTTTTTTTTTTTTT	0	6	11	1086
TRH30181	TRH30181	0	GAGGCTAATGGAAAAGTAGACTGTTCATATGCTTCCACGTTTTTTTTTTTTTTTTTTTTT	0	7	11	1301
TRH25981	TRH25981	0	AACGTCAGTGGCTTTAAAGTGGATGTGTTAAAATACTGGCTTTTTTTTTTTTTTTTTTTT	0	8	11	1516
TRH30119	TRH30119	0	AAAGAGCTTGGAATTACATTTAAATCTGCGAATTGGATACTTTTTTTTTTTTTTTTTTTT	0	9	11	1731
TRH27187	TRH27187	0	AAATCAATGTAGCAGAATTCAAAGGGACTTTAGCCTCGAGTTTTTTTTTTTTTTTTTTTT	0	10	11	1946
TRH34608	TRH34608	0	AGAATGCACCAAAAGAAACACTTATACAAGACCTTACCTAAGCTTTTTTTTTTTTTTTTT	0	11	11	2161
TRH40665	TRH40665	0	ATACTGACTCCTATGGTTGTCCTTCTTAAAAGATTATCCTACTGTAGCTTTTTTTTTTTT	0	12	11	2376
TRH30991	TRH30991	0	CTGAGCACTCCTCTGTACTTCTACGAGGAAAGCTCATAGTTTTTTTTTTTTTTTTTTTTT	0	13	11	2591
TRH25287	TRH25287	0	AAGTGCCTATGTGGACTCACCTATAACTCTCCTATGGACCTTTTTTTTTTTTTTTTTTTT	0	14	11	2806
TRH36049	TRH36049	0	CAGTTAATCTTTTCAGGAAATATTCCTATGAACCTTACCAAGACGTTTTTTTTTTTTTTT	0	15	11	3021
TRH30954	TRH30954	0	TACTACCTGGGAAGAGCCTGATTTTATATTTGAAAAGAATAAAGACTTTTTTTTTTTTTT	0	16	11	3236
TRH22217	TRH22217	0	TAATAGCAACAGGACACTCGAGAATTGAGTCTCTTCGTTCTTTTTTTTTTTTTTTTTTTT	0	17	11	3451
TRH43616	TRH43616	0	TGAAGAAGAAACGGCTGTGTTCTCTTGGACTGTGATTCTATTTTTTTTTTTTTTTTTTTT	0	18	11	3666
TRH26179	TRH26179	0	GGAAATTATCAGTATACAGTGTTCCTGAGATCAGACTCCTATATGGTTTTTTTTTTTTTT	0	19	11	3881
TRH39574	TRH39574	0	AGAGTAGATGCTATGGATATTGGAAGTCATAGTAACATCTCTCACGTTTTTTTTTTTTTT	0	20	11	4096
TRH39603	TRH39603	0	CCTTTAACTGGCATCTCTAACTATACAAGGAATATTCAGAGGATAGCTTTTTTTTTTTTT	0	21	11	4311
TRH30994	TRH30994	0	AGGCATCTTCAATAAACCACCTTCAATTAGTTAATGTAACAGATTTTTTTTTTTTTTTTT	0	22	11	4526
TRH40851	TRH40851	0	AGTAACTGGTACTAGTTATGTTATCTTACCATCTGACATGCGACTTTGTTTTTTTTTTTT	0	23	11	4741
TRH38427	TRH38427	0	CGAGCTAACTTGGAAGTTTTTACAACTGTTTTTAAGAATATGTTGTATACTCTTTTTTTT	0	24	11	4956
TRH24567	TRH24567	0	TGTAACTGAGCCTCCAACAGAACTAGATCTTCTTCACGAGTTTTTTTTTTTTTTTTTTTT	0	25	11	5171
TRH23158	TRH23158	0	ACAAGCAGCACTTCTCTGTAAACACTAAAAAGCCCAATGTTTTTTTTTTTTTTTTTTTTT	0	26	11	5386
TRH23165	TRH23165	0	TGCTTAGTAGCGGGCTAAAAGCTAAGGAGGAAGAATCATTTTTTTTTTTTTTTTTTTTTT	0	27	11	5601
TRH40564	TRH40564	0	GATATTTATAAGTAATTTATTGTGTGTGTGTCTTCTATTTTCTTACTTTATTTATGCCCC	0	28	11	5816
TRH33961	TRH33961	0	CTTCCTCTTTACCCCAACTGAGGTACTAAGACATCGAAGGTTTTTTTTTTTTTTTTTTTT	0	29	11	6031
TRH33953	TRH33953	0	TTGGCAAACATACAGGTTACGTATCACATTAGCGCTAAAATTTTTTTTTTTTTTTTTTTT	0	30	11	6246
TRH32062	TRH32062	0	CCCGAAAGAATTTAAAACCAAAAAGATGCTGTTAAGGAGGTTTTTTTTTTTTTTTTTTTT	0	31	11	6461
TRH28556	TRH28556	0	AGAAAGGTGGTTAGTCCTTTGGTTGAGAAAATACCCAAGATTTTTTTTTTTTTTTTTTTT	0	32	11	6676
TRH28489	TRH28489	0	TTCTCCTTGCTATCATTATTAGTTCTGCTACAGCAGCTAAGTCTTTTTTTTTTTTTTTTT	0	33	11	6891
TRH33800	TRH33800	0	AGGAAGAATTTACTAATGTCTCGGAGCCCATTGATCAAACTTTTTTTTTTTTTTTTTTTT	0	34	11	7106
TRH35832	TRH35832	0	CTTTTTACTGTTAGTCTCAAATCATAGAACCTTTGGACAGTAACACGTTTTTTTTTTTTT	0	35	11	7321
TRH26786	TRH26786	0	ACTACACTTGAAAAGGAAACAACCATCCAAGATATGATATGCTTTTTTTTTTTTTTTTTT	0	36	11	7536
TRH33914	TRH33914	0	TGATCTTATGACAGGTTACATCCGATATGATGTGACTAAGTGTTTTTTTTTTTTTTTTTT	0	37	11	7751
TRH30887	TRH30887	0	GATAGTTACCAAACCTCTGAAGTGTTTATTAACCAACTGGACCTTTTTTTTTTTTTTTTT	0	38	11	7966
TRH28925	TRH28925	0	ATAAGGGCTTAACTCACATATTTAACCCCCCTCCAAAAAGTTTTTTTTTTTTTTTTTTTT	0	39	11	8181
TRH29125	TRH29125	0	CGATGGAAACATTTACTACCTCTGGTGTAAGAAAACGAGTTTTTTTTTTTTTTTTTTTTT	0	40	11	8396
TRH31251	TRH31251	0	AGAGTATATACCAGTCATCTCCACTTTTTGGGATGTATTTCTCGTTTTTTTTTTTTTTTT	0	41	11	8611
TRH38970	TRH38970	0	ATGAAACTTGTGTTTTTTATATATAAATGAGTATAGTTAGATTAGTGTTGTGGTAATGCC	0	42	11	8826
TRH26910	TRH26910	0	GCTGAGAAGTTTGTTCCTTTTGACGTTATTATTCGAGTACCTTTTTTTTTTTTTTTTTTT	0	43	11	9041
TRH36579	TRH36579	0	CTTCCCTTTTTAAAACAAAATACCCTTGTTTGTAAATCCTTAGACGTTTTTTTTTTTTTT	0	44	11	9256
TRH37187	TRH37187	0	AGTGTCCGAGTTCCATTATGATAATTGTCATTATCATAATGATAAGCTTTTTTTTTTTTT	0	45	11	9471
TRH41000	TRH41000	0	ATAAAAACTAACATAAGAGAATGGCATATATATGTTCTGAAGCAAACTAGTTGATTTTTT	0	46	11	9686
TRH32224	TRH32224	0	TCATTTTTGGCTTTCGTTCTAGAAGATTACAAACTATGACTGTTTTTTTTTTTTTTTTTT	0	47	11	9901
TRH34448	TRH34448	0	GAGGTTTTTATTGATGAACTAACAAAAATAAACTGCACGAAAGATTTTTTTTTTTTTTTT	0	48	11	10116
TRH37362	TRH37362	0	ACCTGAATCAAGATCAACTTCTTATAAAGGTTTTTGAAAGTACAACGTTTTTTTTTTTTT	0	49	11	10331
TRH23142	TRH23142	0	TACCTTAGTATCGTCTGTGTGTTCTCCTACATCGTGGGACTTTTTTTTTTTTTTTTTTTT	0	50	11	10546
TRH40491	TRH40491	0	CCTAAGTGCTATTAAAAGTAACAACAAGGGCAAAACTAAACTTACCCTTTTTTTTTTTTT	0	51	11	10761
TRH23116	TRH23116	0	AGTTAAGGAATACCACAAATTTACATTGTACAACAAACCTCGATTTTTTTTTTTTTTTTT	0	52	11	10976
TRH41014	TRH41014	0	GTCCATATAGCAGGTTCCTTAAGTATAGGACAGCTATCTCTATTGTCGTTTTTTTTTTTT	0	53	11	11191
TRH32120	TRH32120	0	GATTAATTTCATTTTCCTCAAACATCTATCAGTGCTTTGTAACTTGTTTTTTTTTTTTTT	0	54	11	11406
TRH31082	TRH31082	0	ACAGTTTTTCCCTACACCAGACGACTTTAAGGAAAGGTTGTTTTTTTTTTTTTTTTTTTT	0	55	11	11621
TRH38166	TRH38166	0	TGTGTGTGATCTAAGTATGTGCTTAAAACATCTACCGTGTACCTTTTTTTTTTTTTTTTT	0	56	11	11836
TRH41246	TRH41246	0	AGACTCACTTAAATTTATCTTATAGACACTGGTCAAATCACTCAATATCTGCTTTTTTTT	0	57	11	12051
TRH31598	TRH31598	0	GACTTATTCCTTAGTTCAGTATGTTATCTTTGATGGCTCTAAGTCCATTTTTTTTTTTTT	0	58	11	12266
TRH27254	TRH27254	0	AAGTTTCGTTTTATGGTAGCAGATAAATTGAGAAGTTTACGACTGTTTTTTTTTTTTTTT	0	59	11	12481
TRH36260	TRH36260	0	CATCTGGTACAGCCGACCTAGTGTGTTAATTGTAACATACTTTTTTTTTTTTTTTTTTTT	0	60	11	12696
TRH40818	TRH40818	0	AATGTACTTTTACTTTAGAAATATTTCAAATGCGTTTTCTCATACACGGTTTTTTTTTTT	0	61	11	12911
TRH29707	TRH29707	0	GTGTGACTGTGTATACAACCTTAACAAGTAAAAACCGGAGATTTTTTTTTTTTTTTTTTT	0	62	11	13126
TRH35913	TRH35913	0	CTTCATTCACTATCTTAACTTGAAATCGACCTCCACGGACTTTTTTTTTTTTTTTTTTTT	0	63	11	13341
TRH37603	TRH37603	0	AACATGAGTGTAAATCTAACACAGGTAAAGTGATGTTAACTGATAGGCTTTTTTTTTTTT	0	64	11	13556
TRH40010	TRH40010	0	CCATATGAATAGTGATTTCCATGAAATAGGAAAAATATTACTTCGTATAGCTTTTTTTTT	0	65	11	13771
TRH34420	TRH34420	0	CCTGATTCAAAAACTTAGTATTAGGTCTGTGAGAAACTTCATAGCCTTTTTTTTTTTTTT	0	66	11	13986
TRH24863	TRH24863	0	AAACCATTTTATCAGCCATGTGTTGAGACCAAACCTTTACTTTTTTTTTTTTTTTTTTTT	0	67	11	14201
TRH23448	TRH23448	0	CCAAGGTTTTGTTTATTGCAAGGTGAAAGTGTTTTCTAGCTTTTTTTTTTTTTTTTTTTT	0	68	11	14416
TRH29962	TRH29962	0	AGAGATTATTCTGAGCCCCACGTGATTAGGAATATAGGAGTTTTTTTTTTTTTTTTTTTT	0	69	11	14631
TRH32118	TRH32118	0	AATTACTTGTGTAGTAAATTCTCAGTTTCTTTTGGCGAGTGATTTTTTTTTTTTTTTTTT	0	70	11	14846
TRH31933	TRH31933	0	GTCTATTCTCCTCTAAAACCTATTGTTCACCTGAGCCTTATGTTTTTTTTTTTTTTTTTT	0	71	11	15061
TRH35850	TRH35850	0	GGGACACATTCAATAATACTGAATAAGGACAGCCGTCTTTTTTTTTTTTTTTTTTTTTTT	0	72	11	15276
TRH38419	TRH38419	0	ATAATGTTAATAGTGAAACCCAACACCACATTTTTATAATTGTGATTAAACTTTTTTTTT	0	73	11	15491
TRH26090	TRH26090	0	TGGAGATGGGAGAAAATCATTAAGTGAAGATAATCTAGACGTTTTTTTTTTTTTTTTTTT	0	74	11	15706
TRH42798	TRH42798	0	TAATTGTTCTCCTTTCTTAACATAGATTAAAGATTAAAATTGTCTACCAACCTGACTACT	0	75	11	15921
TRH43554	TRH43554	0	GGTAAAGGGGAATCATTACCAAGTAGCCTGTCAGAAGTACTTTTTTTTTTTTTTTTTTTT	0	76	11	16136
TRH37080	TRH37080	0	ATAAACTCTCCTCCATAGTAACAAAAGCAAATATCACACTCAAACGTTTTTTTTTTTTTT	0	77	11	16351
TRH22225	TRH22225	0	TGTACCAGGGCTGTCTTTAACTCTGGCTTAATGGATTCTATTTTTTTTTTTTTTTTTTTT	0	78	11	16566
TRH38770	TRH38770	0	AAACCTGAGTATTTTAAAAATTGTTCTCACTCTGTAAGAAAGAAGCGTTTTTTTTTTTTT	0	79	11	16781
TRH37739	TRH37739	0	CAGAAATGTCTTCAAACGGTTTTCTATAGCTAAATCTTCGTAAATTTTTTTTTTTTTTTT	0	80	11	16996
TRH37776	TRH37776	0	GTTCTGTGGCGACCATATATGATAGGAAACTTCTCGTAGGTTTTTTTTTTTTTTTTTTTT	0	81	11	17211
TRH41629	TRH41629	0	ATACTTTCTGATCTTTTAAGTATTAGTGATTTTAGTGTACTGGGACACGATGTTTTTTTT	0	82	11	17426
TRH24079	TRH24079	0	CTGATCATTCGGTTATCCCACAAACTTGTTTTGTACAGTATTTTTTTTTTTTTTTTTTTT	0	83	11	17641
TRH32153	TRH32153	0	GAACTCATTAATTACCAGTATGTCAACAATAAGTGGTAGAACCTCGTTTTTTTTTTTTTT	0	84	11	17856
TRH42702	TRH42702	0	TGTTATTTTTTTGATACTTGCTTCTATTACCTTTTATATATATATGGTTATCCTAGTGCA	0	85	11	18071
TRH38683	TRH38683	0	GGGTGTATTATATATAGTGTATATTTTTTCAATGTTGTCGTGAGCGCTTTTTTTTTTTTT	0	86	11	18286
TRH36928	TRH36928	0	CTAACTGGTAACAGGCTCGTACCATATATGCAATAAGAACTAACGTTTTTTTTTTTTTTT	0	87	11	18501
TRH29682	TRH29682	0	GGCATTCAAAAGAAAAGTGTCGACAATTTAGAGCTGGATATTTTTTTTTTTTTTTTTTTT	0	88	11	18716
TRH24304	TRH24304	0	CTCTAGAACAGTCAGTATCACCTCTTGACTCTTAATTACCCCTTTTTTTTTTTTTTTTTT	0	89	11	18931
TRH25173	TRH25173	0	AGGCTAGTCTGTCTAGTCAGATTGTTCTCTGGGTACTTGTTTTTTTTTTTTTTTTTTTTT	0	90	11	19146
TRH28642	TRH28642	0	CCTCATATTGGCGATATCAAAATTACTTAGTCAGCATCCGTTTTTTTTTTTTTTTTTTTT	0	91	11	19361
TRH23687	TRH23687	0	GCACGAAGAAGAGAAATTAATCCAGCAGGAACTGAGTAGTTTTTTTTTTTTTTTTTTTTT	0	92	11	19576
TRH26784	TRH26784	0	AAACCCTTTGATATGAAGTCAATTCCTCTTGCTATGGCTCTTTTTTTTTTTTTTTTTTTT	0	93	11	19791
TRH34973	TRH34973	0	TGTCAGTTCTAACAGCTTATTTTCTGTTCTACCCATGTAAATCATTTTTTTTTTTTTTTT	0	94	11	20006
TRH27950	TRH27950	0	AGTTTCTAGACAAAGCTAAAACTCTAGGCAAATGTCTGCTTTACCTTTTTTTTTTTTTTT	0	95	11	20221
TRH30187	TRH30187	0	TGGTAGGTCATCAAAACCTACATCAGAAGATTCAATATGTAGTACGTTTTTTTTTTTTTT	0	96	11	20436
TRH24020	TRH24020	0	CACCGGTGTTGAAGTAGAATTCGGATATATTCCTAGTCTGTTTTTTTTTTTTTTTTTTTT	0	97	11	20651
TRH42134	TRH42134	0	CATTCTGGCTTCTGTATGTAGTATTTTAAAATGAGTTAAAATAGATTTAGGAATATCGTT	0	98	11	20866
TRH30853	TRH30853	0	AGCGACCTCTAATGCTCTTTCTGTAATCCCTACCCTATCATTTTTTTTTTTTTTTTTTTT	0	99	11	21081
TRH38395	TRH38395	0	ATGTCTAAGAAGCGGTAGGATTTATTTACTCTCCATAGTCTCACGTTTTTTTTTTTTTTT	0	100	11	21296
TRH41198	TRH41198	0	GATAGTATCTATAGTATCAACTTGGATTTTGTCTTTACAGTTCCACTTAATGCCTTTTTT	0	101	11	21511
TRH31945	TRH31945	0	CATCTTTGAAAAGATTGAAATGAATAATCCTGCATATACAAGTCTTTTTTTTTTTTTTTT	0	102	11	21726
TRH42350	TRH42350	0	AGGGGTAACAACGAGTTCTCGTATTCCCTTCTGTTATGATTTTTTTTTTTTTTTTTTTTT	0	103	11	21941
TRH26155	TRH26155	0	TCCTACAGCCTATGCATCTGAGATTTCCACTGTTGAGTATTTTTTTTTTTTTTTTTTTTT	0	104	11	22156
CTRL:(-)GD11	(-)GD11	0	GCTAGCTAGCTAGCTAGCGCTAGCGAAAGCTAGCGCTAGCTAGCTAGCTAGCTTTTTTTT	neg	105	11	22371
CTRL:(-)3xSLv1	(-)3xSLv1	0	GCTAGCGAAAGCTAGCTTTTCGATCGGAAACGATCGTTTTCCAGTGACGAAAGTCACTGG	neg	1	12	12
TRH41973	TRH41973	0	AACAAACAGTTGTACCTAATGAACTTTATTCGTTTAGTGAAAATAGATTTATACACGTTT	0	2	12	227
TRH24331	TRH24331	0	AGAATACAGGGAAAAAACTAATGAGAACCCCTCAATGGATTTTTTTTTTTTTTTTTTTTT	0	3	12	442
TRH36850	TRH36850	0	ACTCAAGAATTCAATGAAAGTAACTACTTCACAGTTTAGTTTCGACTCTTTTTTTTTTTT	0	4	12	657
TRH27996	TRH27996	0	CATATCTGCCAATCGCAATTTTTCCAGCTAGTCAAATTACTTTTTTTTTTTTTTTTTTTT	0	5	12	872
TRH33270	TRH33270	0	CTCTCTACACAATACTTGAACATTCATCTGTACTGAAGTGTTACTTGTTTTTTTTTTTTT	0	6	12	1087
TRH36442	TRH36442	0	ACTGGGCTGTAAAATTATTTTTCAATCTTAAATTCTTGGACTTAGCTTTTTTTTTTTTTT	0	7	12	1302
TRH37801	TRH37801	0	TATTCTTCGATATAAACTGTATGGAGAAGACAGCGAAGTAGCGTTTTTTTTTTTTTTTTT	0	8	12	1517
TRH39995	TRH39995	0	CCACATTCTAGATTATTATAAAATGAACTTCGCTCAACACAAACCTTTTTTTTTTTTTTT	0	9	12	1732
TRH39815	TRH39815	0	ACAAATTCAAGTGTCTTTTCATTATTTATTTAGTAGACACTGTTGGCGTTTTTTTTTTTT	0	10	12	1947
TRH31895	TRH31895	0	CAGCATTCAAACCTAGTACAGCGTATTGACGCAATACTCTTTTTTTTTTTTTTTTTTTTT	0	11	12	2162
TRH37154	TRH37154	0	GAACAAGGGTTTAAGTAATGGCAATATATTTTCTCTGGATTTTAATTATACTCTTTTTTT	0	12	12	2377
TRH29409	TRH29409	0	TTGAACTCACCATGCCTATTAATTTTGTATTAAACAACCCGTTTTTTTTTTTTTTTTTTT	0	13	12	2592
TRH39402	TRH39402	0	AGCAGATCTAAATTCAAATACTAATTTAAGCACTGTAGCAGTAGGGTCTTTTTTTTTTTT	0	14	12	2807
TRH29659	TRH29659	0	CTGCACACAGGTAATTACTCTAAATTACGACCACGCTCTGTTTTTTTTTTTTTTTTTTTT	0	15	12	3022
TRH42228	TRH42228	0	ATTTCTCTTAGATGTACTAATTAGATTTTTTTTAACTGTTAAGTTCCCCCACTAACGTTT	0	16	12	3237
TRH39527	TRH39527	0	ATTGTATTTTAAAGACAATAGAAAACGGTAACATAGACACTCACAAGACCTTTTTTTTTT	0	17	12	3452
TRH26727	TRH26727	0	CATCAAGTTGGATCTCGAAATATGTTTTCCTTTAGACGCTTTTTTTTTTTTTTTTTTTTT	0	18	12	3667
TRH40704	TRH40704	0	GTGGATTATTAACTGTAAGCGATACTACTTTGTATAACCAATAAAACAGATATGATCTTT	0	19	12	3882
TRH34785	TRH34785	0	CCTTGTTCAGATATCAACCAGAGTGTAAGATTATAAAAATTCAAGCTTTTTTTTTTTTTT	0	20	12	4097
TRH42324	TRH42324	0	AGAAACCCCTATGGCGAATCCAGACTATCCTAATAGAAGCTTTTTTTTTTTTTTTTTTTT	0	21	12	4312
TRH42079	TRH42079	0	CAGAATTGTTTTATTATTTTAGAATATATTTGTTTTCTATGAGAAAGCCTATGGAGCTTT	0	22	12	4527
TRH33186	TRH33186	0	GTTATTTTCACACAACTTATAAACCCCCAAATATTGTAAAGGTTATGCTTTTTTTTTTTT	0	23	12	4742
TRH32414	TRH32414	0	GTGTCTCCAGTGATTAGTTCCTTTACTTCACTTGTAAACCCTTTTTTTTTTTTTTTTTTT	0	24	12	4957
TRH36699	TRH36699	0	TTATAGGGTTATACAGGGGACTAAAAAAGAGAAGAAGCCTTTACTCCTTTTTTTTTTTTT	0	25	12	5172
TRH35103	TRH35103	0	TATGCTGTGTTTATGTAGTGGGTATTGTTTTAAACACCGTACGTTTTTTTTTTTTTTTTT	0	26	12	5387
TRH25044	TRH25044	0	GGAAAACTTTTGCATCCATTTTATAAAGTAAAAGAAGCTAAAGTAGTGGTTTTTTTTTTT	0	27	12	5602
TRH36173	TRH36173	0	AAGGAAAGCTAGCTGAGACGAGTTTACTGACAAAGGAGGTTTTTTTTTTTTTTTTTTTTT	0	28	12	5817
TRH34340	TRH34340	0	GCAGGGTATACATTGCTACATACTCTACTTCTGCCGAACCTTTTTTTTTTTTTTTTTTTT	0	29	12	6032
TRH36790	TRH36790	0	GAATGCAAGCTCCTTAAGTGTAAACTATTTTACAAGAAAGACAACGTTTTTTTTTTTTTT	0	30	12	6247
TRH35105	TRH35105	0	GTTTCCTACACTTTTACTAATCCCAACACTAAACCGGTTCGTTTTTTTTTTTTTTTTTTT	0	31	12	6462
TRH25138	TRH25138	0	AGCTCAGTTATTTATCAGATTACCGGTTCATTGAGAGCCCTTTTTTTTTTTTTTTTTTTT	0	32	12	6677
TRH40904	TRH40904	0	CTTTGCTCTGGGTGTGTTTGTATATAGAGAGAAACATATATAGTGTACATACTATCTTTT	0	33	12	6892
TRH35948	TRH35948	0	AACCAGGAATACTCAGTTATAGTAACAGAAAACAAAGCTAAGTCACGTTTTTTTTTTTTT	0	34	12	7107
TRH29702	TRH29702	0	AAAAGTTTTCTGGAATATTACATTCGGGAACTTGCCTATACATTTTTTTTTTTTTTTTTT	0	35	12	7322
TRH35624	TRH35624	0	GGCATTTATACTGAGTATAGGGAGGTCTATAACACAGAGCACCTTTTTTTTTTTTTTTTT	0	36	12	7537
TRH29574	TRH29574	0	AACCTGAGAGTTACTGGTGGAACCAAATTCTAGAAGAGTGTTTTTTTTTTTTTTTTTTTT	0	37	12	7752
TRH31603	TRH31603	0	CATTGTTAAGCTTTTGCACAGACCCGTTAGATTTACTCAATTTTTTTTTTTTTTTTTTTT	0	38	12	7967
TRH38435	TRH38435	0	GTTACAGAGCTTCATTGTATCCCTTTATGTGACTATAACTTATGATGCTTTTTTTTTTTT	0	39	12	8182
TRH42754	TRH42754	0	AGGGGTCGGGTATACTGGTATTTGTTTCTACATTAACATATCTAGGGAACCCAAGGATGT	0	40	12	8397
TRH30527	TRH30527	0	GTGTCTTCCAATTTTGAGCAAGTAACATCTCGTAACTCACTTTTTTTTTTTTTTTTTTTT	0	41	12	8612
TRH27769	TRH27769	0	GTTCACAGGTGTGATAGACTTTCCTACACTCTACAGCTCGTTTTTTTTTTTTTTTTTTTT	0	42	12	8827
TRH32815	TRH32815	0	AACATCCTTCATACTTACTTACCACATGAGCCTAATTACTGGCTTTTTTTTTTTTTTTTT	0	43	12	9042
TRH26762	TRH26762	0	AAAAAGAATGCTTTTCAGCCTTCTGAGTATGAGTGTTCTCTTTTTTTTTTTTTTTTTTTT	0	44	12	9257
TRH42881	TRH42881	0	AAACATGGCCAGCAAGCAAATAGAGCTGCTCTCTACGGAGTTTTTTTTTTTTTTTTTTTT	0	45	12	9472
TRH22294	TRH22294	0	GGATACTTTTGTGACTCTCTTCATGTTGCTGTTTATAGTCTGGTTTTTTTTTTTTTTTTT	0	46	12	9687
TRH33211	TRH33211	0	CTCTAGAGGAGTATGGTTAGGTAATTATCAAGGTCTCCGAGATTTTTTTTTTTTTTTTTT	0	47	12	9902
TRH23030	TRH23030	0	ATAATGGCCCTTGGTTATTAACACATTATGTGAATTGGACTTTTTTTTTTTTTTTTTTTT	0	48	12	10117
TRH35613	TRH35613	0	GAGTTAGGACAAAATTTGCATAATTCTATTAGAAGGCTTACACCTCTTTTTTTTTTTTTT	0	49	12	10332
TRH39861	TRH39861	0	CTTTATTGTTAAACAAAGGAGATCAGTATCTCAGAGTTACTTAAAACCACGTTTTTTTTT	0	50	12	10547
TRH34046	TRH34046	0	GAGAGAGGATTAAAGACCTATGGGAGCTAGACCACAAAGCTTTTTTTTTTTTTTTTTTTT	0	51	12	10762
TRH39136	TRH39136	0	AATAAAGATGCTATACAGAACACTTAGAGGTGTGCCTTGTACGTTTTTTTTTTTTTTTTT	0	52	12	10977
TRH38151	TRH38151	0	CTATTTACTGGATGATAGTTGTATGCCTCCTCTTACCAGTTAGTACCTTTTTTTTTTTTT	0	53	12	11192
TRH27791	TRH27791	0	GGTTGTACTAGAGGTATCTGTCGGTTTGCAGAAGTAATGATTTTTTTTTTTTTTTTTTTT	0	54	12	11407
TRH38831	TRH38831	0	CCTTTAGATAGTCTGATAGAAGCTTTGATCTCAAACTTCACTTTCGTTTTTTTTTTTTTT	0	55	12	11622
TRH37209	TRH37209	0	AGAAACTACCAGAAGAAAACTGTGTTAGACAGTTTCTAGTCTATCCAATTTTTTTTTTTT	0	56	12	11837
TRH24168	TRH24168	0	GTCAAAGGTATAATCATACACTGTGTGTACAAAGATCTCACACGTTTTTTTTTTTTTTTT	0	57	12	12052
TRH39504	TRH39504	0	CAGCTGAAAGTTATGGATAATTCAAAGTATAATGAATTTCTAAAATCTTTCGTTTTTTTT	0	58	12	12267
TRH34914	TRH34914	0	CTACCTTGTAGTTATTTATTGACTTTTCAGAGTGGTGGAAGGTACGTTTTTTTTTTTTTT	0	59	12	12482
TRH24316	TRH24316	0	AACAAACAAACTTCCACCAAGCAAACAGTCCCTACTTCTATTTTTTTTTTTTTTTTTTTT	0	60	12	12697
TRH23789	TRH23789	0	AATTAGGACCATAGAGCTCGATGGCAAGAGGATTAAACTGTTTTTTTTTTTTTTTTTTTT	0	61	12	12912
TRH31190	TRH31190	0	CAAAGCAGTACACGAGAGAGTATTTAGATCAGGAGCCTTCTTTTTTTTTTTTTTTTTTTT	0	62	12	13127
TRH29686	TRH29686	0	TCTGAAGGTGTCTACTGGAGGCCGTTGTCCTACTATAAACTTTTTTTTTTTTTTTTTTTT	0	63	12	13342
TRH27535	TRH27535	0	GACTCCCCTATTGCTCCCCTATTACTTTCTGATAGATGTAGTTTTTTTTTTTTTTTTTTT	0	64	12	13557
TRH22326	TRH22326	0	ATCTAGAATCTCAAAGATATCGTCTAGACGAACCAGAAAAATGGTTTTTTTTTTTTTTTT	0	65	12	13772
TRH30491	TRH30491	0	GAGTGGAATACTATCCTGTAGTCTAAGATGGATTGAACACACGTTTTTTTTTTTTTTTTT	0	66	12	13987
TRH30446	TRH30446	0	TTAGGAGATTCCAGCTACGTAAGACTTGGAGGACTTAGCCTTTTTTTTTTTTTTTTTTTT	0	67	12	14202
TRH23555	TRH23555	0	CTTGTAACTGTCCTGATTGGAAAGGCTCTCACCTTCTTAGTTTTTTTTTTTTTTTTTTTT	0	68	12	14417
TRH24432	TRH24432	0	TGTCTTATCTAAAGAAATGTGAACATCTGTTTGCTCTTATTGAAGTTTTTTTTTTTTTTT	0	69	12	14632
TRH36479	TRH36479	0	ACAGAGAGGTTCTTACAAGTCGAGTAATAGATCGTTCAATTCGTTTTTTTTTTTTTTTTT	0	70	12	14847
TRH43093	TRH43093	0	AAACAGAAAATATAATTGCAGCAAGTCACTGGGTTCTGCCTTTTTTTTTTTTTTTTTTTT	0	71	12	15062
TRH40082	TRH40082	0	CTCTCCAATTATCTGAAGTATTTTATTACAGTGAGAGAAAGCTGACTAGTACATTTTTTT	0	72	12	15277
TRH27658	TRH27658	0	CCAAAATAATGTAGCTTCCATGTGTTATTCTTTTTTTTAAAATAGATTTTCGTTTTTTTT	0	73	12	15492
TRH31998	TRH31998	0	AATAGATGGAAGTTCCTAGACAAAGGAGATCCCTCTAAGTCATTTTTTTTTTTTTTTTTT	0	74	12	15707
TRH25801	TRH25801	0	GAAAAAGATAAAGACGTCCTGGCTATTGTGAAGAAAACGGTTTTTTTTTTTTTTTTTTTT	0	75	12	15922
TRH43653	TRH43653	0	GTCCTCTATCCCTTCCTGACAAAAGAGCCTGCACATACGGTTTTTTTTTTTTTTTTTTTT	0	76	12	16137
TRH36187	TRH36187	0	AAAACTAAAGTGGGACCTTATAAAGCCACTAATGTAATGTTAGTGACATTTTTTTTTTTT	0	77	12	16352
TRH39015	TRH39015	0	GTGCCTCCTTTGTTATTTGTTCTTAACACGTTTTTAGTAAATGTTTTTTTTTTTTTTTTT	0	78	12	16567
TRH35956	TRH35956	0	AGCACGTAGGTTGTGATAATATTTTGGGATCTGATGCTAGTTTTTTTTTTTTTTTTTTTT	0	79	12	16782
TRH25540	TRH25540	0	CCTTGGAAAACGACCAGACATTTACATTTGTAGTGTTACCTTTTTTTTTTTTTTTTTTTT	0	80	12	16997
TRH31976	TRH31976	0	CAAAGGACTGTCTGAATGTGAGTACGCTCTACTGCAACTATTTTTTTTTTTTTTTTTTTT	0	81	12	17212
TRH31899	TRH31899	0	GCTACTTTATAGCTGCGTATCACGCTTCTCTTCGTCTTTGTTTTTTTTTTTTTTTTTTTT	0	82	12	17427
TRH24655	TRH24655	0	AGGTATCCATACTTCCACCCTCATTCTGTTGAGCATAGACTTTTTTTTTTTTTTTTTTTT	0	83	12	17642
TRH40649	TRH40649	0	AACAAAAAGTGGCTATACTAGTACAAATTTTGACACACAAAAGATAGACGTTTTTTTTTT	0	84	12	17857
TRH35981	TRH35981	0	CTTCTTCTGTATATGAGTTCATCTGACCAAGACTTGTTACCTGTTTTTTTTTTTTTTTTT	0	85	12	18072
TRH24290	TRH24290	0	AGCCAAAAACATTACTCCAAAAATGAAAGTAGGTTCCGAATTTTTTTTTTTTTTTTTTTT	0	86	12	18287
TRH41743	TRH41743	0	CTACTCAAAGCTCAGGCCTTATCATGTAATGTTACTAAATAGAATTAATACCTCTTTTTT	0	87	12	18502
TRH26528	TRH26528	0	TTCTAGTGTTCAAGCAATGCTGAGTACTACAGAACGGATGTTTTTTTTTTTTTTTTTTTT	0	88	12	18717
TRH42265	TRH42265	0	GAAACAATATTATTATCTACTACAGTGAAGCATGATTTTCTAGAAAATAAAGTCTTGTGT	0	89	12	18932
TRH28815	TRH28815	0	CCACTCAAATAGGGGTTAGATATAGGCAGCATGTTCGTATTTTTTTTTTTTTTTTTTTTT	0	90	12	19147
TRH43232	TRH43232	0	AGTACCACCTGCTACTCATAAAGCTAAGTCAGAAGAAAACACCTTTTTTTTTTTTTTTTT	0	91	12	19362
TRH43121	TRH43121	0	ACCATGTAATATGCTCAGAAGAAAGGGAACATGGGTCCAATTTTTTTTTTTTTTTTTTTT	0	92	12	19577
TRH33727	TRH33727	0	CTGTCTTCTCTATGACACATTACATAAACATGATTTACGGGATTTTTTTTTTTTTTTTTT	0	93	12	19792
TRH28838	TRH28838	0	GTCAGGGCTTATTCCTATGCCCTGAAGTTTTCTAGTGACTTTTTTTTTTTTTTTTTTTTT	0	94	12	20007
TRH35553	TRH35553	0	GCTACAGAATAAACTCCCAGACCTTTCCCTAGATAATATGATCGTTTTTTTTTTTTTTTT	0	95	12	20222
TRH23347	TRH23347	0	CAAAAATCTATTTTGAGAAAGTATATGTGAAATGGAAAATACGAGAGATTTTTTTTTTTT	0	96	12	20437
TRH40426	TRH40426	0	AATCTGAATGTACAATTCAGTTTGTACTTGTTTATAAATAACATTTTGGTTTAGATTTTT	0	97	12	20652
TRH31014	TRH31014	0	CCTGTGGTATAGAGTGCGCTCACAGAAGAGCATACTATCTTTTTTTTTTTTTTTTTTTTT	0	98	12	20867
TRH36367	TRH36367	0	AATTCCATATTTATCAACCCAATAAGGTGAACTGAAACTTATGCTTTTTTTTTTTTTTTT	0	99	12	21082
TRH24979	TRH24979	0	ACTTTCAAAACAGCGAAGAACCTACATTCTGAGAACTTTATTTTTTTTTTTTTTTTTTTT	0	100	12	21297
TRH41221	TRH41221	0	CAAAACTATTTCTCAGTACTTGTCAGTGTAGTAAGTTGTCTAGAAGTTGTACCTTTTTTT	0	101	12	21512
TRH24479	TRH24479	0	TCGTTTTAGAGCATACTTTCCATGGTGTTCTTATTCGTCCTTTTTTTTTTTTTTTTTTTT	0	102	12	21727
TRH26565	TRH26565	0	AGGTAAAACAAGAAGGCGTGTAACCTTTGGACCCTACTACTTTTTTTTTTTTTTTTTTTT	0	103	12	21942
TRH35907	TRH35907	0	ATAAACATACCTTGACAATCGCAGATAAACAGGACGCTCTTTTTTTTTTTTTTTTTTTTT	0	104	12	22157
CTRL:(-)3xSLv1	(-)3xSLv1	0	GCTAGCGAAAGCTAGCTTTTCGATCGGAAACGATCGTTTTCCAGTGACGAAAGTCACTGG	neg	105	12	22372
CTRL:(+)Pro25G	(+)Pro25G	0	ATCATCGTAGCTGGTCAGTGTATCC	pos	1	13	13
TRH41149	TRH41149	0	GTGATTACAGATCTAAATAACATAAAAGTATTTCTTTAAAATTTTGTTTTACATGTGAGC	0	2	13	228
TRH43670	TRH43670	0	AGAAGGGTATCTTCAAAAAGCCAAAATTGCAGATGGAGGATTTTTTTTTTTTTTTTTTTT	0	3	13	443
TRH33509	TRH33509	0	AGTAGTATGGATTTCCATATCCCCAATATGTCTCTAGTGCATTTTTTTTTTTTTTTTTTT	0	4	13	658
TRH38920	TRH38920	0	ACATCTGACTCTGACTTTATGCCATATGATTAAAGTGAAAAACTATTATAAGCTTTTTTT	0	5	13	873
TRH36266	TRH36266	0	CTTAAATTAGATATAGATCAAGACATCCAAAGCTTAGAAAAATCCATCGTTTTTTTTTTT	0	6	13	1088
TRH38006	TRH38006	0	AGCCTGAGATTGTTAATGAATTAATATTCCTCAGAATAAAAACAGACGTTTTTTTTTTTT	0	7	13	1303
TRH33149	TRH33149	0	ATTAATATTGCTAAAGAAATCAATTTTGGATGTGACAAAAAGAAATCGTTTTTTTTTTTT	0	8	13	1518
TRH28253	TRH28253	0	AGACTCAGACCATGATAGAATTGCACTTGTGTTAAACACCTTTTTTTTTTTTTTTTTTTT	0	9	13	1733
TRH42753	TRH42753	0	TTAGACGGCAGGACGCAAATTTGAGGCTCACCTGTAATACTGTGTTGCTGAAACACGTTT	0	10	13	1948
TRH42967	TRH42967	0	CATCAGAATTATGGCCAAGTACTACACTCGGATAACAATGTTTTTTTTTTTTTTTTTTTT	0	11	13	2163
TRH30918	TRH30918	0	AGGTACTCACCCCCGAAAAATTCAACTTCATTGTAAAGAGTTTTTTTTTTTTTTTTTTTT	0	12	13	2378
TRH23435	TRH23435	0	GTGTTAGCAGGTACTCAGACTTACATGTGTCTCTGTACAGTCCTTTTTTTTTTTTTTTTT	0	13	13	2593
TRH33465	TRH33465	0	TCAAAGTGACCCCTAAGTCAACATATATGTTCAAGATCCCTTTTTTTTTTTTTTTTTTTT	0	14	13	2808
TRH38643	TRH38643	0	AGAGTATTTATTGCTTGTCTTCATGATAAAAAATACTGCAGGTATGTCTTTTTTTTTTTT	0	15	13	3023
TRH23775	TRH23775	0	TGGGTTTTCTCCACTCTTTTGGACAGATACTCGTTACTCTTTTTTTTTTTTTTTTTTTTT	0	16	13	3238
TRH24647	TRH24647	0	ATCTTCACTCCCCCAAACCTAAGGATTTCAAAGTTAATATACCTTTTTTTTTTTTTTTTT	0	17	13	3453
TRH36822	TRH36822	0	CAGCTGAATATAAAGTTAGAAATTTCAACCCATGATCTTAAGCTCTTTTTTTTTTTTTTT	0	18	13	3668
TRH23454	TRH23454	0	AATTAATCAGAGTGAACATCCAGTCTCAGTACGAGGCAAATTTTTTTTTTTTTTTTTTTT	0	19	13	3883
TRH41180	TRH41180	0	ATAAATGTCCAGGAAAAGAAATCACTTTAGATAAATACAGATAAGTGTAGTATATGTTGT	0	20	13	4098
TRH23957	TRH23957	0	GGGCCATAGGAAAAGTGCTTACCAGAAAGTATCTTTCATGTTTTTTTTTTTTTTTTTTTT	0	21	13	4313
TRH33348	TRH33348	0	AATACCAACCAGTAAATAACAAGGAGTCAGGGAGCTTCGTTTTTTTTTTTTTTTTTTTTT	0	22	13	4528
TRH37978	TRH37978	0	AATAGAGTGTGTGTGAGAAAGACAGACGTGAGCTACTACTTACTGTTTTTTTTTTTTTTT	0	23	13	4743
TRH29935	TRH29935	0	GATAAGACTATTACAGTCGCATCACAATGTTCAATGCGATTTTTTTTTTTTTTTTTTTTT	0	24	13	4958
TRH38233	TRH38233	0	AAGTGACTCTCCTTTGGGATGACAAGAATATTAAGAATATTAAGCGTTTTTTTTTTTTTT	0	25	13	5173
TRH25530	TRH25530	0	ATTACTACTGCAAACGCCCCATCTATGAGTTCAAAATCACTTTTTTTTTTTTTTTTTTTT	0	26	13	5388
TRH24575	TRH24575	0	GCTCAAACATCTAACTTCTGAACCAAGGAAATGGGTAGTGTTTTTTTTTTTTTTTTTTTT	0	27	13	5603
TRH27131	TRH27131	0	TGACATCTTTAAGAAACGTCTGACTCGGTATTTACGCGTATTTTTTTTTTTTTTTTTTTT	0	28	13	5818
TRH40424	TRH40424	0	ATAAAGTAGAAGAGTTCAAAAATTTCATTAAAGTAACTTTCCCAGGTAACATCTTTTTTT	0	29	13	6033
TRH22396	TRH22396	0	GCATATCTAATCGATCCCAGAGAAACCTTGCCGTATTACTTTTTTTTTTTTTTTTTTTTT	0	30	13	6248
TRH22002	TRH22002	0	GAGAGACAGGTCAAAGGTTAAATCAGCAAACCTACATACCTTTTTTTTTTTTTTTTTTTT	0	31	13	6463
TRH22094	TRH22094	0	AGAGAGCCAAATGAGACTTTCTCTGTAAACCAACAAGTTGTTTTTTTTTTTTTTTTTTTT	0	32	13	6678
TRH43384	TRH43384	0	CCAGGCATCCCCAGTTGCTGTACGAGAGCAAACTGTATAATTTTTTTTTTTTTTTTTTTT	0	33	13	6893
TRH42448	TRH42448	0	GATTGCTCGATCACTTTAGATAGTAAGTAGGCTATTTACATAATGAGCTAACTTTTTTTT	0	34	13	7108
TRH21998	TRH21998	0	AATATAGATTGTAAATTCTGTCTTTACTTGACCTTTTTCTTGGGCGTTTTTTTTTTTTTT	0	35	13	7323
TRH28257	TRH28257	0	ATACAAATCCACAGTTTGCCTACTTTCTCAATGATGACTACTTTTTTTTTTTTTTTTTTT	0	36	13	7538
TRH22128	TRH22128	0	ATGAACCTCGGACTGAGCTTACTGTTACCCTTCTTAGAACTTTTTTTTTTTTTTTTTTTT	0	37	13	7753
TRH33126	TRH33126	0	AGGGAAAAAGGTGAAATCTGTTTTATGTTTGGTTTAGTAAGTCATTTTTTTTTTTTTTTT	0	38	13	7968
TRH39770	TRH39770	0	GCTAGATATGTGTACCAGCATGTGTTTTACCAGAAGTTTATAACTAAGTGTTTTTTTTTT	0	39	13	8183
TRH30033	TRH30033	0	AATGTTATGTTATGAAGTTTGAATCGTGCAGCACATAAGCTTTTTTTTTTTTTTTTTTTT	0	40	13	8398
TRH32700	TRH32700	0	AGTTTCACGGAGATTCTTAAAGAAGAGCAGCTACGGTACCTTTTTTTTTTTTTTTTTTTT	0	41	13	8613
TRH22428	TRH22428	0	CATAACAGCTCTATCAGCACCAAGCAGTCAGTTACCTAGCTTTTTTTTTTTTTTTTTTTT	0	42	13	8828
TRH41313	TRH41313	0	CAAAGAAAGGATATGTACTTCTGTACCTACTGGGTACCATTTTAGTAAGCTTTTTTTTTT	0	43	13	9043
TRH29	TRH29	0	TATCGTTTTATACAGCTTTAACTTACTAGGTAACCAAAGATAATAGAACCACTAGTTAGG	0	44	13	9258
TRH25990	TRH25990	0	ACAGTAATGAAAACGCCTTCATAGCCTCATGGTATCAACTTTTTTTTTTTTTTTTTTTTT	0	45	13	9473
TRH40732	TRH40732	0	CAAGACCTACAATAACAGTAACACAATAAAGACTATTCAGAACATAACAACCTTTTTTTT	0	46	13	9688
TRH38471	TRH38471	0	GGAAATTAAATTTCATGAGTTCGTTGAGAAACTACAAGCTATACATTTTTTTTTTTTTTT	0	47	13	9903
TRH25828	TRH25828	0	AACTGTGCTGTCAGTCAAATCAACCAGTGAGGTAGAAGTATTTTTTTTTTTTTTTTTTTT	0	48	13	10118
TRH25795	TRH25795	0	TGTTCTTTGGGATTATATAATCTAGGGCCAAGAAGTTTACTGCTTTTTTTTTTTTTTTTT	0	49	13	10333
TRH33877	TRH33877	0	CATTTTATGTCATACACACGGAGAACTGTCACTAACCGTTTTTTTTTTTTTTTTTTTTTT	0	50	13	10548
TRH29186	TRH29186	0	CTAACACAGGTGAAAACTTTCTGATGTTATTCCGAAGCACTTTTTTTTTTTTTTTTTTTT	0	51	13	10763
TRH25215	TRH25215	0	CTACAAACTCACCAATGGCTACTTGACACCTCATGTAGCTTTTTTTTTTTTTTTTTTTTT	0	52	13	10978
TRH25474	TRH25474	0	ATCAGTTATTTTTGCAGAGTCCTTTCAAGATGTTTTCTTAGACGTTTTTTTTTTTTTTTT	0	53	13	11193
TRH39925	TRH39925	0	ATCTCTCTGCTGACTTCATAGCCTATTTAAAAATATATTTACAGATTCCCTTTTTTTTTT	0	54	13	11408
TRH36543	TRH36543	0	TCATATCACCTTTATACCTCTACTTAACTGCAGAAACATATTTAGGGACTTTTTTTTTTT	0	55	13	11623
TRH38445	TRH38445	0	ACGGAGATTTATGGAGACCGTCTTTATGAGACTAGTTATAGACTGTTTTTTTTTTTTTTT	0	56	13	11838
TRH29688	TRH29688	0	AGTGCGTAGTTACTGACAAAGCATCTACTGAGAAAGTTAAAGCTTTTTTTTTTTTTTTTT	0	57	13	12053
TRH37787	TRH37787	0	AAAGTATTTGCTGCTTGATTATTTCATTTTTACATCAGAGCTTTATAACGTTTTTTTTTT	0	58	13	12268
TRH40572	TRH40572	0	TGAAGACTGGACCAGTGTTCTCTAGTAGTAATCAATAAAGTACGTAAATTTTTTTTTTTT	0	59	13	12483
TRH24831	TRH24831	0	CAACCAGGGAACAAGTGTACCTGAAGTAGTCTGGTATCCTTTTTTTTTTTTTTTTTTTTT	0	60	13	12698
TRH24060	TRH24060	0	AGATATGTCTGAAAGGTTTCTTTGGGTGGTTAACTTAGAGTTAACGTTTTTTTTTTTTTT	0	61	13	12913
TRH24968	TRH24968	0	CTGGGAAAGATGATGTTATCGAGTATCTTTTCAGTAAGCTTTTTTTTTTTTTTTTTTTTT	0	62	13	13128
TRH25226	TRH25226	0	GAAGAATAATCTGACACAGTATGAGATGAATGGAGAAAATAAGTCCTTTTTTTTTTTTTT	0	63	13	13343
TRH38	TRH38	0	CAGAAAGGCATCTAGTAAATTAGTAACCAAAGCATATCTTAAATAAAAACTTTAGTAGAC	0	64	13	13558
TRH22409	TRH22409	0	TCCAGAACAGTCTCCTCTTATTACTGGTTCTGTGTAGCAATTTTTTTTTTTTTTTTTTTT	0	65	13	13773
TRH25189	TRH25189	0	AGAAAAATCTGAGATTCAAAGAGCTTCACACTTACCTAAGCATTTTTTTTTTTTTTTTTT	0	66	13	13988
TRH29960	TRH29960	0	GAAAAAGAGATGTGCTTAGTTCTTTATTACTAGCGCTCTTAACCCTTTTTTTTTTTTTTT	0	67	13	14203
TRH38014	TRH38014	0	GACTTTGTGCTAGGCATTTGTGACTGTTTATATTTAGAATATGTCCTTTTTTTTTTTTTT	0	68	13	14418
TRH27080	TRH27080	0	GTGGGATTCCAAGAATCTAAACTTAAAGGGATTTGTGTCGTTTTTTTTTTTTTTTTTTTT	0	69	13	14633
TRH38874	TRH38874	0	GTTGTAAACTCTCGTTTTGTATGAGCAAAATTGTCTTTACTAAACATTTTTTTTTTTTTT	0	70	13	14848
TRH30293	TRH30293	0	AAGGAAATTGTGTATCATAGAAGAAAACTCTTAGAAAACCCATTAATTCGTTTTTTTTTT	0	71	13	15063
TRH33032	TRH33032	0	CTAACCACTCCATAATAAATGAAAAAAAGATGCAGCTCTCGTTTTTTTTTTTTTTTTTTT	0	72	13	15278
TRH34188	TRH34188	0	CCTGCTGATATGGATTCCTAGCTCACTAAGTAAGAAAGAACGTTTTTTTTTTTTTTTTTT	0	73	13	15493
TRH24729	TRH24729	0	GAAGTCTGTTTTAACATACACATCTCCAATAAAGATGAACTGTCGTTTTTTTTTTTTTTT	0	74	13	15708
TRH37790	TRH37790	0	AGTTGTTAGAGATGCATACTGATGAAGTCAGGATAGAATATAATGACATTTTTTTTTTTT	0	75	13	15923
TRH41839	TRH41839	0	ATAATGATACTCCACTTTTAATTTATATAAAATCAGGAATGGCTGTTTTTATACTGGTTT	0	76	13	16138
TRH30984	TRH30984	0	ATGAGTTGCTGTAGCTGACAGGACACTTGCTTAGGAGTTATTTTTTTTTTTTTTTTTTTT	0	77	13	16353
TRH43448	TRH43448	0	GAATCTTTGATTTGGGACGGAAGAAAGCAAAAGTTGATGATTTTTTTTTTTTTTTTTTTT	0	78	13	16568
TRH34780	TRH34780	0	GCTCTTTACTGTTGATGGACTGTTTAAAGTTAAACAGGATGTACTTTTTTTTTTTTTTTT	0	79	13	16783
TRH35742	TRH35742	0	TTCAATTGCTTTTTAATACAATAAAATTAAAGATTGCATCTTTAACTTCCCTTTTTTTTT	0	80	13	16998
TRH32988	TRH32988	0	ACTAATGGTGAATTTATAGAAGTGGTTAAACAAAGTGTTGACAATGCTTTTTTTTTTTTT	0	81	13	17213
TRH25	TRH25	0	GATGTATAGTTTAAACAAAATCTATTTAAAACTGTAGTGGTAGTTTGCAGTTCTAGCTTT	0	82	13	17428
TRH40856	TRH40856	0	GATTTTTCTCCTTTTGAGTTTACGTTTTTAATCTTTGAATAAAAGTTTATTCGTTTTTTT	0	83	13	17643
TRH28672	TRH28672	0	AGGAAGAATAAAGTTCAAGTCTGGGAACACATTAATGATCCTTTTTTTTTTTTTTTTTTT	0	84	13	17858
TRH39607	TRH39607	0	CAAAAAGGGTCTCTACTTGTAGACTGATTAAACAGAGTAAGTGCGTTTTTTTTTTTTTTT	0	85	13	18073
TRH23067	TRH23067	0	ATTTCTACACATCATTCTCTTCACAGAGAATTCACATATATCTCCGTTTTTTTTTTTTTT	0	86	13	18288
TRH22277	TRH22277	0	GACAAAGAGCAGAGCTTATGTACAATTTCTTACGGTTTGGTTTTTTTTTTTTTTTTTTTT	0	87	13	18503
TRH31389	TRH31389	0	GATATTTGGCTTATATTGACACTGGGACAGCTTTATTATCTCTCTTTTTTTTTTTTTTTT	0	88	13	18718
TRH29618	TRH29618	0	CTGAGCTACCTGTAGTAAACCGCTCACACTCAGTTGTAGATTTTTTTTTTTTTTTTTTTT	0	89	13	18933
TRH27956	TRH27956	0	TTAATAACTTGACTTGTGATGAATCGGATGTCAAAGACTTAGCTTTTTTTTTTTTTTTTT	0	90	13	19148
TRH27038	TRH27038	0	ACACTGACAGTTTGAACATGGTTGAGTTACCAGTGAAGTCTTTTTTTTTTTTTTTTTTTT	0	91	13	19363
TRH33422	TRH33422	0	ATAGGAGTAAAGAGAACAGGACTATGTATAGGATGATCCATTATACCCCTTTTTTTTTTT	0	92	13	19578
TRH33910	TRH33910	0	CAGTGAAGAAGGGAATGATATGGTATTCTGTGATAAGTGTAACGTTTTTTTTTTTTTTTT	0	93	13	19793
TRH37875	TRH37875	0	TATTTATTGCATACTATTGCATTTGACATCATACCATAATCATTTTCGTTTTTTTTTTTT	0	94	13	20008
TRH36085	TRH36085	0	GGCTGTCTGTTCGTGCATGCTTAATATTAAAAATGTACTAACTTTTTTTTTTTTTTTTTT	0	95	13	20223
TRH36004	TRH36004	0	AAGGCTTGCTCCTACTAACCCACCAAGTAGAATAGGGTTCTTTTTTTTTTTTTTTTTTTT	0	96	13	20438
TRH35294	TRH35294	0	AAACTCTTGCTTTTGGAAAGTAGAATTTATGGATAGAATGCTAACTGTTTTTTTTTTTTT	0	97	13	20653
TRH24266	TRH24266	0	AATGACATACTTCCTCTACCAAAGTTATACGTCCTACAAGTTCCGTTTTTTTTTTTTTTT	0	98	13	20868
TRH36655	TRH36655	0	GTATGTTTTCTTCACCATGTAACCAATCAGTATCTTGTCAATATAGTCTTTTTTTTTTTT	0	99	13	21083
TRH22708	TRH22708	0	GCTCTCAACCTCCCCATAGCTAAGGGTTAAGTCTTTGTAGTTTTTTTTTTTTTTTTTTTT	0	100	13	21298
TRH27154	TRH27154	0	GTCCCACAATTGGATTCCATTATGTCCTGAGTATATTGACTTTTTTTTTTTTTTTTTTTT	0	101	13	21513
TRH31739	TRH31739	0	ACTTACGTGTAAGGCACAAACTGAATTTAAGGGTACGTACTCTTTTTTTTTTTTTTTTTT	0	102	13	21728
TRH27519	TRH27519	0	TTTAATACACACAAATCAGCCAGGAGAAACACCCAGTATCTTTTTTTTTTTTTTTTTTTT	0	103	13	21943
TRH37315	TRH37315	0	AAGTCAAGTCTGTCCTCCCTTTAAGTTACTTGTATCAAGTAGAACGTTTTTTTTTTTTTT	0	104	13	22158
CTRL:(+)Pro25G	(+)Pro25G	0	ATCATCGTAGCTGGTCAGTGTATCC	pos	105	13	22373
CTRL:(+)Pro25G_onG3PDH570_1(60)	(+)Pro25G_onG3PDH570_1(60)	0	ATCATCGTAGCTGGTCAGTGTATCCGTGTGAACCATGAGAAGTATGACAATTTTTTTTTT	pos	1	14	14
TRH36705	TRH36705	0	ACATTGTATAAATTTGCTTCTAAAATCTGCTTTGAACTGTCTAGGGTTTTTTTTTTTTTT	0	2	14	229
TRH37448	TRH37448	0	TCTGTATAGGTTCTGGCAATCAAGAGATGTATAATAAAACATAGCTTACGTTTTTTTTTT	0	3	14	444
TRH33055	TRH33055	0	ACGTAGTACAAAGCCTTGTTTGAAAGATAAAGAAAACTCAATCGTTTTTTTTTTTTTTTT	0	4	14	659
TRH29432	TRH29432	0	AACAGCTCGTGTGATTATATGACCCTAATTCCAGAACTCATTTTTTTTTTTTTTTTTTTT	0	5	14	874
TRH40364	TRH40364	0	ATTTCTAGTTGGTCTATAGAAAGCAATTTTGATTTTTAAAAAAGTGAAGTAAAGTCTTTT	0	6	14	1089
TRH43054	TRH43054	0	GAGAAGAAAATTTTCCAGTAGATGAACATGGAAAATTAATATTTGACATTTTTTTTTTTT	0	7	14	1304
TRH25405	TRH25405	0	GCCAAGAACTCTTAACTGGAAGACGTTGTACTGTTGTGTATTTTTTTTTTTTTTTTTTTT	0	8	14	1519
TRH43402	TRH43402	0	CTCAACAAACAAATTGCTCAGCTTCAAGATTTTGTGAGGGTTTTTTTTTTTTTTTTTTTT	0	9	14	1734
TRH23664	TRH23664	0	TCCACTCTCATTCTACAGTTTTGTTTTCCAAGTAAAGAAGATAGCTTTTTTTTTTTTTTT	0	10	14	1949
TRH38877	TRH38877	0	GCAACACGAAGTGGTAATATGAAGAGATTACTCAAGATTTTACGTTTTTTTTTTTTTTTT	0	11	14	2164
TRH41850	TRH41850	0	GTGACTAATTTAATGATGTCAGATTGGGAGATAAATTCAGTATAGAGTACTAGACGTTTT	0	12	14	2379
TRH35572	TRH35572	0	AACAATATCTGTACCAAAGTCAGTTTACCAGCTTCTTTTACTATCACGTTTTTTTTTTTT	0	13	14	2594
TRH33834	TRH33834	0	ACTGTAGATAGAAATTAATGTACAATAGTGTCTTCCCAACCCGATTTTTTTTTTTTTTTT	0	14	14	2809
TRH31188	TRH31188	0	CATGGTCGATGCTAATAGAGAGATAGAAGATCAACATAAGGTTTTTTTTTTTTTTTTTTT	0	15	14	3024
TRH39223	TRH39223	0	CATTTGTGGTTATACTGAGTTCATGTCTCATTACTTTGATATCTTATGCTTTTTTTTTTT	0	16	14	3239
TRH28032	TRH28032	0	AGCTGAGACTTGGTCAAGGAAAGCTATGCATACAAACTACTTTTTTTTTTTTTTTTTTTT	0	17	14	3454
TRH36197	TRH36197	0	TCCTGTGCAAGTATAAGACATAGAGCAAAAATCAAGCGTCTTTTTTTTTTTTTTTTTTTT	0	18	14	3669
TRH43230	TRH43230	0	GAAGGTGTAATTGAACCAGACACTGATGCCCCTCAGGAAATTTTTTTTTTTTTTTTTTTT	0	19	14	3884
TRH38578	TRH38578	0	ATGCCTTGTTTATATAAATTTATCCTGGGACTTTGGGTATAATAAACTAGCTTTTTTTTT	0	20	14	4099
TRH28840	TRH28840	0	ATAGAGATGTTCAGCGTCTACAAGGCATCGATGATATCACTTTTTTTTTTTTTTTTTTTT	0	21	14	4314
TRH31296	TRH31296	0	GATTAAGCAGTATCTTCCTTCGATATGCGAAACTTCATATACCTTTTTTTTTTTTTTTTT	0	22	14	4529
TRH31470	TRH31470	0	ATCCCATACCACTATCAAAGTTCTCTAGCAAAGGAGTTTAAACTTTTTTTTTTTTTTTTT	0	23	14	4744
TRH24730	TRH24730	0	TAGAAAGATATGCAGGGAACCTAACAACATTGTTAGTGTGCTTTTTTTTTTTTTTTTTTT	0	24	14	4959
TRH33616	TRH33616	0	CTCCAGATGTTAGAGGTCGCTACTTTCCTGATGCAATACTTTTTTTTTTTTTTTTTTTTT	0	25	14	5174
TRH30264	TRH30264	0	CCATGGTGTTCTCATGCTATTTACATATGTGCCTAAGTATCTTTTTTTTTTTTTTTTTTT	0	26	14	5389
TRH37713	TRH37713	0	AACTTAGAATCTATTCAGCTTAAAGATGTGTGTTTTGATGAACTATCTTACCTTTTTTTT	0	27	14	5604
TRH29115	TRH29115	0	CTATGCAAACTGTGTAAGCTTCTGCTCATCAATAAACGCTTTTTTTTTTTTTTTTTTTTT	0	28	14	5819
TRH47	TRH47	0	CCTGTTATGAACCAATTTTATATAATATAATTAGTGTTAATCTAAGGTGTTACTCGGCTT	0	29	14	6034
TRH27911	TRH27911	0	GAACTGTCCTGTGTAGCTTGTTCTTTTACTTGTAATATTCCACGTTTTTTTTTTTTTTTT	0	30	14	6249
TRH27324	TRH27324	0	AGTAACATGTATCTTAAAGAACAATGATGTGGGGAAGCTTACCTTTTTTTTTTTTTTTTT	0	31	14	6464
TRH40027	TRH40027	0	CAGTACTCACCAACAGTCATATTGTGATTCTATTTTTACTTTTTACACTTACTCTTTTTT	0	32	14	6679
TRH31434	TRH31434	0	TTGTTACCAACGTTCCCATAAATAGTATTTCAGAGTTAGGGCTTTTTTTTTTTTTTTTTT	0	33	14	6894
TRH39517	TRH39517	0	ATATAATGTCTGGATCTACTTCATTCTTACATCAACATTCACTTTAAAATCTATCGTTTT	0	34	14	7109
TRH37579	TRH37579	0	TGCTCAGTACTATGGCTACTTATGGAGCGAAGTGTACTCGTTTTTTTTTTTTTTTTTTTT	0	35	14	7324
TRH23096	TRH23096	0	GCCCTAGAACCTGAGTACGATTTTATAGCCAAACAGTTACTTTTTTTTTTTTTTTTTTTT	0	36	14	7539
TRH40776	TRH40776	0	CCTAATAAATACAGAAGTCTGAATGTTATTTAAGCTTAGACCACTTACGTTGTTTTTTTT	0	37	14	7754
TRH29909	TRH29909	0	AAACTGGACCGAAGATTGAAAAATAAATTAAAAGAAAGAGCGTTTTTTTTTTTTTTTTTT	0	38	14	7969
TRH40194	TRH40194	0	CTGAAATACTTTTGTGATTTTTATAAGGTTGAAAAATTCTTAGGAAGGTACGTTTTTTTT	0	39	14	8184
TRH42451	TRH42451	0	ATAAAGTCACATTATCTATAAACAATTCCATAGTGTTTGATGTTTAACAGTATATAAGGG	0	40	14	8399
TRH26057	TRH26057	0	TTACCACCCAAGATGCCTTTATTACAGAATGGCTATCAGTTTTTTTTTTTTTTTTTTTTT	0	41	14	8614
TRH38368	TRH38368	0	AATCCTAATTCTCATAAAAGATTTAACCATAATCTACCCAATAAAAGAAAATTCGTTTTT	0	42	14	8829
TRH41956	TRH41956	0	TTTTATACTACTCTCTAAAACATGATGTCACTCCTGAATTATCAGATAGTAAACACTTTT	0	43	14	9044
TRH31411	TRH31411	0	GACAGCAAGTTTTTTACTGAGTCTTTACAAGATGCGACCATTTTTTTTTTTTTTTTTTTT	0	44	14	9259
TRH27263	TRH27263	0	TAGAGCACAGATCTAACGTCATCTAACTCCAGGACAGTCCTTTTTTTTTTTTTTTTTTTT	0	45	14	9474
TRH32659	TRH32659	0	GGTGAGATAGACACTGTTTCTGTAGAAAATTTTATAAAGCGATCGTTTTTTTTTTTTTTT	0	46	14	9689
TRH28755	TRH28755	0	AAACTTGTAGTAATGAAGTCCTTTATAGTCCATCATAGCATCCACGTTTTTTTTTTTTTT	0	47	14	9904
TRH25690	TRH25690	0	GGAGATATAAATAAGGAATGTAGAATAATTGACATGGAAAAATTGTGGTTTTTTTTTTTT	0	48	14	10119
TRH22088	TRH22088	0	GATGGCTCCCAAACAGGATGATTGGAGATACTGTTATTACTTTTTTTTTTTTTTTTTTTT	0	49	14	10334
TRH34712	TRH34712	0	CCATTTAGGATTTCTATGACTTTTAAGAACAACCATCGTTCGTTTTTTTTTTTTTTTTTT	0	50	14	10549
TRH31391	TRH31391	0	CAAGGGGATGAAGCTCGACAATTAAAGAATAAGTCTGATCTTTTTTTTTTTTTTTTTTTT	0	51	14	10764
TRH30279	TRH30279	0	TTTATTCTGTAAAGGAGGTAAAATCCAGCAAAATCAACAACGTTTTTTTTTTTTTTTTTT	0	52	14	10979
TRH27710	TRH27710	0	GCCGGCTACGACCTATTCAGTGCCTATGATTATACAATATTTTTTTTTTTTTTTTTTTTT	0	53	14	11194
TRH34916	TRH34916	0	GCTAACTGTATATAGACGCTCCTTTTTTTTTTCTTTTTATGAAACTTAGATTTACCTTTT	0	54	14	11409
TRH31069	TRH31069	0	GCTTTAGCAATAACAATTTGCCATTGTATAGACAGTTCATCGTTTTTTTTTTTTTTTTTT	0	55	14	11624
TRH29583	TRH29583	0	ATTTTTCAACCTTTAACATATTTTGTAAAAACTTAGGGGAGTCAATTCTTTTTTTTTTTT	0	56	14	11839
TRH38051	TRH38051	0	AAGACTTCTATCACTACTATCATGTCTCATAGACTCTCCAAGCAACTTTTTTTTTTTTTT	0	57	14	12054
TRH22280	TRH22280	0	AGGGAAACAAGAGAGTATGTAAGACCCGAAGAGCCTATGTTTTTTTTTTTTTTTTTTTTT	0	58	14	12269
TRH30265	TRH30265	0	TTGTTTGATGAGAAGCGTCATGACTACCTTCTGAGTAAAGTTTTTTTTTTTTTTTTTTTT	0	59	14	12484
TRH28216	TRH28216	0	AAATCCAGAATGCTTTAAGTGAAATAAAAGGTGTCTGTCTAGGTTTTTTTTTTTTTTTTT	0	60	14	12699
TRH40176	TRH40176	0	ATTTTATTTCATTAAGTCTCTTGACAATGTTGTTTGTCTCTATTATGTATCCTACTTTTT	0	61	14	12914
TRH31611	TRH31611	0	GATCGACAAGCCTTAGACACTTTGGAGAAAGAATTAAATATACTGTTTTTTTTTTTTTTT	0	62	14	13129
TRH41417	TRH41417	0	CCTCATGAGTATATCTGGCTGTCAAACTATAAATATAAACTATTAACAGCCCTTTTTTTT	0	63	14	13344
TRH34681	TRH34681	0	GTGATGTGAGTAGGTATGGAGAAGATAATAGAGGATATGGCGTTTTTTTTTTTTTTTTTT	0	64	14	13559
TRH21943	TRH21943	0	AACTCCTTTATCTCCGTCTCCATTACTATTATTGCAAAGTTAGAGCTTTTTTTTTTTTTT	0	65	14	13774
TRH41269	TRH41269	0	GTGTACTTACATGGACTGTGTTTATTATAAATTGTGAATATGATTTTTAGAAGGCTTTTT	0	66	14	13989
TRH28178	TRH28178	0	CAGTGTTATGAGAGAAGTTTGTGCTATACAAATTTAAACCACCTATTGTTTTTTTTTTTT	0	67	14	14204
TRH33780	TRH33780	0	AGGGTTAGAAGCGAAGGTAGAATCTCTTAAATCCGTGTACTTTTTTTTTTTTTTTTTTTT	0	68	14	14419
TRH40721	TRH40721	0	CTTTATTTTCTGACATGTTGATATTCACCTATAATTTGTGATCTAGACCGTTTTTTTTTT	0	69	14	14634
TRH33777	TRH33777	0	CCACGTCTTTGTTTTGCTATAAAAACTTACAGCGTTCAGATTTTTTTTTTTTTTTTTTTT	0	70	14	14849
TRH27369	TRH27369	0	TTGAAGGACAATCGTGTATATAGACGAAATCTTCTACTCGTATGTTTTTTTTTTTTTTTT	0	71	14	15064
TRH43682	TRH43682	0	CCGTGCTAAGCTAGCTGCTATAATTCCAGACCCAGTTGTATTTTTTTTTTTTTTTTTTTT	0	72	14	15279
TRH27204	TRH27204	0	AGACAAAAATTGAAATAGTCACTTCCTTTCTGAAGTTTTCTAAAGACGTTTTTTTTTTTT	0	73	14	15494
TRH36494	TRH36494	0	CTCTTCTTAAGATGGGTTTAGTAGAAGCAGTAAATGGGATAAAGCTTTTTTTTTTTTTTT	0	74	14	15709
TRH33249	TRH33249	0	CAGTATCTGGTTTACAGCTTTAGAGAGGCTTATGCCTCGATTTTTTTTTTTTTTTTTTTT	0	75	14	15924
TRH40641	TRH40641	0	GAAATAGTGAGAAATTAAGGAATAAAGAGAGAAATTTCCAAGCATTACTATCTTTTTTTT	0	76	14	16139
TRH41866	TRH41866	0	TAATTTGATTTTCTACAGGAATTATGTAACTTATTCTTTAGGTTTAAAAAGAATGCTCTT	0	77	14	16354
TRH30646	TRH30646	0	GTAGCTTGAACAACCGAGGCCTCTCTGAATAAATACTTTGTTTTTTTTTTTTTTTTTTTT	0	78	14	16569
TRH38790	TRH38790	0	CTTGTTAGGGCATAAATAACATTTTGTTCATAAATAAAGGTCACGTTTTTTTTTTTTTTT	0	79	14	16784
TRH37455	TRH37455	0	GTACATGTCTTGGTGCATTATTCGCTTTAATACAAACATATCATTTTTTTTTTTTTTTTT	0	80	14	16999
TRH26556	TRH26556	0	GCACAGAATTAAACAGGATACTTTCGAATTTCATTGTCGGTTTTTTTTTTTTTTTTTTTT	0	81	14	17214
TRH39217	TRH39217	0	ATTTCTAGTTTTAGAAAACAATTAGTAGACAATTGCCAAGAATTACGATGTTTTTTTTTT	0	82	14	17429
TRH40258	TRH40258	0	TCTTCTCGAAACATGCAAATCAATTACTTACTCTTTAGAAAATAAGACCTTTTTTTTTTT	0	83	14	17644
TRH29065	TRH29065	0	ATTATTAATCATTATAATAATTATTGATGATGATGGTGGCGGCGTTTTTTTTTTTTTTTT	0	84	14	17859
TRH43258	TRH43258	0	TAATTAAAGTGTTTTAATTCCTTTCTCTGTTCAGCAGTTACGCTTTTTTTTTTTTTTTTT	0	85	14	18074
TRH37205	TRH37205	0	TGGGGTCGTCTGTACTCTCTATAATAGCCCTAGACTAGAAGTACCTTTTTTTTTTTTTTT	0	86	14	18289
TRH38646	TRH38646	0	ATGTCATAAAAGGAAAAGTTTTACATCTCTATCACAAGATTGAGAATAAGCTTTTTTTTT	0	87	14	18504
TRH28132	TRH28132	0	TTGATACTCTTGGTTATCTTGACGAATCAAATTACGACCCTTTTTTTTTTTTTTTTTTTT	0	88	14	18719
TRH31613	TRH31613	0	AATCTACCTCTGTAGTATAAACAGAAACTGATTTCAAATCCCACGTTTTTTTTTTTTTTT	0	89	14	18934
TRH42435	TRH42435	0	ATGATTGTATACCACAAAAAGATTGTTTGTAACTATTGTAATAAAGTCACAATAACGTTT	0	90	14	19149
TRH24965	TRH24965	0	TACATCAATGGCAATGGGACCTACAGTTACCATAGTTACCTTTTTTTTTTTTTTTTTTTT	0	91	14	19364
TRH23040	TRH23040	0	GCAGTGTAAGGATGTGTGTTGTGTATTGACTTCCTACTGGTTTTTTTTTTTTTTTTTTTT	0	92	14	19579
TRH27820	TRH27820	0	CTGGGAACTTTTGGAAACGTGACTGCACTTTAAGTAACATTTTTTTTTTTTTTTTTTTTT	0	93	14	19794
TRH39229	TRH39229	0	AGATATCCTCATATTTTGACTCTCAACAGTAAAGAAAGTTTCGAGCTTTTTTTTTTTTTT	0	94	14	20009
TRH42888	TRH42888	0	GTTTGATTCAAAGTTTACACGTCAGACACCTGTTGACAGCTTTTTTTTTTTTTTTTTTTT	0	95	14	20224
TRH43456	TRH43456	0	CGGAGAATTCAAGGAGCTCAAACTGACTGACTATCGTGGGTTTTTTTTTTTTTTTTTTTT	0	96	14	20439
TRH35609	TRH35609	0	TATTTTTTATAAAGTGTTTGGACCAAACCTTCAATAAATCACCCTTTTTTTTTTTTTTTT	0	97	14	20654
TRH28348	TRH28348	0	TATAAAACCACGTCAATCAAATGCATACTGAGAATAGATCATAAGTTTTTTTTTTTTTTT	0	98	14	20869
TRH24253	TRH24253	0	CTTTAACAAGCTGTTTCACTTTTACTTTCCAGAGTCAGCTAATTTTTTTTTTTTTTTTTT	0	99	14	21084
TRH36337	TRH36337	0	AAGTAGAAGCAACCCTAGAAATTAAGTGGATAGTTAGCTTCTCATCGTTTTTTTTTTTTT	0	100	14	21299
TRH25137	TRH25137	0	AACTCTTGAAAGCAGAGGAATTTGAGGAAATACTTAATATCAATCCTTTTTTTTTTTTTT	0	101	14	21514
TRH41294	TRH41294	0	AACAGATTCTATTAATTTATTCTGCAGAAAGCTAGTAATTGAAGGCTTAACCTTTTTTTT	0	102	14	21729
TRH34295	TRH34295	0	AGATTAACTAGGTTCTAAAACCTGAAGATAAAATGTGAAGATAAACGAAACGTTTTTTTT	0	103	14	21944
TRH22555	TRH22555	0	CCCAGAAAGTCTGCTCACATTTTGTAGTCATCTATCTTTGTTTTTTTTTTTTTTTTTTTT	0	104	14	22159
CTRL:(+)Pro25G_onG3PDH570_1(60)	(+)Pro25G_onG3PDH570_1(60)	0	ATCATCGTAGCTGGTCAGTGTATCCGTGTGAACCATGAGAAGTATGACAATTTTTTTTTT	pos	105	14	22374
CTRL:(-)GD11	(-)GD11	0	GCTAGCTAGCTAGCTAGCGCTAGCGAAAGCTAGCGCTAGCTAGCTAGCTAGCTTTTTTTT	neg	1	15	15
TRH32129	TRH32129	0	ATCCTTACTATGAAAAATTGAAAGTGGAGACTAAGCAGGTAATGTTTTTTTTTTTTTTTT	0	2	15	230
TRH40501	TRH40501	0	CTAACATATGCAGTGAAAAATAACAATTGTCAATACTGTGACTATTATAGTGGTTTTTTT	0	3	15	445
TRH38206	TRH38206	0	ACAGCTTGATTTCTATGGGAAAGAGCCATATATTAGACTTACTACACTTTTTTTTTTTTT	0	4	15	660
TRH38756	TRH38756	0	ATAAGGAAGTGGTCAATACATACTTACTATCAACAACAAATGGATTCGTTTTTTTTTTTT	0	5	15	875
TRH27752	TRH27752	0	GCTCCCATGAGACATATATTACTGCTAGAGTCTGTCTCCGTTTTTTTTTTTTTTTTTTTT	0	6	15	1090
TRH23604	TRH23604	0	TCTCTATAATTGGCAGTTTGAGCGAGATCCTAAAAGTTATCATTTTTTTTTTTTTTTTTT	0	7	15	1305
TRH29548	TRH29548	0	ACTGTACCCATTCATGAAGGTAGGTTTTATTACAGGACTCGTTTTTTTTTTTTTTTTTTT	0	8	15	1520
TRH23739	TRH23739	0	AGGAAGGTCTGTTTTCAAAATTTAAACACACCGGAGCTACTTTTTTTTTTTTTTTTTTTT	0	9	15	1735
TRH37675	TRH37675	0	CAAAAGAAACTTCTGTATAGTTTCTAGCTCTCAAGGAATGAAAGTCCTTTTTTTTTTTTT	0	10	15	1950
TRH43115	TRH43115	0	TGTCTCAGGACTTCTCCAGTCCGGCAAACATATCGTCTCTTTTTTTTTTTTTTTTTTTTT	0	11	15	2165
TRH22302	TRH22302	0	GTGCTCATTATTGAAGTTACTGGAATCATGGGAAATAGATATAGATTTTTTTTTTTTTTT	0	12	15	2380
TRH36285	TRH36285	0	GTGTATGTGCATCTATACACTACAAGTGAAGTTGTGTAGTGTGCTTTTTTTTTTTTTTTT	0	13	15	2595
TRH36501	TRH36501	0	TGGCCGAAGAACTTATGCACTAACATATTTGTTGTGCTAGTTTTTTTTTTTTTTTTTTTT	0	14	15	2810
TRH41636	TRH41636	0	AATGTCTTGTTTATTAAGTATCTTTATTAGAGTGTAGCTTGGCAGGTGTATAGCTTTTTT	0	15	15	3025
TRH40158	TRH40158	0	ATATAAAACCTGAATACTCCTCACAAATTATCCTGTATCCAAGCTATCTTTTTTTTTTTT	0	16	15	3240
TRH36303	TRH36303	0	CTCTGTTATGGTAATTCTTGTCTCCTACCTGTCTATATTCATGACTATCATTTTTTTTTT	0	17	15	3455
TRH25450	TRH25450	0	GACTCATTTCTAAGAGAGATAGATGCCTAGGATTTTGGAAACTATTGTTTTTTTTTTTTT	0	18	15	3670
TRH33259	TRH33259	0	TTTGATTCCAAGTCCGACATTAGTGTAGAGATTTCAGACGTTTTTTTTTTTTTTTTTTTT	0	19	15	3885
TRH34198	TRH34198	0	TGGAGGACACTTTACTCTCAGTATTTTTAATCAACCGGGATTTTTTTTTTTTTTTTTTTT	0	20	15	4100
TRH34936	TRH34936	0	ATGTTAGTTTCCTAGGACCTCTGTCAAACTACCGTATAACACGTTTTTTTTTTTTTTTTT	0	21	15	4315
TRH22755	TRH22755	0	AACTGATTTCCCATCAGACATCGCTAATAAGTCTCTCTCGTTTTTTTTTTTTTTTTTTTT	0	22	15	4530
TRH31104	TRH31104	0	AATCACATTTATTTATACTGGAAATGAAACAGGAACAACTCAAACTTTTTTTTTTTTTTT	0	23	15	4745
TRH39901	TRH39901	0	CACCCAAGTATTACTACAGAAATAGAAGAAGCTCAAAATATACTGTACATGGTTTTTTTT	0	24	15	4960
TRH40334	TRH40334	0	AGCGGTACAGTGTCTACACGTCACTACTTACAATTTTAACTGGTTTTTTTTTTTTTTTTT	0	25	15	5175
TRH22605	TRH22605	0	AGTGACATGTGTGGGCCATATGGTACAGTCTACTATCTCCTTTTTTTTTTTTTTTTTTTT	0	26	15	5390
TRH32828	TRH32828	0	AATGGGAAACATTGTAAACAGCTTAAGTTTATTTTGTGTATGATCGTTTTTTTTTTTTTT	0	27	15	5605
TRH40936	TRH40936	0	CATATTAGCTTGTATATATTTTCTGTGTTTTACCATTTTTTTCTCTTCAGTTATACACGT	0	28	15	5820
TRH26669	TRH26669	0	CCCCTGCCTCTTCTACGTTGTTCTTTATAGAAAAATAAAATGTTTTTTTTTTTTTTTTTT	0	29	15	6035
TRH36422	TRH36422	0	GTCAGAAACACTACTATCGAAGCTATGAGTACGACGTACCTCTTTTTTTTTTTTTTTTTT	0	30	15	6250
TRH23989	TRH23989	0	TTATCAAATCATTCCATCTCATTTCTATGGAGGATCTAATTCTACGTTTTTTTTTTTTTT	0	31	15	6465
TRH31347	TRH31347	0	ATAACAAGACTGGTTGGGCCATGGTATCTCTGTGTATAGTTTTTTTTTTTTTTTTTTTTT	0	32	15	6680
TRH34472	TRH34472	0	ACATACTTAAGAAAAAACATCTACCAGCTAGAAGTCACCCTACAATCTTTTTTTTTTTTT	0	33	15	6895
TRH40284	TRH40284	0	AGTGGCTTTATTTTACTTTTTATGAAATAGTTACAAATGTTGAAAGTAGCTCATTTTTTT	0	34	15	7110
TRH38971	TRH38971	0	GTTGTGTTCAAACTTTTGGAACAGTCTCCTTTTAATTTATATACAGATAGTCTTTTTTTT	0	35	15	7325
TRH42122	TRH42122	0	AATGAGAGGTTCATTAATTAGGTAGACCTGTGCCGATAGGTTTTTTTTTTTTTTTTTTTT	0	36	15	7540
TRH42107	TRH42107	0	AACTAGGGAATTATCCTAAACTACTGATCTATAACATATCCAACTTGCATACTGTTTTTT	0	37	15	7755
TRH24945	TRH24945	0	GGGGTAGGAAGTCACAGCAGGCAAAGTACCTAAAAGTTACTTTTTTTTTTTTTTTTTTTT	0	38	15	7970
TRH26023	TRH26023	0	CTCCACACCAGACCTTACTTTTAGATATGTTACAACCAAGCTTTTTTTTTTTTTTTTTTT	0	39	15	8185
TRH41598	TRH41598	0	GTGTTAGATGATAAGAATGTCTACTGATGATAACTGAGTGTGTATGACTAGGTTTTTTTT	0	40	15	8400
TRH34405	TRH34405	0	GAAGACACCATCTCCTATAGTCTAATAGAGCTTCTCCATCCGTTTTTTTTTTTTTTTTTT	0	41	15	8615
TRH33362	TRH33362	0	CGATCAACTTAAGAAGAGACAAAAGTATAAGGGCTGTCATATGTTTTTTTTTTTTTTTTT	0	42	15	8830
TRH37760	TRH37760	0	CAGCCTTTCTACAGATAGAATTATCTGTATTTCAGCATACAGTAGTGGTTTTTTTTTTTT	0	43	15	9045
TRH32512	TRH32512	0	CTCTCTTGTACAGTGTACATTGGAATTTATTTAATGTGAGTTTGACCTTTTTTTTTTTTT	0	44	15	9260
TRH31591	TRH31591	0	ATATACACCATATTGGTCCCAGTGATAATATACAACCTCACACGTTTTTTTTTTTTTTTT	0	45	15	9475
TRH40568	TRH40568	0	GTAAGTTGTACAAATGTATTTTGAAGAATATTTAAGAAAAGCACTTTTGTTATTCCTTTT	0	46	15	9690
TRH26229	TRH26229	0	TGGGAGAGACTTGTGTACTTATTTTTGAGCCCCCTTACTATTTTTTTTTTTTTTTTTTTT	0	47	15	9905
TRH29436	TRH29436	0	AGGCTTAGATTCAGTTGGCATTAGAGGATTGTGCAGTTACTTTTTTTTTTTTTTTTTTTT	0	48	15	10120
TRH33751	TRH33751	0	AAGTTGCTATTACTGAGAGTAGACAACAAGATGGACGAGATGTTTTTTTTTTTTTTTTTT	0	49	15	10335
TRH29029	TRH29029	0	TAATGAAGAGATTGCAGGTTCTAATGAACCTCGGGTCTACTTTTTTTTTTTTTTTTTTTT	0	50	15	10550
TRH42081	TRH42081	0	GGTAAAGAACGGTTGTTCTGTTCAAAATATATTTTCCTCTTAAGATACTATATTAAGGTT	0	51	15	10765
TRH40360	TRH40360	0	GGTTGTTATGTGAGGAACTTAATTATTCTAAATGAGCTAACGGTTACGTTTTTTTTTTTT	0	52	15	10980
TRH25035	TRH25035	0	GAAGTGGAGAGGCTAAAAAGACTAAATCCAAGGCTAGAAATTTTTTTTTTTTTTTTTTTT	0	53	15	11195
TRH25283	TRH25283	0	GATGGTGACAAGAGGCATCTATACAAGGAGAAAGATGCTTTTTTTTTTTTTTTTTTTTTT	0	54	15	11410
TRH37397	TRH37397	0	GAATAATGATGCTTACCAAGAGATAAAACGTTCACTGAACTATACCTTTTTTTTTTTTTT	0	55	15	11625
TRH40226	TRH40226	0	GAGTTCGTATGGGAAATCTTTTTCATTTTAGAAATTGTATAATATTTATTGACTGTTTTT	0	56	15	11840
TRH37929	TRH37929	0	AGAGAAGGACTTCTTAGAAGCTGTAAATAAGGTCATCAAGTCTTACGTTTTTTTTTTTTT	0	57	15	12055
TRH26321	TRH26321	0	TTGTCTTTTTATGGTTCTTGTCCTTCTGATCGTCTAACTTGTTTTTTTTTTTTTTTTTTT	0	58	15	12270
TRH35777	TRH35777	0	GTCAGCCCTAAAATTTCTACCATCAGTGGTTGTACCAGAGTTTTTTTTTTTTTTTTTTTT	0	59	15	12485
TRH37398	TRH37398	0	CACTAAGATTATTAAAGGTATGAGTTTACAGTTTAGGGAATGCGAAGCTTTTTTTTTTTT	0	60	15	12700
TRH26163	TRH26163	0	GCTGCGAATAAAAGAACTTCTGTAGCTATGTGATTTATGACTGTTTTTTTTTTTTTTTTT	0	61	15	12915
TRH32479	TRH32479	0	CATAAAAGCCTTAAGAGCCGATGCTTATGGAGTCTACCTCTTTTTTTTTTTTTTTTTTTT	0	62	15	13130
TRH27909	TRH27909	0	CAGGTCCAAAAACCTGATTTTCTAGTACATTTCACTCTAGACATTTTTTTTTTTTTTTTT	0	63	15	13345
TRH43116	TRH43116	0	GAAAAAGAAGAAACAGTGCCTCCTGATTATCGACTAGAAGTTTTTTTTTTTTTTTTTTTT	0	64	15	13560
TRH32000	TRH32000	0	CTGATTAAATGGTTGTTAAATGATTGTTTAACTGAATTTTCATCCGTTTTTTTTTTTTTT	0	65	15	13775
TRH36025	TRH36025	0	TAATAGTGATCACTCAACCCAAGAGAAATATTATAGTTTTGCTGTCGTTTTTTTTTTTTT	0	66	15	13990
TRH37621	TRH37621	0	TACCACATCATTCAGTATTTTTACCATTGTCTATTTTAGGAATTGACTTTTTTTTTTTTT	0	67	15	14205
TRH39606	TRH39606	0	CTAATTGGTTAATCTTCATTCCACCTATAACCTTCTCTAATCTCCGTTTTTTTTTTTTTT	0	68	15	14420
TRH37302	TRH37302	0	GGTGCCCTCTCTGGTTATTTATTTCTCTAGTGCTAGGTGGTTTTTTTTTTTTTTTTTTTT	0	69	15	14635
TRH28517	TRH28517	0	TATGGAGACAAAGTGGCTTGTGTCAGAGGACTTAATATGGTTTTTTTTTTTTTTTTTTTT	0	70	15	14850
TRH36897	TRH36897	0	AAAATCATAAACATTCCTATTTGGAATCAGGTTAAGGCTAGACCTTTTTTTTTTTTTTTT	0	71	15	15065
TRH30343	TRH30343	0	AGCTAGAGATACGATCTGCAATGATCTCTACATCTACGATACCTTTTTTTTTTTTTTTTT	0	72	15	15280
TRH33117	TRH33117	0	ACTAGAGAGGAGCTATACTTCTCTAGGAACAGGGACATTGTAGGTTTTTTTTTTTTTTTT	0	73	15	15495
TRH25480	TRH25480	0	GTCCCTCTATGACACTGGATGCCGAGTTACTATTATGGTCTTTTTTTTTTTTTTTTTTTT	0	74	15	15710
TRH38002	TRH38002	0	GATTACCTCAGTAAAGTCTTGTCTCCAAATATAAGTGTATTCTAAGGCGTTTTTTTTTTT	0	75	15	15925
TRH43097	TRH43097	0	GCTCTATGGAGACCTAAAGCATCTAAAGACATTCGACAGGTTTTTTTTTTTTTTTTTTTT	0	76	15	16140
TRH36571	TRH36571	0	TGAAAGATCTTTTTCCCTATTTGCACTACAATAATAGAGCACCTTTTTTTTTTTTTTTTT	0	77	15	16355
TRH29523	TRH29523	0	GAACTATGAGCAGTTTTTGAGTCACTACATTGAGACTGTATACAAGTTTTTTTTTTTTTT	0	78	15	16570
TRH35234	TRH35234	0	AGAGAGAAGGGTTGAAGTGAAATTTAAAAATATAGATGACATTAGAGCGTTTTTTTTTTT	0	79	15	16785
TRH43564	TRH43564	0	GCTGGCTGGTTAAACAATCTACTGCGGCTTTATTTGGGACTTTTTTTTTTTTTTTTTTTT	0	80	15	17000
TRH39200	TRH39200	0	CCTTTTAATTAATATGGATGAGGATACTAAAAATAATTTTGGATGTCAACTGTTTTTTTT	0	81	15	17215
TRH31215	TRH31215	0	CTATTAATATGAGTGAAGAAGCTCTGAATGGTAAGGAGATTCATGTTTTTTTTTTTTTTT	0	82	15	17430
TRH41579	TRH41579	0	CTTTAAAGTATCATCATATTTAATATTTCTCCATCATTTCACTTATAATCAATAATGTCG	0	83	15	17645
TRH41792	TRH41792	0	CAACTTTGCCTCTCCTAATTCTTCTAAAATATATTCTTAGTTGCATACTAACCTTTTTTT	0	84	15	17860
TRH43215	TRH43215	0	CCATCAAGAGCATTGATATGTCCTGGGACTCCGTTACCATTTTTTTTTTTTTTTTTTTTT	0	85	15	18075
TRH32063	TRH32063	0	CAGAGGAAGCTGTCTTAAGCTTTATAAAACAACTTATCGTCTTCATTTTTTTTTTTTTTT	0	86	15	18290
TRH29765	TRH29765	0	GCTGTCTCCTGTCAAAGCTATACTGCAGGACTCCTATACCTTTTTTTTTTTTTTTTTTTT	0	87	15	18505
TRH33911	TRH33911	0	AAGCACTAAAGAGAGTTTTATAGATGGTGTCAACAGCTACACGTTTTTTTTTTTTTTTTT	0	88	15	18720
TRH24977	TRH24977	0	CAGAAAAAGGTATCATTCCAGCTGGAAAGAATTATTAAGAAGCTTTTTTTTTTTTTTTTT	0	89	15	18935
TRH32447	TRH32447	0	CAATGAGAAAACAATAGAGACTATATTTAAAGGCCAAGTTTATGGACCTTTTTTTTTTTT	0	90	15	19150
TRH21970	TRH21970	0	CTGTGACAACATCCTCAAACTATAACAAAATACTGACATACGTCTTTTTTTTTTTTTTTT	0	91	15	19365
TRH40453	TRH40453	0	AACTTTTACAAATCGGGATGTTTTCTAAAGAACTGATTAAATACGTACATTTTTTTTTTT	0	92	15	19580
TRH24920	TRH24920	0	AATCTAGAAGTCAGTGGGCTTCTCAGATATTTAGTTTATGGGTTTTTTTTTTTTTTTTTT	0	93	15	19795
TRH22925	TRH22925	0	AGAAAGAAAAATTTGAGAAAAGAAAATGAAGAAGAAGAGAAGTTAAATCGTTTTTTTTTT	0	94	15	20010
TRH36623	TRH36623	0	CAGTTCTCATAACTAATCATGACTATATATGACACAGTCCTCGGTTTTTTTTTTTTTTTT	0	95	15	20225
TRH33921	TRH33921	0	GGTTAACATCTCCACACTTTCTACTAATGCTTCTATCTTTGTAATTCGTTTTTTTTTTTT	0	96	15	20440
TRH26058	TRH26058	0	TCCTACCCTCTGTTGGGGTTAAACTTACTCTCTAAGATGGTTTTTTTTTTTTTTTTTTTT	0	97	15	20655
TRH43413	TRH43413	0	ATAAGGCATTGATCAGGATTATGGTCTCCCGTTCGGAAATTTTTTTTTTTTTTTTTTTTT	0	98	15	20870
TRH42315	TRH42315	0	TTTGAAAAATTGTATAATAATTGACTACTGTCAAATTTTTGTATGTGGTAGTATAGCTTT	0	99	15	21085
TRH22582	TRH22582	0	AAAGTCAAGGAACTAATTGGCTATCCAGTTATACAAGCAACGTTTTTTTTTTTTTTTTTT	0	100	15	21300
TRH34468	TRH34468	0	ACGGAGGAAGTTGTTAAGACATAAGGACTACACTCTATCAGGTTTTTTTTTTTTTTTTTT	0	101	15	21515
TRH42845	TRH42845	0	AGGCTGGTGTCTTTGTATTTTGATACCAAGAGGTACCAGGTTTTTTTTTTTTTTTTTTTT	0	102	15	21730
TRH38612	TRH38612	0	ACTACACTATGAAGACATTCTTTTGTATGTTGTTCAACCTCTAGAGTTCTTTTTTTTTTT	0	103	15	21945
TRH42803	TRH42803	0	TTAGGGTTTTCACTGTAAAAACAGGATTGTATTATTAACTTTTATTTCAACTACATTTCT	0	104	15	22160
CTRL:(-)GD11	(-)GD11	0	GCTAGCTAGCTAGCTAGCGCTAGCGAAAGCTAGCGCTAGCTAGCTAGCTAGCTTTTTTTT	neg	105	15	22375
CTRL:(-)3xSLv1	(-)3xSLv1	0	GCTAGCGAAAGCTAGCTTTTCGATCGGAAACGATCGTTTTCCAGTGACGAAAGTCACTGG	neg	1	16	16
TRH28681	TRH28681	0	AATAGAGACACTCTGTTGTCTTCACACATCTTATGAAGCTAAACGTTTTTTTTTTTTTTT	0	2	16	231
TRH43246	TRH43246	0	AGCCATGAATATATTTGATCGGAAGATCAACTTTGATGCCTTTTTTTTTTTTTTTTTTTT	0	3	16	446
TRH28532	TRH28532	0	AGTACCTGACTACGAGCTTAAGTACCCACCAGTGACCAACTTTTTTTTTTTTTTTTTTTT	0	4	16	661
TRH33521	TRH33521	0	AGTACAGCCAGATGTACAGTTACAGCTACAACCAGTATTACCATTTTTTTTTTTTTTTTT	0	5	16	876
TRH37132	TRH37132	0	TTATGTAACTTTTCCTAAGTTCAGAAGTCTTAAGTGTGCAAGCGTTTTTTTTTTTTTTTT	0	6	16	1091
TRH33591	TRH33591	0	AACAATAAAATATTGGAAAGCAAAAGAGTTAGAAAAATCAGCATAGAATTTTTTTTTTTT	0	7	16	1306
TRH26862	TRH26862	0	GAGGACACATGTAGAGTAGAAACAGAAGACTCCAGAACTAAGTGTTTTTTTTTTTTTTTT	0	8	16	1521
TRH42992	TRH42992	0	ATTGACCATGAAACAGTGGTTGAAGAGCAGATCATTGGAGTTTTTTTTTTTTTTTTTTTT	0	9	16	1736
TRH30233	TRH30233	0	CAGCCAATGGAACATTCTACTTGATAAAACCCAGTATCACTTTTTTTTTTTTTTTTTTTT	0	10	16	1951
TRH42769	TRH42769	0	CGAATCCTCTTAACAACCGAGTATGTTGCGGGCCGGTCTTCAACAGTCTTGGTAGTGTTG	0	11	16	2166
TRH38871	TRH38871	0	ATTAGAGACTAAGCAGACAAGTAGAGAGATTGAAATGGGAGTAAGCTTTTTTTTTTTTTT	0	12	16	2381
TRH28957	TRH28957	0	AGACACTCCTTTATAGACCTGAAAAAAGGCAAGAGAACCCTTTTTTTTTTTTTTTTTTTT	0	13	16	2596
TRH29732	TRH29732	0	GAGGTACAAGAAGATCCCAATCAGATAGAAGTGCAGGCTATTTTTTTTTTTTTTTTTTTT	0	14	16	2811
TRH27675	TRH27675	0	GATAGAAGCAATCCTTACTCCATTTGGGTCTGTATTGTATATCCTTTTTTTTTTTTTTTT	0	15	16	3026
TRH32547	TRH32547	0	CTTTTTTTTATATTTTGTTAATGCCACCTCATGCTCTGAATACTGTTTTTTTTTTTTTTT	0	16	16	3241
TRH22383	TRH22383	0	AGAGTGTCACAAGTTGAAGCTTATTGGTTTCAATCGCTTTTTTTTTTTTTTTTTTTTTTT	0	17	16	3456
TRH35362	TRH35362	0	ACTGTGCCAAAAGTATGAACCATGTGAAGAGATACTAGTAAGCTTTTTTTTTTTTTTTTT	0	18	16	3671
TRH31049	TRH31049	0	TGGAGAGTGTTCTTTACCATAGATCACAATTTATTTCTTCGGTTTTTTTTTTTTTTTTTT	0	19	16	3886
TRH22893	TRH22893	0	CTGCTGTTAGTAGCTTCACAGGGCTTTTATGTTTAACTTATTCCTTTTTTTTTTTTTTTT	0	20	16	4101
TRH26323	TRH26323	0	GGAGGGTATAGGGTTCTCTATCACTCTCCCACCACTCTTATTTTTTTTTTTTTTTTTTTT	0	21	16	4316
TRH34195	TRH34195	0	ATATCCTATGCACTAAAATTAGATCCTAGGAAGCGCTTGTCTTTTTTTTTTTTTTTTTTT	0	22	16	4531
TRH22347	TRH22347	0	GTGATTGGCCTCATTTTTGCCTATATTTGCTACAGACAACTTTTTTTTTTTTTTTTTTTT	0	23	16	4746
TRH38702	TRH38702	0	CTCTCTATGAGGCCTTAAGTACACCAAAGAAAGAGGTATTAGACTGTTTTTTTTTTTTTT	0	24	16	4961
TRH40713	TRH40713	0	CATGCTCTTTGCAACAATTAAAAATTAAGAACATAGAAAATTCTACTAGTCATTTTTTTT	0	25	16	5176
TRH35215	TRH35215	0	GTCTTTTTTACGATCTCATGAATAAAGGGAAAAACCTATCAGATTTTTTTTTTTTTTTTT	0	26	16	5391
TRH43220	TRH43220	0	ATGTCACAAGTAGCTAAGGATGTCGCCACCTTCCTTCGCTTTTTTTTTTTTTTTTTTTTT	0	27	16	5606
TRH28826	TRH28826	0	ACACCTTGAGACATATAGAGGTTCTTGTCTGAAGCTTTCGTTTTTTTTTTTTTTTTTTTT	0	28	16	5821
TRH26033	TRH26033	0	TACACTGTAAATTCTCACTGCTCTGTCTTGTGTAGGTTGTATACGTTTTTTTTTTTTTTT	0	29	16	6036
TRH23756	TRH23756	0	AATACTTCTAGAAGCTTCTGTCACTTTAAAGTCACGTGTTCCTCTTTTTTTTTTTTTTTT	0	30	16	6251
TRH37851	TRH37851	0	GCAGGGATTTGTTGAAGGATCTACAATTAAGACTTACTAATTGTAGGTTTTTTTTTTTTT	0	31	16	6466
TRH42503	TRH42503	0	AATATATTTAGAAGTTACTGTCTATTTTTAACTAACTCCATATGCTGCCAGTATCAATTT	0	32	16	6681
TRH35393	TRH35393	0	GTATACATTTTTTTCTGATTGTATGAGTAGTTCATGCACAGTTAATGCTTTTTTTTTTTT	0	33	16	6896
TRH36323	TRH36323	0	CCAAAGTACGAGAGAAACTGTTAAAGGAGAGTGGCAAGTCTTTTTTTTTTTTTTTTTTTT	0	34	16	7111
TRH28629	TRH28629	0	CTAATGCTTCGCCTTTAAGCTTCAAGTTTCATCAGTCAAGTTTTTTTTTTTTTTTTTTTT	0	35	16	7326
TRH35432	TRH35432	0	AGTAAGAGAGAAAGCTGACATCGAAGCAAAGTCTAAACTTAGTCTTTTTTTTTTTTTTTT	0	36	16	7541
TRH32200	TRH32200	0	AACTTATGTCAGATAGTGAGATTTCTCTTCTCTCCATCGACGTTTTTTTTTTTTTTTTTT	0	37	16	7756
TRH33896	TRH33896	0	GAAGCCCCTTTTGTAGTACTGGACACAATCTTACCAGTAGTTTTTTTTTTTTTTTTTTTT	0	38	16	7971
TRH27229	TRH27229	0	AACCTTTGAGTCTGATACCCTAGGGCCAGAGACTAACTTGTTTTTTTTTTTTTTTTTTTT	0	39	16	8186
TRH23093	TRH23093	0	AGGTGCAAAGGATTTATCTGTTCTATAAGGTTTGGATTTCGTTTTTTTTTTTTTTTTTTT	0	40	16	8401
TRH37854	TRH37854	0	TTGTTTACAAAGATGTATTTTGTTTAACCAAATATTAAAAATGAAAAGCTGTTTTTTTTT	0	41	16	8616
TRH22215	TRH22215	0	TTCTCTAGGATGCCCTCTCTCCTAGGGATCAATAGAAGACTTTTTTTTTTTTTTTTTTTT	0	42	16	8831
TRH37717	TRH37717	0	GTTAACTACATTTCATAGAAAAGTGGTTATGCTGTTCCAAAGATTACCTTTTTTTTTTTT	0	43	16	9046
TRH37605	TRH37605	0	GTCCTGTCTATCCTTCAACTTCCTACCAATAGACTTGTGTACGTTTTTTTTTTTTTTTTT	0	44	16	9261
TRH32890	TRH32890	0	AACCTTACCTACTTTCAAAGTTCTGTGTCAGACCTTCTACATTCTTTTTTTTTTTTTTTT	0	45	16	9476
TRH31085	TRH31085	0	AACAGGATCTTTTGTCTAGATTTCTGAGTGTACTTTAGTTCACGTTTTTTTTTTTTTTTT	0	46	16	9691
TRH39432	TRH39432	0	TAATATTTGTATGTCACCAGTTTGTATTTTGTGTCTCAATAAATACGTCATTTTTTTTTT	0	47	16	9906
TRH33874	TRH33874	0	CAGCATGCTAAGTGCTATCCAGGGTGTAAATATCTATTGGTTTTTTTTTTTTTTTTTTTT	0	48	16	10121
TRH65	TRH65	0	CAGTTTACACAATATCTGTAAATATGTACTTAGAAATACAAGATTATTTTAGAACGCAAC	0	49	16	10336
TRH39359	TRH39359	0	AAAGTTTGTTCATAAAAGTCTTATACACTTATCAATGTGTAAGGTGGTATGGTTTTTTTT	0	50	16	10551
TRH41619	TRH41619	0	GAAACATTCCTTTTAAATGTAGCCAAGTTATTTCTAATAAGGACTTTAGATAGTCTCTTT	0	51	16	10766
TRH38190	TRH38190	0	CCAAGCAAACAGAATCTAAATAACTTAGAGGAAGAACATCTAGGTGTTTTTTTTTTTTTT	0	52	16	10981
TRH32939	TRH32939	0	ATATTGCTGGTGTAAAAAGCACTGGGGGTCTAAGTCCTACTTTTTTTTTTTTTTTTTTTT	0	53	16	11196
TRH32893	TRH32893	0	CTTTTCTATGTGACGCATGGATTTAACTGTTGCGAAACTATTTTTTTTTTTTTTTTTTTT	0	54	16	11411
TRH26310	TRH26310	0	ACTGCAAACTACAGCTACGTAATATCAATATGTCAAATTCGGTTTTTTTTTTTTTTTTTT	0	55	16	11626
TRH33988	TRH33988	0	GCTAAGGATCTTTCATTGGAAGAGGAATTACTTAACAACAACGTTTTTTTTTTTTTTTTT	0	56	16	11841
TRH25647	TRH25647	0	AGAAGATGGTCCTAAGTGTGTGCTAACAGGGCTTAAACAGTTTTTTTTTTTTTTTTTTTT	0	57	16	12056
TRH27195	TRH27195	0	AGAGCAGACAGCTTGCTATAGCTTATGTTACGGTTAGTGGTTTTTTTTTTTTTTTTTTTT	0	58	16	12271
TRH37965	TRH37965	0	AACTATTTCTGTCTATAGTAACACATCCTGTGCTAACATTAAGAATACTGGCTTTTTTTT	0	59	16	12486
TRH30983	TRH30983	0	GTGTTTGCTATACTCTTTGTATTTTTCCTTTTTGTCATGTTCTCGTTTTTTTTTTTTTTT	0	60	16	12701
TRH26253	TRH26253	0	CTCACTTACTCCCTGAACATGGGTTTAGACATAACCCTTCTTTTTTTTTTTTTTTTTTTT	0	61	16	12916
TRH38175	TRH38175	0	CGTAACCTCCGGCGTGTATTTAAACGTGTATAGCTTAACCTTTTTTTTTTTTTTTTTTTT	0	62	16	13131
TRH29951	TRH29951	0	GAGAAAAAGAGACTACAAAATACAGAGAGGGGGCTCTCGATTTTTTTTTTTTTTTTTTTT	0	63	16	13346
TRH26159	TRH26159	0	GTAGATGTTCCTATTCCTAGGGGTATTAGAAATCTCCCACTCGTTTTTTTTTTTTTTTTT	0	64	16	13561
TRH35584	TRH35584	0	GCGAGCCTAGAAGAGGAGATAACATCCATTCTGTTTAGTGTTTTTTTTTTTTTTTTTTTT	0	65	16	13776
TRH37534	TRH37534	0	ATGGTATCTTGTTACTAACTCAGTATGTGTCAATGTCAAATACCATGTTTTTTTTTTTTT	0	66	16	13991
TRH32632	TRH32632	0	GCAGAAAAAAATCCTGCAGTTAAGTTCTTATATCATAAATTGATAGGCTTTTTTTTTTTT	0	67	16	14206
TRH40353	TRH40353	0	GGAAAAATCCAGTATTATCTAAAATTATTGGCAAAGTTAAATGTATTTTACATACCTTTT	0	68	16	14421
TRH29386	TRH29386	0	TCTGACTTCCACATACACCACATAGCACTAGTGCTCCTACTTTTTTTTTTTTTTTTTTTT	0	69	16	14636
TRH39930	TRH39930	0	AAGGTGTTTACCTACAAATACTACAGAGATAAGCACCTGAAGTACACGTTTTTTTTTTTT	0	70	16	14851
TRH34296	TRH34296	0	CGCAAGTACTTATTTTACCATCTCTAAATGGAGTGCATTAGCTTTTTTTTTTTTTTTTTT	0	71	16	15066
TRH41657	TRH41657	0	GGAAGCATATACATGCATACAAATACTTATGTACATTATACATATGTTCATATATCACTG	0	72	16	15281
TRH24209	TRH24209	0	TCAAGTCTTGGTAAACGTGAAGAGACTTCAGCATATAGGCTTTTTTTTTTTTTTTTTTTT	0	73	16	15496
TRH22525	TRH22525	0	AAGACTAAAGCATGTAGTTACACTCTGGTCTTCTCCAAAGACGTTTTTTTTTTTTTTTTT	0	74	16	15711
TRH36753	TRH36753	0	CTCAGAATTAATTTTAGAGATGGTAAATGCTTCAATTACTGCTATGCTTTTTTTTTTTTT	0	75	16	15926
TRH35064	TRH35064	0	AAGTTATAGGCAGGATAAGGATAGTGAGAAAGATTTGCCTATCATTTTTTTTTTTTTTTT	0	76	16	16141
TRH23227	TRH23227	0	TTATTTGTTGAAGTTTCGATTGTTAATGGTCTGGGCTTATTTTTTTTTTTTTTTTTTTTT	0	77	16	16356
TRH41446	TRH41446	0	AAAGAACTTATTAATTGTAATGCTTTTATTGGAGAGTGTCTTAAACTTTCTATACCCTTT	0	78	16	16571
TRH29620	TRH29620	0	GTGTCCATAATAGTCAATGCTTCCATGTTACAGACAAGGGTTTTTTTTTTTTTTTTTTTT	0	79	16	16786
TRH39595	TRH39595	0	AGGTACTGAAGAGAAAATCCTGACTAGCTTTAAAAATAAACCAATTCGTTTTTTTTTTTT	0	80	16	17001
TRH32216	TRH32216	0	GATAGAAAAACAAACTGTTTGCTCTTCATTTACTAAATGATTGTAAACTCGTTTTTTTTT	0	81	16	17216
TRH31465	TRH31465	0	GCTGCTTCTGTGACTATAAAAGATTCATTATACATACGGGTTGTTTTTTTTTTTTTTTTT	0	82	16	17431
TRH39829	TRH39829	0	AATGCTGGAATTTATATCAGTATTATAAACTTATCTCCTGAAAGGAGGTATGTTTTTTTT	0	83	16	17646
TRH31463	TRH31463	0	TGTAAATTGAAAGACAAGTTTCAAAACTTGAGATGAGAGACTTACCTTTTTTTTTTTTTT	0	84	16	17861
TRH26335	TRH26335	0	TTTGAAGGTAGAGAGAATGAACAAGAATCTAACTACTGTCCAGTCTTTTTTTTTTTTTTT	0	85	16	18076
TRH28883	TRH28883	0	GAGAACACTCTAAACGTTCATTTGCTTCAGTATCGTTGTGTTTTTTTTTTTTTTTTTTTT	0	86	16	18291
TRH31568	TRH31568	0	ATCCAATGCATAACTATGTTAATACAGAGAATGTAACAGTGCCGTTTTTTTTTTTTTTTT	0	87	16	18506
TRH34854	TRH34854	0	CAAAAGGATTTTCAGAATTGTATTTCTCCAGTGATAGGTACTCCTTTTTTTTTTTTTTTT	0	88	16	18721
TRH38342	TRH38342	0	CAGCATTACTTATTATACCCTGTGATACCAGTAAAAGCAGTAGTATCAGATTTTTTTTTT	0	89	16	18936
TRH27308	TRH27308	0	CTCCAAAGCTCAGAATAAAACACTCCTTTCTACGAAAAACTTTTTTTTTTTTTTTTTTTT	0	90	16	19151
TRH41621	TRH41621	0	AGGTGGATGAATAGATGAGTACCTCAAACTGTATAATACTAACTTATTGTGGTTTTTTTT	0	91	16	19366
TRH30579	TRH30579	0	AAATGCATTCTTTATGTCTAACTCTTTAAAGATGCGAGCATTTTTTTTTTTTTTTTTTTT	0	92	16	19581
TRH27350	TRH27350	0	CTACAGGATTGAAAGAAGGATGCAGGCTATCTATAGGTACATTTTTTTTTTTTTTTTTTT	0	93	16	19796
TRH23470	TRH23470	0	ATAAACAAGATGAGTCAGCACACTACCTGGGAGTCAGTATTTTTTTTTTTTTTTTTTTTT	0	94	16	20011
TRH40660	TRH40660	0	GAACATTATAATGAATACCTAAATGAAGATGTAGATGCTAGAGTTATTGAATACGATTTT	0	95	16	20226
TRH27304	TRH27304	0	AGAGATAAGACTGTGTGATCAGAATACAAATGAAAATGAAAATCGTTTTTTTTTTTTTTT	0	96	16	20441
TRH40387	TRH40387	0	GTATAACACTAGTTGGAGATATATTATGGTAGGAGAGTCAAGTCTACGCTTCTTTTTTTT	0	97	16	20656
TRH22995	TRH22995	0	AGTGAACCTCTCTCTTCGAAACAGCTTTAAAAGTGGAATTTTTTTTTTTTTTTTTTTTTT	0	98	16	20871
TRH27454	TRH27454	0	GGCACACCTGGAATGCAGAGAATATAAGATTAGACTGTTCTTTTTTTTTTTTTTTTTTTT	0	99	16	21086
TRH39695	TRH39695	0	AGAAGGATGTTAACTTTATTATTTTTATCATTTTATCTCCACCCCTTAACCTTTTTTTTT	0	100	16	21301
TRH31679	TRH31679	0	AAATATTTTCTAAGGTGTAAAGGCTCTGAATTTAAGCAGGTGTTATGTTTTTTTTTTTTT	0	101	16	21516
TRH38122	TRH38122	0	CCTTGGCTACGGAAAGTCCGAAGTTATAGATCTGTCTACCTTTTTTTTTTTTTTTTTTTT	0	102	16	21731
TRH41345	TRH41345	0	GTTAAGGTTTTTTAAAAGTACAAAAGGAATATGTAAGATCTTTAAGAAACCATCCTTTTT	0	103	16	21946
TRH34930	TRH34930	0	TTTATGTACTACATGTCAACAGACAAATGGTGAAACTCAGTAGTACTCTTTTTTTTTTTT	0	104	16	22161
CTRL:(-)3xSLv1	(-)3xSLv1	0	GCTAGCGAAAGCTAGCTTTTCGATCGGAAACGATCGTTTTCCAGTGACGAAAGTCACTGG	neg	105	16	22376
CTRL:(+)Pro25G	(+)Pro25G	0	ATCATCGTAGCTGGTCAGTGTATCC	pos	1	17	17
TRH28237	TRH28237	0	TGGACTGCTTGAGGTTAACAGTCAGGAAAGAGTAGACGTATTTTTTTTTTTTTTTTTTTT	0	2	17	232
TRH41798	TRH41798	0	AGTATACTTGACTTTTCAATTCCTCAGTGTGATTTTATATGAAATAAAGTAACCCTTTTT	0	3	17	447
TRH42936	TRH42936	0	GGAGGACATCTTCAAGGACAATTTTGACGAGATGGACACCTTTTTTTTTTTTTTTTTTTT	0	4	17	662
TRH33450	TRH33450	0	GGTGTGGCTGGCACTCTCCATAGTGTTTACTGTATTTTAGTTTTTTTTTTTTTTTTTTTT	0	5	17	877
TRH42492	TRH42492	0	AGGGTCAACTATAGAGTTAGGACGGTCGAGCAGTATGAAATTTTTTTTTTTTTTTTTTTT	0	6	17	1092
TRH34260	TRH34260	0	AAGCAGCTATTTTAGAGGCCATTTATACATGAAGAGTAATGAGCTTTTTTTTTTTTTTTT	0	7	17	1307
TRH32603	TRH32603	0	TCATTTCTATTTTAAAAGCCCCGAAGGTCTAAGTACCCAATTTTTTTTTTTTTTTTTTTT	0	8	17	1522
TRH25757	TRH25757	0	TCCAACAACACAGCATATAGAGAGAAAATGAACCCTCAAGTTTTTTTTTTTTTTTTTTTT	0	9	17	1737
TRH34865	TRH34865	0	ACAACCAAGAGCTACAAGGGATAGAACGGTCTATAGTTAAGGTTTTTTTTTTTTTTTTTT	0	10	17	1952
TRH30934	TRH30934	0	AGGAAAACAACTTCATAGTAATACCCCAAAACTCAGCGAGTTTTTTTTTTTTTTTTTTTT	0	11	17	2167
TRH27117	TRH27117	0	GAAGGAAGGCACATGTTACAATACAGCCTTTGTCTACGTATTTTTTTTTTTTTTTTTTTT	0	12	17	2382
TRH31248	TRH31248	0	ATTCCTAAAAACACTCAGGGTCAAGGAATATTAGAAAAAATACACCTTTTTTTTTTTTTT	0	13	17	2597
TRH30052	TRH30052	0	TATCTCACGCCTGTCTGTAATGTCCTAATGTTTTCATAATGTTTTTTTTTTTTTTTTTTT	0	14	17	2812
TRH23236	TRH23236	0	AAGGTTCTACAGAAAGGATGGGTTACCCACTTCAGAACTATTTTTTTTTTTTTTTTTTTT	0	15	17	3027
TRH38094	TRH38094	0	AGGAAGCTCTAGTAGTACAGGTACTAGAGACCAGACTAAAGGCTCGTTTTTTTTTTTTTT	0	16	17	3242
TRH22823	TRH22823	0	ATGATACTCAGAGTTTTAAAGGCTCCTGTGAAGAATCTCTATACTCCTTTTTTTTTTTTT	0	17	17	3457
TRH22124	TRH22124	0	CTATGGGACCTGAAAGCCCACCTTACTATAGAGCATAGCTTTTTTTTTTTTTTTTTTTTT	0	18	17	3672
TRH40418	TRH40418	0	ATTTGGTTACAACTTTGTATATTTGGAACTGCTGTATTTATTAGTGTGCTTTTTTTTTTT	0	19	17	3887
TRH34631	TRH34631	0	AAAAAAATCAAATATTGAAGATTTGACAGACAGCTATAGAATGTATCATGTTTTTTTTTT	0	20	17	4102
TRH40719	TRH40719	0	ATGAGAAGTACGGTGATGTTTCTTAAAGTAAAATTTTATGTTAAAAACAAGTCTTTTTTT	0	21	17	4317
TRH42638	TRH42638	0	AATAATGTAGCCAGAGATTATATCGTCAAAAGCTTCGTTAGGCTTTTTTTTTTTTTTTTT	0	22	17	4532
TRH28899	TRH28899	0	TTCTTGGACTCTTCTTTTCAATTTTTGCGAGTGTGTCTTATTTTTTTTTTTTTTTTTTTT	0	23	17	4747
TRH32420	TRH32420	0	CCTAGAAATGGTTAAAAGTAAAAACATCACCATGACCGCATTTTTTTTTTTTTTTTTTTT	0	24	17	4962
TRH39197	TRH39197	0	TTTATTTTCCCCTTTCTACTCTTATGTTCTGATTTCTTTCATCTATGCTTTTTTTTTTTT	0	25	17	5177
TRH28746	TRH28746	0	TTTCAGAATTGTGTTTACTTGTCATTCAAATGAACACTTTCGTTTTTTTTTTTTTTTTTT	0	26	17	5392
TRH33138	TRH33138	0	AAAAACCCGTTTTCGTCAAGTCCCAAGTTAAAGAGATCTTTTTTTTTTTTTTTTTTTTTT	0	27	17	5607
TRH30806	TRH30806	0	AGAACAACCCTAATATTAAAATCAATGGAAGTGTCCGGCTTTTTTTTTTTTTTTTTTTTT	0	28	17	5822
TRH25900	TRH25900	0	CACATGCTCATGAAGCTAACTGTAAATTCCCTTCTAGGACTTTTTTTTTTTTTTTTTTTT	0	29	17	6037
TRH38915	TRH38915	0	CAGTTTACTGTCCAGTTTTCTTTATATATAAGATCGTTTCCTCGAGCTTTTTTTTTTTTT	0	30	17	6252
TRH41775	TRH41775	0	AAAGGCTCTAGCAATTAATCCTTTACTTAATCTACTACTATTTTCGGATGATTTTTTTTT	0	31	17	6467
TRH22492	TRH22492	0	TGAGCTGTACTATTGTATTCAAGCTTATTCCTGCCTATGGTTTTTTTTTTTTTTTTTTTT	0	32	17	6682
TRH25788	TRH25788	0	AAGTTACAGTCAGGATTTCTATCATTGCTGCTGTTATAACCATTTTTTTTTTTTTTTTTT	0	33	17	6897
TRH33257	TRH33257	0	TGAAGAAGCTACCTATAGGACGCGTTACAATTCTAGTCCATTTTTTTTTTTTTTTTTTTT	0	34	17	7112
TRH26171	TRH26171	0	AAAAGGAATTTTGTCATATTTTGGTGTTATTGTCTTTCAGTTACTACCTTTTTTTTTTTT	0	35	17	7327
TRH37163	TRH37163	0	GGAATCAAATACTATGGATTCTGATTATTATAACACACGACGTTCTTTTTTTTTTTTTTT	0	36	17	7542
TRH24429	TRH24429	0	GACTGAAGAGACAGACAGAACTCTAGAATTGCTAGAAAATCGTTTTTTTTTTTTTTTTTT	0	37	17	7757
TRH37067	TRH37067	0	GAGTATGAGTTAAGACAAAAGATGGTGCTTACTCTTAGGGCGTTTTTTTTTTTTTTTTTT	0	38	17	7972
TRH33926	TRH33926	0	AAGTCAGTCTGAAACATTAGATGAAAGGGACGGTACAGGTTTTTTTTTTTTTTTTTTTTT	0	39	17	8187
TRH25693	TRH25693	0	ACTTCAACTCAAGAATATTTAGTGATGTGTCATGGAATATGAGCTTTTTTTTTTTTTTTT	0	40	17	8402
TRH41357	TRH41357	0	TCATCTTTCTAAGATGTAGGTGAATATAAATTTCCTCTAGTATTCAACGCTTTTTTTTTT	0	41	17	8617
TRH24792	TRH24792	0	AGTGGAGCATGATCTTTATAAAGTAGCAGGAGGAGTTGGTTTTTTTTTTTTTTTTTTTTT	0	42	17	8832
TRH35395	TRH35395	0	TGAATGTGGATTTTTATAAAGACTTCTCCAATAAGAACTACCTCCTTTTTTTTTTTTTTT	0	43	17	9047
TRH35419	TRH35419	0	TAGGGACAGACGGTCTGTTCATATCTTACCAGTTATGGGTTTTTTTTTTTTTTTTTTTTT	0	44	17	9262
TRH35929	TRH35929	0	GGTAGTAGATAACTGCATAAAAAATCCTTTTTATAGTGGAAATGCCGTTTTTTTTTTTTT	0	45	17	9477
TRH41306	TRH41306	0	GTATATTTTTACATTATGCAAATGAACTTTAACATTTTAGTCCAATGTGACTAGTCTTTT	0	46	17	9692
TRH41986	TRH41986	0	GCTATTAAATTCTCTTTATAACTAAAAAAATATTGTTATTGCAGCACCATAGTTGATTTT	0	47	17	9907
TRH41561	TRH41561	0	GTATATGGTATGTGAATTTGGCTAAGTTGATATAATAAAATGAAATGGAATAAGCTTTTT	0	48	17	10122
TRH34364	TRH34364	0	TCTGTTTGAACTCAAACACGTACGTACTTGGGTATGAGTGTTTTTTTTTTTTTTTTTTTT	0	49	17	10337
TRH30272	TRH30272	0	AGTAATAAAGACTACAAGGAATACACAGCTGGCTGCATTACTAATCTTTTTTTTTTTTTT	0	50	17	10552
TRH26081	TRH26081	0	GGAGAAGACTTACGCCTACTGCAAAATAGACAAACTTAAATCTTTTTTTTTTTTTTTTTT	0	51	17	10767
TRH31661	TRH31661	0	ACAGACAGAACTAGTCACAAAATTACCAGAGCAGAAAGATTCTTTTTTTTTTTTTTTTTT	0	52	17	10982
TRH35954	TRH35954	0	GGAGACAGATATTAACGGGATAATTAAAGATGAGCGTGGCTTTTTTTTTTTTTTTTTTTT	0	53	17	11197
TRH24114	TRH24114	0	TGGTCAAGCTTACTCTAGAGCAGGTCAGTGAGTATCAGGTTTTTTTTTTTTTTTTTTTTT	0	54	17	11412
TRH27013	TRH27013	0	GTCCTGACTAATTCATTGCTCAGAGGTATTTATTCCAGTAACATTTTTTTTTTTTTTTTT	0	55	17	11627
TRH34595	TRH34595	0	TAAAACTGAAATCATATCATCAGACATTTGCTGTACTTTCACGTTTTTTTTTTTTTTTTT	0	56	17	11842
TRH42584	TRH42584	0	GGTAAATCATATAGAGTACTATTTCTTCTCTAATCTAGTTGGATTGTTTCAGATAGGTGT	0	57	17	12057
TRH29854	TRH29854	0	ACTCACTGAAAGTGGTAAGGGCGGATATTTTAACGTGAATTTTTTTTTTTTTTTTTTTTT	0	58	17	12272
TRH31245	TRH31245	0	GTAACTAGTGATGTTTGTACAACCAAAGACTCTATTTTGTGGTTTAAGATTTTTTTTTTT	0	59	17	12487
TRH24640	TRH24640	0	CATGAGATGAAGTATAAGAGACTACAGAGCTTCATCTTCACTGTAGATTTTTTTTTTTTT	0	60	17	12702
TRH40324	TRH40324	0	TCTATATTTTTATGGAATTCTGTTAGAGTAAAAAAGAGAAAAGCAGATACTATTGGCTTT	0	61	17	12917
TRH22511	TRH22511	0	CCCAGTTATTCATCTGTAAGTCAGCTTCAAGTTCCGTACCTTTTTTTTTTTTTTTTTTTT	0	62	17	13132
TRH26963	TRH26963	0	GGGGTGAAAGGGATATACGTAACCTATTCAGAGAAGTCTCTTTTTTTTTTTTTTTTTTTT	0	63	17	13347
TRH39494	TRH39494	0	GATCACACACATACAGTGATCATAATAGCAAGTTTTCTTAAGCTACGTTTTTTTTTTTTT	0	64	17	13562
TRH28340	TRH28340	0	CGCTTCAGCTACCATAGAGCAGTAAAACTCTTGGCCTATTTTTTTTTTTTTTTTTTTTTT	0	65	17	13777
TRH43440	TRH43440	0	TTCTATCATTCCACCCCTGTTCACAGTCAGTGTGGACCATTTTTTTTTTTTTTTTTTTTT	0	66	17	13992
TRH32119	TRH32119	0	AAGACCTCACGCATTATGATATTACCAAGAAGTCGCAAGTTTTTTTTTTTTTTTTTTTTT	0	67	17	14207
TRH43733	TRH43733	0	TCCAAGTATTGGAAACCAAGAATACCATTGGACGTTGGACTTTTTTTTTTTTTTTTTTTT	0	68	17	14422
TRH40028	TRH40028	0	CTATGCTAATAGCAGCTACCAATCAGACTATAGAAAGCTTACAATTACTCGTTTTTTTTT	0	69	17	14637
TRH22449	TRH22449	0	AGATGTCCTTGCTGTAACCAAGATGACTGTACATTTAGATAGCTTTTTTTTTTTTTTTTT	0	70	17	14852
TRH38691	TRH38691	0	GTCTAGGCTATAAAAGTCTAGAAGCTCTGCATAGGGAGTGTTAAGCTTTTTTTTTTTTTT	0	71	17	15067
TRH34206	TRH34206	0	CGACTTGCTCAATAGTCTCTATAGAAGTGTTCTGGTATGACTGTTTTTTTTTTTTTTTTT	0	72	17	15282
TRH37178	TRH37178	0	ATTGAGAATAAAGGAGAAGAATTTATTAGATGGTTATCTCCCAATAATCGTTTTTTTTTT	0	73	17	15497
TRH24650	TRH24650	0	ATATTAAAGCTCTTTATAGAGAGTCTGGAAACTGTAGGCGATTGTCTTTTTTTTTTTTTT	0	74	17	15712
TRH31614	TRH31614	0	GTCATAATTTCTTTGGAAAGTATTTATCCAAACTCCACTCAGTATAGACCTTTTTTTTTT	0	75	17	15927
TRH32901	TRH32901	0	AGAACTCTGAATATAATTCAAGCACTTGCTCCTTAAGCAGCTTTTTTTTTTTTTTTTTTT	0	76	17	16142
TRH36583	TRH36583	0	CTCCAATAAATTGCTATGTGTGCTTTCTAAATAATAATAAACAAGCGTTTTTTTTTTTTT	0	77	17	16357
TRH34594	TRH34594	0	CAGCTCTGCAAAGTGTTACGCAGTGTTAGAGAGACTAACCTTTTTTTTTTTTTTTTTTTT	0	78	17	16572
TRH30925	TRH30925	0	TCTAAGATGAGACACACAATGTATATGAACTTCACCTGTCTATCCTTTTTTTTTTTTTTT	0	79	17	16787
TRH24300	TRH24300	0	GACCACTACAGGGCTGAGTAGTGTCATCTCTTGAGGATACTTTTTTTTTTTTTTTTTTTT	0	80	17	17002
TRH40269	TRH40269	0	GTATATTGACCATATGTACAAATATTATTTTAAATTCATTGCATTAAACAAAACACATTT	0	81	17	17217
TRH32246	TRH32246	0	GTCATTGTCAGTACCGGAGATGATTTTTTTTATGAAGCGTTTTTTTTTTTTTTTTTTTTT	0	82	17	17432
TRH43240	TRH43240	0	ACGTCGGGTGTTTATCATCGAGACTATGGGTGGCTACTGTTTTTTTTTTTTTTTTTTTTT	0	83	17	17647
TRH27445	TRH27445	0	CCTGGCGAAGATGCAAGTACCAATACTTCTATATTGCAATTTTTTTTTTTTTTTTTTTTT	0	84	17	17862
TRH33837	TRH33837	0	TCTTTAGTTTTGCTTTTTCATATGAACGCTAAGAAAGTTTGCTTTTTTTTTTTTTTTTTT	0	85	17	18077
TRH23538	TRH23538	0	CTCAGTAAGGAGGATAACATCTGTGGGCTCCTACTATGACTTTTTTTTTTTTTTTTTTTT	0	86	17	18292
TRH31991	TRH31991	0	AACTTAGTTCAGAAACAAAGAAATCAACTAGAAATATCTCTAGACCATCAGTTTTTTTTT	0	87	17	18507
TRH40230	TRH40230	0	CCAAAAAGTGGTTTATCTTAACAGAGCTATTTTTTCAGAAGCTATAAGGTTTTTTTTTTT	0	88	17	18722
TRH28512	TRH28512	0	TGTCTTCTAGAATACCTACTGATAGGAGAGAGGAAAATGATGAACCTTTTTTTTTTTTTT	0	89	17	18937
TRH37096	TRH37096	0	CTTCTTCCACTAATTATGAAGATTGCCCAGATAATTGATATAATTGGTTTTTTTTTTTTT	0	90	17	19152
TRH25380	TRH25380	0	ATCATCTATCCAGTGGCAATCAAAATCTCTGATCTTACCCTTTTTTTTTTTTTTTTTTTT	0	91	17	19367
TRH28403	TRH28403	0	GAGATCCGAGACTCTGTGGTATGAGAGCTGACTTTAGATGTTTTTTTTTTTTTTTTTTTT	0	92	17	19582
TRH40318	TRH40318	0	GTTTTGTATCATAATGGACATGCGGAATTTTTATTTTGTACTTACTACGTTTTTTTTTTT	0	93	17	19797
TRH29272	TRH29272	0	AATTTAGAAAACTTTCTGAACATTTTTAACTGTTCAAACTGTTGTACTGTCTTTTTTTTT	0	94	17	20012
TRH29194	TRH29194	0	TTTACTGCCGGCTTGTTGGATATCTTTTAGAGATTTACTATCATTTTTTTTTTTTTTTTT	0	95	17	20227
TRH26964	TRH26964	0	ATAAGAAAATGCCCGTCTATCTTAGAGCACAGTCAGTACCTTTTTTTTTTTTTTTTTTTT	0	96	17	20442
TRH25660	TRH25660	0	CTCTCTCTCTTCCACTATGTTTATTGCCTTTTCGGTTCCTTTTTTTTTTTTTTTTTTTTT	0	97	17	20657
TRH22138	TRH22138	0	AAAGAAAGGAGTGTCATTATTTTGAATGGTACCAATTGTATGGTTTTTTTTTTTTTTTTT	0	98	17	20872
TRH28843	TRH28843	0	GGTATTAGAGACTCCGTGAGACCAGCTTTCATTAACTTTAGCTTTTTTTTTTTTTTTTTT	0	99	17	21087
TRH34736	TRH34736	0	ACACCCTACTACGACACAGGGGTGAACTTTTTGTTCTTAATTTTTTTTTTTTTTTTTTTT	0	100	17	21302
TRH42745	TRH42745	0	GCCGAGGATGGTGCTCGCCGTGGAGGGACCACGGACCGGACTACGGAGCGCCGAATGTCG	0	101	17	21517
TRH31960	TRH31960	0	AGACCTTAGCAGAGTCTGACCTAAATGTTAGGTTGACCGTTTTTTTTTTTTTTTTTTTTT	0	102	17	21732
TRH23228	TRH23228	0	AGTCCATAGATAAGAACTGGGGCAGAGTGGAAATAACATCTTTTTTTTTTTTTTTTTTTT	0	103	17	21947
TRH37868	TRH37868	0	AAGCTGGTTTGATACTTAGTTAAACTAATGGAACTGTTCGAGTGTTTTTTTTTTTTTTTT	0	104	17	22162
CTRL:(+)Pro25G	(+)Pro25G	0	ATCATCGTAGCTGGTCAGTGTATCC	pos	105	17	22377
CTRL:(+)Pro25G_onG3PDH570_1(60)	(+)Pro25G_onG3PDH570_1(60)	0	ATCATCGTAGCTGGTCAGTGTATCCGTGTGAACCATGAGAAGTATGACAATTTTTTTTTT	pos	1	18	18
TRH28594	TRH28594	0	GATAAGATTAATAAAACAGGTTCTAAAAGACCAAAGGAACCAATACTACACGTTTTTTTT	0	2	18	233
TRH36500	TRH36500	0	AAGCAAACCCTTATTGCCCTTTTTCTATTTTAACGACCAATTTTTTTTTTTTTTTTTTTT	0	3	18	448
TRH38944	TRH38944	0	ACAAATGAGCCCTCACTTGGTTTTCCATATAACTATTTAATAGTACTAATGTTTTTTTTT	0	4	18	663
TRH24523	TRH24523	0	CTGTTCAAACAGCTACAGCCTATCTTCTGTTCTATAGCTGCTTTTTTTTTTTTTTTTTTT	0	5	18	878
TRH33162	TRH33162	0	GATTGTCAAGTACAGTACTAGAGACAGTGTCAGATGTGTATGTGTTTTTTTTTTTTTTTT	0	6	18	1093
TRH37644	TRH37644	0	ATCTCTCATAAAATGTGTTCTGTGCTATATTAAAAAAACAAACATCCTAATTTTTTTTTT	0	7	18	1308
TRH33020	TRH33020	0	AGTAGGACTCTGTTGAGGAGAGTTACGTACTGGGTTGTATCTTTTTTTTTTTTTTTTTTT	0	8	18	1523
TRH34823	TRH34823	0	GTTAGTTCACACTCCATTCTTTCTCGACTCAGGTAGTAATCTGTTTTTTTTTTTTTTTTT	0	9	18	1738
TRH37344	TRH37344	0	TAAGATCGTGGGTACTTTAAAAATGCAATAAACATCTCAGTATTCGTTTTTTTTTTTTTT	0	10	18	1953
TRH39013	TRH39013	0	TAAACTGGAAAATCATGTATTTCTAAAGGCTGTGTACCTATAAATTAGTTGATTTTTTTT	0	11	18	2168
TRH32804	TRH32804	0	AATGTCTACAGTATCGACTTTACCCGCTTCAAGATTCGAGTTTTTTTTTTTTTTTTTTTT	0	12	18	2383
TRH28722	TRH28722	0	AGACAAGTTCCTACAGGCTAATACAACTCAGTGGTCAACCTTTTTTTTTTTTTTTTTTTT	0	13	18	2598
TRH33121	TRH33121	0	GCCAAGGGGAGAAGTTATGCTACGTTAAGTTTCTGAAAGTTTTTTTTTTTTTTTTTTTTT	0	14	18	2813
TRH27189	TRH27189	0	GAGCTTCATGTTGTACGCATTTTCTATTGCATCGAATACTTTTTTTTTTTTTTTTTTTTT	0	15	18	3028
TRH36833	TRH36833	0	AGAAAACAATGCTGAGAAGCAATATAGAACAAATGTTAATGTCGTTTTTTTTTTTTTTTT	0	16	18	3243
TRH37857	TRH37857	0	GAGTGACTCACTATGGCTAACGACTTATTTCATAGCTGACTGTTTTTTTTTTTTTTTTTT	0	17	18	3458
TRH38439	TRH38439	0	TCTGAGTATTGTAAATACTCAAAGTAATTGTTGAATCAGTTCGGTTGTTTTTTTTTTTTT	0	18	18	3673
TRH24474	TRH24474	0	TCATGACCTAAGCAATGCATATGTTAGCACTGGATCATTATTTTTTTTTTTTTTTTTTTT	0	19	18	3888
TRH34238	TRH34238	0	AGCTGGACTTTAACCTTACACCTTTACTAAGCCGTTTTCATTTTTTTTTTTTTTTTTTTT	0	20	18	4103
TRH27053	TRH27053	0	CCTCAGAGAGTAACTGGAACTTTTCATGAAAGAAAACGGATTTTTTTTTTTTTTTTTTTT	0	21	18	4318
TRH37715	TRH37715	0	TCTCTTTTACTTATCTACAAATCTTCACATTTTCTTGAATTGGTACAAGGTTTTTTTTTT	0	22	18	4533
TRH31447	TRH31447	0	ATTTTATAACATTTGGACCCTCCATGGACTACAAAGTAGATCGTTTTTTTTTTTTTTTTT	0	23	18	4748
TRH34390	TRH34390	0	CTGCTGTAGCCCGTAAATACTCAGTTCTTTACTTCGAACATTTTTTTTTTTTTTTTTTTT	0	24	18	4963
TRH26366	TRH26366	0	CAGAGTTGTACATAATACCTGGAAATGGTTTCATCTTGATAGGTTTTTTTTTTTTTTTTT	0	25	18	5178
TRH25827	TRH25827	0	TCATGTGGACTTTCAACAAGGTTTGGTAGAGTTATTAGCGTTTTTTTTTTTTTTTTTTTT	0	26	18	5393
TRH33430	TRH33430	0	GGTTGGAGTACAGAGACTCTTCGCCTCTCCTCTGATACTATTTTTTTTTTTTTTTTTTTT	0	27	18	5608
TRH27759	TRH27759	0	GTTTTAAAGAGCCATTTTCTGAAAGGTCAGATAGTGCTAGTTAGCTTTTTTTTTTTTTTT	0	28	18	5823
TRH30824	TRH30824	0	AGTTGTATAGGAAGTCTGGTAAATGGTAGAGGGACCGGAATTTTTTTTTTTTTTTTTTTT	0	29	18	6038
TRH34242	TRH34242	0	ATGTCCTGCGTTAGGTACTAGTGAATACCATCAGTTTTATCCTTTTTTTTTTTTTTTTTT	0	30	18	6253
TRH31295	TRH31295	0	GACCAGTTGTCTGCACTATGCACATAATACATTCGACCTATTTTTTTTTTTTTTTTTTTT	0	31	18	6468
TRH43729	TRH43729	0	ATCTTTGTATGAGGAGGAAAATTTCTTTTCTGAAAATCAGCTTTTTTTTTTTTTTTTTTT	0	32	18	6683
TRH40207	TRH40207	0	ATGGGTTAGAACTACTGTTGATATCAACCCTAATGACTACGTAATTGTTTTTTTTTTTTT	0	33	18	6898
TRH39945	TRH39945	0	TTAAAGAACAGAGCCACACCGGTATTATATGTGTATAGTTATATTGCGTTTTTTTTTTTT	0	34	18	7113
TRH23804	TRH23804	0	TGAGTTAATGTTTGATATTCGGGGTATCTCACACCTGATCTTTTTTTTTTTTTTTTTTTT	0	35	18	7328
TRH28	TRH28	0	TCTGATTTTAATCTGTATTAAGTTTTAATAGTTCAAGTGTCATTAATTTTACAGGGTATG	0	36	18	7543
TRH40988	TRH40988	0	GTTCAATAATTATATGAGTTAGTTTAAAAAAATACACTTTGAAAAATAAACGTTGGAGCT	0	37	18	7758
TRH32325	TRH32325	0	ACTAAAAAGTTGGACTTGGAGTCCTATAGTAGTTTCAGCGTTAGATTTTTTTTTTTTTTT	0	38	18	7973
TRH41780	TRH41780	0	ATGATTACATTTATACCTATATGGCTGTAAATTTTATTTCTTAGCTGGTGTAGACCTTTT	0	39	18	8188
TRH29256	TRH29256	0	AAGCAAGCTTGTCCTTTAACCACAGGATAGAGTCACTAGCTTTTTTTTTTTTTTTTTTTT	0	40	18	8403
TRH30043	TRH30043	0	AGCTTCACTCACTCATTTGTTATTGACAAATAAAGGTCATCTTTTTTTTTTTTTTTTTTT	0	41	18	8618
TRH37668	TRH37668	0	TATAGATTTTAAAGAGACATAAATGGCATTTTGTTATTTATTAAGGCAAACCTTTTTTTT	0	42	18	8833
TRH29925	TRH29925	0	AGAAATGTAGGGAGAATACAAAAGAAGTGCTGTTTCTAGGATCTTTTTTTTTTTTTTTTT	0	43	18	9048
TRH22648	TRH22648	0	TTCTCTATGCCTTCTTGAATAAGTCTTTCAGACGTGCCTTTTTTTTTTTTTTTTTTTTTT	0	44	18	9263
TRH35250	TRH35250	0	TACTATAGGCACAAAGGGTGTATCACGATATAGAGTCTTCACGTTTTTTTTTTTTTTTTT	0	45	18	9478
TRH30376	TRH30376	0	AGGAAAACAGTGAAGAGGTTGTAGCAAGAGAGATGGCTAGTTTTTTTTTTTTTTTTTTTT	0	46	18	9693
TRH31979	TRH31979	0	GCCTTGGATATATCCCCTTTGTTAATAAAGACAATTCAACCTTTTTTTTTTTTTTTTTTT	0	47	18	9908
TRH25574	TRH25574	0	AGACTTCCATTTCCAATACTACAAGACTCAAGGTTCGTGGTTTTTTTTTTTTTTTTTTTT	0	48	18	10123
TRH39207	TRH39207	0	AGTTGCGTTAAAGAATCCTAAAGCAATAGAGCTTTTTATACCTCCTTTTTTTTTTTTTTT	0	49	18	10338
TRH39617	TRH39617	0	AAAATATTTGTAGTCTTCAATAAACTGTGGTATTTCTTTAGCTAACTCTGCGTTTTTTTT	0	50	18	10553
TRH25253	TRH25253	0	TGTCATTAAAGACATGCTTGACACTGCTGTGGTACAATAGTTTTTTTTTTTTTTTTTTTT	0	51	18	10768
TRH36541	TRH36541	0	AGGCGTGTGTAATAATTTCCTGAATAAAGTTGTAGTATTGTGCTTTTTTTTTTTTTTTTT	0	52	18	10983
TRH26484	TRH26484	0	TTCATCTTTCTCTCATATAGCATCCTACAAGGAACGGGAATTTTTTTTTTTTTTTTTTTT	0	53	18	11198
TRH41638	TRH41638	0	ACTTAATCTGTAGTTCATGTGTAGTTTCAAGCAACAAATGTAGACTAGTGTTTTTTTTTT	0	54	18	11413
TRH29967	TRH29967	0	TGTTTCTCAGGTTACTGAAAGACTCGTGTCCAGGAGTATCTTTTTTTTTTTTTTTTTTTT	0	55	18	11628
TRH23956	TRH23956	0	AAATTATTTGCCTTTTAATAATAGAGCCCCTCCCCCCTTATTTTTTTTTTTTTTTTTTTT	0	56	18	11843
TRH37781	TRH37781	0	GGAAAGACCAAAGATCTAGGTGTCTATGATCCTAATAGAATGCTTTTTTTTTTTTTTTTT	0	57	18	12058
TRH34328	TRH34328	0	AAAAGTAGAAACAAACCGGTATGTATCTGAGAAGCGCAGTTTTTTTTTTTTTTTTTTTTT	0	58	18	12273
TRH41078	TRH41078	0	GTTAACCTGTGATGTTGCCTAGAGCTGTATTTATCTGTTTTTATTTATACTAGTGTTTTT	0	59	18	12488
TRH33364	TRH33364	0	CAATGAAGAAAGAAAATATGGTTTAAAGTGTAATCAAAAATCAGCGTTTTTTTTTTTTTT	0	60	18	12703
TRH30981	TRH30981	0	GGTGACTGTACACTTTACTCACTTGGCTCTGAGTAACCCTTTTTTTTTTTTTTTTTTTTT	0	61	18	12918
TRH31195	TRH31195	0	CTATCTTCACAGTGACTGTTAGACCATAACTACCATCTGCGTTTTTTTTTTTTTTTTTTT	0	62	18	13133
TRH34454	TRH34454	0	GTGTCGCGTAAAAATGGATTTTCGTGTCATACACTTAGAGTTTTTTTTTTTTTTTTTTTT	0	63	18	13348
TRH27125	TRH27125	0	CCATTTTCCTACAAATTGGATTGCCATAGACAGTAAGCTCTTTTTTTTTTTTTTTTTTTT	0	64	18	13563
TRH27018	TRH27018	0	AGAAAAACACTATAATCTCACACTGTCTACCAAACTCCGAACTTTTTTTTTTTTTTTTTT	0	65	18	13778
TRH25962	TRH25962	0	ACACCAGGACGAGACAGTATTGGGAGAATTAGAATAGAGGTTTTTTTTTTTTTTTTTTTT	0	66	18	13993
TRH39024	TRH39024	0	GAAAATTCTGAAATAAAAACAATTTATTGTGGAGGAGAAGTAAGAACGTTTTTTTTTTTT	0	67	18	14208
TRH42086	TRH42086	0	CCTTTCTAAGGGTCCCACTTTTACTGTTGACTAAATTTATATGTTTAGTAGGTTTTTTTT	0	68	18	14423
TRH42717	TRH42717	0	AAAGGAGATGAATTCAAAGTTAAAGTAATAACGAGAAAAGAAAGAGTATTAAGTCGTTTT	0	69	18	14638
TRH37449	TRH37449	0	TAGCCTCTTGAGTTAAGTAGTTGCTTTGTGAGTGAAAATACTTCCTTTTTTTTTTTTTTT	0	70	18	14853
TRH43039	TRH43039	0	TAAGCTATTGGATTACTGCAAGTCAAAAGACATTGTTCTCGTTTTTTTTTTTTTTTTTTT	0	71	18	15068
TRH31152	TRH31152	0	CAGACAAGACGAACAAAAATAAAATATCCCAAGACAAGCATTTTTTTTTTTTTTTTTTTT	0	72	18	15283
TRH22185	TRH22185	0	GCTACAACTTTGGATTCTGCATAATCACGAACACTACCTTTTTTTTTTTTTTTTTTTTTT	0	73	18	15498
TRH37303	TRH37303	0	GAAAGAGAAGCCGGGAAAGTTCTAATAAAAATAGAAAGATTCGTTTTTTTTTTTTTTTTT	0	74	18	15713
TRH43007	TRH43007	0	GGGGATTCGCTTTGGCTAGATTTTCTATTTTAACCCATGCTTTTTTTTTTTTTTTTTTTT	0	75	18	15928
TRH42465	TRH42465	0	ACTATTTGTCTAATTTAACAGTTTTCATACTGGAAATAATATCCAAATTATATGACACGT	0	76	18	16143
TRH31427	TRH31427	0	GAAGAATCAGTCATTAAAATTGACCTGTTCAGGAATAGATATCCTTTTTTTTTTTTTTTT	0	77	18	16358
TRH37681	TRH37681	0	GAACCAACTGTATAACGACTGCATTAGCTCTAAAAATTTTATGACGTTTTTTTTTTTTTT	0	78	18	16573
TRH38389	TRH38389	0	CTGGAGGACAGAGGGAGTAATGTTATAATAATATTTTTATTAGAATGTTCTGATTTTTTT	0	79	18	16788
TRH23816	TRH23816	0	AACTGGCTTTCAACTACCTGAAAGACAAGAAGTTCGTAGATTTTTTTTTTTTTTTTTTTT	0	80	18	17003
TRH35074	TRH35074	0	ATTCTAGATATTTGTTTTTCCAAGGACTGATAACAATCACACTCTCTTTTTTTTTTTTTT	0	81	18	17218
TRH24153	TRH24153	0	TAGTTGTCTGTCTACACAGCATTTCCAAAGGACCTGTAGGTTTTTTTTTTTTTTTTTTTT	0	82	18	17433
TRH34844	TRH34844	0	CATCTCTCCAGCAACAATAACCTAAGATGTCTATAGACATTAGACCTTTTTTTTTTTTTT	0	83	18	17648
TRH39053	TRH39053	0	GTAATAGTAACTGAGAAGAAACTACCAATAAAGAGATGCTTGTGCTAGCTTTTTTTTTTT	0	84	18	17863
TRH36606	TRH36606	0	CGCTGGGTTTGTAATCTTTTGTTATATAAGAGGATGTTTAGGCTTTTTTTTTTTTTTTTT	0	85	18	18078
TRH29606	TRH29606	0	ATTCCTATAAAGCAGCTATTGTTGTCATGATCTTTAGACCAATCTTTTTTTTTTTTTTTT	0	86	18	18293
TRH43597	TRH43597	0	GTAGGATTTATAGAATATTTTCACATGCCTATTTTCATCACCGGTTTTTTTTTTTTTTTT	0	87	18	18508
TRH22175	TRH22175	0	GGAGGGACAAAGCTAGAACTGCCATTTCTACTTATAACAGTTTTTTTTTTTTTTTTTTTT	0	88	18	18723
TRH37953	TRH37953	0	GATGGAAAAATAAAGGTATTTCAAGACAAATACAGATTAAGAGTTGATCCTTTTTTTTTT	0	89	18	18938
TRH43529	TRH43529	0	GCAAGGAGTACAGAGTTGCAGATTTCCAATGTGAAGTTTGTTTTTTTTTTTTTTTTTTTT	0	90	18	19153
TRH32268	TRH32268	0	CCCCAGTGGATAAGTTTTAAAATGTATACAAGGCGGAGTTTTTTTTTTTTTTTTTTTTTT	0	91	18	19368
TRH29380	TRH29380	0	GAACTAGAACTTAGGATCGGAAATTCCCTACTTCTGAATCGTTTTTTTTTTTTTTTTTTT	0	92	18	19583
TRH29639	TRH29639	0	ACTACCCCTTTGTAAGCTATGGAACCCATAGTGTCTACGGTTTTTTTTTTTTTTTTTTTT	0	93	18	19798
TRH39203	TRH39203	0	ATCTACTGTGAATCTACCTACCAGAAGTATGTTGAAATCTTTGCGTTTTTTTTTTTTTTT	0	94	18	20013
TRH29611	TRH29611	0	GGCTTTTAAGTACAAAAATTAAAGGGAACAAAAGCATATTAGTGGTTTTTTTTTTTTTTT	0	95	18	20228
TRH40547	TRH40547	0	TCCTTCAAATCAAGATTTATCCCTGGAAGATTTTATAGTTACTTCTATTATGTTTTTTTT	0	96	18	20443
TRH40965	TRH40965	0	GGTAGTCTTATACTTTCAACAAAGCTGAACCCTAACATTACACTAACCTTTTTTTTTTTT	0	97	18	20658
TRH28885	TRH28885	0	CCTGTGGACTTAACCTCAGAGAGTGACCCCTTTATCCTATTTTTTTTTTTTTTTTTTTTT	0	98	18	20873
TRH27730	TRH27730	0	TCCTGTTTATTATAATCAACCATCATGGATTCCCCACAACTTTTTTTTTTTTTTTTTTTT	0	99	18	21088
TRH41253	TRH41253	0	GATGCTCCTAATGTTCATAAATATAAAGTATTGATACAGTACTCTGTTGGATCTTTTTTT	0	100	18	21303
TRH42566	TRH42566	0	AAGTGGGTTTCTTCCACCAGTATTAACTATATATCTAGTTAAGTACGTTGATGTTTTTTT	0	101	18	21518
TRH25561	TRH25561	0	ATACTCACAGGTATTATCAAGAGTAACCTTTGGAGTGGGTAAAATTTTTTTTTTTTTTTT	0	102	18	21733
TRH38742	TRH38742	0	GACTTGCAAAGAAATACTATGATAAATTATTCAAGGAATACTGCATAGCTTTTTTTTTTT	0	103	18	21948
TRH27449	TRH27449	0	TCTTTCAAGGGAGCTAACTACCAAAAAGTAGGTCCTCTTAATTTTTTTTTTTTTTTTTTT	0	104	18	22163
CTRL:(+)Pro25G_onG3PDH570_1(60)	(+)Pro25G_onG3PDH570_1(60)	0	ATCATCGTAGCTGGTCAGTGTATCCGTGTGAACCATGAGAAGTATGACAATTTTTTTTTT	pos	105	18	22378
CTRL:(-)GD11	(-)GD11	0	GCTAGCTAGCTAGCTAGCGCTAGCGAAAGCTAGCGCTAGCTAGCTAGCTAGCTTTTTTTT	neg	1	19	19
TRH30522	TRH30522	0	TTATTTACTACTTCCTTGGAACCATCTCCAAATTCCAAATAGCTTTTTTTTTTTTTTTTT	0	2	19	234
TRH25674	TRH25674	0	CTTATTCATAAAAATCATAGTTTTGCTGAGAACAGGATTAGGTCCTTTTTTTTTTTTTTT	0	3	19	449
TRH37086	TRH37086	0	GTTGTTGGTGCTAATAGATCTTCCTTTTTATCTTTACGGATCGTTTTTTTTTTTTTTTTT	0	4	19	664
TRH43081	TRH43081	0	GAGGAGGATGTATCCAGTGAACCAGAAGCTTCACCCAGTGTTTTTTTTTTTTTTTTTTTT	0	5	19	879
TRH36458	TRH36458	0	TAATTTCACTTATGGGCCTAATTACCTCTCTGCGGAAGTTTTTTTTTTTTTTTTTTTTTT	0	6	19	1094
TRH33012	TRH33012	0	GGTTATGCACTCTAGTAACCCACGGAAGGATTGTAAGAAGTTTTTTTTTTTTTTTTTTTT	0	7	19	1309
TRH38416	TRH38416	0	CAAGAGCAAATAGTTGTCTCTATTGAGACTGTAACTCGAAATCCTTTTTTTTTTTTTTTT	0	8	19	1524
TRH36616	TRH36616	0	AATTTGCCTCCTAGTTCCATATCTAAAACAAGTTACAATTTAGGACCTTTTTTTTTTTTT	0	9	19	1739
TRH26530	TRH26530	0	ACAGGGCTATATTTTCCTCCCAGTCTAGAGGAGTATCACGTTTTTTTTTTTTTTTTTTTT	0	10	19	1954
TRH29220	TRH29220	0	GATACGCTGAAGACTAAGGGCACATACATGAAGTTTAGCTTTTTTTTTTTTTTTTTTTTT	0	11	19	2169
TRH35364	TRH35364	0	AGACTTTGCTCTTCATTTAAACCAAATCATATTTCATAGTTTACGCTTTTTTTTTTTTTT	0	12	19	2384
TRH35149	TRH35149	0	AGTAAGGAGCTTACTGCAAACACTCTCGTCTTTATGACCGTTTTTTTTTTTTTTTTTTTT	0	13	19	2599
TRH39201	TRH39201	0	TTTCTCTAGTATGTGTCTATGTAACTGAAAAGGAGCTAAAAGATAAACGCTTTTTTTTTT	0	14	19	2814
TRH34549	TRH34549	0	TAGAGATAGATCATGTTCGGAAGAAAAAGCTTATAGAGTGTTTCTTAGCTTTTTTTTTTT	0	15	19	3029
TRH32437	TRH32437	0	ACAATCATTCCTTGTCTAATGATACTCAAACTAATAATGATCATAGGGTTTTTTTTTTTT	0	16	19	3244
TRH26791	TRH26791	0	GAGACTGGAACACCAAAATAGACAATACCAAACCCAATAGTTTTTTTTTTTTTTTTTTTT	0	17	19	3459
TRH25864	TRH25864	0	CTTGGTTGTGGCAGTCAGATGTTCTAGTTGTAATTTCCATTTTTTTTTTTTTTTTTTTTT	0	18	19	3674
TRH23769	TRH23769	0	GATCAGGAAATTTAAGTAGGTCACCTCTTAGCTGCACGTTTTTTTTTTTTTTTTTTTTTT	0	19	19	3889
TRH28424	TRH28424	0	AGACTCCTGCAGATGACGTTATTAATAAAAGCTTAGTTTGGCTTTTTTTTTTTTTTTTTT	0	20	19	4104
TRH22850	TRH22850	0	CTTATCCATCATGATGAACAAGACTGAATTGATAAGACTGCTTTTTTTTTTTTTTTTTTT	0	21	19	4319
TRH36876	TRH36876	0	TTTACTATGCTAAAACTGCAAAGTCGATTATATTTGATGAGGTAGACCTTTTTTTTTTTT	0	22	19	4534
TRH42031	TRH42031	0	CTGTACTAATGCATTTATATATAAATGATTCATACCTGTCACCTAGCAACGTTTTTTTTT	0	23	19	4749
TRH22868	TRH22868	0	TTCTTTTCCATCACTTTTTTTAAACACAACGCTGACGAATTTTTTTTTTTTTTTTTTTTT	0	24	19	4964
TRH22384	TRH22384	0	CTAATTTACTTGATGAAGATCACAAAGCAATTTTGCTACTCTCCTTTTTTTTTTTTTTTT	0	25	19	5179
TRH31861	TRH31861	0	AGAAATTATGACAAATGGATACAATGTACATTGTGTGTGTAGCCTTTTTTTTTTTTTTTT	0	26	19	5394
TRH43393	TRH43393	0	GTTAAGTGTCTTTCCTTTATTTTTTAAAGAATCAATAGCAGCATCTAATCTCTTTTTTTT	0	27	19	5609
TRH22028	TRH22028	0	GACATTAAGTTCTGAAGCAGAGTGGAGATAGATTAGTGACTAGATTTCTTTTTTTTTTTT	0	28	19	5824
TRH31365	TRH31365	0	ACATGGTGTCAGGCTTAAGTTACATCATTAGCTCGGCTATTTTTTTTTTTTTTTTTTTTT	0	29	19	6039
TRH33561	TRH33561	0	GTTTAACAAATGAGAATAAATCACAGAAAAATGAAAGCGATATCATTTTTTTTTTTTTTT	0	30	19	6254
TRH32634	TRH32634	0	TTGGCCTAGAAGACAAAAACAAAGTTCCAATAATAAAATTAGTGGTTTTTTTTTTTTTTT	0	31	19	6469
TRH28812	TRH28812	0	TATCAGAGCCCAGCGTGTCTAATTAGGTAAAGATGGATCTTTTTTTTTTTTTTTTTTTTT	0	32	19	6684
TRH23068	TRH23068	0	TCTAAACACATGAGTCGGGAAACACATAATTCCTCAACTATTTTTTTTTTTTTTTTTTTT	0	33	19	6899
TRH22814	TRH22814	0	AACATGGAAGAGATTCTTGAATATCAGAACACTACCTTCTTCGTTTTTTTTTTTTTTTTT	0	34	19	7114
TRH41874	TRH41874	0	AACAAAGGTACTGCATACTTTATAATGTTGAGGTAAATGATTAATCGTAAGCTTTTTTTT	0	35	19	7329
TRH32885	TRH32885	0	ACTGAGTCTGTTGTTAGAAAAGAAAGTGTGGTTTGTTATAAGCCTTTTTTTTTTTTTTTT	0	36	19	7544
TRH41437	TRH41437	0	AATATTTTAGAAATATGAAATATGATGATATGGACAGAATCAAGAAAGTCTACTACTGGT	0	37	19	7759
TRH35752	TRH35752	0	AAGCAGAGCAAGGAGCTTAGTCTAATTGAACATGACTACTACCTTTTTTTTTTTTTTTTT	0	38	19	7974
TRH30803	TRH30803	0	AGGGTATCCATTTTGAACGTCTTTACCTTGAGGCTACACTTTTTTTTTTTTTTTTTTTTT	0	39	19	8189
TRH29991	TRH29991	0	AGTTGGTTGAGTCAGTTCTATTTCAACAGTATGTTGACCGTTTTTTTTTTTTTTTTTTTT	0	40	19	8404
TRH41688	TRH41688	0	TTATAAAGGGAGACACTTTATTTTTTCACAATTAAATAAGAATTGTAGATTAATACACCT	0	41	19	8619
TRH25367	TRH25367	0	CTTCTTTCCTCGAAGTACAGAACTTGACAAAGAACGACAGTTTTTTTTTTTTTTTTTTTT	0	42	19	8834
TRH32403	TRH32403	0	GAAGGTCGTCACTTGGAATCTTGTAGAGCTCACTATTGTCTTTTTTTTTTTTTTTTTTTT	0	43	19	9049
TRH36589	TRH36589	0	AGTCAGTATGACAAGTAGAGTGGAAATTAGGAAGAGGTTGTACGTTTTTTTTTTTTTTTT	0	44	19	9264
TRH27681	TRH27681	0	CTCACAGTGACAGAACTTGTATAACTATAAACTGTGTGGTCAACTTTTTTTTTTTTTTTT	0	45	19	9479
TRH36603	TRH36603	0	AATATAGCAGATTGCATTGTTTATTGGAAATAATGTAAATGTCCTATGTTTTTTTTTTTT	0	46	19	9694
TRH37056	TRH37056	0	AGGTTCTGCTACCAGTATGAGATACTGACTAGCCTCCTCGTTTTTTTTTTTTTTTTTTTT	0	47	19	9909
TRH36657	TRH36657	0	GCTTTGAGACTATACTTCAGTCAGCCATTAATCATCTATTTGGTTTTTTTTTTTTTTTTT	0	48	19	10124
TRH36810	TRH36810	0	AAGAGACAGCTTGTTGTTAGGAAAATAAACAAAGTAGCTACCCTTTTTTTTTTTTTTTTT	0	49	19	10339
TRH38994	TRH38994	0	AGGACTGGAACTGTAGAAATTTGTCTCTAGAGAAATATTGTGATTATCCTTTTTTTTTTT	0	50	19	10554
TRH39022	TRH39022	0	GTCTATATAGAGATAGTCAAATTCAAGTATGAGCAATGCATTCCGTTTTTTTTTTTTTTT	0	51	19	10769
TRH43343	TRH43343	0	GGCTGAAACTAAGAACTCAGGCTTCAAACGTTCTCGGACCTTTTTTTTTTTTTTTTTTTT	0	52	19	10984
TRH35841	TRH35841	0	CAGTTATTCTTTGCTAATAATTCATGGAAATATGACTGTAGCACCTTTTTTTTTTTTTTT	0	53	19	11199
TRH28904	TRH28904	0	CTTTCCCTCTTCCGGTGATAAAGTTGTTCTTACCTCAGATTTTTTTTTTTTTTTTTTTTT	0	54	19	11414
TRH22612	TRH22612	0	GACTTTAGCCTTTACAGGCTTGCTACTCACTGACCAATCTTTTTTTTTTTTTTTTTTTTT	0	55	19	11629
TRH35724	TRH35724	0	GTGTCACACTCATTTTAAAACCCAAACTCTTAATAAAAATTTTGTACATTTTTTTTTTTT	0	56	19	11844
TRH36523	TRH36523	0	GTGAAAGTCGTAGCACAGTAAGGATGTTTGAATGTATATTGTCTTTTTTTTTTTTTTTTT	0	57	19	12059
TRH35935	TRH35935	0	ATATTTTTTTAAAACTGTTCTGCAAGTCTTTTTGTAACATGCAGTACCTTTTTTTTTTTT	0	58	19	12274
TRH43370	TRH43370	0	ACCTTGCTGGGAACTTAGGGACTGAAGTTGCTCGTGAAAGTTTTTTTTTTTTTTTTTTTT	0	59	19	12489
TRH39300	TRH39300	0	AAATTAAGACATGATTTTTCTCTAGATTTTCTTCACTTCAGTCTTTCTACTAACCTTTTT	0	60	19	12704
TRH37518	TRH37518	0	ATTTTGTTAGACTCAGAGTTTCAGATACTGCTATCTGTGGATACTCGTTTTTTTTTTTTT	0	61	19	12919
TRH30219	TRH30219	0	GCTCTCAGAGGACTTAGTGCTACATCCTGTCACGAGATTATTTTTTTTTTTTTTTTTTTT	0	62	19	13134
TRH25515	TRH25515	0	TACCAAGAGAGGTCTGCACTTTGGAGCTAGTAAATCTGCTTTTTTTTTTTTTTTTTTTTT	0	63	19	13349
TRH43607	TRH43607	0	AGTGGCACCCAGACAAGAACCCGGATAATAAAGAATTTGCTTTTTTTTTTTTTTTTTTTT	0	64	19	13564
TRH36853	TRH36853	0	CCCCAGTCACGACTTACATGATAGATGTCGTTCTACACTATTTTTTTTTTTTTTTTTTTT	0	65	19	13779
TRH33931	TRH33931	0	ATGGAGTACTTTTAGATTATTAGCACCTGTTTTTACCTCGTTTGTGTTTTTTTTTTTTTT	0	66	19	13994
TRH32223	TRH32223	0	CTGGAAAGAGAAAAATAACTACCACTCCGTCTTCGTGAAATTTTTTTTTTTTTTTTTTTT	0	67	19	14209
TRH28087	TRH28087	0	ATGAATCCATTACCAAAAATATATCTTCAGGTGGACGTAAATTTTTTTTTTTTTTTTTTT	0	68	19	14424
TRH26382	TRH26382	0	CTCCAGATAGAAAATCTGCCTTCTAGAACTACCGGGAAGTTTTTTTTTTTTTTTTTTTTT	0	69	19	14639
TRH29406	TRH29406	0	ATACAAGGACAAAGAGATAATTAAGACTGAAAGCAAGACCCGTTTTTTTTTTTTTTTTTT	0	70	19	14854
TRH42167	TRH42167	0	GAAATGACCTCATAGTTTTTAATAAAGTTTATTTACCTAAAATGTGCTAGTAGCATCTTT	0	71	19	15069
TRH38659	TRH38659	0	GCTTAATGTGTTTTTTAAGCCTTCAGGTATTTTATAAGCTTTAAGATCCTTTTTTTTTTT	0	72	19	15284
TRH30831	TRH30831	0	ACCTCCTTTTAACCCAGTTAACATTCAAAGTGCCTTTGACTTTTTTTTTTTTTTTTTTTT	0	73	19	15499
TRH38230	TRH38230	0	AATTAAGGTGCGATATTAGTGTTAGAGGATAAGATACCGCATACCTTTTTTTTTTTTTTT	0	74	19	15714
TRH34365	TRH34365	0	CTGAGAGCTATGCTAAGCAAAGCATAACATTTTGTAGTTAATGATTTTTTTTTTTTTTTT	0	75	19	15929
TRH27243	TRH27243	0	TGCCCCCAAGTGATCACAGTTAGTATTTTGGAATATACGTTTTTTTTTTTTTTTTTTTTT	0	76	19	16144
TRH42794	TRH42794	0	AATTATCTGATCAACTAGAAACTCAAGAATTTATTGCTATAAATGTAGTTTACCTAGATG	0	77	19	16359
TRH36435	TRH36435	0	ACATCATTTCTACTCCTACCTAGCCTCCTATACTGGACTAGGGTTTTTTTTTTTTTTTTT	0	78	19	16574
TRH35047	TRH35047	0	GGTGGTGTACAGAACGCACGTAAGTGTGATAACTATTATGTTTTTTTTTTTTTTTTTTTT	0	79	19	16789
TRH31938	TRH31938	0	ATCTTATGAACGTGTATCCTCAAGTGTCATTTACTGACTGTTGTTTTTTTTTTTTTTTTT	0	80	19	17004
TRH37271	TRH37271	0	AGCCAACTTGTGTCACTGTATAAATCTATGTAATGCTATGATCGTTTTTTTTTTTTTTTT	0	81	19	17219
TRH42793	TRH42793	0	TTTTTTTTCTGTTTTTTATATGTCTTCATGCATAAGAACTCTAATTTTTAAAGCTTTATA	0	82	19	17434
TRH41108	TRH41108	0	GACTGAATCATCACATAACACCACAAACAGTAAACTAAATATAGAAATAAGACGTTTTTT	0	83	19	17649
TRH24624	TRH24624	0	CAAGAGAAGGTTCTATTGCTTACTTCAGGCTTTCGTCTGTTTTTTTTTTTTTTTTTTTTT	0	84	19	17864
TRH28478	TRH28478	0	TGAGCTTTTGTCACTACCCCTCAATCTTTGCTGTTAATAATTTTTTTTTTTTTTTTTTTT	0	85	19	18079
TRH33596	TRH33596	0	AATGTATATTTTGATGAGTTAGGATGTTAATTTTAAAAAGTCAGCCGATTTTTTTTTTTT	0	86	19	18294
TRH32335	TRH32335	0	ATAGAGGAACTAAAGCTTAGAGGTTTTGAAGTGGAGATCCGTTTTTTTTTTTTTTTTTTT	0	87	19	18509
TRH32236	TRH32236	0	ATGACCTCTGAATCTCTTTCTAATACAGATTCTAGTTTTAGGCCATTTTTTTTTTTTTTT	0	88	19	18724
TRH23948	TRH23948	0	CCAAATATAAAGATGTCCATCCTGATGCTTATGTCCGAAGTTTTTTTTTTTTTTTTTTTT	0	89	19	18939
TRH24751	TRH24751	0	TTATAGAATTGCTTTACTTTCAGAAAATGTTTTAGGGTAACTGCATAAGATTTTTTTTTT	0	90	19	19154
TRH22719	TRH22719	0	AAAGCAGCACCCTTAGAGATGGACTCTAGATCAATGAAAGTTTTTTTTTTTTTTTTTTTT	0	91	19	19369
TRH33258	TRH33258	0	ATTTAAAGATCCAATAATGAATATAAACTGCTCACCTACCTTCAGTCGTTTTTTTTTTTT	0	92	19	19584
TRH31040	TRH31040	0	GATTATGATTCAGGCGACATAAAACAAGTTGTTAAATCAAGCTTTTTTTTTTTTTTTTTT	0	93	19	19799
TRH23136	TRH23136	0	AAAACACTTGTCCTTTCTTCTATGTGATACAACAGACGTTACCTTTTTTTTTTTTTTTTT	0	94	19	20014
TRH23863	TRH23863	0	GATTGATCAGACACCATACAATAAGAGTGCTACGTTCTGGTTTTTTTTTTTTTTTTTTTT	0	95	19	20229
TRH33980	TRH33980	0	ACTGTGGACCAGGGGAAATTTTTATCAATATTTTACACCCTTTTTTTTTTTTTTTTTTTT	0	96	19	20444
TRH38371	TRH38371	0	GTATAGATAAGGTAGAGGTCAGCAGGCTATATAGTACTTGTGACATCCGTTTTTTTTTTT	0	97	19	20659
TRH25894	TRH25894	0	CTTGTAACACAGATAGCAACTGACTGCCAAGTTAAACAGCTTTTTTTTTTTTTTTTTTTT	0	98	19	20874
TRH40342	TRH40342	0	TTGGTATATTGTTTAAGAAAACTTTAAATAGAAAGGAAACAGTGTAAATGTACGCTTTTT	0	99	19	21089
TRH33363	TRH33363	0	AGGTGTCCAGTTTACTTCAGTCCATCTTACAGCTCTATAAGCTTTTTTTTTTTTTTTTTT	0	100	19	21304
TRH39425	TRH39425	0	AATAGAGCAAGACTTAAGGAAATAATGAGGTAGATTGTCCATTCTACTAGATTTTTTTTT	0	101	19	21519
TRH35881	TRH35881	0	GACCAAGGAACTCTGTTTCTAGTAGACGGTACTGTTTACCTAAGTTTTTTTTTTTTTTTT	0	102	19	21734
TRH26702	TRH26702	0	ACTCTAAGGAGGATGTTCTGGTTTCAGAGAATGGTTTTCCTTTTTTTTTTTTTTTTTTTT	0	103	19	21949
TRH31256	TRH31256	0	TGTTCTTTTCATATGTATTCTTGAACAGAGCGGCAGAGTATTTTTTTTTTTTTTTTTTTT	0	104	19	22164
CTRL:(-)GD11	(-)GD11	0	GCTAGCTAGCTAGCTAGCGCTAGCGAAAGCTAGCGCTAGCTAGCTAGCTAGCTTTTTTTT	neg	105	19	22379
CTRL:(-)3xSLv1	(-)3xSLv1	0	GCTAGCGAAAGCTAGCTTTTCGATCGGAAACGATCGTTTTCCAGTGACGAAAGTCACTGG	neg	1	20	20
TRH22528	TRH22528	0	TCTATTGAAGGCAACTTAAGGCATTACAAACAAGATCGTCTTTTTTTTTTTTTTTTTTTT	0	2	20	235
TRH33534	TRH33534	0	AAACTTAGACCTAATTTTGCCTACTTTGAGAAATTACACTGTCGTTTTTTTTTTTTTTTT	0	3	20	450
TRH38198	TRH38198	0	CAAAGACTTTAAAGTTTCCAGTGTTATTGTTGATGTCTTTGATACATTTTTTTTTTTTTT	0	4	20	665
[truncated: 20,576 more rows]
