# Supplementary material for: The functional landscape of mouse gene expression
Source: J Biol. 2004 Dec 6;3(5):21. doi: 10.1186/jbiol16 (PMC549719; doi:10.1186/jbiol16)
Supplement: Additional data file 5 — Array Master file - 41,699 probes; the Master file contains probe sequences, columns listing the closest sequences in RIKEN, ENSEMBL, Refseq, and Unigene; GenBank description, EST overlap, GO-BP annotations, Domain (most significant) [file jbiol16-s5.xls]

## Sheet: lookuptable
Sort	Probe name	Gene number	XM	XM - truncated	Gi	Probe sequence	Description (Genbank)	Closest Unigene	Closest RefSeq	closest Ensembl	closest Riken	EST hit?	GO (merged)	Domains (top hit)	Domain description
1	TRH28253	Gene1	XM_142314.1	XM_142314	Gi|20986385	AGACTTGCGTTACTTGTGAAGTGTCCTACTGTGATGAGTGTTTTTTTTTTTTTTTTTTTT	Mus musculus similar to midline 1; Finger on X and Y (in rat only on X) (Mid1), mRNA	NM_010797	NM_010797.1	ENST00000317552	#N/A	1	microtubule cytoskeleton organization and biogenesis [GO:0000226], organelle organization and biogenesis [GO:0006996], cytoskeleton organization and biogenesis [GO:0007010], microtubule-based process [GO:0007017], cytoplasm organization and biogenesis [GO:0007028], development [GO:0007275], embryogenesis and morphogenesis [GO:0007345], pattern specification [GO:0007389], physiological processes […	BBOX	B-Box-type zinc finger;
2	TRH35984	Gene2	XM_159505.1	XM_159505	Gi|20986383	ATATGGTTAGCTAAGCTGTCTTATGCTGGGTTATCAGTAGATCGTTTTTTTTTTTTTTTT	Mus musculus LOC212387 (LOC212387), mRNA	NM_010797	NM_010797.1	#N/A	#N/A	1	uncharacterized	#N/A	#N/A
3	TRH27663	Gene3	XM_159504.1	XM_159504	Gi|20986381	GATACTGAAACATACAGCCCAGTAGATCTGGAACCATATAGCTTTTTTTTTTTTTTTTTT	Mus musculus LOC212385 (LOC212385), mRNA	#N/A	#N/A	#N/A	#N/A	0	uncharacterized	#N/A	#N/A
4	TRH23873	Gene4	XM_159502.1	XM_159502	Gi|20986379	AAAAACACGTATCATATTATTGAAGACCTGCCTCACATTAACGTTTTTTTTTTTTTTTTT	Mus musculus LOC212091 (LOC212091), mRNA	#N/A	#N/A	#N/A	#N/A	0	uncharacterized	#N/A	#N/A
5	TRH27997	Gene5	XM_159500.1	XM_159500	Gi|20986377	AACATAAGTTCAGATGAAAAAGTTATCAACTCCACTCTAGCTGCTTTTTTTTTTTTTTTT	Mus musculus LOC212074 (LOC212074), mRNA	NM_009082	#N/A	#N/A	#N/A	1	uncharacterized	#N/A	#N/A
6	TRH35705	Gene6	XM_159492.1	XM_159492	Gi|20986373	AATTCCAAAGTTCCTTACTCTGTGTCAATTAGATGCTTACCGTTTTTTTTTTTTTTTTTT	Mus musculus LOC212051 (LOC212051), mRNA	#N/A	#N/A	#N/A	#N/A	0	uncharacterized	#N/A	#N/A
7	TRH38366	Gene7	XM_159489.1	XM_159489	Gi|20986371	ATTGTTTTTTTTAAAAAAGAAGATGAAACATTCTATAAACTACAGGCTAAGTGGTTTTTT	Mus musculus LOC212041 (LOC212041), mRNA	#N/A	#N/A	#N/A	ri|E330019F11|PX00211D14|2972	1	uncharacterized	#N/A	#N/A
8	TRH41077	Gene8	XM_142305.1	XM_142305	Gi|20986369	ATTTTTACCCTTCATTCAAACAATATCAAAAAATATAAAACTAGTATTCGAAGCTTTTTT	Mus musculus similar to Transcription elongation factor S-II (RNA polymerase II elongation factor DMS-II) (TFIIS) (LOC245695), mRNA	#N/A	#N/A	ENST00000314720	ri|A630018P17|PX00144C01|910	1	RNA elongation [GO:0006354], physiological processes [GO:0007582]	TFS2M	Domain in the central regions of transcript...
9	TRH37186	Gene9	XM_142303.1	XM_142303	Gi|20986365	CGTTAGAAGGTCAGACCACCTACTCTTCTAATTTTACTCCTAAGGTTTTTTTTTTTTTTT	Mus musculus similar to evidence:NAS~hypothetical protein~putative (LOC245693), mRNA	#N/A	#N/A	#N/A	#N/A	1	uncharacterized	#N/A	#N/A
10	TRH24120	Gene10	XM_142297.1	XM_142297	Gi|20986359	AGCATCTTGATATCCACATTTTAAGGGTAGTTTGGGTTATTTTTTTTTTTTTTTTTTTTT	Mus musculus similar to ankyrin repeat and SOCS box-containing protein 9~data source:MGD, source key:MGI:1916549, evidence:ISS~putative (LOC245691), mRNA	NM_027027	NM_027027.1	#N/A	ri|1700011M07|ZX00036D02|1130	1	cell communication [GO:0007154], signal transduction [GO:0007165], intracellular signaling cascade [GO:0007242]	Arp	FOG: Ankyrin repeat [General function prediction...
11	TRH28970	Gene11	XM_159481.1	XM_159481	Gi|20986355	TACAAACAATGGAGTACGCAGGCTCTCATTAAGGCTTTACTTTTTTTTTTTTTTTTTTTT	Mus musculus LOC211994 (LOC211994), mRNA	#N/A	#N/A	#N/A	#N/A	0	uncharacterized	#N/A	#N/A
12	TRH27877	Gene12	XM_142294.1	XM_142294	Gi|20986353	TCACAGCAAGAGTTTCATTGGGTATAAGAAAGCGTACTAGTTTTTTTTTTTTTTTTTTTT	Mus musculus similar to DC22 (LOC245689), mRNA	NM_026887	NM_026887.1	ENST00000300912	ri|1500012A13|R000020F07|1782	1	transport [GO:0006810], intracellular protein transport [GO:0006886], endocytosis [GO:0006897], physiological processes [GO:0007582], protein transport [GO:0015031], vesicle-mediated transport [GO:0016192]	Adap_comp_sub	Adaptor complexes medium subunit fam...
13	TRH22918	Gene13	XM_159480.1	XM_159480	Gi|20986351	TTCATCCAAAAGAGGACTATCTTATTATCCCAGGCTACATTTTTTTTTTTTTTTTTTTTT	Mus musculus LOC211992 (LOC211992), mRNA	#N/A	#N/A	#N/A	#N/A	0	uncharacterized	#N/A	#N/A
14	TRH24347	Gene14	XM_159475.1	XM_159475	Gi|20986347	GAGTAGATAAGACAAGATTTTCAGGAGGGCTGGAGCTACCTTTTTTTTTTTTTTTTTTTT	Mus musculus LOC211965 (LOC211965), mRNA	#N/A	#N/A	#N/A	#N/A	1	uncharacterized	#N/A	#N/A
15	TRH40180	Gene15	XM_159474.1	XM_159474	Gi|20986345	CAAGAACAGAATTCAATAAAGACAAACAATAAGGTACTTGAGTATAGAAAACTAGGTTTT	Mus musculus LOC211964 (LOC211964), mRNA	#N/A	#N/A	#N/A	#N/A	1	uncharacterized	#N/A	#N/A
16	TRH41462	Gene16	XM_159469.1	XM_159469	Gi|20986339	GCAAATTAATAGAATATAAAGTAGGGACTGTGTGGTATAAAGAAAAATTAATGCGTTTTT	Mus musculus LOC211711 (LOC211711), mRNA	#N/A	#N/A	#N/A	#N/A	0	uncharacterized	#N/A	#N/A
17	TRH21536	Gene17	XM_159467.1	XM_159467	Gi|20986335	GTTTTAACTTCAAGGGAAGGCAAGGTGGCTTTGTTATTTTTTTTTTTTTTTTTTTTTTTT	Mus musculus LOC211697 (LOC211697), mRNA	#N/A	#N/A	#N/A	#N/A	0	uncharacterized	#N/A	#N/A
18	TRH31114	Gene18	XM_142285.1	XM_142285	Gi|20986331	AGTCGTTCAGATTCTAGTTACCGCATGTCTGCTACTGAAATTTTTTTTTTTTTTTTTTTT	Mus musculus similar to evidence:NAS~hypothetical protein~putative (LOC245686), mRNA	#N/A	#N/A	#N/A	#N/A	1	uncharacterized	#N/A	#N/A
19	TRH29119	Gene19	XM_142284.1	XM_142284	Gi|20986329	GAGTAGCCATGAAGTTCGAAAACTACATTAGAACGCTTAATTTTTTTTTTTTTTTTTTTT	Mus musculus similar to sex comb on midleg-like 2 (Drosophila); sex comb on midleg (Drosophila)-like 2; sex comb on midleg like 2 (LOC245685), mRNA	#N/A	#N/A	#N/A	#N/A	1	uncharacterized	SAM	Sterile alpha motif. Widespread domain in sig...
20	TRH23830	Gene20	XM_142276.1	XM_142276	Gi|20986327	TAAAGAAATATTTGGAACTTGAGATGGGTGAGCTCTTAGATACTCTTTTTTTTTTTTTTT	Mus musculus similar to Heat shock protein HSP 90-beta (HSP 84) (LOC211639), mRNA	#N/A	#N/A	#N/A	#N/A	0	uncharacterized	HSP90	Hsp90 protein
21	TRH24213	Gene21	XM_142275.1	XM_142275	Gi|20986325	ACTCACTGCGTAAACCAAATCTGTGCCTGAAAATTAGACTTTTTTTTTTTTTTTTTTTTT	Mus musculus LOC211638 (LOC211638), mRNA	NM_027141	#N/A	#N/A	#N/A	1	uncharacterized	#N/A	#N/A
22	TRH30567	Gene22	XM_142270.1	XM_142270	Gi|20986321	CTGTGACAGACTATTCAGTCACAAGAAATAACGTCATACAGCTTTTTTTTTTTTTTTTTT	Mus musculus similar to connector enhancer of KSR2A (LOC245684), mRNA	NM_177751	NM_177751.2	ENST00000279451	#N/A	1	transport [GO:0006810], cell communication [GO:0007154], signal transduction [GO:0007165], intracellular signaling cascade [GO:0007242], physiological processes [GO:0007582]	SAM	Sterile alpha motif. Widespread domain in sig...
23	TRH20975	Gene23	XM_142264.1	XM_142264	Gi|20986311	AATATAGAACACTGGAGGACTGGAGGAAATATAATCCTTTAATGCTTTTTTTTTTTTTTT	Mus musculus similar to data source:SPTR, source key:P31790, evidence:ISS~putative~related to RETROVIRUS-RELATED GAG POLYPROTEIN (LOC245679), mRNA	#N/A	#N/A	#N/A	ri|9530028C05|PX00111B24|2993	1	uncharacterized	Gag_p10	Retroviral GAG p10 protein. This family co...
24	TRH28707	Gene24	XM_142263.1	XM_142263	Gi|20986309	TGAGGGGTTTGTAAGCACATGTGAGGTATATGTTTATATCGTTTTTTTTTTTTTTTTTTT	Mus musculus similar to hypothetical protein FLJ20514 (LOC245678), mRNA	#N/A	#N/A	#N/A	ri|4930503H13|PX00032F04|750	1	uncharacterized	#N/A	#N/A
25	TRH39929	Gene25	XM_142262.1	XM_142262	Gi|20986307	GAGGAAATTGAGTGTGTAGAAATGGTAGATATTGATAGTACTCGAGTGTTTTTTTTTTTT	Mus musculus similar to PATCHED PROTEIN HOMOLOG 1 (PTC1) (PTC) (LOC211612), mRNA	#N/A	#N/A	ENST00000297890	ri|9630036J22|PX00116M24|2368	1	uncharacterized	Patched	Patched family. The transmembrane protein ...
26	TRH33006	Gene26	XM_136142.1	XM_136142	Gi|20986299	AAGAACTCAACTGTTTCATTACTGAGTATGATAATTCTCAAGATTTCGTTTTTTTTTTTT	Mus musculus similar to guanylate kinase-interacting protein 1 Maguin-1, membrane-associated - rat (LOC237246), mRNA	#N/A	NM_146062.1	#N/A	#N/A	1	uncharacterized	#N/A	#N/A
27	TRH32454	Gene27	XM_125474.1	XM_125474	Gi|20986297	AGATATGTACAATATCATTAGAATTCACAATCAGAATAATGAGCAAGCGTTTTTTTTTTT	Mus musculus similar to CYTOCHROME C-TYPE HEME LYASE (CCHL) (HOLOCYTOCHROME C-TYPE SYNTHASE) (LOC237245), mRNA	NM_008222	NM_008222.2	ENST00000321143	ri|4732415N24|PX00050M23|3360	1	electron transport [GO:0006118], histogenesis and organogenesis [GO:0007397], physiological processes [GO:0007582]	Cyto_heme_lyase	Cytochrome c/c1 heme lyase
28	TRH21492	Gene28	XM_136160.1	XM_136160	Gi|20986293	AATAACTCAAGAACACAATGATTTGTGCCTACAATCACTTAGTAATTTTTTTTTTTTTTT	Mus musculus amelogenin (Amel), mRNA	#N/A	NM_009666.1	ENST00000215479	ri|4833404E21|PX00027J04|812	1	skeletal development [GO:0001501], ossification [GO:0001503], development [GO:0007275], physiological processes [GO:0007582], morphogenesis [GO:0009653], organogenesis [GO:0009887], bone remodeling [GO:0046849]	Amelogenin	pfam02948
29	TRH40815	Gene29	XM_125471.1	XM_125471	Gi|20986291	GTTTTTCAAATCAGAAGGGTCAGTGTATTATATACTAAGTGGGATATATATGACGTTTTT	Mus musculus Rho GTPase activating protein 6 (Arhgap6), mRNA	NM_009707	NM_009707.1	ENST00000253902	ri|C130002I12|PX00166H19|1311	1	organelle organization and biogenesis [GO:0006996], cytoskeleton organization and biogenesis [GO:0007010], cytoplasm organization and biogenesis [GO:0007028], cell communication [GO:0007154], signal transduction [GO:0007165], intracellular signaling cascade [GO:0007242], small GTPase mediated signal transduction [GO:0007264], Rho protein signal transduction [GO:0007266], physiological processes […	RhoGAP	GTPase-activator protein for Rho-like GTPa...
30	TRH37943	Gene30	XM_136159.1	XM_136159	Gi|20986285	ATGAACGTATACTTAGGTTAAACATTATTCTGGTAGACAGCGCATTTTTTTTTTTTTTTT	Mus musculus male-specific lethal-3 homolog 1 (Drosophila) (Msl3l1), mRNA	NM_010832	NM_133751.1	ENST00000312196	ri|E230002A09|PX00208L08|1403	1	DNA metabolism [GO:0006259], DNA packaging [GO:0006323], establishment and/or maintenance of chromatin architecture [GO:0006325], chromatin assembly/disassembly [GO:0006333], chromosome organization and biogenesis (sensu Eukarya) [GO:0007001], physiological processes [GO:0007582]	#N/A	#N/A
31	TRH25283	Gene31	XM_142311.1	XM_142311	Gi|20986283	GTTCCCCTTTAGCAACTATCAAACCAACTCTGACCTAAGCTTTTTTTTTTTTTTTTTTTT	Mus musculus similar to data source:SPTR, source key:Q29168, evidence:ISS~homolog to UNKNOWN PROTEIN (FRAGMENT)~putative (LOC237241), mRNA	#N/A	NM_025395.1	#N/A	ri|1110027L01|R000017A05|1181	1	uncharacterized	H3	Histone H3;
32	TRH26926	Gene32	XM_159501.1	XM_159501	Gi|20986281	TAATCAGGATTTGGTTAACATGCTGTATAGGACGCCAGTTTTTTTTTTTTTTTTTTTTTT	Mus musculus LOC237240 (LOC237240), mRNA	#N/A	#N/A	#N/A	#N/A	0	uncharacterized	#N/A	#N/A
33	TRH41146	Gene33	XM_159499.1	XM_159499	Gi|20986277	CTGGAAAGGTTAGGGTAACAACTACACCTAACTCGCAAATTTTTTTTTTTTTTTTTTTTT	Mus musculus LOC237238 (LOC237238), mRNA	#N/A	#N/A	#N/A	#N/A	0	uncharacterized	#N/A	#N/A
34	TRH36622	Gene34	XM_159498.1	XM_159498	Gi|20986275	TGTGATATATAGAAGGATATGTTCACTTAGGAGCCCGTCTAAATTTTTTTTTTTTTTTTT	Mus musculus LOC237237 (LOC237237), mRNA	#N/A	#N/A	#N/A	#N/A	0	uncharacterized	#N/A	#N/A
35	TRH37224	Gene35	XM_136166.1	XM_136166	Gi|20986269	AAGATGCCACATTGTGAGAAAAAAGTAAATAATAAATTCATACAACTCTTTTTTTTTTTT	Mus musculus similar to KIAA0316 protein (LOC237234), mRNA	#N/A	#N/A	ENST00000304087	#N/A	1	cell communication [GO:0007154], signal transduction [GO:0007165], cell surface receptor linked signal transduction [GO:0007166], G-protein coupled receptor protein signaling pathway [GO:0007186], neuropeptide signaling pathway [GO:0007218], intracellular signaling cascade [GO:0007242]	B41	Band 4.1 homologues; Also known as ezrin/radi...
36	TRH23831	Gene36	XM_159496.1	XM_159496	Gi|20986263	AAGTAAAAGCTCGAAGAGAACAAAAACTGACAGAAACGTCTTTTTTTTTTTTTTTTTTTT	Mus musculus LOC237232 (LOC237232), mRNA	#N/A	#N/A	#N/A	#N/A	0	uncharacterized	#N/A	#N/A
37	TRH24493	Gene37	XM_159495.1	XM_159495	Gi|20986261	CTGGTTATATTATACAGCACTGACTCCTCACAGTTACTTCCTATGCTTTTTTTTTTTTTT	Mus musculus LOC237231 (LOC237231), mRNA	#N/A	#N/A	#N/A	#N/A	0	uncharacterized	#N/A	#N/A
38	TRH29034	Gene38	XM_136161.1	XM_136161	Gi|20986259	GGTATGACGATTTGTACATTGATTCCATTAGGCAATACTAGTGTTTTTTTTTTTTTTTTT	Mus musculus toll-like receptor 8 (Tlr8), mRNA	NM_133212	NM_133212.1	ENST00000218032	#N/A	1	response to stress [GO:0006950], defense response [GO:0006952], inflammatory response [GO:0006954], immune response [GO:0006955], physiological processes [GO:0007582], response to external stimulus [GO:0009605], response to biotic stimulus [GO:0009607], response to wounding [GO:0009611], response to pest/pathogen/parasite [GO:0009613], innate immune response [GO:0045087]	COG4886	COG4886
39	TRH33093	Gene39	XM_159493.1	XM_159493	Gi|20986251	CATCTATAGCTCAACTTGATTTTGAAGCTTGGTTTAAGCTTATGTTTTTTTTTTTTTTTT	Mus musculus LOC237227 (LOC237227), mRNA	#N/A	#N/A	#N/A	#N/A	0	uncharacterized	#N/A	#N/A
40	TRH34217	Gene40	XM_125469.1	XM_125469	Gi|20986247	TAATATGGCTTCCGGAATTGGATGTAAGTAATTTTGCTATATCTTTTTTTTTTTTTTTTT	Mus musculus similar to UDP-Gal:betaGlcNAc beta 1,4-galactosyltransferase, polypeptide 6; beta-1, 4-galactosyltransferase VI; UDP-Gal:glucosylceramide beta-1,4-galactosyltransferase (LOC237225), mRNA	NM_019737	NM_019737.1	ENST00000237019	#N/A	1	lipid metabolism [GO:0006629], membrane lipid metabolism [GO:0006643], sphingolipid metabolism [GO:0006665], physiological processes [GO:0007582], lipid biosynthesis [GO:0008610], biosynthesis [GO:0009058], sphingolipid biosynthesis [GO:0030148], membrane lipid biosynthesis [GO:0046467]	Galactosyl_T_2	Galactosyltransferase. This is a fa...
41	TRH39157	Gene41	XM_159491.1	XM_159491	Gi|20986245	ATGTACTGACATTTAGGTTGACATATACTACACAGAATATTCAAGATGCCTTTTTTTTTT	Mus musculus LOC237224 (LOC237224), mRNA	#N/A	#N/A	#N/A	#N/A	0	uncharacterized	#N/A	#N/A
42	TRH25466	Gene42	XM_159490.1	XM_159490	Gi|20986243	GTCAGTCAGTACATTTCTTATCTTCGATAGAAGCATCGAGGTTTTTTTTTTTTTTTTTTT	Mus musculus LOC237223 (LOC237223), mRNA	#N/A	#N/A	#N/A	#N/A	1	uncharacterized	#N/A	#N/A
43	TRH41149	Gene43	XM_136132.1	XM_136132	Gi|20986241	TACTTGGAAAATGTTATAATATGGATTTAGTATTACTAATAAAAGCCTGGGTTACACTTT	Mus musculus RIKEN cDNA 1110066L09 gene (1110066L09Rik), mRNA	NM_025432	NM_025319.1	ENST00000254178	ri|0610009B22|R000002C24|796	1	skeletal development [GO:0001501], transport [GO:0006810], intracellular protein transport [GO:0006886], ER to Golgi transport [GO:0006888], nonselective vesicle transport [GO:0006899], development [GO:0007275], physiological processes [GO:0007582], protein secretion [GO:0009306], morphogenesis [GO:0009653], organogenesis [GO:0009887], protein transport [GO:0015031], vesicle-mediated transport [G…	Sybindin	Sybindin-like family. Sybindin is a physi...
44	TRH29859	Gene44	XM_136153.1	XM_136153	Gi|20986239	ATGTGGTAATAACATTAGCTGTCTAGTTTCTCACAAGAAGTCACGTTTTTTTTTTTTTTT	Mus musculus similar to putative cxorf-5 related protein (LOC237222), mRNA	NM_177429	NM_177429.2	#N/A	#N/A	1	uncharacterized	#N/A	#N/A
45	TRH41394	Gene45	XM_136131.1	XM_136131	Gi|20986237	CTATTTAGGTGGAAATAGTTGTGGATGTACTAAAGAATAATGAAATAAAATTATAGCTTC	Mus musculus glycoprotein m6b (Gpm6b), mRNA	NM_023122	NM_023122.1	ENST00000050379	ri|2900046P21|ZX00069A01|894	1	development [GO:0007275], neurogenesis [GO:0007399], morphogenesis [GO:0009653], organogenesis [GO:0009887]	Myelin_PLP	Myelin proteolipid protein (PLP or lipo...
46	TRH26226	Gene46	XM_159487.1	XM_159487	Gi|20986227	TCAACTAGAGGCTATGCTGATAACCTGAACTCCATAAGCTTTTTTTTTTTTTTTTTTTTT	Mus musculus LOC237217 (LOC237217), mRNA	#N/A	#N/A	#N/A	#N/A	0	uncharacterized	#N/A	#N/A
47	TRH31723	Gene47	XM_159486.1	XM_159486	Gi|20986225	GTGGCATTAATTCTGATTCAACGAAGAGTGAGTACAGATCTTTTTTTTTTTTTTTTTTTT	Mus musculus LOC237216 (LOC237216), mRNA	#N/A	#N/A	#N/A	#N/A	0	uncharacterized	#N/A	#N/A
48	TRH38798	Gene48	XM_136169.1	XM_136169	Gi|20986219	CTTGCCTAAGTGTTGTGCTTGTAAATACACAGTAATAGTGTCTTTATATCGTTTTTTTTT	Mus musculus similar to guanylate kinase-interacting protein 1 Maguin-1, membrane-associated - rat (LOC237213), mRNA	#N/A	NM_010297.1	ENST00000218075	#N/A	1	transport [GO:0006810], ion transport [GO:0006811], small molecule transport [GO:0006832], cell communication [GO:0007154], signal transduction [GO:0007165], cell surface receptor linked signal transduction [GO:0007166], cell-cell signaling [GO:0007267], synaptic transmission [GO:0007268], physiological processes [GO:0007582], transmission of nerve impulse [GO:0019226]	Neur_chan_LBD	pfam02931
49	TRH33216	Gene49	XM_142299.1	XM_142299	Gi|20986217	CCTACTGTGCTTTTGCCCCTAGACATGTACAAAGTACTTATTTTTTTTTTTTTTTTTTTT	Mus musculus similar to Macrophage Migration Inhibitory Factor (LOC237212), mRNA	#N/A	#N/A	#N/A	#N/A	1	uncharacterized	MIF	Macrophage migration inhibitory factor (MIF)
50	TRH32989	Gene50	XM_136156.1	XM_136156	Gi|20986213	GATCTGTACCTGCAACTCAATCGTTTACTAGAAAGCAATAGGTTTTTTTTTTTTTTTTTT	Mus musculus RIKEN cDNA 2410013I23 gene (2410013I23Rik), mRNA	#N/A	#N/A	ENST00000252430	ri|2410013I23|ZX00081J24|1654	1	cell motility [GO:0006928]	CRAL_TRIO	CRAL/TRIO domain. The original profile h...
51	TRH35344	Gene51	XM_159484.1	XM_159484	Gi|20986211	AGTTTAATGCTAAAAACTATATTGGTGTGCACCCTAAGCTAGACATTTTTTTTTTTTTTT	Mus musculus LOC237210 (LOC237210), mRNA	#N/A	#N/A	#N/A	#N/A	0	uncharacterized	#N/A	#N/A
52	TRH25955	Gene52	XM_159483.1	XM_159483	Gi|20986209	AGAAAACATATTCTTAGAGTTGCAGCCTTATGATTATGCAACTAGATTTTTTTTTTTTTT	Mus musculus LOC237209 (LOC237209), mRNA	#N/A	#N/A	#N/A	#N/A	0	uncharacterized	#N/A	#N/A
53	TRH35695	Gene53	XM_159482.1	XM_159482	Gi|20986207	GAAGAGTAAATGACAGCAACGTCTATGAAGAATATACAACGATAGCTTTTTTTTTTTTTT	Mus musculus LOC237208 (LOC237208), mRNA	#N/A	#N/A	#N/A	#N/A	0	uncharacterized	#N/A	#N/A
54	TRH37413	Gene54	XM_136136.1	XM_136136	Gi|20986205	CTCTTCCACTGTGCTACTCATAATTATCTGAAATGAAATTAGCGTTTTTTTTTTTTTTTT	Mus musculus phosphatidylinositol glycan, class A (Piga), mRNA	#N/A	#N/A	ENST00000297902	ri|A430002P18|PX00134I06|1114	1	physiological processes [GO:0007582], biosynthesis [GO:0009058]	Glycos_transf_1	Glycosyl transferases group 1. Mut...
55	TRH21410	Gene55	XM_136134.1	XM_136134	Gi|20986203	CGGTATATTAAATTTCCAAGGCTAGTTTAGCTGGTGCTTCTTTTTTTTTTTTTTTTTTTT	Mus musculus RIKEN cDNA 2310042L19 gene (2310042L19Rik), mRNA	#N/A	#N/A	ENST00000262698	ri|2310042L19|ZX00040C21|1313	1	uncharacterized	COG1741	Pirin-related protein [General function pred...
56	TRH30987	Gene56	XM_136130.1	XM_136130	Gi|20986201	GTCAGAAACTACTTCCATTATTCTCCCATTGTGGAGTAAGGTTTTTTTTTTTTTTTTTTT	Mus musculus RIKEN cDNA 2010305L05 gene (2010305L05Rik), mRNA	#N/A	#N/A	ENST00000252519	ri|2010305L05|ZX00047I06|1603	1	proteolysis and peptidolysis [GO:0006508], physiological processes [GO:0007582], catabolism [GO:0009056], macromolecule catabolism [GO:0009057], protein metabolism [GO:0019538], protein catabolism [GO:0030163]	Peptidase_M2	Angiotensin-converting enzyme. Member...
57	TRH39715	Gene57	XM_125468.1	XM_125468	Gi|20986199	AATGGATCTTTTTGAATACTGTTTATATTACTCTGTATATGATGCATCGATTTTTTTTTT	Mus musculus kidney-specific membrane protein (Nx17-pending), mRNA	NM_020626	NM_020626.1	ENST00000275927	ri|0610008J07|R000001D12|1210	1	proteolysis and peptidolysis [GO:0006508], physiological processes [GO:0007582], catabolism [GO:0009056], macromolecule catabolism [GO:0009057], protein metabolism [GO:0019538], protein catabolism [GO:0030163]	#N/A	#N/A
58	TRH31270	Gene58	XM_125473.1	XM_125473	Gi|20986195	ATTTATATAAATTTTAAAAAGTCAGGCTTTTCCTCTCTTCAAATATCCCGTTTTTTTTTT	Mus musculus similar to seven in absentia 1B (LOC237207), mRNA	NM_009173	NM_009173.1	ENST00000310892	ri|2810424A13|ZX00083A22|844	1	reproduction [GO:0000003], M phase [GO:0000279], nuclear division [GO:0000280], proteolysis and peptidolysis [GO:0006508], ubiquitin-dependent protein catabolism [GO:0006511], apoptosis [GO:0006915], cell motility [GO:0006928], cell cycle [GO:0007049], meiosis [GO:0007126], male meiosis [GO:0007140], male meiosis I [GO:0007141], cell communication [GO:0007154], cell adhesion [GO:0007155], develop…	Sina	Seven in absentia protein family. The seven i...
59	TRH40212	Gene59	XM_125470.1	XM_125470	Gi|20986193	TTCTTCAGCAGCATCTTGTTTTAATGACTATTAGCTTAAAATTTTAACTAGATTTTTTTT	Mus musculus carbonic anhydrase 5b, mitochondrial (Car5b), mRNA	NM_019513	NM_019513.1	ENST00000307693	ri|B430312O10|PX00072H23|3160	1	one-carbon compound metabolism [GO:0006730], physiological processes [GO:0007582]	Cah	Carbonic anhydrase [Inorganic ion transport and ...
60	TRH22076	Gene60	XM_159479.1	XM_159479	Gi|20986191	GCCATCTTCTTCTAAGTGGAACCTATGGAAAGAATTGGACTTTTTTTTTTTTTTTTTTTT	Mus musculus LOC237206 (LOC237206), mRNA	#N/A	#N/A	#N/A	#N/A	0	uncharacterized	#N/A	#N/A
61	TRH22075	Gene61	XM_142293.1	XM_142293	Gi|20986187	AGGACAGCAGTTCATATATGAACACTTGGTGACATTACCTTTTTTTTTTTTTTTTTTTTT	Mus musculus similar to fusion, derived from t(12;16) malignant liposarcoma (LOC237204), mRNA	#N/A	NM_139149.1	#N/A	ri|D430004D17|PX00193M20|2624	1	uncharacterized	#N/A	#N/A
62	TRH26569	Gene62	XM_159477.1	XM_159477	Gi|20986185	AGTAGGAAGCAATGTAAGGGAAATACGGTCTTATCCCATGTTTTTTTTTTTTTTTTTTTT	Mus musculus LOC237203 (LOC237203), mRNA	#N/A	#N/A	#N/A	#N/A	0	uncharacterized	#N/A	#N/A
63	TRH31297	Gene63	XM_159476.1	XM_159476	Gi|20986183	ACAATCATTCCTTGTCTAATGATACTCAAACTAATAATGATCATAGGGTTTTTTTTTTTT	Mus musculus LOC237202 (LOC237202), mRNA	#N/A	#N/A	#N/A	#N/A	0	uncharacterized	#N/A	#N/A
64	TRH34717	Gene64	XM_136138.1	XM_136138	Gi|20986177	GCCTGTAGTAGTCACACATTTCTATCCTTAATTAAACGCAATTCTTTTTTTTTTTTTTTT	Mus musculus cytidine 5'-triphosphate synthase 2 (Ctps2), mRNA	NM_018737	NM_018737.2	ENST00000288180	ri|6330547G18|PX00043H22|3100	1	organic acid metabolism [GO:0006082], pyrimidine nucleotide metabolism [GO:0006220], pyrimidine nucleotide biosynthesis [GO:0006221], amino acid and derivative metabolism [GO:0006519], amino acid metabolism [GO:0006520], glutamine metabolism [GO:0006541], physiological processes [GO:0007582], biosynthesis [GO:0009058], glutamine family amino acid metabolism [GO:0009064], nucleotide metabolism [GO…	COG2071	Predicted glutamine amidotransferases [Gener...
65	TRH40412	Gene65	XM_136164.1	XM_136164	Gi|20986171	GAAAACTCTGAAAGAACTATGGCATTTAAAAGCATTAATTATTTTACAGTTAGCTTTTTT	Mus musculus similar to RALBP1 associated Eps domain containing 2; partner of Ral-binding protein 1 (LOC237197), mRNA	#N/A	NM_178256.2	ENST00000303843	#N/A	1	uncharacterized	#N/A	#N/A
66	TRH35342	Gene66	XM_136167.1	XM_136167	Gi|20986169	CTCTTTTGCACTTCACTTGTGTATTTTACAGTGGTAGTAAAATATGTCTTTTTTTTTTTT	Mus musculus similar to RALBP1 associated Eps domain containing 2; partner of Ral-binding protein 1 (LOC237196), mRNA	#N/A	NM_178256.2	ENST00000303843	#N/A	1	protein complex assembly [GO:0006461], cell communication [GO:0007154], signal transduction [GO:0007165], cell surface receptor linked signal transduction [GO:0007166], enzyme linked receptor protein signaling pathway [GO:0007167], transmembrane receptor protein tyrosine kinase signaling pathway [GO:0007169], EGF receptor signaling pathway [GO:0007173], physiological processes [GO:0007582], prote…	#N/A	#N/A
67	TRH23336	Gene67	XM_159473.1	XM_159473	Gi|20986165	GGAGACTTGGCTGTGATTATTAATAAATCGACATTAGTACAACATTTTTTTTTTTTTTTT	Mus musculus LOC237194 (LOC237194), mRNA	#N/A	#N/A	#N/A	#N/A	0	uncharacterized	#N/A	#N/A
68	TRH39231	Gene68	XM_159472.1	XM_159472	Gi|20986163	GCTGATAGAGAAAGAAAAGGTTCTAGAAATAGAGAAAGTGATAGTATCACTCGTTTTTTT	Mus musculus LOC237193 (LOC237193), mRNA	#N/A	#N/A	#N/A	#N/A	0	uncharacterized	#N/A	#N/A
69	TRH21563	Gene69	XM_159470.1	XM_159470	Gi|20986159	GATTCTGGAGTATCCAGCTAGTTCCATGATGGCTAGTGTATTTTTTTTTTTTTTTTTTTT	Mus musculus LOC237191 (LOC237191), mRNA	#N/A	#N/A	#N/A	#N/A	0	uncharacterized	#N/A	#N/A
70	TRH23235	Gene70	XM_136146.1	XM_136146	Gi|20986157	CCATCAAAAACCGGAGCATAAAGTTAAAGAAAGTGAACTCTTTTTTTTTTTTTTTTTTTT	Mus musculus retinoic acid induced 2 (Rai2), mRNA	#N/A	#N/A	ENST00000254145	#N/A	1	development [GO:0007275], embryonic development [GO:0009790]	#N/A	#N/A
71	TRH21535	Gene71	XM_159465.1	XM_159465	Gi|20986155	GGTTCCTACGACTACATTAAAGGTAAAAACTGCTTTATGGAGCTTTTTTTTTTTTTTTTT	Mus musculus LOC237190 (LOC237190), mRNA	#N/A	#N/A	#N/A	#N/A	0	uncharacterized	#N/A	#N/A
72	TRH32585	Gene72	XM_142283.1	XM_142283	Gi|20986151	ATGGACAGACTGATAATGTTAGGAATAAGCAACCTACAAGCTTTTTTTTTTTTTTTTTTT	Mus musculus similar to sperm cAMP-dependent protein kinase catalytic subunit Cs (LOC237188), mRNA	#N/A	NM_008854.3	ENST00000308677	#N/A	1	formation of primary germ layer [GO:0001704], mesoderm formation [GO:0001707], protein modification [GO:0006464], protein amino acid phosphorylation [GO:0006468], phosphorus metabolism [GO:0006793], phosphate metabolism [GO:0006796], development [GO:0007275], gastrulation [GO:0007369], mesoderm development [GO:0007498], physiological processes [GO:0007582], morphogenesis [GO:0009653], embryonic d…	pkinase	Protein kinase domain
73	TRH40567	Gene73	XM_125465.1	XM_125465	Gi|20986143	AGATAATTCTCAGGTATACTGAAAACATTTTACTTTAATAGTAGTTTTCATCTCATCCGT	Mus musculus sex comb on midleg-like 2 (Drosophila) (Scml2), mRNA	NM_133194	NM_133194.1	#N/A	ri|4932420G07|PX00017H10|2938	1	embryogenesis and morphogenesis [GO:0007345]	MBT	Present in Drosophila Scm
74	TRH35583	Gene74	XM_159460.1	XM_159460	Gi|20986141	AAGTACTGCTACACAAATTACAGTGATGTTGGAAACTTAAACACCTTTTTTTTTTTTTTT	Mus musculus LOC237184 (LOC237184), mRNA	NM_133194	NM_133194.1	#N/A	#N/A	1	uncharacterized	#N/A	#N/A
75	TRH28118	Gene75	XM_159457.1	XM_159457	Gi|20986133	AGACAGCCAGCATTGGAAATAGTTTTCTAAAAGATCTGTGTTTTTTTTTTTTTTTTTTTT	Mus musculus LOC237180 (LOC237180), mRNA	#N/A	#N/A	#N/A	#N/A	0	uncharacterized	#N/A	#N/A
76	TRH37960	Gene76	XM_142281.1	XM_142281	Gi|20986129	CTACGAAAGATATGAAGTCCAATCTAACTGAAACTATGTACAGATACCGTTTTTTTTTTT	Mus musculus similar to serine/threonine protein phosphatase 7 catalytic subunit (LOC237178), mRNA	#N/A	#N/A	ENST00000319610	#N/A	0	protein modification [GO:0006464], protein amino acid dephosphorylation [GO:0006470], phosphorus metabolism [GO:0006793], phosphate metabolism [GO:0006796], physiological processes [GO:0007582], dephosphorylation [GO:0016311], protein metabolism [GO:0019538]	EH	Eps15 homology domain; Pair of EF hand motifs ...
77	TRH28939	Gene77	XM_136148.1	XM_136148	Gi|20986127	TCTTTTATGACAGTGCTCCTAGTGGGGCTTATGGTACAATTTTTTTTTTTTTTTTTTTTT	Mus musculus similar to phosphorylase kinase (LOC237177), mRNA	NM_172783	NM_172783.1	ENST00000327095	ri|D330034O08|PX00192B11|4459	1	uncharacterized	#N/A	#N/A
78	TRH40958	Gene78	XM_136150.1	XM_136150	Gi|20986123	TTTTTATATTTATTTTCTACTGTGTAAATTTATTCTTTTGTAGAATCATGGTTGTGTCGT	Mus musculus similar to G protein-coupled receptor 64; G protein-coupled receptor, epididymis-specific (seven transmembrane family) (LOC237175), mRNA	#N/A	NM_178712.2	ENST00000309445	ri|B830041D06|PX00073I18|3388	1	cell communication [GO:0007154], signal transduction [GO:0007165], cell surface receptor linked signal transduction [GO:0007166], G-protein coupled receptor protein signaling pathway [GO:0007186], neuropeptide signaling pathway [GO:0007218]	7tm_2	7 transmembrane receptor (Secretin family)
79	TRH31572	Gene79	XM_159456.1	XM_159456	Gi|20986121	GGTTTACCTCCTGTGGCCAGTAAAATTGAAAGGTGTAGATTTTTTTTTTTTTTTTTTTTT	Mus musculus LOC237174 (LOC237174), mRNA	#N/A	#N/A	#N/A	#N/A	1	uncharacterized	#N/A	#N/A
80	TRH32239	Gene80	XM_142279.1	XM_142279	Gi|20986115	GTATCATCAACCCTAATGGGCGACAAGACTATACCCTTTCTTTTTTTTTTTTTTTTTTTT	Mus musculus similar to pol protein (LOC237171), mRNA	#N/A	#N/A	#N/A	#N/A	0	uncharacterized	#N/A	#N/A
81	TRH32771	Gene81	XM_159455.1	XM_159455	Gi|20986113	AAGCACTAAAGAGAGTTTTATAGATGGTGTCAACAGCTACACGTTTTTTTTTTTTTTTTT	Mus musculus LOC237170 (LOC237170), mRNA	#N/A	#N/A	#N/A	#N/A	0	uncharacterized	#N/A	#N/A
82	TRH41351	Gene82	XM_159454.1	XM_159454	Gi|20986111	AACTCCTCGACTGAGCCTCGTAACTACCTATGTGATATCCTTTTTTTTTTTTTTTTTTTT	Mus musculus LOC237169 (LOC237169), mRNA	#N/A	#N/A	#N/A	#N/A	0	uncharacterized	#N/A	#N/A
83	TRH38229	Gene83	XM_142278.1	XM_142278	Gi|20986109	GAGAGTTTTGACATGGCTAACAATGTAATTCTCTACTATGATACTGATGTTTTTTTTTTT	Mus musculus similar to MITOGEN-ACTIVATED PROTEIN KINASE KINASE KINASE 5 (MAPK/ERK KINASE KINASE 5) (MEK KINASE 5) (MEKK 5) (APOPTOSIS SIGNAL-REGULATING KINASE 1) (ASK-1) (LOC237168), mRNA	#N/A	#N/A	ENST00000317804	#N/A	1	MAPKKK cascade [GO:0000165], protein modification [GO:0006464], protein amino acid phosphorylation [GO:0006468], phosphorus metabolism [GO:0006793], phosphate metabolism [GO:0006796], apoptosis [GO:0006915], induction of apoptosis [GO:0006917], response to stress [GO:0006950], cell communication [GO:0007154], signal transduction [GO:0007165], intracellular signaling cascade [GO:0007242], protein …	#N/A	#N/A
84	TRH28020	Gene84	XM_150441.1	XM_150441	Gi|20986105	TGAAAGAACTTTTAAACAGTGGCCTTACAGTATCAAATTTTATACTGGTTTTTTTTTTTT	Mus musculus LOC237166 (LOC237166), mRNA	#N/A	#N/A	#N/A	ri|2310067E24|ZX00040B04|702	1	uncharacterized	#N/A	#N/A
85	TRH38512	Gene85	XM_136135.1	XM_136135	Gi|20986103	CCAGTTGAGAAAATGTAGCAAAAGATAAAAATAAAGATACTCGTGCTTTTTTTTTTTTTT	Mus musculus RIKEN cDNA 5330432J06 gene (5330432J06Rik), mRNA	#N/A	#N/A	#N/A	ri|2900002G04|ZX00055M08|1338	1	uncharacterized	#N/A	#N/A
86	TRH35751	Gene86	XM_125467.1	XM_125467	Gi|20986099	GAGGCAGATTTGATATTACAGTCTTTGAAAAACTGTTAACTGATACGTTTTTTTTTTTTT	Mus musculus RIKEN cDNA 1500010B24 gene (1500010B24Rik), mRNA	NM_025437	NM_025437.2	ENST00000288660	ri|1500010B24|R000020I14|927	1	protein biosynthesis [GO:0006412], translational initiation [GO:0006413], physiological processes [GO:0007582], biosynthesis [GO:0009058], macromolecule biosynthesis [GO:0009059], protein metabolism [GO:0019538]	eIF1a	eukaryotic translation initiation factor 1A;
87	TRH35402	Gene87	XM_136139.1	XM_136139	Gi|20986097	ATTGAGTGAACAGCTATTGAATGTAATTCTTTCAAATTGTACATATCGTTTTTTTTTTTT	Mus musculus similar to Ribosomal protein S6 kinase alpha 3 (S6K-alpha 3) (90 kDa ribosomal protein S6 kinase 3) (p90-RSK 3) (Ribosomal S6 kinase 2) (RSK-2) (pp90RSK2) (Protein-tyrosine kinase MPK-9) (LOC237164), mRNA	NM_148945	NM_148945.1	ENST00000321410	ri|9330189H06|PX00107I24|3673	1	skeletal development [GO:0001501], protein modification [GO:0006464], protein amino acid phosphorylation [GO:0006468], phosphorus metabolism [GO:0006793], phosphate metabolism [GO:0006796], cytoplasm organization and biogenesis [GO:0007028], ribosome biogenesis [GO:0007046], cell communication [GO:0007154], signal transduction [GO:0007165], intracellular signaling cascade [GO:0007242], protein ki…	pkinase	Protein kinase domain
88	TRH26514	Gene88	XM_159452.1	XM_159452	Gi|20986095	AGTGGTGACTGATGCAGTGTTTATCATCAAGAAGTATAGAGTTTTTTTTTTTTTTTTTTT	Mus musculus LOC237163 (LOC237163), mRNA	#N/A	#N/A	#N/A	#N/A	0	uncharacterized	#N/A	#N/A
89	TRH24732	Gene89	XM_142273.1	XM_142273	Gi|20986091	GTCAGCTCTCAATACCCAGAAGCAAGTTCTACCAAGATCTTTTTTTTTTTTTTTTTTTTT	Mus musculus similar to ALR (LOC237161), mRNA	#N/A	#N/A	#N/A	#N/A	1	uncharacterized	#N/A	#N/A
90	TRH21861	Gene90	XM_159450.1	XM_159450	Gi|20986085	GGAACAGTACACTAAGCCTGACCTCAAGACAGTGTGCTATTTTTTTTTTTTTTTTTTTTT	Mus musculus LOC237158 (LOC237158), mRNA	#N/A	#N/A	#N/A	#N/A	0	uncharacterized	#N/A	#N/A
91	TRH26024	Gene91	XM_159449.1	XM_159449	Gi|20986083	AAATCTGAAAGTAAAAGAAGGACCACTGATAAAAGATGAGGTAACCTTTTTTTTTTTTTT	Mus musculus LOC237157 (LOC237157), mRNA	#N/A	#N/A	#N/A	#N/A	0	uncharacterized	#N/A	#N/A
92	TRH37332	Gene92	XM_136165.1	XM_136165	Gi|20986077	AGAAGGGGAAGTAGCCATTATTGATAAAGTCCTAGACAATCCTTTTTTTTTTTTTTTTTT	Mus musculus similar to guanylate kinase-interacting protein 1 Maguin-1, membrane-associated - rat (LOC237154), mRNA	NM_177751	NM_177751.2	ENST00000312544	ri|C030004A01|PX00073L02|2828	1	oxygen and reactive oxygen species metabolism [GO:0006800], peroxidase reaction [GO:0006804], transport [GO:0006810], physiological processes [GO:0007582], gas transport [GO:0015669], oxygen transport [GO:0015671]	#N/A	#N/A
93	TRH41331	Gene93	XM_136133.1	XM_136133	Gi|20986071	AAAATAGATAGACTGAAAATAGATTGAAAATAGACTGTAAATAGATTTCATGGATCTAGC	Mus musculus similar to DnaJ (Hsp40) homolog, subfamily B, member 9~data source:MGD, source key:MGI:1351618, evidence:ISS~putative (LOC237151), mRNA	NM_013760	NM_013760.2	ENST00000249356	ri|1600016I18|ZX00042D11|1866	1	uncharacterized	DnaJ	DnaJ-class molecular chaperone with C-terminal ...
94	TRH38717	Gene94	XM_136129.1	XM_136129	Gi|20986067	TATCTTATTTAGCCCTAGAGCATCACTAAGAAGAAACTAGGAACTAAGGCTTTTTTTTTT	Mus musculus similar to Metalloendopeptidase homolog PEX (Phosphate regulating neutral endopeptidase) (X-linked hypophosphatemia protein) (HYP) (Vitamin D-resistant hypophosphatemic rickets protein) (LOC237149), mRNA	NM_011077	NM_011077.1	ENST00000326818	#N/A	1	skeletal development [GO:0001501], protein modification [GO:0006464], proteolysis and peptidolysis [GO:0006508], cell communication [GO:0007154], cell-cell signaling [GO:0007267], development [GO:0007275], physiological processes [GO:0007582], catabolism [GO:0009056], macromolecule catabolism [GO:0009057], morphogenesis [GO:0009653], organogenesis [GO:0009887], protein metabolism [GO:0019538], pr…	PepO	Predicted metalloendopeptidase [Posttranslation...
95	TRH31910	Gene95	XM_159447.1	XM_159447	Gi|20986065	GGCAAGGAGGATAAAGATAGTCAACAAGCTAGTTTCGAGGTTTTTTTTTTTTTTTTTTTT	Mus musculus LOC237148 (LOC237148), mRNA	#N/A	#N/A	#N/A	#N/A	0	uncharacterized	#N/A	#N/A
96	TRH38849	Gene96	XM_159445.1	XM_159445	Gi|20986057	CAAAACTTATCTGTATATCCAATCTATACAGAAAATAGAGGAACTAGGGCGTTTTTTTTT	Mus musculus LOC237144 (LOC237144), mRNA	#N/A	#N/A	#N/A	#N/A	0	uncharacterized	#N/A	#N/A
97	TRH25688	Gene97	XM_142260.1	XM_142260	Gi|20986055	AGCTCACAGTGTATAAATCTCTGTGAGATAGGACGATATGCTTTTTTTTTTTTTTTTTTT	Mus musculus similar to Crumbs protein homolog 1 precursor (LOC237143), mRNA	#N/A	#N/A	#N/A	#N/A	0	uncharacterized	#N/A	#N/A
98	TRH33092	Gene98	XM_136162.1	XM_136162	Gi|20986053	TATACCTTGAAGACTCAGGACATACTCTTAGAGGCCTCTTTATTATCGTTTTTTTTTTTT	Mus musculus peroxiredoxin 4 (Prdx4), mRNA	NM_016764	NM_016764.1	ENST00000322632	ri|4833401P12|PX00027B13|1010	1	protein modification [GO:0006464], protein amino acid phosphorylation [GO:0006468], phosphorus metabolism [GO:0006793], phosphate metabolism [GO:0006796], oxygen and reactive oxygen species metabolism [GO:0006800], peroxidase reaction [GO:0006804], cell communication [GO:0007154], signal transduction [GO:0007165], intracellular signaling cascade [GO:0007242], protein kinase cascade [GO:0007243], …	AhpC	Peroxiredoxin [Posttranslational modification
99	TRH34849	Gene99	XM_142307.1	XM_142307	Gi|20986051	GGAGCAATTGTATTATAAGAAGCATCTACAAGAAAAACAAGATAGGTTTTTTTTTTTTTT	Mus musculus similar to hypothetical protein FLJ22612 (LOC237142), mRNA	#N/A	#N/A	#N/A	#N/A	1	uncharacterized	COG5540	RING-finger-containing ubiquitin ligase [Pos...
100	TRH30252	Gene100	XM_142256.1	XM_142256	Gi|20986033	GAGCTAGACTATAAAATTGTCACAATGCTTAGACAGGCTTCTATAGACTTTTTTTTTTTT	Mus musculus LOC209373 (LOC209373), mRNA	#N/A	#N/A	#N/A	#N/A	1	uncharacterized	#N/A	#N/A
101	TRH29758	Gene101	XM_142254.1	XM_142254	Gi|20986023	CTGCTATTATACATAATGATACCAGATTGACCCGGATTCGTTTTTTTTTTTTTTTTTTTT	Mus musculus similar to evidence:NAS~putative~unclassifiable (LOC209073), mRNA	#N/A	#N/A	#N/A	#N/A	0	uncharacterized	#N/A	#N/A
102	TRH32299	Gene102	XM_142243.1	XM_142243	Gi|20986013	ATGACAGGATCTGGACCTCGTATACTGAATATGTTTTCTATCGTTTTTTTTTTTTTTTTT	Mus musculus similar to hypothetical protein BC013764 (LOC207474), mRNA	#N/A	NM_175429.2	#N/A	ri|B430008J23|PX00070D19|1710	1	transport [GO:0006810], ion transport [GO:0006811], cation transport [GO:0006812], potassium ion transport [GO:0006813], physiological processes [GO:0007582], monovalent inorganic cation transport [GO:0015672], metal ion transport [GO:0030001]	BTB	Broad-Complex
103	TRH32016	Gene103	XM_142240.1	XM_142240	Gi|20986011	GCAGGGAGAAGAGTCTCTTGACTTAAAGAGAAGACGGATTTTTTTTTTTTTTTTTTTTTT	Mus musculus similar to Krueppel-like factor 8 (Zinc finger protein 741) (Basic kruppel-like factor 3) (LOC245671), mRNA	#N/A	NM_173780.2	ENST00000313456	ri|A830097P10|PX00156N20|4460	1	uncharacterized	COG5048	COG5048
104	TRH28857	Gene104	XM_142236.1	XM_142236	Gi|20986005	TGAACATTTAGGCAAACAGAGACGAAAGATTAATAGTTTTATCTCGTTTTTTTTTTTTTT	Mus musculus similar to ubiquitin specific protease (LOC245668), mRNA	#N/A	#N/A	ENST00000330856	#N/A	1	proteolysis and peptidolysis [GO:0006508], ubiquitin-dependent protein catabolism [GO:0006511], physiological processes [GO:0007582], catabolism [GO:0009056], macromolecule catabolism [GO:0009057], protein metabolism [GO:0019538], modification-dependent protein catabolism [GO:0019941], protein catabolism [GO:0030163]	COG5077	COG5077
105	TRH38327	Gene105	XM_142230.1	XM_142230	Gi|20985995	GCACTGTTATACTGTTATCTTAATTCACATTTTACTGATGGTAACATGCTTTTTTTTTTT	Mus musculus similar to data source:SPTR, source key:Q9NUL1, evidence:ISS~homolog to CDNA FLJ11294 FIS, CLONE PLACE1009708~putative (LOC207420), mRNA	#N/A	#N/A	#N/A	#N/A	1	uncharacterized	#N/A	#N/A
106	TRH31890	Gene106	XM_159438.1	XM_159438	Gi|20985991	ACCCAACAGTCAATATAAGTTCACCACTCTTCCCCCTTACTTTTTTTTTTTTTTTTTTTT	Mus musculus LOC207405 (LOC207405), mRNA	#N/A	#N/A	#N/A	#N/A	1	uncharacterized	#N/A	#N/A
107	TRH24346	Gene107	XM_142228.1	XM_142228	Gi|20985989	GGGAGAAAATGATAACGTTAAGTTTAAGGAGAATTGGGAGTTTTTTTTTTTTTTTTTTTT	Mus musculus similar to KIAA0522 protein (LOC207404), mRNA	#N/A	#N/A	ENST00000325600	#N/A	1	uncharacterized	#N/A	#N/A
108	TRH25728	Gene108	XM_142225.1	XM_142225	Gi|20985985	CTTATCCAGAGACAGTAATGAGTGTAATAATAGCGATGACCACTTTTTTTTTTTTTTTTT	Mus musculus similar to Protein C9orf10 (LOC207375), mRNA	#N/A	#N/A	ENST00000328235	#N/A	1	carbohydrate metabolism [GO:0005975], physiological processes [GO:0007582]	#N/A	#N/A
109	TRH24816	Gene109	XM_142250.1	XM_142250	Gi|20985983	AGTTCCCAACTATAAGCCTATTTCTGTAGTCTCCAAGAGACTAAAGTTTTTTTTTTTTTT	Mus musculus similar to 40S ribosomal protein S25 (LOC207356), mRNA	#N/A	NM_024266.1	#N/A	#N/A	1	uncharacterized	Ribosomal_S25	S25 ribosomal protein
110	TRH35983	Gene110	XM_142248.1	XM_142248	Gi|20985981	ACCCCGGGCCTACAACATTACAATAAGTCGAAGTTCTATATTTTTTTTTTTTTTTTTTTT	Mus musculus similar to dJ14O9.1 (Inter-Alpha-Trypsin Inhibitor Heavy Chain LIKE) (LOC207350), mRNA	#N/A	#N/A	ENST00000218436	#N/A	1	uncharacterized	VIT	Vault protein Inter-alpha-Trypsin domain;
111	TRH31697	Gene111	XM_142245.1	XM_142245	Gi|20985979	AGTGACACTTTTATTGAATCTAGCCCTTCTATTGAAACGTATCGTTTTTTTTTTTTTTTT	Mus musculus similar to nuclear protein UKp68 (LOC207337), mRNA	#N/A	#N/A	#N/A	ri|9330168M11|PX00106A19|3066	1	uncharacterized	#N/A	#N/A
112	TRH34218	Gene112	XM_136107.1	XM_136107	Gi|20985971	AAAAACATTAATTTTTCAGTGTATTAAAAGCTTGAGAGTTTCTGATAACCCTTTTTTTTT	Mus musculus similar to spindlin-like protein 2 (LOC237136), mRNA	#N/A	#N/A	ENST00000275988	#N/A	1	reproduction [GO:0000003], apoptosis [GO:0006915], development [GO:0007275], gametogenesis [GO:0007276], physiological processes [GO:0007582], cell death [GO:0008219], programmed cell death [GO:0012501], death [GO:0016265], sexual reproduction [GO:0019953]	Spin-Ssty	Spin/Ssty Family. Spindlin (Spin) is a n...
113	TRH41376	Gene113	XM_125460.1	XM_125460	Gi|20985963	GTGCTTTACTTTTATTTTGATTCTTTTAAATCTGTCTACCTATAAATCTAATAGGATGCT	Mus musculus ubiquilin 2 (Ubqln2), mRNA	NM_018798	NM_018798.1	#N/A	ri|3200002H06|ZX00035J21|3310	1	protein modification [GO:0006464], proteolysis and peptidolysis [GO:0006508], ubiquitin-dependent protein catabolism [GO:0006511], ubiquitin cycle [GO:0006512], physiological processes [GO:0007582], catabolism [GO:0009056], macromolecule catabolism [GO:0009057], protein metabolism [GO:0019538], modification-dependent protein catabolism [GO:0019941], protein catabolism [GO:0030163]	ubiquitin	Ubiquitin family. This family contains a...
114	TRH37247	Gene114	XM_159442.1	XM_159442	Gi|20985953	TTATAAGTTGGTGATATGGGGTAGAGAAGATATAAAGCAGTATAAGCGTTTTTTTTTTTT	Mus musculus LOC237129 (LOC237129), mRNA	#N/A	#N/A	#N/A	#N/A	1	uncharacterized	#N/A	#N/A
115	TRH23164	Gene115	XM_136103.1	XM_136103	Gi|20985945	CTCTAGAACAGTCAGTATCACCTCTTGACTCTTAATTACCCCTTTTTTTTTTTTTTTTTT	Mus musculus mouse homolog of human ocular albinism 1 (Nettleship-Falls) (Oa1), mRNA	NM_010951	NM_010951.2	ENST00000217965	ri|7530427O11|PX00312O11|918	1	eye pigment biosynthesis [GO:0006726], cell communication [GO:0007154], signal transduction [GO:0007165], development [GO:0007275], physiological processes [GO:0007582], sensory perception [GO:0007600], vision [GO:0007601], biosynthesis [GO:0009058], response to radiation [GO:0009314], response to light [GO:0009416], perception of external stimulus [GO:0009581], perception of abiotic stimulus [GO…	Ocular_alb	Ocular albinism type 1 protein
116	TRH33727	Gene116	XM_136123.1	XM_136123	Gi|20985943	AGCCACGAGGCTAGTAAAAAAGCAATAATGTCCTGCTAGTTTTTTTTTTTTTTTTTTTTT	Mus musculus similar to APXL (LOC207334), mRNA	NM_172441	NM_172441.1	ENST00000275869	ri|6430512G11|PX00045I16|4015	1	uncharacterized	#N/A	#N/A
117	TRH26280	Gene117	XM_142233.1	XM_142233	Gi|20985939	GTGTGATTTTCATCTCTTACTCCTTTCCCTTAAACATACAAGTCTTTTTTTTTTTTTTTT	Mus musculus similar to data source:SPTR, source key:O35054, evidence:ISS~putative~similar to CLAUDIN-4 (CLOSTRIDIUM PERFRINGENS ENTEROTOXIN RECEPTOR) (CPE- RECEPTOR) (CPE-R) (LOC237125), mRNA	#N/A	#N/A	#N/A	#N/A	0	uncharacterized	#N/A	#N/A
118	TRH28938	Gene118	XM_136101.1	XM_136101	Gi|20985935	GCATCATTTAAGATAATGTGTATTTAATTTTTATGCATTAAAAATAAAATTGTCAACTTT	Mus musculus similar to beta actin (LOC207318), mRNA	#N/A	NM_009609.1	ENST00000158302	ri|2700016H05|ZX00048B22|1900	1	cell motility [GO:0006928], organelle organization and biogenesis [GO:0006996], cytoskeleton organization and biogenesis [GO:0007010], cytoplasm organization and biogenesis [GO:0007028], physiological processes [GO:0007582]	ACTIN	Actin; ACTIN subfamily of ACTIN/mreB/sugark...
119	TRH40677	Gene119	XM_136116.1	XM_136116	Gi|20985931	GAGACAGACTTATTACACGGGTTTAAAGTTTATTTTTATGGTTTAGTAATTGCTTTTTTT	Mus musculus similar to cutaneous T-cell lymphoma-associated tumor antigen se20-4; diffe; cell division autoantigen 1 (LOC207309), mRNA	NM_145936	#N/A	ENST00000328230	ri|E130307F10|PX00093D08|1302	1	DNA metabolism [GO:0006259], DNA packaging [GO:0006323], establishment and/or maintenance of chromatin architecture [GO:0006325], chromatin assembly/disassembly [GO:0006333], nucleosome assembly [GO:0006334], chromosome organization and biogenesis (sensu Eukarya) [GO:0007001], physiological processes [GO:0007582]	NAP	Nucleosome assembly protein (NAP). It is thoug...
120	TRH28117	Gene120	XM_136097.1	XM_136097	Gi|20985929	GTTCATGCTGTAATAAAGAAGATTGTTGGTGTGTAATTAATTTGTTCTTTTTTTTTTTTT	Mus musculus similar to SmcX protein (Xe169 protein) (Smcx), mRNA	NM_013668	NM_013668.2	ENST00000246239	ri|2610027P19|ZX00060N12|1095	1	uncharacterized	ARID	ARID/BRIGHT DNA binding domain. This domain i...
121	TRH26752	Gene121	XM_159437.1	XM_159437	Gi|20985927	GCAGCCCTTTCTCTCCTTCTTAGTGTAGTATTTAACATGCTTTTTTTTTTTTTTTTTTTT	Mus musculus LOC237123 (LOC237123), mRNA	#N/A	#N/A	#N/A	#N/A	0	uncharacterized	#N/A	#N/A
122	TRH40260	Gene122	XM_159436.1	XM_159436	Gi|20985925	ACTTAACTACTCAAAGGCAGGATAAATATTTGACTCATCTCTATATTCTAGGTGTTTTTT	Mus musculus LOC237122 (LOC237122), mRNA	#N/A	#N/A	#N/A	#N/A	0	uncharacterized	#N/A	#N/A
123	TRH34563	Gene123	XM_136099.1	XM_136099	Gi|20985913	TTTTGGTCCCTTTCTAGTAAATTTTAATAAGCAAAATATTTGACTAGCTCGTTTTTTTTT	Mus musculus upstream regulatory element binding protein 1 (Ureb1-pending), mRNA	#N/A	#N/A	ENST00000262854	ri|5430439H10|PX00022H02|1506	1	protein modification [GO:0006464], proteolysis and peptidolysis [GO:0006508], ubiquitin-dependent protein catabolism [GO:0006511], ubiquitin cycle [GO:0006512], physiological processes [GO:0007582], catabolism [GO:0009056], macromolecule catabolism [GO:0009057], protein metabolism [GO:0019538], modification-dependent protein catabolism [GO:0019941], protein catabolism [GO:0030163]	HECT	HECT-domain (ubiquitin-transferase). The name...
124	TRH23234	Gene124	XM_136106.1	XM_136106	Gi|20985911	ATCAAAGAGAAGAGCCCAAATGACTAAGTTACAGTGCTAGCTTTTTTTTTTTTTTTTTTT	Mus musculus similar to KIAA1578 protein (LOC237118), mRNA	#N/A	#N/A	ENST00000262854	#N/A	1	uncharacterized	#N/A	#N/A
125	TRH26157	Gene125	XM_136108.1	XM_136108	Gi|20985909	CAAATAATTTCTAGCTTTGCATAACAAGTGGTAATCTTTAATTGCCTTTTTTTTTTTTTT	Mus musculus similar to CG8184 gene product (LOC237117), mRNA	#N/A	NM_175487.2	#N/A	ri|C430014N20|PX00078H24|4643	1	uncharacterized	#N/A	#N/A
126	TRH32662	Gene126	XM_150438.1	XM_150438	Gi|20985903	GTTGTTTGTTCCCCTTGTTTTTTCTTATGTTGTGTTACTAATGTTTTTTTTTTTTTTTTT	Mus musculus hypothetical gene supported by BC026881 (LOC237114), mRNA	#N/A	#N/A	#N/A	#N/A	1	uncharacterized	#N/A	#N/A
127	TRH22568	Gene127	XM_136121.1	XM_136121	Gi|20985889	CAGACACCCAGACTATTAAGGAAGAGGATATAGTTGAAGACGTTTTTTTTTTTTTTTTTT	Mus musculus RIKEN cDNA 2310007F12 gene (2310007F12Rik), mRNA	#N/A	NM_175146.2	ENST00000289479	ri|A930017H06|PX00066K02|3558	1	uncharacterized	#N/A	#N/A
128	TRH24313	Gene128	XM_136100.1	XM_136100	Gi|20985887	CTGGGTCATGGGTTTTTTAATTCATCTTTTCACAAAAGGTTTTTTTTTTTTTTTTTTTTT	Mus musculus faciogenital dysplasia homolog (Fgd1), mRNA	NM_008001	NM_175146.2	ENST00000218425	ri|A930017H06|PX00066K02|3558	1	cell communication [GO:0007154], signal transduction [GO:0007165], intracellular signaling cascade [GO:0007242]	FYVE	FYVE zinc finger. The FYVE zinc finger is nam...
129	TRH41111	Gene129	XM_136118.1	XM_136118	Gi|20985885	TGTGAGTTAGGCTGATAAGGGTTAACCTTTTGGACAGGTATTTTTTTTTTTTTTTTTTTT	Mus musculus similar to hypothetical protein FLJ10613 (LOC237107), mRNA	#N/A	#N/A	ENST00000312363	#N/A	1	proteolysis and peptidolysis [GO:0006508], physiological processes [GO:0007582], catabolism [GO:0009056], macromolecule catabolism [GO:0009057], protein metabolism [GO:0019538], protein catabolism [GO:0030163]	COG1161	Predicted GTPases [General function predicti...
130	TRH29407	Gene130	XM_136104.1	XM_136104	Gi|20985875	AGCCAGTTATAATGGAGCTAGAACGGCAAGAAAATGTACTTTTTTTTTTTTTTTTTTTTT	Mus musculus similar to 6-phosphofructo 2-kinase/fructose 2, 6-bisphosphatase (Pfkfb1), mRNA	#N/A	#N/A	ENST00000289537	#N/A	1	carbohydrate metabolism [GO:0005975], monosaccharide metabolism [GO:0005996], fructose metabolism [GO:0006000], fructose 2,6-bisphosphate metabolism [GO:0006003], alcohol metabolism [GO:0006066], physiological processes [GO:0007582], hexose metabolism [GO:0019318]	GpmA	Phosphoglycerate mutase 1 [Carbohydrate transpo...
131	TRH37650	Gene131	XM_136112.1	XM_136112	Gi|20985873	CTTGTTAGGGCATAAATAACATTTTGTTCATAAATAAAGGTCACGTTTTTTTTTTTTTTT	Mus musculus RIKEN cDNA C430040P13 gene (C430040P13Rik), mRNA	NM_029943	NM_029943.1	ENST00000305983	ri|C430040P13|PX00080C19|1210	1	DNA metabolism [GO:0006259], DNA repair [GO:0006281], response to stress [GO:0006950], response to DNA damage stimulus [GO:0006974], physiological processes [GO:0007582]	ElsH	Metal-dependent hydrolase [General function pre...
132	TRH31064	Gene132	XM_136115.1	XM_136115	Gi|20985869	GATGATAAATACATTTAGAAGGTGCTGCATTGGTGTCTTATGTTTTTTTTTTTTTTTTTT	Mus musculus similar to PRO0659 protein (6330540D07Rik), mRNA	#N/A	#N/A	#N/A	ri|6330540D07|PX00043H06|1398	1	uncharacterized	#N/A	#N/A
133	TRH33070	Gene133	XM_142244.1	XM_142244	Gi|20985867	TATTTTGTCTTGAAAATCAATGTTACTAGCTTCAGCAAGTTGTCTTTTTTTTTTTTTTTT	Mus musculus similar to gag protein (LOC237102), mRNA	#N/A	#N/A	#N/A	#N/A	0	uncharacterized	Gag_p30	Gag P30 core shell protein. According to S...
134	TRH21534	Gene134	XM_159434.1	XM_159434	Gi|20985863	AGAAAAGAAAGAAAGAGAAATGCCTAGTTTTGAACTGGATTACTCTTTTTTTTTTTTTTT	Mus musculus LOC237100 (LOC237100), mRNA	#N/A	#N/A	#N/A	#N/A	0	uncharacterized	#N/A	#N/A
135	TRH39135	Gene135	XM_142216.1	XM_142216	Gi|20985856	AAGCTATAGTGTATATGAGAACTCAGATTCAAAATATTAAGGAGCCAACTGTTTTTTTTT	Mus musculus similar to PROHIBITIN (B-CELL RECEPTOR ASSOCIATED PROTEIN 32) (BAP 32) (LOC245663), mRNA	#N/A	NM_008831.2	ENST00000300408	ri|0610030O24|R000004A12|997	1	DNA metabolism [GO:0006259], physiological processes [GO:0007582]	Band_7	SPFH domain / Band 7 family. This family in...
136	TRH30463	Gene136	XM_159424.1	XM_159424	Gi|20985848	CATTGTTAAGCTTTTGCACAGACCCGTTAGATTTACTCAATTTTTTTTTTTTTTTTTTTT	Mus musculus LOC245659 (LOC245659), mRNA	#N/A	#N/A	#N/A	#N/A	0	uncharacterized	#N/A	#N/A
137	TRH26052	Gene137	XM_142204.1	XM_142204	Gi|20985842	GAGCAGTCTACTATCCAGTAATGACAGATCCCTATGGGTCTTTTTTTTTTTTTTTTTTTT	Mus musculus similar to hypothetical protein FLJ23018 (LOC245656), mRNA	#N/A	#N/A	#N/A	#N/A	1	uncharacterized	OTU	OTU-like cysteine protease. This family is com...
138	TRH34503	Gene138	XM_142200.1	XM_142200	Gi|20985840	AAGAGATCCAAACACTCTAGAGGCTTAGGTTTGTCACTTATACCTTTTTTTTTTTTTTTT	Mus musculus LOC245655 (LOC245655), mRNA	#N/A	#N/A	#N/A	#N/A	1	uncharacterized	#N/A	#N/A
139	TRH32794	Gene139	XM_159420.1	XM_159420	Gi|20985838	GAAGAGACAAATGGATCTCTACATTCTTGCTATTAAAATTCAAAACGTTTTTTTTTTTTT	Mus musculus LOC245654 (LOC245654), mRNA	#N/A	#N/A	#N/A	#N/A	0	uncharacterized	#N/A	#N/A
140	TRH23166	Gene140	XM_159419.1	XM_159419	Gi|20985836	CAGTCTAAGAAGTTCTATGAGTGTGGATATGATGAAAAAGAAAAACGTTTTTTTTTTTTT	Mus musculus LOC245653 (LOC245653), mRNA	#N/A	#N/A	#N/A	#N/A	0	uncharacterized	#N/A	#N/A
141	TRH31011	Gene141	XM_159415.1	XM_159415	Gi|20985834	CAGACAGCTTCTACTACTTCTCCTCAAAACTGTATCTGTTAACCCTTTTTTTTTTTTTTT	Mus musculus LOC245652 (LOC245652), mRNA	#N/A	#N/A	#N/A	#N/A	0	uncharacterized	#N/A	#N/A
142	TRH32057	Gene142	XM_142224.1	XM_142224	Gi|20985830	AATCAACAGGGCTACCTATGTCTTCCTATTCAAATTGTAACCTTTTTTTTTTTTTTTTTT	Mus musculus similar to guanylate cyclase 2F, retinal (LOC245650), mRNA	#N/A	#N/A	ENST00000218006	ri|A930002I06|PX00065D10|2785	1	cGMP biosynthesis [GO:0006182], protein modification [GO:0006464], protein amino acid phosphorylation [GO:0006468], phosphorus metabolism [GO:0006793], phosphate metabolism [GO:0006796], cell communication [GO:0007154], signal transduction [GO:0007165], cell surface receptor linked signal transduction [GO:0007166], enzyme linked receptor protein signaling pathway [GO:0007167], receptor guanylyl c…	ANF_receptor	Receptor family ligand binding region...
143	TRH29578	Gene143	XM_159433.1	XM_159433	Gi|20985828	GGGTGTCTCTTACATTTATTCTGGTATGTTCAGTGTATGTCCTTTTTTTTTTTTTTTTTT	Mus musculus LOC245649 (LOC245649), mRNA	#N/A	#N/A	#N/A	#N/A	0	uncharacterized	#N/A	#N/A
144	TRH26225	Gene144	XM_159432.1	XM_159432	Gi|20985826	ATCTATGTGATAACACATGTGGTACAAGCAGGAGACCTACTTTTTTTTTTTTTTTTTTTT	Mus musculus LOC245648 (LOC245648), mRNA	#N/A	#N/A	#N/A	#N/A	0	uncharacterized	#N/A	#N/A
145	TRH22746	Gene145	XM_159431.1	XM_159431	Gi|20985824	GCAACACATATCATGATCCCAGAAAAATTCCATACTATGCTTTTTTTTTTTTTTTTTTTT	Mus musculus LOC245647 (LOC245647), mRNA	#N/A	#N/A	#N/A	#N/A	0	uncharacterized	#N/A	#N/A
146	TRH38286	Gene146	XM_159430.1	XM_159430	Gi|20985822	ATTTGAATATACAGAACCGGGAAACTATTCAGTTATTTCTATCTGTGTTTTTTTTTTTTT	Mus musculus LOC245646 (LOC245646), mRNA	#N/A	#N/A	#N/A	#N/A	0	uncharacterized	#N/A	#N/A
147	TRH26023	Gene147	XM_159429.1	XM_159429	Gi|20985816	CTTACATCAGGGACAGATATAATCTTCAAGGTCTGGTGTACTTTTTTTTTTTTTTTTTTT	Mus musculus LOC210285 (LOC210285), mRNA	#N/A	#N/A	#N/A	#N/A	0	uncharacterized	#N/A	#N/A
148	TRH33029	Gene148	XM_142218.1	XM_142218	Gi|20985814	TTGCATAACTACTTATCCTGTTGGAAGACTTTTGTGACTACTGTTTTTTTTTTTTTTTTT	Mus musculus LOC210284 (LOC210284), mRNA	#N/A	#N/A	#N/A	#N/A	1	uncharacterized	#N/A	#N/A
149	TRH38851	Gene149	XM_136084.1	XM_136084	Gi|20985808	GAAATTTGCATGTTGAGCCTTATTAAAATATCTTAATTATGGTACCTCGTTTTTTTTTTT	Mus musculus 5-hydroxytryptamine (serotonin) receptor 2C (Htr2c), mRNA	NM_008312	NM_008312.2	ENST00000276198	ri|9330209K16|PX00107H23|4751	1	cell communication [GO:0007154], signal transduction [GO:0007165], cell surface receptor linked signal transduction [GO:0007166], G-protein coupled receptor protein signaling pathway [GO:0007186], serotonin receptor signaling pathway [GO:0007210], cell-cell signaling [GO:0007267], synaptic transmission [GO:0007268], behavior [GO:0007610], feeding behavior [GO:0007631], transmission of nerve impul…	7tm_1	7 transmembrane receptor (rhodopsin family)
150	TRH37988	Gene150	XM_159426.1	XM_159426	Gi|20985806	CAGTAAGGGCAAATCTATAGTGGATAATCTAGTATCAGGTTTGACCTTTTTTTTTTTTTT	Mus musculus LOC210252 (LOC210252), mRNA	#N/A	#N/A	#N/A	#N/A	0	uncharacterized	#N/A	#N/A
151	TRH21510	Gene151	XM_142214.1	XM_142214	Gi|20985804	CTATTTGAAGAGGAAATGATGAACAGTTTGAATCTAGAACATAAGACTTTTTTTTTTTTT	Mus musculus similar to 40S ribosomal protein SA (P40) (34/67 kDa laminin receptor) (LOC237098), mRNA	#N/A	#N/A	#N/A	#N/A	0	protein biosynthesis [GO:0006412], physiological processes [GO:0007582], biosynthesis [GO:0009058], macromolecule biosynthesis [GO:0009059], protein metabolism [GO:0019538]	#N/A	#N/A
152	TRH38365	Gene152	XM_136095.1	XM_136095	Gi|20985790	ACATGTTTAAGGATTTTAAAAACATGGACTTTCTAGAATCATAATTGAGTTTTTTTTTTT	Mus musculus similar to angiomotin (LOC237092), mRNA	NM_153319	NM_153319.1	ENST00000304758	#N/A	1	uncharacterized	#N/A	#N/A
153	TRH27662	Gene153	XM_159423.1	XM_159423	Gi|20985788	AGAGCACAAGCCTTGGTTAAGAAACTGAAACATAGCTATGTTTTTTTTTTTTTTTTTTTT	Mus musculus LOC209925 (LOC209925), mRNA	#N/A	#N/A	#N/A	#N/A	0	uncharacterized	#N/A	#N/A
154	TRH36662	Gene154	XM_125456.1	XM_125456	Gi|20985780	GACTGTAGAGGTTTTGTTTCGTAAATGTGTGTTAGTTTCTTAACGTTTTTTTTTTTTTTT	Mus musculus similar to Short Transient receptor potential channel 5 (TrpC5) (Transient receptor protein 5) (Mtrp5) (trp-related protein 5) (Capacitative calcium entry channel 2) (CCE2) (Trrp5), mRNA	NM_009428	NM_009428.1	ENST00000262839	ri|C030007D21|PX00074O21|457	1	protein biosynthesis [GO:0006412], transport [GO:0006810], ion transport [GO:0006811], cation transport [GO:0006812], calcium ion transport [GO:0006816], physiological processes [GO:0007582], biosynthesis [GO:0009058], macromolecule biosynthesis [GO:0009059], di-, tri-valent inorganic cation transport [GO:0015674], protein metabolism [GO:0019538], metal ion transport [GO:0030001]	ion_trans	Ion transport protein. This family conta...
155	TRH28706	Gene155	XM_142199.1	XM_142199	Gi|20985768	TGGGTGAATGTACTACTATAATTTCCTGTGAGGATGCCTATTTTTTTTTTTTTTTTTTTT	Mus musculus similar to Glucoamylase S1/S2 precursor (Glucan 1,4-alpha-glucosidase) (1,4-alpha-D-glucan glucohydrolase) (LOC237084), mRNA	#N/A	#N/A	#N/A	#N/A	1	uncharacterized	#N/A	#N/A
156	TRH40532	Gene156	XM_159421.1	XM_159421	Gi|20985766	AGAAGTTAGTTATTATGGCCAAGGATAAATCTGATATTAATGAATTTAACATCGTTTTTT	Mus musculus LOC209846 (LOC209846), mRNA	#N/A	#N/A	#N/A	#N/A	0	uncharacterized	#N/A	#N/A
157	TRH34834	Gene157	XM_136093.1	XM_136093	Gi|20985764	CTAGTTCAGCATGCATTCATTTAAAAATACATTTTGTAGCTCGTTTTTTTTTTTTTTTTT	Mus musculus calpain 6 (Capn6), mRNA	NM_007603	NM_007603.1	ENST00000324068	ri|C130031A05|PX00168I06|4542	1	proteolysis and peptidolysis [GO:0006508], physiological processes [GO:0007582], catabolism [GO:0009056], macromolecule catabolism [GO:0009057], protein metabolism [GO:0019538], protein catabolism [GO:0030163]	Calpain_III	Calpain large subunit
158	TRH31790	Gene158	XM_136083.1	XM_136083	Gi|20985762	GTGTTTGTTTTTAAGTTAGAGAGTAGTCCCTCTTTCATTCGAACCTTTTTTTTTTTTTTT	Mus musculus similar to Cdc42/Rac effector kinase; PAK-3 (LOC209554), mRNA	NM_008778	NM_008778.1	ENST00000262836	ri|6330419B18|PX00009E02|2292	1	protein modification [GO:0006464], protein amino acid phosphorylation [GO:0006468], negative regulation of protein kinase activity [GO:0006469], phosphorus metabolism [GO:0006793], phosphate metabolism [GO:0006796], cell communication [GO:0007154], signal transduction [GO:0007165], intracellular signaling cascade [GO:0007242], protein kinase cascade [GO:0007243], JNK cascade [GO:0007254], physiol…	pkinase	Protein kinase domain
159	TRH23064	Gene159	XM_142197.1	XM_142197	Gi|20985756	ACTTTCTTACAGTTCTTATTCATACACAGTCATGGTTGCTTACAATTTTTTTTTTTTTTT	Mus musculus similar to KIAA1318 protein (LOC209540), mRNA	#N/A	#N/A	ENST00000326129	#N/A	1	uncharacterized	Retrotrans_gag	Retrotransposon gag protein. Gag or...
160	TRH32769	Gene160	XM_125454.1	XM_125454	Gi|20985750	GAAAGTATGCTGTTTCTGAGGGTTTATTAGATTTGTCTTTAGTATTCTTCGTTTTTTTTT	Mus musculus similar to AMMECR1 protein (LOC209526), mRNA	NM_019496	NM_019496.2	ENST00000262844	ri|D130069E16|PX00186C12|3109	1	uncharacterized	AMMECR1	Uncharacterized conserved protein [Function ...
161	TRH34552	Gene161	XM_136087.1	XM_136087	Gi|20985748	CTTTGAACTAGAGATTTACTACATCCAGCATGCTATGCTCTACGTTTTTTTTTTTTTTTT	Mus musculus similar to hypothetical protein FLJ22679; hypothetical protein FLJ20173 (LOC209497), mRNA	NM_177592	NM_177592.2	ENST00000288381	ri|F730011B02|PL00003E19|2232	1	uncharacterized	#N/A	#N/A
162	TRH29003	Gene162	XM_136089.1	XM_136089	Gi|20985746	CTCACCCTGTCAGTTTTCTTAACTTACAAGTGCAATATCTTACCTTTTTTTTTTTTTTTT	Mus musculus similar to Regulator of G-protein signaling 3 (RGS3) (LOC209492), mRNA	#N/A	#N/A	ENST00000223758	ri|1200008B01|R000008D06|2905	1	MAPKKK cascade [GO:0000165], inactivation of MAPK [GO:0000188], cell communication [GO:0007154], signal transduction [GO:0007165], cell surface receptor linked signal transduction [GO:0007166], G-protein coupled receptor protein signaling pathway [GO:0007186], intracellular signaling cascade [GO:0007242], protein kinase cascade [GO:0007243], regulation of G-protein coupled receptor protein signal…	RGS	Regulator of G protein signalling domain; RGS...
163	TRH28041	Gene163	XM_159413.1	XM_159413	Gi|20985738	ACAGTTCAGTCCAGACTCTTAAGAGAGGACATGTCTCTACCTTTTTTTTTTTTTTTTTTT	Mus musculus LOC209476 (LOC209476), mRNA	#N/A	#N/A	#N/A	#N/A	0	uncharacterized	#N/A	#N/A
164	TRH35179	Gene164	XM_136086.1	XM_136086	Gi|20985732	GAGGAATTTGTCAATATTTACTATGAGACAATGGACAAAAGACGTTTTTTTTTTTTTTTT	Mus musculus similar to NTF2-related export protein 2 (p15-2 protein) (DC9) (BM025) (LOC237082), mRNA	NM_172782	NM_172782.1	ENST00000218004	ri|6330587F24|PX00044I24|2450	1	RNA processing [GO:0006396], mRNA processing [GO:0006397], RNA localization [GO:0006403], RNA-nucleus export [GO:0006405], mRNA-nucleus export [GO:0006406], protein targeting [GO:0006605], protein-nucleus import [GO:0006606], transport [GO:0006810], intracellular protein transport [GO:0006886], nucleocytoplasmic transport [GO:0006913], physiological processes [GO:0007582], protein transport [GO:0…	NTF2	Nuclear transport factor 2 (NTF2) domain. Thi...
165	TRH37320	Gene165	XM_136080.1	XM_136080	Gi|20985730	GTATCATATTGTAGCTATTAGGGGATAAAAAGGAATGTTGCTTAAGAACGTTTTTTTTTT	Mus musculus similar to hypothetical protein DKFZp564I052.1 - human (fragment) (LOC237081), mRNA	NM_009031	NM_009031.2	ENST00000262692	ri|A630076K24|PX00147L16|1801	1	DNA replication and chromosome cycle [GO:0000067], S phase of mitotic cell cycle [GO:0000084], mitotic cell cycle [GO:0000278], DNA metabolism [GO:0006259], DNA replication [GO:0006260], DNA repair [GO:0006281], response to stress [GO:0006950], response to DNA damage stimulus [GO:0006974], cell cycle [GO:0007049], development [GO:0007275], physiological processes [GO:0007582], cell proliferation …	COG2319	FOG: WD40 repeat [General function predictio...
166	TRH38536	Gene166	XM_136081.1	XM_136081	Gi|20985718	TTACTCTATAGACAGCAAGATATACATGTGAGAAAATGTATCCTTTCATCGTTTTTTTTT	Mus musculus procollagen, type IV, alpha 5 (Col4a5), mRNA	#N/A	NM_007736.1	ENST00000288339	ri|A830093F02|PX00156K24|3512	1	cell communication [GO:0007154], cell adhesion [GO:0007155]	C4	C-terminal tandem repeated domain in type 4 pro...
167	TRH35799	Gene167	XM_125452.1	XM_125452	Gi|20985716	GAAGTTCTTTATAACAGCGAAGTTATGTCTTTATGACAAGACGTCTTTTTTTTTTTTTTT	Mus musculus similar to procollagen, type IV, alpha 6 (LOC237079), mRNA	NM_053185	NM_053185.1	ENST00000276190	ri|G630031L05|PL00013C17|3096	1	physiological processes [GO:0007582], extracellular matrix organization and biogenesis [GO:0030198]	C4	C-terminal tandem repeated domain in type 4 pro...
168	TRH39602	Gene168	XM_142189.1	XM_142189	Gi|20985708	AAGCATATTTAATTAAAGGAGACTTGAATTTCTTATCCTACTTCAACATAGAGGTTTTTT	Mus musculus similar to dJ1070B1.1 (similar to KIAA0316 and KIAA0967 proteins) (LOC245643), mRNA	NM_177750	NM_177750.2	ENST00000276185	ri|B930041G04|PX00163P12|3142	1	cell communication [GO:0007154], signal transduction [GO:0007165], cell surface receptor linked signal transduction [GO:0007166], G-protein coupled receptor protein signaling pathway [GO:0007186], neuropeptide signaling pathway [GO:0007218], intracellular signaling cascade [GO:0007242]	B41	Band 4.1 homologues; Also known as ezrin/radi...
169	TRH25564	Gene169	XM_159407.1	XM_159407	Gi|20985706	AAATACTAGCTCATGGAAATACATGGCTACTCTCCGGTTGTTTTTTTTTTTTTTTTTTTT	Mus musculus LOC245642 (LOC245642), mRNA	#N/A	#N/A	#N/A	#N/A	0	uncharacterized	#N/A	#N/A
170	TRH34755	Gene170	XM_142188.1	XM_142188	Gi|20985704	GGAATACAATCTCATAACTGAAAAAATAATCAGTTTCAATGACAATACTCTTTTTTTTTT	Mus musculus similar to Glyceraldehyde 3-phosphate dehydrogenase (GAPDH) (LOC245641), mRNA	#N/A	NM_008084.1	ENST00000229239	ri|0610007C02|R000001M12|1252	1	carbohydrate metabolism [GO:0005975], monosaccharide metabolism [GO:0005996], glucose metabolism [GO:0006006], glucose catabolism [GO:0006007], alcohol metabolism [GO:0006066], energy pathways [GO:0006091], main pathways of carbohydrate metabolism [GO:0006092], glycolysis [GO:0006096], physiological processes [GO:0007582], catabolism [GO:0009056], energy derivation by oxidation of organic compoun…	GapA	Glyceraldehyde-3-phosphate dehydrogenase/erythr...
171	TRH27188	Gene171	XM_142187.1	XM_142187	Gi|20985702	TTGAACAGGGACAATGTACATCTACTATTAGAGCTATGGGCTTTTTTTTTTTTTTTTTTT	Mus musculus similar to data source:SPTR, source key:Q9NQM4, evidence:ISS~homolog to DJ1126E12.1 (NOVEL PROTEIN)~putative (LOC245640), mRNA	NM_177921	NM_177921.2	#N/A	ri|4930521A18|PX00033H15|1451	1	uncharacterized	#N/A	#N/A
172	TRH32470	Gene172	XM_142186.1	XM_142186	Gi|20985700	GAGTCTGGTAATGAGATTGCTCTTTTGTACAACGAAGTGGTTTTTTTTTTTTTTTTTTTT	Mus musculus similar to nucleoporin 62kD; nucleoporin p62 (LOC245639), mRNA	#N/A	#N/A	#N/A	#N/A	1	transport [GO:0006810], physiological processes [GO:0007582]	FeoB	Fe2+ transport system protein B [Inorganic ion ...
173	TRH35343	Gene173	XM_142183.1	XM_142183	Gi|20985694	TATTTCTGAGATAAAGAGTAGCACACTCAAGAAGATCCTAAGGCTTTTTTTTTTTTTTTT	Mus musculus similar to g1-related zinc finger protein (LOC245636), mRNA	#N/A	#N/A	#N/A	#N/A	1	uncharacterized	PA	PA domain. The PA (Protease associated) domain ...
174	TRH36560	Gene174	XM_142181.1	XM_142181	Gi|20985690	CAATTCAGGGGATAATTACTGCTATAAAGTACATCCCCTATAAGCTTTTTTTTTTTTTTT	Mus musculus similar to hypothetical protein FLJ10178; hypothetical protein FLJ14191 (LOC245634), mRNA	#N/A	NM_175326.2	ENST00000276181	ri|D330045A20|PX00193A11|3663	1	uncharacterized	#N/A	#N/A
175	TRH30167	Gene175	XM_142180.1	XM_142180	Gi|20985688	CTTGTAAGAGTCCTGCATAAATCAAAACTGCGATACTATGGTTTTTTTTTTTTTTTTTTT	Mus musculus similar to hypothetical protein FLJ10178; hypothetical protein FLJ14191 (LOC245633), mRNA	#N/A	NM_175326.2	ENST00000276181	ri|D330045A20|PX00193A11|3663	1	uncharacterized	#N/A	#N/A
176	TRH26635	Gene176	XM_142177.1	XM_142177	Gi|20985682	TAAGGTTACAACAGCCTCCTAACCATTCAGCCATTACAACTTTTTTTTTTTTTTTTTTTT	Mus musculus similar to 60S ribosomal protein L7A (Surfeit locus protein 3) (LOC245630), mRNA	#N/A	NM_013721.2	#N/A	ri|3230401N15|PX00093A05|867	1	protein biosynthesis [GO:0006412], physiological processes [GO:0007582], biosynthesis [GO:0009058], macromolecule biosynthesis [GO:0009059], protein metabolism [GO:0019538]	Ribosomal_L7Ae	Ribosomal protein L7Ae/L30e/S12e/Ga...
177	TRH27054	Gene177	XM_142176.1	XM_142176	Gi|20985680	AAGTGCTGACTTTCCTGGAATAACAGAAGACAGTGGTCTATTTTTTTTTTTTTTTTTTTT	Mus musculus similar to Thyroxine-binding globulin precursor (T4-binding globulin) (LOC245629), mRNA	NM_177920	NM_177920.2	ENST00000310652	ri|C730040N12|PX00087F07|1373	1	uncharacterized	COG4826	COG4826
178	TRH34909	Gene178	XM_159402.1	XM_159402	Gi|20985678	CAGTTAATCTTTTCAGGAAATATTCCTATGAACCTTACCAAGACGTTTTTTTTTTTTTTT	Mus musculus LOC245628 (LOC245628), mRNA	#N/A	#N/A	#N/A	#N/A	1	uncharacterized	#N/A	#N/A
179	TRH39440	Gene179	XM_159401.1	XM_159401	Gi|20985676	CTTTGTAACTGGACTTACAAGATAAATACAAACAATGGTATCTACCTATTGCTTTTTTTT	Mus musculus LOC245627 (LOC245627), mRNA	#N/A	#N/A	#N/A	#N/A	1	uncharacterized	#N/A	#N/A
180	TRH31115	Gene180	XM_159399.1	XM_159399	Gi|20985672	GTTACAGGAGGTTTCCAAATCATTAGACCCTATAGTTAGAATGGTTTTTTTTTTTTTTTT	Mus musculus LOC245625 (LOC245625), mRNA	#N/A	#N/A	#N/A	ri|B230329F24|PX00159P20|3293	1	uncharacterized	#N/A	#N/A
181	TRH29577	Gene181	XM_159396.1	XM_159396	Gi|20985664	ACCAGCAACAGTTTAGCATCTTTTGTGCTAAAGCAGATAATTTTTTTTTTTTTTTTTTTT	Mus musculus LOC245621 (LOC245621), mRNA	#N/A	#N/A	#N/A	#N/A	1	uncharacterized	#N/A	#N/A
182	TRH30988	Gene182	XM_142159.1	XM_142159	Gi|20985652	AACTTTGCACTATGACCTTGACTATATTTCCACGGAGACCTTTTTTTTTTTTTTTTTTTT	Mus musculus similar to killer cell Ig-like receptor KIR3DL7 (LOC245615), mRNA	NM_177748	NM_177748.2	#N/A	ri|B230346L02|PX00160L10|1744	1	uncharacterized	IG	Immunoglobulin;
183	TRH23266	Gene183	XM_142192.1	XM_142192	Gi|20985646	ATTTGAGACACAGTGAGTCACAGAAGTGCATGACTAGCTTTTTTTTTTTTTTTTTTTTTT	Mus musculus similar to protease (LOC245612), mRNA	#N/A	#N/A	#N/A	#N/A	1	uncharacterized	rvp	Retroviral aspartyl protease. Single domain as...
184	TRH27226	Gene184	XM_159412.1	XM_159412	Gi|20985644	GCTGGGCATCTTTTATGTTAAAACACATAAAATGCTTGACTTTTTTTTTTTTTTTTTTTT	Mus musculus LOC245611 (LOC245611), mRNA	#N/A	#N/A	#N/A	#N/A	1	uncharacterized	#N/A	#N/A
185	TRH36199	Gene185	XM_142154.1	XM_142154	Gi|20985636	CACTATAACTACTGACTATCACGTACTGATTGCCAATTACGTGTTTTTTTTTTTTTTTTT	Mus musculus similar to hypothetical protein BC013576 (LOC245607), mRNA	#N/A	NM_026081.2	ENST00000246173	ri|3110031O14|ZX00071O18|1181	1	transport [GO:0006810], physiological processes [GO:0007582]	#N/A	#N/A
186	TRH39288	Gene186	XM_136074.1	XM_136074	Gi|20985632	TTCTTAAAATAATGAAGAACAAGAGTTTGTGTCCATGTATCTTTTTAACTAACTTTTTTT	Mus musculus proteasome (prosome, macropain) 26S subunit, non-ATPase, 10 (Psmd10), mRNA	NM_016883	NM_016883.2	ENST00000217958	ri|2310001K15|ZX00038I18|915	1	uncharacterized	Arp	FOG: Ankyrin repeat [General function prediction...
187	TRH38095	Gene187	XM_136055.1	XM_136055	Gi|20985630	AGAGTAAACCTTTGACTAAGCTATGATGTTATTACTGTCGGATGCTTTTTTTTTTTTTTT	Mus musculus RIKEN cDNA 4930405J24 gene (4930405J24Rik), mRNA	NM_030181	NM_030181.1	ENST00000217957	ri|1700062D20|ZX00075P15|1236	1	uncharacterized	IG	Immunoglobulin;
188	TRH40314	Gene188	XM_125447.1	XM_125447	Gi|20985628	GGCTAGAATATTTATTAGACTATTGTTGAACTATTTTTTATCAAATGCTTTACCCCTTTT	Mus musculus similar to midline 2 (LOC237078), mRNA	NM_011845	NM_011845.1	ENST00000262843	ri|A330048M13|PX00131N10|2069	1	microtubule cytoskeleton organization and biogenesis [GO:0000226], organelle organization and biogenesis [GO:0006996], cytoskeleton organization and biogenesis [GO:0007010], microtubule-based process [GO:0007017], cytoplasm organization and biogenesis [GO:0007028], development [GO:0007275], embryogenesis and morphogenesis [GO:0007345], pattern specification [GO:0007389], physiological processes […	BBC	B-Box C-terminal domain; Coiled coil region C...
189	TRH29558	Gene189	XM_136069.1	XM_136069	Gi|20985626	ACTTTGGGGTTAATCAAAGGATGTAGTCCTGTGGTAGACCTTTTTTTTTTTTTTTTTTTT	Mus musculus glucocorticoid-induced leucine zipper (Gilz), mRNA	NM_010286	NM_010286.2	ENST00000288274	ri|1110020B05|R000016N09|1082	1	apoptosis [GO:0006915], anti-apoptosis [GO:0006916], physiological processes [GO:0007582], cell death [GO:0008219], programmed cell death [GO:0012501], death [GO:0016265]	TSC22	TSC-22/dip/bun family
190	TRH26513	Gene190	XM_159411.1	XM_159411	Gi|20985624	TCTTACCGTTCTCCATTTAAAAATTGTGAAGTCGATGCTTTTTTTTTTTTTTTTTTTTTT	Mus musculus LOC237077 (LOC237077), mRNA	#N/A	#N/A	#N/A	#N/A	0	uncharacterized	#N/A	#N/A
191	TRH29723	Gene191	XM_125445.1	XM_125445	Gi|20985622	AACTGCTAACATTCACATTAGGTAACTTGCTGTAGCACGATTTTTTTTTTTTTTTTTTTT	Mus musculus similar to Ribose-phosphate pyrophosphokinase I (Phosphoribosyl pyrophosphate synthetase I) (PPRibP) (PRS-I) (Prps1), mRNA	NM_021463	NM_029294.1	ENST00000276174	ri|2310010D17|ZX00059A05|1118	1	purine base metabolism [GO:0006144], aromatic compound metabolism [GO:0006725], development [GO:0007275], neurogenesis [GO:0007399], physiological processes [GO:0007582], biosynthesis [GO:0009058], nucleobase metabolism [GO:0009112], nucleoside metabolism [GO:0009116], nucleotide metabolism [GO:0009117], nucleoside monophosphate metabolism [GO:0009123], nucleoside monophosphate biosynthesis [GO:0…	PrsA	Phosphoribosylpyrophosphate synthetase [Nucleot...
192	TRH32217	Gene192	XM_159410.1	XM_159410	Gi|20985620	AAAGAAACTTCCCTTCACGAAAATATCTCCTCTGTTAGACTGTTTTTTTTTTTTTTTTTT	Mus musculus LOC237076 (LOC237076), mRNA	#N/A	#N/A	#N/A	#N/A	0	uncharacterized	#N/A	#N/A
193	TRH26666	Gene193	XM_159408.1	XM_159408	Gi|20985616	AGAGATAAGGTTGGAATTAGAAATCGCATGCAAATGCATATTTTTTTTTTTTTTTTTTTT	Mus musculus LOC237074 (LOC237074), mRNA	#N/A	#N/A	#N/A	#N/A	0	uncharacterized	#N/A	#N/A
194	TRH34687	Gene194	XM_136066.1	XM_136066	Gi|20985606	CTAGCTTTTCTATTTCCCTCACCTGACCTCACTAAAGTACCTTTTTTTTTTTTTTTTTTT	Mus musculus similar to CLAUDIN-2 (LOC237070), mRNA	NM_016675	NM_016675.2	ENST00000298115	ri|1300013G06|R000011O10|2829	1	uncharacterized	#N/A	#N/A
195	TRH28019	Gene195	XM_136052.1	XM_136052	Gi|20985600	AAGCTTCAACCACCAAAGTTAAATAGAGCTATTGAAAAGACGTTTTTTTTTTTTTTTTTT	Mus musculus RIKEN cDNA 1300002C13 gene (1300002C13Rik), mRNA	NM_023270	NM_023270.3	ENST00000255499	ri|9130001F19|PX00026E07|1921	1	protein biosynthesis [GO:0006412], proteolysis and peptidolysis [GO:0006508], defense response [GO:0006952], immune response [GO:0006955], physiological processes [GO:0007582], catabolism [GO:0009056], macromolecule catabolism [GO:0009057], biosynthesis [GO:0009058], macromolecule biosynthesis [GO:0009059], response to external stimulus [GO:0009605], response to biotic stimulus [GO:0009607], regu…	COG5540	RING-finger-containing ubiquitin ligase [Pos...
196	TRH33028	Gene196	XM_136060.1	XM_136060	Gi|20985594	GTTCATCGTGAATAGGAGATCATCTAACACTCATTACCATACGTTTTTTTTTTTTTTTTT	Mus musculus similar to evidence:NAS~putative~unclassifiable (4933428M09Rik), mRNA	#N/A	#N/A	#N/A	ri|4933428M09|PX00021G18|1029	1	uncharacterized	#N/A	#N/A
197	TRH40286	Gene197	XM_136059.1	XM_136059	Gi|20985592	TTTACATTTCATCACCCTTAAAAGTCCTATATATATATTTTTTAAAGGCCTATAACCCTT	Mus musculus RIKEN cDNA 4930513O06 gene (4930513O06Rik), mRNA	#N/A	#N/A	#N/A	ri|4930513O06|PX00033O08|805	1	uncharacterized	#N/A	#N/A
198	TRH38316	Gene198	XM_125446.1	XM_125446	Gi|20985590	CAAACAATATATTTACTATCTTGAATACAGGACTGAACTCCAATGCATTTTTTTTTTTTT	Mus musculus similar to Nck-interacting kinase-like embryo specific kinase (LOC237065), mRNA	NM_013724	NM_013724.1	ENST00000243300	ri|2810037D22|ZX00065K01|1839	1	protein modification [GO:0006464], protein amino acid phosphorylation [GO:0006468], phosphorus metabolism [GO:0006793], phosphate metabolism [GO:0006796], cell communication [GO:0007154], signal transduction [GO:0007165], intracellular signaling cascade [GO:0007242], protein kinase cascade [GO:0007243], JNK cascade [GO:0007254], activation of JUNKK [GO:0007256], physiological processes [GO:000758…	CNH	CNH domain. Domain found in NIK1-like kinase
199	TRH23034	Gene199	XM_125444.1	XM_125444	Gi|20985588	AAAAATCTCAACTCCTCAGAACAGCTATATGAGAATATGAAATTTCGTTTTTTTTTTTTT	Mus musculus interkeukin 1 receptor accessory protein-like 2 (Il1rapl2), mRNA	NM_030688	NM_030688.1	ENST00000331930	ri|B230329F24|PX00159P20|3293	1	development [GO:0007275], neurogenesis [GO:0007399], central nervous system development [GO:0007417], morphogenesis [GO:0009653], organogenesis [GO:0009887]	TIR	Toll - interleukin 1 - resistance;
200	TRH40039	Gene200	XM_142173.1	XM_142173	Gi|20985582	GAATCTATAAATCATTTCCTTGTACCAAGCATACTTTATAACCTAAGTGTCGTTTTTTTT	Mus musculus similar to Interkeukin 1 receptor accessory protein-like 2 (LOC237062), mRNA	NM_030688	NM_030688.1	ENST00000331930	ri|B230329F24|PX00159P20|3293	0	development [GO:0007275], neurogenesis [GO:0007399], central nervous system development [GO:0007417], morphogenesis [GO:0009653], organogenesis [GO:0009887]	#N/A	#N/A
201	TRH27468	Gene201	XM_136072.1	XM_136072	Gi|20985580	TATCCCTATTCTATGGCCTCTGATATAAGTCATCTGTCTGATATGTTTTTTTTTTTTTTT	Mus musculus RIKEN cDNA 1700025D03 gene (1700025D03Rik), mRNA	NM_026469	NM_026469.1	#N/A	ri|1700028D21|ZX00051C11|908	1	uncharacterized	little_fing	Zinc coordinating RNA binding d...
202	TRH33575	Gene202	XM_142172.1	XM_142172	Gi|20985578	ACCTGTCCGAGTGAAATGTGCCCTTTTCTACAGTTATATCTTTTTTTTTTTTTTTTTTTT	Mus musculus similar to IL1RAPL-2 related protein (LOC237061), mRNA	NM_030688	NM_030688.1	ENST00000331930	ri|B230329F24|PX00159P20|3293	0	development [GO:0007275], neurogenesis [GO:0007399], central nervous system development [GO:0007417], morphogenesis [GO:0009653], organogenesis [GO:0009887]	IG	Immunoglobulin;
203	TRH23555	Gene203	XM_159398.1	XM_159398	Gi|20985574	AGCTCCGTTCCAGTATCTAAGGCCTACAAAGAGATGGTAATTTTTTTTTTTTTTTTTTTT	Mus musculus LOC237059 (LOC237059), mRNA	#N/A	#N/A	#N/A	#N/A	0	uncharacterized	#N/A	#N/A
204	TRH37241	Gene204	XM_136068.1	XM_136068	Gi|20985568	TTTGTAAACACTATCAAGACATTACCTGTCAAGAAGCTGTTAAACGTTTTTTTTTTTTTT	Mus musculus extraembryonic, spermatogenesis, homeobox 1 (Esx1), mRNA	NM_007957	NM_007957.1	#N/A	#N/A	1	uncharacterized	COG5576	Homeodomain-containing transcription factor ...
205	TRH37573	Gene205	XM_136053.1	XM_136053	Gi|20985562	GCATACTATATCTTTGGTGAAGACAAATAAAAACTGAAACTAATTGTAACAACTTTTTTT	Mus musculus RIKEN cDNA 1500031H04 gene (1500031H04Rik), mRNA	NM_025893	NM_025893.1	ENST00000299903	ri|1500031H04|ZX00042A20|2238	1	uncharacterized	#N/A	#N/A
206	TRH28937	Gene206	XM_136054.1	XM_136054	Gi|20985560	CTACTATCAACTCCAGAGAGATCCAGACCGCTATTCGACTTTTTTTTTTTTTTTTTTTTT	Mus musculus similar to Core histone H2A/H2B/H3/H4 containing protein~data source:Pfam, source key:PF00125, evidence:ISS~putative (1700014N06Rik), mRNA	#N/A	#N/A	#N/A	ri|1700014N06|ZX00037E05|1050	1	chromosome organization and biogenesis (sensu Eukarya) [GO:0007001], physiological processes [GO:0007582]	#N/A	#N/A
207	TRH33603	Gene207	XM_136070.1	XM_136070	Gi|20985556	AATTTTGTCTCTCGTCAGCATAAGGAATTTATGAGACTTCGTTTTTTTTTTTTTTTTTTT	Mus musculus similar to glycine receptor alpha 4 subunit (LOC237054), mRNA	NM_010297	NM_010297.1	ENST00000218075	ri|D730029F11|PX00673J12|1551	1	transport [GO:0006810], ion transport [GO:0006811], small molecule transport [GO:0006832], cell communication [GO:0007154], signal transduction [GO:0007165], cell surface receptor linked signal transduction [GO:0007166], cell-cell signaling [GO:0007267], synaptic transmission [GO:0007268], physiological processes [GO:0007582], transmission of nerve impulse [GO:0019226]	Neur_chan_LBD	pfam02931
208	TRH21110	Gene208	XM_136063.1	XM_136063	Gi|20985552	CTTTCCCATCTTAGTTGTAACAGTTTTATTCAGGTTGTGCTTTTTTTTTTTTTTTTTTTT	Mus musculus similar to transcription elongation factor A (SII)-like 1 (LOC237052), mRNA	NM_146236	NM_146236.1	#N/A	ri|0610011M09|R000002N01|1194	1	regulation of transcription from Pol II promoter [GO:0006357], physiological processes [GO:0007582]	#N/A	#N/A
209	TRH21791	Gene209	XM_150431.1	XM_150431	Gi|20985546	CAGTTAATCCTGTGAACCTCTCCTGGTTAAAAGTCTCTCGTTTTTTTTTTTTTTTTTTTT	Mus musculus LOC237049 (LOC237049), mRNA	#N/A	#N/A	#N/A	ri|A830096N22|PX00156P10|1871	1	uncharacterized	#N/A	#N/A
210	TRH36718	Gene210	XM_125448.1	XM_125448	Gi|20985542	GTCAAGTCAATAAAGCAACTGAATAATCATTATTGTGTCCTTAAAGCTTTTTTTTTTTTT	Mus musculus nerve growth factor receptor (TNFRSF16) associated protein 1 (Ngfrap1), mRNA	NM_009750	NM_009750.1	ENST00000299872	ri|1190011J23|R000019L16|809	1	apoptosis [GO:0006915], induction of apoptosis [GO:0006917], development [GO:0007275], physiological processes [GO:0007582], cell death [GO:0008219], induction of apoptosis by extracellular signals [GO:0008624], induction of apoptosis via death domain receptors [GO:0008625], programmed cell death [GO:0012501], induction of programmed cell death [GO:0012502], death [GO:0016265]	#N/A	#N/A
211	TRH38716	Gene211	XM_136061.1	XM_136061	Gi|20985540	AAAAGGTTACAAAATAATATGGGAATATCATATTTTGAAAGACAGGAGTACCTTTTTTTT	Mus musculus similar to WW domain binding protein 5 (LOC237047), mRNA	#N/A	NM_011712.1	ENST00000328647	ri|0610005A19|R000001G01|959	1	uncharacterized	#N/A	#N/A
212	TRH25882	Gene212	XM_136051.1	XM_136051	Gi|20985538	CACAAATATTTGCTATCATTTCACTTTTATAACTCAGTTTCGGCTTTTTTTTTTTTTTTT	Mus musculus RIKEN cDNA 1110018P05 gene (1110018P05Rik), mRNA	#N/A	#N/A	ENST00000332431	ri|1110018P05|R000014B06|970	1	uncharacterized	#N/A	#N/A
213	TRH30085	Gene213	XM_136076.1	XM_136076	Gi|20985536	CAGACAGCACTATGTCTTTTAGTAAAGGACTTTCACCCATTTTTTTTTTTTTTTTTTTTT	Mus musculus similar to RIKEN cDNA 1100001D19 (LOC237046), mRNA	NM_025355	NM_025355.2	ENST00000243286	ri|1100001D19|R000005N22|1027	1	uncharacterized	#N/A	#N/A
214	TRH32613	Gene214	XM_125449.1	XM_125449	Gi|20985534	CTATTGCATGGGAAGATGCTCAGTATATATTGTGAACCTAATTTTTTTTTTTTTTTTTTT	Mus musculus brain expressed X-linked 2 (Bex2), mRNA	NM_009749	NM_009052.1	#N/A	ri|1110004J10|R000015F01|480	1	uncharacterized	#N/A	#N/A
215	TRH37527	Gene215	XM_136062.1	XM_136062	Gi|20985532	ACAAGTCTCCATTTTAATAAGTTTTGGAGTAATATTAACACTCATCGTTTTTTTTTTTTT	Mus musculus RIKEN cDNA 6530401D17 gene (6530401D17Rik), mRNA	NM_029541	NM_029541.1	#N/A	ri|6530401D17|PX00048H11|1578	1	uncharacterized	#N/A	#N/A
216	TRH39632	Gene216	XM_136058.1	XM_136058	Gi|20985530	TTATATCTTCTAGGGTGTGTTTGATTACTAGAAAAATTGTGATTTGTTTCGTTTTTTTTT	Mus musculus similar to Microsomal signal peptidase 23 kDa subunit (SPase 22 kDa subunit) (SPC22/23) (LOC237045), mRNA	NM_029823	NM_029541.1	#N/A	ri|6530401D17|PX00048H11|1578	1	uncharacterized	#N/A	#N/A
217	TRH39827	Gene217	XM_136057.1	XM_136057	Gi|20985528	CAAAAGAGAAACTACTGCTCTTGTAATCTAGTTACAGAAATAAGGCATACGTTTTTTTTT	Mus musculus similar to hypothetical protein FLJ12969 (LOC237044), mRNA	#N/A	#N/A	ENST00000289244	ri|2700087I09|ZX00056J08|1302	1	uncharacterized	#N/A	#N/A
218	TRH21158	Gene218	XM_136065.1	XM_136065	Gi|20985526	GTGGCAATTCTACCCAACCCTGTGTACTCTGTATTATCGTTTTTTTTTTTTTTTTTTTTT	Mus musculus RIKEN cDNA 3110031O14 gene (3110031O14Rik), mRNA	NM_026081	NM_011534.1	ENST00000246173	ri|1500010O19|R000020I08|429	1	transport [GO:0006810], physiological processes [GO:0007582]	#N/A	#N/A
219	TRH39386	Gene219	XM_150433.1	XM_150433	Gi|20985524	GATTAGTTGGTCATTTACACCTTGTTCCTCACTATATATCTTGAGTACTCTTTTTTTTTT	Mus musculus LOC237043 (LOC237043), mRNA	#N/A	#N/A	#N/A	ri|D030035F05|PX00180G01|2040	1	uncharacterized	#N/A	#N/A
220	TRH30929	Gene220	XM_136056.1	XM_136056	Gi|20985522	TTACTAAGGAAATGTTCACTAAATCTGAACTTATTTCCATATTCCGGTTTTTTTTTTTTT	Mus musculus similar to hypothetical protein FLJ12969 (2210415K24Rik), mRNA	#N/A	#N/A	ENST00000246174	ri|2210415K24|ZX00054K12|822	1	uncharacterized	#N/A	#N/A
221	TRH38156	Gene221	XM_136050.1	XM_136050	Gi|20985511	CATATTGCTTATATATTAAAATGCAGAATTTAATATTCCAATGTCAATGTAACCTTTTTT	Mus musculus similar to preferentially expressed antigen in melanoma-like 3 (LOC237040), mRNA	NM_031390	NM_031390.1	#N/A	ri|4930481M05|PX00032A14|3521	1	uncharacterized	#N/A	#N/A
222	TRH28546	Gene222	XM_159379.1	XM_159379	Gi|20985507	TCTGAAGGTGTCTACTGGAGGCCGTTGTCCTACTATAAACTTTTTTTTTTTTTTTTTTTT	Mus musculus LOC211326 (LOC211326), mRNA	#N/A	#N/A	#N/A	#N/A	1	uncharacterized	#N/A	#N/A
223	TRH37048	Gene223	XM_142140.1	XM_142140	Gi|20985503	ATTAAGTCTGCTAATAAGCATGACAGTCATTAATAACATGCTTGCTTTTTTTTTTTTTTT	Mus musculus similar to dJ545K15.1.3 (novel protein similar to KIAA0512 (contains translation of cDNAs Em:AK000818 and Em:L20773) (isoform 3)) (LOC245605), mRNA	#N/A	#N/A	#N/A	#N/A	1	uncharacterized	#N/A	#N/A
224	TRH40703	Gene224	XM_142130.1	XM_142130	Gi|20985493	CTGTAAAGAGTATAATTACTATTTGACAGCTATGGTTTGTTGTCTATGGACGTTTTTTTT	Mus musculus similar to Leucine-rich primary response protein 1 (Follicle-stimulating hormone primary response protein) (LOC245603), mRNA	NM_145924	NM_145924.1	ENST00000218507	ri|A730087J10|PX00153A14|3087	1	reproduction [GO:0000003], development [GO:0007275], gametogenesis [GO:0007276], spermatogenesis [GO:0007283], oogenesis [GO:0007292], sex differentiation [GO:0007548], sexual reproduction [GO:0019953]	#N/A	#N/A
225	TRH28388	Gene225	XM_142129.1	XM_142129	Gi|20985491	AGTACTCACAGGATCATTTGCTTGACACTTCTAGTAAACCTATTGTTTTTTTTTTTTTTT	Mus musculus similar to McLeod syndrome-associated, Kell blood group protein; membrane transport protein (LOC245602), mRNA	#N/A	#N/A	ENST00000328526	ri|A630026F04|PX00145C11|2959	1	transport [GO:0006810], small molecule transport [GO:0006832], amino acid transport [GO:0006865], physiological processes [GO:0007582], amine/polyamine transport [GO:0015837]	#N/A	#N/A
226	TRH21990	Gene226	XM_142122.1	XM_142122	Gi|20985487	CAGTGCCAGTAAACATCTTCTTAACTGGTGCTGTAAAGGTTTTTTTTTTTTTTTTTTTTT	Mus musculus similar to heat-shock protein hsp84 (LOC211280), mRNA	#N/A	#N/A	#N/A	ri|3222402J19|PX00010E17|2750	1	uncharacterized	HSP90	Hsp90 protein
227	TRH22108	Gene227	XM_142120.1	XM_142120	Gi|20985485	GAGACTACATCTAGATAAACATTCAATGGAGGAAAAGCATGATTTTTTTTTTTTTTTTTT	Mus musculus similar to nucleolar protein GU2 (LOC211278), mRNA	#N/A	NM_053183.1	ENST00000277804	ri|4933429B04|PX00021K16|2376	1	uncharacterized	DEAD	DEAD/DEAH box helicase. Members of this famil...
228	TRH39309	Gene228	XM_159392.1	XM_159392	Gi|20985475	ATGTATTGAGAGCCCTGATTAGTCAGTCATATAAGGATATTATTGTGCTTTTTTTTTTTT	Mus musculus LOC211257 (LOC211257), mRNA	#N/A	#N/A	#N/A	#N/A	0	uncharacterized	#N/A	#N/A
229	TRH23983	Gene229	XM_142150.1	XM_142150	Gi|20985471	GCAGCTGAACTAAATAATAGAGAACGATTTTCACCAATTGTTTTTTTTTTTTTTTTTTTT	Mus musculus similar to Diaphanous protein homolog 2 (Diaphanous-related formin 2) (DRF2) (LOC211240), mRNA	NM_017398	NM_017398.1	ENST00000276147	ri|E430022I22|PX00099K16|4208	1	M phase [GO:0000279], cell cycle [GO:0007049], physiological processes [GO:0007582], cell proliferation [GO:0008283], cytokinesis [GO:0016288]	#N/A	#N/A
230	TRH23437	Gene230	XM_159387.1	XM_159387	Gi|20985469	GACAAAAACTACGTGAACAGGAAACTCCCAGAGTACCTATTTTTTTTTTTTTTTTTTTTT	Mus musculus LOC211239 (LOC211239), mRNA	#N/A	#N/A	#N/A	#N/A	0	uncharacterized	#N/A	#N/A
231	TRH21293	Gene231	XM_142136.1	XM_142136	Gi|20985463	CCTGGAGTTTGTGTACAATACAATACAGAATCCTAGGGGATTTTTTTTTTTTTTTTTTTT	Mus musculus similar to F-box only protein 21, isoform 2; F-box protein 21 (LOC211222), mRNA	#N/A	NM_145564.2	#N/A	ri|C130036J06|PX00169E09|3866	1	proteolysis and peptidolysis [GO:0006508], ubiquitin-dependent protein catabolism [GO:0006511], physiological processes [GO:0007582], catabolism [GO:0009056], macromolecule catabolism [GO:0009057], protein metabolism [GO:0019538], modification-dependent protein catabolism [GO:0019941], protein catabolism [GO:0030163]	COG2912	Uncharacterized conserved protein [Function ...
232	TRH22389	Gene232	XM_142146.1	XM_142146	Gi|20985453	GTTATGAACGGTGGTATTTTCAGGGTATTTTAGACCGACATTTTTTTTTTTTTTTTTTTT	Mus musculus similar to evidence:NAS~putative~unclassifiable (LOC237039), mRNA	#N/A	#N/A	#N/A	#N/A	0	uncharacterized	#N/A	#N/A
233	TRH35121	Gene233	XM_159380.1	XM_159380	Gi|20985449	TCCCATTGTACATAGTAGGTAACATGGTTAAGAAAGTGCTCGTTTTTTTTTTTTTTTTTT	Mus musculus LOC215704 (LOC215704), mRNA	#N/A	#N/A	#N/A	#N/A	0	uncharacterized	#N/A	#N/A
234	TRH34450	Gene234	XM_150430.1	XM_150430	Gi|20985445	GACTTCTTTTAGAAGAATGGATAGCTCTTTTGAAACCCATAATTACGTTTTTTTTTTTTT	Mus musculus hypothetical gene supported by BC013473 (LOC215693), mRNA	#N/A	NM_175446.2	#N/A	ri|B930008K04|PX00162N07|2229	1	uncharacterized	#N/A	#N/A
235	TRH39270	Gene235	XM_136038.1	XM_136038	Gi|20985441	GGTGGTCAAAGTGAAAGTTCTAAAAGTCTTAACAAAATTATAATTTTAGATCTGTTTTTT	Mus musculus RIKEN cDNA 3010033I09 gene (3010033I09Rik), mRNA	NM_030066	NM_030066.1	ENST00000247378	ri|3010033I09|ZX00083P14|2268	1	uncharacterized	#N/A	#N/A
236	TRH23236	Gene236	XM_142138.1	XM_142138	Gi|20985435	ACAGAGAACATCTAGAAAGACTTTTTGAAGCCTATAGAACCTACACTACTTTTTTTTTTT	Mus musculus similar to gag protein (LOC215638), mRNA	#N/A	#N/A	#N/A	#N/A	1	uncharacterized	Gag_MA	Matrix protein (MA)
237	TRH25169	Gene237	XM_136048.1	XM_136048	Gi|20985429	AGCAGATGAACGTCCTAGTTTCAAAATTCTCTTGAGTAACATTTTTTTTTTTTTTTTTTT	Mus musculus similar to Tyrosine-protein kinase BTK (Brutons tyrosine kinase) (Agammaglobulinaemia tyrosine kinase) (ATK) (B cell progenitor kinase) (BPK) (Kinase EMB) (LOC215271), mRNA	NM_013482	NM_013482.1	ENST00000308731	#N/A	1	protein biosynthesis [GO:0006412], protein modification [GO:0006464], protein amino acid phosphorylation [GO:0006468], phosphorus metabolism [GO:0006793], phosphate metabolism [GO:0006796], apoptosis [GO:0006915], induction of apoptosis [GO:0006917], cytoplasm organization and biogenesis [GO:0007028], ribosome biogenesis [GO:0007046], cell communication [GO:0007154], signal transduction [GO:00071…	pkinase	Protein kinase domain
238	TRH22421	Gene238	XM_142133.1	XM_142133	Gi|20985427	TTGCTTCTTTGCCTCGGGGATTATAAGAAATATAACAGACTTTTTTTTTTTTTTTTTTTT	Mus musculus similar to REV1-like (yeast); REV1 (yeast homolog)- like; REV1 protein (LOC215259), mRNA	#N/A	#N/A	#N/A	#N/A	1	uncharacterized	#N/A	#N/A
239	TRH33897	Gene239	XM_136037.1	XM_136037	Gi|20985423	ACTGAGCCTTAGACCAACAGGGTTACTTTAGAATCACACGTTTTTTTTTTTTTTTTTTTT	Mus musculus RIKEN cDNA 4933422M21 gene (4933422M21Rik), mRNA	#N/A	#N/A	#N/A	ri|4933422M21|PX00020D14|1741	1	cell communication [GO:0007154], signal transduction [GO:0007165], intracellular signaling cascade [GO:0007242], small GTPase mediated signal transduction [GO:0007264]	ARF	ARF-like small GTPases; ARF
240	TRH32118	Gene240	XM_159376.1	XM_159376	Gi|20985421	ATTTAAAGATCCAATAATGAATATAAACTGCTCACCTACCTTCAGTCGTTTTTTTTTTTT	Mus musculus LOC215174 (LOC215174), mRNA	#N/A	#N/A	#N/A	#N/A	0	uncharacterized	#N/A	#N/A
241	TRH31867	Gene241	XM_136042.1	XM_136042	Gi|20985417	GTCGTTCTATGTTGTTTATTTATGATTGTTGTTCTGTCGTGTTTTTTTTTTTTTTTTTTT	Mus musculus cleavage stimulation factor, 3' pre-RNA subunit 2, 64 kDa (Cstf2), mRNA	NM_133196	NM_133196.3	ENST00000263028	ri|6720457J08|PX00059J07|2383	1	mRNA polyadenylation [GO:0006378], mRNA cleavage [GO:0006379], RNA processing [GO:0006396], mRNA processing [GO:0006397], physiological processes [GO:0007582], RNA metabolism [GO:0016070], mRNA metabolism [GO:0016071]	COG0724	RNA-binding proteins (RRM domain) [General f...
242	TRH30883	Gene242	XM_136044.1	XM_136044	Gi|20985413	CTGTCCTAGGGAGCTTAAACTAAGGAGGAAATGTCGTGTCTTTTTTTTTTTTTTTTTTTT	Mus musculus similar to sushi-repeat protein (1110039C07Rik), mRNA	NM_026838	NM_026838.1	ENST00000263031	ri|1110039C07|R000018G19|418	1	electron transport [GO:0006118], oncogenesis [GO:0007048], physiological processes [GO:0007582]	#N/A	#N/A
243	TRH36621	Gene243	XM_159375.1	XM_159375	Gi|20985411	AGTGAAGATTGATGAGGGTGTAAGCATGAGAAGTATTTTAGTAGCTTTTTTTTTTTTTTT	Mus musculus LOC215127 (LOC215127), mRNA	#N/A	#N/A	#N/A	#N/A	0	uncharacterized	#N/A	#N/A
244	TRH30726	Gene244	XM_159373.1	XM_159373	Gi|20985407	AGCAACATGAGGAAGGAATTAGACAATCGTCACACTACTCTTTTTTTTTTTTTTTTTTTT	Mus musculus LOC215094 (LOC215094), mRNA	#N/A	#N/A	#N/A	#N/A	0	uncharacterized	#N/A	#N/A
245	TRH21196	Gene245	XM_142119.1	XM_142119	Gi|20985403	CAGTGAAGACAACAATAGGTAAAGATGACTTGGCACCAATTTTTTTTTTTTTTTTTTTTT	Mus musculus similar to actin beta chain - human (LOC237037), mRNA	#N/A	#N/A	#N/A	#N/A	0	uncharacterized	ACTIN	Actin; ACTIN subfamily of ACTIN/mreB/sugark...
246	TRH40789	Gene246	XM_159372.1	XM_159372	Gi|20985401	ATTGTATAGGAATTAAAACAAAGAACACCATAGAAAGAAGTTATATACAACGTAAAGCTT	Mus musculus LOC214736 (LOC214736), mRNA	#N/A	#N/A	#N/A	#N/A	0	uncharacterized	#N/A	#N/A
247	TRH23554	Gene247	XM_159371.1	XM_159371	Gi|20985395	CTTTTATCCCCACTCCTTATCATATAATGCCAGCCTGAAATTTTTTTTTTTTTTTTTTTT	Mus musculus LOC214735 (LOC214735), mRNA	#N/A	#N/A	#N/A	#N/A	0	uncharacterized	#N/A	#N/A
248	TRH29379	Gene248	XM_142115.1	XM_142115	Gi|20985391	AAAAGGCTTGCTTATCAAGATAAGTACATCTCAAATGTTCAATCTTTTTTTTTTTTTTTT	Mus musculus similar to FRUCTOSE-BISPHOSPHATE ALDOLASE A (MUSCLE-TYPE ALDOLASE) (LOC237034), mRNA	#N/A	#N/A	#N/A	#N/A	0	uncharacterized	glycolytic_enzy	Fructose-bisphosphate aldolase cla...
249	TRH32119	Gene249	XM_159391.1	XM_159391	Gi|20985387	TTTGATTCCAAGTCCGACATTAGTGTAGAGATTTCAGACGTTTTTTTTTTTTTTTTTTTT	Mus musculus LOC214702 (LOC214702), mRNA	#N/A	#N/A	#N/A	#N/A	0	uncharacterized	#N/A	#N/A
250	TRH26636	Gene250	XM_159390.1	XM_159390	Gi|20985383	AACATCTTTCCATAGCACCCTAGGTTTTACTCCCCTATCCTTTTTTTTTTTTTTTTTTTT	Mus musculus LOC214694 (LOC214694), mRNA	#N/A	#N/A	#N/A	#N/A	0	uncharacterized	#N/A	#N/A
251	TRH33481	Gene251	XM_159388.1	XM_159388	Gi|20985379	GTGACTCAGCTGTACGGTACAAGAGTAAAAGTCGAAAGGTTTTTTTTTTTTTTTTTTTTT	Mus musculus LOC214688 (LOC214688), mRNA	#N/A	#N/A	#N/A	#N/A	0	uncharacterized	#N/A	#N/A
252	TRH35425	Gene252	XM_136043.1	XM_136043	Gi|20985377	GTAGTTACTGCAAGTACACTAATCTGAACTCAGATGTCATGATTAGGTTTTTTTTTTTTT	Mus musculus diaphanous homolog 2 (Drosophila) (Diap2), mRNA	NM_017398	NM_017398.1	ENST00000276147	ri|E430022I22|PX00099K16|4208	1	M phase [GO:0000279], cell cycle [GO:0007049], physiological processes [GO:0007582], cell proliferation [GO:0008283], cytokinesis [GO:0016288]	FH2	Formin Homology 2 Domain; FH proteins control...
253	TRH34270	Gene253	XM_159384.1	XM_159384	Gi|20985365	TAACAGGAAATAAGGTATCACCATTGATGACCAAACTATTTAGTCTTTTTTTTTTTTTTT	Mus musculus LOC214606 (LOC214606), mRNA	#N/A	#N/A	#N/A	#N/A	0	uncharacterized	#N/A	#N/A
254	TRH21954	Gene254	XM_142144.1	XM_142144	Gi|20985363	AGAATATCTGGAAAGCTTGAAGTGTAAGATGGGATCTCGTTTTTTTTTTTTTTTTTTTTT	Mus musculus similar to attractin (LOC237031), mRNA	NM_009730	NM_009730.1	ENST00000319375	#N/A	1	response to stress [GO:0006950], defense response [GO:0006952], inflammatory response [GO:0006954], immune response [GO:0006955], development [GO:0007275], physiological processes [GO:0007582], response to external stimulus [GO:0009605], response to biotic stimulus [GO:0009607], response to wounding [GO:0009611], response to pest/pathogen/parasite [GO:0009613], growth [GO:0040007], regulation of …	#N/A	#N/A
255	TRH31214	Gene255	XM_159381.1	XM_159381	Gi|20985357	GAGTATCATTTGGGAGTAAAAGACATAGGAAAAACAAAGATAAGGGTTTTTTTTTTTTTT	Mus musculus LOC214360 (LOC214360), mRNA	#N/A	#N/A	#N/A	#N/A	0	uncharacterized	#N/A	#N/A
256	TRH34172	Gene256	XM_142135.1	XM_142135	Gi|20985355	ACCACTCAGATCTTAACATTGTTATCTACATTGTGGATTGTCTTTTTTTTTTTTTTTTTT	Mus musculus similar to Gag-Pol polyprotein (LOC214349), mRNA	#N/A	#N/A	#N/A	#N/A	0	uncharacterized	#N/A	#N/A
257	TRH33027	Gene257	XM_136046.1	XM_136046	Gi|20985351	CTCTACAGCAGTTATACACAGAGAAACTGGAGACAAATAATGACGTTTTTTTTTTTTTTT	Mus musculus RIKEN cDNA 4930412D23 gene (4930412D23Rik), mRNA	#N/A	#N/A	#N/A	ri|3110007F17|ZX00070B18|1232	1	uncharacterized	#N/A	#N/A
258	TRH27903	Gene258	XM_159367.1	XM_159367	Gi|20985345	TTACTGAGACCAACACTCCTACTCCCTTTGATGATAACCATTTTTTTTTTTTTTTTTTTT	Mus musculus LOC214327 (LOC214327), mRNA	#N/A	#N/A	#N/A	#N/A	0	uncharacterized	#N/A	#N/A
259	TRH21790	Gene259	XM_142110.1	XM_142110	Gi|20985343	CTGTAGTAATTCTAGCATCGTTGTAAGTGGATCATCTTGTAATGTCTTTTTTTTTTTTTT	Mus musculus similar to Vigilin (High density lipoprotein-binding protein) (HDL-binding protein) (LOC214308), mRNA	#N/A	#N/A	#N/A	#N/A	1	uncharacterized	KH	K homology RNA-binding domain;
260	TRH26022	Gene260	XM_142109.1	XM_142109	Gi|20985341	GGAGTCACAAGTATAGAAAATAATAATGCATCCATCTGTACTGACCTTTTTTTTTTTTTT	Mus musculus similar to cyclin D binding myb-like transcription factor 1; cyclin D-binding Myb-like protein (LOC237029), mRNA	NM_177705	NM_177705.2	#N/A	ri|4732497F22|PX00052P21|3748	1	uncharacterized	myb_DNA-binding	Myb-like DNA-binding domain. This ...
261	TRH33898	Gene261	XM_142098.1	XM_142098	Gi|20985338	AATACTTTAAGCTCCAGTCTTTTGTTAGAAACCTGATTCTCGCTTTTTTTTTTTTTTTTT	Mus musculus LOC245596 (LOC245596), mRNA	#N/A	#N/A	ENST00000297977	ri|D030011N01|PX00179G19|4102	0	uncharacterized	#N/A	#N/A
262	TRH28229	Gene262	XM_142084.1	XM_142084	Gi|20985330	TGAAGAAAAGCAATAGTCCTGTCCACCACGATATACTGACTTTTTTTTTTTTTTTTTTTT	Mus musculus similar to kelch-like 4, isoform 2 (LOC245592), mRNA	NM_172781	NM_172781.1	ENST00000218394	ri|B130014A11|PX00157I03|2895	1	organelle organization and biogenesis [GO:0006996], cytoskeleton organization and biogenesis [GO:0007010], cytoplasm organization and biogenesis [GO:0007028], physiological processes [GO:0007582], actin filament-based process [GO:0030029], actin cytoskeleton organization and biogenesis [GO:0030036]	COG5023	COG5023
263	TRH22289	Gene263	XM_142082.1	XM_142082	Gi|20985326	AACAAGTTGGACCCAGATCCTACACTAAAGGTATTAGAGCTTTTTTTTTTTTTTTTTTTT	Mus musculus similar to 60S ribosomal protein L27A (LOC245590), mRNA	#N/A	NM_011975.2	#N/A	#N/A	1	protein biosynthesis [GO:0006412], physiological processes [GO:0007582], biosynthesis [GO:0009058], macromolecule biosynthesis [GO:0009059], protein metabolism [GO:0019538]	L15	Ribosomal protein L15
264	TRH30286	Gene264	XM_142074.1	XM_142074	Gi|20985322	ATATTTACTTGAGGAGTAAATTTTCAGGATTTCATGTACAACACAACGTTTTTTTTTTTT	Mus musculus similar to H2A-Bbd (LOC245588), mRNA	#N/A	#N/A	#N/A	#N/A	1	uncharacterized	H2A	Histone 2A;
265	TRH24122	Gene265	XM_159356.1	XM_159356	Gi|20985316	AAGTTCATGTGCAAGATGTCAGAAATCTCCCTCTATTGTCTTTTTTTTTTTTTTTTTTTT	Mus musculus LOC245585 (LOC245585), mRNA	#N/A	#N/A	#N/A	#N/A	1	uncharacterized	#N/A	#N/A
266	TRH28705	Gene266	XM_142064.1	XM_142064	Gi|20985312	ATTTATCTTACCTGCAGGTATCCAACTGGTTTGTAAATATCCGTTTTTTTTTTTTTTTTT	Mus musculus similar to TGF beta-induced transcription factor 2-like protein (LOC245583), mRNA	NM_153109	NM_153109.1	#N/A	#N/A	1	uncharacterized	HOX	Homeodomain; DNA-binding factors that are inv...
267	TRH31817	Gene267	XM_142105.1	XM_142105	Gi|20985302	CAACTGGGGCACTACACCTACTACTTTCAAACCTGATAGCTTTTTTTTTTTTTTTTTTTT	Mus musculus similar to protocadherin 11, isoform b precursor; protocadherin X; KIAA1326 protein (LOC245578), mRNA	#N/A	#N/A	ENST00000215473	ri|A230092L07|PX00130A15|1737	1	cell communication [GO:0007154], cell adhesion [GO:0007155], homophilic cell adhesion [GO:0007156], cell-cell adhesion [GO:0016337]	CA	Cadherin repeats. Cadherins are glycoproteins ...
268	TRH22107	Gene268	XM_142053.1	XM_142053	Gi|20985294	GATGAATTGAAAGAACTGTATAACAATGTCATGGAGATAAGTTTAGTCGTTTTTTTTTTT	Mus musculus similar to nucleolin-related protein NRP (NRP) (LOC245574), mRNA	#N/A	#N/A	#N/A	#N/A	1	uncharacterized	COG0724	RNA-binding proteins (RRM domain) [General f...
269	TRH39535	Gene269	XM_136024.1	XM_136024	Gi|20985292	ACGTAGACTAGGAGACATGTAATGTTGGAATTTAATAAAACGAACTGTTTTTTTTTTTTT	Mus musculus RIKEN cDNA 2610524K04 gene (2610524K04Rik), mRNA	#N/A	NM_025949.1	ENST00000262752	ri|4921506H01|PX00013L18|1852	1	skeletal development [GO:0001501], protein modification [GO:0006464], protein amino acid phosphorylation [GO:0006468], phosphorus metabolism [GO:0006793], phosphate metabolism [GO:0006796], cell communication [GO:0007154], signal transduction [GO:0007165], intracellular signaling cascade [GO:0007242], protein kinase cascade [GO:0007243], development [GO:0007275], neurogenesis [GO:0007399], centra…	pkinase	Protein kinase domain
270	TRH38604	Gene270	XM_150429.1	XM_150429	Gi|20985290	AATTGGTTAAGGAGATACCTATTACACAGCATGTTAAAGAAGGATACGTTTTTTTTTTTT	Mus musculus LOC237028 (LOC237028), mRNA	#N/A	NM_025949.1	ENST00000262752	ri|C330026J02|PX00076J04|3684	1	protein modification [GO:0006464], protein amino acid phosphorylation [GO:0006468], phosphorus metabolism [GO:0006793], phosphate metabolism [GO:0006796], cell communication [GO:0007154], signal transduction [GO:0007165], development [GO:0007275], neurogenesis [GO:0007399], central nervous system development [GO:0007417], physiological processes [GO:0007582], morphogenesis [GO:0009653], organogen…	#N/A	#N/A
271	TRH40795	Gene271	XM_125436.1	XM_125436	Gi|20985284	GTTTATTCTTAGATATTCACCCCATTATATGTCCATGTTTTTATTGTCTATTGTTTTTTT	Mus musculus testis expressed gene 16 (Tex16), mRNA	NM_031382	NM_031382.1	#N/A	#N/A	0	uncharacterized	#N/A	#N/A
272	TRH38164	Gene272	XM_125441.1	XM_125441	Gi|20985282	ATAGAAATGATTCATTCCTAAAGAAGTTTATCATAAGCTACTGCTTAACGGTTTTTTTTT	Mus musculus similar to DnaJ-like protein (LOC237025), mRNA	NM_008298	NG_002294.1	ENST00000242271	ri|C630034B15|PX00085C23|2477	1	protein folding [GO:0006457], response to stress [GO:0006950], physiological processes [GO:0007582], response to temperature [GO:0009266], response to heat [GO:0009408], response to external stimulus [GO:0009605], response to abiotic stimulus [GO:0009628], protein metabolism [GO:0019538]	DnaJ	DnaJ-class molecular chaperone with C-terminal ...
273	TRH39985	Gene273	XM_136033.1	XM_136033	Gi|20985276	TATTATATTGGCTGGTGCAAGGTAAGTCTATTTTGATAGTAGTTAAATATCAGGTTTTTT	Mus musculus RIKEN cDNA 9430083G14 gene (9430083G14Rik), mRNA	NM_026565	NM_026565.2	#N/A	ri|2810024N24|ZX00046E20|1000	1	uncharacterized	#N/A	#N/A
274	TRH22319	Gene274	XM_142096.1	XM_142096	Gi|20985270	CGGAAGAAACTTGTTCATACAGAAGATCCATTTACTGACGTTTTTTTTTTTTTTTTTTTT	Mus musculus similar to ubinuclein 1 (LOC237022), mRNA	#N/A	NM_177185.3	#N/A	ri|6030413C11|PX00056K12|981	1	uncharacterized	#N/A	#N/A
275	TRH23494	Gene275	XM_142091.1	XM_142091	Gi|20985266	CCTTTCTTCAGAGCTGTTAGTGTAGATGTTAATGTTTGTAGATGCTTTTTTTTTTTTTTT	Mus musculus similar to glyceraldehyde-3-phosphate dehydrogenase (EC 1.2.1.12) - mouse (LOC237020), mRNA	#N/A	#N/A	#N/A	#N/A	1	uncharacterized	H3	Histone H3;
276	TRH40898	Gene276	XM_125437.1	XM_125437	Gi|20985264	ACAGTTATGTCACACCAGTAAAAGTGTTATACTTTGTTATAATCTTAGAGTTAAGGCTTT	Mus musculus similar to choroideremia (LOC237019), mRNA	NM_018818	NM_018818.1	ENST00000262751	ri|C430009A09|PX00078I10|685	1	C-terminal protein geranylgeranylation [GO:0006504], transport [GO:0006810], intracellular protein transport [GO:0006886], nonselective vesicle transport [GO:0006899], cell communication [GO:0007154], physiological processes [GO:0007582], sensory perception [GO:0007600], vision [GO:0007601], response to radiation [GO:0009314], response to light [GO:0009416], perception of external stimulus [GO:00…	GDI	GDP dissociation inhibitor
277	TRH29576	Gene277	XM_142089.1	XM_142089	Gi|20985260	TACTCTAGGTAACATTCACCTGGTACTGTCTTTAGAGGAATCATCTTTTTTTTTTTTTTT	Mus musculus LOC237017 (LOC237017), mRNA	#N/A	#N/A	#N/A	#N/A	1	uncharacterized	#N/A	#N/A
278	TRH29995	Gene278	XM_142085.1	XM_142085	Gi|20985250	CTACGAGAAAAGAATTATGACTACATTCCAGACCTATACCCCGTTTTTTTTTTTTTTTTT	Mus musculus similar to putative histone deacetylase (LOC237012), mRNA	#N/A	NM_008228.1	ENST00000271095	ri|2700094A20|ZX00083C15|1953	1	uncharacterized	AcuC	Deacetylases
279	TRH32352	Gene279	XM_142081.1	XM_142081	Gi|20985244	GCTAAAGTCTACCACAAGGATTTAAGAGAGTATAATAGATTGGCTCGTTTTTTTTTTTTT	Mus musculus similar to glyceraldehyde-3-phosphate dehydrogenase (EC 1.2.1.12) - mouse (LOC237009), mRNA	#N/A	#N/A	#N/A	ri|4930524E20|PX00033H22|744	1	cellular morphogenesis [GO:0000902], protein modification [GO:0006464], proteolysis and peptidolysis [GO:0006508], ubiquitin-dependent protein catabolism [GO:0006511], ubiquitin cycle [GO:0006512], oncogenesis [GO:0007048], invasive growth [GO:0007125], colony morphology [GO:0007149], development [GO:0007275], physiological processes [GO:0007582], catabolism [GO:0009056], macromolecule catabolism…	COG5078	COG5078
280	TRH26383	Gene280	XM_142080.1	XM_142080	Gi|20985242	GACATGGTCATCATCAATCAATATATTGACACTATATCCCTAAGGTTTTTTTTTTTTTTT	Mus musculus similar to RIKEN cDNA 1300019I21 gene (LOC237008), mRNA	#N/A	#N/A	#N/A	#N/A	1	uncharacterized	Mtap_PNP	Phosphorylase family 2
281	TRH26194	Gene281	XM_142077.1	XM_142077	Gi|20985228	ACTTTCCCCTCTAGTACTCATACAGAATAACAAAGACATGCTCTTTTTTTTTTTTTTTTT	Mus musculus similar to open reading frame (461 AA) containing a duplicated 66bp region of integrase (LOC237001), mRNA	#N/A	#N/A	#N/A	#N/A	0	uncharacterized	integrase	Integrase DNA binding domain. Integrase ...
282	TRH21757	Gene282	XM_142075.1	XM_142075	Gi|20985226	TTAGATGAGGGAGCGGCTAGGTATGAGGAAGAAAGATATCTTTTTTTTTTTTTTTTTTTT	Mus musculus similar to data source:SPTR, source key:P31790, evidence:ISS~putative~related to RETROVIRUS-RELATED GAG POLYPROTEIN (LOC237000), mRNA	#N/A	#N/A	#N/A	#N/A	0	uncharacterized	Gag_p10	Retroviral GAG p10 protein. This family co...
283	TRH36523	Gene283	XM_159360.1	XM_159360	Gi|20985224	GAGCAGATTAATCATTACCCTAGAAAAGAACTTAGAGACAGATTGCTTTTTTTTTTTTTT	Mus musculus LOC236999 (LOC236999), mRNA	#N/A	#N/A	#N/A	#N/A	0	uncharacterized	#N/A	#N/A
284	TRH33604	Gene284	XM_159359.1	XM_159359	Gi|20985222	CAACAAGAAACAGAGAAAATATTACACCTCTAGTGCACAGATATCCTTTTTTTTTTTTTT	Mus musculus LOC236998 (LOC236998), mRNA	#N/A	#N/A	#N/A	#N/A	0	uncharacterized	#N/A	#N/A
285	TRH38856	Gene285	XM_142072.1	XM_142072	Gi|20985220	CTTGCTTAGATGTCTGAATATAAAATTTGACTTTCATTTAAATATCAAATATGATCTTTT	Mus musculus similar to H2A-Bbd (LOC236997), mRNA	#N/A	#N/A	#N/A	#N/A	1	uncharacterized	dUTPase	dUTPase. dUTPase hydrolyses dUTP to dUMP a...
286	TRH34850	Gene286	XM_159358.1	XM_159358	Gi|20985218	GGAGAAGGATATGAGTCTTTAAATAAAAATAGAAATAACCTGGATGTATCGTTTTTTTTT	Mus musculus LOC236996 (LOC236996), mRNA	#N/A	#N/A	#N/A	#N/A	0	uncharacterized	#N/A	#N/A
287	TRH21412	Gene287	XM_142070.1	XM_142070	Gi|20985216	AAACTGCAGTAAAAATCTCCTATTACTTCAGAACACCTTACATCGTTTTTTTTTTTTTTT	Mus musculus similar to Heterogeneous nuclear ribonucleoprotein A1 (Helix-destabilizing protein) (Single-strand binding protein) (hnRNP core protein A1) (HDP) (LOC236995), mRNA	#N/A	#N/A	#N/A	#N/A	1	uncharacterized	#N/A	#N/A
288	TRH30384	Gene288	XM_159357.1	XM_159357	Gi|20985212	GAGAGGAAAATGTAGAAACTTTTGTGTTTACTCAGCTTATAGCCCTTTTTTTTTTTTTTT	Mus musculus LOC236993 (LOC236993), mRNA	#N/A	#N/A	#N/A	#N/A	0	uncharacterized	#N/A	#N/A
289	TRH23955	Gene289	XM_136030.1	XM_136030	Gi|20985210	GAAATGAAATATTTAAGCATGATCCAACCAAGGGCTTATCTTTTTTTTTTTTTTTTTTTT	Mus musculus RIKEN cDNA 4933434C23 gene (4933434C23Rik), mRNA	#N/A	#N/A	#N/A	ri|4933434C23|PX00021C02|1089	1	uncharacterized	#N/A	#N/A
290	TRH32661	Gene290	XM_142068.1	XM_142068	Gi|20985208	AGACAAAGGATATGCAAAAATAAATATTGATAATGATGTGAGAGTTACCTTTTTTTTTTT	Mus musculus similar to glyceraldehyde-3-phosphate dehydrogenase (EC 1.2.1.12) - mouse (LOC236992), mRNA	#N/A	#N/A	#N/A	#N/A	1	uncharacterized	#N/A	#N/A
291	TRH35203	Gene291	XM_142065.1	XM_142065	Gi|20985204	AGACACAGAATCCTTCTCTTTATTACTGTGCTGTTGTTTAAAACGTTTTTTTTTTTTTTT	Mus musculus similar to Heat shock protein HSP 90-beta (HSP 84) (Tumor specific transplantation 84 kDa antigen) (TSTA) (LOC236990), mRNA	#N/A	#N/A	#N/A	#N/A	0	uncharacterized	HSP90	Hsp90 protein
292	TRH31596	Gene292	XM_159355.1	XM_159355	Gi|20985202	AGCATTACAACTGCGTCAACACTATTGATTCTATAGCTTATGGTTTTTTTTTTTTTTTTT	Mus musculus LOC236989 (LOC236989), mRNA	#N/A	#N/A	#N/A	#N/A	0	uncharacterized	#N/A	#N/A
293	TRH37120	Gene293	XM_142062.1	XM_142062	Gi|20985198	TAGCATTGCTACTGGAATGGCAAGACTACTTCTCTATATATTTACTATAGGTTTTTTTTT	Mus musculus LOC236987 (LOC236987), mRNA	#N/A	#N/A	#N/A	#N/A	0	uncharacterized	ENV_polyprotein	ENV polyprotein (coat polyprotein)
294	TRH27686	Gene294	XM_159365.1	XM_159365	Gi|20985166	ACACCTTGAGACATATAGAGGTTCTTGTCTGAAGCTTTCGTTTTTTTTTTTTTTTTTTTT	Mus musculus LOC236971 (LOC236971), mRNA	#N/A	#N/A	#N/A	#N/A	1	uncharacterized	#N/A	#N/A
295	TRH31889	Gene295	XM_159364.1	XM_159364	Gi|20985164	TCTACTGCCATATCCTATAGTTGCTTCATTACAAGAAGCACCTTTTTTTTTTTTTTTTTT	Mus musculus LOC236970 (LOC236970), mRNA	#N/A	#N/A	#N/A	#N/A	1	uncharacterized	#N/A	#N/A
296	TRH40888	Gene296	XM_136027.1	XM_136027	Gi|20985158	CATAGAAATGTAGTAATAATAACAACTGAAACACTCTATTGTGAAATGTAGTTGCTTTTT	Mus musculus nucleosome assembly protein 1-like 3 (Nap1l3), mRNA	NM_138742	NM_138742.1	#N/A	ri|6820429N04|PX00650C23|2813	1	DNA metabolism [GO:0006259], DNA packaging [GO:0006323], establishment and/or maintenance of chromatin architecture [GO:0006325], chromatin assembly/disassembly [GO:0006333], nucleosome assembly [GO:0006334], chromosome organization and biogenesis (sensu Eukarya) [GO:0007001], physiological processes [GO:0007582]	NAP	Nucleosome assembly protein (NAP). It is thoug...
297	TRH27187	Gene297	XM_142032.1	XM_142032	Gi|20985151	ATGTACCTGACTACCATGGAACTGTATAGGCATCTTAAAGCTTTTTTTTTTTTTTTTTTT	Mus musculus similar to kinesin superfamily protein 18B (LOC213477), mRNA	#N/A	#N/A	#N/A	#N/A	1	uncharacterized	kinesin	Kinesin motor domain
298	TRH41389	Gene298	XM_142025.1	XM_142025	Gi|20985141	GAAACAGTACTGAATTAAGTACTCCTAACTTACAAATATCAAACCAAGCTAGTCGTTTTT	Mus musculus similar to hypothetical protein FLJ11577 (LOC213465), mRNA	#N/A	#N/A	#N/A	ri|A630031B20|PX00145I02|2767	1	uncharacterized	#N/A	#N/A
299	TRH31438	Gene299	XM_159349.1	XM_159349	Gi|20985137	CAGAACTACCTGTAAATTATGTGAAACCTCCAAACGTGGTTTTTTTTTTTTTTTTTTTTT	Mus musculus LOC213462 (LOC213462), mRNA	#N/A	#N/A	ENST00000333124	ri|E430032F03|PX00101O05|990	1	organic acid metabolism [GO:0006082], lipid metabolism [GO:0006629], fatty acid metabolism [GO:0006631], fatty acid biosynthesis [GO:0006633], physiological processes [GO:0007582], lipid biosynthesis [GO:0008610], biosynthesis [GO:0009058], organic acid biosynthesis [GO:0016053], carboxylic acid metabolism [GO:0019752], carboxylic acid biosynthesis [GO:0046394]	#N/A	#N/A
300	TRH36559	Gene300	XM_142045.1	XM_142045	Gi|20985131	TAAAAATAAGGCAGTATACAATAGAGTCAGCATATGCCAGTATCATGTTTTTTTTTTTTT	Mus musculus similar to WASP family 1 (LOC213450), mRNA	#N/A	#N/A	#N/A	#N/A	1	uncharacterized	#N/A	#N/A
301	TRH30462	Gene301	XM_142043.1	XM_142043	Gi|20985129	AGTACTTGGAGAACAGAATATTTTACCCAGTACAGACAACGTAACTTTTTTTTTTTTTTT	Mus musculus similar to CG1383 gene product (LOC213449), mRNA	#N/A	#N/A	ENST00000308293	#N/A	1	uncharacterized	#N/A	#N/A
302	TRH38736	Gene302	XM_142040.1	XM_142040	Gi|20985125	CTTGACCCAGTTATATATTATTTTACCACTAATGAGTTCAGAAGACGCTTTTTTTTTTTT	Mus musculus similar to putative purinergic receptor (LOC213439), mRNA	#N/A	#N/A	ENST00000276077	#N/A	1	cell communication [GO:0007154], signal transduction [GO:0007165], cell surface receptor linked signal transduction [GO:0007166], G-protein coupled receptor protein signaling pathway [GO:0007186]	7tm_1	7 transmembrane receptor (rhodopsin family)
303	TRH32410	Gene303	XM_142039.1	XM_142039	Gi|20985123	GTTGTCTTGATCCAGTTGTGTATTATTTTATGACTTCAGAATTTCGTTTTTTTTTTTTTT	Mus musculus similar to putative purinergic receptor (LOC213438), mRNA	#N/A	NM_175442.2	ENST00000171757	ri|5830408N17|PX00038J04|2706	1	cell communication [GO:0007154], signal transduction [GO:0007165], cell surface receptor linked signal transduction [GO:0007166], G-protein coupled receptor protein signaling pathway [GO:0007186]	7tm_1	7 transmembrane receptor (rhodopsin family)
304	TRH24783	Gene304	XM_142038.1	XM_142038	Gi|20985121	AGAGAAGATACCAATCCGCAATAATATCTTCCCTCTTATGCTTTTTTTTTTTTTTTTTTT	Mus musculus similar to paternally expressed 10 (LOC213436), mRNA	#N/A	#N/A	ENST00000321110	ri|D430021I08|PX00194B01|2833	1	uncharacterized	ZnF_C2HC	zinc finger;
305	TRH27876	Gene305	XM_142033.1	XM_142033	Gi|20985107	AGATCTGAAAAGAAAAATGTTAAAACAGGAGTTAGTCCAGATACACCTTTTTTTTTTTTT	Mus musculus similar to baculoviral IAP repeat-containing 6 (apollon); baculoviral IAP repeat-containing 6 (LOC236961), mRNA	#N/A	#N/A	#N/A	#N/A	1	uncharacterized	GapA	Glyceraldehyde-3-phosphate dehydrogenase/erythr...
306	TRH39376	Gene306	XM_150422.1	XM_150422	Gi|20985095	ACTCTTATGCACTGTATGAAGTTAAAAGCCAGTTTAAAATTATCACTAGTAAATCTTTTT	Mus musculus RIKEN cDNA 2810403D21 gene (2810403D21Rik), mRNA	#N/A	#N/A	#N/A	ri|2810403D21|ZX00046K02|853	1	uncharacterized	#N/A	#N/A
307	TRH32815	Gene307	XM_150421.1	XM_150421	Gi|20985093	ACATCTCCTTCATTAATTAATCTGAGATCTTGTTCTCTCTGTAACTCCTTTTTTTTTTTT	Mus musculus LOC236956 (LOC236956), mRNA	#N/A	#N/A	ENST00000298013	ri|5730470F08|PX00644O20|2311	1	uncharacterized	#N/A	#N/A
308	TRH23099	Gene308	XM_142051.1	XM_142051	Gi|20985087	AGTTTTCAACAAAGAAAGAGGTACCTTCTTGGACTCAATAACGTTTTTTTTTTTTTTTTT	Mus musculus similar to WASP family 1 (LOC236953), mRNA	#N/A	#N/A	#N/A	#N/A	0	uncharacterized	#N/A	#N/A
309	TRH26980	Gene309	XM_142048.1	XM_142048	Gi|20985083	TTTACATTTGTGATGGTCTAAAAGACTGGATTGGTGATAGGTTTTTTTTTTTTTTTTTTT	Mus musculus similar to 60S ribosomal protein L37a (LOC236951), mRNA	#N/A	#N/A	#N/A	#N/A	1	uncharacterized	Ribosomal_L37ae	Ribosomal L37ae protein family. Th...
310	TRH34819	Gene310	XM_142046.1	XM_142046	Gi|20985079	GTTCACAGATATAACAAAGAGAACTGTTATTCTGTACCAGAAAGCTATGTTTTTTTTTTT	Mus musculus LOC236949 (LOC236949), mRNA	#N/A	#N/A	#N/A	#N/A	0	uncharacterized	#N/A	#N/A
311	TRH38110	Gene311	XM_142041.1	XM_142041	Gi|20985073	GGTTGATATACCATTTGTCAATATCAATGTAGGTGTTACAATAAGTCCTTTTTTTTTTTT	Mus musculus similar to Glutamate dehydrogenase 2, mitochondrial precursor (GDH) (LOC236947), mRNA	#N/A	#N/A	#N/A	#N/A	0	uncharacterized	#N/A	#N/A
312	TRH36209	Gene312	XM_136019.1	XM_136019	Gi|20985071	GAAAAGGAAGTGGTAGTACTTAGAACATGCATTTGTGTAGACTAAGGTTTTTTTTTTTTT	Mus musculus RIKEN cDNA 5830408N17 gene (5830408N17Rik), mRNA	NM_172435	NM_175442.2	ENST00000171757	ri|5830408N17|PX00038J04|2706	1	cell communication [GO:0007154], signal transduction [GO:0007165], cell surface receptor linked signal transduction [GO:0007166], G-protein coupled receptor protein signaling pathway [GO:0007186]	7tm_1	7 transmembrane receptor (rhodopsin family)
313	TRH29172	Gene313	XM_159352.1	XM_159352	Gi|20985069	AGAAAAACATAGTCAAATATCAAAGCAAAGCGACCAGCACTTTTTTTTTTTTTTTTTTTT	Mus musculus LOC236946 (LOC236946), mRNA	#N/A	#N/A	#N/A	#N/A	0	uncharacterized	#N/A	#N/A
314	TRH40387	Gene314	XM_136020.1	XM_136020	Gi|20985067	GATACATTTGTTTGAACACTATTGTACATATTCTGTTTTGTTCAGTAATTATAGGTCTTT	Mus musculus similar to P2Y purinoceptor 9 (P2Y9) (Purinergic receptor 9) (G protein-coupled receptor GPR23) (P2Y5-like receptor) (LOC236945), mRNA	#N/A	NM_175271.2	ENST00000276084	ri|D130067B12|PX00185N03|2739	1	cell communication [GO:0007154], signal transduction [GO:0007165], cell surface receptor linked signal transduction [GO:0007166], G-protein coupled receptor protein signaling pathway [GO:0007186]	7tm_1	7 transmembrane receptor (rhodopsin family)
315	TRH36521	Gene315	XM_142035.1	XM_142035	Gi|20985061	GAAAGGAACTTTGCACACTTGTATATAATGTAGAGAAAGAAGTATGGATTTTTTTTTTTT	Mus musculus similar to data source:MGD, source key:MGI:1278340, evidence:ISS~putative~ribosomal protein L21 (LOC236942), mRNA	#N/A	#N/A	#N/A	#N/A	1	protein biosynthesis [GO:0006412], physiological processes [GO:0007582], biosynthesis [GO:0009058], macromolecule biosynthesis [GO:0009059], protein metabolism [GO:0019538]	RPL37A	Ribosomal protein L37E [Translation
316	TRH41466	Gene316	XM_142019.1	XM_142019	Gi|20985054	GAAGACTAGTGCCTAGATTAAGTGCGGTCAGTAGTAGACCATTTTTTTTTTTTTTTTTTT	Mus musculus similar to TAF9-like RNA polymerase II, TATA box binding protein (TBP)-associated factor, 31 kD; neuronal cell death-related gene in neuron-7 (LOC245569), mRNA	#N/A	#N/A	ENST00000198203	ri|5031408O05|PX00037D13|3655	1	transcription initiation [GO:0006352], physiological processes [GO:0007582]	TAF9	COG5094
317	TRH21034	Gene317	XM_142018.1	XM_142018	Gi|20985052	AGAAGAAGTTCTTATATGATGCGTTTGTCTCTTTCTCGGCTTTTTTTTTTTTTTTTTTTT	Mus musculus similar to Toll-like receptor 7 precursor (LOC245568), mRNA	#N/A	#N/A	#N/A	#N/A	1	protein biosynthesis [GO:0006412], response to stress [GO:0006950], defense response [GO:0006952], inflammatory response [GO:0006954], immune response [GO:0006955], cell communication [GO:0007154], signal transduction [GO:0007165], intracellular signaling cascade [GO:0007242], protein kinase cascade [GO:0007243], NIK-I-kappaB/NF-kappaB cascade [GO:0007249], activation of NF-kappaB-inducing kinase…	COG4886	COG4886
318	TRH25660	Gene318	XM_159347.1	XM_159347	Gi|20985050	TTGTCAGTTGTCTGTACGATCTAGGATGCTCTGCTTAATGTTTTTTTTTTTTTTTTTTTT	Mus musculus LOC245567 (LOC245567), mRNA	#N/A	#N/A	#N/A	ri|8030476D18|PX00103G08|1754	1	uncharacterized	#N/A	#N/A
319	TRH33411	Gene319	XM_159339.1	XM_159339	Gi|20985036	GCAGTATGATATGTGTTATCAGAAAAGTGGAATGTTTACACTGGTTTTTTTTTTTTTTTT	Mus musculus LOC245560 (LOC245560), mRNA	#N/A	#N/A	#N/A	#N/A	1	uncharacterized	#N/A	#N/A
320	TRH31571	Gene320	XM_142005.1	XM_142005	Gi|20985034	GCAGGTGTTTGGCGATAATAAGAAGTTCTGGTTAATACCCTTTTTTTTTTTTTTTTTTTT	Mus musculus similar to rec (LOC245559), mRNA	#N/A	NM_175358.2	ENST00000218506	ri|A930019O18|PX00066L20|1512	1	proteolysis and peptidolysis [GO:0006508], physiological processes [GO:0007582], catabolism [GO:0009056], macromolecule catabolism [GO:0009057], protein metabolism [GO:0019538], protein catabolism [GO:0030163]	COG5273	Uncharacterized protein containing DHHC-type...
321	TRH32733	Gene321	XM_142004.1	XM_142004	Gi|20985032	GTAAAGGTTCTTATAGAACATGGTGTTCAACCCAGTGTTATTATCCTTTTTTTTTTTTTT	Mus musculus similar to hypothetical protein FLJ20517 (LOC245558), mRNA	#N/A	#N/A	ENST00000209779	#N/A	1	uncharacterized	ComFC	Predicted amidophosphoribosyltransferases [Gen...
322	TRH35331	Gene322	XM_159338.1	XM_159338	Gi|20985030	GAAAAAGATTTATAGTTTGTCAGATGACCTTTTAGGAGAGATTAGAGCGTTTTTTTTTTT	Mus musculus LOC245557 (LOC245557), mRNA	#N/A	#N/A	#N/A	#N/A	0	uncharacterized	#N/A	#N/A
323	TRH35850	Gene323	XM_159337.1	XM_159337	Gi|20985028	AAGGGAAATAAAACTCAGAGTAACAGATGTAACAGAGAATTTTAGGATCTTTTTTTTTTT	Mus musculus LOC245556 (LOC245556), mRNA	#N/A	#N/A	#N/A	#N/A	1	uncharacterized	#N/A	#N/A
324	TRH23769	Gene324	XM_142003.1	XM_142003	Gi|20985026	TAATGGGTCTTCAGGAGCTACTAAGAATCACAGGTCAGTCTTTTTTTTTTTTTTTTTTTT	Mus musculus similar to bA130N24.1 (novel protein similar to REV3L (REV3 (yeast homolog)-like, catalytic subunit of DNA polymerase zeta) (POLZ)) (LOC245555), mRNA	#N/A	#N/A	ENST00000055682	ri|A230051P11|PX00128L03|2806	1	uncharacterized	#N/A	#N/A
325	TRH24461	Gene325	XM_142001.1	XM_142001	Gi|20985024	ATTCTATCCTACAAACTACTCCAAAAATGGTCATGAGTCACGTTTTTTTTTTTTTTTTTT	Mus musculus similar to endogenous retroviral family W, env(C7), member 1 (syncytin); envelope protein; syncytin (LOC245554), mRNA	#N/A	#N/A	#N/A	#N/A	0	uncharacterized	ENV_polyprotein	ENV polyprotein (coat polyprotein)
326	TRH27846	Gene326	XM_159335.1	XM_159335	Gi|20985018	AAAAGAGGGGCAACGAAAAGATACCCTACACCTATGATTTTTTTTTTTTTTTTTTTTTTT	Mus musculus LOC245551 (LOC245551), mRNA	#N/A	#N/A	#N/A	#N/A	0	uncharacterized	#N/A	#N/A
327	TRH23165	Gene327	XM_159334.1	XM_159334	Gi|20985014	GTAGTGAAAGGGATAGCCAATTGAACCAAAGTGTTAGTCCTTTTTTTTTTTTTTTTTTTT	Mus musculus LOC245549 (LOC245549), mRNA	#N/A	#N/A	#N/A	ri|9530061G23|PX00113M17|4279	0	uncharacterized	#N/A	#N/A
328	TRH23914	Gene328	XM_141982.1	XM_141982	Gi|20984998	GAATTTACACATGGTACATCCAGAAAGAGAGCAGTAGCAATTTTTTTTTTTTTTTTTTTT	Mus musculus similar to evidence:NAS~putative~unclassifiable (LOC245541), mRNA	#N/A	#N/A	#N/A	#N/A	1	uncharacterized	#N/A	#N/A
329	TRH33338	Gene329	XM_141980.1	XM_141980	Gi|20984994	CTCAACAACATATACTCAGTGATAAGTATTTTGTGTGTGAGGTTCCTTTTTTTTTTTTTT	Mus musculus similar to evidence:NAS~putative~unclassifiable (LOC245539), mRNA	#N/A	#N/A	#N/A	ri|8030474K03|PX00103G02|1989	1	uncharacterized	#N/A	#N/A
330	TRH38085	Gene330	XM_159329.1	XM_159329	Gi|20984988	ATTCCTTACAGCTCGAAATACCTACTATGTTTGTAAAGTGGAACGTTTTTTTTTTTTTTT	Mus musculus LOC245536 (LOC245536), mRNA	#N/A	#N/A	#N/A	#N/A	1	uncharacterized	#N/A	#N/A
331	TRH27972	Gene331	XM_159328.1	XM_159328	Gi|20984986	CCTACCCTTTGACCTATTGGAAATGAGGGTTCAGCTAGTATTTTTTTTTTTTTTTTTTTT	Mus musculus LOC245535 (LOC245535), mRNA	#N/A	#N/A	#N/A	#N/A	1	uncharacterized	#N/A	#N/A
332	TRH33672	Gene332	XM_141973.1	XM_141973	Gi|20984984	CAGGAAATAAACAATCTGATAATCCATAGAGGATTAAATCACCCTTTTTTTTTTTTTTTT	Mus musculus similar to inhibitor of DNA binding 2, dominant negative helix-loop-helix protein (LOC245534), mRNA	NM_010496	#N/A	#N/A	#N/A	1	uncharacterized	HLH	helix loop helix domain;
333	TRH32145	Gene333	XM_141972.1	XM_141972	Gi|20984982	GAAACAGAGGTATATGACCAGGTACTGTTTCATGAGGATAGCTTTTTTTTTTTTTTTTTT	Mus musculus similar to bA351K23.5 (novel protein) (LOC245533), mRNA	#N/A	#N/A	ENST00000317038	#N/A	1	uncharacterized	DAGAT	Diacylglycerol acyltransferase. The terminal...
334	TRH23063	Gene334	XM_141969.1	XM_141969	Gi|20984980	ATATTGATGCCCTACGAAAATTGTTTGATCAGCATAAGACTTTTTTTTTTTTTTTTTTTT	Mus musculus similar to bA351K23.5 (novel protein) (LOC245532), mRNA	NM_177746	NM_177746.2	ENST00000276101	ri|9430062J17|PX00109F16|1985	1	uncharacterized	DAGAT	Diacylglycerol acyltransferase. The terminal...
335	TRH28228	Gene335	XM_141963.1	XM_141963	Gi|20984978	CAGAAGCAACACCAATCGAGAGAAAAGTAAAAGTAACTGATTTTTTTTTTTTTTTTTTTT	Mus musculus similar to TED protein (LOC245531), mRNA	#N/A	#N/A	ENST00000252338	#N/A	1	uncharacterized	#N/A	#N/A
336	TRH29757	Gene336	XM_142008.1	XM_142008	Gi|20984968	ACTCGGGATACTTACTTTTGTATCCACATGCAGACTAGCATTTTTTTTTTTTTTTTTTTT	Mus musculus similar to Probable G protein-coupled receptor GPR72 precursor (Glucocorticoid-induced receptor) (LOC245526), mRNA	#N/A	#N/A	#N/A	#N/A	1	cell communication [GO:0007154], signal transduction [GO:0007165], cell surface receptor linked signal transduction [GO:0007166], G-protein coupled receptor protein signaling pathway [GO:0007186]	7tm_1	7 transmembrane receptor (rhodopsin family)
337	TRH41608	Gene337	XM_141979.1	XM_141979	Gi|20984966	GAAAGATAAATCAGACAATTTATATAACAATATAATTAACAGGGATAAAAAGGATATGCA	Mus musculus similar to Cofilin, non-muscle isoform (LOC245525), mRNA	NM_172931	NM_172931.1	#N/A	ri|B230358A15|PX00161A16|2692	1	actin cytoskeleton reorganization [GO:0007012], cell communication [GO:0007154], signal transduction [GO:0007165], intracellular signaling cascade [GO:0007242], small GTPase mediated signal transduction [GO:0007264], Rho protein signal transduction [GO:0007266]	HSF	heat shock factor;
338	TRH22957	Gene338	XM_159326.1	XM_159326	Gi|20984964	GCCTAAGGCTTGCACATTAAGACCAAGACTGAGCTCTATATTTTTTTTTTTTTTTTTTTT	Mus musculus LOC245524 (LOC245524), mRNA	#N/A	#N/A	#N/A	#N/A	1	uncharacterized	#N/A	#N/A
339	TRH22956	Gene339	XM_141968.1	XM_141968	Gi|20984962	CAGAGCATCAATATCAGACATACAAGAACCTCTGCAACATTTTTTTTTTTTTTTTTTTTT	Mus musculus similar to dJ475B7.1 (novel KIAA0615 and KIAA0323 LIKE protein) (LOC245523), mRNA	#N/A	#N/A	ENST00000218172	#N/A	1	uncharacterized	#N/A	#N/A
340	TRH25727	Gene340	XM_141964.1	XM_141964	Gi|20984958	AATGAGCACTCTGAGAAGTATAGGGGAAGTATAGAGGATGTCTTTTTTTTTTTTTTTTTT	Mus musculus similar to profilin IIa (LOC245521), mRNA	#N/A	#N/A	#N/A	#N/A	1	uncharacterized	PROF	Profilin; Binds actin monomers
341	TRH34110	Gene341	XM_141959.1	XM_141959	Gi|20984956	TACTATAGGCACAAAGGGTGTATCACGATATAGAGTCTTCACGTTTTTTTTTTTTTTTTT	Mus musculus similar to COP1 protein (LOC245520), mRNA	NM_011931	NM_011931.1	ENST00000271430	#N/A	1	uncharacterized	#N/A	#N/A
342	TRH26750	Gene342	XM_159310.1	XM_159310	Gi|20984952	CAGGGCAGTAGAAAATATTTTACTTTGTTTACCAAAATGTGTATCCTTTTTTTTTTTTTT	Mus musculus LOC245519 (LOC245519), mRNA	#N/A	#N/A	#N/A	#N/A	1	uncharacterized	#N/A	#N/A
343	TRH22043	Gene343	XM_136002.1	XM_136002	Gi|20984946	AAGTTCCTTTACAGTTTAGTCAATTGTTTTCAAGTTTGATCCGTTTTTTTTTTTTTTTTT	Mus musculus similar to Transcriptional regulator ATRX (X-linked nuclear protein) (Heterochromatin protein 2) (HP1 alpha-interacting protein) (HP1-BP38 protein) (4833408C14Rik), mRNA	NM_009530	NM_009530.1	ENST00000308806	ri|4833408C14|PX00027P10|1397	1	electron transport [GO:0006118], DNA metabolism [GO:0006259], DNA repair [GO:0006281], DNA modification [GO:0006304], DNA alkylation [GO:0006305], DNA methylation [GO:0006306], DNA recombination [GO:0006310], response to stress [GO:0006950], response to DNA damage stimulus [GO:0006974], chromosome organization and biogenesis (sensu Eukarya) [GO:0007001], development [GO:0007275], physiological pr…	DEXDc	DEAD-like helicases superfamily;
344	TRH26898	Gene344	XM_159345.1	XM_159345	Gi|20984940	TAAATGTTCTGTACCTCTGAGAACATCAAGTGATCAAGTTAAAGCTTTTTTTTTTTTTTT	Mus musculus LOC214465 (LOC214465), mRNA	#N/A	#N/A	#N/A	#N/A	1	uncharacterized	#N/A	#N/A
345	TRH39448	Gene345	XM_159343.1	XM_159343	Gi|20984934	AAAATCAGAATAAAACATATTTAGATAATGAAAGGACTGATGAGTGGATAACTTTTTTTT	Mus musculus LOC214442 (LOC214442), mRNA	#N/A	#N/A	#N/A	#N/A	0	uncharacterized	#N/A	#N/A
346	TRH28708	Gene346	XM_159341.1	XM_159341	Gi|20984928	CAGTACTATAGATACACCTGCATCAAACTGCCTGTATCTCCTTTTTTTTTTTTTTTTTTT	Mus musculus LOC214142 (LOC214142), mRNA	#N/A	#N/A	#N/A	#N/A	0	uncharacterized	#N/A	#N/A
347	TRH26121	Gene347	XM_135995.1	XM_135995	Gi|20984924	AAGATCTGGAACTTACTCCAGAGATTCAGTGTTGATGTAGGTTTTTTTTTTTTTTTTTTT	Mus musculus similar to mage-e2 (Magee2), mRNA	#N/A	#N/A	#N/A	ri|9630059J11|PX00117L09|1645	1	uncharacterized	#N/A	#N/A
348	TRH41583	Gene348	XM_136011.1	XM_136011	Gi|20984916	TATATTTGTACTTTGGGCATTTTACTTTTAGATACCTATAATTACAGTTTTTTATTGTGC	Mus musculus ATP-binding cassette, sub-family B (MDR/TAP), member 7 (Abcb7), mRNA	#N/A	#N/A	ENST00000253577	ri|A430055N05|PX00137E02|2203	1	transport [GO:0006810], small molecule transport [GO:0006832], physiological processes [GO:0007582]	ATM1	ABC-type transport system involved in Fe-S clus...
349	TRH38972	Gene349	XM_136009.1	XM_136009	Gi|20984912	AAAGAATATTTTAAAAACAACATTTTAGGACTTAAACATTTGATTTCGGTACCTTTTTTT	Mus musculus similar to ring finger protein 12 (LOC214065), mRNA	NM_011276	NM_011276.1	ENST00000253571	ri|2810430O10|ZX00046F08|2193	1	uncharacterized	COG5540	RING-finger-containing ubiquitin ligase [Pos...
350	TRH40046	Gene350	XM_125426.1	XM_125426	Gi|20984910	GGTTTGATTATTAATAGCTATCTTTTAGGAAGAAGCTTTTTCCCTATGTACGTTTTTTTT	Mus musculus similar to Hoxa1 regulated gene (LOC214054), mRNA	NM_013916	NM_013916.1	#N/A	ri|2310034P04|ZX00039D14|285	1	uncharacterized	#N/A	#N/A
351	TRH29689	Gene351	XM_136008.1	XM_136008	Gi|20984908	GCCTCTTAGGTACCACAGTTAAAAACTAAGAGAACGAACAAATTTTTTTTTTTTTTTTTT	Mus musculus similar to Monocarboxylate transporter 8 (MCT 8) (X-linked PEST-containing transporter) (LOC213578), mRNA	NM_009197	NM_009197.1	ENST00000276033	#N/A	1	transport [GO:0006810], ion transport [GO:0006811], cation transport [GO:0006812], hydrogen transport [GO:0006818], anion transport [GO:0006820], small molecule transport [GO:0006832], physiological processes [GO:0007582], monovalent inorganic cation transport [GO:0015672], organic anion transport [GO:0015711], monocarboxylic acid transport [GO:0015718], passive proton transport, down the electro…	AraJ	Arabinose efflux permease [Carbohydrate transpo...
352	TRH41625	Gene352	XM_135981.1	XM_135981	Gi|20984900	TTGAATTTACTAACAAATACTATATATGTATGTCAGATAGAGATAAACTGCTTTGAAGCG	Mus musculus RIKEN cDNA 4930513O09 gene (4930513O09Rik), mRNA	#N/A	#N/A	#N/A	ri|4930513O09|PX00033D08|1081	1	alcohol metabolism [GO:0006066], lipid metabolism [GO:0006629], steroid biosynthesis [GO:0006694], cholesterol biosynthesis [GO:0006695], transport [GO:0006810], physiological processes [GO:0007582], steroid metabolism [GO:0008202], cholesterol metabolism [GO:0008203], lipid biosynthesis [GO:0008610], biosynthesis [GO:0009058], sterol metabolism [GO:0016125], sterol biosynthesis [GO:0016126]	AIR1	COG5082
353	TRH38862	Gene353	XM_136007.1	XM_136007	Gi|20984894	CTAACACCACCTAATAATAATTTTACCATGCTATGTGTTGAGCGTTTTTTTTTTTTTTTT	Mus musculus similar to X INACTIVE SPECIFIC TRANSCRIPT PROTEIN (LOC213742), mRNA	#N/A	#N/A	#N/A	ri|0610031I13|R000004C18|519	1	development [GO:0007275], dosage compensation, by inactivation of X chromosome [GO:0009048], regulation of gene expression, epigenetic [GO:0040029]	#N/A	#N/A
354	TRH39837	Gene354	XM_135988.1	XM_135988	Gi|20984892	ACTCTCAATTTTTAAATAAATGCAAACATATACCCGTATTTATCGTTAACATTTTTTTTT	Mus musculus cysteine-rich hydrophobic domain 1 (Chic1), mRNA	#N/A	#N/A	#N/A	ri|3110004M24|ZX00070J01|932	1	uncharacterized	#N/A	#N/A
355	TRH37936	Gene355	XM_136003.1	XM_136003	Gi|20984890	AAGAAGTATATAGGGAAACAGGCAACTTACTAAAGAACCAAGCGTTTTTTTTTTTTTTTT	Mus musculus RIKEN cDNA 4930519F16 gene (4930519F16Rik), mRNA	#N/A	#N/A	#N/A	ri|4930519F16|PX00033J19|1114	1	uncharacterized	COG5640	Secreted trypsin-like serine protease [Postt...
356	TRH29830	Gene356	XM_141991.1	XM_141991	Gi|20984886	TCATCAATGTCTTATATGAGCCCACAAAGAGTATGTCGTGTTTTTTTTTTTTTTTTTTTT	Mus musculus similar to nucleosome assembly protein 1-like 2 (LOC236934), mRNA	#N/A	#N/A	#N/A	#N/A	0	uncharacterized	NAP	Nucleosome assembly protein (NAP). It is thoug...
357	TRH33702	Gene357	XM_141990.1	XM_141990	Gi|20984884	TTCCATTCCACCCATATTACACAATTAAAGACCAGAGTATACATTTTTTTTTTTTTTTTT	Mus musculus similar to alpha tubulin (LOC236933), mRNA	#N/A	#N/A	#N/A	#N/A	1	transport [GO:0006810], organelle organization and biogenesis [GO:0006996], cytoskeleton organization and biogenesis [GO:0007010], microtubule-based process [GO:0007017], microtubule-based movement [GO:0007018], cytoplasm organization and biogenesis [GO:0007028], physiological processes [GO:0007582]	COG5023	COG5023
358	TRH37519	Gene358	XM_135997.1	XM_135997	Gi|20984880	GCTTAATGTGTTTTTTAAGCCTTCAGGTATTTTATAAGCTTTAAGATCCTTTTTTTTTTT	Mus musculus similar to evidence:NAS~hypothetical protein~putative (4921520P21Rik), mRNA	NM_027591	NM_027591.1	#N/A	ri|4921520P21|PX00014H08|1249	1	uncharacterized	#N/A	#N/A
359	TRH36558	Gene359	XM_136004.1	XM_136004	Gi|20984870	ATGACTTTAAGTTTGTATAAGCAGCTGAACATTTGAGAACTTTATAGCCTTTTTTTTTTT	Mus musculus similar to hypothetical protein FLJ20105 (LOC236930), mRNA	NM_146235	NM_146235.2	#N/A	ri|4732481M02|PX00052I21|3987	1	uncharacterized	#N/A	#N/A
360	TRH31213	Gene360	XM_141978.1	XM_141978	Gi|20984856	ATATGTATGTCATCAAGTAAGCCTCGTAGGAAACGCCGTATTTTTTTTTTTTTTTTTTTT	Mus musculus similar to putative eukaryotic translation initiation factor eIF4G (LOC212744), mRNA	#N/A	#N/A	#N/A	#N/A	1	uncharacterized	MDN1	AAA ATPase containing von Willebrand factor typ...
361	TRH41411	Gene361	XM_135980.1	XM_135980	Gi|20984850	TCAGTTAAGAGATTTCCTAATTTATTTTTTAACTGAATAAATATCAGTTAAAAGATTGCC	Mus musculus similar to UDP-N-acetylglucosaminyltransferase (LOC212707), mRNA	NM_139144	NM_139144.1	ENST00000276086	ri|A630035P12|PX00145G19|1480	1	protein biosynthesis [GO:0006412], protein modification [GO:0006464], protein amino acid glycosylation [GO:0006486], O-linked glycosylation [GO:0006493], cell communication [GO:0007154], signal transduction [GO:0007165], physiological processes [GO:0007582], response to nutrients [GO:0007584], biosynthesis [GO:0009058], macromolecule biosynthesis [GO:0009059], glycoprotein metabolism [GO:0009100]…	Spy	Predicted O-linked N-acetylglucosamine transfera...
362	TRH38056	Gene362	XM_135989.1	XM_135989	Gi|20984848	AAGGAAAAGATATGAAAGAATGTACATTAAAGTGTTAGCAGTGATAGCCTTTTTTTTTTT	Mus musculus similar to interferon-inducible protein 10 (IP-10) receptor - mouse (LOC212697), mRNA	#N/A	#N/A	ENST00000242310	ri|B430306D02|PX00072G07|3046	1	uncharacterized	#N/A	#N/A
363	TRH23797	Gene363	XM_135979.1	XM_135979	Gi|20984846	TTAATGCAAAGGTTGTAAAGGATTACTATAAAATCATCACTCGACCTTTTTTTTTTTTTT	Mus musculus similar to TAFII250 (LOC212683), mRNA	#N/A	#N/A	ENST00000242310	ri|B230213K04|PX00069L11|864	1	G1 phase of mitotic cell cycle [GO:0000080], G1-specific transcription in mitotic cell cycle [GO:0000114], mitotic cell cycle [GO:0000278], regulation of transcription from Pol II promoter [GO:0006357], protein complex assembly [GO:0006461], protein modification [GO:0006464], protein amino acid phosphorylation [GO:0006468], phosphorus metabolism [GO:0006793], phosphate metabolism [GO:0006796], ce…	#N/A	#N/A
364	TRH26350	Gene364	XM_136010.1	XM_136010	Gi|20984842	CACCCTTGTGTTGTAGTGAGAAACTGTTGTCACAACTAACTTTTTTTTTTTTTTTTTTTT	Mus musculus zinc finger protein 261 (Zfp261), mRNA	NM_019831	NM_019831.1	ENST00000314425	ri|9030216B10|PX00060N16|1860	1	development [GO:0007275]	FCS	Zinc coordinating domain chromatinic proteins
365	TRH37954	Gene365	XM_141974.1	XM_141974	Gi|20984830	AAGATATTCAAAAGAGACATCTATCCTATGAGACTACTGAAACAATAGACCCTTTTTTTT	Mus musculus LOC212296 (LOC212296), mRNA	#N/A	#N/A	#N/A	#N/A	0	uncharacterized	#N/A	#N/A
366	TRH34128	Gene366	XM_159327.1	XM_159327	Gi|20984826	GGAGTGTATTAAGAATGATGAAAACGGTCTAGTGCTCGGTTTTTTTTTTTTTTTTTTTTT	Mus musculus LOC212259 (LOC212259), mRNA	#N/A	#N/A	#N/A	#N/A	1	uncharacterized	#N/A	#N/A
367	TRH37942	Gene367	XM_125425.1	XM_125425	Gi|20984822	AGTGTTCCTTCCAAGGAGACATATATTTTTTAATAAATGATAGTTGCATTTTTTTTTTTT	Mus musculus discs, large homolog 3 (Drosophila) (Dlgh3), mRNA	NM_016747	NM_016747.1	ENST00000194900	#N/A	1	protein complex assembly [GO:0006461], cell communication [GO:0007154], signal transduction [GO:0007165], intracellular signaling cascade [GO:0007242], cell-cell signaling [GO:0007267], synaptic transmission [GO:0007268], development [GO:0007275], neurogenesis [GO:0007399], physiological processes [GO:0007582], behavior [GO:0007610], learning and/or memory [GO:0007611], learning [GO:0007612], cel…	Gmk	Guanylate kinase [Nucleotide transport and metab...
368	TRH20846	Gene368	XM_125434.1	XM_125434	Gi|20984820	CTACTGGAGAGAGAACCAACTGACCTGCCTGATAAGTCTATTTTTTTTTTTTTTTTTTTT	Mus musculus similar to Chromosome-associated kinesin KIF4A (Chromokinesin) (Kif4), mRNA	NM_008446	NM_008446.1	ENST00000262784	ri|D330050K22|PX00193K09|3048	1	transport [GO:0006810], organelle organization and biogenesis [GO:0006996], cytoskeleton organization and biogenesis [GO:0007010], microtubule-based process [GO:0007017], microtubule-based movement [GO:0007018], cytoplasm organization and biogenesis [GO:0007028], physiological processes [GO:0007582], axon cargo transport [GO:0008088], anterograde axon cargo transport [GO:0008089]	kinesin	Kinesin motor domain
369	TRH40341	Gene369	XM_136001.1	XM_136001	Gi|20984818	GTTTATCAGGTACCTTAGATTGGTCACTTATACAGCTAATTTTATTCGTAGATTTTTTTT	Mus musculus RIKEN cDNA 2700099C19 gene (2700099C19Rik), mRNA	NM_028303	NM_028303.1	ENST00000239666	ri|1810012H22|ZX00042D16|990	1	protein targeting [GO:0006605], transport [GO:0006810], intracellular protein transport [GO:0006886], cell communication [GO:0007154], signal transduction [GO:0007165], intracellular signaling cascade [GO:0007242], physiological processes [GO:0007582], protein transport [GO:0015031], protein metabolism [GO:0019538]	PDZ	Domain present in PSD-95
370	TRH23194	Gene370	XM_141971.1	XM_141971	Gi|20984814	ATAAATTTATGTACTATTCATGGCAGAGGCCTCACTAGGGTTTTTTTTTTTTTTTTTTTT	Mus musculus similar to diacylglycerol O-acyltransferase 2; diacylglycerol acyltransferase 2 (LOC236926), mRNA	#N/A	#N/A	ENST00000333026	ri|9930021F22|PX00120F19|4498	1	uncharacterized	DAGAT	Diacylglycerol acyltransferase. The terminal...
371	TRH28389	Gene371	XM_150417.1	XM_150417	Gi|20984812	CAATGAGTTGATTCTCTTAAAAAAATAATAAACCCCCCTCTATTATGTTTTTTTTTTTTT	Mus musculus similar to interferon-inducible protein 10 (IP-10) receptor - mouse (LOC236925), mRNA	#N/A	#N/A	ENST00000203110	ri|5033413E04|PX00037D24|1442	1	defense response [GO:0006952], immune response [GO:0006955], cell communication [GO:0007154], signal transduction [GO:0007165], physiological processes [GO:0007582], response to external stimulus [GO:0009605], response to biotic stimulus [GO:0009607], B-cell activation [GO:0042113], cell activation [GO:0045321], lymphocyte activation [GO:0046649]	TAP42	TAP42-like family. The TOR signalling pathwa...
372	TRH40483	Gene372	XM_159325.1	XM_159325	Gi|20984810	ACAGCATCATCTAATATATACGTTACCTATTTCTCAACACACACTTTATTATCGTTTTTT	Mus musculus LOC211901 (LOC211901), mRNA	#N/A	#N/A	#N/A	#N/A	0	uncharacterized	#N/A	#N/A
373	TRH34553	Gene373	XM_159324.1	XM_159324	Gi|20984808	ACGCTAGATCTGATCGTTTTAAGAGATCTCCATACATACTGCTTTTTTTTTTTTTTTTTT	Mus musculus LOC211900 (LOC211900), mRNA	#N/A	#N/A	#N/A	#N/A	1	uncharacterized	#N/A	#N/A
374	TRH32172	Gene374	XM_141970.1	XM_141970	Gi|20984806	CACTGCCTACTACATGCGGAAACATATTGATGACTTCTTATTTTTTTTTTTTTTTTTTTT	Mus musculus similar to bA351K23.4 (novel protein) (LOC236924), mRNA	#N/A	#N/A	#N/A	#N/A	0	uncharacterized	COG5539	Predicted cysteine protease (OTU family) [Po...
375	TRH38245	Gene375	XM_125428.1	XM_125428	Gi|20984804	ATGTAAGTTTGTGTAAATTAATGGTTTATTCTTTGCAAATAAAGTGCTCTTTTTTTTTTT	Mus musculus similar to ECTODYSPLASIN A (EDA PROTEIN HOMOLOG) (TABBY PROTEIN) (LOC236923), mRNA	NM_010099	NM_010099.1	ENST00000289824	#N/A	1	protein targeting [GO:0006605], protein-nucleus import [GO:0006606], transport [GO:0006810], intracellular protein transport [GO:0006886], nucleocytoplasmic transport [GO:0006913], defense response [GO:0006952], immune response [GO:0006955], cell communication [GO:0007154], cell adhesion [GO:0007155], cell-matrix adhesion [GO:0007160], signal transduction [GO:0007165], development [GO:0007275], e…	TNF	Tumour necrosis factor family. Family of cyto...
376	TRH40047	Gene376	XM_135978.1	XM_135978	Gi|20984798	GTATCTCTTTTAGCAAACCATTATCGTAGTTGTTTTTCTTACTCGTTATTCTTTTTTTTT	Mus musculus similar to ectodysplasin-A isoform Ta C (Eda), mRNA	NM_010099	NM_010099.1	ENST00000289824	ri|4632406M12|PX00012I12|3885	1	protein targeting [GO:0006605], protein-nucleus import [GO:0006606], transport [GO:0006810], intracellular protein transport [GO:0006886], nucleocytoplasmic transport [GO:0006913], defense response [GO:0006952], immune response [GO:0006955], cell communication [GO:0007154], cell adhesion [GO:0007155], cell-matrix adhesion [GO:0007160], development [GO:0007275], salivary gland development [GO:0007…	#N/A	#N/A
377	TRH24094	Gene377	XM_159318.1	XM_159318	Gi|20984792	AAGCTTTCGCCAGTTAGAAGAAGAGACTATAGAAAACTTTGGTTTTTTTTTTTTTTTTTT	Mus musculus LOC211863 (LOC211863), mRNA	#N/A	#N/A	#N/A	#N/A	0	uncharacterized	#N/A	#N/A
378	TRH26751	Gene378	XM_159314.1	XM_159314	Gi|20984782	GGATCAGTGTGTGCTGTTGATAGGACTCTATGGGAAGTACTTTTTTTTTTTTTTTTTTTT	Mus musculus LOC211848 (LOC211848), mRNA	#N/A	#N/A	#N/A	#N/A	0	uncharacterized	#N/A	#N/A
379	TRH27160	Gene379	XM_159313.1	XM_159313	Gi|20984780	CACCTACAAATATGGACACCGATTATCACACCATTACCACTTTTTTTTTTTTTTTTTTTT	Mus musculus LOC211847 (LOC211847), mRNA	#N/A	#N/A	#N/A	#N/A	0	uncharacterized	#N/A	#N/A
380	TRH40843	Gene380	XM_135984.1	XM_135984	Gi|20984778	TTTGTGTAAATACTAGTCTTTTTTGGAAGAAATAATGTAAAGATGTTTTGTATAAACTCT	Mus musculus ephrin B1 (Efnb1), mRNA	NM_010110	NM_010110.2	ENST00000204961	ri|9430071K18|PX00110F19|3261	1	cell motility [GO:0006928], cell communication [GO:0007154], cell adhesion [GO:0007155], cell-cell signaling [GO:0007267], development [GO:0007275], neurogenesis [GO:0007399], axonogenesis [GO:0007409], axon guidance [GO:0007411], morphogenesis [GO:0009653], organogenesis [GO:0009887], cell migration [GO:0016477]	Ephrin	Ephrin
381	TRH25493	Gene381	XM_135985.1	XM_135985	Gi|20984774	GATCTATCCCATCTAGTGGTTATGTTTGTTCAGATAGAAACCGTTTTTTTTTTTTTTTTT	Mus musculus similar to KIAA0189 gene product (LOC236920), mRNA	#N/A	#N/A	ENST00000252336	#N/A	1	uncharacterized	START	in StAR and phosphatidylcholine transfer pr...
382	TRH39599	Gene382	XM_135983.1	XM_135983	Gi|20984772	TTTCTAAGACTTAAGATTAAAGTCATTCAAGTACTGAATGCCTTTCTATTCGTTTTTTTT	Mus musculus RIKEN cDNA A430107J06 gene (A430107J06Rik), mRNA	NM_138679	NM_138679.1	#N/A	ri|4930544C05|PX00034D08|934	1	uncharacterized	YIP1	COG5080
383	TRH37215	Gene383	XM_141960.1	XM_141960	Gi|20984770	TCTAGTGAGCTTATAGAATACACTAATGGAGACAAACAGAATAGGATTTATGTTTTTTTT	Mus musculus similar to Synapsin III (LOC236919), mRNA	NM_013722	#N/A	#N/A	#N/A	0	uncharacterized	Synapsin_C	Synapsin
384	TRH38498	Gene384	XM_142017.1	XM_142017	Gi|20984764	AGTACCAGGGTACAGTCACAATAAAATCTATAAAAAAACCCAAGTACATTTTTTTTTTTT	Mus musculus similar to RIKEN cDNA 0610040E02 gene (LOC211503), mRNA	#N/A	NM_026154.1	#N/A	#N/A	1	uncharacterized	#N/A	#N/A
385	TRH32506	Gene385	XM_135982.1	XM_135982	Gi|20984758	GCAGCTATTTCTCTGGATCGACATAGGGTGATGCTATATCTTTTTTTTTTTTTTTTTTTT	Mus musculus similar to data source:SPTR, source key:P30731, evidence:ISS~putative~similar to PROBABLE G PROTEIN-COUPLED RECEPTOR GPR72 PRECURSOR (GLUCOCORTICOID- INDUCED RECEPTOR) (6530406P05Rik), mRNA	#N/A	#N/A	ENST00000330182	ri|6530406P05|PX00048B10|1410	1	cell communication [GO:0007154], signal transduction [GO:0007165], cell surface receptor linked signal transduction [GO:0007166], G-protein coupled receptor protein signaling pathway [GO:0007186]	7tm_1	7 transmembrane receptor (rhodopsin family)
386	TRH37587	Gene386	XM_136006.1	XM_136006	Gi|20984754	CTTCCTTTCTTCTTAGACAACCTAAAGTATCTATCTAGTCTGCCAATTCTTTTTTTTTTT	Mus musculus similar to Ig superfamily protein (LOC211440), mRNA	NM_177789	NM_177789.2	ENST00000286089	ri|A530061A11|PX00142K05|1433	1	uncharacterized	IGv	Immunoglobulin V-Type;
387	TRH41189	Gene387	XM_125427.1	XM_125427	Gi|20984752	TAGCCTCTTAATTAAGTCTATCCCTTTTACAGTTACTTAGGCTTTGTACCGTTTTTTTTT	Mus musculus moesin (Msn), mRNA	NM_010833	NM_010833.1	ENST00000275995	ri|5930420P08|PX00055E09|1885	1	cell motility [GO:0006928], organelle organization and biogenesis [GO:0006996], cytoskeleton organization and biogenesis [GO:0007010], cytoskeletal anchoring [GO:0007016], cytoplasm organization and biogenesis [GO:0007028], physiological processes [GO:0007582]	B41	Band 4.1 homologues; Also known as ezrin/radi...
388	TRH26310	Gene388	XM_136017.1	XM_136017	Gi|20984750	TTTCTAGGAGGGCTTCCTAAGTAGGTCATGGGGTAAGGTATTTTTTTTTTTTTTTTTTTT	Mus musculus RIKEN cDNA 5830482G23 gene (5830482G23Rik), mRNA	NM_152822	NM_152822.1	ENST00000312391	ri|5830482G23|PX00041O09|1658	1	uncharacterized	Las1	Las1-like. Las1 is an essential nuclear prote...
389	TRH36141	Gene389	XM_141966.1	XM_141966	Gi|20984740	AAGTCAAGATTTAAGAGGACAGACCTATACATGAAAGTGAACATTGTTTTTTTTTTTTTT	Mus musculus similar to Adenylosuccinate lyase (Adenylosuccinase) (ASL) (ASASE) (LOC211043), mRNA	#N/A	#N/A	#N/A	#N/A	0	uncharacterized	#N/A	#N/A
390	TRH34289	Gene390	XM_135998.1	XM_135998	Gi|20984738	AAAAATAAACCTGGTAACCCAGGTTACTTGAGTGAATAATACACCTTTTTTTTTTTTTTT	Mus musculus RIKEN cDNA 2310036C05 gene (2310036C05Rik), mRNA	NM_080858	NM_080858.1	ENST00000275989	ri|2310036C05|ZX00054B10|1262	1	protein biosynthesis [GO:0006412], defense response [GO:0006952], immune response [GO:0006955], cell communication [GO:0007154], signal transduction [GO:0007165], intracellular signaling cascade [GO:0007242], physiological processes [GO:0007582], biosynthesis [GO:0009058], macromolecule biosynthesis [GO:0009059], response to external stimulus [GO:0009605], response to biotic stimulus [GO:0009607]…	ank	Ankyrin repeat. There's no clear separation be...
391	TRH37790	Gene391	XM_141955.1	XM_141955	Gi|20984730	AGAAGAGAGACTGACTATAATATTCTTTCTCTGAGAAAGAATCAACAACTAGATTTTTTT	Mus musculus similar to hypothetical protein FLJ13057 similar to germ cell-less (LOC236914), mRNA	#N/A	#N/A	#N/A	#N/A	0	uncharacterized	BTB	BTB/POZ domain. The BTB (for BR-C
392	TRH23829	Gene392	XM_141948.1	XM_141948	Gi|20984727	TTTTGGTGATTCCACTAGCTAGATACAATGAGGAGATGTACTTTTTTTTTTTTTTTTTTT	Mus musculus similar to Zinc finger X-linked protein ZXDB (LOC245518), mRNA	#N/A	#N/A	#N/A	ri|4933406P09|PX00019P02|2239	1	uncharacterized	#N/A	#N/A
393	TRH24844	Gene393	XM_141945.1	XM_141945	Gi|20984725	TGCAGATTATATTTCTAGGGACAAACCTATCATATTCGCTCTTTTTTTTTTTTTTTTTTT	Mus musculus similar to RIKEN cDNA 4930538C18 (LOC245517), mRNA	#N/A	NM_029457.2	ENST00000296257	ri|4930538C18|PX00034C19|2156	1	uncharacterized	Peptidase_C48	pfam02902
394	TRH39370	Gene394	XM_159309.1	XM_159309	Gi|20984721	GGCAGACACCTTCAATATAGAATATGTACAATTCAAAGTCTTACACGTTTTTTTTTTTTT	Mus musculus LOC215675 (LOC215675), mRNA	#N/A	#N/A	#N/A	#N/A	0	uncharacterized	#N/A	#N/A
395	TRH26279	Gene395	XM_141952.1	XM_141952	Gi|20984717	AACTAGTCGCCTTAGCACTGAACAAACTGGTCTCCTTAACTTTTTTTTTTTTTTTTTTTT	Mus musculus similar to transcription factor (p38 interacting protein) (LOC245516), mRNA	#N/A	#N/A	#N/A	#N/A	1	uncharacterized	#N/A	#N/A
396	TRH31377	Gene396	XM_141949.1	XM_141949	Gi|20984715	AAGACGCTTTTTAAATTATTACTTAATAGTGCTGGGCGAATTCTTTTTTTTTTTTTTTTT	Mus musculus similar to RIKEN cDNA 3300001M08 (LOC215647), mRNA	#N/A	NM_028232.1	#N/A	ri|3300001M08|ZX00056G22|2330	1	uncharacterized	#N/A	#N/A
397	TRH35066	Gene397	XM_141938.1	XM_141938	Gi|20984711	CCAAGATTAGTCAACCAGTAACTGAAACTAAACCTAATATGGACCTTTTTTTTTTTTTTT	Mus musculus similar to evidence:NAS~putative~unclassifiable (LOC215644), mRNA	#N/A	NM_029590.1	#N/A	#N/A	1	uncharacterized	#N/A	#N/A
398	TRH32265	Gene398	XM_141936.1	XM_141936	Gi|20984709	CTGAGTATGATGGGTGTATATGCTAATAGAAAACACTTCATCTATGGTTTTTTTTTTTTT	Mus musculus similar to melanoma antigen, family B, 4 (LOC215641), mRNA	#N/A	NM_173783.2	#N/A	ri|B430216B18|PX00071F08|2163	1	uncharacterized	MAGE	MAGE family. The MAGE (melanoma antigen-encod...
399	TRH37997	Gene399	XM_135970.1	XM_135970	Gi|20984701	TTGGTGTGTGTATATGTTGAAGATAACTAACATGTAAATAAAACGTTGCTTTTTTTTTTT	Mus musculus G1 to phase transition 2 (Gspt2), mRNA	NM_008179	NM_008179.1	ENST00000219627	ri|4930594C11|PX00036P24|2757	1	regulation of cell cycle [GO:0000074], G1/S transition of mitotic cell cycle [GO:0000082], mitotic cell cycle [GO:0000278], protein biosynthesis [GO:0006412], translational elongation [GO:0006414], cell cycle [GO:0007049], physiological processes [GO:0007582], cell proliferation [GO:0008283], biosynthesis [GO:0009058], macromolecule biosynthesis [GO:0009059], protein metabolism [GO:0019538]	CysN	GTPases - Sulfate adenylate transferase subunit...
400	TRH31358	Gene400	XM_159306.1	XM_159306	Gi|20984699	TATCTAAAGCTGGACGTTTCAAAAGACCTGGAGTAGCATCTTTTTTTTTTTTTTTTTTTT	Mus musculus LOC236910 (LOC236910), mRNA	#N/A	#N/A	#N/A	#N/A	0	uncharacterized	#N/A	#N/A
401	TRH39716	Gene401	XM_135972.1	XM_135972	Gi|20984689	GATTTTTCTCCTTTTGAGTTTACGTTTTTAATCTTTGAATAAAAGTTTATTCGTTTTTTT	Mus musculus RIKEN cDNA 4932442L08 gene (4932442L08Rik), mRNA	#N/A	#N/A	#N/A	ri|4932442L08|PX00019M14|2943	1	uncharacterized	#N/A	#N/A
402	TRH23406	Gene402	XM_141941.1	XM_141941	Gi|20984687	AGAACCAAGTGCTTCTCAGAAAAGAGATCCTAGGATTCCTTTTTTTTTTTTTTTTTTTTT	Mus musculus LOC236906 (LOC236906), mRNA	#N/A	NM_026410.1	#N/A	#N/A	1	uncharacterized	#N/A	#N/A
403	TRH28448	Gene403	XM_135971.1	XM_135971	Gi|20984683	GGAAATTATGAGACTGTTAGATGATTTCGGTGTTAACATCGTTTTTTTTTTTTTTTTTTT	Mus musculus similar to Hypothetical protein KIAA1354 (LOC236904), mRNA	NM_153165	NM_153165.1	ENST00000311992	ri|5330411I24|PX00053N24|3334	1	uncharacterized	BTB	BTB/POZ domain. The BTB (for BR-C
404	TRH25825	Gene404	XM_141950.1	XM_141950	Gi|20984675	CGAGTTAATTGTTAAATTCAGTTCAACAAGTTCCTCATTAGGGTTTTTTTTTTTTTTTTT	Mus musculus similar to transcription factor (p38 interacting protein) (LOC236901), mRNA	#N/A	#N/A	#N/A	#N/A	1	uncharacterized	#N/A	#N/A
405	TRH25204	Gene405	XM_135973.1	XM_135973	Gi|20984673	CATTTGCTTACTTCTGTTCCATTGATTAAAGCACTCTAAACGTTTTTTTTTTTTTTTTTT	Mus musculus similar to [Pyruvate dehydrogenase [lipoamide]] kinase isozyme 3, mitochondrial precursor (Pyruvate dehydrogenase kinase isoform 3) (LOC236900), mRNA	NM_145630	NM_145630.1	ENST00000319109	ri|1190003P18|R000019J01|2033	1	carbohydrate metabolism [GO:0005975], monosaccharide metabolism [GO:0005996], glucose metabolism [GO:0006006], alcohol metabolism [GO:0006066], cell communication [GO:0007154], signal transduction [GO:0007165], physiological processes [GO:0007582], hexose metabolism [GO:0019318]	BaeS	Signal transduction histidine kinase [Signal tr...
406	TRH23300	Gene406	XM_150415.1	XM_150415	Gi|20984671	AGAGAGATATGAAGCTCTCAGACACTGTCGATACGTGGATTTTTTTTTTTTTTTTTTTTT	Mus musculus LOC236899 (LOC236899), mRNA	NM_177546	NM_177546.1	ENST00000265783	ri|E130111L17|PX00091M16|2030	1	lipid metabolism [GO:0006629], membrane lipid metabolism [GO:0006643], phospholipid metabolism [GO:0006644], glycerophospholipid metabolism [GO:0006650], phosphatidylcholine biosynthesis [GO:0006656], physiological processes [GO:0007582], lipid biosynthesis [GO:0008610], phospholipid biosynthesis [GO:0008654], biosynthesis [GO:0009058], membrane lipid biosynthesis [GO:0046467], phosphatidylcholin…	#N/A	#N/A
407	TRH27534	Gene407	XM_159308.1	XM_159308	Gi|20984669	TCAAATTTCTCTTTTCACGGTTTTCAGCAACACCTACTATTTTTTTTTTTTTTTTTTTTT	Mus musculus LOC236898 (LOC236898), mRNA	#N/A	#N/A	#N/A	#N/A	0	uncharacterized	#N/A	#N/A
408	TRH26384	Gene408	XM_159307.1	XM_159307	Gi|20984665	TTATAGACTTGGTGACATGAGAACCTATTGCTCGTTCACATTTTTTTTTTTTTTTTTTTT	Mus musculus LOC236897 (LOC236897), mRNA	#N/A	#N/A	#N/A	#N/A	0	uncharacterized	#N/A	#N/A
409	TRH35245	Gene409	XM_141939.1	XM_141939	Gi|20984661	CTTTAAAAAATGCAGAATTCCTAGAACTTGAACTAATTGAAGACTGTTTTTTTTTTTTTT	Mus musculus similar to Glyceraldehyde 3-phosphate dehydrogenase II (GAPDH II) (LOC236895), mRNA	#N/A	#N/A	#N/A	#N/A	1	uncharacterized	GapA	Glyceraldehyde-3-phosphate dehydrogenase/erythr...
410	TRH23768	Gene410	XM_141937.1	XM_141937	Gi|20984659	CAATGCTCTGGAAACTATCTCACTACGTCTAAGCAACCATTTTTTTTTTTTTTTTTTTTT	Mus musculus similar to Basigin precursor (OX-47 antigen) (Glycoprotein CE9) (LOC236894), mRNA	#N/A	#N/A	#N/A	#N/A	1	cell communication [GO:0007154], signal transduction [GO:0007165], cell surface receptor linked signal transduction [GO:0007166]	IG	Immunoglobulin;
411	TRH40504	Gene411	XM_141935.1	XM_141935	Gi|20984657	AGTTTTAGCTAAGATCAATGATTGTATTCCTAGTTACTTCCCTTGTCTATATGTTTTTTT	Mus musculus similar to melanoma antigen, family B, 1 (LOC236893), mRNA	#N/A	#N/A	#N/A	#N/A	1	uncharacterized	MAGE	MAGE family. The MAGE (melanoma antigen-encod...
412	TRH20949	Gene412	XM_141931.1	XM_141931	Gi|20984652	TAGCTGAAAGCAGTTCTGTGGATTGGAGACTTCTATACCATTTTTTTTTTTTTTTTTTTT	Mus musculus similar to tubulin, beta 3 (LOC245515), mRNA	#N/A	NM_026473.2	#N/A	#N/A	1	transport [GO:0006810], organelle organization and biogenesis [GO:0006996], cytoskeleton organization and biogenesis [GO:0007010], microtubule-based process [GO:0007017], microtubule-based movement [GO:0007018], cytoplasm organization and biogenesis [GO:0007028], physiological processes [GO:0007582]	COG5023	COG5023
413	TRH40060	Gene413	XM_141933.1	XM_141933	Gi|20984650	ATAAATAATACTTCCCCTAGTTTCTTCACTAGTATGTATGAGGAGGCTATGATTTTTTTT	Mus musculus similar to melanoma antigen, family B, 1 (LOC236891), mRNA	#N/A	#N/A	#N/A	#N/A	0	uncharacterized	MAGE	MAGE family. The MAGE (melanoma antigen-encod...
414	TRH32487	Gene414	XM_141930.1	XM_141930	Gi|20984646	TCCTCCCACTATATGCTAGCCATTGGTGATAGCTATCACTTTTTTTTTTTTTTTTTTTTT	Mus musculus similar to melanoma antigen, family B, 2 (LOC209092), mRNA	#N/A	#N/A	#N/A	#N/A	0	uncharacterized	MAGE	MAGE family. The MAGE (melanoma antigen-encod...
415	TRH30143	Gene415	XM_141918.1	XM_141918	Gi|20984635	GCAAATCTGGATAAAGCATATGTAGACAGGTACAAATACTCACGTTTTTTTTTTTTTTTT	Mus musculus similar to data source:SPTR, source key:Q99590, evidence:ISS~homolog to NOVEL MEMBER OF SERINE-ARGININE DOMAIN PROTEIN, SR129~putative (LOC245510), mRNA	#N/A	#N/A	#N/A	ri|2610510E10|ZX00048D09|3693	1	uncharacterized	#N/A	#N/A
416	TRH23098	Gene416	XM_141916.1	XM_141916	Gi|20984631	CTGTGGAAAATCAGAAGATAGCCAGAGAATTAAATGTCTAAGTCTTTTTTTTTTTTTTTT	Mus musculus similar to Eukaryotic translation initiation factor 4H (eIF-4H) (Williams-Beuren syndrome chromosome region 1 homolog) (LOC245508), mRNA	#N/A	#N/A	#N/A	#N/A	1	protein biosynthesis [GO:0006412], translational initiation [GO:0006413], regulation of translation [GO:0006445], regulation of translational initiation [GO:0006446], physiological processes [GO:0007582], biosynthesis [GO:0009058], macromolecule biosynthesis [GO:0009059], protein metabolism [GO:0019538]	Gag_p10	Retroviral GAG p10 protein. This family co...
417	TRH39127	Gene417	XM_141908.1	XM_141908	Gi|20984625	ACTTACAGACTGTATGATCTCTGAAAGAGTGAAAATGTTTAGTCAACTTTTTTTTTTTTT	Mus musculus similar to NUCLEOPHOSMIN (NPM) (NUCLEOLAR PHOSPHOPROTEIN B23) (NUMATRIN) (NUCLEOLAR PROTEIN NO38) (LOC245505), mRNA	#N/A	#N/A	#N/A	#N/A	1	uncharacterized	Nucleoplasmin	Nucleoplasmin. Nucleoplasmins are al...
418	TRH39342	Gene418	XM_141906.1	XM_141906	Gi|20984621	TTAGCTAGTCTGAGTAGAGTTATCAAAATAAAAAAAGTCAAGGAAGTAACAATAATCGTT	Mus musculus similar to interleukin 1 receptor accessory protein-like 1 (LOC245503), mRNA	#N/A	#N/A	ENST00000302196	ri|C030039N24|PX00665L18|1981	0	cell communication [GO:0007154], signal transduction [GO:0007165], behavior [GO:0007610], learning and/or memory [GO:0007611]	#N/A	#N/A
419	TRH31010	Gene419	XM_141895.1	XM_141895	Gi|20984611	AATAATTTTTATGACCACATAGAACCTGGCCCAGTTGTACTTTTTTTTTTTTTTTTTTTT	Mus musculus similar to mitogen-activated protein kinase kinase kinase 7 interacting protein 2; TAK1-binding protein 2 (LOC245498), mRNA	#N/A	#N/A	ENST00000288422	#N/A	1	uncharacterized	CUE	Domain that may be involved in binding ubiqui...
420	TRH36810	Gene420	XM_159295.1	XM_159295	Gi|20984607	AGATTAGAGTTGGTCCTAGTTGGAGGTTTATAGTTTACTACCGCGTTTTTTTTTTTTTTT	Mus musculus LOC245496 (LOC245496), mRNA	#N/A	#N/A	#N/A	#N/A	1	uncharacterized	#N/A	#N/A
421	TRH29035	Gene421	XM_141886.1	XM_141886	Gi|20984599	AACTTCAATGATATTCATAATAACCACCCTAAAGGACTTACCGTTTTTTTTTTTTTTTTT	Mus musculus similar to RING zinc finger LIM domain binding protein (LOC245492), mRNA	NM_173435	NM_173435.1	#N/A	ri|4930595M18|PX00037A07|2647	1	uncharacterized	COG5540	RING-finger-containing ubiquitin ligase [Pos...
422	TRH24951	Gene422	XM_159292.1	XM_159292	Gi|20984597	CAGACACTCACCTCTAACCTACAGATCATTACTACCAGGGTTTTTTTTTTTTTTTTTTTT	Mus musculus LOC245491 (LOC245491), mRNA	#N/A	#N/A	#N/A	#N/A	1	uncharacterized	#N/A	#N/A
423	TRH31570	Gene423	XM_141881.1	XM_141881	Gi|20984595	AGTTGGGTTCCAGAGTTATTTTAGACCATTCAGTCGTAGATTTTTTTTTTTTTTTTTTTT	Mus musculus LOC245490 (LOC245490), mRNA	#N/A	#N/A	#N/A	#N/A	1	uncharacterized	#N/A	#N/A
424	TRH37892	Gene424	XM_141873.1	XM_141873	Gi|20984591	CCCTCAATCTTCAGGCATAGTATATAAAAACTTAAATAAATTCGAACATTTTTTTTTTTT	Mus musculus similar to Ubi-p63E gene product (LOC245488), mRNA	#N/A	#N/A	#N/A	#N/A	1	uncharacterized	rve	Integrase core domain. Integrase mediates inte...
425	TRH32714	Gene425	XM_141871.1	XM_141871	Gi|20984589	AAATATGAAGAAAAACAGAAATCTATGAATAAGTCTCAGAACCAGCGTTTTTTTTTTTTT	Mus musculus LOC245487 (LOC245487), mRNA	#N/A	#N/A	#N/A	#N/A	1	uncharacterized	#N/A	#N/A
426	TRH27685	Gene426	XM_159290.1	XM_159290	Gi|20984587	AACACTTGTAATACAGACAGATGAAATATATTGGTTGTATGAAATAAACGGTTTTTTTTT	Mus musculus LOC245486 (LOC245486), mRNA	#N/A	#N/A	ENST00000297866	#N/A	1	uncharacterized	#N/A	#N/A
427	TRH23405	Gene427	XM_141869.1	XM_141869	Gi|20984585	ATCCTATATCTGTGGTTGATGAGACACCAAAATCTAATAGATCTGTTTTTTTTTTTTTTT	Mus musculus similar to RIKEN cDNA 1700113O17 (LOC245485), mRNA	#N/A	#N/A	#N/A	#N/A	1	uncharacterized	H2A	Histone 2A;
428	TRH21134	Gene428	XM_159285.1	XM_159285	Gi|20984579	GTAGTTGGAAAGCCTTTAGAAGGCAGTATCAGCAATACCCTTTTTTTTTTTTTTTTTTTT	Mus musculus LOC245482 (LOC245482), mRNA	#N/A	#N/A	#N/A	#N/A	1	uncharacterized	#N/A	#N/A
429	TRH25262	Gene429	XM_159283.1	XM_159283	Gi|20984569	TGAGGAGAGAACTCTTTCAGTCAATGAACTTGAATGCTTCTTTTTTTTTTTTTTTTTTTT	Mus musculus LOC245478 (LOC245478), mRNA	#N/A	#N/A	#N/A	#N/A	1	uncharacterized	#N/A	#N/A
430	TRH39259	Gene430	XM_141853.1	XM_141853	Gi|20984567	AGCCCTAGCAAATTACAATGACTCTAATAACCCTAGAGGTTTAGCTTTTTTTTTTTTTTT	Mus musculus similar to evidence:NAS~hypothetical protein~putative (LOC245477), mRNA	#N/A	#N/A	#N/A	ri|1700042B14|ZX00074P08|1077	1	uncharacterized	#N/A	#N/A
431	TRH31698	Gene431	XM_159279.1	XM_159279	Gi|20984565	TAGCAGCTTCTAGATATCTCTGCTGTCTAATTTCATCTGTACAAGATTTTTTTTTTTTTT	Mus musculus LOC245476 (LOC245476), mRNA	#N/A	#N/A	#N/A	#N/A	1	uncharacterized	#N/A	#N/A
432	TRH32375	Gene432	XM_141848.1	XM_141848	Gi|20984561	GACTATAGTGATTCTGGCAAGAACACACTGGTTACCGAAGTTTTTTTTTTTTTTTTTTTT	Mus musculus similar to DYSKERIN (LOC245474), mRNA	#N/A	#N/A	ENST00000253127	#N/A	1	regulation of cell cycle [GO:0000074], telomere maintenance [GO:0000723], transcription from Pol I promoter [GO:0006360], rRNA processing [GO:0006364], RNA processing [GO:0006396], response to stress [GO:0006950], response to DNA damage stimulus [GO:0006974], chromosome organization and biogenesis (sensu Eukarya) [GO:0007001], telomerase-dependent telomere maintenance [GO:0007004], cytoplasm orga…	PUA	PUA domain. The PUA domain named after Pseudou...
433	TRH21731	Gene433	XM_141928.1	XM_141928	Gi|20984557	GCGAATAGTGATGAAAAGAAAGACATCTGTAAACAATACACCTTTTTTTTTTTTTTTTTT	Mus musculus similar to evidence:NAS~putative~unclassifiable (LOC213286), mRNA	#N/A	#N/A	#N/A	#N/A	1	uncharacterized	#N/A	#N/A
434	TRH27845	Gene434	XM_159303.1	XM_159303	Gi|20984555	AGCAGAAGGGTTACAGAAGGTTTTACTCTTGCCCTAAGACTTTTTTTTTTTTTTTTTTTT	Mus musculus LOC213284 (LOC213284), mRNA	#N/A	#N/A	#N/A	#N/A	0	uncharacterized	#N/A	#N/A
435	TRH32330	Gene435	XM_141925.1	XM_141925	Gi|20984549	CCTAGTTACTTCAAAGATCTTTATAAAGAGGCTTTAAAAGATGATCAAGGTTTTTTTTTT	Mus musculus similar to melanoma antigen, family B, 3 (LOC212952), mRNA	#N/A	#N/A	#N/A	#N/A	0	uncharacterized	COG1331	Highly conserved protein containing a thiore...
436	TRH39492	Gene436	XM_141922.1	XM_141922	Gi|20984547	AAGAAAGTCGAATAAGAAGACATTTACATAAAATAATCTACCCAAAAATATATTGTCGTT	Mus musculus similar to expressed sequence AW011752 (LOC212951), mRNA	#N/A	#N/A	#N/A	#N/A	1	uncharacterized	#N/A	#N/A
437	TRH28358	Gene437	XM_159302.1	XM_159302	Gi|20984545	GCTGTGAGATTTAATGTATGGGTCTTTGTATGGAAGCGTTTTTTTTTTTTTTTTTTTTTT	Mus musculus LOC212940 (LOC212940), mRNA	#N/A	#N/A	#N/A	#N/A	0	uncharacterized	#N/A	#N/A
438	TRH36643	Gene438	XM_141921.1	XM_141921	Gi|20984541	GATAGAAGACATTTCTAATAAAAGACATCAGAATAGTGATGAGCCTTATGTTTTTTTTTT	Mus musculus similar to EDAG (LOC212938), mRNA	#N/A	#N/A	#N/A	#N/A	0	uncharacterized	#N/A	#N/A
439	TRH39462	Gene439	XM_125420.1	XM_125420	Gi|20984539	AAGCTGAATTCCACTTCATAGTACTTTAAAAATCAGATTGAGTAGTAGGATTTTTTTTTT	Mus musculus similar to plasmacytoma expressed transcript 2 (Pet2), mRNA	NM_008821	NM_008821.1	ENST00000326837	#N/A	1	uncharacterized	COG2319	FOG: WD40 repeat [General function predictio...
440	TRH38157	Gene440	XM_141912.1	XM_141912	Gi|20984531	AAATAAAAACGACTATAGCCTATAGAATAAGTAAGATGGGACATCCGCTTTTTTTTTTTT	Mus musculus similar to serine/arginine-rich protein specific kinase 1; SR protein-specific kinase 1 (LOC236888), mRNA	NM_016795	NM_016795.2	#N/A	ri|4930511H14|PX00033J16|1983	1	protein modification [GO:0006464], protein amino acid phosphorylation [GO:0006468], phosphorus metabolism [GO:0006793], phosphate metabolism [GO:0006796], physiological processes [GO:0007582], phosphorylation [GO:0016310], protein metabolism [GO:0019538]	#N/A	#N/A
441	TRH26568	Gene441	XM_159300.1	XM_159300	Gi|20984527	TAGTGGTTAAAGTCAACAGAAGGAATAATTTGGAAGGTACAAGGTTTTTTTTTTTTTTTT	Mus musculus LOC212895 (LOC212895), mRNA	#N/A	#N/A	#N/A	#N/A	1	uncharacterized	#N/A	#N/A
442	TRH35282	Gene442	XM_141905.1	XM_141905	Gi|20984523	GTCAGAAACACTACTATCGAAGCTATGAGTACGACGTACCTCTTTTTTTTTTTTTTTTTT	Mus musculus similar to interleukin 1 receptor accessory protein-like 1 (LOC236885), mRNA	#N/A	#N/A	ENST00000302196	ri|C030039N24|PX00665L18|1981	0	cell communication [GO:0007154], signal transduction [GO:0007165], behavior [GO:0007610], learning and/or memory [GO:0007611]	IG	Immunoglobulin;
443	TRH31246	Gene443	XM_141903.1	XM_141903	Gi|20984519	TCTAGTGCGAGAAGAATACCTACAGTACTCTCAGGTTCCTAATTTTTTTTTTTTTTTTTT	Mus musculus similar to melanoma antigen, family B, 4 (LOC212476), mRNA	#N/A	#N/A	#N/A	#N/A	1	uncharacterized	MAGE	MAGE family. The MAGE (melanoma antigen-encod...
444	TRH27813	Gene444	XM_141901.1	XM_141901	Gi|20984517	CAGATTGGAAATAGCACAGGTTATTCTAAAGAGGCTTATGCTTTTTTTTTTTTTTTTTTT	Mus musculus similar to gag protein (LOC212475), mRNA	#N/A	#N/A	#N/A	#N/A	0	uncharacterized	Gag_p30	Gag P30 core shell protein. According to S...
445	TRH22021	Gene445	XM_141900.1	XM_141900	Gi|20984515	AAAAGATCTGGGAATTCCTGAATAGAATGAAAATATACGATGGTTTTTTTTTTTTTTTTT	Mus musculus similar to MAGE-B3 (LOC212464), mRNA	#N/A	#N/A	#N/A	#N/A	0	uncharacterized	MAGE	MAGE family. The MAGE (melanoma antigen-encod...
446	TRH27225	Gene446	XM_159299.1	XM_159299	Gi|20984511	GAGAAGACATGAAAAGTGGAAATATAAAGTCAGTTTTCTCGTAGCTTTTTTTTTTTTTTT	Mus musculus LOC212461 (LOC212461), mRNA	#N/A	#N/A	#N/A	#N/A	0	uncharacterized	#N/A	#N/A
447	TRH27115	Gene447	XM_135944.1	XM_135944	Gi|20984507	AACAAAAGGAAACACTATGGCAAACTAGAAAGTCGATGGATTTTTTTTTTTTTTTTTTTT	Mus musculus RIKEN cDNA 5430427O19 gene (5430427O19Rik), mRNA	#N/A	#N/A	ENST00000239395	ri|5430427O19|PX00022L03|1529	1	uncharacterized	#N/A	#N/A
448	TRH36642	Gene448	XM_135958.1	XM_135958	Gi|20984505	AAAAATATGTGTGAATAAAGCCAATAATGCCTTTTAAATGTTATTACCCTTTTTTTTTTT	Mus musculus glycerol kinase (Gyk), mRNA	NM_008194	NM_008194.1	ENST00000295464	ri|2010011F10|ZX00057J03|625	1	carbohydrate metabolism [GO:0005975], alcohol metabolism [GO:0006066], glycerol metabolism [GO:0006071], glycerol-3-phosphate metabolism [GO:0006072], lipid metabolism [GO:0006629], neutral lipid metabolism [GO:0006638], acylglycerol metabolism [GO:0006639], triacylglycerol metabolism [GO:0006641], glycerol ether metabolism [GO:0006662], physiological processes [GO:0007582], polyol metabolism [GO…	FGGY	FGGY family of carbohydrate kinases
449	TRH35281	Gene449	XM_135941.1	XM_135941	Gi|20984501	CTCTAAGATGAAAAATGGAATTATTTTACTGTTGTACCATTGTTAGACCTTTTTTTTTTT	Mus musculus RIKEN cDNA 4921526G09 gene (4921526G09Rik), mRNA	NM_025729	NM_025729.2	#N/A	ri|4921526G09|PX00014N12|2032	1	uncharacterized	#N/A	#N/A
450	TRH41538	Gene450	XM_135948.1	XM_135948	Gi|20984493	ATATATGCCTTACTATTGTATTATATTACTGCTTTACTGTGTATCTCAATAAAGCACGCT	Mus musculus dystrophin, muscular dystrophy (Dmd), mRNA	NM_007868	NM_007868.1	ENST00000251961	ri|2900010C03|ZX00068M05|2135	1	uncharacterized	CH	Calponin homology domain; Actin binding domain...
451	TRH30930	Gene451	XM_141891.1	XM_141891	Gi|20984487	AGCTCATGGAACATCTACAAAGACGTTTTGAAGTCTATAAGGTTTTTTTTTTTTTTTTTT	Mus musculus similar to gag protein (LOC212015), mRNA	#N/A	#N/A	#N/A	#N/A	0	uncharacterized	Gag_p30	Gag P30 core shell protein. According to S...
452	TRH35917	Gene452	XM_141889.1	XM_141889	Gi|20984483	CCTCTAACTGGGATTTAATAAGAATTAAGAGCAGGCCCGATTTTTTTTTTTTTTTTTTTT	Mus musculus similar to polyprotein (LOC212011), mRNA	#N/A	#N/A	#N/A	#N/A	1	uncharacterized	ENV_polyprotein	ENV polyprotein (coat polyprotein)
453	TRH30358	Gene453	XM_135937.1	XM_135937	Gi|20984469	CATTCATATAATCAATACTTGCTCTAGTGAAGCAATTTGAACACTAACTTTTTTTTTTTT	Mus musculus transmembrane 4 superfamily member 10 (Tm4sf10), mRNA	NM_138751	NM_138751.1	ENST00000275954	ri|6030410I10|PX00056B15|2195	1	uncharacterized	#N/A	#N/A
454	TRH30848	Gene454	XM_141874.1	XM_141874	Gi|20984449	CCAATGTGGGAAAATCTTAACTAGAAAAACTTCCCTTATAGTACACTTTTTTTTTTTTTT	Mus musculus similar to bB479F17.3 (zinc finger protein 41) (LOC211704), mRNA	#N/A	#N/A	#N/A	#N/A	0	uncharacterized	#N/A	#N/A
455	TRH37234	Gene455	XM_159289.1	XM_159289	Gi|20984441	GACTTGTGTCACCTGTTAATTATGAAAGAGTGTCAATATTCTACAATAGGTTTTTTTTTT	Mus musculus LOC211671 (LOC211671), mRNA	#N/A	#N/A	#N/A	#N/A	0	uncharacterized	#N/A	#N/A
456	TRH35193	Gene456	XM_125418.1	XM_125418	Gi|20984439	CTCATTCTTGGAGTAGACTCTTCATGTTTTTATAAAGATTAGGGTAAGCTTTTTTTTTTT	Mus musculus hypothetical gene supported by NM_024268; BC003319 (LOC211663), mRNA	NM_024268	NM_024268.1	ENST00000289509	ri|5830416A07|PX00038J21|949	1	uncharacterized	#N/A	#N/A
457	TRH31139	Gene457	XM_135940.1	XM_135940	Gi|20984437	CTGATTTTCGATTTTACTTGACTTTACTCTCATTTCAAATATTGAACGTTTTTTTTTTTT	Mus musculus RIKEN cDNA 4921509A18 gene (4921509A18Rik), mRNA	#N/A	#N/A	#N/A	ri|4921509A18|PX00014C13|1636	1	uncharacterized	#N/A	#N/A
458	TRH25284	Gene458	XM_159288.1	XM_159288	Gi|20984435	CAGACTTCAGGGACAAACTCAACCAAGACATGGTACTAAGTTTTTTTTTTTTTTTTTTTT	Mus musculus LOC211649 (LOC211649), mRNA	#N/A	#N/A	#N/A	#N/A	0	uncharacterized	#N/A	#N/A
459	TRH23828	Gene459	XM_135952.1	XM_135952	Gi|20984429	CTGGGAAAGATGATGTTATCGAGTATCTTTTCAGTAAGCTTTTTTTTTTTTTTTTTTTTT	Mus musculus RIKEN cDNA 2010007L08 gene (2010007L08Rik), mRNA	#N/A	#N/A	#N/A	ri|2010007L08|ZX00053F11|1405	1	transition metal ion transport [GO:0000041], transport [GO:0006810], ion transport [GO:0006811], cation transport [GO:0006812], heavy metal ion transport [GO:0006823], iron ion transport [GO:0006826], cell ion homeostasis [GO:0006873], metal ion homeostasis [GO:0006875], iron ion homeostasis [GO:0006879], intracellular iron ion storage [GO:0006880], physiological processes [GO:0007582], cell prol…	#N/A	#N/A
460	TRH41102	Gene460	XM_135942.1	XM_135942	Gi|20984423	GATATGCTATACAGTGTGAGTTCAACATTAGAATCTAATTACCTCACATAGTCTTTTTTT	Mus musculus RIKEN cDNA 4930480E11 gene (4930480E11Rik), mRNA	#N/A	#N/A	#N/A	ri|4930480E11|PX00032B01|1488	1	uncharacterized	#N/A	#N/A
461	TRH27875	Gene461	XM_141862.1	XM_141862	Gi|20984413	TTCCAGCGATTCAGACAGAATTGGTAGTCTCTGATAGCTATTTTTTTTTTTTTTTTTTTT	Mus musculus similar to data source:MGD, source key:MGI:1277949, evidence:ISS~odorant binding protein Ia~putative (LOC211617), mRNA	#N/A	#N/A	#N/A	#N/A	1	uncharacterized	lipocalin	Lipocalin / cytosolic fatty-acid binding...
462	TRH21924	Gene462	XM_135943.1	XM_135943	Gi|20984409	CTGGTCAAGGAATACAATATTCCAAAGGAGAATATCCAGCTTTTTTTTTTTTTTTTTTTT	Mus musculus RIKEN cDNA 5430402E10 gene (5430402E10Rik), mRNA	#N/A	#N/A	#N/A	ri|5430402E10|PX00022E03|799	1	uncharacterized	lipocalin	Lipocalin / cytosolic fatty-acid binding...
463	TRH22818	Gene463	XM_135963.1	XM_135963	Gi|20984407	GCAATACTGTGCCTTGAAGATTATGAGTATCCCAGATGTCTTTTTTTTTTTTTTTTTTTT	Mus musculus similar to Protein kinase PKX1 (LOC236873), mRNA	NM_016979	NM_016979.1	#N/A	ri|9930125L16|PX00063A05|2988	1	protein modification [GO:0006464], protein amino acid phosphorylation [GO:0006468], phosphorus metabolism [GO:0006793], phosphate metabolism [GO:0006796], physiological processes [GO:0007582], phosphorylation [GO:0016310], protein metabolism [GO:0019538]	S_TKc	Serine/Threonine protein kinases
464	TRH39143	Gene464	XM_141855.1	XM_141855	Gi|20984395	GAAGATATTCCAAAGAGAAGTTTGTACCCTCTTCTTTGACTATTATACTATTGTTTTTTT	Mus musculus similar to cathepsin H~data source:MGD, source key:MGI:107285, evidence:ISS~putative (LOC211244), mRNA	#N/A	NM_007801.1	#N/A	ri|5730443M15|PX00003P12|1344	1	proteolysis and peptidolysis [GO:0006508], physiological processes [GO:0007582], catabolism [GO:0009056], macromolecule catabolism [GO:0009057], protein metabolism [GO:0019538], protein catabolism [GO:0030163]	Pept_C1	Papain family cysteine protease;
465	TRH23954	Gene465	XM_135954.1	XM_135954	Gi|20984389	CTAGCAGCTTTGTCTTTCTTTCCATCTTGTACAATTACTTATCGTTTTTTTTTTTTTTTT	Mus musculus RIKEN cDNA 4930468A15 gene (4930468A15Rik), mRNA	#N/A	#N/A	#N/A	ri|4930468A15|PX00032K19|1004	1	uncharacterized	#N/A	#N/A
466	TRH25826	Gene466	XM_159280.1	XM_159280	Gi|20984385	TGTATGTGAAAAGTTTTGGACTCGGCCTAAAATACTTACCTTTTTTTTTTTTTTTTTTTT	Mus musculus LOC211218 (LOC211218), mRNA	#N/A	#N/A	#N/A	#N/A	0	uncharacterized	#N/A	#N/A
467	TRH38545	Gene467	XM_159278.1	XM_159278	Gi|20984381	CTAATGTTGCTATAGAAGTGTACCATCAAGATAATGTTTCTTATTTCAAATCGTTTTTTT	Mus musculus LOC211210 (LOC211210), mRNA	#N/A	#N/A	#N/A	#N/A	0	uncharacterized	#N/A	#N/A
468	TRH40153	Gene468	XM_135959.1	XM_135959	Gi|20984373	TTTGCTATAGTTCTCAATATCATTATGTTAATCTAAATCTGAAAAGTGATGTAATCTGTT	Mus musculus similar to plastin 3 precursor; T-plastin; T isoform (LOC236867), mRNA	NM_145629	NM_145629.1	ENST00000289290	#N/A	1	uncharacterized	CH	Calponin homology domain; Actin binding domain...
469	TRH39841	Gene469	XM_135956.1	XM_135956	Gi|20984369	AACTTAAAAGTTATCAAAATAAATAGAATCCTTATGTGACTGAAGAGAACTCAACGTTTT	Mus musculus RIKEN cDNA 6330580M05 gene (6330580M05Rik), mRNA	#N/A	NM_175122.2	ENST00000286430	ri|6330580M05|PX00044L19|1264	1	transport [GO:0006810], cell communication [GO:0007154], signal transduction [GO:0007165], intracellular signaling cascade [GO:0007242], small GTPase mediated signal transduction [GO:0007264], physiological processes [GO:0007582], protein transport [GO:0015031]	RAB	Rab subfamily of small GTPases; Rab GTPases a...
470	TRH20847	Gene470	XM_135939.1	XM_135939	Gi|20984367	GCAGAAGAAAAAAGAGTCTACCAATTCAATGGAGACGAGATTTTTTTTTTTTTTTTTTTT	Mus musculus von Hippel-Lindau binding protein 1 (Vbp1), mRNA	NM_011692	NM_011692.1	ENST00000286428	ri|0610007E11|R000001F09|1558	1	protein folding [GO:0006457], physiological processes [GO:0007582], protein metabolism [GO:0019538]	COG1110	Reverse gyrase [DNA replication
471	TRH39698	Gene471	XM_135946.1	XM_135946	Gi|20984365	CACAAGCCAACAAAGTATATTCTAAAAGTACCTCCAAATATATCATGCTTTTTTTTTTTT	Mus musculus similar to T-cell receptor alpha chain~data source:MGD, source key:MGI:98553, evidence:ISS~putative (LOC210766), mRNA	NM_145956	NM_145956.2	ENST00000330045	ri|2610204E15|ZX00061F21|1055	1	uncharacterized	COG1310	Predicted metal-dependent protease of the PA...
472	TRH31887	Gene472	XM_125421.1	XM_125421	Gi|20984363	TATGATGAATTCTCTAGACCCACCATTACTCACTCGCTATTTTTTTTTTTTTTTTTTTTT	Mus musculus similar to Coagulation factor VIII precursor (Procoagulant component) (F8), mRNA	NM_007977	NM_007977.1	ENST00000298654	ri|D130058E20|PX00185K23|3751	1	response to stress [GO:0006950], defense response [GO:0006952], acute-phase response [GO:0006953], immune response [GO:0006955], cell communication [GO:0007154], cell adhesion [GO:0007155], physiological processes [GO:0007582], blood coagulation [GO:0007596], hemostasis [GO:0007599], response to external stimulus [GO:0009605], response to biotic stimulus [GO:0009607], response to pest/pathogen/pa…	Cu-oxidase	Multicopper oxidase. Many of the protei...
473	TRH31888	Gene473	XM_135957.1	XM_135957	Gi|20984357	GTACAGAAGAAACTTCTCCTTTCAGAAGAGCAGAGAGTAGACTATGTTTTTTTTTTTTTT	Mus musculus similar to Gab3 (LOC210710), mRNA	NM_153073	NM_181584.2	ENST00000291575	ri|5930433H21|PX00055N18|2123	1	cell communication [GO:0007154], signal transduction [GO:0007165], cell surface receptor linked signal transduction [GO:0007166], enzyme linked receptor protein signaling pathway [GO:0007167], transmembrane receptor protein tyrosine kinase signaling pathway [GO:0007169], EGF receptor signaling pathway [GO:0007173], development [GO:0007275], physiological processes [GO:0007582], cell proliferation…	PH	Pleckstrin homology domain. Domain commonly fo...
474	TRH21008	Gene474	XM_141847.1	XM_141847	Gi|20984354	CTCTGGTTTCACAATAGCAGATGGTAACAGGAAGATATCCTTTTTTTTTTTTTTTTTTTT	Mus musculus similar to RIKEN cDNA 2410116I05 (LOC245473), mRNA	#N/A	#N/A	#N/A	#N/A	1	uncharacterized	#N/A	#N/A
475	TRH39617	Gene475	XM_141845.1	XM_141845	Gi|20984352	GTCCTCATAGGTGATTACTCCTCTTCTATACAGTTCTATGTTACGTTTGTTTTTTTTTTT	Mus musculus similar to pantophysin; Pan I (LOC245472), mRNA	#N/A	NM_013635.2	#N/A	ri|C430039C08|PX00080O09|1976	1	transport [GO:0006810], nonselective vesicle transport [GO:0006899], cell communication [GO:0007154], cell-cell signaling [GO:0007267], synaptic transmission [GO:0007268], physiological processes [GO:0007582], vesicle-mediated transport [GO:0016192], transmission of nerve impulse [GO:0019226]	Synaptophysin	Synaptophysin / synaptoporin
476	TRH28357	Gene476	XM_141846.1	XM_141846	Gi|20984344	ACTCCAGAACAGGACAAAATTGTGTCCTTAATCTATACTAATGTAACCTTTTTTTTTTTT	Mus musculus similar to olfactory receptor MOR176-1 (LOC236866), mRNA	#N/A	#N/A	#N/A	#N/A	0	cell communication [GO:0007154], signal transduction [GO:0007165], cell surface receptor linked signal transduction [GO:0007166], G-protein coupled receptor protein signaling pathway [GO:0007186]	7tm_1	7 transmembrane receptor (rhodopsin family)
477	TRH27114	Gene477	XM_135927.1	XM_135927	Gi|20984334	GTCAGAGGGCTCACCTTCTAAATGACCTGTTTGTTAATAATTTTTTTTTTTTTTTTTTTT	Mus musculus RIKEN cDNA 1810037C20 gene (1810037C20Rik), mRNA	NM_025473	NM_025473.1	ENST00000322269	ri|1810037C20|R000023L09|1766	1	uncharacterized	#N/A	#N/A
478	TRH29257	Gene478	XM_135936.1	XM_135936	Gi|20984330	GGAACTCTATTAATAAGCTAGACTGCTTTTGGTTTCCAGTAATTGGTTTTTTTTTTTTTT	Mus musculus similar to Ubiquitin-like protein GDX (Ubiquitin-like protein 4) (LOC214599), mRNA	NM_145405	NM_145405.1	ENST00000218299	ri|C230006N13|PX00173E24|2153	1	protein modification [GO:0006464], transport [GO:0006810], ion transport [GO:0006811], cation transport [GO:0006812], sodium ion transport [GO:0006814], physiological processes [GO:0007582], monovalent inorganic cation transport [GO:0015672], protein metabolism [GO:0019538], metal ion transport [GO:0030001]	ubiquitin	Ubiquitin family. This family contains a...
479	TRH23333	Gene479	XM_125411.1	XM_125411	Gi|20984326	TATCATTACTGATTTTCCCTTTTACAATAAAAAAGTCCACATGTTGTTTTTTTTTTTTTT	Mus musculus DNA segment, human DXS9928E (D0HXS9928E), mRNA	NM_138607	NM_138607.1	ENST00000158526	ri|2010200D23|ZX00047A10|1368	1	uncharacterized	#N/A	#N/A
480	TRH31763	Gene480	XM_135928.1	XM_135928	Gi|20984320	ATACCTAAGATTTCTGCAACTGATACAAATGAGCTCATACTGGTTTTTTTTTTTTTTTTT	Mus musculus RIKEN cDNA 2310005K03 gene (2310005K03Rik), mRNA	NM_027109	NM_027109.1	#N/A	ri|2310005K03|ZX00038N19|1630	1	DNA metabolism [GO:0006259], DNA catabolism [GO:0006308], physiological processes [GO:0007582], catabolism [GO:0009056]	DNaseIc	deoxyribonuclease I; Deoxyribonuclease I ...
481	TRH32865	Gene481	XM_125416.1	XM_125416	Gi|20984306	CAAGTGAGGTGGTTGCAAGAAACTAGTAAAGACAGCTCTGTTTTTTTTTTTTTTTTTTTT	Mus musculus similar to transcription factor C1 (HCF) (LOC236861), mRNA	NM_008224	NM_008224.1	ENST00000310441	ri|E430027F24|PX00100P03|981	1	regulation of transcription from Pol II promoter [GO:0006357], transport [GO:0006810], development [GO:0007275], physiological processes [GO:0007582], viral life cycle [GO:0016032]	COG3055	Uncharacterized protein conserved in bacteri...
482	TRH29406	Gene482	XM_125414.1	XM_125414	Gi|20984300	GTGCTGGCTGCAGTAATTGGCATAGTGATCTACTACCTAGTTTTTTTTTTTTTTTTTTTT	Mus musculus signal sequence receptor, delta (Ssr4), mRNA	NM_009279	NM_009279.1	ENST00000320857	ri|0710008H09|R000005M14|648	1	transport [GO:0006810], intracellular protein transport [GO:0006886], physiological processes [GO:0007582], protein transport [GO:0015031]	#N/A	#N/A
483	TRH24731	Gene483	XM_125417.1	XM_125417	Gi|20984298	AGTCCTGACTCTATACCAGTATGGCTGAGCCATAGGAAGTTTTTTTTTTTTTTTTTTTTT	Mus musculus ATP-binding cassette, sub-family D (ALD), member 1 (Abcd1), mRNA	NM_007435	NM_007435.1	ENST00000218104	ri|2310031C07|ZX00039L23|1178	1	organic acid metabolism [GO:0006082], lipid metabolism [GO:0006629], fatty acid metabolism [GO:0006631], transport [GO:0006810], small molecule transport [GO:0006832], lipid transport [GO:0006869], organelle organization and biogenesis [GO:0006996], cytoplasm organization and biogenesis [GO:0007028], peroxisome organization and biogenesis [GO:0007031], development [GO:0007275], physiological proc…	ABC_tran	ABC transporter. ABC transporters for a l...
484	TRH25492	Gene484	XM_125412.1	XM_125412	Gi|20984296	ATGTACTTTCGACATCTCAAGTCTTCCGTGTAGCAGCTTATTTTTTTTTTTTTTTTTTTT	Mus musculus expressed sequence AA589632 (AA589632), mRNA	NM_133987	NM_133987.1	ENST00000219725	#N/A	1	neurotransmitter uptake [GO:0001504], regulation of neurotransmitter levels [GO:0001505], transport [GO:0006810], ion transport [GO:0006811], cation transport [GO:0006812], hydrogen transport [GO:0006818], small molecule transport [GO:0006832], neurotransmitter transport [GO:0006836], cell motility [GO:0006928], muscle contraction [GO:0006936], cell communication [GO:0007154], cell-cell signaling…	COG0733	Na+-dependent transporters of the SNF family...
485	TRH22513	Gene485	XM_135926.1	XM_135926	Gi|20984282	CAGAATTGATGAAGTAACACAGAAGTACAAGATCCTTACTGACATTTTTTTTTTTTTTTT	Mus musculus RIKEN cDNA 1110020L19 gene (1110020L19Rik), mRNA	NM_028633	NM_028633.1	#N/A	ri|1110020L19|R000016B22|986	1	uncharacterized	#N/A	#N/A
486	TRH24784	Gene486	XM_159274.1	XM_159274	Gi|20984276	GTACCTATGAACACGCACCTTATGCTTCACAGAAAGTACCTTTTTTTTTTTTTTTTTTTT	Mus musculus LOC236855 (LOC236855), mRNA	#N/A	#N/A	#N/A	#N/A	1	uncharacterized	#N/A	#N/A
487	TRH26608	Gene487	XM_125410.1	XM_125410	Gi|20984267	GGGTGTCTGATAAGTCACCTTCTTACCAACTTGTTTTATCTTTTTTTTTTTTTTTTTTTT	Mus musculus similar to huntingtin-associated protein HAP40 (LOC208065), mRNA	NM_007978	NM_007978.1	#N/A	ri|8030454K02|PX00103F02|2222	1	uncharacterized	#N/A	#N/A
488	TRH32056	Gene488	XM_141838.1	XM_141838	Gi|20984264	ATATCAGAGTACACTGTTTTAACCCTTCCAACCGGACCTTTTTTTTTTTTTTTTTTTTTT	Mus musculus similar to paraneoplastic cancer-testis-brain antigen (LOC245468), mRNA	NM_153169	NM_153169.1	#N/A	#N/A	1	uncharacterized	#N/A	#N/A
489	TRH36867	Gene489	XM_141837.1	XM_141837	Gi|20984262	AAGGGGCTTCAGTCTTATACTTCTACAATAAACTCGAAGTACCGTTTTTTTTTTTTTTTT	Mus musculus similar to hypothetical protein MGC15827 (LOC245467), mRNA	#N/A	#N/A	#N/A	#N/A	0	uncharacterized	#N/A	#N/A
490	TRH31245	Gene490	XM_141836.1	XM_141836	Gi|20984260	AGCTAGTATGATAACTAGACCACAGGGTAATCCAGACCGCTTTTTTTTTTTTTTTTTTTT	Mus musculus similar to paraneoplastic cancer-testis-brain antigen (LOC245466), mRNA	NM_153169	NM_153169.1	#N/A	#N/A	1	M phase of mitotic cell cycle [GO:0000087], mitotic cell cycle [GO:0000278], M phase [GO:0000279], nuclear division [GO:0000280], cytokinesis [GO:0000910], alcohol metabolism [GO:0006066], lipid metabolism [GO:0006629], steroid biosynthesis [GO:0006694], cholesterol biosynthesis [GO:0006695], cell cycle [GO:0007049], mitosis [GO:0007067], physiological processes [GO:0007582], steroid metabolism […	#N/A	#N/A
491	TRH23035	Gene491	XM_141832.1	XM_141832	Gi|20984256	GAAATAGCAACTCTGAATATTCACAAAGTGAGATGCATAGACGTTTTTTTTTTTTTTTTT	Mus musculus LOC245464 (LOC245464), mRNA	#N/A	#N/A	#N/A	#N/A	1	uncharacterized	#N/A	#N/A
492	TRH25171	Gene492	XM_159264.1	XM_159264	Gi|20984252	GCATCTTCCACTTATAACAGGCTGATTTGTAGGTCACTGATTTTTTTTTTTTTTTTTTTT	Mus musculus LOC245462 (LOC245462), mRNA	#N/A	#N/A	#N/A	#N/A	0	uncharacterized	#N/A	#N/A
493	TRH36262	Gene493	XM_141829.1	XM_141829	Gi|20984250	AAGACTGGAACAAGCTAGAGAGGAAGCTACAAGTTAATGATCTTTTTTTTTTTTTTTTTT	Mus musculus LOC245461 (LOC245461), mRNA	#N/A	#N/A	#N/A	#N/A	1	uncharacterized	#N/A	#N/A
494	TRH30413	Gene494	XM_159256.1	XM_159256	Gi|20984244	ATTATGGAGGAAGTATGTGTCAGTTGGCTAGTACTAGGGATTTTTTTTTTTTTTTTTTTT	Mus musculus LOC245458 (LOC245458), mRNA	#N/A	#N/A	#N/A	#N/A	0	uncharacterized	#N/A	#N/A
495	TRH28230	Gene495	XM_159255.1	XM_159255	Gi|20984242	CGAGACATATGATGCAGCTAGTTTGCAGATTCAGTTAGTCTTTTTTTTTTTTTTTTTTTT	Mus musculus LOC245457 (LOC245457), mRNA	#N/A	#N/A	#N/A	#N/A	0	uncharacterized	#N/A	#N/A
496	TRH37372	Gene496	XM_159249.1	XM_159249	Gi|20984238	CTATCTTCTGGTCTATATTTTTACCTGCAATTCTGGATCTACACTAATCTTTTTTTTTTT	Mus musculus LOC245455 (LOC245455), mRNA	#N/A	#N/A	#N/A	#N/A	1	uncharacterized	#N/A	#N/A
497	TRH27936	Gene497	XM_141814.1	XM_141814	Gi|20984236	TTCAGGCTCCTTTGTACATTACCAATGGTAAAGAAGCAACTTTTTTTTTTTTTTTTTTTT	Mus musculus similar to ribosomal protein L10-like protein (LOC245454), mRNA	#N/A	#N/A	#N/A	#N/A	1	protein biosynthesis [GO:0006412], physiological processes [GO:0007582], biosynthesis [GO:0009058], macromolecule biosynthesis [GO:0009059], protein metabolism [GO:0019538]	Ribosomal_L10e	Ribosomal L10
498	TRH28477	Gene498	XM_159247.1	XM_159247	Gi|20984230	TCATACAGCGAAGCACCTAACTACTTTCATCAGCAGTATATTTTTTTTTTTTTTTTTTTT	Mus musculus LOC245451 (LOC245451), mRNA	#N/A	#N/A	#N/A	#N/A	1	uncharacterized	#N/A	#N/A
499	TRH21382	Gene499	XM_159246.1	XM_159246	Gi|20984226	CAAGATCCTGTTTATGCAACATAAGGTACAAAACGAGAGATTTTTTTTTTTTTTTTTTTT	Mus musculus LOC245449 (LOC245449), mRNA	#N/A	#N/A	#N/A	#N/A	0	uncharacterized	#N/A	#N/A
500	TRH37643	Gene500	XM_159245.1	XM_159245	Gi|20984224	TAAAGGCATAACTGCTATCTATGTAGATGTTAATTTTCTTGTGGGCTTTTTTTTTTTTTT	Mus musculus LOC245448 (LOC245448), mRNA	#N/A	#N/A	#N/A	#N/A	1	uncharacterized	#N/A	#N/A
501	TRH41131	Gene501	XM_159241.1	XM_159241	Gi|20984218	AAAAGTTGTACTGTGTATTGGAAAGATACTCTTACAGCTACTCTACAGTATACCATTTTT	Mus musculus LOC245445 (LOC245445), mRNA	#N/A	#N/A	#N/A	#N/A	0	uncharacterized	#N/A	#N/A
502	TRH39612	Gene502	XM_141797.1	XM_141797	Gi|20984214	GTTGCTTTTACATTAATGAGCTAAATATTGTTGACTCCAATATAAGTAACCTGTTTTTTT	Mus musculus similar to endogenous retroviral family W, env(C7), member 1 (syncytin); envelope protein; syncytin (LOC245443), mRNA	#N/A	#N/A	#N/A	#N/A	1	uncharacterized	ENV_polyprotein	ENV polyprotein (coat polyprotein)
503	TRH24093	Gene503	XM_141783.1	XM_141783	Gi|20984198	GAAAAGTAGCTTCCTCGAAAATGATCCTAACTCCTTGAGCTTTTTTTTTTTTTTTTTTTT	Mus musculus similar to CG4768 gene product (LOC245435), mRNA	#N/A	#N/A	#N/A	#N/A	1	uncharacterized	#N/A	#N/A
504	TRH28826	Gene504	XM_141779.1	XM_141779	Gi|20984186	ATACCTGAGTTTATTTGGAATTGCTGATAAGATCTCCCTTAATCTTTTTTTTTTTTTTTT	Mus musculus similar to RIKEN cDNA 4631412B19 (LOC245429), mRNA	#N/A	#N/A	#N/A	#N/A	1	protein biosynthesis [GO:0006412], amino acid activation [GO:0006418], histidyl-tRNA aminoacylation [GO:0006427], physiological processes [GO:0007582], biosynthesis [GO:0009058], macromolecule biosynthesis [GO:0009059], protein metabolism [GO:0019538]	HGTP_anticodon	Anticodon binding domain. This doma...
505	TRH32660	Gene505	XM_141775.1	XM_141775	Gi|20984184	AGGAAGAATTTACTAATGTCTCGGAGCCCATTGATCAAACTTTTTTTTTTTTTTTTTTTT	Mus musculus LOC245428 (LOC245428), mRNA	NM_146237	#N/A	#N/A	#N/A	1	uncharacterized	#N/A	#N/A
506	TRH29092	Gene506	XM_141769.1	XM_141769	Gi|20984180	AAAAGATTATTTTGTCCAAGGCAAATGTCGCCTATTGAATTTTTTTTTTTTTTTTTTTTT	Mus musculus LOC245426 (LOC245426), mRNA	#N/A	#N/A	#N/A	#N/A	0	uncharacterized	#N/A	#N/A
507	TRH31868	Gene507	XM_159217.1	XM_159217	Gi|20984178	GATGTAAAAACAAGAAAGCTTGTTAATCATTGGTTTTATGTAGACTGTTTTTTTTTTTTT	Mus musculus LOC245425 (LOC245425), mRNA	#N/A	#N/A	#N/A	#N/A	1	uncharacterized	#N/A	#N/A
508	TRH29201	Gene508	XM_141763.1	XM_141763	Gi|20984174	CCTTTGGCTGTATTTTTCTGCAACTTTCTTATATTCTAAACCGTTTTTTTTTTTTTTTTT	Mus musculus similar to Transmembrane 9 superfamily protein member 2 precursor (p76) (LOC245423), mRNA	#N/A	#N/A	#N/A	#N/A	1	transport [GO:0006810], small molecule transport [GO:0006832], physiological processes [GO:0007582]	EMP70	Endomembrane protein 70
509	TRH33116	Gene509	XM_141762.1	XM_141762	Gi|20984172	CTCTCTTAATTAAAAAGTCCGCAAATGTAAGGATTGATTTTCGTTTTTTTTTTTTTTTTT	Mus musculus similar to Rho guanine nucleotide exchange factor 6 (PAK-interacting exchange factor alpha) (Alpha-Pix) (COOL-2) (LOC245422), mRNA	NM_152801	NM_152801.1	ENST00000250617	ri|A430101E04|PX00064I11|1915	1	apoptosis [GO:0006915], cell communication [GO:0007154], signal transduction [GO:0007165], intracellular signaling cascade [GO:0007242], protein kinase cascade [GO:0007243], JNK cascade [GO:0007254], physiological processes [GO:0007582], cell death [GO:0008219], programmed cell death [GO:0012501], death [GO:0016265]	CH	Calponin homology domain; Actin binding domain...
510	TRH25993	Gene510	XM_125400.1	XM_125400	Gi|20984168	ATACTTCATTTATAACCCAGCAGCAAATGAAGATTTTACAGACGTTTTTTTTTTTTTTTT	Mus musculus X-linked lymphocyte-regulated 5 (Xlr5), mRNA	NM_031493	NM_031493.1	#N/A	ri|5830431A10|PX00039A06|983	1	uncharacterized	#N/A	#N/A
511	TRH37724	Gene511	XM_135883.1	XM_135883	Gi|20984164	CCAATAACATATGTGTGCCAAATGAATTAGTAAGAGAAAACTAAGTCTTTTTTTTTTTTT	Mus musculus zinc finger protein 185 (Zfp185), mRNA	NM_009549	NM_009549.2	ENST00000318504	ri|4432415B19|PX00011B12|2573	1	M phase of mitotic cell cycle [GO:0000087], mitotic cell cycle [GO:0000278], M phase [GO:0000279], nuclear division [GO:0000280], cytokinesis [GO:0000910], alcohol metabolism [GO:0006066], lipid metabolism [GO:0006629], steroid biosynthesis [GO:0006694], cholesterol biosynthesis [GO:0006695], cell cycle [GO:0007049], mitosis [GO:0007067], physiological processes [GO:0007582], steroid metabolism […	LIM	Zinc-binding domain present in Lin-11
512	TRH31244	Gene512	XM_141835.1	XM_141835	Gi|20984158	GGTTATCAGAGATGATGAGCAGTATTACAATAGGATCTTTAATCAAGCTTTTTTTTTTTT	Mus musculus similar to melanoma antigen, family A, 5 (LOC208792), mRNA	#N/A	NM_181855.1	#N/A	#N/A	0	M phase of mitotic cell cycle [GO:0000087], mitotic cell cycle [GO:0000278], M phase [GO:0000279], nuclear division [GO:0000280], cytokinesis [GO:0000910], alcohol metabolism [GO:0006066], lipid metabolism [GO:0006629], steroid biosynthesis [GO:0006694], cholesterol biosynthesis [GO:0006695], cell cycle [GO:0007049], mitosis [GO:0007067], physiological processes [GO:0007582], steroid metabolism […	MAGE	MAGE family. The MAGE (melanoma antigen-encod...
513	TRH22106	Gene513	XM_135908.1	XM_135908	Gi|20984156	AAACACCACCTTCAACATAGTGGGTACCACCTATCCTATCTTTTTTTTTTTTTTTTTTTT	Mus musculus gamma-aminobutyric acid (GABA-A) receptor, subunit alpha 3 (Gabra3), mRNA	NM_008067	NM_008067.2	ENST00000262857	ri|A230102D21|PX00063O20|2527	1	transport [GO:0006810], ion transport [GO:0006811], anion transport [GO:0006820], chloride transport [GO:0006821], small molecule transport [GO:0006832], cell communication [GO:0007154], signal transduction [GO:0007165], cell surface receptor linked signal transduction [GO:0007166], G-protein coupled receptor protein signaling pathway [GO:0007186], gamma-aminobutyric acid signaling pathway [GO:00…	Neur_chan_LBD	pfam02931
514	TRH24038	Gene514	XM_141834.1	XM_141834	Gi|20984154	TTGAATTAAAGGAAATAGATCCTGCTAGCCACACCTATATCCTTTTTTTTTTTTTTTTTT	Mus musculus similar to melanoma antigen, family A, 10 (LOC236852), mRNA	#N/A	#N/A	#N/A	#N/A	1	uncharacterized	MAGE	MAGE family. The MAGE (melanoma antigen-encod...
515	TRH27441	Gene515	XM_125402.1	XM_125402	Gi|20984152	CTGACCTACAATAATATTAAACGACAGGCTTCTCTAAAGGTCTACCTTTTTTTTTTTTTT	Mus musculus similar to gamma-aminobutyric acid (GABA-A) receptor, subunit epsilon (LOC236851), mRNA	NM_017369	NM_017369.1	ENST00000218410	ri|9530062C16|PX00113E15|1939	1	transport [GO:0006810], ion transport [GO:0006811], anion transport [GO:0006820], chloride transport [GO:0006821], small molecule transport [GO:0006832], cell communication [GO:0007154], signal transduction [GO:0007165], cell surface receptor linked signal transduction [GO:0007166], G-protein coupled receptor protein signaling pathway [GO:0007186], gamma-aminobutyric acid signaling pathway [GO:00…	Neur_chan_LBD	pfam02931
516	TRH24759	Gene516	XM_159269.1	XM_159269	Gi|20984148	ACAGCAGTGAGAGATAAACATCTAAAAGCTGGGATTCATATTTTTTTTTTTTTTTTTTTT	Mus musculus LOC208758 (LOC208758), mRNA	#N/A	#N/A	#N/A	#N/A	0	uncharacterized	#N/A	#N/A
517	TRH32793	Gene517	XM_125409.1	XM_125409	Gi|20984146	GCACTTAAAAGTTAATAAATTCCTTTCAGCTACTTGTGGTTATTGCTTTTTTTTTTTTTT	Mus musculus cyclic nucleotide gated channel 4 (Cncg4), mRNA	NM_007724	NM_007724.2	ENST00000329903	#N/A	1	transport [GO:0006810], ion transport [GO:0006811], cation transport [GO:0006812], potassium ion transport [GO:0006813], small molecule transport [GO:0006832], cell communication [GO:0007154], signal transduction [GO:0007165], physiological processes [GO:0007582], sensory perception [GO:0007600], vision [GO:0007601], chemosensory perception [GO:0007606], olfaction [GO:0007608], response to radiat…	cNMP	Cyclic nucleotide-monophosphate binding doma...
518	TRH31332	Gene518	XM_159268.1	XM_159268	Gi|20984140	AATTAGACAGCTACAGAGATGATTCATCAGTTAAGAACAATAGATTAGATTCGTTTTTTT	Mus musculus LOC208730 (LOC208730), mRNA	#N/A	#N/A	#N/A	#N/A	1	uncharacterized	#N/A	#N/A
519	TRH25317	Gene519	XM_159266.1	XM_159266	Gi|20984132	GGGCTGGAAATTTTAGAGACTGAGGAAATTGAGAGAGGTATTTTTTTTTTTTTTTTTTTT	Mus musculus LOC208719 (LOC208719), mRNA	#N/A	#N/A	#N/A	#N/A	0	uncharacterized	#N/A	#N/A
520	TRH36126	Gene520	XM_159265.1	XM_159265	Gi|20984126	GCTGACATTGAATGTTTATAAAGCATATAAAGTTTACAACGAGAGTCTTTTTTTTTTTTT	Mus musculus LOC208695 (LOC208695), mRNA	#N/A	#N/A	#N/A	#N/A	0	uncharacterized	#N/A	#N/A
521	TRH38123	Gene521	XM_159263.1	XM_159263	Gi|20984120	AGAAGAGACCCTAACTGTCATCATATGTACCTTTAAGGTCTATCCTTTTTTTTTTTTTTT	Mus musculus LOC208349 (LOC208349), mRNA	#N/A	#N/A	#N/A	#N/A	0	uncharacterized	#N/A	#N/A
522	TRH28735	Gene522	XM_159262.1	XM_159262	Gi|20984118	ACTCCTTAAGCCAATCTCTCTACTCACAACCAAGCTTAGGTTTTTTTTTTTTTTTTTTTT	Mus musculus LOC208335 (LOC208335), mRNA	#N/A	#N/A	#N/A	#N/A	0	uncharacterized	#N/A	#N/A
523	TRH21860	Gene523	XM_159261.1	XM_159261	Gi|20984116	CACAAGTAAGACTCTGGCTCAGAAGCTAGATTATGTCTATGGTTTTTTTTTTTTTTTTTT	Mus musculus LOC208334 (LOC208334), mRNA	#N/A	#N/A	#N/A	#N/A	0	uncharacterized	#N/A	#N/A
524	TRH24314	Gene524	XM_159259.1	XM_159259	Gi|20984110	GAGGGTATCAAGCCTTCTGTTAGGTATGAGGAGCAGAGTTTTTTTTTTTTTTTTTTTTTT	Mus musculus LOC208328 (LOC208328), mRNA	#N/A	#N/A	#N/A	#N/A	0	uncharacterized	#N/A	#N/A
525	TRH24874	Gene525	XM_141827.1	XM_141827	Gi|20984108	CTGGTCCTAGTAGAAATATTAGCAGCAGACATCAACCGAGTTTTTTTTTTTTTTTTTTTT	Mus musculus LOC208327 (LOC208327), mRNA	NM_026005	#N/A	#N/A	#N/A	1	uncharacterized	#N/A	#N/A
526	TRH29557	Gene526	XM_135913.1	XM_135913	Gi|20984096	ACATGAGCAAAGAACCTATTTCTTTCGTATGGGTACCTGATTTTTTTTTTTTTTTTTTTT	Mus musculus similar to hypothetical protein FLJ20979 (LOC236848), mRNA	#N/A	NM_146103.1	ENST00000286456	#N/A	1	uncharacterized	#N/A	#N/A
527	TRH35112	Gene527	XM_135909.1	XM_135909	Gi|20984094	GTCATGGGATATTCTATACGCACTGTAGACTACAGGTACACTGTTTTTTTTTTTTTTTTT	Mus musculus similar to Iduronate 2-sulfatase precursor (Ids), mRNA	NM_010498	NM_010498.1	ENST00000008588	ri|D530033I21|PX00318I09|2764	1	carbohydrate metabolism [GO:0005975], aminoglycan metabolism [GO:0006022], physiological processes [GO:0007582], amine metabolism [GO:0009308], glycosaminoglycan metabolism [GO:0030203]	AslA	Arylsulfatase A and related enzymes [Inorganic ...
528	TRH25145	Gene528	XM_135879.1	XM_135879	Gi|20984090	AAGATTATGCCTTTACCATCGCGTAAATGAGAAGCCTAACTTTTTTTTTTTTTTTTTTTT	Mus musculus RIKEN cDNA 1700020N15 gene (1700020N15Rik), mRNA	#N/A	#N/A	#N/A	ri|1700020N15|ZX00037B03|526	1	uncharacterized	#N/A	#N/A
529	TRH40292	Gene529	XM_125407.1	XM_125407	Gi|20984086	TGGACACTACAACTTGAGAGAAGTGTATGTTTTATTTTTTAATATTTGATATGCTTTTTT	Mus musculus fragile X mental retardation 2 homolog (Fmr2), mRNA	NM_008032	NM_008032.1	ENST00000286437	ri|D030066H24|PX00181M20|3074	1	development [GO:0007275], neurogenesis [GO:0007399], central nervous system development [GO:0007417], brain development [GO:0007420], physiological processes [GO:0007582], behavior [GO:0007610], learning and/or memory [GO:0007611], pathogenesis [GO:0009405], morphogenesis [GO:0009653], organogenesis [GO:0009887]	#N/A	#N/A
530	TRH34688	Gene530	XM_150412.1	XM_150412	Gi|20984076	CAGGGTATAAAACTCCTATTATATTGTTAACATTCTGCCCGTTGTTTTTTTTTTTTTTTT	Mus musculus hypothetical gene supported by X14951 (LOC207856), mRNA	NM_008404	NM_008404.1	#N/A	ri|E430016J15|PX00098L05|2855	1	response to stress [GO:0006950], defense response [GO:0006952], immune response [GO:0006955], humoral immune response [GO:0006959], antimicrobial humoral response (sensu Invertebrata) [GO:0006960], cell communication [GO:0007154], cell adhesion [GO:0007155], cell-matrix adhesion [GO:0007160], signal transduction [GO:0007165], cell surface receptor linked signal transduction [GO:0007166], integrin…	#N/A	#N/A
531	TRH35726	Gene531	XM_150408.1	XM_150408	Gi|20984074	AACTTTTATTGTAGTTTCAAATCAAATTAAAGTTCCATTGCATGCTTTTTTTTTTTTTTT	Mus musculus LOC207854 (LOC207854), mRNA	NM_174993	NM_174993.1	#N/A	ri|3830422N12|PX00636H07|746	1	uncharacterized	#N/A	#N/A
532	TRH27971	Gene532	XM_135877.1	XM_135877	Gi|20984070	CAAAGGAGGTTAGCCGTTATTTACCAACTTTCAAGAACGTTTTTTTTTTTTTTTTTTTTT	Mus musculus similar to Fragile X mental retardation protein 1 homolog (Protein FMR-1) (FMRP) (LOC207836), mRNA	NM_008031	NM_008031.1	ENST00000218200	ri|E130210F21|PX00208G13|1129	1	uncharacterized	KH	K homology RNA-binding domain;
533	TRH37380	Gene533	XM_141820.1	XM_141820	Gi|20984068	AATATTTATCTAGAAGATGAGTTTGCTATGAGATTCTCTTTCTTGTACTGTGCTTTTTTT	Mus musculus LOC207834 (LOC207834), mRNA	#N/A	#N/A	#N/A	#N/A	1	uncharacterized	#N/A	#N/A
534	TRH27355	Gene534	XM_159253.1	XM_159253	Gi|20984060	ACCATTCTTTCATTTTTATCTCGTAGCAGCAACATCGTTCTTTTTTTTTTTTTTTTTTTT	Mus musculus LOC207828 (LOC207828), mRNA	#N/A	#N/A	#N/A	#N/A	0	uncharacterized	#N/A	#N/A
535	TRH35018	Gene535	XM_159252.1	XM_159252	Gi|20984056	ATATAGCCCTAACACTTTCACAATATTCCTGAACACGGTATGTTTTTTTTTTTTTTTTTT	Mus musculus LOC207825 (LOC207825), mRNA	#N/A	#N/A	#N/A	#N/A	0	uncharacterized	#N/A	#N/A
536	TRH34329	Gene536	XM_159250.1	XM_159250	Gi|20984052	GGAACTTTGACTCTGATACTAACTTCAAGAAGAAAGTTAAATGCTAGTACCTTTTTTTTT	Mus musculus LOC207816 (LOC207816), mRNA	#N/A	#N/A	#N/A	#N/A	0	uncharacterized	#N/A	#N/A
537	TRH38302	Gene537	XM_159248.1	XM_159248	Gi|20984050	ATGAAGAATAATCTTGTCAACTTGATTAGATTAAGAGACATCTGCGTTTTTTTTTTTTTT	Mus musculus LOC207814 (LOC207814), mRNA	#N/A	#N/A	#N/A	#N/A	1	uncharacterized	#N/A	#N/A
538	TRH35800	Gene538	XM_135902.1	XM_135902	Gi|20984044	GTGTACAAAGAAAAAAGTTCCAACATACTATGTTTATCCAAAAAGACGTTTTTTTTTTTT	Mus musculus RIKEN cDNA 4930447F04 gene (4930447F04Rik), mRNA	#N/A	#N/A	#N/A	ri|4930447F04|PX00031D02|705	1	uncharacterized	#N/A	#N/A
539	TRH23299	Gene539	XM_135880.1	XM_135880	Gi|20984038	GCTGTCTTCAAACAAGGAAGAGGAAGAAATAATTAACTCTAGTTACCTTTTTTTTTTTTT	Mus musculus RIKEN cDNA 1700030B21 gene (1700030B21Rik), mRNA	#N/A	#N/A	#N/A	ri|1700030B21|ZX00051C19|849	1	uncharacterized	#N/A	#N/A
540	TRH38053	Gene540	XM_159244.1	XM_159244	Gi|20984032	ATCAATGAATTTTCTGAAAAACAAATAGCTCAAAATAATAATCTTAGTCAGCTTTTTTTT	Mus musculus LOC207310 (LOC207310), mRNA	#N/A	#N/A	#N/A	#N/A	0	uncharacterized	#N/A	#N/A
541	TRH30849	Gene541	XM_159242.1	XM_159242	Gi|20984030	CAGTTTCTTCCTTAGAATCTTCTAAGATGGCTCCTCAGTATGTTTTTTTTTTTTTTTTTT	Mus musculus LOC207286 (LOC207286), mRNA	#N/A	#N/A	#N/A	#N/A	0	uncharacterized	#N/A	#N/A
542	TRH36224	Gene542	XM_135882.1	XM_135882	Gi|20984026	TTCTTACTGTTCTGTTTGGGTGACTTAGGATCATTATTTTAGAACGTTTTTTTTTTTTTT	Mus musculus similar to melanoma antigen, family A, 5 (3830417A13Rik), mRNA	#N/A	#N/A	#N/A	ri|3830417A13|PX00007G24|1630	1	uncharacterized	MAGE	MAGE family. The MAGE (melanoma antigen-encod...
543	TRH23134	Gene543	XM_159240.1	XM_159240	Gi|20984022	CCCCTCTTCTCTCTATATCACAATCACCAATTTCTCAACCTTTTTTTTTTTTTTTTTTTT	Mus musculus LOC207270 (LOC207270), mRNA	#N/A	#N/A	#N/A	#N/A	0	uncharacterized	#N/A	#N/A
544	TRH29456	Gene544	XM_159239.1	XM_159239	Gi|20984018	AAAGGTACTTGATGGCCATTTTACTAGACCTCATAGGACTAACTTTTTTTTTTTTTTTTT	Mus musculus LOC207260 (LOC207260), mRNA	#N/A	#N/A	#N/A	#N/A	0	uncharacterized	#N/A	#N/A
545	TRH37371	Gene545	XM_135884.1	XM_135884	Gi|20984016	AAAATTGAGAGCAGTAGTTATTTTGTTTTTTGTAATGAGATCAAATAGTATACCATTTTT	Mus musculus RIKEN cDNA 4931400O07 gene (4931400O07Rik), mRNA	#N/A	#N/A	#N/A	ri|4931400O07|PX00015D24|648	1	uncharacterized	#N/A	#N/A
546	TRH37214	Gene546	XM_135885.1	XM_135885	Gi|20984012	GTGGTATGCATTTATTTTCCAGACTAATGTAAGAAAATACGATGTAATAACTTTTTTTTT	Mus musculus RIKEN cDNA 4933402E13 gene (4933402E13Rik), mRNA	#N/A	#N/A	#N/A	ri|4933402E13|PX00019O15|1973	1	uncharacterized	MAGE	MAGE family. The MAGE (melanoma antigen-encod...
547	TRH28201	Gene547	XM_141796.1	XM_141796	Gi|20984010	TGAAGGAACCAATCACAAAGGTAGAAATATTAGAGATTGTCATTTTTTTTTTTTTTTTTT	Mus musculus similar to melanoma antigen, family A, 10 (LOC236842), mRNA	#N/A	#N/A	#N/A	#N/A	1	uncharacterized	MAGE	MAGE family. The MAGE (melanoma antigen-encod...
548	TRH20896	Gene548	XM_141793.1	XM_141793	Gi|20984004	CTCACAAACCTACCAAAGAGACAGTGGCAAATACTACCAGTTTTTTTTTTTTTTTTTTTT	Mus musculus similar to hypothetical protein BC014916 (LOC236839), mRNA	#N/A	NM_176963.2	#N/A	#N/A	1	carbohydrate metabolism [GO:0005975], monosaccharide metabolism [GO:0005996], galactose metabolism [GO:0006012], alcohol metabolism [GO:0006066], physiological processes [GO:0007582], hexose metabolism [GO:0019318]	Aldose_epim	Aldose 1-epimerase
549	TRH36944	Gene549	XM_159237.1	XM_159237	Gi|20983994	AACAGAAGTTAAGATATGTCAAGAACTCTATGAAGAGAAAGAGCAGTACGTTTTTTTTTT	Mus musculus LOC207242 (LOC207242), mRNA	#N/A	#N/A	#N/A	#N/A	0	uncharacterized	#N/A	#N/A
550	TRH25954	Gene550	XM_159235.1	XM_159235	Gi|20983992	AAAAGAGTGGCTTTACATAATATAAAACCAGCTGCTCCGCTTTTTTTTTTTTTTTTTTTT	Mus musculus LOC207219 (LOC207219), mRNA	#N/A	#N/A	#N/A	#N/A	0	uncharacterized	#N/A	#N/A
551	TRH31679	Gene551	XM_141786.1	XM_141786	Gi|20983990	TCCAAGAAGATAGCTCTAGTCACGGTCAGATGGTATAACCTTTTTTTTTTTTTTTTTTTT	Mus musculus similar to 60S RIBOSOMAL PROTEIN L7 (LOC207216), mRNA	#N/A	NM_028551.1	ENST00000304734	ri|1500016H10|R000020D02|1401	1	protein biosynthesis [GO:0006412], physiological processes [GO:0007582], biosynthesis [GO:0009058], macromolecule biosynthesis [GO:0009059], protein metabolism [GO:0019538]	#N/A	#N/A
552	TRH32527	Gene552	XM_159234.1	XM_159234	Gi|20983988	AACTTCTGTATTTCCTACTTTCTGGGAATCCTAGAATTAAGAGGGTTTTTTTTTTTTTTT	Mus musculus LOC236835 (LOC236835), mRNA	#N/A	#N/A	#N/A	#N/A	0	uncharacterized	#N/A	#N/A
553	TRH25238	Gene553	XM_159233.1	XM_159233	Gi|20983986	GAAATATCCTTCAAGGGTCAGACTCCCTACCTGATAGAGCTTTTTTTTTTTTTTTTTTTT	Mus musculus LOC236834 (LOC236834), mRNA	#N/A	#N/A	#N/A	#N/A	0	uncharacterized	#N/A	#N/A
554	TRH28390	Gene554	XM_159232.1	XM_159232	Gi|20983984	AGGTTTATTGCTCTGAGTTACGCTTGCTTAAACGACTCTGTTTTTTTTTTTTTTTTTTTT	Mus musculus LOC236833 (LOC236833), mRNA	#N/A	#N/A	#N/A	#N/A	1	uncharacterized	#N/A	#N/A
555	TRH25917	Gene555	XM_135900.1	XM_135900	Gi|20983978	CTTTTCCCTGAGATTCTCCTAATAGTTGTAAAGAATGTTCGATTTTTTTTTTTTTTTTTT	Mus musculus similar to Potential phospholipid-transporting ATPase IS (Atp11c), mRNA	#N/A	#N/A	ENST00000218091	#N/A	1	transport [GO:0006810], ion transport [GO:0006811], cation transport [GO:0006812], physiological processes [GO:0007582]	MgtA	Cation transport ATPase [Inorganic ion transpor...
556	TRH40446	Gene556	XM_125399.1	XM_125399	Gi|20983976	CAATCAGTGTGCCTTGAATTATTTAGCTTATTATTAATTAAGTTAAACTAGGGCTTTTTT	Mus musculus mcf.2 transforming sequence (Mcf2), mRNA	NM_133197	NM_133197.1	ENST00000218094	ri|6332404B18|PX00044L11|3670	1	oncogenesis [GO:0007048], cell communication [GO:0007154], signal transduction [GO:0007165], intracellular signaling cascade [GO:0007242], development [GO:0007275], neurogenesis [GO:0007399], morphogenesis [GO:0009653], organogenesis [GO:0009887], dendrite morphogenesis [GO:0016358]	RhoGEF	RhoGEF domain. Guanine nucleotide exchange ...
557	TRH25237	Gene557	XM_141781.1	XM_141781	Gi|20983966	TGGCTCTCTCTACCTCTACCAAGTTTTTATCCAAAACGACTTTTTTTTTTTTTTTTTTTT	Mus musculus similar to pantophysin; Pan I (LOC236827), mRNA	#N/A	#N/A	#N/A	#N/A	0	uncharacterized	#N/A	#N/A
558	TRH31818	Gene558	XM_159229.1	XM_159229	Gi|20983964	AGAAGGAGACGTAGAAGTCCTCAAAAGACAATACGGGTACTTTTTTTTTTTTTTTTTTTT	Mus musculus LOC236826 (LOC236826), mRNA	#N/A	#N/A	#N/A	#N/A	0	uncharacterized	#N/A	#N/A
559	TRH40463	Gene559	XM_141778.1	XM_141778	Gi|20983960	AAAAATCTAGTGACTGTACAATACATTTTAACTACGAAAAAAAGAAGAAATAACGATTTT	Mus musculus LOC236824 (LOC236824), mRNA	#N/A	#N/A	#N/A	#N/A	0	uncharacterized	#N/A	#N/A
560	TRH31399	Gene560	XM_141777.1	XM_141777	Gi|20983958	GGAAGCTGCTAAGAGTTTAGAGATGGCTTTTAGTACTGGTGTTTTTTTTTTTTTTTTTTT	Mus musculus LOC236823 (LOC236823), mRNA	#N/A	#N/A	#N/A	#N/A	0	uncharacterized	MAGE	MAGE family. The MAGE (melanoma antigen-encod...
561	TRH33641	Gene561	XM_159225.1	XM_159225	Gi|20983956	CAGAAATCAAGAGATCGACCCCTGTCCACGTAACTACTATTTTTTTTTTTTTTTTTTTTT	Mus musculus LOC236822 (LOC236822), mRNA	#N/A	#N/A	#N/A	#N/A	0	uncharacterized	#N/A	#N/A
562	TRH36830	Gene562	XM_141774.1	XM_141774	Gi|20983954	GCCAGTAGTTGATATGGACTTAAATGATACAAATGAATATAAATTCATGCTTTTTTTTTT	Mus musculus similar to 60S ribosomal protein L21 (LOC236821), mRNA	#N/A	#N/A	#N/A	#N/A	1	uncharacterized	Ribosomal_L21e	Ribosomal protein L21e
563	TRH36522	Gene563	XM_159223.1	XM_159223	Gi|20983950	CATGATCTCTATTTACTATTTACTAGCGAAGAGGCGTGCTCTTTTTTTTTTTTTTTTTTT	Mus musculus LOC236819 (LOC236819), mRNA	#N/A	#N/A	#N/A	#N/A	0	uncharacterized	#N/A	#N/A
564	TRH22819	Gene564	XM_159222.1	XM_159222	Gi|20983948	GTTAAAGTGAATTGTGTAAGGCAAAGCCAAATTGTGATTGTTTTTTTTTTTTTTTTTTTT	Mus musculus LOC236818 (LOC236818), mRNA	#N/A	#N/A	#N/A	#N/A	0	uncharacterized	#N/A	#N/A
565	TRH25857	Gene565	XM_141773.1	XM_141773	Gi|20983946	GTCTTTATGTGGAATTTCTAAGCAATGTAGGAAAAGGCTATTTGTTTTTTTTTTTTTTTT	Mus musculus LOC236817 (LOC236817), mRNA	#N/A	#N/A	#N/A	#N/A	1	uncharacterized	#N/A	#N/A
566	TRH23798	Gene566	XM_159221.1	XM_159221	Gi|20983944	ATGATCTTTACAGTTTCAGAGGTTCTCAATGCTATTAAAGGTACCTTTTTTTTTTTTTTT	Mus musculus LOC236816 (LOC236816), mRNA	#N/A	#N/A	#N/A	#N/A	0	uncharacterized	#N/A	#N/A
567	TRH30847	Gene567	XM_141772.1	XM_141772	Gi|20983942	AGAATTCCTTCTACTATACATTCCCAGCCTACCCTTTGTACCTTTTTTTTTTTTTTTTTT	Mus musculus similar to ATP synthase beta chain, mitochondrial precursor (LOC236815), mRNA	#N/A	#N/A	#N/A	#N/A	0	energy pathways [GO:0006091], oxidative phosphorylation [GO:0006119], purine nucleotide metabolism [GO:0006163], purine nucleotide biosynthesis [GO:0006164], coenzymes and prosthetic group metabolism [GO:0006731], coenzyme metabolism [GO:0006732], group transfer coenzyme metabolism [GO:0006752], nucleoside phosphate metabolism [GO:0006753], ATP biosynthesis [GO:0006754], phosphorus metabolism [GO…	AtpD	F0F1-type ATP synthase
568	TRH34265	Gene568	XM_159220.1	XM_159220	Gi|20983940	CTGCGACACAAGATTAACCAATTACGAGTTGCTAACGATATTTTTTTTTTTTTTTTTTTT	Mus musculus LOC236814 (LOC236814), mRNA	#N/A	#N/A	#N/A	#N/A	0	uncharacterized	#N/A	#N/A
569	TRH36416	Gene569	XM_141771.1	XM_141771	Gi|20983938	GTTTTCTTTGGAGCTAAAAATCGTGTAATAGATGCTATTGCTACTTTTTTTTTTTTTTTT	Mus musculus LOC236813 (LOC236813), mRNA	#N/A	#N/A	#N/A	#N/A	1	uncharacterized	#N/A	#N/A
570	TRH41118	Gene570	XM_125405.1	XM_125405	Gi|20983936	TGTTGAGAGATCACTCATATACCTATATGTTTGTATCTATGACGTACCTAATCTTTTTTT	Mus musculus similar to Zinc finger protein ZIC3 (Zinc finger protein of the cerebellum 3) (LOC236812), mRNA	NM_009575	NM_009573.1	ENST00000245295	ri|9430037B07|PX00108F14|1952	1	development [GO:0007275], determination of left/right asymmetry [GO:0007368], pattern specification [GO:0007389], determination of symmetry [GO:0009799], determination of bilateral symmetry [GO:0009855]	COG5048	COG5048
571	TRH29690	Gene571	XM_159219.1	XM_159219	Gi|20983934	GCACATCTTATAACGTCTAGCTGCTTAGTAAAAAGTTTGGATCCTTTTTTTTTTTTTTTT	Mus musculus LOC236811 (LOC236811), mRNA	#N/A	#N/A	#N/A	#N/A	0	uncharacterized	#N/A	#N/A
572	TRH29973	Gene572	XM_159218.1	XM_159218	Gi|20983932	CAAAGGAAAGAATCTATGGAATTCTGGGTCTAAAGGATCGTTTTTTTTTTTTTTTTTTTT	Mus musculus LOC236810 (LOC236810), mRNA	#N/A	#N/A	#N/A	#N/A	0	uncharacterized	#N/A	#N/A
573	TRH34264	Gene573	XM_141768.1	XM_141768	Gi|20983930	CAAGAACCAAGACATTTATCTGTGTCTGTTAGTCAAGCTATACATTTTTTTTTTTTTTTT	Mus musculus similar to 60S RIBOSOMAL PROTEIN L18 (LOC236809), mRNA	#N/A	#N/A	#N/A	#N/A	1	uncharacterized	Ribosomal_L18e	Eukaryotic ribosomal protein L18
574	TRH37895	Gene574	XM_141766.1	XM_141766	Gi|20983926	GACTAAGGTTAACAACCTGTTTGGAAACTTTCAACTCATAGATATAGCTTTTTTTTTTTT	Mus musculus similar to Heat shock cognate 71 kDa protein (LOC236807), mRNA	#N/A	#N/A	#N/A	#N/A	1	protein folding [GO:0006457], physiological processes [GO:0007582], protein metabolism [GO:0019538]	DnaK	Molecular chaperone [Posttranslational modifica...
575	TRH20977	Gene575	XM_159216.1	XM_159216	Gi|20983924	CAGAGACTCCAAGAATGGAGAGAATAGAAATGATACTCTTGCTTTTTTTTTTTTTTTTTT	Mus musculus LOC236806 (LOC236806), mRNA	#N/A	#N/A	#N/A	#N/A	0	uncharacterized	#N/A	#N/A
576	TRH36406	Gene576	XM_159215.1	XM_159215	Gi|20983920	CATAATTATTGATAAAGTACTGAGTGGGTATAGATTGATCACACCTAGACGTTTTTTTTT	Mus musculus LOC236804 (LOC236804), mRNA	#N/A	#N/A	#N/A	#N/A	0	uncharacterized	#N/A	#N/A
577	TRH36529	Gene577	XM_159214.1	XM_159214	Gi|20983918	AATGCTAAACTACACATCCTCCAGGGATTTAGTAACCTAATACTCTCTTTTTTTTTTTTT	Mus musculus LOC236803 (LOC236803), mRNA	#N/A	#N/A	#N/A	#N/A	0	uncharacterized	#N/A	#N/A
578	TRH41574	Gene578	XM_135903.1	XM_135903	Gi|20983916	ATCAATAGAACCCTTCTAGAACCAATTTATTATAGTACATGATAAAGCAGATAAACGTTT	Mus musculus similar to Rho guanine nucleotide exchange factor 6 (PAK-interacting exchange factor alpha) (Alpha-Pix) (COOL-2) (4930592P22Rik), mRNA	NM_152801	NM_152801.1	ENST00000250617	ri|4930592P22|PX00036N07|675	1	apoptosis [GO:0006915], cell communication [GO:0007154], signal transduction [GO:0007165], intracellular signaling cascade [GO:0007242], protein kinase cascade [GO:0007243], JNK cascade [GO:0007254], physiological processes [GO:0007582], cell death [GO:0008219], programmed cell death [GO:0012501], death [GO:0016265]	SH3	SH3 domain. SH3 (Src homology 3) domains are o...
579	TRH39686	Gene579	XM_159270.1	XM_159270	Gi|20983910	GACTAAGGAACCAAATATACTTTATCAATCTCTTTTCTCTAATTCAGATATGCCTTTTTT	Mus musculus LOC236801 (LOC236801), mRNA	#N/A	#N/A	#N/A	#N/A	0	uncharacterized	#N/A	#N/A
580	TRH36995	Gene580	XM_135878.1	XM_135878	Gi|20983906	AGATCCTCAGACTGAAGAGTTTAAAGTTAAACTGTACAAAGATGATCATTTTTTTTTTTT	Mus musculus RIKEN cDNA 2600017A12 gene (2600017A12Rik), mRNA	NM_028242	NM_028242.1	ENST00000218364	ri|2600017A12|ZX00060N09|1806	1	regulation of transcription from Pol II promoter [GO:0006357], physiological processes [GO:0007582], viral replication [GO:0008166]	rrm	RNA recognition motif. (a.k.a. RRM
581	TRH23100	Gene581	XM_159243.1	XM_159243	Gi|20983904	AAAGACACAAGACAAGAGACATTCATTGTTACAAAGTACCGTTTTTTTTTTTTTTTTTTT	Mus musculus LOC236800 (LOC236800), mRNA	#N/A	#N/A	#N/A	#N/A	0	uncharacterized	#N/A	#N/A
582	TRH21380	Gene582	XM_135896.1	XM_135896	Gi|20983902	GCCATTTGTAATACATTGCAAGGTTGGATAAATGTTAGGCTTTTTTTTTTTTTTTTTTTT	Mus musculus similar to G protein-coupled receptor 64; G protein-coupled receptor, epididymis-specific (seven transmembrane family) (LOC236799), mRNA	#N/A	#N/A	ENST00000287534	#N/A	1	cell communication [GO:0007154], signal transduction [GO:0007165], cell surface receptor linked signal transduction [GO:0007166], G-protein coupled receptor protein signaling pathway [GO:0007186], neuropeptide signaling pathway [GO:0007218]	7tm_2	7 transmembrane receptor (Secretin family)
583	TRH39910	Gene583	XM_141802.1	XM_141802	Gi|20983900	AGTGGATGCAGTAAATGAACGGATATTAGTGATTATAACATATACAGGTTTTTTTTTTTT	Mus musculus similar to G protein-coupled receptor 64; G protein-coupled receptor, epididymis-specific (seven transmembrane family) (LOC236798), mRNA	#N/A	#N/A	ENST00000287534	#N/A	0	cell communication [GO:0007154], signal transduction [GO:0007165], cell surface receptor linked signal transduction [GO:0007166], G-protein coupled receptor protein signaling pathway [GO:0007186], neuropeptide signaling pathway [GO:0007218]	7tm_2	7 transmembrane receptor (Secretin family)
584	TRH36868	Gene584	XM_150410.1	XM_150410	Gi|20983898	TTTGTGACAAGGTTATAGACTTTAATCAGACACCTTTTCTAAAGACCTTTTTTTTTTTTT	Mus musculus LOC236797 (LOC236797), mRNA	NM_177293	NM_177293.2	#N/A	ri|4933424A10|PX00020B19|2700	1	uncharacterized	#N/A	#N/A
585	TRH31926	Gene585	XM_135898.1	XM_135898	Gi|20983892	TCTGTTACTTTTATGTTTCAGTTAAAGCATAAAAAGTGACGGATTGTTTTTTTTTTTTTT	Mus musculus similar to solute carrier family 9 (sodium/hydrogen exchanger), isoform 6 (LOC236794), mRNA	NM_172780	NM_172780.1	ENST00000331794	ri|6430520C02|PX00045F18|2561	1	transport [GO:0006810], ion transport [GO:0006811], cation transport [GO:0006812], sodium ion transport [GO:0006814], hydrogen transport [GO:0006818], small molecule transport [GO:0006832], cell ion homeostasis [GO:0006873], regulation of pH [GO:0006885], physiological processes [GO:0007582], monovalent inorganic cation transport [GO:0015672], passive proton transport, down the electrochemical gr…	Na_H_Exchanger	Sodium/hydrogen exchanger family. N...
586	TRH26156	Gene586	XM_135897.1	XM_135897	Gi|20983890	CTTTGACGTTACAGCCATGTTCAAATCTATTGGAATCTTCTTTTTTTTTTTTTTTTTTTT	Mus musculus similar to solute carrier family 9 (sodium/hydrogen exchanger), isoform 6 (LOC236793), mRNA	NM_172780	NM_172780.1	ENST00000331794	ri|6430520C02|PX00045F18|2561	1	transport [GO:0006810], ion transport [GO:0006811], cation transport [GO:0006812], sodium ion transport [GO:0006814], hydrogen transport [GO:0006818], small molecule transport [GO:0006832], cell ion homeostasis [GO:0006873], regulation of pH [GO:0006885], physiological processes [GO:0007582], monovalent inorganic cation transport [GO:0015672], passive proton transport, down the electrochemical gr…	COG3263	NhaP-type Na+/H+ and K+/H+ antiporters with ...
587	TRH33830	Gene587	XM_135911.1	XM_135911	Gi|20983888	ACATTACTTGTGTTAAACTCTATAGGTGTAAAGGGAATCACTGCGTTTTTTTTTTTTTTT	Mus musculus similar to CG15168 gene product (LOC236792), mRNA	NM_146234	NM_146234.2	ENST00000305963	ri|C530026I01|PX00081P11|4006	1	uncharacterized	#N/A	#N/A
588	TRH27683	Gene588	XM_135889.1	XM_135889	Gi|20983886	TCGTTGGAATCAAAGAGTAAAAAGCTGCTATTTCGGTAACTTTTTTTTTTTTTTTTTTTT	Mus musculus similar to sarcoma antigen; putative tumor antigen (LOC236791), mRNA	NM_172779	NM_172779.1	ENST00000298099	ri|D130066O12|PX00185C06|3767	1	uncharacterized	#N/A	#N/A
589	TRH31948	Gene589	XM_141760.1	XM_141760	Gi|20983882	GACATGGAATGATAGAATACTCCATTTATTTCACCTTAGACGCTTTTTTTTTTTTTTTTT	Mus musculus similar to hypothetical protein FLJ20527 (LOC236789), mRNA	#N/A	#N/A	#N/A	#N/A	0	uncharacterized	#N/A	#N/A
590	TRH30110	Gene590	XM_135912.1	XM_135912	Gi|20983878	TGTAAGTCTTCAATGAGTGACACAACTCTTTCTCTATTGTCTGTTTTTTTTTTTTTTTTT	Mus musculus LOC236788 (LOC236788), mRNA	#N/A	NM_030139.1	ENST00000311705	ri|9530049C15|PX00112P12|814	1	uncharacterized	KAP95	COG5215
591	TRH25170	Gene591	XM_159212.1	XM_159212	Gi|20983869	ACTGCAAACTACAGCTACGTAATATCAATATGTCAAATTCGGTTTTTTTTTTTTTTTTTT	Mus musculus LOC245419 (LOC245419), mRNA	#N/A	NM_027642.1	#N/A	#N/A	1	uncharacterized	#N/A	#N/A
592	TRH35704	Gene592	XM_159211.1	XM_159211	Gi|20983865	CTTGACACACTAGTAGTGAGACATCTAAGAGGAACTTCTAGAACCGTTTTTTTTTTTTTT	Mus musculus LOC245417 (LOC245417), mRNA	#N/A	#N/A	#N/A	#N/A	1	uncharacterized	#N/A	#N/A
593	TRH33728	Gene593	XM_159210.1	XM_159210	Gi|20983863	CCGAGCTTGTTCTTCTACACAACTGTATACTACAGTCTCCGTTTTTTTTTTTTTTTTTTT	Mus musculus LOC245416 (LOC245416), mRNA	#N/A	#N/A	#N/A	#N/A	0	uncharacterized	#N/A	#N/A
594	TRH27322	Gene594	XM_159209.1	XM_159209	Gi|20983861	AGTTCGAGAGTGAGGTTAAGAGCAGAAGACACTGTGTACCTTTTTTTTTTTTTTTTTTTT	Mus musculus LOC245415 (LOC245415), mRNA	#N/A	#N/A	#N/A	#N/A	0	uncharacterized	#N/A	#N/A
595	TRH33562	Gene595	XM_159205.1	XM_159205	Gi|20983855	CTTCTTCATTTATCATAAGATCATGGATTTAAATGATTCATATCCCCTTTTTTTTTTTTT	Mus musculus LOC245412 (LOC245412), mRNA	#N/A	#N/A	#N/A	ri|2610018G03|ZX00055F15|1823	1	uncharacterized	#N/A	#N/A
596	TRH35017	Gene596	XM_159194.1	XM_159194	Gi|20983849	GTAAGGCACTCTGTTGTCTACTAGCAGAGAGTAAGGTACTACGTTTTTTTTTTTTTTTTT	Mus musculus LOC245409 (LOC245409), mRNA	#N/A	NM_177215.2	#N/A	#N/A	1	uncharacterized	#N/A	#N/A
597	TRH36364	Gene597	XM_159189.1	XM_159189	Gi|20983845	ACATAAAATAAAATCATATACATTCAGGCAGCAATACACAGACTCGTTTTTTTTTTTTTT	Mus musculus LOC245407 (LOC245407), mRNA	#N/A	#N/A	#N/A	#N/A	0	uncharacterized	#N/A	#N/A
598	TRH40008	Gene598	XM_159188.1	XM_159188	Gi|20983843	TGACCCTCCTAACCCCAGAGACTTGTATATAGATAATGAATATATAAGACGTTTTTTTTT	Mus musculus LOC245406 (LOC245406), mRNA	#N/A	#N/A	#N/A	#N/A	0	uncharacterized	#N/A	#N/A
599	TRH28679	Gene599	XM_159183.1	XM_159183	Gi|20983835	GAGAAAAGACTCCATGAACATTATTTGGAATAACTATGCAGGTTTTTTTTTTTTTTTTTT	Mus musculus LOC245402 (LOC245402), mRNA	#N/A	#N/A	#N/A	#N/A	0	uncharacterized	#N/A	#N/A
600	TRH35164	Gene600	XM_159181.1	XM_159181	Gi|20983829	GAAGTTAGAGTAGATGGAGGAGAGTATGAACCAGAAGAGCTACGTTTTTTTTTTTTTTTT	Mus musculus LOC245399 (LOC245399), mRNA	#N/A	#N/A	#N/A	#N/A	1	uncharacterized	#N/A	#N/A
601	TRH21445	Gene601	XM_141715.1	XM_141715	Gi|20983823	GGAAAATTTGTACAAATAAAGGAAGCAAAAAACACATACAAAGGTTTTTTTTTTTTTTTT	Mus musculus similar to 60S ribosomal protein L36 (LOC245396), mRNA	#N/A	#N/A	#N/A	#N/A	1	uncharacterized	Ribosomal_L36e	Ribosomal protein L36e
602	TRH23523	Gene602	XM_141714.1	XM_141714	Gi|20983821	TAAAGATGAGAAATTCAAGACTACCGTCCCCATCGTAGAATTTTTTTTTTTTTTTTTTTT	Mus musculus similar to dJ1189B24.4 (novel PUTATIVE protein similar to hypothetical proteins S. pombe C22F3.14C and C. elegans C16A3.8) (LOC245395), mRNA	#N/A	#N/A	ENST00000245838	ri|D130005M13|PX00181L10|1356	1	uncharacterized	#N/A	#N/A
603	TRH21381	Gene603	XM_159178.1	XM_159178	Gi|20983819	AGCCAAAAAAACTACATGCTACAAAACACCACAACTAGTGTTTTTTTTTTTTTTTTTTTT	Mus musculus LOC245394 (LOC245394), mRNA	#N/A	#N/A	#N/A	#N/A	0	uncharacterized	#N/A	#N/A
604	TRH36383	Gene604	XM_141708.1	XM_141708	Gi|20983815	GAAGGTTCTAAGAGCTCGGACATTGTTATTTCTAAAAGCTATCATTTTTTTTTTTTTTTT	Mus musculus similar to evidence:NAS~hypothetical protein~putative (LOC245392), mRNA	#N/A	#N/A	#N/A	#N/A	1	uncharacterized	#N/A	#N/A
605	TRH36384	Gene605	XM_159171.1	XM_159171	Gi|20983809	GTATGAATATAGAAATGAGTTTAAAGATTTTGAAAAAACCAGCGACTTGTTTTTTTTTTT	Mus musculus LOC245389 (LOC245389), mRNA	#N/A	#N/A	#N/A	#N/A	0	uncharacterized	#N/A	#N/A
606	TRH32866	Gene606	XM_159202.1	XM_159202	Gi|20983801	AGACTTACACTTTGACCTAGAAGATTTAATATATCACCAGTTAGACCCCTTTTTTTTTTT	Mus musculus LOC245385 (LOC245385), mRNA	#N/A	#N/A	#N/A	#N/A	1	uncharacterized	Gag_p30	Gag P30 core shell protein. According to S...
607	TRH34098	Gene607	XM_141736.1	XM_141736	Gi|20983799	CTTATTCTAAGAACTTGGTGTTTGTATGGGGAGAAGTAGATACAGCTTTTTTTTTTTTTT	Mus musculus similar to homeobox protein GPBOX (LOC245384), mRNA	#N/A	#N/A	#N/A	#N/A	1	uncharacterized	COG5576	Homeodomain-containing transcription factor ...
608	TRH27550	Gene608	XM_135859.1	XM_135859	Gi|20983795	GTTTTTCTGTTTCTAAAGAAAGGTAGGCATTTTTTTTAATTAATTGGTCTTTTTTTTTTT	Mus musculus RIKEN cDNA 1810018L05 gene (1810018L05Rik), mRNA	NM_027409	NM_027409.1	ENST00000218044	ri|1810018L05|ZX00051I15|1755	1	cell motility [GO:0006928]	MSP_domain	MSP (Major sperm protein) domain. Major...
609	TRH24284	Gene609	XM_135847.1	XM_135847	Gi|20983793	ACTAAACTACAAACCCAAGGAGTACAATAAAAGAAAGATGCACGTTTTTTTTTTTTTTTT	Mus musculus RIKEN cDNA 4930432H15 gene (4930432H15Rik), mRNA	NM_028671	NM_028671.1	#N/A	ri|4930432H15|PX00030F20|899	1	uncharacterized	#N/A	#N/A
610	TRH41685	Gene610	XM_135861.1	XM_135861	Gi|20983791	GTGAAATGTTGACCTAGTGTATACCCTAAAATTGTGAATTTAATAAAGTATATATACGTG	Mus musculus RIKEN cDNA 4632404H22 gene (4632404H22Rik), mRNA	NM_030167	NM_030167.1	ENST00000298090	ri|4632404H22|PX00012A24|3543	1	uncharacterized	#N/A	#N/A
611	TRH32037	Gene611	XM_159213.1	XM_159213	Gi|20983789	CTGTACTAAAGCCAGTCAGTACTCAGTACTCTTGCTCAGTTATAGCTTTTTTTTTTTTTT	Mus musculus LOC209845 (LOC209845), mRNA	#N/A	#N/A	#N/A	#N/A	0	uncharacterized	#N/A	#N/A
612	TRH23334	Gene612	XM_150401.1	XM_150401	Gi|20983787	TCATGACCTAAGCAATGCATATGTTAGCACTGGATCATTATTTTTTTTTTTTTTTTTTTT	Mus musculus RIKEN cDNA C430049B03 gene (C430049B03Rik), mRNA	#N/A	#N/A	#N/A	ri|2700063P19|ZX00063F10|774	1	uncharacterized	#N/A	#N/A
613	TRH31520	Gene613	XM_135845.1	XM_135845	Gi|20983785	TTGAAAAGCCTTTAATTTTCCTCTGGTTCCTACGTAATATCGTTTTTTTTTTTTTTTTTT	Mus musculus RIKEN cDNA 2700007B13 gene (2700007B13Rik), mRNA	#N/A	NM_027642.1	#N/A	ri|4931428F02|PX00016O17|1464	1	uncharacterized	#N/A	#N/A
614	TRH35862	Gene614	XM_135848.1	XM_135848	Gi|20983783	AATTTGGAGATTTCGATATTAAAACTGTACTTCAGGAGATTAAGCGTTTTTTTTTTTTTT	Mus musculus RIKEN cDNA 4931428F02 gene (4931428F02Rik), mRNA	#N/A	NM_027642.1	ENST00000287094	ri|4931428F02|PX00016O17|1464	1	electron transport [GO:0006118], physiological processes [GO:0007582]	#N/A	#N/A
615	TRH35156	Gene615	XM_125396.1	XM_125396	Gi|20983775	TCTGCGTGGCTAGCAGTGTAGGTACAGAACTGTAGTTAGTTTTTTTTTTTTTTTTTTTTT	Mus musculus glypican 4 (Gpc4), mRNA	NM_008150	NM_008150.1	ENST00000262862	#N/A	1	embryogenesis and morphogenesis [GO:0007345], physiological processes [GO:0007582], cell proliferation [GO:0008283]	Glypican	Glypican
616	TRH21009	Gene616	XM_159208.1	XM_159208	Gi|20983773	ACAGAGTAGATCTCTGTACCCTAGCCCATATCCGTAGAACTTTTTTTTTTTTTTTTTTTT	Mus musculus LOC209599 (LOC209599), mRNA	#N/A	#N/A	#N/A	#N/A	0	uncharacterized	#N/A	#N/A
617	TRH27224	Gene617	XM_135858.1	XM_135858	Gi|20983771	CTCATTATCTGGACAGTTTTAAGATCATAAATGTCAACAACGCTTTTTTTTTTTTTTTTT	Mus musculus RIKEN cDNA 1700080O16 gene (1700080O16Rik), mRNA	#N/A	#N/A	#N/A	ri|1700080O16|ZX00076D12|1455	1	uncharacterized	MAGE	MAGE family. The MAGE (melanoma antigen-encod...
618	TRH28513	Gene618	XM_159207.1	XM_159207	Gi|20983769	CAAGCCACTCTACCCTACCTTACTCTACATCATCCGAGATTTTTTTTTTTTTTTTTTTTT	Mus musculus LOC209592 (LOC209592), mRNA	#N/A	#N/A	#N/A	#N/A	0	uncharacterized	#N/A	#N/A
619	TRH38474	Gene619	XM_135869.1	XM_135869	Gi|20983767	TCTGCTTAGCTCTTTCATGCTATAGTGTTTTCTTGTTTATACGTGTTTTTTTTTTTTTTT	Mus musculus similar to CHCR (CHCR), mRNA	NM_134163	NM_134163.2	ENST00000169778	ri|E430034C16|PX00101I12|1726	1	development [GO:0007275], cell differentiation [GO:0030154], regulation of cell differentiation [GO:0045595], negative regulation of cell differentiation [GO:0045596], regulation of myoblast differentiation [GO:0045661], negative regulation of myoblast differentiation [GO:0045662]	#N/A	#N/A
620	TRH21859	Gene620	XM_141755.1	XM_141755	Gi|20983765	CCAGAAATACAATCTGAGCAATGATATCTACTGCTACCTGATTTTTTTTTTTTTTTTTTT	Mus musculus similar to ATP synthase, H+ transporting, mitochondrial F1 complex, gamma polypeptide 1; F1 gamma; ATP synthase gamma-subunit gene encoding a mitochondrial protein (LOC209347), mRNA	#N/A	#N/A	#N/A	#N/A	1	energy pathways [GO:0006091], purine nucleotide metabolism [GO:0006163], purine nucleotide biosynthesis [GO:0006164], coenzymes and prosthetic group metabolism [GO:0006731], coenzyme metabolism [GO:0006732], group transfer coenzyme metabolism [GO:0006752], nucleoside phosphate metabolism [GO:0006753], ATP biosynthesis [GO:0006754], transport [GO:0006810], ion transport [GO:0006811], cation transp…	AtpG	F0F1-type ATP synthase
621	TRH38695	Gene621	XM_135867.1	XM_135867	Gi|20983761	AAAATACTTACAATGAGTAATCTTTTTGTTCACTTTTAACATCATGATGACGTTTTTTTT	Mus musculus RIKEN cDNA 2010200P20 gene (2010200P20Rik), mRNA	NM_172413	NM_172413.1	ENST00000262988	ri|2010200P20|ZX00044A20|2213	1	cell communication [GO:0007154], signal transduction [GO:0007165], intracellular signaling cascade [GO:0007242], small GTPase mediated signal transduction [GO:0007264]	RAB	Rab subfamily of small GTPases; Rab GTPases a...
622	TRH40597	Gene622	XM_125386.1	XM_125386	Gi|20983759	CACACAAGTATATTCTAAAAATGACTATTTGTAATGAGGTGGAAGTAAGTAATACCTTTT	Mus musculus RIKEN cDNA 2610018G03 gene (2610018G03Rik), mRNA	NM_133729	NM_133729.1	ENST00000276210	ri|2610018G03|ZX00055F15|1823	1	protein modification [GO:0006464], protein amino acid phosphorylation [GO:0006468], phosphorus metabolism [GO:0006793], phosphate metabolism [GO:0006796], physiological processes [GO:0007582], phosphorylation [GO:0016310], protein metabolism [GO:0019538]	pkinase	Protein kinase domain
623	TRH23301	Gene623	XM_159204.1	XM_159204	Gi|20983757	CAGGTGGTTGATTATAGCTGGAAGGAGCTTAAGGATATACTTTTTTTTTTTTTTTTTTTT	Mus musculus LOC209315 (LOC209315), mRNA	#N/A	#N/A	#N/A	#N/A	0	uncharacterized	#N/A	#N/A
624	TRH35163	Gene624	XM_141746.1	XM_141746	Gi|20983745	CTCTGTTATGGTAATTCTTGTCTCCTACCTGTCTATATTCATGACTATCATTTTTTTTTT	Mus musculus similar to olfactory receptor MOR216-1 (LOC209274), mRNA	#N/A	NM_146390.1	#N/A	#N/A	0	cell communication [GO:0007154], signal transduction [GO:0007165], cell surface receptor linked signal transduction [GO:0007166], G-protein coupled receptor protein signaling pathway [GO:0007186]	7tm_1	7 transmembrane receptor (rhodopsin family)
625	TRH38762	Gene625	XM_141744.1	XM_141744	Gi|20983741	AATATGAAAGTATATTGAAGTTGCTTTCTCTTCTGTATACAGTGTTTACCCCTTTTTTTT	Mus musculus similar to olfactory receptor class II (LOC209272), mRNA	#N/A	#N/A	#N/A	#N/A	0	uncharacterized	#N/A	#N/A
626	TRH22234	Gene626	XM_135871.1	XM_135871	Gi|20983737	ACTAATAGCGTCCCGAAGAAAGATGACTCTTTCAGTATACTCTTTTTTTTTTTTTTTTTT	Mus musculus similar to inhibin binding protein long isoform (LOC209268), mRNA	NM_177591	NM_177591.2	ENST00000276208	ri|5530402E03|PX00023O21|2665	1	cell communication [GO:0007154], cell adhesion [GO:0007155]	#N/A	#N/A
627	TRH22570	Gene627	XM_159199.1	XM_159199	Gi|20983735	CGATTTTTCATACAAAGTAGGAAATGACAAACAGCTTGTGTTTTTTTTTTTTTTTTTTTT	Mus musculus LOC209259 (LOC209259), mRNA	#N/A	#N/A	#N/A	#N/A	0	uncharacterized	#N/A	#N/A
628	TRH39830	Gene628	XM_135854.1	XM_135854	Gi|20983729	TAGAGATTCCCCATGAACAAAAAAATATGAAATATATCTTTCTAGACTACACTTTTTTTT	Mus musculus similar to Rho-GTPase-activating protein 6 (Rho-type GTPase-activating protein RhoGAPX-1) (LOC236783), mRNA	#N/A	#N/A	ENST00000276211	ri|C130038J19|PX00168D22|2919	1	uncharacterized	RhoGAP	GTPase-activator protein for Rho-like GTPa...
629	TRH30773	Gene629	XM_159198.1	XM_159198	Gi|20983727	CGGTAATCTCTCTGTCGTATCGTATCTTGGACTGATTCATTTTTTTTTTTTTTTTTTTTT	Mus musculus LOC209251 (LOC209251), mRNA	#N/A	#N/A	#N/A	#N/A	0	uncharacterized	#N/A	#N/A
630	TRH41186	Gene630	XM_135873.1	XM_135873	Gi|20983723	GAGCTTGACCGAATCAAAGACGACAATTTACAGGTAGAACTTTTTTTTTTTTTTTTTTTT	Mus musculus similar to hypothetical protein FLJ10094 (LOC209224), mRNA	NM_145951	NM_145951.2	ENST00000298514	ri|9330152H17|PX00105D07|3107	1	uncharacterized	COG0724	RNA-binding proteins (RRM domain) [General f...
631	TRH20976	Gene631	XM_150403.1	XM_150403	Gi|20983719	CAGACCAGAGATCATCTCAAGAATCTCTAGAAACCAGACGTTTTTTTTTTTTTTTTTTTT	Mus musculus LOC209005 (LOC209005), mRNA	#N/A	#N/A	#N/A	#N/A	1	uncharacterized	#N/A	#N/A
632	TRH37200	Gene632	XM_159195.1	XM_159195	Gi|20983717	CAACTGACACAGCAAATAATAACATTGTACTAGAGTCTTCCTACAATCTTTTTTTTTTTT	Mus musculus LOC209004 (LOC209004), mRNA	#N/A	#N/A	#N/A	#N/A	1	uncharacterized	#N/A	#N/A
633	TRH33432	Gene633	XM_141740.1	XM_141740	Gi|20983715	AGACTAAGAACAGTAGATGTCGCTTTTCCTATGTCGTGTGTTTTTTTTTTTTTTTTTTTT	Mus musculus similar to data source:MGD, source key:MGI:1891713, evidence:ISS~hyaluronic acid binding protein 4~putative (LOC236782), mRNA	#N/A	NM_019986.1	#N/A	ri|4933413D03|PX00020K19|1255	1	uncharacterized	#N/A	#N/A
634	TRH26979	Gene634	XM_141739.1	XM_141739	Gi|20983711	AATGACTTCAAGGCTGTTCGTACTATAGCTGTTCTTATTGGTTTTTTTTTTTTTTTTTTT	Mus musculus similar to putative G-protein coupled receptor (LOC236781), mRNA	#N/A	NM_181751.1	ENST00000276218	#N/A	0	electron transport [GO:0006118], cell communication [GO:0007154], signal transduction [GO:0007165], cell surface receptor linked signal transduction [GO:0007166], G-protein coupled receptor protein signaling pathway [GO:0007186], physiological processes [GO:0007582]	7tm_1	7 transmembrane receptor (rhodopsin family)
635	TRH39151	Gene635	XM_135874.1	XM_135874	Gi|20983709	AGGTGTTGGTATACCTAATTTAAAATCTAAATGATTGTCACTGAACGTTTTTTTTTTTTT	Mus musculus similar to dJ322P7.1 (zinc finger) (LOC208968), mRNA	NM_153532	NM_153532.1	#N/A	#N/A	1	electron transport [GO:0006118], physiological processes [GO:0007582]	#N/A	#N/A
636	TRH21819	Gene636	XM_135862.1	XM_135862	Gi|20983707	TTTTTTATTCAGCATACATTTTCTTTATGTAGGAGCAGGAATCGTTTTTTTTTTTTTTTT	Mus musculus programmed cell death 8 (apoptosis inducing factor) (Pdcd8), mRNA	NM_012019	NM_012019.2	ENST00000287295	#N/A	1	electron transport [GO:0006118], DNA metabolism [GO:0006259], DNA catabolism [GO:0006308], DNA fragmentation [GO:0006309], apoptosis [GO:0006915], induction of apoptosis [GO:0006917], disassembly of cell structures [GO:0006921], response to stress [GO:0006950], response to DNA damage stimulus [GO:0006974], cell communication [GO:0007154], development [GO:0007275], physiological processes [GO:0007…	HcaD	Uncharacterized NAD(FAD)-dependent dehydrogenas...
637	TRH25017	Gene637	XM_125390.1	XM_125390	Gi|20983703	GTTTGTATAAAATCAGCCCTATGCTTGACAATAACAGCCCTTTTTTTTTTTTTTTTTTTT	Mus musculus similar to E74-like factor 4; myeloid elf-1-like factor; myeloid elf-1 like factor (LOC208920), mRNA	NM_019680	NM_019680.1	ENST00000262987	#N/A	1	uncharacterized	ETS	erythroblast transformation specific domain; ...
638	TRH40989	Gene638	XM_150402.1	XM_150402	Gi|20983693	ATTAGATGCTATACGTAAGTAGTCATGGTAGAGATAATACATTTCTCCTACGTTCTTTTT	Mus musculus LOC208884 (LOC208884), mRNA	NM_172465	NM_172465.1	#N/A	ri|6430508G22|PX00045C07|2973	1	uncharacterized	#N/A	#N/A
639	TRH22917	Gene639	XM_135843.1	XM_135843	Gi|20983691	ACTACCTGCTTAGTAAGTGGGCATGCTTCTGATCCACTACTTTTTTTTTTTTTTTTTTTT	Mus musculus RIKEN cDNA 1200013B08 gene (1200013B08Rik), mRNA	NM_028773	NM_028773.2	ENST00000241573	ri|1200013B08|R000009G16|2585	1	uncharacterized	SAM	Sterile alpha motif. Widespread domain in sig...
640	TRH24873	Gene640	XM_141737.1	XM_141737	Gi|20983687	GTTGTTGATGAAGAGTAAAAGAGTGGACAAAATTCGGGACTTTTTTTTTTTTTTTTTTTT	Mus musculus similar to data source:MGD, source key:MGI:1913657, evidence:ISS~mitochondrial ribosomal protein S15~putative (LOC236780), mRNA	#N/A	NM_025544.1	#N/A	#N/A	1	protein biosynthesis [GO:0006412], physiological processes [GO:0007582], biosynthesis [GO:0009058], macromolecule biosynthesis [GO:0009059], protein metabolism [GO:0019538]	#N/A	#N/A
641	TRH21111	Gene641	XM_150400.1	XM_150400	Gi|20983685	AACATGATTGCTACCCTGTTCAGTAGCCTTCTCCTAAGACTTTTTTTTTTTTTTTTTTTT	Mus musculus LOC208616 (LOC208616), mRNA	#N/A	#N/A	ENST00000287254	#N/A	1	lipid metabolism [GO:0006629], physiological processes [GO:0007582]	#N/A	#N/A
642	TRH34361	Gene642	XM_159193.1	XM_159193	Gi|20983679	ACTAATAACCATCTCCAAGTAGCTACACAATGCAATGTGTACTCTTTTTTTTTTTTTTTT	Mus musculus LOC208581 (LOC208581), mRNA	#N/A	#N/A	#N/A	#N/A	0	uncharacterized	#N/A	#N/A
643	TRH21609	Gene643	XM_141732.1	XM_141732	Gi|20983673	GCCTCTATTATCAATGGATAGAAGCAGATCCTGCCTTAGCTTTTTTTTTTTTTTTTTTTT	Mus musculus LOC208579 (LOC208579), mRNA	#N/A	#N/A	#N/A	#N/A	0	uncharacterized	#N/A	#N/A
644	TRH33703	Gene644	XM_159192.1	XM_159192	Gi|20983671	CATCAGGAGTTTCTCTAGTCTGTGATTCAAAATTAGATCAATTCTTTTTTTTTTTTTTTT	Mus musculus LOC208578 (LOC208578), mRNA	#N/A	#N/A	#N/A	#N/A	0	uncharacterized	#N/A	#N/A
645	TRH29434	Gene645	XM_159190.1	XM_159190	Gi|20983661	GGAGGTACAGAACAGAGAAGATCTAGAATTCTGCAAGCATTTTTTTTTTTTTTTTTTTTT	Mus musculus LOC208563 (LOC208563), mRNA	#N/A	#N/A	#N/A	#N/A	0	uncharacterized	#N/A	#N/A
646	TRH24121	Gene646	XM_159187.1	XM_159187	Gi|20983657	AACCAAATGTAAGACTCCGAAGAGCCATAACTTATGAGGGTTTTTTTTTTTTTTTTTTTT	Mus musculus LOC208542 (LOC208542), mRNA	#N/A	#N/A	#N/A	#N/A	0	uncharacterized	#N/A	#N/A
647	TRH25112	Gene647	XM_141725.1	XM_141725	Gi|20983653	AACCTTGACCATTTGGAGAGGCTAATAGCAGCTAAGACATTTTTTTTTTTTTTTTTTTTT	Mus musculus similar to Regulatory protein TSC-22 (TGFB stimulated clone 22 homolog) (LOC208521), mRNA	#N/A	#N/A	#N/A	#N/A	1	uncharacterized	TSC22	TSC-22/dip/bun family
648	TRH36839	Gene648	XM_159186.1	XM_159186	Gi|20983651	ACCACTGACTTAAGTGGGTACTTAAAAAAACAATGGTTAGACGTTTTTTTTTTTTTTTTT	Mus musculus LOC208519 (LOC208519), mRNA	#N/A	#N/A	#N/A	#N/A	0	uncharacterized	#N/A	#N/A
649	TRH36683	Gene649	XM_135842.1	XM_135842	Gi|20983645	ATCCTTTTACATTTTGTTTAGCACTAATGTGCCTTATGTATTTAGAGATCTTTTTTTTTT	Mus musculus RIKEN cDNA 1110059M19 gene (1110059M19Rik), mRNA	#N/A	#N/A	#N/A	ri|1110059M19|R000018J04|962	1	uncharacterized	#N/A	#N/A
650	TRH34897	Gene650	XM_159184.1	XM_159184	Gi|20983641	TACACTACAGTCATTGATTTATCAGGGCTACCCGACAAACTTTTTTTTTTTTTTTTTTTT	Mus musculus LOC208470 (LOC208470), mRNA	#N/A	#N/A	#N/A	#N/A	0	uncharacterized	#N/A	#N/A
651	TRH30846	Gene651	XM_141720.1	XM_141720	Gi|20983637	GGTCAAGCAACCTGAAGGGATAAAATCTTTAGAATCTAAGCTTTTTTTTTTTTTTTTTTT	Mus musculus similar to lactate dehydrogenase-A (LOC236774), mRNA	#N/A	#N/A	#N/A	#N/A	0	uncharacterized	ldh_C	lactate/malate dehydrogenase
652	TRH29518	Gene652	XM_125393.1	XM_125393	Gi|20983635	TGTCTGTTGAGCAGTATTTAGAACTTTCAGACAGTGCCAATTTTTTTTTTTTTTTTTTTT	Mus musculus similar to odd Oz/ten-m homolog 1 (Drosophila); odd Oz/ten-m homolog 2 (Drosophila) (LOC236773), mRNA	NM_011855	NM_011855.2	ENST00000262800	ri|A130060L24|PX00123F06|3038	1	proteolysis and peptidolysis [GO:0006508], physiological processes [GO:0007582], catabolism [GO:0009056], macromolecule catabolism [GO:0009057], protein metabolism [GO:0019538], protein catabolism [GO:0030163]	RhsA	Rhs family protein [Cell envelope biogenesis
653	TRH26634	Gene653	XM_141719.1	XM_141719	Gi|20983631	GGGTATATTGCCAAGGATTGTAATCTTCAGGAGTACTGCCTTTTTTTTTTTTTTTTTTTT	Mus musculus similar to ribosomal protein L35, cytosolic [validated] - rat (LOC236772), mRNA	#N/A	#N/A	#N/A	#N/A	0	alcohol metabolism [GO:0006066], lipid metabolism [GO:0006629], steroid biosynthesis [GO:0006694], cholesterol biosynthesis [GO:0006695], physiological processes [GO:0007582], steroid metabolism [GO:0008202], cholesterol metabolism [GO:0008203], lipid biosynthesis [GO:0008610], biosynthesis [GO:0009058], sterol metabolism [GO:0016125], sterol biosynthesis [GO:0016126]	#N/A	#N/A
654	TRH31163	Gene654	XM_135850.1	XM_135850	Gi|20983625	CGAGTTATCAGCTGTATCATTTAGCCAGTGTTTTACTCGATTTTTTTTTTTTTTTTTTTT	Mus musculus baculoviral IAP repeat-containing 4 (Birc4), mRNA	NM_009688	NM_009688.1	ENST00000245836	ri|1110015C02|R000014H05|1821	1	apoptosis [GO:0006915], anti-apoptosis [GO:0006916], physiological processes [GO:0007582], cell death [GO:0008219], programmed cell death [GO:0012501], death [GO:0016265]	BIR	Baculoviral inhibition of apoptosis protein r...
655	TRH29829	Gene655	XM_141717.1	XM_141717	Gi|20983621	GTTACACGAGAGGGATCCTTTAACCTGAGATTGGTACAAGTTTTTTTTTTTTTTTTTTTT	Mus musculus LOC207988 (LOC207988), mRNA	#N/A	#N/A	#N/A	#N/A	0	uncharacterized	Gag_MA	Matrix protein (MA)
656	TRH27726	Gene656	XM_141712.1	XM_141712	Gi|20983617	ACAGGAATGTGTTTAGAGACCTAGCTTTGCAATGTAAGGCTTTTTTTTTTTTTTTTTTTT	Mus musculus similar to ribosomal protein L27 (LOC207629), mRNA	#N/A	#N/A	#N/A	#N/A	1	protein biosynthesis [GO:0006412], physiological processes [GO:0007582], biosynthesis [GO:0009058], macromolecule biosynthesis [GO:0009059], protein metabolism [GO:0019538]	Ribosomal_L27e	Ribosomal L27e protein family. The ...
657	TRH22171	Gene657	XM_135849.1	XM_135849	Gi|20983615	CACTCAGAATTACGCTACATACAGAGAAGGCTACAACGTGTTTTTTTTTTTTTTTTTTTT	Mus musculus glutamate receptor, ionotropic, AMPA3 (alpha 3) (Gria3), mRNA	NM_016886	NM_019691.1	ENST00000264357	ri|9630045B04|PX00116J14|3324	1	lipid metabolism [GO:0006629], transport [GO:0006810], ion transport [GO:0006811], cation transport [GO:0006812], potassium ion transport [GO:0006813], small molecule transport [GO:0006832], cell communication [GO:0007154], signal transduction [GO:0007165], cell surface receptor linked signal transduction [GO:0007166], G-protein coupled receptor protein signaling pathway [GO:0007186], glutamate s…	ANF_receptor	Receptor family ligand binding region...
658	TRH37391	Gene658	XM_159177.1	XM_159177	Gi|20983607	AATGTTTATTTAGCTCTATTCTCTGTGCATTCACTTTCCTTGTACGTTTTTTTTTTTTTT	Mus musculus LOC207571 (LOC207571), mRNA	#N/A	#N/A	#N/A	#N/A	0	uncharacterized	#N/A	#N/A
659	TRH36345	Gene659	XM_141710.1	XM_141710	Gi|20983603	AATTGTTGTACAACAAGAATCTGTACAAGAAAAAATAGCTATGATAATACAAAGCTTTTT	Mus musculus similar to expressed sequence AI451582 (LOC236767), mRNA	#N/A	#N/A	#N/A	#N/A	1	microtubule cytoskeleton organization and biogenesis [GO:0000226], transport [GO:0006810], organelle organization and biogenesis [GO:0006996], cytoskeleton organization and biogenesis [GO:0007010], microtubule-based process [GO:0007017], microtubule-based movement [GO:0007018], cytoplasm organization and biogenesis [GO:0007028], physiological processes [GO:0007582]	COG5023	COG5023
660	TRH21464	Gene660	XM_141705.1	XM_141705	Gi|20983599	TTTAAACCAAGGATTAAGACTGTGTTGCACTTGACTAGGCTTTTTTTTTTTTTTTTTTTT	Mus musculus similar to fumarate hydratase (LOC207559), mRNA	#N/A	#N/A	#N/A	#N/A	1	carbohydrate metabolism [GO:0005975], organic acid metabolism [GO:0006082], energy pathways [GO:0006091], main pathways of carbohydrate metabolism [GO:0006092], tricarboxylic acid cycle [GO:0006099], TCA intermediate metabolism [GO:0006100], fumarate metabolism [GO:0006106], physiological processes [GO:0007582], energy derivation by oxidation of organic compounds [GO:0015980], carboxylic acid met…	FumC	Fumarase [Energy production and conversion]
661	TRH37313	Gene661	XM_159175.1	XM_159175	Gi|20983595	TTCAAACTCTCTAGTCACACTTGCAGACCTTACTACTAAGAGCCTTTTTTTTTTTTTTTT	Mus musculus LOC207547 (LOC207547), mRNA	#N/A	#N/A	#N/A	#N/A	0	uncharacterized	#N/A	#N/A
662	TRH29756	Gene662	XM_141703.1	XM_141703	Gi|20983593	ATTTCTAACAAAGCAACTCCTACCTATTACCAGTTTCTTGCTACCTTTTTTTTTTTTTTT	Mus musculus similar to 40S RIBOSOMAL PROTEIN SA (P40) (34/67 KD LAMININ RECEPTOR) (LOC236766), mRNA	#N/A	NM_011029.2	#N/A	ri|2410006B03|ZX00033M21|1084	1	protein biosynthesis [GO:0006412], physiological processes [GO:0007582], biosynthesis [GO:0009058], macromolecule biosynthesis [GO:0009059], protein metabolism [GO:0019538]	Ribosomal_S2	Ribosomal protein S2
663	TRH36549	Gene663	XM_141701.1	XM_141701	Gi|20983583	AGCATTGACTATTATTCAGTAACATTAAAACCAGAACTTCTGACATGTTTTTTTTTTTTT	Mus musculus similar to 3-phosphoglycerate dehydrogenase (LOC236765), mRNA	#N/A	NG_001502.1	#N/A	ri|4930479N23|PX00314E17|1827	1	organic acid metabolism [GO:0006082], amino acid and derivative metabolism [GO:0006519], amino acid metabolism [GO:0006520], serine metabolism [GO:0006563], serine biosynthesis [GO:0006564], development [GO:0007275], neurogenesis [GO:0007399], central nervous system development [GO:0007417], brain development [GO:0007420], physiological processes [GO:0007582], amino acid biosynthesis [GO:0008652]…	2-Hacid_DH_C	D-isomer specific 2-hydroxyacid dehyd...
664	TRH21322	Gene664	XM_159172.1	XM_159172	Gi|20983581	AGAGGCCTAGGAGGTTGAGACATAGTGAAGAGATAGCAGATTTTTTTTTTTTTTTTTTTT	Mus musculus LOC207508 (LOC207508), mRNA	#N/A	#N/A	#N/A	#N/A	0	uncharacterized	#N/A	#N/A
665	TRH41520	Gene665	XM_135860.1	XM_135860	Gi|20983575	TTAGCTTTGTAATATATGTAAATGAGACCTCTAGAGAATTTGTGATTAAAGAATACTCGT	Mus musculus RIKEN cDNA 1500002I11 gene (1500002I11Rik), mRNA	NM_021550	NM_021550.2	ENST00000304661	ri|1500002I11|R000020O07|1429	1	uncharacterized	#N/A	#N/A
666	TRH40355	Gene666	XM_135844.1	XM_135844	Gi|20983573	CTTAAACAAAAATTATAATGTGGTAGCAAACTTGGCTATTAAAAGGTATATGGTTTTTTT	Mus musculus RIKEN cDNA 1500019M23 gene (1500019M23Rik), mRNA	NM_026902	NM_026902.1	ENST00000218014	ri|0610011N18|R000002B18|771	1	regulation of cell cycle [GO:0000074], oncogenesis [GO:0007048], cell cycle [GO:0007049], physiological processes [GO:0007582], cell proliferation [GO:0008283], positive regulation of cell proliferation [GO:0008284], regulation of cell proliferation [GO:0042127]	COG2016	Predicted RNA-binding protein (contains PUA ...
667	TRH22852	Gene667	XM_135863.1	XM_135863	Gi|20983571	CTGCTGATCTTAAGAAGAGAATAGAATCCCTCATTGACCGTTTTTTTTTTTTTTTTTTTT	Mus musculus cullin 4B (Cul4b), mRNA	NM_028288	NM_028288.3	ENST00000298804	ri|2700050M05|ZX00063H09|3108	1	regulation of cell cycle [GO:0000074], G1/S transition of mitotic cell cycle [GO:0000082], mitotic cell cycle [GO:0000278], apoptosis [GO:0006915], induction of apoptosis [GO:0006917], oncogenesis [GO:0007048], cell cycle [GO:0007049], cell cycle arrest [GO:0007050], physiological processes [GO:0007582], cell death [GO:0008219], cell proliferation [GO:0008283], negative regulation of cell prolife…	COG5647	Cullin
668	TRH39293	Gene668	XM_135841.1	XM_135841	Gi|20983565	TTTAACTATTAGATAAGAAATTAGGAATGATTTTGTCATATGTGTTTCTCATTCGTTTTT	Mus musculus RIKEN cDNA 1110020B02 gene (1110020B02Rik), mRNA	NM_133690	NM_133690.1	ENST00000218008	ri|1110054F13|R000018B05|979	1	transport [GO:0006810], ion transport [GO:0006811], cation transport [GO:0006812], potassium ion transport [GO:0006813], sodium ion transport [GO:0006814], hydrogen transport [GO:0006818], small molecule transport [GO:0006832], physiological processes [GO:0007582], monovalent inorganic cation transport [GO:0015672], proton transport [GO:0015992], metal ion transport [GO:0030001]	Na_K-ATPase	Sodium / potassium ATPase beta chain
669	TRH27533	Gene669	XM_141752.1	XM_141752	Gi|20983557	ACTGAATGAACTGGAAGACTTTTTTGAAAAAACTAAGTACCCTGTTTTTTTTTTTTTTTT	Mus musculus LOC236760 (LOC236760), mRNA	#N/A	#N/A	#N/A	#N/A	1	uncharacterized	homeobox	Homeobox domain
670	TRH33880	Gene670	XM_141751.1	XM_141751	Gi|20983555	AGAAAATAAAGGATTGGTTCAACAATAAGAGAGCTAAATATAGGAAGATTCTTTTTTTTT	Mus musculus similar to Ptx1-P1 (LOC236759), mRNA	#N/A	#N/A	#N/A	#N/A	1	uncharacterized	COG5576	Homeodomain-containing transcription factor ...
671	TRH29339	Gene671	XM_141750.1	XM_141750	Gi|20983553	TAAATACAGGAGAAAACAAAAGGAGTTACTACTCAGCAATGCTACATTTTTTTTTTTTTT	Mus musculus similar to HOMEOBOX PROTEIN CEH-36 (LOC236758), mRNA	#N/A	#N/A	#N/A	#N/A	1	uncharacterized	homeobox	Homeobox domain
672	TRH36770	Gene672	XM_141747.1	XM_141747	Gi|20983547	GCATATAAGAAATACTACTTCGATGTTGACAAGTACGGTGTGGTTTTTTTTTTTTTTTTT	Mus musculus similar to CG5369 gene product (LOC236755), mRNA	#N/A	#N/A	#N/A	#N/A	0	uncharacterized	homeobox	Homeobox domain
673	TRH22745	Gene673	XM_125395.1	XM_125395	Gi|20983541	TTTTCAAGAATTCAGCAATAAAGAGGTGGATTCCCAGTATTTTTTTTTTTTTTTTTTTTT	Mus musculus placentae and embryos oncofetal gene (Pem), mRNA	NM_008818	NM_008818.1	#N/A	#N/A	1	uncharacterized	#N/A	#N/A
674	TRH41565	Gene674	XM_141687.1	XM_141687	Gi|20983538	GTATTATGCTGATTTTATAGAGAAGAAAGACTTAATTCATTCCTACCACTATATCTACCG	Mus musculus similar to Testis-specific A-kinase-anchoring-protein (LOC245382), mRNA	#N/A	#N/A	#N/A	ri|1110062G22|ZA00008A12|631	1	uncharacterized	#N/A	#N/A
675	TRH39643	Gene675	XM_141694.1	XM_141694	Gi|20983534	GGTCAATAAAATTGCTAAGAGGGATATAGAACAAATTATCAGAAACTATGCTTTTTTTTT	Mus musculus similar to transcription factor NRF; ITBA4 gene (9430034D17Rik), mRNA	#N/A	NM_029891.1	ENST00000304449	ri|9430034D17|PX00108G22|816	1	uncharacterized	G_patch	glycine rich nucleic binding domain; A pr...
676	TRH35835	Gene676	XM_141693.1	XM_141693	Gi|20983532	AAGATTACACGCTTGATTCTGATAATTACTATGTCAGTCACGATTTTTTTTTTTTTTTTT	Mus musculus similar to DNA segment on chromosome X and Y (unique) 155 expressed sequence; DNA segment, single copy, homologous on X and Y, expressed probes; Pseudoautosomal gene XE7 (Y chromosome) (LOC245380), mRNA	#N/A	#N/A	#N/A	ri|B230333C21|PX00160G18|1343	1	defense response [GO:0006952], immune response [GO:0006955], cell communication [GO:0007154], signal transduction [GO:0007165], physiological processes [GO:0007582], response to external stimulus [GO:0009605], response to biotic stimulus [GO:0009607], B-cell activation [GO:0042113], cell activation [GO:0045321], lymphocyte activation [GO:0046649]	#N/A	#N/A
677	TRH21411	Gene677	XM_141689.1	XM_141689	Gi|20983528	ATCAGGAAAGACTGAAGCTTAGAAATCAAGCATCAATTTGTTTTTTTTTTTTTTTTTTTT	Mus musculus similar to 60S ribosomal protein L13A (Transplantation antigen P198) (Tum-P198 antigen) (LOC245378), mRNA	NM_009438	NM_009438.3	#N/A	ri|1810026N22|R000023M15|803	1	protein biosynthesis [GO:0006412], physiological processes [GO:0007582], biosynthesis [GO:0009058], macromolecule biosynthesis [GO:0009059], protein metabolism [GO:0019538]	Ribosomal_L13	Ribosomal protein L13
678	TRH40249	Gene678	XM_141683.1	XM_141683	Gi|20983526	CTATCTCAGTCATAAAGAATCTTTTGATAAAACATGCATTTGATACTAGATACCTTTTTT	Mus musculus similar to bB125M24.1 (KIAA1058 protein) (LOC245377), mRNA	NM_177745	NM_177745.2	ENST00000276204	ri|8030476J24|PX00103B06|2972	1	uncharacterized	PH	Pleckstrin homology domain. Domain commonly fo...
679	TRH34879	Gene679	XM_135838.1	XM_135838	Gi|20983522	CAAACACAGTATATAAGCAATTAAACACATATTTAGCTCTGATGAAGATATCTCTTTTTT	Mus musculus LOC211371 (LOC211371), mRNA	#N/A	#N/A	#N/A	#N/A	1	uncharacterized	#N/A	#N/A
680	TRH35330	Gene680	XM_135828.1	XM_135828	Gi|20983520	ATTCTCTAGAAGACATAGAGGAGAGTCCAGTTTCCATTATTTAGACTTTTTTTTTTTTTT	Mus musculus RIKEN cDNA 2810428C21 gene (2810428C21Rik), mRNA	NM_153503	NM_025525.1	ENST00000245419	ri|2310020H19|ZX00039I24|1397	1	development [GO:0007275]	COG5152	COG5152
681	TRH32814	Gene681	XM_125383.1	XM_125383	Gi|20983518	TCTGTTCCTGTTAGAAGGCTATGCAGCATATTATATACTATGCGTTTTTTTTTTTTTTTT	Mus musculus NADH dehydrogenase (ubiquinone) 1 alpha subcomplex, 1 (Ndufa1), mRNA	NM_019443	NM_019443.1	#N/A	ri|1810049F12|ZX00081K04|398	1	energy pathways [GO:0006091], physiological processes [GO:0007582]	#N/A	#N/A
682	TRH32832	Gene682	XM_135836.1	XM_135836	Gi|20983516	ACAAAAGTTGGGACTATCGAGGATGGTATAGTATAGCTCCGTTTTTTTTTTTTTTTTTTT	Mus musculus RIKEN cDNA 5730594O13 gene (5730594O13Rik), mRNA	#N/A	#N/A	ENST00000245418	ri|2610029B20|ZX00060L14|723	1	mRNA catabolism, nonsense-mediated [GO:0000184], RNA catabolism [GO:0006401], mRNA catabolism [GO:0006402], physiological processes [GO:0007582], catabolism [GO:0009056], macromolecule catabolism [GO:0009057], RNA metabolism [GO:0016070], mRNA metabolism [GO:0016071]	Smg4_UPF3	Smg-4/UPF3 family. This family contains ...
683	TRH29433	Gene683	XM_135839.1	XM_135839	Gi|20983514	AATTCTGTAAATGTAGCATCAAAAATTCCTTGTAAACATCTCGTTTTTTTTTTTTTTTTT	Mus musculus similar to hUPF3B (LOC236752), mRNA	#N/A	#N/A	ENST00000245418	#N/A	1	mRNA catabolism, nonsense-mediated [GO:0000184], RNA catabolism [GO:0006401], mRNA catabolism [GO:0006402], physiological processes [GO:0007582], catabolism [GO:0009056], macromolecule catabolism [GO:0009057], RNA metabolism [GO:0016070], mRNA metabolism [GO:0016071]	#N/A	#N/A
684	TRH38109	Gene684	XM_125382.1	XM_125382	Gi|20983512	ATAGAGGTGTAAGAACAGGACTAGACTTTTTTTTAAAGTTAGGAAAAACCGTTTTTTTTT	Mus musculus similar to ubiquitin-conjugating enzyme E2A, RAD6 homolog (S. cerevisiae); ubiquitin-conjugating enzyme E2A (RAD6 homolog); ubiquitin-conjugating enzyme HR6A (Ube2a), mRNA	NM_019668	NM_019668.2	ENST00000161284	#N/A	1	DNA metabolism [GO:0006259], DNA repair [GO:0006281], postreplication repair [GO:0006301], protein modification [GO:0006464], proteolysis and peptidolysis [GO:0006508], ubiquitin-dependent protein catabolism [GO:0006511], ubiquitin cycle [GO:0006512], response to stress [GO:0006950], response to DNA damage stimulus [GO:0006974], physiological processes [GO:0007582], catabolism [GO:0009056], macro…	COG5078	COG5078
685	TRH34143	Gene685	XM_135837.1	XM_135837	Gi|20983510	CCCATTGTCTTTATGCTTGTAAATAATAATGATTAAAGTGATGTGATTTTTTTTTTTTTT	Mus musculus RIKEN cDNA C330007P06 gene (C330007P06Rik), mRNA	#N/A	#N/A	ENST00000320339	ri|C330007P06|PX00075J10|1153	1	uncharacterized	#N/A	#N/A
686	TRH24150	Gene686	XM_159169.1	XM_159169	Gi|20983508	CAAGCAAAATTACAAATGTAAAGATTTACATCAATTTCAGGACCTTTTTTTTTTTTTTTT	Mus musculus LOC210907 (LOC210907), mRNA	#N/A	#N/A	#N/A	#N/A	1	uncharacterized	#N/A	#N/A
687	TRH32103	Gene687	XM_135835.1	XM_135835	Gi|20983504	ATGTTTGAGTTCTGTAAGAGAATTTTTCTTTATCAAAATGGTTACACCTTTTTTTTTTTT	Mus musculus similar to solute carrier family 25 (carnitine/acylcarnitine translocase), member 20 (LOC236751), mRNA	#N/A	#N/A	ENST00000217909	#N/A	1	transport [GO:0006810], physiological processes [GO:0007582]	mito_carr	Mitochondrial carrier protein
688	TRH23335	Gene688	XM_159167.1	XM_159167	Gi|20983496	AACTGCCAACATTTAGCAGACATACAAGACTCAAAAAACGTTTTTTTTTTTTTTTTTTTT	Mus musculus LOC210552 (LOC210552), mRNA	#N/A	#N/A	#N/A	#N/A	0	uncharacterized	#N/A	#N/A
689	TRH24069	Gene689	XM_159166.1	XM_159166	Gi|20983494	GTGTCTCAGGGTTCATATCGTCTAAAATCAATCTGCATAGTTTTTTTTTTTTTTTTTTTT	Mus musculus LOC210551 (LOC210551), mRNA	#N/A	#N/A	#N/A	#N/A	0	uncharacterized	#N/A	#N/A
690	TRH28387	Gene690	XM_141691.1	XM_141691	Gi|20983488	CTAGATATGAGGTAAAATATAATCTGGCATTGGAAACTGTACCAAATTTTTTTTTTTTTT	Mus musculus similar to bM145O4.3 (novel protein similar to human KIAA1210) (LOC236750), mRNA	#N/A	#N/A	#N/A	#N/A	1	uncharacterized	ENV_polyprotein	ENV polyprotein (coat polyprotein)
691	TRH21636	Gene691	XM_159164.1	XM_159164	Gi|20983486	AAACCGTTGTGCTAGACAGTATGAAGAAGATGAGACGATTTTTTTTTTTTTTTTTTTTTT	Mus musculus LOC210531 (LOC210531), mRNA	#N/A	#N/A	#N/A	#N/A	1	uncharacterized	#N/A	#N/A
692	TRH40349	Gene692	XM_135829.1	XM_135829	Gi|20983484	ATGTTCTTGTAAACATATCTAATTGCAATAACACCTTAACAGAAGAGAGTACCTTTTTTT	Mus musculus RIKEN cDNA 4932412G04 gene (4932412G04Rik), mRNA	#N/A	#N/A	ENST00000289140	ri|4932412G04|PX00017D09|2848	1	electron transport [GO:0006118], proteolysis and peptidolysis [GO:0006508], ATP-dependent proteolysis [GO:0006510], physiological processes [GO:0007582], catabolism [GO:0009056], macromolecule catabolism [GO:0009057], protein metabolism [GO:0019538], protein catabolism [GO:0030163]	COG2802	Uncharacterized protein
693	TRH32264	Gene693	XM_135827.1	XM_135827	Gi|20983480	AGCCTTAAATTAACCCTTACCCGTATTAAATGTTTAACGGTGTTTTTTTTTTTTTTTTTT	Mus musculus RIKEN cDNA 2810028A01 gene (2810028A01Rik), mRNA	NM_028325	NM_025893.1	ENST00000299903	ri|1500031H04|ZX00042A20|2238	1	uncharacterized	#N/A	#N/A
694	TRH34464	Gene694	XM_135832.1	XM_135832	Gi|20983478	GTGTGTACACTAATGCTGTACTAGATTCCCACAGAACATCTAGCTTTTTTTTTTTTTTTT	Mus musculus expressed sequence AI882074 (AI882074), mRNA	NM_133990	NM_133990.2	ENST00000310242	ri|A530070O09|PX00142E07|1677	1	cell communication [GO:0007154], signal transduction [GO:0007165], cell surface receptor linked signal transduction [GO:0007166]	#N/A	#N/A
695	TRH30953	Gene695	XM_135830.1	XM_135830	Gi|20983476	CTTTCATACAGGGTGCTTGTATCTGTAAATATTTAAGCAACTCGTTTTTTTTTTTTTTTT	Mus musculus RIKEN cDNA 5033414A21 gene (5033414A21Rik), mRNA	#N/A	#N/A	ENST00000276202	ri|5033414A21|PX00037J04|1553	1	uncharacterized	#N/A	#N/A
696	TRH27660	Gene696	XM_141684.1	XM_141684	Gi|20983474	GAGAAACTACTCTGAAAAGCACTTGTGAATCTGAAAATATAAGACGTTTTTTTTTTTTTT	Mus musculus LOC210485 (LOC210485), mRNA	#N/A	#N/A	#N/A	#N/A	0	uncharacterized	#N/A	#N/A
697	TRH30253	Gene697	XM_159156.1	XM_159156	Gi|20983459	CAAAGAAGAGCAAATAAGGTGTCAGTAGAGATCGATGGCTTTTTTTTTTTTTTTTTTTTT	Mus musculus LOC245374 (LOC245374), mRNA	#N/A	#N/A	#N/A	#N/A	0	uncharacterized	#N/A	#N/A
698	TRH22853	Gene698	XM_159155.1	XM_159155	Gi|20983457	AGTGAAGAACTTCTAATTCCTCTAATTTGTCACACAATCACCTTTTTTTTTTTTTTTTTT	Mus musculus LOC245373 (LOC245373), mRNA	#N/A	#N/A	#N/A	#N/A	0	uncharacterized	#N/A	#N/A
699	TRH36887	Gene699	XM_141675.1	XM_141675	Gi|20983455	TTTAGCTGAATCTTCTTATTATCATCTGGGTGTGAAAATTACATATCGTTTTTTTTTTTT	Mus musculus similar to protease (LOC245372), mRNA	#N/A	#N/A	#N/A	ri|F830030F15|PL00006B10|2629	1	electron transport [GO:0006118], tRNA metabolism [GO:0006399], proteolysis and peptidolysis [GO:0006508], cell communication [GO:0007154], signal transduction [GO:0007165], cell surface receptor linked signal transduction [GO:0007166], G-protein coupled receptor protein signaling pathway [GO:0007186], physiological processes [GO:0007582], catabolism [GO:0009056], macromolecule catabolism [GO:0009…	AIR1	COG5082
700	TRH30383	Gene700	XM_159151.1	XM_159151	Gi|20983453	GAGAGTGGTCAGTACGGACTATTTACAGGAGGACGATATGTTTTTTTTTTTTTTTTTTTT	Mus musculus LOC245371 (LOC245371), mRNA	#N/A	#N/A	#N/A	#N/A	0	uncharacterized	#N/A	#N/A
701	TRH22710	Gene701	XM_141671.1	XM_141671	Gi|20983451	AAAGAAGGAACCATAATTCTGCTACACTTGAATATTTAGCGTACATTTTTTTTTTTTTTT	Mus musculus LOC245370 (LOC245370), mRNA	#N/A	#N/A	#N/A	#N/A	1	uncharacterized	rvp	Retroviral aspartyl protease. Single domain as...
702	TRH27725	Gene702	XM_141664.1	XM_141664	Gi|20983445	GAGAAAGCGTTCTCTCAGAAATCCTACCTCATGCTACATCTTTTTTTTTTTTTTTTTTTT	Mus musculus similar to dJ54B20.4 (novel KRAB box containing C2H2 type zinc finger protein) (LOC245367), mRNA	#N/A	#N/A	ENST00000304369	ri|6330583I20|PX00044A20|4075	1	development [GO:0007275], morphogenesis [GO:0009653], organogenesis [GO:0009887], hemopoiesis [GO:0030097]	COG5048	COG5048
703	TRH40707	Gene703	XM_159148.1	XM_159148	Gi|20983443	AGTATTTATTAGAAAAACATCAGAAAGAGGTATCTTTGAGTATCTTCTGACACTAGATTT	Mus musculus LOC245366 (LOC245366), mRNA	#N/A	#N/A	#N/A	#N/A	1	uncharacterized	#N/A	#N/A
704	TRH31113	Gene704	XM_141663.1	XM_141663	Gi|20983441	TACACCTAGCCTCTATAGCTTAACTCAGCCCTGTAGCCCTTTTTTTTTTTTTTTTTTTTT	Mus musculus LOC245365 (LOC245365), mRNA	#N/A	#N/A	#N/A	#N/A	0	uncharacterized	#N/A	#N/A
705	TRH34127	Gene705	XM_141659.1	XM_141659	Gi|20983439	GGCCTCAGTCTAAGTCTAAGTACACATGCACGTACACGTATTTTTTTTTTTTTTTTTTTT	Mus musculus similar to High mobility group protein 2 (HMG-2) (LOC245364), mRNA	#N/A	NG_002424.1	ENST00000296503	ri|2610019J24|ZX00033L19|666	1	DNA metabolism [GO:0006259], DNA packaging [GO:0006323], chromosome organization and biogenesis (sensu Eukarya) [GO:0007001], physiological processes [GO:0007582]	HMG	high mobility group;
706	TRH25352	Gene706	XM_159143.1	XM_159143	Gi|20983429	AGTACAGTGGTCATAAAAGGATCATGTGGGCAATTAGAGTTTTTTTTTTTTTTTTTTTTT	Mus musculus LOC245359 (LOC245359), mRNA	#N/A	#N/A	#N/A	#N/A	0	uncharacterized	#N/A	#N/A
707	TRH29972	Gene707	XM_141645.1	XM_141645	Gi|20983427	GAGGGTGCAGCTTGAGATCTATACTATAGAACTGCTTATCCGTTTTTTTTTTTTTTTTTT	Mus musculus similar to protease (LOC245358), mRNA	#N/A	#N/A	#N/A	ri|C330014B19|PX00076G07|3031	1	electron transport [GO:0006118], tRNA metabolism [GO:0006399], proteolysis and peptidolysis [GO:0006508], cell communication [GO:0007154], signal transduction [GO:0007165], cell surface receptor linked signal transduction [GO:0007166], G-protein coupled receptor protein signaling pathway [GO:0007186], physiological processes [GO:0007582], catabolism [GO:0009056], macromolecule catabolism [GO:0009…	dUTPase	dUTPase. dUTPase hydrolyses dUTP to dUMP a...
708	TRH40698	Gene708	XM_159138.1	XM_159138	Gi|20983419	CTAATGAAGGACATGACAATTATTAATTTCTCTGCAATATATAACAAATTAGACTATGTT	Mus musculus LOC245354 (LOC245354), mRNA	#N/A	#N/A	#N/A	#N/A	0	uncharacterized	#N/A	#N/A
709	TRH27661	Gene709	XM_159125.1	XM_159125	Gi|20983413	AGCACAGATTTATCTGTATTTGGCTATCGTGCAGTTAGCATTTTTTTTTTTTTTTTTTTT	Mus musculus LOC245351 (LOC245351), mRNA	#N/A	#N/A	#N/A	#N/A	0	uncharacterized	#N/A	#N/A
710	TRH32017	Gene710	XM_159117.1	XM_159117	Gi|20983401	AAGAAAGAAAAGATTTATTGAGTTCAATGGTGACTTCCATACCTTTTTTTTTTTTTTTTT	Mus musculus LOC245345 (LOC245345), mRNA	#N/A	#N/A	#N/A	#N/A	0	uncharacterized	#N/A	#N/A
711	TRH39014	Gene711	XM_141612.1	XM_141612	Gi|20983395	AACTTGATTTTATAACCAAGATTTACTTATTGAACCTTGAAGGTCATTCTTTTTTTTTTT	Mus musculus similar to ferritin light chain 1 (LOC245343), mRNA	#N/A	#N/A	#N/A	ri|4933416E14|PX00020O12|1931	1	uncharacterized	ferritin	Ferritin-like domain. This family contain...
712	TRH34381	Gene712	XM_141611.1	XM_141611	Gi|20983393	AGGACATTAAGACCCAGTTTATACTAGCTGTAGAGTGTGCGTTTTTTTTTTTTTTTTTTT	Mus musculus LOC245342 (LOC245342), mRNA	#N/A	#N/A	#N/A	#N/A	1	uncharacterized	#N/A	#N/A
713	TRH33480	Gene713	XM_159160.1	XM_159160	Gi|20983391	ACAGAATATCTATAGTAACCAGGAGCACAGGAGATCTACTTTAAACAGGTTTTTTTTTTT	Mus musculus LOC214457 (LOC214457), mRNA	#N/A	#N/A	#N/A	#N/A	0	uncharacterized	#N/A	#N/A
714	TRH27996	Gene714	XM_159159.1	XM_159159	Gi|20983387	CTAGAAGAACTGATCAACAATCTTGTGGGATCACCCTATGTTTTTTTTTTTTTTTTTTTT	Mus musculus LOC214451 (LOC214451), mRNA	#N/A	#N/A	#N/A	#N/A	0	uncharacterized	#N/A	#N/A
715	TRH30382	Gene715	XM_135805.1	XM_135805	Gi|20983383	ACTTCTGGGAAGGTATTAAAGCACATAATGCAGTTGTTACGTTTTTTTTTTTTTTTTTTT	Mus musculus similar to WD-containing protein (LOC214447), mRNA	#N/A	#N/A	ENST00000254029	ri|9130203L06|PX00061I05|1836	1	uncharacterized	#N/A	#N/A
716	TRH30168	Gene716	XM_159157.1	XM_159157	Gi|20983381	TGCCTAGACCAGAGGAGTACGTTGTCCTTACTCTTGTACATTTTTTTTTTTTTTTTTTTT	Mus musculus LOC214432 (LOC214432), mRNA	#N/A	#N/A	#N/A	#N/A	0	uncharacterized	#N/A	#N/A
717	TRH25053	Gene717	XM_159154.1	XM_159154	Gi|20983377	CAACAATCATAAAATCCTCTATCTTCCCCCTAATAAGGGCTTTTTTTTTTTTTTTTTTTT	Mus musculus LOC214411 (LOC214411), mRNA	#N/A	#N/A	#N/A	#N/A	0	uncharacterized	#N/A	#N/A
718	TRH41448	Gene718	XM_159153.1	XM_159153	Gi|20983375	TATTCTGAGGTGAGTATGTTTACATTAATAGCAATATTTTCAGTAAAAGTTATGCGTTTT	Mus musculus LOC214409 (LOC214409), mRNA	#N/A	#N/A	#N/A	#N/A	0	uncharacterized	#N/A	#N/A
719	TRH26633	Gene719	XM_141673.1	XM_141673	Gi|20983367	TCCTTTTGATGAGGAAACTAGGTTTTCTGTAAGAACAAATCGTTTTTTTTTTTTTTTTTT	Mus musculus similar to testis expressed sequence 13A (LOC236747), mRNA	#N/A	#N/A	#N/A	#N/A	0	uncharacterized	little_fing	Zinc coordinating RNA binding d...
720	TRH39864	Gene720	XM_159152.1	XM_159152	Gi|20983363	TTTGTGCAAAAATCTTTAGAAAATTCCTTAACTAAAAAAGGAATTATGTACTCTTTTTTT	Mus musculus LOC236745 (LOC236745), mRNA	#N/A	#N/A	#N/A	#N/A	0	uncharacterized	#N/A	#N/A
721	TRH40758	Gene721	XM_135789.1	XM_135789	Gi|20983359	CCAAATATGTCTAAACATGTTATCAATTTATTATGTATCATGTTTTCTATGTAAGCTTTT	Mus musculus solute carrier family 6 (neurotransmitter transporter), member 14 (Slc6a14), mRNA	NM_020049	NM_020049.2	ENST00000262821	ri|1110007A17|R000013P02|712	1	organic acid metabolism [GO:0006082], amino acid and derivative metabolism [GO:0006519], amino acid metabolism [GO:0006520], transport [GO:0006810], small molecule transport [GO:0006832], neurotransmitter transport [GO:0006836], physiological processes [GO:0007582], amine metabolism [GO:0009308], carboxylic acid metabolism [GO:0019752]	COG0733	Na+-dependent transporters of the SNF family...
722	TRH32922	Gene722	XM_159150.1	XM_159150	Gi|20983357	CATTTCCAAACTTCTTATATTATTTTGAGACTCACGTGATTGATGTTTTTTTTTTTTTTT	Mus musculus LOC236743 (LOC236743), mRNA	#N/A	#N/A	#N/A	#N/A	0	uncharacterized	#N/A	#N/A
723	TRH22631	Gene723	XM_159149.1	XM_159149	Gi|20983353	AATTTTCTGCAGTTTGTGTCGATAACCAGGTGCATAACTATTTTTTTTTTTTTTTTTTTT	Mus musculus LOC236741 (LOC236741), mRNA	#N/A	#N/A	#N/A	#N/A	0	uncharacterized	#N/A	#N/A
724	TRH40627	Gene724	XM_150393.1	XM_150393	Gi|20983351	ATAGTTAAGATACTAATAATCATTTCAGTGGACCAATTTAAACAGGACATAATTACTTCT	Mus musculus LOC236740 (LOC236740), mRNA	#N/A	#N/A	#N/A	ri|6530421L15|PX00315H19|1972	1	uncharacterized	#N/A	#N/A
725	TRH40472	Gene725	XM_150392.1	XM_150392	Gi|20983349	GGTAATGTCTGTGTTTGTACTGTTTAGTATTTCATTCATTGAGTGTACTAGCTTTTTTTT	Mus musculus hypothetical gene supported by AK013543 (LOC236739), mRNA	#N/A	#N/A	#N/A	ri|2900017D14|ZX00068K22|1191	1	protein modification [GO:0006464], protein amino acid dephosphorylation [GO:0006470], phosphorus metabolism [GO:0006793], phosphate metabolism [GO:0006796], physiological processes [GO:0007582], dephosphorylation [GO:0016311], protein metabolism [GO:0019538]	#N/A	#N/A
726	TRH23767	Gene726	XM_141668.1	XM_141668	Gi|20983347	GAGTAGTAAGAGTGAACAAAAGAACATTGGATCAGAAGACACTATCTTTTTTTTTTTTTT	Mus musculus similar to data source:SPTR, source key:Q99909, evidence:ISS~homolog to SSX3 PROTEIN~putative (LOC236738), mRNA	#N/A	#N/A	#N/A	#N/A	1	uncharacterized	KRAB	krueppel associated box;
727	TRH35783	Gene727	XM_135818.1	XM_135818	Gi|20983339	AGAATGGGGAATTGTTCCTGTAAATATATATTTTTAAAGGTGTTGCTTTTTTTTTTTTTT	Mus musculus similar to ETS-DOMAIN PROTEIN ELK-1 (Elk1), mRNA	NM_007922	NM_007922.1	ENST00000247161	ri|C230030F12|PX00174O15|2248	1	regulation of cell cycle [GO:0000074], oncogenesis [GO:0007048], cell cycle [GO:0007049], physiological processes [GO:0007582], cell proliferation [GO:0008283]	#N/A	#N/A
728	TRH27812	Gene728	XM_135820.1	XM_135820	Gi|20983337	CAGGATATTCGACACTGCTATAACATCCATAACTGTATCATGTTTTTTTTTTTTTTTTTT	Mus musculus properdin factor, complement (Pfc), mRNA	#N/A	#N/A	ENST00000247153	#N/A	1	response to stress [GO:0006950], defense response [GO:0006952], immune response [GO:0006955], complement activation [GO:0006956], complement activation, alternative pathway [GO:0006957], humoral immune response [GO:0006959], cell communication [GO:0007154], physiological processes [GO:0007582], response to external stimulus [GO:0009605], response to biotic stimulus [GO:0009607], response to pest/…	tsp_1	Thrombospondin type 1 domain
729	TRH38337	Gene729	XM_135801.1	XM_135801	Gi|20983327	AGAGTGTATTTTCTTATTGAGACCATACCTTCTTCTCTGTGTTAAGTATCCTTTTTTTTT	Mus musculus similar to Ubiquitin carboxyl-terminal hydrolase 11 (Ubiquitin thiolesterase 11) (Ubiquitin-specific processing protease 11) (Deubiquitinating enzyme 11) (LOC236733), mRNA	NM_145628	NM_145628.2	ENST00000218348	ri|6230415D12|PX00042A14|3444	1	proteolysis and peptidolysis [GO:0006508], ubiquitin-dependent protein catabolism [GO:0006511], physiological processes [GO:0007582], catabolism [GO:0009056], macromolecule catabolism [GO:0009057], protein metabolism [GO:0019538], modification-dependent protein catabolism [GO:0019941], protein catabolism [GO:0030163]	UBP12	Ubiquitin C-terminal hydrolase [Posttranslatio...
730	TRH29575	Gene730	XM_141660.1	XM_141660	Gi|20983323	ATACCCGTTTAGAGTCTCTACAAAGACACATCCTAATTCCTCGTTTTTTTTTTTTTTTTT	Mus musculus similar to data source:MGD, source key:MGI:1341217, evidence:ISS~putative~ubiquitin-activating enzyme E1C (LOC245896), mRNA	NM_011666	NM_011666.1	ENST00000273256	ri|3830409P14|PX00007G18|1276	1	protein modification [GO:0006464], proteolysis and peptidolysis [GO:0006508], ubiquitin-dependent protein catabolism [GO:0006511], ubiquitin cycle [GO:0006512], physiological processes [GO:0007582], catabolism [GO:0009056], macromolecule catabolism [GO:0009057], protein metabolism [GO:0019538], modification-dependent protein catabolism [GO:0019941], protein catabolism [GO:0030163]	UBACT	Repeat in ubiquitin-activating (UBA) protein
731	TRH32770	Gene731	XM_135809.1	XM_135809	Gi|20983321	CAGTGAAGAAGGGAATGATATGGTATTCTGTGATAAGTGTAACGTTTTTTTTTTTTTTTT	Mus musculus similar to KIAA0215 gene product (LOC236730), mRNA	#N/A	#N/A	ENST00000218343	ri|5730598B06|PX00645E12|1157	1	uncharacterized	COG5141	COG5141
732	TRH27937	Gene732	XM_147363.1	XM_147363	Gi|20983319	AATCATGTCTTGTGGTATTATTTGCCGATGATTATACAACTGTTTTTTTTTTTTTTTTTT	Mus musculus retinitis pigmentosa 2 homolog (human) (Rp2h), mRNA	NM_133669	NM_133669.2	ENST00000218340	ri|5530400E15|PX00022H04|1608	1	microtubule cytoskeleton organization and biogenesis [GO:0000226], protein biosynthesis [GO:0006412], protein modification [GO:0006464], protein lipidation [GO:0006497], organelle organization and biogenesis [GO:0006996], cytoskeleton organization and biogenesis [GO:0007010], microtubule-based process [GO:0007017], microtubule nucleation [GO:0007020], tubulin folding [GO:0007021], beta-tubulin fo…	#N/A	#N/A
733	TRH36009	Gene733	XM_135822.1	XM_135822	Gi|20983315	AAACAGATACAATAATGGATGAGACTCTACTCTTGGTGCTAACATTTTTTTTTTTTTTTT	Mus musculus similar to solute carrier family 9 (sodium/hydrogen exchanger), isoform 7; nonselective sodium potassium/proton exchanger (LOC236728), mRNA	NM_177353	NM_177353.2	ENST00000163256	ri|A730067A14|PX00151B08|1295	1	uncharacterized	#N/A	#N/A
734	TRH28678	Gene734	XM_135823.1	XM_135823	Gi|20983313	AAGTGTGTTTGATGTGTTGTATTGACCATGTTAAGACTATTGCTTTTTTTTTTTTTTTTT	Mus musculus similar to solute carrier family 9 (sodium/hydrogen exchanger), isoform 7; nonselective sodium potassium/proton exchanger (LOC236727), mRNA	NM_177353	NM_177353.2	ENST00000163256	ri|A530087D17|PX00142D08|2469	1	transport [GO:0006810], ion transport [GO:0006811], cation transport [GO:0006812], sodium ion transport [GO:0006814], cell ion homeostasis [GO:0006873], regulation of pH [GO:0006885], physiological processes [GO:0007582], monovalent inorganic cation transport [GO:0015672], cell homeostasis [GO:0019725], metal ion transport [GO:0030001], cation homeostasis [GO:0030003], monovalent inorganic cation…	Na_H_Exchanger	Sodium/hydrogen exchanger family. N...
735	TRH27495	Gene735	XM_141657.1	XM_141657	Gi|20983311	TAGCCAACCCTGAACATAGGGAAGTAAAGAAAAGGCTAACTTTTTTTTTTTTTTTTTTTT	Mus musculus LOC236726 (LOC236726), mRNA	#N/A	#N/A	#N/A	#N/A	0	uncharacterized	#N/A	#N/A
736	TRH31212	Gene736	XM_141653.1	XM_141653	Gi|20983307	AGAAATACTATACAGATGGTGATGACATACCAGCTTGTTAGATTGCTTTTTTTTTTTTTT	Mus musculus similar to testis expressed sequence 13A (LOC236724), mRNA	#N/A	#N/A	#N/A	#N/A	1	uncharacterized	Smc	Chromosome segregation ATPases [Cell division an...
737	TRH25767	Gene737	XM_141651.1	XM_141651	Gi|20983303	CATTGAGAAGACAGATACTCAAGCTGAATAGACGATTGCATTTTTTTTTTTTTTTTTTTT	Mus musculus similar to GL004 protein (LOC236722), mRNA	#N/A	#N/A	#N/A	#N/A	1	uncharacterized	#N/A	#N/A
738	TRH23036	Gene738	XM_159144.1	XM_159144	Gi|20983297	CACGAAAACTGAATACAAGAGAGAAGGATCCCACTTACTCTTTTTTTTTTTTTTTTTTTT	Mus musculus LOC236719 (LOC236719), mRNA	#N/A	#N/A	#N/A	#N/A	0	uncharacterized	#N/A	#N/A
739	TRH21007	Gene739	XM_135813.1	XM_135813	Gi|20983295	GATCCTAGATTTGCCTACCGTTACCCAGACTGCAAGTATATTTTTTTTTTTTTTTTTTTT	Mus musculus RIKEN cDNA 4930578C19 gene (4930578C19Rik), mRNA	#N/A	NM_175228.2	ENST00000276046	ri|4930578C19|PX00036J06|1434	1	uncharacterized	#N/A	#N/A
740	TRH37789	Gene740	XM_135790.1	XM_135790	Gi|20983293	GGAAAATAACTAGCCTAGCTGGTCATTTCTTTGTAAGGTAGTTAGCTTTTTTTTTTTTTT	Mus musculus ubiquitously transcribed tetratricopeptide repeat gene, X chromosome (Utx), mRNA	#N/A	NM_009484.1	ENST00000275979	ri|B230209C05|PX00069K23|1536	1	transport [GO:0006810], physiological processes [GO:0007582]	JmjC	A domain family that is part of the cupin me...
741	TRH37676	Gene741	XM_135794.1	XM_135794	Gi|20983291	TGTTTAGTAGGAATACCGTTCGCATGATCTACTCTCCTATAGGTTTTTTTTTTTTTTTTT	Mus musculus RIKEN cDNA 1700094E07 gene (1700094E07Rik), mRNA	#N/A	#N/A	#N/A	ri|1700094E07|ZX00077C18|840	1	protein modification [GO:0006464], protein amino acid dephosphorylation [GO:0006470], phosphorus metabolism [GO:0006793], phosphate metabolism [GO:0006796], physiological processes [GO:0007582], dephosphorylation [GO:0016311], protein metabolism [GO:0019538]	CDC14	Predicted protein-tyrosine phosphatase [Signal...
742	TRH41114	Gene742	XM_141648.1	XM_141648	Gi|20983289	TACCCACACAACATAATAGGTTGAGCAACTGCGTAGTTAGTTTTTTTTTTTTTTTTTTTT	Mus musculus LOC236718 (LOC236718), mRNA	#N/A	#N/A	#N/A	#N/A	1	uncharacterized	#N/A	#N/A
743	TRH27902	Gene743	XM_159142.1	XM_159142	Gi|20983285	CATTGCCAATATCTATGTTTATAATTTGGCTGAGCTGATCTTTTTTTTTTTTTTTTTTTT	Mus musculus LOC236716 (LOC236716), mRNA	#N/A	#N/A	#N/A	#N/A	0	uncharacterized	#N/A	#N/A
744	TRH41096	Gene744	XM_135811.1	XM_135811	Gi|20983281	TAAAATTATAGCTTAAATATAATTGCTTCCTTGATTATATGATGTAAGCACTAGGGCTTT	Mus musculus RIKEN cDNA 1500005J14 gene (1500005J14Rik), mRNA	NM_028058	NM_028058.1	ENST00000265830	ri|1810033P05|R000023O10|1032	1	uncharacterized	COG2383	Uncharacterized conserved protein [Function ...
745	TRH31296	Gene745	XM_135814.1	XM_135814	Gi|20983277	GTTTGAAGACAAAGACCATCAAATAAATTATGAGATATTTTTCTCCGTTTTTTTTTTTTT	Mus musculus RIKEN cDNA 4933407D04 gene (4933407D04Rik), mRNA	#N/A	#N/A	ENST00000329584	ri|4933407D04|PX00019F06|2370	1	uncharacterized	DM10	Domains in hypothetical proteins in Drosophi...
746	TRH27411	Gene746	XM_135821.1	XM_135821	Gi|20983275	ACTTATTGTCTGAAATTTTTGTTTCAATATATTTTTGGTCCTCGATTTTTTTTTTTTTTT	Mus musculus similar to Norrie disease homolog (LOC236713), mRNA	NM_010883	NM_010883.1	ENST00000244349	#N/A	1	organelle organization and biogenesis [GO:0006996], cytoplasm organization and biogenesis [GO:0007028], vacuole organization and biogenesis [GO:0007033], cell communication [GO:0007154], signal transduction [GO:0007165], cell-cell signaling [GO:0007267], development [GO:0007275], neurogenesis [GO:0007399], physiological processes [GO:0007582], sensory perception [GO:0007600], vision [GO:0007601],…	CT	C-terminal cystine knot-like domain (CTCK); Th...
747	TRH41319	Gene747	XM_135824.1	XM_135824	Gi|20983273	ATACTATACTTCATTGTCTACTTTAAAGTTAAATAAACCAAATGCAACAAAGGTAAACCT	Mus musculus similar to Amine oxidase [flavin-containing] B (Monoamine oxidase) (MAO-B) (LOC236712), mRNA	NM_172778	NM_172778.1	ENST00000265833	ri|6330414K01|PX00008P06|2395	1	electron transport [GO:0006118], physiological processes [GO:0007582]	Amino_oxidase	Flavin containing amine oxidoreducta...
748	TRH36076	Gene748	XM_135807.1	XM_135807	Gi|20983269	ACCTAGCTAATTTCCATAAGAATGAGTTTCATCTTGTTTGTTAGACTAATTTTTTTTTTT	Mus musculus similar to Amine oxidase [flavin-containing] A (Monoamine oxidase) (MAO-A) (LOC236710), mRNA	NM_173740	NM_173740.1	#N/A	ri|1110061B18|R000018N22|1940	1	regulation of neurotransmitter levels [GO:0001505], alcohol metabolism [GO:0006066], electron transport [GO:0006118], amino acid and derivative metabolism [GO:0006519], amino acid derivative metabolism [GO:0006575], biogenic amine metabolism [GO:0006576], catecholamine metabolism [GO:0006584], aromatic compound metabolism [GO:0006725], cell communication [GO:0007154], cell-cell signaling [GO:0007…	Amino_oxidase	Flavin containing amine oxidoreducta...
749	TRH37561	Gene749	XM_141637.1	XM_141637	Gi|20983253	CACTTGTGCTATTAAAAGTATGTGTTATCTTCAAGGTTCAGTATACTAACAGCTTTTTTT	Mus musculus similar to amine oxidase (flavin-containing) (EC 1.4.3.4) A - rat (tentative sequence) (LOC236702), mRNA	#N/A	NM_026456.2	#N/A	#N/A	1	regulation of transcription from Pol II promoter [GO:0006357], physiological processes [GO:0007582]	Skp1	Found in Skp1 protein family; Family of Skp1...
750	TRH31309	Gene750	XM_159135.1	XM_159135	Gi|20983251	ATAACCAGGCATTCCAAGAATTTCTAACTGCTCTGTATATAAGTGTTTTTTTTTTTTTTT	Mus musculus LOC236701 (LOC236701), mRNA	#N/A	#N/A	#N/A	#N/A	0	uncharacterized	#N/A	#N/A
751	TRH36503	Gene751	XM_159134.1	XM_159134	Gi|20983247	ATAAAGACAGACAAGAAGAAAAAGGTAAAGTTATATCTTTTGAGGTATGGATTTTTTTTT	Mus musculus LOC236699 (LOC236699), mRNA	#N/A	#N/A	#N/A	#N/A	0	uncharacterized	#N/A	#N/A
752	TRH25261	Gene752	XM_159133.1	XM_159133	Gi|20983243	AAAGCTTGATAGTATCAGTGGAGGACAAACACCGAGTTCTTTTTTTTTTTTTTTTTTTTT	Mus musculus LOC236697 (LOC236697), mRNA	#N/A	#N/A	#N/A	#N/A	0	uncharacterized	#N/A	#N/A
753	TRH33263	Gene753	XM_159131.1	XM_159131	Gi|20983239	AAACTGCTCGACACACTGACAATTAACCAGTACGCTTTATTTTTTTTTTTTTTTTTTTTT	Mus musculus LOC236695 (LOC236695), mRNA	#N/A	#N/A	#N/A	#N/A	0	uncharacterized	#N/A	#N/A
754	TRH29146	Gene754	XM_159129.1	XM_159129	Gi|20983235	AGAATATCCTTACACTCTTATACTTCCTGAGTTTGGATTGATTGACATTTTTTTTTTTTT	Mus musculus LOC236693 (LOC236693), mRNA	#N/A	#N/A	#N/A	#N/A	0	uncharacterized	#N/A	#N/A
755	TRH35834	Gene755	XM_125380.1	XM_125380	Gi|20983231	GTTGTCTAAGAGTATTAACGTTTTAATTAAGCAAAGAAATGCGGATTTTTTTTTTTTTTT	Mus musculus similar to calcium/calmodulin-dependent serine protein kinase (MAGUK family) (LOC236691), mRNA	NM_009806	NM_146233.1	ENST00000318588	#N/A	1	protein modification [GO:0006464], protein amino acid phosphorylation [GO:0006468], phosphorus metabolism [GO:0006793], phosphate metabolism [GO:0006796], cell communication [GO:0007154], cell adhesion [GO:0007155], signal transduction [GO:0007165], intracellular signaling cascade [GO:0007242], physiological processes [GO:0007582], phosphorylation [GO:0016310], protein metabolism [GO:0019538]	GuKc	Guanylate kinase homologues. Active enzymes ...
756	TRH24017	Gene756	XM_141631.1	XM_141631	Gi|20983221	AGGAGTAGACAGCACTGTGGATTGCTAGAGAAAGGTCTTCTTTTTTTTTTTTTTTTTTTT	Mus musculus LOC236686 (LOC236686), mRNA	#N/A	#N/A	#N/A	#N/A	0	uncharacterized	#N/A	#N/A
757	TRH39351	Gene757	XM_159127.1	XM_159127	Gi|20983219	CCTAAGTGCTATTAAAAGTAACAACAAGGGCAAAACTAAACTTACCCTTTTTTTTTTTTT	Mus musculus LOC236685 (LOC236685), mRNA	#N/A	#N/A	#N/A	#N/A	0	uncharacterized	#N/A	#N/A
758	TRH32015	Gene758	XM_141630.1	XM_141630	Gi|20983217	CAAAAGTTGAACGTTACAAGTTAATGACCAATATTTATGGTCCTTTTTTTTTTTTTTTTT	Mus musculus similar to Endogenous retrovirus HERV-K10 putative protease (LOC236684), mRNA	#N/A	#N/A	#N/A	#N/A	1	uncharacterized	dUTPase	dUTPase. dUTPase hydrolyses dUTP to dUMP a...
759	TRH29883	Gene759	XM_125379.1	XM_125379	Gi|20983211	CTCTTTCAATGTTTAGGCAGATCGTTAACTATGAGCTAGCCTTTTTTTTTTTTTTTTTTT	Mus musculus similar to DEAD-box protein 3 (DEAD-box RNA helicase DEAD3) (mDEAD3) (Embryonic RNA helicase) (D1PAS1 related sequence 2) (LOC236681), mRNA	NM_010028	NM_008015.1	ENST00000173745	ri|4921521M13|PX00014B10|3212	1	reproduction [GO:0000003], development [GO:0007275], gametogenesis [GO:0007276], spermatogenesis [GO:0007283], sexual reproduction [GO:0019953]	DEAD	DEAD/DEAH box helicase. Members of this famil...
760	TRH39711	Gene760	XM_135804.1	XM_135804	Gi|20983205	AGTAACTGGTACTAGTTATGTTATCTTACCATCTGACATGCGACTTTGTTTTTTTTTTTT	Mus musculus similar to PROBABLE UBIQUITIN CARBOXYL-TERMINAL HYDROLASE FAF-X (UBIQUITIN THIOLESTERASE FAF-X) (UBIQUITIN-SPECIFIC PROCESSING PROTEASE FAF-X) (DEUBIQUITINATING ENZYME FAF-X) (FAT FACETS PROTEIN RELATED, X-LINKED) (UBIQUITIN-SPECIFIC PROTEASE 9, X ... (LOC236678), mRNA	NM_009481	NM_148943.1	ENST00000232487	ri|4631404M21|PX00011O24|3020	1	proteolysis and peptidolysis [GO:0006508], ubiquitin-dependent protein catabolism [GO:0006511], physiological processes [GO:0007582], catabolism [GO:0009056], macromolecule catabolism [GO:0009057], protein metabolism [GO:0019538], modification-dependent protein catabolism [GO:0019941], protein catabolism [GO:0030163]	COG5077	COG5077
761	TRH33352	Gene761	XM_135812.1	XM_135812	Gi|20983199	GACGTTACTATGTTCCCCGAACTACCTAGAAGAAACGCTCTTTTTTTTTTTTTTTTTTTT	Mus musculus RIKEN cDNA 1810030O07 gene (1810030O07Rik), mRNA	#N/A	NM_175141.2	ENST00000327877	ri|1810030O07|R000023G22|1220	1	uncharacterized	#N/A	#N/A
762	TRH34248	Gene762	XM_135798.1	XM_135798	Gi|20983195	CAGCCCAAAAATACTGGATATGCTTATCCAATCGCTTAGTTTTTTTTTTTTTTTTTTTTT	Mus musculus RIKEN cDNA 5730403E06 gene (5730403E06Rik), mRNA	NM_027439	NM_027439.2	ENST00000333353	ri|5730403E06|PX00002G09|1989	1	transport [GO:0006810], ion transport [GO:0006811], cation transport [GO:0006812], hydrogen transport [GO:0006818], physiological processes [GO:0007582], monovalent inorganic cation transport [GO:0015672], proton transport [GO:0015992]	#N/A	#N/A
763	TRH41154	Gene763	XM_141623.1	XM_141623	Gi|20983193	AAGAACGATGCACCTCTAATAGGTCAGCCGAATATAACAGTTTTTTTTTTTTTTTTTTTT	Mus musculus LOC236674 (LOC236674), mRNA	#N/A	#N/A	#N/A	#N/A	0	uncharacterized	#N/A	#N/A
764	TRH23436	Gene764	XM_159121.1	XM_159121	Gi|20983189	ATCTGATAACAAGTGAGATCACAAGTGTCCATCTACGCAATTTTTTTTTTTTTTTTTTTT	Mus musculus LOC236672 (LOC236672), mRNA	#N/A	#N/A	#N/A	#N/A	0	uncharacterized	#N/A	#N/A
765	TRH29574	Gene765	XM_135815.1	XM_135815	Gi|20983183	TATCCTAATTTAAAAGCTGTGAAATTACTTTTCACACATCAAACCGTTTTTTTTTTTTTT	Mus musculus RIKEN cDNA 8430401K06 gene (8430401K06Rik), mRNA	NM_029510	NM_029510.1	ENST00000331797	ri|8430401K06|PX00024B08|1630	1	uncharacterized	Arp	FOG: Ankyrin repeat [General function prediction...
766	TRH22544	Gene766	XM_159118.1	XM_159118	Gi|20983179	AGATGTCACCTCTGAGTACAATCACTCGGAGTGTCTAATCTTTTTTTTTTTTTTTTTTTT	Mus musculus LOC236668 (LOC236668), mRNA	#N/A	#N/A	#N/A	#N/A	0	uncharacterized	#N/A	#N/A
767	TRH22569	Gene767	XM_159114.1	XM_159114	Gi|20983171	GTGTCTAGATAAGCCTAGTAGATTTAAACACCCTTTCTCCCCCTTTTTTTTTTTTTTTTT	Mus musculus LOC236664 (LOC236664), mRNA	#N/A	#N/A	#N/A	#N/A	0	uncharacterized	#N/A	#N/A
768	TRH24705	Gene768	XM_159113.1	XM_159113	Gi|20983161	TACAAGATAGCATCCCTGAGAACTTCTGTTAAGCGAAAGCTTTTTTTTTTTTTTTTTTTT	Mus musculus LOC236659 (LOC236659), mRNA	#N/A	#N/A	#N/A	#N/A	0	uncharacterized	#N/A	#N/A
769	TRH23133	Gene769	XM_159112.1	XM_159112	Gi|20983159	AAGGAGACCTGACCATTAGTGATATGAAACCATATTGCGTTTTTTTTTTTTTTTTTTTTT	Mus musculus LOC236658 (LOC236658), mRNA	#N/A	#N/A	#N/A	#N/A	0	uncharacterized	#N/A	#N/A
770	TRH33410	Gene770	XM_159111.1	XM_159111	Gi|20983155	GACTGTAAAATAAAGTATAAAAAGGCCACAGTCCACGAAAGCTTTTTTTTTTTTTTTTTT	Mus musculus LOC236656 (LOC236656), mRNA	#N/A	#N/A	#N/A	#N/A	0	uncharacterized	#N/A	#N/A
771	TRH40625	Gene771	XM_159110.1	XM_159110	Gi|20983153	ACCTTTGATACTCACTGTTACCATGTATCTTTATACCTTATTACCCTACAGTCTTTTTTT	Mus musculus LOC236655 (LOC236655), mRNA	#N/A	#N/A	#N/A	#N/A	0	uncharacterized	#N/A	#N/A
772	TRH23132	Gene772	XM_159109.1	XM_159109	Gi|20983151	ACAGAGGAGAACTATGGGAAGGCTAGACTTTTTACTGTCATTTTTTTTTTTTTTTTTTTT	Mus musculus LOC236654 (LOC236654), mRNA	#N/A	#N/A	#N/A	#N/A	0	uncharacterized	#N/A	#N/A
773	TRH23233	Gene773	XM_135806.1	XM_135806	Gi|20983147	AAGTCTTTCAGATCTCTTTGCTTTGAAACTTCGTCGATTCTTTTTTTTTTTTTTTTTTTT	Mus musculus similar to RIKEN cDNA 3110038L01 (LOC236652), mRNA	NM_026524	NM_026524.2	ENST00000297879	ri|1110032C02|R000017K10|1542	1	uncharacterized	#N/A	#N/A
774	TRH41103	Gene774	XM_135792.1	XM_135792	Gi|20983141	CAGAATGTCTTATTTTGTAACAACTGACTACATTTAGTAATAGGTACACATGTATATGGT	Mus musculus similar to ubiquitin conjugating enzyme E2I (homologous to yeast UBC9) (LOC236649), mRNA	NM_011665	NM_011665.2	ENST00000219558	ri|1010001P20|R000005D24|1051	1	protein modification [GO:0006464], proteolysis and peptidolysis [GO:0006508], ubiquitin-dependent protein catabolism [GO:0006511], ubiquitin cycle [GO:0006512], physiological processes [GO:0007582], catabolism [GO:0009056], macromolecule catabolism [GO:0009057], protein metabolism [GO:0019538], modification-dependent protein catabolism [GO:0019941], protein catabolism [GO:0030163]	COG5078	COG5078
775	TRH32550	Gene775	XM_159107.1	XM_159107	Gi|20983137	AGTCGTCCTAATTCAGATTACTTCACAGTTGGTGCCCTTATTTTTTTTTTTTTTTTTTTT	Mus musculus LOC236647 (LOC236647), mRNA	#N/A	#N/A	#N/A	#N/A	0	uncharacterized	#N/A	#N/A
776	TRH36465	Gene776	XM_159106.1	XM_159106	Gi|20983135	GTCCTGTCTATCCTTCAACTTCCTACCAATAGACTTGTGTACGTTTTTTTTTTTTTTTTT	Mus musculus LOC236646 (LOC236646), mRNA	#N/A	#N/A	#N/A	#N/A	0	uncharacterized	#N/A	#N/A
777	TRH26925	Gene777	XM_159105.1	XM_159105	Gi|20983133	ACCTATCATATAACTTACATCAGCAGAAAGGAACAAAAAAGAGCGTTTTTTTTTTTTTTT	Mus musculus LOC236645 (LOC236645), mRNA	#N/A	#N/A	#N/A	#N/A	1	cellular morphogenesis [GO:0000902], cellular morphogenesis during differentiation [GO:0000904], eye morphogenesis [GO:0001654], electron transport [GO:0006118], development [GO:0007275], physiological processes [GO:0007582], sensory perception [GO:0007600], vision [GO:0007601], response to radiation [GO:0009314], response to light [GO:0009416], perception of external stimulus [GO:0009581], perce…	#N/A	#N/A
778	TRH40992	Gene778	XM_135797.1	XM_135797	Gi|20983127	CTACGCCTGTTTTGTTTACGGATATGCTCAATTATGTGACTTTTTTTTTTTTTTTTTTTT	Mus musculus RIKEN cDNA 4930557A04 gene (4930557A04Rik), mRNA	#N/A	#N/A	#N/A	ri|4930557A04|PX00035D08|553	1	uncharacterized	H2A	Histone 2A;
779	TRH27116	Gene779	XM_159141.1	XM_159141	Gi|20983125	ACTTTGCTCAGCACTGTACCTTAAGTATGCTAGCGATTACTTTTTTTTTTTTTTTTTTTT	Mus musculus LOC236642 (LOC236642), mRNA	#N/A	#N/A	#N/A	#N/A	0	uncharacterized	#N/A	#N/A
780	TRH37588	Gene780	XM_159104.1	XM_159104	Gi|20983104	CCTTTAATAGAATATGAAGACATCTTGAATATGAGTATGACTGCTACTGATCTTTTTTTT	Mus musculus LOC236638 (LOC236638), mRNA	#N/A	#N/A	#N/A	#N/A	0	uncharacterized	#N/A	#N/A
781	TRH26311	Gene781	XM_159102.1	XM_159102	Gi|20983100	ACAGATTCTAGGAGAAGTTAGATCCTCACCAGCTACGGGTTTTTTTTTTTTTTTTTTTTT	Mus musculus LOC236636 (LOC236636), mRNA	#N/A	#N/A	#N/A	#N/A	0	uncharacterized	#N/A	#N/A
782	TRH41463	Gene782	XM_135786.1	XM_135786	Gi|20983096	TTCTTAGTCTTTTTATATCTAGCATACATTACTTGATATATGGTAGGCGTCACTTTTTTT	Mus musculus similar to RIKEN cDNA 4933436C10 (LOC236634), mRNA	NM_021431	NM_021431.1	ENST00000242415	ri|9630032L23|PX00115N08|2067	1	uncharacterized	NUDIX	NUDIX domain
783	TRH28018	Gene783	XM_135784.1	XM_135784	Gi|20983094	ACCAGTGAAATGTATTGTGTCCCCATATCTTACAGACGTTTTTTTTTTTTTTTTTTTTTT	Mus musculus nudix (nucleoside diphosphate linked moiety X)-type motif 11 (Nudt11), mRNA	NM_021431	NM_021431.1	ENST00000242415	ri|9630032L23|PX00115N08|2067	1	uncharacterized	NUDIX	NUDIX domain
784	TRH22661	Gene784	XM_159100.1	XM_159100	Gi|20983092	CTCGACATTTTCGGCAGACTCTTGTTTTATAAGCCATTACTTTTTTTTTTTTTTTTTTTT	Mus musculus LOC236633 (LOC236633), mRNA	#N/A	#N/A	#N/A	#N/A	0	uncharacterized	#N/A	#N/A
785	TRH37566	Gene785	XM_159098.1	XM_159098	Gi|20983088	GACTAGAGTCTATAGTGTCCACACTACTAACCAACAGGCTAAACCTTTTTTTTTTTTTTT	Mus musculus LOC236631 (LOC236631), mRNA	#N/A	#N/A	#N/A	#N/A	1	uncharacterized	#N/A	#N/A
786	TRH33499	Gene786	XM_159097.1	XM_159097	Gi|20983077	CTCTAGAAACTGGATTAGTTTAGTGATAAGAACAGGAACCGAGTGTTTTTTTTTTTTTTT	Mus musculus LOC245339 (LOC245339), mRNA	#N/A	#N/A	#N/A	#N/A	0	uncharacterized	#N/A	#N/A
787	TRH22481	Gene787	XM_159095.1	XM_159095	Gi|20983073	AAACATGATAAAGACCATTTTGCTGTTAGAAAATGTGTAGAACCTTTTTTTTTTTTTTTT	Mus musculus LOC245337 (LOC245337), mRNA	#N/A	#N/A	#N/A	#N/A	0	uncharacterized	#N/A	#N/A
788	TRH27684	Gene788	XM_141597.1	XM_141597	Gi|20983069	CTGAAGTTATTGTCAACAATCAGTGCTCTACAACTAACTTGCTTTTTTTTTTTTTTTTTT	Mus musculus A kinase (PRKA) anchor protein 4 (Akap4), mRNA	#N/A	NM_009651.1	ENST00000276013	ri|4933426G17|PX00020L03|2113	1	reproduction [GO:0000003], cell motility [GO:0006928], cell communication [GO:0007154], signal transduction [GO:0007165], cell surface receptor linked signal transduction [GO:0007166], enzyme linked receptor protein signaling pathway [GO:0007167], transmembrane receptor protein serine/threonine kinase signaling pathway [GO:0007178], development [GO:0007275], fertilization (sensu Animalia) [GO:000…	#N/A	#N/A
789	TRH32921	Gene789	XM_141596.1	XM_141596	Gi|20983067	CTAACATACTGAATGATGTGTTCTATAGCCAAGACAGTGGTAACGTTTTTTTTTTTTTTT	Mus musculus similar to Diacylglycerol kinase, delta (Diglyceride kinase) (DGK-delta) (DAG kinase delta) (130 kDa diacylglycerol kinase) (LOC245335), mRNA	#N/A	#N/A	ENST00000289280	#N/A	1	cell communication [GO:0007154], signal transduction [GO:0007165], cell surface receptor linked signal transduction [GO:0007166], G-protein coupled receptor protein signaling pathway [GO:0007186], G-protein signaling, coupled to IP3 second messenger (phospholipase C activating) [GO:0007200], protein kinase C activation [GO:0007205]	DAGKa	Diacylglycerol kinase accessory domain (pres...
790	TRH32883	Gene790	XM_135774.1	XM_135774	Gi|20983063	TTGAGGAGGCATAGTAAGTAGTTTATCCCCTTCCCCTTAGTTTTTTTTTTTTTTTTTTTT	Mus musculus similar to amino acid transporter system N2 (LOC209837), mRNA	NM_172479	NM_172479.1	ENST00000201920	ri|E330031E14|PX00212A20|1850	1	transport [GO:0006810], amino acid transport [GO:0006865], physiological processes [GO:0007582], amine/polyamine transport [GO:0015837]	Aa_trans	Transmembrane amino acid transporter prot...
791	TRH25144	Gene791	XM_125371.1	XM_125371	Gi|20983059	CTTAACACATTAAGAGTTTGCAGGAAAAATCAAACTAATACAGCCTTTTTTTTTTTTTTT	Mus musculus similar to expressed sequence AI931847 (LOC209825), mRNA	NM_133991	NM_133991.1	ENST00000019019	ri|1110063E01|R000019C05|1048	1	transcription from Pol I promoter [GO:0006360], rRNA processing [GO:0006364], RNA processing [GO:0006396], cytoplasm organization and biogenesis [GO:0007028], ribosome biogenesis [GO:0007046], physiological processes [GO:0007582], RNA metabolism [GO:0016070], ribosome biogenesis and assembly [GO:0042254]	FtsJ	23S rRNA methylase [Translation
792	TRH39228	Gene792	XM_135776.1	XM_135776	Gi|20983057	TCTCCCTTTTTTATATGCAGTTTGTTATTGTCGAATAAAAGTAGAACTTTTTTTTTTTTT	Mus musculus porcupine homolog (Drosophila) (Ppn-pending), mRNA	NM_023638	NM_023638.1	ENST00000218435	ri|2410004O13|ZX00041O08|1325	1	physiological processes [GO:0007582], glycoprotein metabolism [GO:0009100], protein metabolism [GO:0019538]	COG5202	COG5202
793	TRH37586	Gene793	XM_135782.1	XM_135782	Gi|20983055	CCTCGTTCTGTTTTTGTTGTTTCTAAACTATACTTTCCATATACAAAGGTTTTTTTTTTT	Mus musculus similar to located at OATL1 (LOC209815), mRNA	NM_172478	NM_172478.1	ENST00000156097	ri|A530047E07|PX00141H04|2371	1	uncharacterized	COG5210	COG5210
794	TRH39242	Gene794	XM_135777.1	XM_135777	Gi|20983053	CTTCAGGGTCAGTGATTTTTCTATGAGGACTGTAACTTACTATAGCTTTTTTTTTTTTTT	Mus musculus RIKEN cDNA 1700060B08 gene (1700060B08Rik), mRNA	NM_026137	NM_026137.1	ENST00000218056	ri|1700060B08|ZX00075M20|1622	1	uncharacterized	COG2319	FOG: WD40 repeat [General function predictio...
795	TRH31271	Gene795	XM_135780.1	XM_135780	Gi|20983045	AGCATTGTGTTTCGGAGACCAAAAATTTAACTTACACGAGTTTTTTTTTTTTTTTTTTTT	Mus musculus RIKEN cDNA 2010001H14 gene (2010001H14Rik), mRNA	NM_027227	NM_027227.1	ENST00000303227	ri|2010001H14|ZX00043F05|675	1	uncharacterized	COG2514	Predicted ring-cleavage extradiol dioxygenas...
796	TRH28512	Gene796	XM_125374.1	XM_125374	Gi|20983041	TATTTAAGTACAAATCCTTTTCAAAGGACTCTAGTGTTCAGTTGTTGTTTTTTTTTTTTT	Mus musculus similar to Histone deacetylase 6 (HD6) (Histone deacetylase mHDA2) (LOC236626), mRNA	NM_010413	NM_010413.2	ENST00000209500	#N/A	1	protein polyubiquitination [GO:0000209], microtubule cytoskeleton organization and biogenesis [GO:0000226], DNA metabolism [GO:0006259], DNA packaging [GO:0006323], establishment and/or maintenance of chromatin architecture [GO:0006325], protein modification [GO:0006464], protein amino acid deacetylation [GO:0006476], proteolysis and peptidolysis [GO:0006508], ubiquitin-dependent protein cataboli…	HisDeac1	RPD3 like Histone decetylase domain
797	TRH28545	Gene797	XM_150385.1	XM_150385	Gi|20983033	GTTCTTACCAGACTTTAGGGGTGGGGGTATTACCGTATTTTTTTTTTTTTTTTTTTTTTT	Mus musculus similar to DNA segment, Chr X, Immunex 46, expressed (LOC236625), mRNA	NM_138604	NM_138604.2	#N/A	ri|2310034M14|ZX00039F06|1434	1	uncharacterized	#N/A	#N/A
798	TRH29311	Gene798	XM_135769.1	XM_135769	Gi|20983029	GGTCTGTAGGTTTGACTAAAATAATAAATGCTAGGCGTGTTTGTTTTTTTTTTTTTTTTT	Mus musculus similar to TRANSCRIPTION FACTOR E3 (LOC209446), mRNA	NM_172472	NM_172472.1	ENST00000315869	ri|F830016E06|PL00005P01|2928	1	oncogenesis [GO:0007048]	HLH	helix loop helix domain;
799	TRH33525	Gene799	XM_135773.1	XM_135773	Gi|20983027	CTGATATCGAGTTAGAAAACATCCTCGATCCTGACAGCTTTTTTTTTTTTTTTTTTTTTT	Mus musculus similar to transcription factor TFE3 (LOC236624), mRNA	NM_172472	NM_172472.1	ENST00000315869	ri|F830016E06|PL00005P01|2928	1	oncogenesis [GO:0007048]	#N/A	#N/A
800	TRH40575	Gene800	XM_135765.1	XM_135765	Gi|20983019	AAGGGATTATACTAATCCAACCTAAGGATTTAAAAATAATGGTTACCAGGTTTTTTTTTT	Mus musculus DNA segment, Chr X, Immunex 38, expressed (DXImx38e), mRNA	NM_172372	NM_172372.1	ENST00000218165	ri|8430414I19|PX00024N18|1584	1	uncharacterized	COG2319	FOG: WD40 repeat [General function predictio...
801	TRH33546	Gene801	XM_141599.1	XM_141599	Gi|20983015	GCTAAAAGGTTTCAAGCCCCCTTCTTCTAATTATAAGCACTTTTTTTTTTTTTTTTTTTT	Mus musculus similar to cyclophilin 18 (LOC209404), mRNA	#N/A	#N/A	#N/A	#N/A	1	protein folding [GO:0006457], physiological processes [GO:0007582], protein metabolism [GO:0019538]	PpiB	Peptidyl-prolyl cis-trans isomerase (rotamase) ...
802	TRH31466	Gene802	XM_135772.1	XM_135772	Gi|20983011	TTAAGTGCAGACCTATTTCTGGAGTAATGCTGAAGTGTGGTTTTTTTTTTTTTTTTTTTT	Mus musculus similar to LIM domain only 6 (LOC236621), mRNA	NM_175097	NM_175097.2	ENST00000012407	ri|A030011A22|PX00063H13|2137	1	uncharacterized	#N/A	#N/A
803	TRH29556	Gene803	XM_125375.1	XM_125375	Gi|20983009	AGGTGAGTTTTGCTAAAAGTAGGAAGGAGTACTCCTGATTCTTTTTTTTTTTTTTTTTTT	Mus musculus synaptophysin (Syp), mRNA	NM_009305	NM_009305.1	ENST00000263233	ri|9530025M18|PX00111P12|1824	1	transport [GO:0006810], endocytosis [GO:0006897], cell communication [GO:0007154], cell-cell signaling [GO:0007267], synaptic transmission [GO:0007268], physiological processes [GO:0007582], vesicle-mediated transport [GO:0016192], transmission of nerve impulse [GO:0019226]	Synaptophysin	Synaptophysin / synaptoporin
804	TRH36592	Gene804	XM_125368.1	XM_125368	Gi|20983003	AATTACCCAGAGATATATTTATTAACAACCAACCTGTGCAACCTTTTTTTTTTTTTTTTT	Mus musculus DNA segment, Chr X, Immunex 48, expressed (DXImx48e), mRNA	NM_138605	NM_138605.1	ENST00000055335	ri|C130038K05|PX00169G08|3456	1	transport [GO:0006810], organelle organization and biogenesis [GO:0006996], cytoskeleton organization and biogenesis [GO:0007010], microtubule-based process [GO:0007017], microtubule-based movement [GO:0007018], cytoplasm organization and biogenesis [GO:0007028], physiological processes [GO:0007582]	CBM_21	Putative phosphatase regulatory subunit. Th...
805	TRH40589	Gene805	XM_141598.1	XM_141598	Gi|20982999	TGAAAGATATCCATAGACATAAAAAGAATATACCCACATGTTATCTAGCTTCTTTTTTTT	Mus musculus similar to 60S ribosomal protein L23A like (LOC209100), mRNA	#N/A	#N/A	#N/A	#N/A	0	uncharacterized	#N/A	#N/A
806	TRH31909	Gene806	XM_159094.1	XM_159094	Gi|20982997	ACTGATGACTCCATAAGCCATTTAAATAGCACTAATCCTATTATGCTTTTTTTTTTTTTT	Mus musculus LOC209099 (LOC209099), mRNA	#N/A	#N/A	#N/A	#N/A	0	uncharacterized	#N/A	#N/A
807	TRH28017	Gene807	XM_135779.1	XM_135779	Gi|20982991	AGAATGTGTTTGAGAAGTATTCTGAAGAGACCTACTTTGAAGTCGTTTTTTTTTTTTTTT	Mus musculus similar to cyclin B3 (LOC209091), mRNA	#N/A	#N/A	#N/A	#N/A	0	regulation of cell cycle [GO:0000074], M phase [GO:0000279], cell cycle [GO:0007049], physiological processes [GO:0007582], cell proliferation [GO:0008283], cytokinesis [GO:0016288]	COG5024	COG5024
808	TRH30727	Gene808	XM_142902.1	XM_142902	Gi|20982865	GGTTTTCAAGTAAGAGTCTATAGGAGTAACCCACGCAGGATTTTTTTTTTTTTTTTTTTT	Mus musculus similar to hypothetical protein MGC10818 (LOC245264), mRNA	#N/A	#N/A	#N/A	#N/A	1	uncharacterized	#N/A	#N/A
809	TRH40127	Gene809	XM_135701.1	XM_135701	Gi|20982792	GAAATGACTGTTTTACTGTTAAAATAATGTATACTCTTATTTTCTTCCTTTCATGGTTTT	Mus musculus similar to RhoGEF glutamate transport modulator GTRAP48 (LOC236514), mRNA	#N/A	#N/A	#N/A	ri|4932408M05|PX00017B07|3956	1	uncharacterized	#N/A	#N/A
810	TRH41429	Gene810	XM_147358.1	XM_147358	Gi|20982786	AAAATCACTGAAAAGTAACATTGACAGTAATGTTTTACTTTAAAATAAATAAAATCAGTC	Mus musculus hypothetical gene supported by NM_011371; Y11274 (LOC236513), mRNA	NM_011371	NM_011371.1	ENST00000156626	ri|4632416J02|PX00012F18|4911	1	ganglioside metabolism [GO:0001573], ganglioside biosynthesis [GO:0001574], carbohydrate metabolism [GO:0005975], protein biosynthesis [GO:0006412], protein modification [GO:0006464], protein amino acid glycosylation [GO:0006486], lipid metabolism [GO:0006629], membrane lipid metabolism [GO:0006643], glycolipid metabolism [GO:0006664], sphingolipid metabolism [GO:0006665], ceramide metabolism [GO…	Glyco_transf_29	Glycosyltransferase family 29 (sia...
811	TRH37683	Gene811	XM_159718.1	XM_159718	Gi|20982782	AAATACGATCCAGATCTTAATAAGTGGGAAATATCTCTGAGTACATCTTTTTTTTTTTTT	Mus musculus LOC213165 (LOC213165), mRNA	NM_177784	NM_177784.2	ENST00000272797	ri|C130068N17|PX00170N10|4513	1	uncharacterized	kelch	A beta propeller domain involved in protein...
812	TRH21197	Gene812	XM_159717.1	XM_159717	Gi|20982743	CCTACAGTAAGACGGCTAAGCAATGCCTAGAAGAGATATCTTTTTTTTTTTTTTTTTTTT	Mus musculus LOC236512 (LOC236512), mRNA	#N/A	#N/A	#N/A	#N/A	0	uncharacterized	#N/A	#N/A
813	TRH22958	Gene813	XM_159715.1	XM_159715	Gi|20982703	ACAGTATTTCAAGCAGAAATATAACCTTCAGCTCAAGTATCCTCTTTTTTTTTTTTTTTT	Mus musculus LOC236511 (LOC236511), mRNA	NM_153403	NM_153403.1	ENST00000207451	ri|B430217L06|PX00071L14|3606	1	protein biosynthesis [GO:0006412], translational initiation [GO:0006413], regulation of translation [GO:0006445], regulation of translational initiation [GO:0006446], physiological processes [GO:0007582], biosynthesis [GO:0009058], macromolecule biosynthesis [GO:0009059], protein metabolism [GO:0019538]	PAZ	PAZ domain. This domain is named PAZ after the...
814	TRH23737	Gene814	XM_159714.1	XM_159714	Gi|20982671	AGGCAGTCAGGAAAGTTACAGAAGATGCTACATACAGCACTTTTTTTTTTTTTTTTTTTT	Mus musculus LOC236510 (LOC236510), mRNA	#N/A	#N/A	#N/A	#N/A	0	uncharacterized	COG1485	Predicted ATPase [General function predictio...
815	TRH39633	Gene815	XM_159713.1	XM_159713	Gi|20982666	GTAATCATGAGCCCTTTTATCTTTATTGTTGTCTCTTATATCTATATCACTCGTTTTTTT	Mus musculus LOC236509 (LOC236509), mRNA	NG_001999	NG_001999.1	#N/A	#N/A	0	cell communication [GO:0007154], signal transduction [GO:0007165], cell surface receptor linked signal transduction [GO:0007166], G-protein coupled receptor protein signaling pathway [GO:0007186]	7tm_1	7 transmembrane receptor (rhodopsin family)
816	TRH27412	Gene816	XM_135700.1	XM_135700	Gi|20982621	AAGTTTTTCACCTACAAAGGCCTACGCATCTTCTACCAAGTTTTTTTTTTTTTTTTTTTT	Mus musculus similar to mesoderm specific transcript (Mest), mRNA	NM_008590	NM_008590.1	ENST00000223215	ri|6720466L05|PX00059J17|2553	1	proteolysis and peptidolysis [GO:0006508], aromatic compound metabolism [GO:0006725], xenobiotic metabolism [GO:0006805], physiological processes [GO:0007582], catabolism [GO:0009056], macromolecule catabolism [GO:0009057], response to xenobiotic stimulus [GO:0009410], response to external stimulus [GO:0009605], response to abiotic stimulus [GO:0009628], response to toxin [GO:0009636], aromatic c…	abhydrolase	alpha/beta hydrolase fold. This cataly...
817	TRH32240	Gene817	XM_143025.1	XM_143025	Gi|20982600	AGACTGGAGAATTACTCTTACAATCTTGGCTATTTCGGGTTTTTTTTTTTTTTTTTTTTT	Mus musculus similar to cadherin 7 (LOC215619), mRNA	NM_011800	NM_011800.2	ENST00000262717	ri|9330198E05|PX00107E05|3723	0	cell communication [GO:0007154], cell adhesion [GO:0007155], homophilic cell adhesion [GO:0007156], cell-cell adhesion [GO:0016337]	#N/A	#N/A
818	TRH23832	Gene818	XM_159710.1	XM_159710	Gi|20982590	CAGAAGGCAATTCCCCCATTTAATTCAGCAAATATAACTGTTTTTTTTTTTTTTTTTTTT	Mus musculus LOC245309 (LOC245309), mRNA	#N/A	#N/A	#N/A	#N/A	1	uncharacterized	#N/A	#N/A
819	TRH36623	Gene819	XM_135699.1	XM_135699	Gi|20982425	AAATGTTAATACATTTAGCCAAAAAAACCACAAATAAAGTTGACATAAGCTTTTTTTTTT	Mus musculus hypothetical gene supported by AK019108; AK019108 (LOC236504), mRNA	#N/A	#N/A	#N/A	ri|2210404J11|ZX00051F14|1594	1	uncharacterized	#N/A	#N/A
820	TRH37341	Gene820	XM_159701.1	XM_159701	Gi|20982350	ATAACCGTCATTTGAAAATACAATTATATTTTGACTCACTGACAAATCTTTTTTTTTTTT	Mus musculus LOC236501 (LOC236501), mRNA	#N/A	#N/A	#N/A	#N/A	0	uncharacterized	#N/A	#N/A
821	TRH41288	Gene821	XM_125357.1	XM_125357	Gi|20982321	CAAGATTAGTAATCTTGCTTTATGAAGGGTAGCATTGTATATTTAAGCTTAGTCTTTTTT	Mus musculus similar to Baculoviral IAP repeat-containing protein 3 (Inhibitor of apoptosis protein 2) (MIAP2) (MIAP-2) (LOC236499), mRNA	NM_007465	NM_007465.1	ENST00000227758	#N/A	1	apoptosis [GO:0006915], anti-apoptosis [GO:0006916], cell communication [GO:0007154], signal transduction [GO:0007165], cell surface receptor linked signal transduction [GO:0007166], physiological processes [GO:0007582], cell death [GO:0008219], programmed cell death [GO:0012501], death [GO:0016265]	BIR	Baculoviral inhibition of apoptosis protein r...
822	TRH40899	Gene822	XM_159699.1	XM_159699	Gi|20982312	CATTTGGCTGAAGTTAATATTTATACATAATATCATTAGTTTAAACAACGTGAGCTTTTT	Mus musculus LOC236498 (LOC236498), mRNA	#N/A	#N/A	#N/A	#N/A	0	uncharacterized	#N/A	#N/A
823	TRH26637	Gene823	XM_143023.1	XM_143023	Gi|20982284	TAAGGAAGATCAGTTTCAATGCAAAAATAAAGCATACTGTATACCATTTTTTTTTTTTTT	Mus musculus similar to low density lipoprotein-related protein 1B (deleted in tumors); low density lipoprotein receptor related protein LRP1B/LRP-DIT (LOC236497), mRNA	NM_053011	NM_053011.1	ENST00000305375	#N/A	0	alcohol metabolism [GO:0006066], lipid metabolism [GO:0006629], transport [GO:0006810], lipid transport [GO:0006869], endocytosis [GO:0006897], cell communication [GO:0007154], signal transduction [GO:0007165], development [GO:0007275], neurogenesis [GO:0007399], physiological processes [GO:0007582], behavior [GO:0007610], learning and/or memory [GO:0007611], memory [GO:0007613], steroid metaboli…	LDLa	Low-density lipoprotein receptor domain clas...
824	TRH34451	Gene824	XM_143020.1	XM_143020	Gi|20982192	TTGCTCTTCTGATCATCTCAGTTTCCTATCTCTTTATATTTATAACTGTCTTTTTTTTTT	Mus musculus similar to olfactory receptor MOR202-1 (LOC236494), mRNA	NM_146705	NM_146705.1	ENST00000302581	#N/A	1	cell communication [GO:0007154], signal transduction [GO:0007165], cell surface receptor linked signal transduction [GO:0007166], G-protein coupled receptor protein signaling pathway [GO:0007186]	7tm_1	7 transmembrane receptor (rhodopsin family)
825	TRH38830	Gene825	XM_135696.1	XM_135696	Gi|20982098	GAAAATCAGATACTACTTATGCTATTCTACAGCTGCTTAGCTTCATTATATGCTTTTTTT	Mus musculus similar to Coatomer gamma-2 subunit (Gamma-2 coat protein) (Gamma-2 COP) (LOC236491), mRNA	NM_017478	NM_017478.2	ENST00000328851	ri|E430018O05|PX00098L08|3139	1	transport [GO:0006810], intracellular protein transport [GO:0006886], physiological processes [GO:0007582], protein transport [GO:0015031]	SEC21	COG5240
826	TRH28940	Gene826	XM_159696.1	XM_159696	Gi|20982087	GATCTGGAACAGGCACTTTACAGTGACTTACTAGAGTCGCTTTTTTTTTTTTTTTTTTTT	Mus musculus LOC213463 (LOC213463), mRNA	#N/A	#N/A	#N/A	#N/A	1	uncharacterized	#N/A	#N/A
827	TRH27759	Gene827	XM_159694.1	XM_159694	Gi|20982043	TTCTTGGACTCTTCTTTTCAATTTTTGCGAGTGTGTCTTATTTTTTTTTTTTTTTTTTTT	Mus musculus LOC245304 (LOC245304), mRNA	#N/A	#N/A	#N/A	#N/A	1	uncharacterized	#N/A	#N/A
828	TRH25494	Gene828	XM_159693.1	XM_159693	Gi|20982028	ATACAGAGAGAATGTCTAAAGATTCACTACCTAATCTTGCTCGTTCTTTTTTTTTTTTTT	Mus musculus LOC215626 (LOC215626), mRNA	#N/A	#N/A	#N/A	#N/A	0	uncharacterized	#N/A	#N/A
829	TRH39838	Gene829	XM_150358.1	XM_150358	Gi|20982013	CTGAATACATGTAAAATTTGTACAAAAATATCTTCTATGAAAATGATTTGTAATCTGTTT	Mus musculus hypothetical gene supported by BC007171; BC003968 (LOC236486), mRNA	NM_145625	NM_145625.1	ENST00000262056	ri|2310046H11|ZX00059F07|643	1	protein biosynthesis [GO:0006412], translational initiation [GO:0006413], regulation of translation [GO:0006445], regulation of translational initiation [GO:0006446], physiological processes [GO:0007582], biosynthesis [GO:0009058], macromolecule biosynthesis [GO:0009059], protein metabolism [GO:0019538]	#N/A	#N/A
830	TRH35136	Gene830	XM_159691.1	XM_159691	Gi|20981967	CACTCACTGCAAGTTATCTTCTAATTATGCTATATTTTCTGAGACAATTCTTTTTTTTTT	Mus musculus LOC236485 (LOC236485), mRNA	#N/A	#N/A	#N/A	#N/A	0	uncharacterized	#N/A	#N/A
831	TRH41596	Gene831	XM_135507.1	XM_135507	Gi|20981604	AATTGTTGCCCTTATGCATAAAGACGTATTATCTACTAACTGCGTTTTTTTTTTTTTTTT	Mus musculus similar to carnitine deficiency-associated protein CDV3A (LOC236144), mRNA	NM_175565	NM_175833.1	ENST00000264993	ri|2510010F10|ZX00082G24|1002	1	physiological processes [GO:0007582], cell proliferation [GO:0008283]	#N/A	#N/A
832	TRH38766	Gene832	XM_125309.1	XM_125309	Gi|20981576	AGAAAGGAACTACTAAGAGATGTTGATGTTGTACATCATAGGATAATCTAAGGTTTTTTT	Mus musculus similar to tripartite motif protein; RIKEN cDNA 2310043C01 gene (LOC236142), mRNA	NM_023835	NM_023835.1	#N/A	ri|2310043C01|ZX00040E09|1485	1	uncharacterized	PEX10	RING-finger-containing E3 ubiquitin ligase [Po...
833	TRH37392	Gene833	XM_150281.1	XM_150281	Gi|20981171	ACAGCTCTACTTTCTGAAATGATTCAGATACACTAACTTTCCATACTTTTTTTTTTTTTT	Mus musculus hypothetical gene supported by NM_009342 (LOC213991), mRNA	NM_009342	NM_009342.1	#N/A	ri|1190008H05|R000019F08|521	1	organelle organization and biogenesis [GO:0006996], cytoskeleton organization and biogenesis [GO:0007010], microtubule-based process [GO:0007017], cytoplasm organization and biogenesis [GO:0007028], physiological processes [GO:0007582]	#N/A	#N/A
834	TRH22044	Gene834	XM_150329.1	XM_150329	Gi|20981166	CTAATGTGTTTCATAGCTGGTGGTCTGACATGTCGAAATATTTTTTTTTTTTTTTTTTTT	Mus musculus LOC236135 (LOC236135), mRNA	#N/A	#N/A	#N/A	#N/A	1	uncharacterized	#N/A	#N/A
835	TRH41568	Gene835	XM_135357.1	XM_135357	Gi|20981095	AGAGATTAGTTATTAAATAATTCAATTCTAGTCATAGTCCTGAATGAACAGTTCTAATGG	Mus musculus similar to 55 KDA ERYTHROCYTE MEMBRANE PROTEIN (P55) (PALMYTOYLATED PROTEIN P55) (LOC235836), mRNA	NM_008621	NM_008621.2	ENST00000253131	ri|C130070C03|PX00170N20|1905	1	cell communication [GO:0007154], signal transduction [GO:0007165], intracellular signaling cascade [GO:0007242]	Gmk	Guanylate kinase [Nucleotide transport and metab...
836	TRH32507	Gene836	XM_135501.1	XM_135501	Gi|20980687	GTTGATCACTGAGCCGTGTTGGTTATTCAGTTACTATTGCTTTTTTTTTTTTTTTTTTTT	Mus musculus similar to complement component 1, s subcomponent (LOC236128), mRNA	NM_144938	NM_144938.1	ENST00000328916	ri|E130310L05|PX00675B11|2876	1	proteolysis and peptidolysis [GO:0006508], response to stress [GO:0006950], defense response [GO:0006952], immune response [GO:0006955], complement activation [GO:0006956], complement activation, classical pathway [GO:0006958], humoral immune response [GO:0006959], cell communication [GO:0007154], physiological processes [GO:0007582], catabolism [GO:0009056], macromolecule catabolism [GO:0009057]…	COG5640	Secreted trypsin-like serine protease [Postt...
837	TRH30954	Gene837	XM_125307.1	XM_125307	Gi|20980685	TTGATAAGCACTATGATTCTCATATAAAAATCAAAGATGCAGAACGTTTTTTTTTTTTTT	Mus musculus similar to complement component 1, r subcomponent (C1r), mRNA	NM_023143	NM_023143.1	#N/A	ri|4930520I22|PX00033L02|600	1	proteolysis and peptidolysis [GO:0006508], response to stress [GO:0006950], defense response [GO:0006952], immune response [GO:0006955], complement activation [GO:0006956], complement activation, classical pathway [GO:0006958], humoral immune response [GO:0006959], cell communication [GO:0007154], physiological processes [GO:0007582], catabolism [GO:0009056], macromolecule catabolism [GO:0009057]…	COG5640	Secreted trypsin-like serine protease [Postt...
838	TRH35067	Gene838	XM_142355.1	XM_142355	Gi|20980180	AGGAAAGTCTGATCTGTTTTCATTAAAGAATCCAAAGACTATAGTGCTTTTTTTTTTTTT	Mus musculus similar to SEPIAPTERIN REDUCTASE (SPR) (LOC236618), mRNA	#N/A	#N/A	#N/A	#N/A	0	uncharacterized	#N/A	#N/A
839	TRH28450	Gene839	XM_150326.1	XM_150326	Gi|20980138	CATTCTTAACCAATTATTTCCTAAGATACTGACAAGTGTCATCTCGTTTTTTTTTTTTTT	Mus musculus similar to transmembrane 7 superfamily member 1 (LOC236125), mRNA	NM_031999	NM_031999.1	ENST00000170703	ri|2310041G17|ZX00054F20|1299	1	uncharacterized	#N/A	#N/A
840	TRH34963	Gene840	XM_142667.1	XM_142667	Gi|20980118	TAGTTGTTGGTCCCCATACCAACCTGTAAAATTAATTAATATAGATAAAACGTTTTTTTT	Mus musculus similar to zinc finger protein 97 (LOC236124), mRNA	#N/A	#N/A	#N/A	#N/A	1	uncharacterized	#N/A	#N/A
841	TRH36504	Gene841	XM_147343.1	XM_147343	Gi|20979911	ATCTCTCATAAAATGTGTTCTGTGCTATATTAAAAAAACAAACATCCTAATTTTTTTTTT	Mus musculus hypothetical gene supported by NM_027087; AK009035 (LOC235830), mRNA	NM_027087	NM_027087.1	#N/A	ri|2300006N05|ZX00038C14|821	1	uncharacterized	#N/A	#N/A
842	TRH38367	Gene842	XM_159559.1	XM_159559	Gi|20979033	GATACTTCTAGACAAACTAATTGTCTTATTTTTCTGCAAAATCGAGTCCTTTTTTTTTTT	Mus musculus LOC215439 (LOC215439), mRNA	#N/A	#N/A	#N/A	#N/A	1	uncharacterized	#N/A	#N/A
843	TRH27189	Gene843	XM_159635.1	XM_159635	Gi|20973919	ATAACATAACTAAAGGTTATAAATTCAAGTCCCTTCAAAGGGAAGTAGTCCTTTTTTTTT	Mus musculus LOC236252 (LOC236252), mRNA	#N/A	#N/A	#N/A	#N/A	0	uncharacterized	#N/A	#N/A
844	TRH29147	Gene844	XM_135581.1	XM_135581	Gi|20973908	CATTGCACAAGACTACAGTAGACATCCTTATGATCGTGGTTTTTTTTTTTTTTTTTTTTT	Mus musculus similar to Palmitoyl-protein thioesterase 1 precursor (Palmitoyl-protein hydrolase 1) (LOC236251), mRNA	#N/A	#N/A	#N/A	#N/A	1	uncharacterized	Palm_thioest	Palmitoyl protein thioesterase
845	TRH37321	Gene845	XM_135580.1	XM_135580	Gi|20973566	AATTCTGTCACTAAATTTTCATTCATGATTGGCCTATTTATAGGGTTTTTTTTTTTTTTT	Mus musculus similar to organic anion transporter 6 (LOC236250), mRNA	NM_172776	NM_172776.1	#N/A	ri|C730048C13|PX00087J12|1999	1	protein targeting [GO:0006605], transport [GO:0006810], intracellular protein transport [GO:0006886], physiological processes [GO:0007582], protein transport [GO:0015031], protein metabolism [GO:0019538]	#N/A	#N/A
846	TRH36492	Gene846	XM_159634.1	XM_159634	Gi|20973400	TAGATGCTATAAAAATCACTGAAATTTGTGAAGGTCAATTGATACTCTTTTTTTTTTTTT	Mus musculus LOC212962 (LOC212962), mRNA	#N/A	#N/A	#N/A	#N/A	1	uncharacterized	#N/A	#N/A
847	TRH38751	Gene847	XM_159633.1	XM_159633	Gi|20972769	GAGTGACATCTTTATGAGGTTAACCCTTTTCTATTTTAAGAGTAGACTACCGTTTTTTTT	Mus musculus LOC245226 (LOC245226), mRNA	#N/A	#N/A	#N/A	ri|A830011F08|PX00153K04|2821	1	uncharacterized	#N/A	#N/A
848	TRH34189	Gene848	XM_142785.1	XM_142785	Gi|20972763	CAAGGTGATATGATTCTACCTGACAGACTGGTAATACGTAAGCTTTTTTTTTTTTTTTTT	Mus musculus similar to jerky (mouse) homolog-like; Jerky, mouse, homolog-like (LOC245224), mRNA	#N/A	#N/A	ENST00000332349	ri|A430098H07|PX00139B13|2077	1	development [GO:0007275], neurogenesis [GO:0007399], central nervous system development [GO:0007417], morphogenesis [GO:0009653], organogenesis [GO:0009887]	CENPB	Putative DNA-binding domain in centromere p...
849	TRH36588	Gene849	XM_135576.1	XM_135576	Gi|20972374	ATTCAAAAACGATGAAGATTGTAATTAGGTATCATCCTATAAAGTCCTAACTTTTTTTTT	Mus musculus similar to evidence:NAS~hypothetical protein~putative (LOC213432), mRNA	#N/A	NM_029288.1	#N/A	ri|2610042L04|ZX00045O04|1886	1	uncharacterized	#N/A	#N/A
850	TRH21112	Gene850	XM_142782.1	XM_142782	Gi|20972202	GCTACACAACCTAATATAGCCAACACCAGTCAGTCTAGTGTTTTTTTTTTTTTTTTTTTT	Mus musculus LOC236236 (LOC236236), mRNA	#N/A	NM_177890.2	#N/A	ri|4921507A12|PX00013P03|3049	1	uncharacterized	#N/A	#N/A
851	TRH21676	Gene851	XM_159629.1	XM_159629	Gi|20972157	TAAAGATGAGACGTTTCTCTCACAAAGAAGTGAGGACCAATTTTTTTTTTTTTTTTTTTT	Mus musculus LOC236234 (LOC236234), mRNA	#N/A	#N/A	#N/A	#N/A	0	uncharacterized	#N/A	#N/A
852	TRH37582	Gene852	XM_135570.1	XM_135570	Gi|20972044	ATCCCACTCGAGATAATAACATCTTAATCTGAACTCTGTACAACCTTTTTTTTTTTTTTT	Mus musculus RIKEN cDNA 2610016E04 gene (2610016E04Rik), mRNA	NM_031188	NM_031188.1	#N/A	ri|2610016E04|ZX00033M10|802	1	transport [GO:0006810], response to stress [GO:0006950], defense response [GO:0006952], immune response [GO:0006955], complement activation [GO:0006956], humoral immune response [GO:0006959], physiological processes [GO:0007582], response to external stimulus [GO:0009605], response to biotic stimulus [GO:0009607], response to pest/pathogen/parasite [GO:0009613], humoral defense mechanism (sensu V…	lipocalin	Lipocalin / cytosolic fatty-acid binding...
853	TRH29799	Gene853	XM_159628.1	XM_159628	Gi|20971819	GTGTGGGAAACAATTGAGCTAAAAACAGAAATATGCCAAGTTTTTTTTTTTTTTTTTTTT	Mus musculus LOC245216 (LOC245216), mRNA	#N/A	#N/A	#N/A	#N/A	0	uncharacterized	#N/A	#N/A
854	TRH37807	Gene854	XM_135568.1	XM_135568	Gi|20971707	GACAGAGATCTATAGCTGGTGTAGTTAGTGTTTTAGACTTGCCTAACGTTTTTTTTTTTT	Mus musculus RIKEN cDNA 1300013B24 gene (1300013B24Rik), mRNA	#N/A	#N/A	ENST00000264181	ri|1700065B09|ZX00075L20|1673	1	protein folding [GO:0006457], physiological processes [GO:0007582], protein metabolism [GO:0019538]	ERO1	COG5061
855	TRH36051	Gene855	XM_135565.1	XM_135565	Gi|20971471	ATGGAATGGTGCTAAGCTAAGTATTCAGTTTAGATTTAACCCGTTTTTTTTTTTTTTTTT	Mus musculus similar to RIKEN cDNA 2210418O10 (LOC236227), mRNA	#N/A	NM_172491.1	#N/A	ri|2310061B05|ZX00055E23|925	1	uncharacterized	zf-C2H2	Zinc finger
856	TRH31819	Gene856	XM_147350.1	XM_147350	Gi|20971411	ACAAATGTACAGTTGTATTGACCAATGACTCCTGTACAATTAGCTTTTTTTTTTTTTTTT	Mus musculus paired-Ig-like receptor A1 (Pira1), mRNA	NM_011087	NM_011091.1	#N/A	ri|5830426K15|PX00039C09|2899	1	uncharacterized	#N/A	#N/A
857	TRH27973	Gene857	XM_159626.1	XM_159626	Gi|20971400	CTGGATCCCCAAAGAATCTAAGCGCATCTACTATACTTAATTTTTTTTTTTTTTTTTTTT	Mus musculus LOC245206 (LOC245206), mRNA	#N/A	#N/A	#N/A	#N/A	1	uncharacterized	#N/A	#N/A
858	TRH26158	Gene858	XM_159625.1	XM_159625	Gi|20971165	GAGACAAGGGAAAGCTTATTATTAACTTGATGACTCCCCCTTTTTTTTTTTTTTTTTTTT	Mus musculus LOC236221 (LOC236221), mRNA	#N/A	#N/A	#N/A	#N/A	1	uncharacterized	#N/A	#N/A
859	TRH24916	Gene859	XM_142757.1	XM_142757	Gi|20971095	GGACTACCTGGATTCCTACCACAAATTTAATTGTACCATGTTTTTTTTTTTTTTTTTTTT	Mus musculus similar to 2-cell-stage, variable group, member 1; variable group of 2-cell-stage gene family (LOC245203), mRNA	#N/A	NM_153523.2	#N/A	#N/A	1	uncharacterized	#N/A	#N/A
860	TRH33563	Gene860	XM_142756.1	XM_142756	Gi|20971062	TAGAAGACATGGAAGTAAAGCCTTATCACATTACAAGACTCTTCGTTTTTTTTTTTTTTT	Mus musculus similar to zinc finger protein 97 (LOC212638), mRNA	#N/A	NM_175252.2	#N/A	#N/A	1	uncharacterized	KRAB	krueppel associated box;
861	TRH38191	Gene861	XM_159624.1	XM_159624	Gi|20970922	ATTGTATAAGCCTTTCTATAGTTTCTATAGCTTCCTGGCTCTGAGTAGTATCTTTTTTTT	Mus musculus LOC236215 (LOC236215), mRNA	#N/A	#N/A	#N/A	#N/A	0	uncharacterized	#N/A	#N/A
862	TRH35896	Gene862	XM_142742.1	XM_142742	Gi|20970759	TGCATCCTGATATTAATACCTCCTATACTAAGAGCTTGCAACGTTTTTTTTTTTTTTTTT	Mus musculus LOC236206 (LOC236206), mRNA	#N/A	#N/A	#N/A	#N/A	1	uncharacterized	#N/A	#N/A
863	TRH34533	Gene863	XM_142737.1	XM_142737	Gi|20970644	TAAATATCAATTCAATATGGAAAAAAATAGTAAGGTTCACCGAGAACGTTTTTTTTTTTT	Mus musculus similar to [Segment 1 of 2] RETROVIRUS-RELATED ENV POLYPROTEIN (FV-4 LOCUS) (LOC245197), mRNA	#N/A	#N/A	#N/A	#N/A	1	uncharacterized	ENV_polyprotein	ENV polyprotein (coat polyprotein)
864	TRH24070	Gene864	XM_135553.1	XM_135553	Gi|20970490	GGCAGAATACAAAGTAATATACCTCAAATTTTCTTGTGCAACATTTTTTTTTTTTTTTTT	Mus musculus similar to data source:SPTR, source key:Q9NVD8, evidence:ISS~homolog to CDNA FLJ10792 FIS, CLONE NT2RP4000560~putative (LOC236201), mRNA	#N/A	#N/A	#N/A	ri|1700030J15|ZX00051G11|1230	1	electron transport [GO:0006118], proteolysis and peptidolysis [GO:0006508], physiological processes [GO:0007582], catabolism [GO:0009056], macromolecule catabolism [GO:0009057], protein metabolism [GO:0019538], protein catabolism [GO:0030163]	COG5273	Uncharacterized protein containing DHHC-type...
865	TRH24315	Gene865	XM_135551.1	XM_135551	Gi|20970400	AACAACTACGGGAACAAGTAGGTGACCAATACCAAACAGTTTTTTTTTTTTTTTTTTTTT	Mus musculus similar to laminin, beta 2 (LOC236200), mRNA	NM_008483	NM_008483.2	ENST00000305544	#N/A	1	electron transport [GO:0006118], lipid metabolism [GO:0006629], cell communication [GO:0007154], cell adhesion [GO:0007155], cell-cell signaling [GO:0007267], synaptic transmission [GO:0007268], physiological processes [GO:0007582], catabolism [GO:0009056], lipid catabolism [GO:0016042], transmission of nerve impulse [GO:0019226]	laminin_Nterm	Laminin N-terminal (Domain VI)
866	TRH23101	Gene866	XM_142735.1	XM_142735	Gi|20970285	CACTGTAACAAAGACTTTCTCCTGTACTAGTATCACGGCTTCTTTTTTTTTTTTTTTTTT	Mus musculus similar to data source:MGD, source key:MGI:1888504, evidence:ISS~putative~resistin like alpha (LOC245195), mRNA	#N/A	NM_020509.1	#N/A	#N/A	1	physiological processes [GO:0007582], cell proliferation [GO:0008283]	#N/A	#N/A
867	TRH21446	Gene867	XM_125316.1	XM_125316	Gi|20970216	CTCCTACCCTGTAACGGTGGAACATTTCATGAACTCTAACTTTTTTTTTTTTTTTTTTTT	Mus musculus similar to chloride channel K1 (LOC236197), mRNA	NM_024412	NM_019701.1	ENST00000328447	#N/A	1	transport [GO:0006810], ion transport [GO:0006811], anion transport [GO:0006820], chloride transport [GO:0006821], small molecule transport [GO:0006832], physiological processes [GO:0007582], excretion [GO:0007588], inorganic anion transport [GO:0015698]	#N/A	#N/A
868	TRH28254	Gene868	XM_142733.1	XM_142733	Gi|20970205	CCAGAGGAAGGTTTGCCGTATAATCTTAAGAGTAAGGCTCTTTTTTTTTTTTTTTTTTTT	Mus musculus similar to cGMP-binding cGMP-specific phosphodiesterase (LOC245193), mRNA	NM_153422	NM_153422.1	ENST00000264805	#N/A	1	cell communication [GO:0007154], signal transduction [GO:0007165], physiological processes [GO:0007582], nucleotide metabolism [GO:0009117], cyclic nucleotide metabolism [GO:0009187]	HDc	Metal dependent phosphohydrolases with conser...
869	TRH33030	Gene869	XM_159618.1	XM_159618	Gi|20969752	CTGTAGCTGTGGTTCATGTATATAAAGCACACCTGACAACTTTTTTTTTTTTTTTTTTTT	Mus musculus LOC236194 (LOC236194), mRNA	#N/A	#N/A	#N/A	#N/A	1	uncharacterized	#N/A	#N/A
870	TRH41173	Gene870	XM_150339.1	XM_150339	Gi|20969262	CATCTCACTAAATTTAGCAATGTTATTATAAGTATATCATTGAGCTCAGATATACTATGG	Mus musculus LOC215505 (LOC215505), mRNA	#N/A	#N/A	#N/A	ri|1500001I20|R000020I11|1134	1	uncharacterized	#N/A	#N/A
871	TRH24494	Gene871	XM_142727.1	XM_142727	Gi|20969054	CGTAGAAGCTTTGAATGTGGTATTGGGTTTTATATCGCTCTTTTTTTTTTTTTTTTTTTT	Mus musculus similar to Hypothetical 24.1 kDa protein on chromosome 1 (D1Lub1), mRNA	NM_013673	NM_013673.1	#N/A	#N/A	1	uncharacterized	Sp100	Sp100 domain. The function of this domain is...
872	TRH32734	Gene872	XM_143038.1	XM_143038	Gi|20968561	CAGCATGCTAAGTGCTATCCAGGGTGTAAATATCTATTGGTTTTTTTTTTTTTTTTTTTT	Mus musculus similar to X-linked inhibitor of apoptosis (LOC236548), mRNA	NM_009688	NM_009688.1	ENST00000245836	#N/A	1	apoptosis [GO:0006915], anti-apoptosis [GO:0006916], physiological processes [GO:0007582], cell death [GO:0008219], programmed cell death [GO:0012501], death [GO:0016265]	BIR	Inhibitor of Apoptosis domain. BIR stands for ...
873	TRH37616	Gene873	XM_159616.1	XM_159616	Gi|20967979	ATAAGGAAGTGGTCAATACATACTTACTATCAACAACAAATGGATTCGTTTTTTTTTTTT	Mus musculus LOC236185 (LOC236185), mRNA	#N/A	#N/A	#N/A	#N/A	0	uncharacterized	#N/A	#N/A
874	TRH26899	Gene874	XM_150337.1	XM_150337	Gi|20967813	TTTTATTGTTGAATCCATTCTGTAAACTACAAACCTCGTGTGTTTTTTTTTTTTTTTTTT	Mus musculus phosphatidylinositol-4-phosphate 5-kinase, type 1 gamma (Pip5k1c), mRNA	NM_008844	#N/A	#N/A	ri|3732404M15|PX00010H13|2472	1	lipid metabolism [GO:0006629], membrane lipid metabolism [GO:0006643], phospholipid metabolism [GO:0006644], glycerophospholipid metabolism [GO:0006650], physiological processes [GO:0007582], phosphoinositide metabolism [GO:0030384], phosphatidylinositol metabolism [GO:0046488]	#N/A	#N/A
875	TRH38521	Gene875	XM_135546.1	XM_135546	Gi|20967800	AGGAACTGTACCCAGTTTAAATCTGGTACTACAAAAGAAAATGTACTCTTTTTTTTTTTT	Mus musculus similar to data source:MGD, source key:MGI:1343459, evidence:ISS~putative~small inducible cytokine A27 (LOC209345), mRNA	NM_011336	NM_011336.1	#N/A	ri|1600002M16|ZX00042I08|542	1	cell motility [GO:0006928], chemotaxis [GO:0006935], defense response [GO:0006952], immune response [GO:0006955], cell communication [GO:0007154], cell-cell signaling [GO:0007267], physiological processes [GO:0007582], response to external stimulus [GO:0009605], response to biotic stimulus [GO:0009607], response to abiotic stimulus [GO:0009628], response to chemical substance [GO:0042221], taxis …	SCY	Intercrine alpha family (small cytokine C-X-C...
876	TRH21090	Gene876	XM_159614.1	XM_159614	Gi|20967514	ATATCTTGAAAATCTCTACCAGATGTGCCTACAGAGTAACCTCTTTTTTTTTTTTTTTTT	Mus musculus LOC236180 (LOC236180), mRNA	#N/A	#N/A	#N/A	#N/A	0	uncharacterized	#N/A	#N/A
877	TRH22571	Gene877	XM_142714.1	XM_142714	Gi|20967422	CATAAGTTCTAGAGTAACATCCAAGCAGGTCCATCTAGTAGTAGAGTGTTTTTTTTTTTT	Mus musculus LOC213702 (LOC213702), mRNA	#N/A	#N/A	#N/A	#N/A	0	uncharacterized	pkinase	Protein kinase domain
878	TRH39517	Gene878	XM_135528.1	XM_135528	Gi|20966098	GTCTTAGATGGTGTTAAAAGGCTAAGAGAACAATAAAGATGTTAGAGCTTTTTTTTTTTT	Mus musculus similar to hypothetical protein FLJ13373 (LOC214060), mRNA	NM_029000	NM_029000.2	#N/A	ri|9130002C22|PX00026K13|2133	1	uncharacterized	#N/A	#N/A
879	TRH23378	Gene879	XM_159610.1	XM_159610	Gi|20965948	GTCACATATCAAATATATGTTAATGATGGCATAGTCTCAAAATATCAGGTTTTTTTTTTT	Mus musculus LOC245179 (LOC245179), mRNA	#N/A	#N/A	#N/A	#N/A	1	uncharacterized	#N/A	#N/A
880	TRH29861	Gene880	XM_159609.1	XM_159609	Gi|20965520	CAGGAAGTAGGTTATTACCTGTATATTCCAGGTACAGCAGTTCTTTTTTTTTTTTTTTTT	Mus musculus LOC245178 (LOC245178), mRNA	#N/A	#N/A	#N/A	#N/A	1	uncharacterized	#N/A	#N/A
881	TRH26546	Gene881	XM_125359.1	XM_125359	Gi|20965460	TCTTTAGTCTTTGCAGCACTTTTGCGTATTCATTAGCCTTTTTTTTTTTTTTTTTTTTTT	Mus musculus similar to Baculoviral IAP repeat-containing protein 1e (Neuronal apoptosis inhibitory protein 5) (Birc1e), mRNA	NM_010870	NM_008670.1	#N/A	ri|A130017A22|PX00120L06|1162	1	apoptosis [GO:0006915], anti-apoptosis [GO:0006916], physiological processes [GO:0007582], cell death [GO:0008219], programmed cell death [GO:0012501], death [GO:0016265]	#N/A	#N/A
882	TRH38209	Gene882	XM_143031.1	XM_143031	Gi|20965331	CAGGGCTAAGGGTTCTTTCTAATCTTTCTAATTCTAACCTTTATTCCTTTTTTTTTTTTT	Mus musculus similar to data source:SPTR, source key:Q9F3C7, evidence:ISS~putative~related to CONSERVED HYPOTHETICAL PROTEIN (LOC236533), mRNA	#N/A	#N/A	#N/A	ri|2810406P09|ZX00034N23|1211	1	uncharacterized	COG1262	Uncharacterized conserved protein [Function ...
883	TRH30311	Gene883	XM_125314.1	XM_125314	Gi|20965221	CAGTTATCACATCGTTTGTAGCAATGTATGATTGAGGACGTTTTTTTTTTTTTTTTTTTT	Mus musculus retinoic acid early transcript gamma (Raet1c), mRNA	NM_009018	NM_009018.1	#N/A	ri|2700025H02|ZX00063A14|1274	1	uncharacterized	#N/A	#N/A
884	TRH31215	Gene884	XM_142700.1	XM_142700	Gi|20965162	AATAAAGTTAACACATTGCTTCTCTCTCTAGACTATGAAGGGATCGTTTTTTTTTTTTTT	Mus musculus LOC245177 (LOC245177), mRNA	NM_172603	NM_172603.1	#N/A	ri|4933417L10|PX00020P15|1348	1	uncharacterized	#N/A	#N/A
885	TRH33007	Gene885	XM_159607.1	XM_159607	Gi|20965137	TTAAGGACATCATTGTAAAAGATTTCAAAATGTTGTGTTGTAACCTTTTTTTTTTTTTTT	Mus musculus LOC236159 (LOC236159), mRNA	#N/A	#N/A	#N/A	#N/A	1	uncharacterized	#N/A	#N/A
886	TRH22885	Gene886	XM_159606.1	XM_159606	Gi|20965107	GAGAAATCATACCAGTACGAATATGCAGCCAAAATCTACTCTTTTTTTTTTTTTTTTTTT	Mus musculus LOC236158 (LOC236158), mRNA	#N/A	#N/A	#N/A	#N/A	0	uncharacterized	#N/A	#N/A
887	TRH36200	Gene887	XM_159737.1	XM_159737	Gi|20965050	CTATCAAAGTATCGGAGAACTGTCATAAAGATACCCAGTATCAATTTTTTTTTTTTTTTT	Mus musculus LOC245316 (LOC245316), mRNA	#N/A	#N/A	#N/A	ri|4930517M08|PX00033N03|972	1	uncharacterized	#N/A	#N/A
888	TRH21637	Gene888	XM_135711.1	XM_135711	Gi|20965011	AGTCAGAACAGCTGGTTGTTGAAGCTACAGAGATGGTTAATTTTTTTTTTTTTTTTTTTT	Mus musculus RIKEN cDNA 4933430H15 gene (4933430H15Rik), mRNA	#N/A	#N/A	ENST00000292360	ri|4933430H15|PX00021M08|1860	1	uncharacterized	#N/A	#N/A
889	TRH28120	Gene889	XM_159734.1	XM_159734	Gi|20964982	CTCTAAGAAGACTTCTGTTTCCTCCGAAAGCTGCCAGTATTTTTTTTTTTTTTTTTTTTT	Mus musculus LOC236529 (LOC236529), mRNA	#N/A	#N/A	#N/A	#N/A	0	uncharacterized	#N/A	#N/A
890	TRH36044	Gene890	XM_135516.1	XM_135516	Gi|20964919	TCAACACCTTAGCGCGAGGTTAGGAAAATTTTCTAACTGTTTTTTTTTTTTTTTTTTTTT	Mus musculus similar to evidence:NAS~putative~unclassifiable (LOC214584), mRNA	#N/A	#N/A	#N/A	ri|1700031F05|ZX00074I06|1361	1	uncharacterized	#N/A	#N/A
891	TRH38750	Gene891	XM_135517.1	XM_135517	Gi|20964916	CTCATAATGTAGATCTGTTCCTTAGCTTGCATAGTATGTTCTTGTACCTTTTTTTTTTTT	Mus musculus RIKEN cDNA 4933424F23 gene (4933424F23Rik), mRNA	#N/A	#N/A	#N/A	ri|4933424F23|PX00020B24|1612	1	uncharacterized	#N/A	#N/A
892	TRH41687	Gene892	XM_159733.1	XM_159733	Gi|20964911	AGGAATACAGTCTTTATATGTTTAGTTCTATCAACTACTTCTGAAGCATTAATTACTACG	Mus musculus LOC236528 (LOC236528), mRNA	NM_172658	NM_172658.1	ENST00000310954	ri|C330017E21|PX00076I16|2394	1	transport [GO:0006810], physiological processes [GO:0007582]	OATP_C	Organic Anion Transporter Polypeptide (OATP...
893	TRH33654	Gene893	XM_142699.1	XM_142699	Gi|20964680	GAACTAAACTTAAAACGCAAAACTATAATTCAGGCTCACACTAACCTTTTTTTTTTTTTT	Mus musculus LOC236156 (LOC236156), mRNA	#N/A	#N/A	#N/A	#N/A	1	uncharacterized	#N/A	#N/A
894	TRH31164	Gene894	XM_159732.1	XM_159732	Gi|20964652	CCCAGGAAGACTTCGATAAAATAGAACTGGAAAAGTATAAGCTTTTTTTTTTTTTTTTTT	Mus musculus LOC215484 (LOC215484), mRNA	#N/A	#N/A	#N/A	#N/A	1	electron transport [GO:0006118], proteolysis and peptidolysis [GO:0006508], ubiquitin-dependent protein catabolism [GO:0006511], physiological processes [GO:0007582], catabolism [GO:0009056], macromolecule catabolism [GO:0009057], protein metabolism [GO:0019538], modification-dependent protein catabolism [GO:0019941], protein catabolism [GO:0030163]	#N/A	#N/A
895	TRH30748	Gene895	XM_159730.1	XM_159730	Gi|20964623	ATCTATTTCCATTGAGAGAAGCACTAACTCCCAAATCGCTTTTTTTTTTTTTTTTTTTTT	Mus musculus LOC208571 (LOC208571), mRNA	#N/A	#N/A	#N/A	#N/A	1	uncharacterized	#N/A	#N/A
896	TRH38446	Gene896	XM_143030.1	XM_143030	Gi|20964613	GAGCTATTTAAATACCTATTTTGTGAGATACCAGAACATCACATGTATCCTTTTTTTTTT	Mus musculus similar to tubulin beta chain (clone 9T) - Chinese hamster (LOC236526), mRNA	#N/A	#N/A	#N/A	#N/A	1	transport [GO:0006810], organelle organization and biogenesis [GO:0006996], cytoskeleton organization and biogenesis [GO:0007010], microtubule-based process [GO:0007017], microtubule-based movement [GO:0007018], cytoplasm organization and biogenesis [GO:0007028], physiological processes [GO:0007582]	COG5023	COG5023
897	TRH35613	Gene897	XM_142694.1	XM_142694	Gi|20964434	CTCAGAATTAATTTTAGAGATGGTAAATGCTTCAATTACTGCTATGCTTTTTTTTTTTTT	Mus musculus similar to Friend virus susceptibility 4 (LOC236154), mRNA	#N/A	#N/A	#N/A	#N/A	1	uncharacterized	ENV_polyprotein	ENV polyprotein (coat polyprotein)
898	TRH23302	Gene898	XM_159726.1	XM_159726	Gi|20964356	AAAGTTATCAGCAAAGTTAATATCCTCAAACACATGACTAATGCGTTTTTTTTTTTTTTT	Mus musculus LOC236524 (LOC236524), mRNA	#N/A	#N/A	#N/A	#N/A	1	protein biosynthesis [GO:0006412], physiological processes [GO:0007582], biosynthesis [GO:0009058], macromolecule biosynthesis [GO:0009059], protein metabolism [GO:0019538]	Ribosomal_L6e	Ribosomal protein L6e
899	TRH25353	Gene899	XM_135511.1	XM_135511	Gi|20964326	AGCTATTCCATATCCTTAGCATGTCTAGGAAACAGGATCTATCTTTTTTTTTTTTTTTTT	Mus musculus RIKEN cDNA 9030605I04 gene (9030605I04Rik), mRNA	#N/A	NM_031378.1	#N/A	ri|9030605I04|PX00025P15|2085	1	uncharacterized	#N/A	#N/A
900	TRH35446	Gene900	XM_159724.1	XM_159724	Gi|20964267	TGAAGAAAGTGATAAAAAGAAAAAAACTAAAAAGGGTACTAAGAGGAAACGTTTTTTTTT	Mus musculus LOC210747 (LOC210747), mRNA	#N/A	#N/A	#N/A	ri|6330526N18|PX00315K15|2136	1	uncharacterized	#N/A	#N/A
901	TRH24462	Gene901	XM_142415.1	XM_142415	Gi|20964219	CACCTATCTAGTGATAGCCCCTTGAGTAATTCCCTAGACCTTTTTTTTTTTTTTTTTTTT	Mus musculus similar to OBOX4 (LOC235841), mRNA	#N/A	#N/A	#N/A	#N/A	1	uncharacterized	COG5576	Homeodomain-containing transcription factor ...
902	TRH33310	Gene902	XM_159723.1	XM_159723	Gi|20964188	TACCCAGTTCCAATTTACCAGTAAGAATCCATACCGAGACTTTTTTTTTTTTTTTTTTTT	Mus musculus hypothetical gene supported by NM_033354 (LOC208475), mRNA	NM_033354	NM_033354.1	#N/A	#N/A	1	uncharacterized	#N/A	#N/A
903	TRH35360	Gene903	XM_147359.1	XM_147359	Gi|20964174	AAGCAAACCCTTATTGCCCTTTTTCTATTTTAACGACCAATTTTTTTTTTTTTTTTTTTT	Mus musculus RIKEN cDNA 2310075C12 gene (2310075C12Rik), mRNA	NM_133739	NM_133739.1	#N/A	ri|2310075C12|ZX00040H08|2361	1	uncharacterized	#N/A	#N/A
904	TRH25565	Gene904	XM_159722.1	XM_159722	Gi|20964133	TACACTATGTGAGTACCACTGCACAATTCTGGGAGACAATTTTTTTTTTTTTTTTTTTTT	Mus musculus LOC236523 (LOC236523), mRNA	#N/A	#N/A	#N/A	#N/A	0	uncharacterized	#N/A	#N/A
905	TRH37603	Gene905	XM_159721.1	XM_159721	Gi|20964085	AAGCTCCTACCACTTCAGATACTGACGTGTATAGTGAGTTTTACCTTTTTTTTTTTTTTT	Mus musculus LOC212963 (LOC212963), mRNA	NM_029561	NM_029561.1	#N/A	ri|5930402E04|PX00055C02|2244	1	uncharacterized	#N/A	#N/A
906	TRH22747	Gene906	XM_143028.1	XM_143028	Gi|20964049	GACCGATGAAACTGTGAACTCAGAACATTTAAATCATAACGTTTTTTTTTTTTTTTTTTT	Mus musculus similar to hypothetical protein MGC13130 (LOC245313), mRNA	NM_026866	NM_026866.1	ENST00000284476	ri|1190008H24|R000019J02|1204	1	electron transport [GO:0006118], transport [GO:0006810], cell communication [GO:0007154], signal transduction [GO:0007165], cell surface receptor linked signal transduction [GO:0007166], smoothened signaling pathway [GO:0007224], patched receptor ligand processing [GO:0007225], development [GO:0007275], pattern specification [GO:0007389], physiological processes [GO:0007582], embryonic developmen…	COG1033	Predicted exporters of the RND superfamily [...
907	TRH40894	Gene907	XM_135508.1	XM_135508	Gi|20964047	GGAAAGTAGCTAATTGAAATTTACAAAATGATAAAAATGAGGTATAACATATATGACCTT	Mus musculus similar to putative integral membrane transport UST1r (LOC236149), mRNA	NM_146232	NM_146232.1	#N/A	#N/A	1	transport [GO:0006810], physiological processes [GO:0007582]	AraJ	Arabinose efflux permease [Carbohydrate transpo...
908	TRH22109	Gene908	XM_159720.1	XM_159720	Gi|20964045	CAGAAACAACACACCAAGTCAACATAACTTCAATGGAATCTTTTTTTTTTTTTTTTTTTT	Mus musculus LOC245312 (LOC245312), mRNA	#N/A	#N/A	#N/A	#N/A	0	uncharacterized	#N/A	#N/A
909	TRH35056	Gene909	XM_135703.1	XM_135703	Gi|20964042	CTTTCTACCTGGGGTAATAAATTACCTTTGGCTTACACGTTTTTTTTTTTTTTTTTTTTT	Mus musculus similar to data source:SPTR, source key:Q9H8A0, evidence:ISS~homolog to CDNA FLJ13840 FIS, CLONE THYRO1000783, MODERATELY SIMILAR TO XENOPUS LAEVIS TAIL-SPECIFIC THYROID HORMONE UP-REGULATED (GENE 5) MRNA~putative (4930507C10Rik), mRNA	NM_030175	NM_030175.1	ENST00000284461	ri|4930507C10|PX00033A20|2312	1	uncharacterized	COG2133	Glucose/sorbosone dehydrogenases [Carbohydra...
910	TRH33372	Gene910	XM_135708.1	XM_135708	Gi|20964035	TAGCACTGCAGATTTAAATCACTTTAGTAGAGGTTGTTGATGGTTTTTTTTTTTTTTTTT	Mus musculus similar to melanoma inhibitory activity protein 2 (LOC236521), mRNA	NM_177389	NM_177389.2	#N/A	ri|A930039G15|PX00067F21|4196	1	uncharacterized	#N/A	#N/A
911	TRH25600	Gene911	XM_135706.1	XM_135706	Gi|20964032	AGAAAAGTTTACTCAAGGATCATAAACTGTCCCGTTGCTATTTTTTTTTTTTTTTTTTTT	Mus musculus similar to Meningioma-expressed antigen 6/11 (MEA6) (MEA11) (LOC236520), mRNA	#N/A	#N/A	ENST00000320831	ri|9130229H14|PX00316A23|880	1	uncharacterized	Smc	Chromosome segregation ATPases [Cell division an...
912	TRH39484	Gene912	XM_135704.1	XM_135704	Gi|20964029	CTCTTCTCTATTGTACTGCTAATTCTTTCTGGTAGTTCTAGGGTTAACGTTTTTTTTTTT	Mus musculus similar to hypothetical protein FLJ12806 (LOC236519), mRNA	NM_145626	NM_145626.1	ENST00000329904	ri|D630006M23|PX00196F21|1933	1	uncharacterized	#N/A	#N/A
913	TRH33655	Gene913	XM_159600.1	XM_159600	Gi|20963735	GAGTTGAATCACGGAACATTATGTAACACACTGTCGAGTTTTTTTTTTTTTTTTTTTTTT	Mus musculus LOC209771 (LOC209771), mRNA	#N/A	#N/A	#N/A	#N/A	0	uncharacterized	#N/A	#N/A
914	TRH30621	Gene914	XM_142351.1	XM_142351	Gi|20963594	AAGAAGAAATATCCCCTCTACTTGATTGGCTATGATCCTATAGGTTTTTTTTTTTTTTTT	Mus musculus similar to Ank repeat containing protein~data source:Pfam, source key:PF00023, evidence:ISS~putative (LOC236610), mRNA	#N/A	#N/A	#N/A	ri|4930467E23|PX00032E17|1762	1	uncharacterized	#N/A	#N/A
915	TRH31791	Gene915	XM_159599.1	XM_159599	Gi|20963321	GAGGGAGTATCAAGATATAATTAGTGACCCCACTCTTAACCTTTCTTTTTTTTTTTTTTT	Mus musculus LOC209313 (LOC209313), mRNA	#N/A	#N/A	#N/A	ri|4921537C17|PX00015D13|2668	1	uncharacterized	#N/A	#N/A
916	TRH30170	Gene916	XM_135687.1	XM_135687	Gi|20963300	CCTGGATACTGCTCCTACTACTGGTGAACAGCTCGTTATTTTTTTTTTTTTTTTTTTTTT	Mus musculus similar to Proliferin 2 precursor (Mitogen-regulated protein 2) (LOC236471), mRNA	NM_011954	NM_031191.1	#N/A	#N/A	1	uncharacterized	hormone	Somatotropin hormone family
917	TRH35219	Gene917	XM_142659.1	XM_142659	Gi|20963096	ATTTAGAATGCGGCAAGAAGGTAAAACTTACTACTATGCACGTTTTTTTTTTTTTTTTTT	Mus musculus similar to 60S RIBOSOMAL PROTEIN L5 (LOC215606), mRNA	#N/A	NM_172929.1	ENST00000320670	ri|2810417J10|ZX00035G01|1021	1	protein biosynthesis [GO:0006412], physiological processes [GO:0007582], biosynthesis [GO:0009058], macromolecule biosynthesis [GO:0009059], protein metabolism [GO:0019538]	ENV_polyprotein	ENV polyprotein (coat polyprotein)
918	TRH28971	Gene918	XM_143001.1	XM_143001	Gi|20963089	AATCGTCCTAATAAGGAGATTGGCATTAGTGCACGATTTTTTTTTTTTTTTTTTTTTTTT	Mus musculus similar to elongation factor SIII p15 subunit (LOC245295), mRNA	#N/A	#N/A	#N/A	ri|9430037G07|PX00108J12|2263	1	uncharacterized	Skp1	Found in Skp1 protein family; Family of Skp1...
919	TRH35706	Gene919	XM_135670.1	XM_135670	Gi|20962456	ACAAAAGAAAACAAAATGTAGACAAAAGGCTGAGTGTATTTAATATGGTTTTTTTTTTTT	Mus musculus similar to RIKEN cDNA 2210418O10 (LOC211350), mRNA	#N/A	NM_029813.1	#N/A	ri|2210418O10|ZX00054B06|2314	1	uncharacterized	#N/A	#N/A
920	TRH30903	Gene920	XM_135668.1	XM_135668	Gi|20962343	CACCTAGTAACAGTTGGAAGTATCATACAGCATCGGCAGTTTTTTTTTTTTTTTTTTTTT	Mus musculus similar to ORNITHINE DECARBOXYLASE (ODC) (LOC236447), mRNA	NM_013614	NM_013614.1	ENST00000234111	ri|5730519F24|PX00644F12|2032	1	organic acid metabolism [GO:0006082], amino acid and derivative metabolism [GO:0006519], amino acid metabolism [GO:0006520], amino acid derivative metabolism [GO:0006575], biogenic amine metabolism [GO:0006576], polyamine metabolism [GO:0006595], polyamine biosynthesis [GO:0006596], physiological processes [GO:0007582], biosynthesis [GO:0009058], amine metabolism [GO:0009308], amine biosynthesis …	LysA	Diaminopimelate decarboxylase [Amino acid trans...
921	TRH34301	Gene921	XM_142985.1	XM_142985	Gi|20962225	ACATGTAAGTGGGTCTATACAGTAACTACAGTGAAATCTGGTAAAGCTTTTTTTTTTTTT	Mus musculus LOC236444 (LOC236444), mRNA	#N/A	#N/A	#N/A	#N/A	0	uncharacterized	#N/A	#N/A
922	TRH40334	Gene922	XM_125350.1	XM_125350	Gi|20962063	ATATGTCTGCTATGTATTAGTCAGTTTGTTTCACTAGCATTAGAAAGGTATGTTTTTTTT	Mus musculus similar to RIKEN cDNA 1700001F09 (LOC236441), mRNA	NM_027940	NM_027940.1	#N/A	ri|1700001F09|ZX00036C19|884	1	electron transport [GO:0006118], physiological processes [GO:0007582]	#N/A	#N/A
923	TRH27551	Gene923	XM_159679.1	XM_159679	Gi|20961847	TGAAGAAGGAGCTCACTTTGAAATAAAAGTAGAGGTTATTGCTTTTTTTTTTTTTTTTTT	Mus musculus LOC236436 (LOC236436), mRNA	#N/A	#N/A	#N/A	#N/A	0	uncharacterized	#N/A	#N/A
924	TRH33049	Gene924	XM_142648.1	XM_142648	Gi|20961815	CTTATTGGGATGGCATTGACAATAATAATTTTTCACCTTACCTTTTTTTTTTTTTTTTTT	Mus musculus similar to Olfactory receptor 10H3 (LOC236105), mRNA	NM_146937	NM_146937.1	ENST00000305892	#N/A	0	cell communication [GO:0007154], signal transduction [GO:0007165], cell surface receptor linked signal transduction [GO:0007166], G-protein coupled receptor protein signaling pathway [GO:0007186], physiological processes [GO:0007582], sensory perception [GO:0007600], chemosensory perception [GO:0007606], olfaction [GO:0007608], perception of external stimulus [GO:0009581], perception of abiotic s…	7tm_1	7 transmembrane receptor (rhodopsin family)
925	TRH33939	Gene925	XM_142975.1	XM_142975	Gi|20961688	GAGATGGTGTCATAAAAACTAAAGTATTTACCCTTCATATCCACGTTTTTTTTTTTTTTT	Mus musculus LOC236434 (LOC236434), mRNA	#N/A	#N/A	#N/A	#N/A	0	uncharacterized	#N/A	#N/A
926	TRH24706	Gene926	XM_159678.1	XM_159678	Gi|20961475	AAGCTAAGGCCTGTAGCAAAGGACCCAGAACCTAAGTATCTTTTTTTTTTTTTTTTTTTT	Mus musculus LOC236432 (LOC236432), mRNA	#N/A	#N/A	#N/A	#N/A	0	uncharacterized	#N/A	#N/A
927	TRH26515	Gene927	XM_159677.1	XM_159677	Gi|20961422	ATCTGTGGCATGCTTAATTTCAGTAGTAGCATCGTGGTTATTTTTTTTTTTTTTTTTTTT	Mus musculus LOC213083 (LOC213083), mRNA	#N/A	#N/A	#N/A	#N/A	0	uncharacterized	#N/A	#N/A
928	TRH32867	Gene928	XM_159528.1	XM_159528	Gi|20961293	AGTGACTGTGCTAGATGAATTAGTTCCTCTTACTTCACGAGTTTTTTTTTTTTTTTTTTT	Mus musculus LOC210977 (LOC210977), mRNA	#N/A	#N/A	#N/A	#N/A	0	uncharacterized	#N/A	#N/A
929	TRH21991	Gene929	XM_135348.1	XM_135348	Gi|20960951	GATGAAGGAAACAAATGCATTCATTATACTGTAAACATTTAGGCTTTTTTTTTTTTTTTT	Mus musculus similar to RIKEN cDNA 0610020I02 (LOC213377), mRNA	NM_026495	NM_026495.2	ENST00000277554	ri|0710001D09|R000005G03|1055	1	uncharacterized	#N/A	#N/A
930	TRH27687	Gene930	XM_159595.1	XM_159595	Gi|20960698	CTTTAGGGGTAAAACAGGAACTCACTTTAACAACCATCCGTTTTTTTTTTTTTTTTTTTT	Mus musculus LOC236092 (LOC236092), mRNA	#N/A	#N/A	#N/A	#N/A	0	uncharacterized	#N/A	#N/A
931	TRH22572	Gene931	XM_142972.1	XM_142972	Gi|20960612	GGAAAAGGAAGAATATTGGGTAAATAAATGCAGATCAACCTTTTTTTTTTTTTTTTTTTT	Mus musculus similar to Endogenous retrovirus HERV-K10 putative protease (LOC236429), mRNA	#N/A	#N/A	#N/A	#N/A	1	uncharacterized	Dut	dUTPase [Nucleotide transport and metabolism]
932	TRH37904	Gene932	XM_159594.1	XM_159594	Gi|20960500	GAAACTGCAATTGTGAGAGAAGATTATATTAAGTCAGCAATAAAACGTTTTTTTTTTTTT	Mus musculus LOC236091 (LOC236091), mRNA	#N/A	#N/A	#N/A	#N/A	0	uncharacterized	#N/A	#N/A
933	TRH29602	Gene933	XM_135347.1	XM_135347	Gi|20959894	TAATAGCACCAGGCTCAAGTCTACCCACTTCTCTAACCATTTTTTTTTTTTTTTTTTTTT	Mus musculus similar to Desmoglein 1 (Desmosomal glycoprotein I) (DG1) (DGI) (Dsg1), mRNA	#N/A	NM_181680.1	ENST00000257192	ri|4930545C20|PX00034B02|1091	1	cell communication [GO:0007154], cell adhesion [GO:0007155], homophilic cell adhesion [GO:0007156], cell-cell adhesion [GO:0016337]	#N/A	#N/A
934	TRH26693	Gene934	XM_135486.1	XM_135486	Gi|20959874	GATTACTAACAGGAACCTCTATATGAAGTCTTCATGCCACGTTTTTTTTTTTTTTTTTTT	Mus musculus similar to HYPOTHETICAL PROTEIN DJ1198H6.2 (LOC214249), mRNA	#N/A	NM_178894.2	#N/A	ri|A430089I19|PX00138L21|1866	1	uncharacterized	RNA1	COG5238
935	TRH36701	Gene935	XM_142966.1	XM_142966	Gi|20959814	TAGCTTTTATAATTATGTATGTGCTTGGCTTTATTGCTTTGTATGGTTTTTTTTTTTTTT	Mus musculus similar to ADAM 26 precursor (A disintegrin and metalloproteinase domain 26) (Testase 3) (LOC236420), mRNA	#N/A	NM_010085.1	#N/A	ri|4930402C09|PX00029A22|965	1	reproduction [GO:0000003], proteolysis and peptidolysis [GO:0006508], cell communication [GO:0007154], signal transduction [GO:0007165], cell surface receptor linked signal transduction [GO:0007166], integrin-mediated signaling pathway [GO:0007229], development [GO:0007275], gametogenesis [GO:0007276], spermatogenesis [GO:0007283], physiological processes [GO:0007582], catabolism [GO:0009056], ma…	ACR	ADAM Cysteine-Rich Domain;
936	TRH36334	Gene936	XM_142965.1	XM_142965	Gi|20959618	GCCTGAGTCTAAGAACCTTATACACATACACATTAGAGGTCCTAGCTTTTTTTTTTTTTT	Mus musculus LOC245287 (LOC245287), mRNA	NM_025940	NM_029288.1	#N/A	ri|D830030K20|PX00199D09|1427	1	uncharacterized	#N/A	#N/A
937	TRH29519	Gene937	XM_135483.1	XM_135483	Gi|20959602	TGTAGTTAATAAGTGTGAGACTCCATTACTGCAAGAGATAGGGATTTTTTTTTTTTTTTT	Mus musculus similar to Nuclear autoantigen Sp-100 (Speckled 100 kDa) (Nuclear dot-associated Sp100 protein) (Lysp100b) (LOC236080), mRNA	#N/A	NM_175219.2	#N/A	ri|4930565N07|PX00035H17|583	1	chromosome organization and biogenesis (sensu Eukarya) [GO:0007001], physiological processes [GO:0007582]	Sp100	Sp100 domain. The function of this domain is...
938	TRH40447	Gene938	XM_159673.1	XM_159673	Gi|20959443	CTGTATCTGATAATAAACTAACTACCACGAGTTACTCCCAAGACCTACCTTTTTTTTTTT	Mus musculus LOC209777 (LOC209777), mRNA	#N/A	#N/A	#N/A	#N/A	0	uncharacterized	#N/A	#N/A
939	TRH24619	Gene939	XM_142631.1	XM_142631	Gi|20959243	TGCAGAGTGTACACTAGCAGAAACATATTTGACCTGGTAATTTTTTTTTTTTTTTTTTTT	Mus musculus similar to putative KP78 protein kinase (LOC214201), mRNA	#N/A	#N/A	#N/A	#N/A	1	uncharacterized	pkinase	Protein kinase domain
940	TRH40080	Gene940	XM_150277.1	XM_150277	Gi|20959146	AATGAGATTTTGTCTAGGTCTATTAAGCATTTACAAAACTAACTTCTGTTAAAGGTTTTT	Mus musculus similar to phosphatase subunit gene g4-1 (LOC235817), mRNA	NM_021529	NM_021529.2	ENST00000261475	ri|4930511A21|PX00033J20|1526	1	uncharacterized	#N/A	#N/A
941	TRH40670	Gene941	XM_142629.1	XM_142629	Gi|20959142	CAATCAGCTACCTTTTGTAGGATTTACATATTATAGCAATCGTAGATACTTACCTTTTTT	Mus musculus similar to Rho-associated kinase beta (LOC245151), mRNA	NM_009071	NM_009071.1	ENST00000261535	#N/A	1	protein modification [GO:0006464], protein amino acid phosphorylation [GO:0006468], phosphorus metabolism [GO:0006793], phosphate metabolism [GO:0006796], cell communication [GO:0007154], signal transduction [GO:0007165], intracellular signaling cascade [GO:0007242], physiological processes [GO:0007582], phosphorylation [GO:0016310], protein metabolism [GO:0019538]	pkinase	Protein kinase domain
942	TRH28119	Gene942	XM_135481.1	XM_135481	Gi|20958927	TTGACCAGAAAGGAAGTCTCTCGTGTATTATACATTAAAGATAAAGATCTTTTTTTTTTT	Mus musculus LOC236074 (LOC236074), mRNA	#N/A	NM_178649.2	#N/A	ri|4932410C13|PX00017I24|3540	1	uncharacterized	#N/A	#N/A
943	TRH36052	Gene943	XM_150312.1	XM_150312	Gi|20958824	AGTGGTTATTCATTCATTTATTTTTTAGAACAATGTGTCATGTAGGTAGGTTTTTTTTTT	Mus musculus LOC236072 (LOC236072), mRNA	#N/A	#N/A	#N/A	#N/A	1	uncharacterized	#N/A	#N/A
944	TRH33964	Gene944	XM_125300.1	XM_125300	Gi|20958563	GTTTAGCTCAGCACGAGAGCAATTATAACACACGAGCTACTTTTTTTTTTTTTTTTTTTT	Mus musculus similar to LYSOZYME C, TYPE P PRECURSOR (1,4-BETA-N-ACETYLMURAMIDASE C) (LOC236071), mRNA	NM_013590	NM_013590.1	#N/A	#N/A	1	carbohydrate metabolism [GO:0005975], response to stress [GO:0006950], defense response [GO:0006952], inflammatory response [GO:0006954], immune response [GO:0006955], humoral immune response [GO:0006959], antimicrobial humoral response (sensu Invertebrata) [GO:0006960], cell communication [GO:0007154], physiological processes [GO:0007582], catabolism [GO:0009056], response to external stimulus […	lys	C-type lysozyme/alpha-lactalbumin family. Alph...
945	TRH24618	Gene945	XM_142625.1	XM_142625	Gi|20958499	ATTTGCCGACTAGATGACTTACCTGCCTTTAAGACCATTCTTTTTTTTTTTTTTTTTTTT	Mus musculus similar to axonemal dynein heavy chain 7 (LOC213918), mRNA	#N/A	#N/A	ENST00000312428	#N/A	1	transport [GO:0006810], organelle organization and biogenesis [GO:0006996], cytoskeleton organization and biogenesis [GO:0007010], microtubule-based process [GO:0007017], microtubule-based movement [GO:0007018], cytoplasm organization and biogenesis [GO:0007028], physiological processes [GO:0007582]	DYN1	COG5245
946	TRH36225	Gene946	XM_159671.1	XM_159671	Gi|20958483	AATCTCTTAAGCTACCATGCTTCTGAGTGTATTGTTTTAAGGTACCTTTTTTTTTTTTTT	Mus musculus LOC236409 (LOC236409), mRNA	#N/A	#N/A	#N/A	#N/A	0	uncharacterized	#N/A	#N/A
947	TRH30989	Gene947	XM_142960.1	XM_142960	Gi|20958041	ATCCTTACTATGAAAAATTGAAAGTGGAGACTAAGCAGGTAATGTTTTTTTTTTTTTTTT	Mus musculus similar to RIKEN cDNA 4933431D05 (LOC245285), mRNA	NM_025940	#N/A	#N/A	#N/A	1	uncharacterized	#N/A	#N/A
948	TRH34867	Gene948	XM_159588.1	XM_159588	Gi|20958011	CTTCGATGTAAGCTGTTGAAGTATCAGTTACACCTCAGTACGTTTTTTTTTTTTTTTTTT	Mus musculus LOC207243 (LOC207243), mRNA	#N/A	#N/A	#N/A	#N/A	0	uncharacterized	#N/A	#N/A
949	TRH40718	Gene949	XM_147347.1	XM_147347	Gi|20957957	AGGTTTCATGTTCTTTCTAAGATGAAAAGAGAAAGTAATAAAATATATTTGAAGTTACCT	Mus musculus small inducible cytokine subfamily B (Cys-X-Cys), member 14 (Scyb14), mRNA	NM_019568	NM_019568.1	#N/A	ri|1110031L23|R000017I24|804	1	defense response [GO:0006952], immune response [GO:0006955], physiological processes [GO:0007582], response to external stimulus [GO:0009605], response to biotic stimulus [GO:0009607]	#N/A	#N/A
950	TRH28080	Gene950	XM_142621.1	XM_142621	Gi|20957855	GATACGCTGAAGACTAAGGGCACATACATGAAGTTTAGCTTTTTTTTTTTTTTTTTTTTT	Mus musculus similar to T-CELL RECEPTOR GAMMA CHAIN C REGION C10.5 (LOC208891), mRNA	#N/A	#N/A	#N/A	ri|E430032M10|PX00101O09|1230	1	defense response [GO:0006952], immune response [GO:0006955], cell communication [GO:0007154], physiological processes [GO:0007582], response to external stimulus [GO:0009605], response to biotic stimulus [GO:0009607]	#N/A	#N/A
951	TRH33766	Gene951	XM_135476.1	XM_135476	Gi|20957709	GACTCAGCTTTCTGACATACTACTTGTATCTCAGAGGACCTAAGTTTTTTTTTTTTTTTT	Mus musculus RIKEN cDNA 1600019C01 gene (1600019C01Rik), mRNA	NM_027403	NM_020261.2	#N/A	ri|1600025N01|ZX00050K09|1531	1	pregnancy [GO:0007565], physiological processes [GO:0007582]	IG	Immunoglobulin;
952	TRH26570	Gene952	XM_147346.1	XM_147346	Gi|20957472	GCCGGCTACGACCTATTCAGTGCCTATGATTATACAATATTTTTTTTTTTTTTTTTTTTT	Mus musculus RIKEN cDNA 5031412I06 gene (5031412I06Rik), mRNA	NM_023595	NM_023595.3	#N/A	ri|0910001I10|R000005F11|827	1	DNA replication and chromosome cycle [GO:0000067], S phase of mitotic cell cycle [GO:0000084], mitotic cell cycle [GO:0000278], DNA metabolism [GO:0006259], DNA replication [GO:0006260], tRNA metabolism [GO:0006399], cell cycle [GO:0007049], physiological processes [GO:0007582], cell proliferation [GO:0008283], nucleotide metabolism [GO:0009117], RNA metabolism [GO:0016070]	#N/A	#N/A
953	TRH32663	Gene953	XM_142612.1	XM_142612	Gi|20955325	AGGAATCGAGTCTAGGGTCCTGTGTATGTATTGCAGTTACTTTTTTTTTTTTTTTTTTTT	Mus musculus similar to Nucleolar transcription factor 1 (Upstream binding factor 1) (UBF-1) (LOC236055), mRNA	#N/A	#N/A	#N/A	#N/A	0	uncharacterized	#N/A	#N/A
954	TRH28884	Gene954	XM_159580.1	XM_159580	Gi|20954659	GATTTAATGAAGTCTACGGCTCTCTTAAACAGGATCATCTGTTTTTTTTTTTTTTTTTTT	Mus musculus LOC236051 (LOC236051), mRNA	#N/A	#N/A	#N/A	#N/A	0	uncharacterized	#N/A	#N/A
955	TRH25018	Gene955	XM_135463.1	XM_135463	Gi|20954391	AAGACAACTCTAGAAATGTTCAGTTGCAGATTTAACGTTGTTTTTTTTTTTTTTTTTTTT	Mus musculus similar to Baculoviral IAP repeat-containing protein 1a (Neuronal apoptosis inhibitory protein 1) (LOC236048), mRNA	NM_010871	NM_008670.1	#N/A	ri|A130017A22|PX00120L06|1162	1	apoptosis [GO:0006915], anti-apoptosis [GO:0006916], physiological processes [GO:0007582], cell death [GO:0008219], programmed cell death [GO:0012501], death [GO:0016265]	BIR	Inhibitor of Apoptosis domain. BIR stands for ...
956	TRH39234	Gene956	XM_150310.1	XM_150310	Gi|20953539	TATAAATACAACCTGCACACTTAGATCAGGAAAATGTACCTACATTACTCTTTTTTTTTT	Mus musculus LOC236038 (LOC236038), mRNA	#N/A	#N/A	#N/A	ri|8030490B12|PX00104G05|1866	1	uncharacterized	#N/A	#N/A
957	TRH37535	Gene957	XM_159578.1	XM_159578	Gi|20953436	GTCAGTTTACAGATTGCAGATCTAGCCCTGTACAAATACTACCTTTTTTTTTTTTTTTTT	Mus musculus LOC213671 (LOC213671), mRNA	#N/A	#N/A	#N/A	#N/A	0	uncharacterized	#N/A	#N/A
958	TRH29230	Gene958	XM_159577.1	XM_159577	Gi|20953297	GAATTTGTTACAGAAACCAATTTCGAGTTTTACCTGATAGGCTTTTTTTTTTTTTTTTTT	Mus musculus LOC236037 (LOC236037), mRNA	#N/A	#N/A	#N/A	#N/A	0	uncharacterized	#N/A	#N/A
959	TRH26025	Gene959	XM_135459.1	XM_135459	Gi|20953121	GGGTCACAGTAATTCTCTGCTAATAAAAGTTTCCCACCGTTTTTTTTTTTTTTTTTTTTT	Mus musculus similar to cadherin-11 - mouse (LOC236036), mRNA	NM_009866	NM_009866.2	ENST00000268602	ri|2310006C03|ZX00038D10|1308	1	protein targeting [GO:0006605], transport [GO:0006810], intracellular protein transport [GO:0006886], cell communication [GO:0007154], cell adhesion [GO:0007155], homophilic cell adhesion [GO:0007156], physiological processes [GO:0007582], protein transport [GO:0015031], cell-cell adhesion [GO:0016337], protein metabolism [GO:0019538]	CA	Cadherin repeats. Cadherins are glycoproteins ...
960	TRH36210	Gene960	XM_125295.1	XM_125295	Gi|20953002	CACCAGAGAACAGAGACTATAGATATTAAAAAGTATTGTGTGCAGTACCTTTTTTTTTTT	Mus musculus similar to geranylgeranyl diphosphate synthase 1; GGPP synthase (LOC236035), mRNA	NM_010282	NM_010282.1	ENST00000282841	ri|2610304H04|ZX00082D15|1341	1	lipid metabolism [GO:0006629], isoprenoid metabolism [GO:0006720], physiological processes [GO:0007582], isoprenoid biosynthesis [GO:0008299], lipid biosynthesis [GO:0008610], biosynthesis [GO:0009058]	IspA	Geranylgeranyl pyrophosphate synthase [Coenzyme...
961	TRH24560	Gene961	XM_159576.1	XM_159576	Gi|20953000	ATGAAAACACACTTGCCGATGTGTACAGAAAGAAGCTTACTTTTTTTTTTTTTTTTTTTT	Mus musculus LOC236034 (LOC236034), mRNA	#N/A	#N/A	#N/A	#N/A	0	uncharacterized	#N/A	#N/A
962	TRH21465	Gene962	XM_159575.1	XM_159575	Gi|20952657	AGTGACATGTGTGGGCCATATGGTACAGTCTACTATCTCCTTTTTTTTTTTTTTTTTTTT	Mus musculus LOC236030 (LOC236030), mRNA	#N/A	#N/A	#N/A	#N/A	0	uncharacterized	#N/A	#N/A
963	TRH26352	Gene963	XM_159574.1	XM_159574	Gi|20952487	GAGGAAGAGCTGTTAGAAGGAGGACTCCTCAAAGCATTACTTTTTTTTTTTTTTTTTTTT	Mus musculus LOC245136 (LOC245136), mRNA	#N/A	#N/A	#N/A	#N/A	1	uncharacterized	#N/A	#N/A
964	TRH31247	Gene964	XM_159573.1	XM_159573	Gi|20952148	GGGAGATACAGATATGGAAAAAGAACAAAATACTCTGGATAGTACATTTTTTTTTTTTTT	Mus musculus LOC214454 (LOC214454), mRNA	#N/A	#N/A	#N/A	#N/A	1	uncharacterized	#N/A	#N/A
965	TRH26694	Gene965	XM_142940.1	XM_142940	Gi|20952031	AGGTATGTGTCAAGTTGGGCAAATACATTTTACGAAGAGCTTTTTTTTTTTTTTTTTTTT	Mus musculus similar to 40S RIBOSOMAL PROTEIN S2 (LOC236387), mRNA	#N/A	NM_008503.2	#N/A	#N/A	1	protein biosynthesis [GO:0006412], physiological processes [GO:0007582], biosynthesis [GO:0009058], macromolecule biosynthesis [GO:0009059], protein metabolism [GO:0019538]	Ribosomal_S5_C	Ribosomal protein S5
966	TRH25354	Gene966	XM_159663.1	XM_159663	Gi|20951023	CCGGTGCTCAGTTTACCAATTAATAATCAATGTTACACCCTTTTTTTTTTTTTTTTTTTT	Mus musculus LOC236384 (LOC236384), mRNA	#N/A	#N/A	#N/A	#N/A	1	uncharacterized	#N/A	#N/A
967	TRH21587	Gene967	XM_159572.1	XM_159572	Gi|20950938	AAGTTTCTCAAGTGTTGATCACCAGTATTCTCCCTACTAAACCTTTTTTTTTTTTTTTTT	Mus musculus LOC236015 (LOC236015), mRNA	#N/A	#N/A	#N/A	#N/A	0	uncharacterized	#N/A	#N/A
968	TRH40154	Gene968	XM_135451.1	XM_135451	Gi|20950808	AACAGATTCTATTAATTTATTCTGCAGAAAGCTAGTAATTGAAGGCTTAACCTTTTTTTT	Mus musculus similar to HYPOTHETICAL PROTEIN DJ1198H6.2 (LOC236013), mRNA	#N/A	NM_178657.2	#N/A	ri|E330017M15|PX00212I17|1981	1	uncharacterized	#N/A	#N/A
969	TRH29860	Gene969	XM_142381.1	XM_142381	Gi|20950274	GACAACTTTGTATACCACCTGGTATACCATGAATACGGCTTTTTTTTTTTTTTTTTTTTT	Mus musculus similar to glyceraldehyde-3-phosphate dehydrogenase (LOC245062), mRNA	NM_008084	NM_008084.1	ENST00000229239	ri|0610007C02|R000001M12|1252	1	carbohydrate metabolism [GO:0005975], monosaccharide metabolism [GO:0005996], glucose metabolism [GO:0006006], glucose catabolism [GO:0006007], alcohol metabolism [GO:0006066], energy pathways [GO:0006091], main pathways of carbohydrate metabolism [GO:0006092], glycolysis [GO:0006096], physiological processes [GO:0007582], catabolism [GO:0009056], energy derivation by oxidation of organic compoun…	GapA	Glyceraldehyde-3-phosphate dehydrogenase/erythr...
970	TRH23874	Gene970	XM_142927.1	XM_142927	Gi|20950096	AAAGAGACCCTGAGAATTCTACTGGACAAGAAAGCTAAACCTTTTTTTTTTTTTTTTTTT	Mus musculus similar to T-CELL RECEPTOR ALPHA CHAIN V REGION 2B4 PRECURSOR (LOC215687), mRNA	#N/A	#N/A	#N/A	#N/A	0	uncharacterized	#N/A	#N/A
971	TRH29173	Gene971	XM_159567.1	XM_159567	Gi|20949646	AGCAGATGCTATGAAGTAACTGTGAAGTACATGCAGACTAGTTTTTTTTTTTTTTTTTTT	Mus musculus LOC236005 (LOC236005), mRNA	#N/A	#N/A	#N/A	#N/A	1	uncharacterized	#N/A	#N/A
972	TRH37574	Gene972	XM_142577.1	XM_142577	Gi|20949411	AAGACTTTGATAGCTATTAAGAAAGTTAAAGGATGTGGTTGGACTTATGTTTTTTTTTTT	Mus musculus similar to vomeronasal 2, receptor, 4; vomeronasal organ family 2, receptor, 4 (LOC209954), mRNA	NM_009490	NM_009489.1	#N/A	ri|E130119H03|PX00092A18|3861	1	uncharacterized	#N/A	#N/A
973	TRH25387	Gene973	XM_135445.1	XM_135445	Gi|20949280	TACTGTACAGCCTTACCTTTGGGCTTATAAATTTTGTAGTGCTTTTTTTTTTTTTTTTTT	Mus musculus similar to phosphatidylserine decarboxylase (LOC209382), mRNA	NM_177298	NM_177298.2	ENST00000266095	ri|1500031O23|R000021K13|1020	1	lipid metabolism [GO:0006629], membrane lipid metabolism [GO:0006643], phospholipid metabolism [GO:0006644], physiological processes [GO:0007582], lipid biosynthesis [GO:0008610], phospholipid biosynthesis [GO:0008654], biosynthesis [GO:0009058], membrane lipid biosynthesis [GO:0046467]	Psd	Phosphatidylserine decarboxylase [Lipid metaboli...
974	TRH38096	Gene974	XM_125344.1	XM_125344	Gi|20949097	TGTCATCTTATGTAGATTATTCATTTAAGACATATTTTGAAAACTTACAGCCTTTTTTTT	Mus musculus similar to Baculoviral IAP repeat-containing protein 1f (Neuronal apoptosis inhibitory protein 6) (LOC236376), mRNA	NM_010871	NM_008670.1	#N/A	#N/A	1	apoptosis [GO:0006915], anti-apoptosis [GO:0006916], physiological processes [GO:0007582], cell death [GO:0008219], programmed cell death [GO:0012501], death [GO:0016265]	BIR	Inhibitor of Apoptosis domain. BIR stands for ...
975	TRH33371	Gene975	XM_135642.1	XM_135642	Gi|20948998	GTATTATTGATTGGGATCTATACTTGGACTACAAGAGATACTACCGCTTTTTTTTTTTTT	Mus musculus similar to 2-cell-stage, variable group, member 1; variable group of 2-cell-stage gene family (LOC236374), mRNA	#N/A	NM_153523.2	#N/A	#N/A	1	uncharacterized	#N/A	#N/A
976	TRH41659	Gene976	XM_142574.1	XM_142574	Gi|20948933	GTCATACTATAGTAGTAACAATATAAGATGCATTTTAGACCTTCTTTCGAAGCTATTAGG	Mus musculus similar to 11 kDa secreted protein precursor (LOC236001), mRNA	#N/A	#N/A	#N/A	#N/A	1	uncharacterized	#N/A	#N/A
977	TRH23556	Gene977	XM_135641.1	XM_135641	Gi|20948625	ACACATTTTTGAAATGAGTCCTATGGAAGCTATGCAAGTATTTTTTTTTTTTTTTTTTTT	Mus musculus similar to macrophage activation 2 (LOC211526), mRNA	#N/A	NM_172777.1	ENST00000294673	ri|5830443L24|PX00039P21|1670	1	defense response [GO:0006952], immune response [GO:0006955], cell communication [GO:0007154], physiological processes [GO:0007582], response to external stimulus [GO:0009605], response to biotic stimulus [GO:0009607]	GBP	Guanylate-binding protein
978	TRH22662	Gene978	XM_159566.1	XM_159566	Gi|20948598	ACTTTCCAGACTCAAGTATGAGTGGAGAGTTCCTTATCCCTTTTTTTTTTTTTTTTTTTT	Mus musculus LOC208399 (LOC208399), mRNA	#N/A	#N/A	#N/A	#N/A	0	uncharacterized	#N/A	#N/A
979	TRH35392	Gene979	XM_142914.1	XM_142914	Gi|20948010	GAGCTCTATCACGGGGGTCTATAGAATCATTTTACATCGATTTTTTTTTTTTTTTTTTTT	Mus musculus similar to contains similarity to Pfam domain: PF00069 (Eukaryotic protein kinase domain), Score=306.1, E-value=1.4e-88, N=1 (LOC245269), mRNA	#N/A	NM_175538.2	ENST00000326035	ri|A930014I17|PX00066C10|1595	1	protein modification [GO:0006464], protein amino acid phosphorylation [GO:0006468], phosphorus metabolism [GO:0006793], phosphate metabolism [GO:0006796], physiological processes [GO:0007582], phosphorylation [GO:0016310], protein metabolism [GO:0019538]	pkinase	Protein kinase domain
980	TRH41588	Gene980	XM_135638.1	XM_135638	Gi|20948006	TAAAATAGAGGTAGTTGGAACTAATGTACAGAACTAAATTTCTTAACCTTATTTGCGTTT	Mus musculus similar to HYDROXYMETHYLGLUTARYL-COA SYNTHASE, CYTOPLASMIC (HMG-COA SYNTHASE) (3-HYDROXY-3-METHYLGLUTARYL COENZYME A SYNTHASE) (LOC208715), mRNA	NM_145942	NM_008783.1	ENST00000325110	ri|A030007K14|PX00063E18|1900	1	alcohol metabolism [GO:0006066], acetyl-CoA metabolism [GO:0006084], lipid metabolism [GO:0006629], steroid biosynthesis [GO:0006694], cholesterol biosynthesis [GO:0006695], C21-steroid hormone biosynthesis [GO:0006700], coenzymes and prosthetic group metabolism [GO:0006731], coenzyme metabolism [GO:0006732], development [GO:0007275], sex differentiation [GO:0007548], physiological processes [GO:…	FabH	3-oxoacyl-[acyl-carrier-protein]
981	TRH38357	Gene981	XM_135637.1	XM_135637	Gi|20948004	AAAATCAATATTGCTATTTTCTTTACCTGTTAAATACTGGGAGATAATTTACGTTTTTTT	Mus musculus RIKEN cDNA 2610109I01 gene (2610109I01Rik), mRNA	NM_028245	NM_028245.1	ENST00000306938	ri|2610109I01|ZX00061A24|2969	1	electron transport [GO:0006118], physiological processes [GO:0007582]	BTB	BTB/POZ domain. The BTB (for BR-C
982	TRH28419	Gene982	XM_142564.1	XM_142564	Gi|20947434	CTTCACTATTGCTTCTTACTGTCGGAGTGATCACTGTCATTTTTTTTTTTTTTTTTTTTT	Mus musculus similar to solute carrier family 7 (cationic amino acid transporter, y+ system), member 3 (LOC245128), mRNA	#N/A	#N/A	#N/A	#N/A	1	transport [GO:0006810], amino acid transport [GO:0006865], physiological processes [GO:0007582], amine/polyamine transport [GO:0015837]	aa_permeases	Amino acid permease
983	TRH31418	Gene983	XM_125288.1	XM_125288	Gi|20947419	CATCTCTAGGTGGGTCTCCATGGCTATAATAAATAATAGTACCTCTTTTTTTTTTTTTTT	Mus musculus similar to Proteasome subunit beta type 5 precursor (Proteasome epsilon chain) (Macropain epsilon chain) (Multicatalytic endopeptidase complex epsilon chain) (Proteasome subunit X) (Proteasome chain 6) (LOC235989), mRNA	NM_011186	NM_011186.1	ENST00000216695	ri|2410007J20|ZX00033C04|892	1	proteolysis and peptidolysis [GO:0006508], ubiquitin-dependent protein catabolism [GO:0006511], physiological processes [GO:0007582], catabolism [GO:0009056], macromolecule catabolism [GO:0009057], protein metabolism [GO:0019538], modification-dependent protein catabolism [GO:0019941], protein catabolism [GO:0030163]	PRE1	20S proteasome
984	TRH37121	Gene984	XM_135434.1	XM_135434	Gi|20947410	AACTAAAAAGCCCTTTTTTTTTTTTTAATAGCTTTAGAGATTTTCTTAATGTGGTTTTTT	Mus musculus similar to hypothetical protein BC013995 (Myadm), mRNA	NM_016969	NM_016969.1	ENST00000324026	ri|D330014F01|PX00191C18|2775	1	uncharacterized	#N/A	#N/A
985	TRH24095	Gene985	XM_150301.1	XM_150301	Gi|20947404	CATTTTTATCTGATTCTCAGAGGGAATTTCAATGGCTGTATTTTTTTTTTTTTTTTTTTT	Mus musculus LOC213685 (LOC213685), mRNA	#N/A	#N/A	#N/A	ri|A730089N22|PX00153G13|1447	1	protein modification [GO:0006464], protein amino acid phosphorylation [GO:0006468], phosphorus metabolism [GO:0006793], phosphate metabolism [GO:0006796], transport [GO:0006810], ion transport [GO:0006811], cation transport [GO:0006812], calcium ion transport [GO:0006816], cell communication [GO:0007154], signal transduction [GO:0007165], intracellular signaling cascade [GO:0007242], physiologica…	#N/A	#N/A
986	TRH25318	Gene986	XM_125286.1	XM_125286	Gi|20947088	CCACACCTCAGTAACACTGATTGACCTAAATATGCTAAAGATTTTTTTTTTTTTTTTTTT	Mus musculus RIKEN cDNA 1700029P11 gene (1700029P11Rik), mRNA	NM_025503	NM_025503.1	#N/A	ri|1700029P11|ZX00038G05|1021	1	DNA metabolism [GO:0006259], DNA packaging [GO:0006323], establishment and/or maintenance of chromatin architecture [GO:0006325], chromatin assembly/disassembly [GO:0006333], nucleosome assembly [GO:0006334], chromosome organization and biogenesis (sensu Eukarya) [GO:0007001], physiological processes [GO:0007582]	#N/A	#N/A
987	TRH22778	Gene987	XM_142908.1	XM_142908	Gi|20946926	AGACATTATCACAATACCTTTGGCACATAAGACTTTTAGTGATGTTTTTTTTTTTTTTTT	Mus musculus similar to cytochrome P450, 2d22; cytochrome P450 CYP2D22 (LOC236367), mRNA	#N/A	#N/A	#N/A	#N/A	0	uncharacterized	p450	Cytochrome P450. Cytochrome P450s are involve...
988	TRH29725	Gene988	XM_142550.1	XM_142550	Gi|20946704	AAGGAAAACTGAGTGTAACAAGTACAGTAGATACTGGAATCGTGTTTTTTTTTTTTTTTT	Mus musculus similar to RIKEN cDNA 1110012O05 gene (LOC245120), mRNA	NM_024170	NM_024170.1	#N/A	ri|1110012O05|R000016I09|1220	1	physiological processes [GO:0007582], cell proliferation [GO:0008283], negative regulation of cell proliferation [GO:0008285], regulation of cell proliferation [GO:0042127]	#N/A	#N/A
989	TRH26351	Gene989	XM_142556.1	XM_142556	Gi|20946702	TAATTGCTTCCCTAGAGACCTGCTACCACACAGTTAAACTTTTTTTTTTTTTTTTTTTTT	Mus musculus similar to gag polyprotein (LOC207821), mRNA	#N/A	#N/A	#N/A	#N/A	1	uncharacterized	Gag_p10	Retroviral GAG p10 protein. This family co...
990	TRH37663	Gene990	XM_159659.1	XM_159659	Gi|20945086	GAGAGGAAGAATAACTCCTAGTGTTTTACAAAACCCTTTAGTGACTAGTTTTTTTTTTTT	Mus musculus LOC214017 (LOC214017), mRNA	#N/A	#N/A	#N/A	ri|6720431F06|PX00649M06|1646	0	uncharacterized	#N/A	#N/A
991	TRH41595	Gene991	XM_135421.1	XM_135421	Gi|20945063	AACCATATCTTTAGCTCCACACCTACTTTCTAAATAATATACCAAAGTAGTGTACCTTTT	Mus musculus similar to spleen protein 1 precursor (LOC235973), mRNA	#N/A	#N/A	#N/A	ri|A630095E13|PX00148P20|2353	1	uncharacterized	#N/A	#N/A
992	TRH23495	Gene992	XM_135628.1	XM_135628	Gi|20944793	CCAGATTTCATTATGGAAACTTTCGTAAATGATATCGCACTTTTTTTTTTTTTTTTTTTT	Mus musculus RIKEN cDNA 4930478A21 gene (4930478A21Rik), mRNA	#N/A	#N/A	#N/A	ri|4930478A21|PX00032M19|947	1	proteolysis and peptidolysis [GO:0006508], physiological processes [GO:0007582], catabolism [GO:0009056], macromolecule catabolism [GO:0009057], protein metabolism [GO:0019538], protein catabolism [GO:0030163]	COG5640	Secreted trypsin-like serine protease [Postt...
993	TRH30169	Gene993	XM_135629.1	XM_135629	Gi|20944788	CAGCCCTAGGTTCTGTCATCCTACTAGGAGTAACATAAGGTTTTTTTTTTTTTTTTTTTT	Mus musculus similar to Enteropeptidase precursor (Enterokinase) (LOC211300), mRNA	#N/A	#N/A	#N/A	#N/A	1	uncharacterized	COG5640	Secreted trypsin-like serine protease [Postt...
994	TRH41115	Gene994	XM_135631.1	XM_135631	Gi|20944778	TGAATGCACTATCTCTATTAGAGATTCATCTATAGCTACACATATGTAAAACACGTTTTT	Mus musculus similar to RIKEN cDNA 2210414H16 (2210414H16Rik), mRNA	NM_027334	NM_027334.2	ENST00000331250	ri|2210414H16|ZX00054G04|1003	1	uncharacterized	#N/A	#N/A
995	TRH21638	Gene995	XM_142541.1	XM_142541	Gi|20944741	CACCATTATTGACATAGTCCATACATGGGGCACCATATATTTTTTTTTTTTTTTTTTTTT	Mus musculus similar to PER-HEXAMER REPEAT PROTEIN 5 (LOC235969), mRNA	#N/A	#N/A	#N/A	#N/A	0	uncharacterized	#N/A	#N/A
996	TRH31927	Gene996	XM_142896.1	XM_142896	Gi|20944699	AGGTGTGGGTGGTAAAGACATGGGAGATATAGGAGTAGAATTTTTTTTTTTTTTTTTTTT	Mus musculus LOC208854 (LOC208854), mRNA	#N/A	#N/A	#N/A	#N/A	1	uncharacterized	#N/A	#N/A
997	TRH38621	Gene997	XM_142895.1	XM_142895	Gi|20944621	TAAGTTAGGAAGAGACCTAGATAGAAAATTTGAGAAAGTAGACTTATGCCTACGTTTTTT	Mus musculus similar to data source:SPTR, source key:P31790, evidence:ISS~putative~related to RETROVIRUS-RELATED GAG POLYPROTEIN (LOC236357), mRNA	#N/A	#N/A	#N/A	#N/A	1	uncharacterized	Gag_p10	Retroviral GAG p10 protein. This family co...
998	TRH29724	Gene998	XM_142534.1	XM_142534	Gi|20944401	CTCCTAGATAAGCTTGTTGGAACATTCCTCGAACTGTTTGTTTTTTTTTTTTTTTTTTTT	Mus musculus similar to probable lysyl-trna synthetase - fission yeast (Schizosaccharomyces pombe) (LOC235963), mRNA	#N/A	NM_053092.1	#N/A	#N/A	1	protein biosynthesis [GO:0006412], amino acid activation [GO:0006418], aspartyl-tRNA aminoacylation [GO:0006422], lysyl-tRNA aminoacylation [GO:0006430], physiological processes [GO:0007582], biosynthesis [GO:0009058], macromolecule biosynthesis [GO:0009059], protein metabolism [GO:0019538]	LysU	Lysyl-tRNA synthetase (class II) [Translation
999	TRH34237	Gene999	XM_142530.1	XM_142530	Gi|20944058	AGATATCGTAAATGCTCTAGGAGGCTTACGACTTACTCCTTGTTTTTTTTTTTTTTTTTT	Mus musculus similar to mucin 4, isoform b (LOC245115), mRNA	#N/A	#N/A	#N/A	#N/A	1	uncharacterized	#N/A	#N/A
1000	TRH28311	Gene1000	XM_150348.1	XM_150348	Gi|20943141	CATAGCCAAACGTAAGCTCACTTGGGAGTATCTTACTGCTTTTTTTTTTTTTTTTTTTTT	Mus musculus hypothetical gene supported by AK009725 (LOC236354), mRNA	NM_172483	NM_172483.1	#N/A	ri|2310040I01|ZX00039P04|1488	1	uncharacterized	#N/A	#N/A
1001	TRH35403	Gene1001	XM_142526.1	XM_142526	Gi|20943124	TCATATCACCTTTATACCTCTACTTAACTGCAGAAACATATTTAGGGACTTTTTTTTTTT	Mus musculus similar to axonemal dynein heavy chain 7 (LOC209196), mRNA	#N/A	#N/A	#N/A	#N/A	1	uncharacterized	Dynein_heavy	Dynein heavy chain. This family repre...
1002	TRH37867	Gene1002	XM_142520.1	XM_142520	Gi|20941106	TTTTACTATTTATTCTCGATATGCTCAGCAGATTGTACTGCTCTAGATTTTTTTTTTTTT	Mus musculus similar to Alcohol sulfotransferase (Hydroxysteroid sulfotransferase) (ST) (ST-60) (LOC235951), mRNA	#N/A	#N/A	#N/A	#N/A	0	uncharacterized	#N/A	#N/A
1003	TRH25599	Gene1003	XM_135413.1	XM_135413	Gi|20940555	GTGGTTTGTTTTCTTACGTTAGTGTTTCCTAACGTTGTGTTTTTTTTTTTTTTTTTTTTT	Mus musculus similar to hypothetical protein FLJ23017 (LOC235948), mRNA	#N/A	#N/A	ENST00000217618	ri|4930548B21|PX00035K03|1325	1	DNA metabolism [GO:0006259], DNA modification [GO:0006304], DNA alkylation [GO:0006305], DNA methylation [GO:0006306], development [GO:0007275], physiological processes [GO:0007582], regulation of gene expression, epigenetic [GO:0040029]	IME4	COG4725
1004	TRH37381	Gene1004	XM_142515.1	XM_142515	Gi|20940549	CTACTGTTCCTTACAAAACGTTCTGTTAAAAAGTTACTTGGTTACCCTTTTTTTTTTTTT	Mus musculus similar to 60S RIBOSOMAL PROTEIN L29 (P23) (LOC235947), mRNA	#N/A	#N/A	#N/A	#N/A	1	uncharacterized	Ribosomal_L29e	Ribosomal L29e protein family
1005	TRH20897	Gene1005	XM_135411.1	XM_135411	Gi|20940199	ATAACTTTTTTTTGCATATTTTTTTGGCACAGAGTAATCACTTATCTTTTTTTTTTTTTT	Mus musculus similar to putative G-protein coupled receptor (LOC235944), mRNA	NM_033616	NM_033616.2	#N/A	ri|9930106M03|PX00062J18|2720	1	cell communication [GO:0007154], signal transduction [GO:0007165], cell surface receptor linked signal transduction [GO:0007166], G-protein coupled receptor protein signaling pathway [GO:0007186]	#N/A	#N/A
1006	TRH37808	Gene1006	XM_159656.1	XM_159656	Gi|20939699	AATGGGAGAGTAAAATCAACATATTTATCTTAGCAAATAGGACAATTGTTTTTTTTTTTT	Mus musculus LOC214080 (LOC214080), mRNA	#N/A	#N/A	#N/A	#N/A	0	uncharacterized	#N/A	#N/A
1007	TRH24123	Gene1007	XM_142508.1	XM_142508	Gi|20939341	CACCTTCTAAAGTCCAACTCTCAACTCCTCAGGTCATACCTTTTTTTTTTTTTTTTTTTT	Mus musculus similar to reverse transcriptase (LOC235940), mRNA	#N/A	#N/A	#N/A	#N/A	0	uncharacterized	rvt	Reverse transcriptase (RNA-dependent DNA polym...
1008	TRH35644	Gene1008	XM_142505.1	XM_142505	Gi|20939169	CCACAAAGACTATCTGTCTGGTTTAAATATACCTTTCCTGTATTGGTTTTTTTTTTTTTT	Mus musculus similar to T-CELL RECEPTOR ALPHA CHAIN V REGION 2B4 PRECURSOR (LOC214031), mRNA	#N/A	NM_177626.2	#N/A	ri|5830410O09|PX00038L11|1384	1	uncharacterized	IG	Immunoglobulin;
1009	TRH41353	Gene1009	XM_142504.1	XM_142504	Gi|20938459	TTTGTAGAAAATCATCTTTTGTACTGCTTAAGTATGTAGATATTCTTTATGTCTTTATGC	Mus musculus similar to IG KAPPA CHAIN V-V REGION L6 PRECURSOR (LOC235934), mRNA	#N/A	#N/A	#N/A	#N/A	1	defense response [GO:0006952], immune response [GO:0006955], cell communication [GO:0007154], physiological processes [GO:0007582], response to external stimulus [GO:0009605], response to biotic stimulus [GO:0009607]	IG	Immunoglobulin;
1010	TRH30797	Gene1010	XM_142879.1	XM_142879	Gi|20937396	GCTACAGACACGAGTATTGAAAAACTGGGTAGAGACAAGCTTTTTTTTTTTTTTTTTTTT	Mus musculus similar to stomatin-like protein 2 (LOC215052), mRNA	NM_023231	NM_023231.2	ENST00000298005	ri|0610038F01|R000004B23|1536	1	uncharacterized	Band_7	SPFH domain / Band 7 family. This family in...
1011	TRH41223	Gene1011	XM_142497.1	XM_142497	Gi|20936947	AGTACTTGAAAGTAAATCTATCCTTGATTATATAAAGGTATGGCCGTACATGTTTTTTTT	Mus musculus similar to tissue-type vomeronasal neurons putative pheromone receptor V2 (LOC245101), mRNA	NM_175674	NM_019918.1	#N/A	ri|4933425M15|PX00020M02|2299	1	cell communication [GO:0007154], signal transduction [GO:0007165], cell surface receptor linked signal transduction [GO:0007166], G-protein coupled receptor protein signaling pathway [GO:0007186], glutamate signaling pathway [GO:0007215], metabotropic glutamate receptor signaling pathway [GO:0007216]	ANF_receptor	Receptor family ligand binding region...
1012	TRH33241	Gene1012	XM_142494.1	XM_142494	Gi|20936582	GGACGAAGAAGAAGGTATAAGTATTTCTCCCCAAAGTTTAAGCTTTTTTTTTTTTTTTTT	Mus musculus similar to proteinase inhibitor Spi3 - mouse (LOC235925), mRNA	#N/A	NM_011454.1	#N/A	ri|9130401K15|PX00026L19|2201	1	uncharacterized	COG4826	COG4826
1013	TRH40546	Gene1013	XM_135615.1	XM_135615	Gi|20936134	CAGGCACTTGTTTCTATTAAGTAGAAAGAGTTTTACTTTTCTTAATGTTACAGCTTTTTT	Mus musculus similar to FKSG15 (LOC236339), mRNA	NM_145968	NM_147155.1	#N/A	ri|2610315E15|ZX00062O02|1547	1	uncharacterized	#N/A	#N/A
1014	TRH37257	Gene1014	XM_135736.1	XM_135736	Gi|20936111	GGTGTTATACCTCCCTAGAATCTGAAATTTTAATAATTCAGGTGTTAATACCTTTTTTTT	Mus musculus similar to zinc finger protein ZF-12; zinc finger ZF-12 (LOC208163), mRNA	NM_021559	NM_021559.1	ENST00000261332	ri|E430031C07|PX00101I11|3705	1	uncharacterized	LER	leucine rich region;
1015	TRH39069	Gene1015	XM_135735.1	XM_135735	Gi|20936107	CTTATCAGAATACAAGACATTCTAGAAATGACAAAATACTGATCTGATAAAGCTTTTTTT	Mus musculus epsilon-trimethyllysine 2-oxoglutarate dioxygenase (Tmlh), mRNA	NM_138758	NM_138758.1	#N/A	ri|D430017M14|PX00193D06|1840	1	organic acid metabolism [GO:0006082], amino acid and derivative metabolism [GO:0006519], amino acid derivative metabolism [GO:0006575], biogenic amine metabolism [GO:0006576], vitamin metabolism [GO:0006766], water-soluble vitamin metabolism [GO:0006767], physiological processes [GO:0007582], biosynthesis [GO:0009058], amine metabolism [GO:0009308], amine biosynthesis [GO:0009309], carnitine meta…	Gamma-BBH	Gamma-butyrobetaine hydroxylase. Members...
1016	TRH40360	Gene1016	XM_135737.1	XM_135737	Gi|20936098	TTTTATGAACACTATTCATTGTAATTATGTAATTATTTCCTATTAGGAAATACGTCCATT	Mus musculus similar to Synaptobrevin-like protein 1 (Sybl1), mRNA	#N/A	NM_011515.1	ENST00000262640	ri|1600017P04|ZX00042D21|1854	1	transport [GO:0006810], intracellular protein transport [GO:0006886], physiological processes [GO:0007582], protein transport [GO:0015031]	SNC1	COG5143
1017	TRH26122	Gene1017	XM_159510.1	XM_159510	Gi|20936013	AGTAATAGAGTTCAGCACATGGGAAATAGGAGAGATAGTATGGGTTTTTTTTTTTTTTTT	Mus musculus LOC236575 (LOC236575), mRNA	NM_030736	NM_030736.1	#N/A	#N/A	0	uncharacterized	#N/A	#N/A
1018	TRH25858	Gene1018	XM_150376.1	XM_150376	Gi|20935881	GTAGAATTGTGTGTTGCTCATGTATGACTTTATGCACGTCTTTTTTTTTTTTTTTTTTTT	Mus musculus LOC215442 (LOC215442), mRNA	#N/A	#N/A	#N/A	#N/A	1	uncharacterized	#N/A	#N/A
1019	TRH41332	Gene1019	XM_135734.1	XM_135734	Gi|20935851	CTGGGAAACTGTATTAAGAAACATATGATAATATAGAGTATAAGAGAATCTATGGGGTTT	Mus musculus similar to macrophage activation 2 (LOC236573), mRNA	NM_172777	NM_172777.1	#N/A	ri|5830443L24|PX00039P21|1670	1	defense response [GO:0006952], immune response [GO:0006955], cell communication [GO:0007154], physiological processes [GO:0007582], response to external stimulus [GO:0009605], response to biotic stimulus [GO:0009607]	GBP_C	Guanylate-binding protein
1020	TRH30747	Gene1020	XM_159509.1	XM_159509	Gi|20935847	CAAAGAAAATCAATGTAGATTTAGCCACTCAAGACACTTAGTAGGTTTTTTTTTTTTTTT	Mus musculus LOC236572 (LOC236572), mRNA	#N/A	#N/A	#N/A	#N/A	0	uncharacterized	#N/A	#N/A
1021	TRH39352	Gene1021	XM_142493.1	XM_142493	Gi|20935717	GTTCAGTGGTTATACACCAAGGATTTAAAGTAAGAGATATGTATATTCGTTGTTTTTTTT	Mus musculus similar to esterase/N-deacetylase (EC 3.5.1.-), 50K hepatic - rabbit (LOC235921), mRNA	#N/A	#N/A	#N/A	#N/A	0	uncharacterized	Aes	Esterase/lipase [Lipid metabolism]
1022	TRH24348	Gene1022	XM_142327.1	XM_142327	Gi|20935652	GAATCCTGATGCAAATAAGGGGTGTTTTAAAGCTGTCTAATTTTTTTTTTTTTTTTTTTT	Mus musculus similar to high mobility group 1 protein (LOC245322), mRNA	NM_010439	NG_001689.1	#N/A	ri|A130064K11|PX00124A23|928	1	uncharacterized	HMG	high mobility group;
1023	TRH38950	Gene1023	XM_159547.1	XM_159547	Gi|20934141	TACTACTCTACTTTCAATCTTTCTTTCTGGGAATATTCTTCCTCAATTACTCTTTTTTTT	Mus musculus LOC210595 (LOC210595), mRNA	#N/A	#N/A	#N/A	#N/A	0	uncharacterized	#N/A	#N/A
1024	TRH39136	Gene1024	XM_142476.1	XM_142476	Gi|20932240	AAACACATCAACTGTCATCATTATAGTGTATAAAGATCTCATCATCTACCTTTTTTTTTT	Mus musculus similar to MrgA4 RF-amide G protein-coupled receptor (LOC208806), mRNA	#N/A	NM_153524.1	#N/A	#N/A	1	cell communication [GO:0007154], signal transduction [GO:0007165], cell surface receptor linked signal transduction [GO:0007166], G-protein coupled receptor protein signaling pathway [GO:0007186]	#N/A	#N/A
1025	TRH39323	Gene1025	XM_150294.1	XM_150294	Gi|20931632	CTGTAACAGAAGTTAACTATCAGAAAAAGCTTTGGGGTTAGTTATAGCTTTTTTTTTTTT	Mus musculus LOC235912 (LOC235912), mRNA	#N/A	#N/A	#N/A	ri|4932419K22|PX00017N07|3111	1	uncharacterized	#N/A	#N/A
1026	TRH29831	Gene1026	XM_135394.1	XM_135394	Gi|20931432	ATTGATCTTCGGAGTCTCTTGTAAATTAAGACATTTACGTACAAATTTTTTTTTTTTTTT	Mus musculus RIKEN cDNA A430108B07 gene (A430108B07Rik), mRNA	#N/A	#N/A	#N/A	ri|A430108B07|PX00064J06|1176	1	defense response [GO:0006952], immune response [GO:0006955], cell communication [GO:0007154], physiological processes [GO:0007582], response to external stimulus [GO:0009605], response to biotic stimulus [GO:0009607], natural killer cell activation [GO:0030101], cell activation [GO:0045321], lymphocyte activation [GO:0046649]	#N/A	#N/A
1027	TRH40359	Gene1027	XM_135392.1	XM_135392	Gi|20931058	CTTCTGTTTTAGAATCAGAACACATATTCTATACCAGTGAGTAGTAAAAATAGTGTCTTT	Mus musculus similar to KRAB zinc finger protein (Mzf22) (LOC235907), mRNA	NM_145622	NG_002138.1	#N/A	ri|2310061B05|ZX00055E23|925	1	DNA replication and chromosome cycle [GO:0000067], regulation of cell cycle [GO:0000074], S phase of mitotic cell cycle [GO:0000084], mitotic cell cycle [GO:0000278], DNA metabolism [GO:0006259], DNA replication [GO:0006260], DNA dependent DNA replication [GO:0006261], DNA replication initiation [GO:0006270], lipid metabolism [GO:0006629], steroid biosynthesis [GO:0006694], C21-steroid hormone bi…	COG5048	COG5048
1028	TRH21610	Gene1028	XM_135391.1	XM_135391	Gi|20931024	GGATCTTATACTCTGGTCCTAGCAGCTGTATTGAAGGTCCTTTTTTTTTTTTTTTTTTTT	Mus musculus similar to odorant receptor S3 (LOC235905), mRNA	NG_001772	NG_001772.1	#N/A	#N/A	0	cell communication [GO:0007154], signal transduction [GO:0007165], cell surface receptor linked signal transduction [GO:0007166], G-protein coupled receptor protein signaling pathway [GO:0007186]	#N/A	#N/A
1029	TRH34190	Gene1029	XM_142859.1	XM_142859	Gi|20930965	ATGATAGTTCATCTAAGATACCTGTAATAATCTGTGATCTCATAACTTGGTCTTTTTTTT	Mus musculus similar to eosinophil-associated ribonuclease 33 precursor (LOC236317), mRNA	#N/A	#N/A	#N/A	#N/A	1	uncharacterized	RNAse_Pc	Pancreatic ribonuclease ;
1030	TRH30774	Gene1030	XM_135608.1	XM_135608	Gi|20930732	CTTCATATTTCTTCCTAACCTGCGATATTCCACGGCTTTATTTTTTTTTTTTTTTTTTTT	Mus musculus similar to Interferon-activatable protein 204 (Ifi-204) (Interferon-inducible protein p204) (LOC236312), mRNA	NM_175026	NM_175026.1	#N/A	ri|A530037C15|PX00140P22|1138	1	defense response [GO:0006952], immune response [GO:0006955], cell communication [GO:0007154], development [GO:0007275], physiological processes [GO:0007582], cell proliferation [GO:0008283], response to external stimulus [GO:0009605], response to biotic stimulus [GO:0009607], morphogenesis [GO:0009653], organogenesis [GO:0009887], hemopoiesis [GO:0030097], myeloid blood cell differentiation [GO:0…	HIN	HIN-200/IF120x domain. This domain has no know...
1031	TRH23337	Gene1031	XM_159648.1	XM_159648	Gi|20930142	CATTACAATCTCTACACAGATATCCTGGACGACGTAGCACTTTTTTTTTTTTTTTTTTTT	Mus musculus LOC209038 (LOC209038), mRNA	#N/A	#N/A	#N/A	#N/A	1	uncharacterized	#N/A	#N/A
1032	TRH32376	Gene1032	XM_142460.1	XM_142460	Gi|20929888	TCCTCGGACTTAGCCATGGAACAAAATAAGAGCACTAGTATTTTTTTTTTTTTTTTTTTT	Mus musculus similar to salivary protein 2 (LOC211361), mRNA	#N/A	#N/A	#N/A	#N/A	1	uncharacterized	#N/A	#N/A
1033	TRH24151	Gene1033	XM_142456.1	XM_142456	Gi|20929719	AGCTAAAGAATGCCATGAAGAAGATCTTCCTAAGTAAACTCTATCCTTTTTTTTTTTTTT	Mus musculus olfactory receptor 55 (Olfr55), mRNA	NG_001758	NG_001758.1	ENST00000305892	#N/A	1	cell communication [GO:0007154], signal transduction [GO:0007165], cell surface receptor linked signal transduction [GO:0007166], G-protein coupled receptor protein signaling pathway [GO:0007186], physiological processes [GO:0007582], sensory perception [GO:0007600], chemosensory perception [GO:0007606], olfaction [GO:0007608], perception of external stimulus [GO:0009581], perception of abiotic s…	7tm_1	7 transmembrane receptor (rhodopsin family)
1034	TRH22748	Gene1034	XM_159545.1	XM_159545	Gi|20929623	ACTCTTCAACATGACTGTAAGTATCAAGGTGCTATGGGTATTTTTTTTTTTTTTTTTTTT	Mus musculus LOC235894 (LOC235894), mRNA	#N/A	#N/A	#N/A	#N/A	0	uncharacterized	#N/A	#N/A
1035	TRH28449	Gene1035	XM_142455.1	XM_142455	Gi|20929554	TGAAGTCTTCTCAGTGATATACCATGCAAAGAAAGTAGGTAGGTTTTTTTTTTTTTTTTT	Mus musculus similar to alkaline phosphatase 1, intestinal, defined by SSR (LOC235892), mRNA	#N/A	#N/A	#N/A	#N/A	1	uncharacterized	alk_phosphatase	Alkaline phosphatase
1036	TRH32569	Gene1036	XM_142318.1	XM_142318	Gi|20928084	GCAACTTCCCGGATCTCAACACCTACTTCTACTACAACTCTTTTTTTTTTTTTTTTTTTT	Mus musculus similar to carboxypeptidase N, polypeptide 1, 50kD; kininase I; anaphylatoxin inactivator (LOC236557), mRNA	NM_030703	NM_030703.1	#N/A	ri|0610011F20|R000002D06|1791	1	proteolysis and peptidolysis [GO:0006508], physiological processes [GO:0007582], catabolism [GO:0009056], macromolecule catabolism [GO:0009057], protein metabolism [GO:0019538], protein catabolism [GO:0030163]	Zn_carbOpept	Zinc carboxypeptidase
1037	TRH20806	Gene1037	XM_159645.1	XM_159645	Gi|20927353	AAAGACAAACCATTGTTTTTAGGATTCATAATTAATTTTGAACAACGTTTTTTTTTTTTT	Mus musculus LOC236301 (LOC236301), mRNA	#N/A	#N/A	#N/A	#N/A	0	uncharacterized	#N/A	#N/A
1038	TRH40861	Gene1038	XM_142847.1	XM_142847	Gi|20926063	GTAAATAATACCTATAAATATCTATTGGCACCTAATAATACCTTTTTAGCATGTACCTCG	Mus musculus similar to envelope protein (LOC236298), mRNA	#N/A	#N/A	#N/A	#N/A	1	uncharacterized	ENV_polyprotein	ENV polyprotein (coat polyprotein)
1039	TRH34880	Gene1039	XM_135599.1	XM_135599	Gi|20925888	CCAGAAGGTTATGAAACCTCAATAAATTATGAGACATTACCTTCGTTTTTTTTTTTTTTT	Mus musculus RIKEN cDNA 1700056A17 gene (1700056A17Rik), mRNA	#N/A	#N/A	#N/A	ri|1700056A17|ZX00075D20|1356	1	uncharacterized	MAGE	MAGE family. The MAGE (melanoma antigen-encod...
1040	TRH31764	Gene1040	XM_125333.1	XM_125333	Gi|20925631	ATATTCTGAAAGATCCTCCTAGTGAAGCTAACAGCATACAGTCTTTTTTTTTTTTTTTTT	Mus musculus RING1 and YY1 binding protein (Rybp), mRNA	NM_019743	NM_019743.1	ENST00000295859	ri|7030405H07|PX00312J15|1436	1	uncharacterized	zf-RanBP	Zn-finger in Ran binding protein and others
1041	TRH38058	Gene1041	XM_135384.1	XM_135384	Gi|20925395	AAACTTCTTGATAAATAAAGATTAAAAAGAAAACACAGATCACATTCTAATTGCTTTTTT	Mus musculus similar to integral membrane transport protein UST5r (LOC235890), mRNA	NM_177002	NM_172776.1	#N/A	ri|C730048C13|PX00087J12|1999	1	protein targeting [GO:0006605], transport [GO:0006810], intracellular protein transport [GO:0006886], physiological processes [GO:0007582], protein transport [GO:0015031], protein metabolism [GO:0019538]	sugar_tr	Sugar (and other) transporter
1042	TRH21294	Gene1042	XM_142845.1	XM_142845	Gi|20925392	GAGATATCTATCATTTCCATCCAAGAGAATGTTCTAAATCATGTAAGGTTTTTTTTTTTT	Mus musculus similar to data source:SPTR, source key:P81828, evidence:ISS~homolog to URINARY PROTEIN 2 PRECURSOR (RUP-2)~putative (LOC209179), mRNA	#N/A	#N/A	#N/A	#N/A	1	uncharacterized	#N/A	#N/A
1043	TRH37831	Gene1043	XM_142451.1	XM_142451	Gi|20925147	GTTGTGTTCAAACTTTTGGAACAGTCTCCTTTTAATTTATATACAGATAGTCTTTTTTTT	Mus musculus LOC235889 (LOC235889), mRNA	#N/A	#N/A	#N/A	#N/A	0	uncharacterized	Gag_p24	gag gene protein p24 (core nucleocapsid pr...
1044	TRH37898	Gene1044	XM_135584.1	XM_135584	Gi|20920937	AGAGAACAGAGCACTTTAACCTATAAAGACAAAGAATTCTACAGTTTGCTTTTTTTTTTT	Mus musculus LOC236262 (LOC236262), mRNA	#N/A	#N/A	#N/A	#N/A	1	uncharacterized	#N/A	#N/A
1045	TRH41430	Gene1045	XM_150343.1	XM_150343	Gi|20920933	TAAGGGTTTTCATGCTACTAGAAATATATTTTGAAATATATTTGATATAGTATTCTGCCG	Mus musculus hypothetical gene supported by BC025942 (LOC236261), mRNA	NM_172480	NM_172480.1	#N/A	ri|4732420G08|PX00050O13|3693	1	uncharacterized	#N/A	#N/A
1046	TRH30359	Gene1046	XM_142841.1	XM_142841	Gi|20920216	CAGTGAGGTAGATACATTTTCACATCAAGTCTCAAAATCTATTAACCTTTTTTTTTTTTT	Mus musculus similar to gag polyprotein (LOC236290), mRNA	#N/A	#N/A	#N/A	#N/A	1	uncharacterized	G_patch	glycine rich nucleic binding domain; A pr...
1047	TRH37725	Gene1047	XM_159642.1	XM_159642	Gi|20920202	ACAAATCTTGCAGATAAGAGTAAGAGAAATGACTATGACATTGACGTTTTTTTTTTTTTT	Mus musculus LOC245246 (LOC245246), mRNA	#N/A	#N/A	#N/A	ri|9130219M01|PX00061H01|1664	1	uncharacterized	#N/A	#N/A
1048	TRH41575	Gene1048	XM_142835.1	XM_142835	Gi|20920199	TTCTTCTGTACCGTCTTACAGGAAACTCGAAATATATCTACCGTTTTTTTTTTTTTTTTT	Mus musculus similar to BcDNA:LD28247 gene product (LOC245245), mRNA	NM_173414	NM_173414.1	ENST00000275963	ri|6030463G20|PX00058C11|3922	1	cell communication [GO:0007154], signal transduction [GO:0007165], cell surface receptor linked signal transduction [GO:0007166], G-protein coupled receptor protein signaling pathway [GO:0007186]	#N/A	#N/A
1049	TRH24526	Gene1049	XM_142837.1	XM_142837	Gi|20920185	GTGTTTCCAGGACATAGATTTCTCCAACAATGACAGCTTATTTTTTTTTTTTTTTTTTTT	Mus musculus similar to Voltage-dependent anion-selective channel protein 1 (VDAC-1) (rVDAC1) (Outer mitochondrial membrane protein porin 1) (LOC236288), mRNA	#N/A	#N/A	#N/A	#N/A	1	transport [GO:0006810], ion transport [GO:0006811], anion transport [GO:0006820], apoptosis [GO:0006915], physiological processes [GO:0007582], cell death [GO:0008219], apoptotic program [GO:0008632], programmed cell death [GO:0012501], death [GO:0016265]	Euk_porin	Eukaryotic porin
1050	TRH37474	Gene1050	XM_135594.1	XM_135594	Gi|20920178	CTAATTATAACTCATCTGGCTATATCCAGTTCTCGTTTTACACGTCTTTTTTTTTTTTTT	Mus musculus RIKEN cDNA 4930402K13 gene (4930402K13Rik), mRNA	#N/A	#N/A	#N/A	ri|4930402K13|PX00029G24|1782	1	uncharacterized	#N/A	#N/A
1051	TRH40158	Gene1051	XM_142836.1	XM_142836	Gi|20920174	ACAATGACTTGTACCTATATTACCATAGATCTCTTACTTGAAGGGTCTACCTTTTTTTTT	Mus musculus similar to ferritin H subunit (LOC236286), mRNA	#N/A	#N/A	#N/A	#N/A	0	transition metal ion transport [GO:0000041], transport [GO:0006810], ion transport [GO:0006811], cation transport [GO:0006812], heavy metal ion transport [GO:0006823], iron ion transport [GO:0006826], cell ion homeostasis [GO:0006873], metal ion homeostasis [GO:0006875], iron ion homeostasis [GO:0006879], intracellular iron ion storage [GO:0006880], physiological processes [GO:0007582], cell prol…	ferritin	Ferritin-like domain. This family contain...
1052	TRH26571	Gene1052	XM_150344.1	XM_150344	Gi|20920171	AGAAGAGAAAACCATTCCCCCTGATGTATTCTTACTACGGTTTTTTTTTTTTTTTTTTTT	Mus musculus LOC236285 (LOC236285), mRNA	NM_173414	NM_173414.1	ENST00000275963	ri|6030463G20|PX00058C11|3922	1	cell communication [GO:0007154], signal transduction [GO:0007165], cell surface receptor linked signal transduction [GO:0007166], G-protein coupled receptor protein signaling pathway [GO:0007186]	#N/A	#N/A
1053	TRH41066	Gene1053	XM_135595.1	XM_135595	Gi|20920167	CTGGAAGTATTTATTTTAATTTAAAAGGGTTGGATAGAATATTGTCAGTACTCTGTTTTT	Mus musculus similar to McLeod syndrome gene homolog (LOC236284), mRNA	NM_023500	NM_023500.1	ENST00000051619	ri|1810038K19|R000023N17|1711	1	transport [GO:0006810], small molecule transport [GO:0006832], amino acid transport [GO:0006865], physiological processes [GO:0007582], amine/polyamine transport [GO:0015837]	#N/A	#N/A
1054	TRH41357	Gene1054	XM_147353.1	XM_147353	Gi|20920165	GTAGTTACTCAGTAAACCCCTTAGATCTGTGTAATAATTTAATTGTATAACGCTCATTTT	Mus musculus hypothetical gene supported by NM_020585; BC016894; AB041568 (LOC236283), mRNA	NM_020585	NM_020585.1	ENST00000276530	ri|4930518F22|PX00033B16|1279	1	uncharacterized	#N/A	#N/A
1055	TRH26195	Gene1055	XM_142446.1	XM_142446	Gi|20920126	ACTGTATGAGTTTCTCCTATGTACAAAAGAGAATGAGTTCTGCGTTTTTTTTTTTTTTTT	Mus musculus similar to Chain E, Structure Of A P18(Ink4c)-Cdk6-K-Cyclin Ternary Complex (LOC235881), mRNA	#N/A	#N/A	#N/A	#N/A	1	uncharacterized	pkinase	Protein kinase domain
1056	TRH24316	Gene1056	XM_142442.1	XM_142442	Gi|20919970	AAGGTGACATTAACAAGACGCTTTACATAAAGAGAAAACGCTTTTTTTTTTTTTTTTTTT	Mus musculus similar to Xlr-related, meiosis regulated (LOC235875), mRNA	NM_009529	#N/A	#N/A	#N/A	1	uncharacterized	#N/A	#N/A
1057	TRH31359	Gene1057	XM_159538.1	XM_159538	Gi|20919967	AATTTGAGACTAACTACCTTTGGAATAGCTGACCGTCAGGTTTTTTTTTTTTTTTTTTTT	Mus musculus LOC235874 (LOC235874), mRNA	#N/A	#N/A	#N/A	#N/A	0	uncharacterized	#N/A	#N/A
1058	TRH25884	Gene1058	XM_142434.1	XM_142434	Gi|20919396	GAAACTTCTGTGGAACCGGAAGAAACAAGTGTCTCCTATATTTTTTTTTTTTTTTTTTTT	Mus musculus similar to P84 precursor (LOC245086), mRNA	#N/A	NM_178792.2	#N/A	ri|A530086P20|PX00143K15|2070	1	uncharacterized	IGc1	Immunoglobulin C-Type;
1059	TRH23634	Gene1059	XM_159536.1	XM_159536	Gi|20919160	CAAGGCAAATAGGAAGTTTCAAAGTTTGTGAAGGTTTAGTTTTTTTTTTTTTTTTTTTTT	Mus musculus LOC235862 (LOC235862), mRNA	NM_026492	#N/A	#N/A	#N/A	1	uncharacterized	#N/A	#N/A
1060	TRH36700	Gene1060	XM_142826.1	XM_142826	Gi|20918967	GGAAATATAGTCTAAAATGGAACTTATATTGTCAACTTCATAGTTTCGACTGTTTTTTTT	Mus musculus similar to major allergen 1-like; lacrimal gland protein (LOC245239), mRNA	#N/A	#N/A	#N/A	#N/A	1	uncharacterized	Uteroglobin	Uteroglobin family. Uteroglobin is a h...
1061	TRH41449	Gene1061	XM_135372.1	XM_135372	Gi|20918785	GCTTTTGATCATGTACAAACACATGAATTATGTATATTATATTACTAATGATAGGAACCT	Mus musculus RIKEN cDNA 5830413L19 gene (5830413L19Rik), mRNA	NM_029499	NM_021718.1	#N/A	ri|2210417J23|ZX00054B02|1511	1	uncharacterized	CD20	CD20/IgE Fc receptor beta subunit family. Thi...
1062	TRH31891	Gene1062	XM_135371.1	XM_135371	Gi|20918594	GTTTGTTTTGAATGATACTGATCTTTGCGTTCCGTGTTACTTTTTTTTTTTTTTTTTTTT	Mus musculus similar to CDC5 (cell division cycle 5, S. pombe, homolog)-like (LOC235857), mRNA	NM_152810	NM_152810.1	ENST00000265414	ri|1200002I02|R000008A07|3027	1	M phase [GO:0000279], protein targeting [GO:0006605], transport [GO:0006810], intracellular protein transport [GO:0006886], cell cycle [GO:0007049], physiological processes [GO:0007582], cell proliferation [GO:0008283], protein transport [GO:0015031], cytokinesis [GO:0016288], protein metabolism [GO:0019538]	#N/A	#N/A
1063	TRH36561	Gene1063	XM_125275.1	XM_125275	Gi|20918319	GTATGTTCTAACTCTGGTTTCGAGTTAGTCATGGTCTTCTTACGTTTTTTTTTTTTTTTT	Mus musculus similar to pheromone receptor V3R9 (LOC235856), mRNA	NM_030735	NM_030735.1	#N/A	#N/A	0	cell communication [GO:0007154], signal transduction [GO:0007165], cell surface receptor linked signal transduction [GO:0007166], G-protein coupled receptor protein signaling pathway [GO:0007186]	V1R	Vomeronasal organ pheromone receptor family
1064	TRH22820	Gene1064	XM_142426.1	XM_142426	Gi|20918048	ACATGTCAACTATCCTATGTGCCCTAATCTGGGTTCTATCTTTTTTTTTTTTTTTTTTTT	Mus musculus similar to G protein-coupled receptor SNSR (LOC235853), mRNA	#N/A	#N/A	#N/A	#N/A	0	uncharacterized	7tm_1	7 transmembrane receptor (rhodopsin family)
1065	TRH34741	Gene1065	XM_159639.1	XM_159639	Gi|20917421	GACCAAGGAACTCTGTTTCTAGTAGACGGTACTGTTTACCTAAGTTTTTTTTTTTTTTTT	Mus musculus LOC236269 (LOC236269), mRNA	#N/A	#N/A	#N/A	ri|4930414L09|PX00030K12|3496	0	uncharacterized	#N/A	#N/A
1066	TRH37703	Gene1066	XM_145237.1	XM_145237	Gi|20917103	GAACTTGGTTCAGTTTAACTCAAAACCAAATTATATTACCGAGTGTTTTTTTTTTTTTTT	Mus musculus similar to Small nuclear ribonucleoprotein associated protein B (snRNP-B) (Sm protein B) (Sm-B) (SmB) (SNRPB) (LOC243811), mRNA	#N/A	#N/A	#N/A	#N/A	1	uncharacterized	Sm	snRNP Sm proteins; small nuclear ribonucleopro...
1067	TRH33466	Gene1067	XM_163093.1	XM_163093	Gi|20917099	GACCACAATGATATACTTCTTACAGTAGCCCCACGAAGTGTTTTTTTTTTTTTTTTTTTT	Mus musculus LOC243810 (LOC243810), mRNA	#N/A	#N/A	#N/A	#N/A	0	uncharacterized	#N/A	#N/A
1068	TRH39948	Gene1068	XM_163092.1	XM_163092	Gi|20917087	CATTCAAGTTACTATCCAGATTTAAAGGGTCATAGAATTCTGACTATATGCTTTTTTTTT	Mus musculus LOC243808 (LOC243808), mRNA	#N/A	#N/A	#N/A	#N/A	0	uncharacterized	#N/A	#N/A
1069	TRH26065	Gene1069	XM_163091.1	XM_163091	Gi|20917083	GTTCAAAGTCACAACCTCAGTATTTGTACAGTACCGCATGTTTTTTTTTTTTTTTTTTTT	Mus musculus LOC243807 (LOC243807), mRNA	#N/A	#N/A	#N/A	#N/A	0	uncharacterized	#N/A	#N/A
1070	TRH27735	Gene1070	XM_145235.1	XM_145235	Gi|20917078	CTTCAACTACAGCAAGTCTTACTCATTTTGAATTTAAAGAACATAATAAGGTTTTTTTTT	Mus musculus similar to Contactin associated protein-like 2 precursor (Cell recognition molecule Caspr2) (LOC243806), mRNA	#N/A	#N/A	#N/A	#N/A	1	uncharacterized	#N/A	#N/A
1071	TRH30681	Gene1071	XM_145232.1	XM_145232	Gi|20917070	TACAACCCAGAAAAGTACTCTGTGACACAGCTTATCTACAGTTTTTTTTTTTTTTTTTTT	Mus musculus similar to Contactin associated protein-like 2 precursor (Cell recognition molecule Caspr2) (LOC243804), mRNA	#N/A	#N/A	#N/A	#N/A	1	uncharacterized	COLFI	Fibrillar collagen C-terminal domain. Found ...
1072	TRH38334	Gene1072	XM_163084.1	XM_163084	Gi|20917064	GAATGTTCTTGACTCTAAGACACAGTTATATGAAGCTACTGTGTTCTATGTTTTTTTTTT	Mus musculus LOC243803 (LOC243803), mRNA	#N/A	#N/A	#N/A	#N/A	0	uncharacterized	#N/A	#N/A
1073	TRH25579	Gene1073	XM_145231.1	XM_145231	Gi|20917058	GGTAGATGACCAGCTTGTGAATTTATACGAAGTAGCACACTTTTTTTTTTTTTTTTTTTT	Mus musculus similar to Contactin associated protein-like 2 precursor (Cell recognition molecule Caspr2) (LOC243802), mRNA	#N/A	#N/A	ENST00000308449	#N/A	1	uncharacterized	LamG	Laminin G domain;
1074	TRH39326	Gene1074	XM_145228.1	XM_145228	Gi|20917052	ACTCCAATCATCTCAGAGTAAAGAATCATTCTTAATAAATAAAACCGTTTTTTTTTTTTT	Mus musculus similar to Contactin associated protein-like 2 precursor (Cell recognition molecule Caspr2) (LOC243801), mRNA	#N/A	#N/A	ENST00000308449	#N/A	1	cell communication [GO:0007154], cell adhesion [GO:0007155]	F5_F8_type_C	F5/8 type C domain. This domain is al...
1075	TRH34974	Gene1075	XM_163082.1	XM_163082	Gi|20917039	TACTGGCTTTAGCAACTTGATTTATGCATGCAAACTATTATACGTTTTTTTTTTTTTTTT	Mus musculus LOC243799 (LOC243799), mRNA	#N/A	#N/A	#N/A	#N/A	1	uncharacterized	#N/A	#N/A
1076	TRH32537	Gene1076	XM_163078.1	XM_163078	Gi|20917029	AAACTTCATTGAATCCTAGAGAGAAGGCTAATGTGATAAAGTTCGTTTTTTTTTTTTTTT	Mus musculus LOC243797 (LOC243797), mRNA	#N/A	#N/A	#N/A	#N/A	0	uncharacterized	#N/A	#N/A
1077	TRH35347	Gene1077	XM_145282.1	XM_145282	Gi|20916987	CAATTTGTATGTGAAAATGACAATACTTTCTTCCAAGAACTAATTAGACCTTTTTTTTTT	Mus musculus LOC243791 (LOC243791), mRNA	#N/A	#N/A	#N/A	#N/A	1	uncharacterized	Gag_p24	gag gene protein p24 (core nucleocapsid pr...
1078	TRH26499	Gene1078	XM_145277.1	XM_145277	Gi|20916976	TCTCTCCACCTGTTAAAGGTGTTAGTGCTCAGACTATCCATTTTTTTTTTTTTTTTTTTT	Mus musculus similar to T-cell receptor beta-chain precursor (V14-D-J2.3) (LOC243789), mRNA	#N/A	#N/A	#N/A	#N/A	1	uncharacterized	#N/A	#N/A
1079	TRH36447	Gene1079	XM_145271.1	XM_145271	Gi|20916959	ATCTATGACAGTTTTAAATGCATATCTTGAAGACAGAGGCTTATATCTCTTTTTTTTTTT	Mus musculus similar to T-cell receptor beta chain VNDNJC precursor (LOC243787), mRNA	#N/A	#N/A	#N/A	#N/A	1	uncharacterized	IG	Immunoglobulin;
1080	TRH31449	Gene1080	XM_145270.1	XM_145270	Gi|20916955	GCTATAGTCAGCACAACTTTTGTGGATACTACGGTTAAGCTTTTTTTTTTTTTTTTTTTT	Mus musculus similar to T-CELL RECEPTOR BETA CHAIN V REGION CTL-F3 PRECURSOR (LOC243786), mRNA	#N/A	#N/A	#N/A	ri|A130049C02|PX00124I22|2237	1	defense response [GO:0006952], immune response [GO:0006955], cell communication [GO:0007154], physiological processes [GO:0007582], response to external stimulus [GO:0009605], response to biotic stimulus [GO:0009607]	ig	Immunoglobulin domain. Members of the immunoglo...
1081	TRH39273	Gene1081	XM_145263.1	XM_145263	Gi|20916933	GAAGATTATGTTTAGCTACAATAATAAGCAACTCATTGTAAACGAAACAGTTTTTTTTTT	Mus musculus similar to T-cell receptor beta chain precursor V-D-J region (clone P14) - mouse (fragment) (LOC243782), mRNA	#N/A	#N/A	#N/A	ri|5830455I16|PX00040A13|1357	1	proteolysis and peptidolysis [GO:0006508], response to stress [GO:0006950], defense response [GO:0006952], immune response [GO:0006955], cellular defense response [GO:0006968], physiological processes [GO:0007582], digestion [GO:0007586], catabolism [GO:0009056], macromolecule catabolism [GO:0009057], response to external stimulus [GO:0009605], response to biotic stimulus [GO:0009607], response t…	ig	Immunoglobulin domain. Members of the immunoglo...
1082	TRH27034	Gene1082	XM_145262.1	XM_145262	Gi|20916929	TTCTACAATGGTAAAGTCATGGAGAAGTCTAAACTGTTTAAGGATCTTTTTTTTTTTTTT	Mus musculus similar to T-cell receptor beta chain VNDJC precursor (LOC243781), mRNA	#N/A	#N/A	#N/A	ri|A430093B03|PX00139G12|806	1	proteolysis and peptidolysis [GO:0006508], response to stress [GO:0006950], defense response [GO:0006952], immune response [GO:0006955], cellular defense response [GO:0006968], cell communication [GO:0007154], physiological processes [GO:0007582], digestion [GO:0007586], catabolism [GO:0009056], macromolecule catabolism [GO:0009057], response to external stimulus [GO:0009605], response to biotic …	IG	Immunoglobulin;
1083	TRH23891	Gene1083	XM_163131.1	XM_163131	Gi|20916920	ACTGTTGCAGCTAAATGAAAAGAGGTCAATCTGGAATGTATTTTTTTTTTTTTTTTTTTT	Mus musculus LOC243779 (LOC243779), mRNA	#N/A	#N/A	#N/A	#N/A	0	uncharacterized	#N/A	#N/A
1084	TRH27337	Gene1084	XM_163127.1	XM_163127	Gi|20916910	ACATCAGTCTGTTCATGGGAATACAGCTGTTCTCTATAACGTTTTTTTTTTTTTTTTTTT	Mus musculus LOC243777 (LOC243777), mRNA	#N/A	#N/A	#N/A	#N/A	0	uncharacterized	#N/A	#N/A
1085	TRH22671	Gene1085	XM_163126.1	XM_163126	Gi|20916900	AACTTCTGAAGCAGTTGAGCTCCGTTACTAAAAAGTCCACTTTTTTTTTTTTTTTTTTTT	Mus musculus LOC243775 (LOC243775), mRNA	#N/A	#N/A	#N/A	#N/A	1	uncharacterized	#N/A	#N/A
1086	TRH23317	Gene1086	XM_145254.1	XM_145254	Gi|20916888	TGGAATAAACAGTTTGATCGAACTTCCAGATTTAATGCTCTTTTTTTTTTTTTTTTTTTT	Mus musculus similar to PHD finger protein 2 (LOC243772), mRNA	#N/A	#N/A	ENST00000006967	ri|4930599N23|PX00037E01|881	1	uncharacterized	JmjC	A domain family that is part of the cupin me...
1087	TRH35480	Gene1087	XM_145253.1	XM_145253	Gi|20916883	CAGGTCTACCCCGAGTACCTCATTCAATACTCTACCTCCTTTTTTTTTTTTTTTTTTTTT	Mus musculus similar to hypothetical protein FLJ22693 (LOC243771), mRNA	NM_172893	NM_172893.1	ENST00000263549	ri|9930021O16|PX00120A12|2850	1	uncharacterized	WWE	Domain in Deltex and TRIP12 homologues. Possi...
1088	TRH23890	Gene1088	XM_145248.1	XM_145248	Gi|20916873	AAACTTCAACACCATCTACATTTACACTGCTGAGGTCTACCTTTTTTTTTTTTTTTTTTT	Mus musculus similar to SV2 related protein (LOC243769), mRNA	NM_177200	NM_177200.2	ENST00000288513	ri|9430071P14|PX00110K24|2930	1	transport [GO:0006810], physiological processes [GO:0007582]	AraJ	Arabinose efflux permease [Carbohydrate transpo...
1089	TRH25580	Gene1089	XM_163122.1	XM_163122	Gi|20916869	CAGAGAGATCTGAATTAAAGGCCCATCGACATGTAAGAATTTTTTTTTTTTTTTTTTTTT	Mus musculus LOC243768 (LOC243768), mRNA	#N/A	#N/A	#N/A	#N/A	0	uncharacterized	#N/A	#N/A
1090	TRH21274	Gene1090	XM_145247.1	XM_145247	Gi|20916859	TTATAGCCCCAAACCAAAAGATTTCCAATAAGGAACTTAGTTTTTTTTTTTTTTTTTTTT	Mus musculus similar to TRANSCRIPTION INITIATION FACTOR IIB (TFIIB) (RNA POLYMERASE II ALPHA INITIATION FACTOR) (LOC243766), mRNA	#N/A	#N/A	#N/A	#N/A	1	uncharacterized	#N/A	#N/A
1091	TRH31480	Gene1091	XM_145245.1	XM_145245	Gi|20916852	ACTTTTAAGCACCTCCTTATGTGTCATTACAAGAACATAGGCTTTTTTTTTTTTTTTTTT	Mus musculus similar to Muscarinic acetylcholine receptor M2 (LOC243764), mRNA	#N/A	#N/A	ENST00000320658	#N/A	1	cell communication [GO:0007154], signal transduction [GO:0007165], cell surface receptor linked signal transduction [GO:0007166], G-protein coupled receptor protein signaling pathway [GO:0007186], G-protein signaling, coupled to cyclic nucleotide second messenger [GO:0007187], G-protein signaling, coupled to cAMP nucleotide second messenger [GO:0007188], G-protein signaling, adenylate cyclase inh…	7tm_1	7 transmembrane receptor (rhodopsin family)
1092	TRH33166	Gene1092	XM_163116.1	XM_163116	Gi|20916843	GATGAAATTCTATTTATACCCAAGGATAAACTTAGAAAACCAAGCTACGTTTTTTTTTTT	Mus musculus LOC243762 (LOC243762), mRNA	#N/A	#N/A	#N/A	#N/A	0	uncharacterized	#N/A	#N/A
1093	TRH33777	Gene1093	XM_163112.1	XM_163112	Gi|20916825	AATCTTATTCACAGATATTGAATGTAATAAACATGAATCTGCTAGCAACTTTTTTTTTTT	Mus musculus LOC243758 (LOC243758), mRNA	#N/A	#N/A	#N/A	#N/A	0	uncharacterized	#N/A	#N/A
1094	TRH35143	Gene1094	XM_163110.1	XM_163110	Gi|20916820	AGAGTTCTGTACAGATTCCTGGTACAGGAGTACGTACCCATTTTTTTTTTTTTTTTTTTT	Mus musculus LOC243757 (LOC243757), mRNA	NM_029012	NM_029012.1	#N/A	#N/A	1	uncharacterized	#N/A	#N/A
1095	TRH28319	Gene1095	XM_145244.1	XM_145244	Gi|20916811	GCTGATTTATTCGTACACAATGAAGTATGAGAAACTGTATGAACCTTTTTTTTTTTTTTT	Mus musculus similar to solute carrier family 13 (sodium/sulfate symporters), member 4; sulphate transporter 1; solute carrier family 13 (sodium/sulphate symporters), member 4 (LOC243755), mRNA	NM_172892	NM_172892.1	ENST00000297282	ri|9630060C05|PX00117A13|3423	1	transport [GO:0006810], ion transport [GO:0006811], cation transport [GO:0006812], sodium ion transport [GO:0006814], hydrogen transport [GO:0006818], anion transport [GO:0006820], response to stress [GO:0006950], cell communication [GO:0007154], physiological processes [GO:0007582], sulfate transport [GO:0008272], response to external stimulus [GO:0009605], response to biotic stimulus [GO:000960…	CitT	Di- and tricarboxylate transporters [Inorganic ...
1096	TRH32875	Gene1096	XM_145241.1	XM_145241	Gi|20916802	CCCTTTTATTGTCTCTTCCCTTATCTACAGAAAATCTAAGAACATTGTTTTTTTTTTTTT	Mus musculus similar to T-cell receptor beta chain precursor V-D-J region (clone P14) - mouse (fragment) (LOC243753), mRNA	#N/A	#N/A	#N/A	ri|A630043J08|PX00146I09|984	1	transport [GO:0006810], ion transport [GO:0006811], cation transport [GO:0006812], sodium ion transport [GO:0006814], hydrogen transport [GO:0006818], physiological processes [GO:0007582], monovalent inorganic cation transport [GO:0015672], passive proton transport, down the electrochemical gradient [GO:0015981], symport [GO:0015983], proton transport [GO:0015992], metal ion transport [GO:0030001]	SUL1	Sulfate permease and related transporters (MFS ...
1097	TRH32597	Gene1097	XM_163098.1	XM_163098	Gi|20916781	GATGAAGTTTATGGGATTAGTCTTTAAGTCCAAGCATAGGATGTTTTTTTTTTTTTTTTT	Mus musculus LOC243749 (LOC243749), mRNA	#N/A	#N/A	#N/A	#N/A	0	uncharacterized	#N/A	#N/A
1098	TRH28403	Gene1098	XM_163096.1	XM_163096	Gi|20916771	GCTGTTTACCCGACAGATTTTATTTAAAAAGGATCATCTATACGTTTTTTTTTTTTTTTT	Mus musculus LOC243747 (LOC243747), mRNA	#N/A	#N/A	#N/A	#N/A	0	uncharacterized	#N/A	#N/A
1099	TRH32516	Gene1099	XM_163095.1	XM_163095	Gi|20916768	TATTAGCCAGCTCCATGCTATAAAAAGTCATTATGTGCTAACGTTTTTTTTTTTTTTTTT	Mus musculus LOC243746 (LOC243746), mRNA	#N/A	#N/A	#N/A	#N/A	0	uncharacterized	#N/A	#N/A
1100	TRH36721	Gene1100	XM_163137.1	XM_163137	Gi|20916748	AAAATCAAGGTATAAGACCTACAATCTCACCACACTATAAGACCTCGTTTTTTTTTTTTT	Mus musculus LOC243742 (LOC243742), mRNA	#N/A	#N/A	#N/A	#N/A	0	uncharacterized	#N/A	#N/A
1101	TRH30319	Gene1101	XM_163136.1	XM_163136	Gi|20916744	CAGTTATACAAATGAAACAACTGCTGTGCTTTAGGAATCTTCTTTTTTTTTTTTTTTTTT	Mus musculus LOC243741 (LOC243741), mRNA	#N/A	#N/A	#N/A	#N/A	0	uncharacterized	#N/A	#N/A
1102	TRH29077	Gene1102	XM_163135.1	XM_163135	Gi|20916739	CGGGTTTTGGAGTGGAGCTTTATTATAGCAGAGAGCTTTATTTTTTTTTTTTTTTTTTTT	Mus musculus LOC243740 (LOC243740), mRNA	#N/A	#N/A	#N/A	#N/A	1	uncharacterized	#N/A	#N/A
1103	TRH22832	Gene1103	XM_163103.1	XM_163103	Gi|20916730	AGGGACAGATACAATACAGAAGATACTCAGCAAGAGTCACGTTTTTTTTTTTTTTTTTTT	Mus musculus LOC243738 (LOC243738), mRNA	#N/A	#N/A	#N/A	#N/A	1	uncharacterized	#N/A	#N/A
1104	TRH38728	Gene1104	XM_133102.1	XM_133102	Gi|20916715	ACTTGTCCTAGAACATCACCGACTGATTCTAGAAAGACTATATCTAGTGTTTTTTTTTTT	Mus musculus enhancer of zeste homolog 2 (Drosophila) (Ezh2), mRNA	NM_007971	NM_007971.1	ENST00000223193	ri|E430020J16|PX00098L02|857	1	DNA metabolism [GO:0006259], DNA packaging [GO:0006323], establishment and/or maintenance of chromatin architecture [GO:0006325], chromosome organization and biogenesis (sensu Eukarya) [GO:0007001], embryogenesis and morphogenesis [GO:0007345], physiological processes [GO:0007582]	SET	SET (Su(var)3-9
1105	TRH38023	Gene1105	XM_133050.1	XM_133050	Gi|20916711	CATTTTTTTAATGTGTGAAAATAAAGAAAATTAAAGGATTTCTGTACAAGTTGTTTTTTT	Mus musculus cullin 1 (Cul1), mRNA	NM_012042	NM_012042.2	ENST00000182065	ri|A430053B07|PX00136F07|530	1	regulation of cell cycle [GO:0000074], G1/S transition of mitotic cell cycle [GO:0000082], mitotic cell cycle [GO:0000278], apoptosis [GO:0006915], induction of apoptosis [GO:0006917], oncogenesis [GO:0007048], cell cycle [GO:0007049], cell cycle arrest [GO:0007050], development [GO:0007275], physiological processes [GO:0007582], cell death [GO:0008219], cell proliferation [GO:0008283], negative …	COG5647	Cullin
1106	TRH36032	Gene1106	XM_133066.1	XM_133066	Gi|20916702	CCTAGTTTCATATTATGCCATTAGGATTTTCTTGATAAGGAGTTATTCCTTTTTTTTTTT	Mus musculus similar to cyclin I; cycline I (LOC232779), mRNA	NM_017367	NM_017367.2	ENST00000237654	ri|1110003O21|R000013B11|475	1	reproduction [GO:0000003], regulation of cell cycle [GO:0000074], cell cycle [GO:0007049], development [GO:0007275], gametogenesis [GO:0007276], spermatogenesis [GO:0007283], physiological processes [GO:0007582], cell proliferation [GO:0008283], sexual reproduction [GO:0019953]	#N/A	#N/A
1107	TRH31832	Gene1107	XM_163090.1	XM_163090	Gi|20916697	TGTCTATGGTCTAAAAACATCTGTTAGCTATGACAATCGTTATGGTTTTTTTTTTTTTTT	Mus musculus LOC232778 (LOC232778), mRNA	#N/A	#N/A	#N/A	#N/A	0	uncharacterized	#N/A	#N/A
1108	TRH39187	Gene1108	XM_145233.1	XM_145233	Gi|20916692	AGTGTTCTGGTATAAACTCTACTATTGTGAGTTTTTATCCTCAAATCCGTTTTTTTTTTT	Mus musculus similar to crumbs homolog 1 (Drosophila) (LOC232777), mRNA	#N/A	#N/A	#N/A	#N/A	0	organelle organization and biogenesis [GO:0006996], cytoskeleton organization and biogenesis [GO:0007010], cytoplasm organization and biogenesis [GO:0007028], cell communication [GO:0007154], establishment and/or maintenance of cell polarity [GO:0007163], cell-cell signaling [GO:0007267], physiological processes [GO:0007582], sensory perception [GO:0007600], vision [GO:0007601], response to radia…	#N/A	#N/A
1109	TRH29701	Gene1109	XM_145227.1	XM_145227	Gi|20916674	AGGATGCAAAAAACAAAATAACTTCTTTTGGAGACTACCTAACGTTTTTTTTTTTTTTTT	Mus musculus LOC232773 (LOC232773), mRNA	#N/A	#N/A	#N/A	#N/A	0	uncharacterized	#N/A	#N/A
1110	TRH36121	Gene1110	XM_163080.1	XM_163080	Gi|20916663	CCTAACTGTCAAAGCGTTTAAAGATGGTGAACTTATATCCTATTTAGCTTTTTTTTTTTT	Mus musculus LOC232771 (LOC232771), mRNA	#N/A	#N/A	#N/A	#N/A	0	uncharacterized	#N/A	#N/A
1111	TRH23250	Gene1111	XM_133067.1	XM_133067	Gi|20916639	CCGGATGTAAGTTGTGGACAGACCTATGTTACCAGATAGATTTTTTTTTTTTTTTTTTTT	Mus musculus Rho guanine nucleotide exchange factor (GEF) 5 (Arhgef5), mRNA	#N/A	#N/A	ENST00000056217	ri|2210412D05|ZX00054M05|602	1	oncogenesis [GO:0007048]	RhoGEF	RhoGEF domain. Guanine nucleotide exchange ...
1112	TRH31105	Gene1112	XM_163075.1	XM_163075	Gi|20916634	CTGATTCAGATTTCAGAGCCTTAGTTAACAGCGGAGAGAGTTTTTTTTTTTTTTTTTTTT	Mus musculus LOC232766 (LOC232766), mRNA	#N/A	#N/A	#N/A	#N/A	0	uncharacterized	#N/A	#N/A
1113	TRH40398	Gene1113	XM_163074.1	XM_163074	Gi|20916586	CTAAAAATGACATGACTCTGTATGCTAAAAATATACTCTTTAAAGAGAATAAGAACTCGT	Mus musculus LOC232756 (LOC232756), mRNA	NM_146295	NG_001993.1	#N/A	#N/A	1	cell communication [GO:0007154], signal transduction [GO:0007165], cell surface receptor linked signal transduction [GO:0007166], G-protein coupled receptor protein signaling pathway [GO:0007186]	#N/A	#N/A
1114	TRH32338	Gene1114	XM_145212.1	XM_145212	Gi|20916582	CTCTTGGCCCTGGTCCATCTAGTATTGTTGTTACCATTACTTTTTTTTTTTTTTTTTTTT	Mus musculus similar to olfactory receptor MOR261-1 (LOC232755), mRNA	NM_146988	NM_146652.1	ENST00000306956	#N/A	1	cell communication [GO:0007154], signal transduction [GO:0007165], cell surface receptor linked signal transduction [GO:0007166], G-protein coupled receptor protein signaling pathway [GO:0007186]	7tm_1	7 transmembrane receptor (rhodopsin family)
1115	TRH26006	Gene1115	XM_145292.1	XM_145292	Gi|20916568	GTGGTAACATTATGCTATGGTACCACCATTTTTACCTACATCCTTTTTTTTTTTTTTTTT	Mus musculus similar to olfactory receptor MOR257-2 (LOC232752), mRNA	NG_002094	NG_001903.1	ENST00000247873	#N/A	0	cell communication [GO:0007154], signal transduction [GO:0007165], cell surface receptor linked signal transduction [GO:0007166], G-protein coupled receptor protein signaling pathway [GO:0007186], physiological processes [GO:0007582], sensory perception [GO:0007600], chemosensory perception [GO:0007606], olfaction [GO:0007608], perception of external stimulus [GO:0009581], perception of abiotic s…	7tm_1	7 transmembrane receptor (rhodopsin family)
1116	TRH39978	Gene1116	XM_135586.1	XM_135586	Gi|20916562	CCCAAAGAGACTAATTTATATTTGTGTGAATATGATTTAATAAAGCATTGTCTTTTTTTT	Mus musculus similar to ALMS1 (LOC236266), mRNA	NM_145223	NM_145223.1	#N/A	ri|A630029K19|PX00144N08|954	1	cell glucose homeostasis [GO:0001678], physiological processes [GO:0007582], cell homeostasis [GO:0019725]	#N/A	#N/A
1117	TRH29983	Gene1117	XM_133096.1	XM_133096	Gi|20916553	ATTACTAAGAGAAAATCCTGAACATTGTAAAAGCAAAACGAGATGTTTTTTTTTTTTTTT	Mus musculus similar to KIAA0738 gene product (LOC232749), mRNA	#N/A	#N/A	ENST00000255976	ri|1110034M04|R000017N21|806	1	proteolysis and peptidolysis [GO:0006508], physiological processes [GO:0007582], catabolism [GO:0009056], macromolecule catabolism [GO:0009057], protein metabolism [GO:0019538], protein catabolism [GO:0030163]	#N/A	#N/A
1118	TRH25366	Gene1118	XM_133098.1	XM_133098	Gi|20916550	TTTTCTGTGGCTGTAATACCCACAGATTATGCTTGTATACGTTTTTTTTTTTTTTTTTTT	Mus musculus similar to KIAA0738 gene product (LOC232748), mRNA	NM_146174	NM_146174.1	ENST00000291129	ri|D230032D21|PX00189E15|1269	1	proteolysis and peptidolysis [GO:0006508], physiological processes [GO:0007582], catabolism [GO:0009056], macromolecule catabolism [GO:0009057], protein metabolism [GO:0019538], protein catabolism [GO:0030163]	#N/A	#N/A
1119	TRH30371	Gene1119	XM_145284.1	XM_145284	Gi|20916523	TATGCCTACATTGTGACTGCTATCTTGAAAATCCGCTCTATTTTTTTTTTTTTTTTTTTT	Mus musculus similar to olfactory receptor MOR257-4 (LOC232742), mRNA	NM_146987	NG_002132.1	ENST00000313111	#N/A	0	cell communication [GO:0007154], signal transduction [GO:0007165], cell surface receptor linked signal transduction [GO:0007166], G-protein coupled receptor protein signaling pathway [GO:0007186], physiological processes [GO:0007582], sensory perception [GO:0007600], chemosensory perception [GO:0007606], olfaction [GO:0007608], perception of external stimulus [GO:0009581], perception of abiotic s…	7tm_1	7 transmembrane receptor (rhodopsin family)
1120	TRH20916	Gene1120	XM_163144.1	XM_163144	Gi|20916518	ACAGGGTTGCTGAAGAGTATAACAATGGGATGTATCACTGTTTTTTTTTTTTTTTTTTTT	Mus musculus LOC232741 (LOC232741), mRNA	#N/A	#N/A	#N/A	#N/A	0	uncharacterized	#N/A	#N/A
1121	TRH23112	Gene1121	XM_149848.1	XM_149848	Gi|20916509	ACAGCTTGGATGAGGACCACTATTCTAAATGTCAAGACTGTTTTTTTTTTTTTTTTTTTT	Mus musculus LOC232740 (LOC232740), mRNA	#N/A	NM_013491.1	#N/A	ri|9830168O13|PX00119N07|3547	1	transport [GO:0006810], ion transport [GO:0006811], anion transport [GO:0006820], chloride transport [GO:0006821], small molecule transport [GO:0006832], cell motility [GO:0006928], muscle contraction [GO:0006936], physiological processes [GO:0007582], inorganic anion transport [GO:0015698]	#N/A	#N/A
1122	TRH35286	Gene1122	XM_163143.1	XM_163143	Gi|20916498	AAAAGTTTACAGAAAGGAAAATAAACTCCACCAGTTTAATTCGTGTTTTTTTTTTTTTTT	Mus musculus LOC232738 (LOC232738), mRNA	#N/A	#N/A	#N/A	#N/A	0	uncharacterized	#N/A	#N/A
1123	TRH40415	Gene1123	XM_145280.1	XM_145280	Gi|20916492	AGAAAAGGACATATGTAATGATGATAATACCCAACACCTAGTAACTATCTACCTTTTTTT	Mus musculus similar to RIKEN cDNA 9130404C18 (LOC232737), mRNA	#N/A	#N/A	#N/A	#N/A	0	uncharacterized	#N/A	#N/A
1124	TRH25933	Gene1124	XM_163142.1	XM_163142	Gi|20916486	GGCAATGATTCATATGAACTTTTACCTTGTAACACAGCGATTTTTTTTTTTTTTTTTTTT	Mus musculus LOC232736 (LOC232736), mRNA	#N/A	#N/A	#N/A	#N/A	0	uncharacterized	#N/A	#N/A
1125	TRH37529	Gene1125	XM_124850.1	XM_124850	Gi|20916481	AGCAAACCGGTACTATACTTATAATACTGTGCGAATGAATTAACGTTTTTTTTTTTTTTT	Mus musculus prolactin induced protein (Pip), mRNA	NM_008843	NM_008843.1	#N/A	#N/A	1	uncharacterized	#N/A	#N/A
1126	TRH25246	Gene1126	XM_163134.1	XM_163134	Gi|20916459	AAGGGACTGTCCCATATGTAGGTCTCTATGTATCCTCGAATTTTTTTTTTTTTTTTTTTT	Mus musculus LOC232732 (LOC232732), mRNA	#N/A	#N/A	#N/A	#N/A	0	uncharacterized	#N/A	#N/A
1127	TRH37209	Gene1127	XM_145275.1	XM_145275	Gi|20916431	GCTACAGCTGATTTATATCTCATACGATGTTGATAGTAACAGCGTTTTTTTTTTTTTTTT	Mus musculus similar to TCRBV7S1 (LOC232727), mRNA	#N/A	#N/A	#N/A	#N/A	1	uncharacterized	IG	Immunoglobulin;
1128	TRH30262	Gene1128	XM_145273.1	XM_145273	Gi|20916427	GTATCAACAGAACCAGAAACAAGAACTTACATTTTTGATTAACTTTCGTTTTTTTTTTTT	Mus musculus similar to T-cell receptor beta chain precursor V-D-J region (clone P14) - mouse (fragment) (LOC232726), mRNA	#N/A	#N/A	#N/A	#N/A	0	uncharacterized	#N/A	#N/A
1129	TRH40991	Gene1129	XM_145272.1	XM_145272	Gi|20916423	CACCCCCATAAACGGACATAGTTACGTTTATTGGTACTACTTTTTTTTTTTTTTTTTTTT	Mus musculus similar to T-cell receptor beta chain precursor V-D-J region (clone P14) - mouse (fragment) (LOC232725), mRNA	#N/A	#N/A	#N/A	#N/A	0	uncharacterized	IGv	Immunoglobulin V-Type;
1130	TRH27796	Gene1130	XM_145264.1	XM_145264	Gi|20916409	CAAGAAAGATAATCCTGAACTATTCTCAGGATATGAACCACTATCGTTTTTTTTTTTTTT	Mus musculus similar to This CDS feature is included to show the translation of the corresponding V_region. Presently translation qualifiers on V_region features are illegal (LOC232722), mRNA	#N/A	#N/A	#N/A	#N/A	0	proteolysis and peptidolysis [GO:0006508], physiological processes [GO:0007582], digestion [GO:0007586], catabolism [GO:0009056], macromolecule catabolism [GO:0009057], protein metabolism [GO:0019538], protein catabolism [GO:0030163]	#N/A	#N/A
1131	TRH39609	Gene1131	XM_149849.1	XM_149849	Gi|20916404	GACAAGATCCATGGTTAGAACTAAGAGTAATCTAGTATTCCTATGATGCTTTTTTTTTTT	Mus musculus LOC232721 (LOC232721), mRNA	#N/A	#N/A	#N/A	#N/A	1	proteolysis and peptidolysis [GO:0006508], physiological processes [GO:0007582], digestion [GO:0007586], catabolism [GO:0009056], macromolecule catabolism [GO:0009057], protein metabolism [GO:0019538], protein catabolism [GO:0030163]	#N/A	#N/A
1132	TRH33057	Gene1132	XM_133091.1	XM_133091	Gi|20916395	CCTTCCATAAATCATCTATTTCTTATCCATTTCTCTTTCTTCTTATGCTTTTTTTTTTTT	Mus musculus similar to trypsinogen 4 (LOC232719), mRNA	NM_023707	NM_023707.2	#N/A	ri|1810009J06|ZX00078H08|856	1	proteolysis and peptidolysis [GO:0006508], physiological processes [GO:0007582], digestion [GO:0007586], catabolism [GO:0009056], macromolecule catabolism [GO:0009057], protein metabolism [GO:0019538], protein catabolism [GO:0030163]	COG5640	Secreted trypsin-like serine protease [Postt...
1133	TRH23847	Gene1133	XM_133090.1	XM_133090	Gi|20916386	GAGAAGTGACACCACTCAGTATAAAATCATGCCGTCTGTATTTTTTTTTTTTTTTTTTTT	Mus musculus RIKEN cDNA 1700074P13 gene (1700074P13Rik), mRNA	NM_028550	NM_028550.2	#N/A	ri|1700074P13|ZX00076B16|1097	1	proteolysis and peptidolysis [GO:0006508], physiological processes [GO:0007582], digestion [GO:0007586], catabolism [GO:0009056], macromolecule catabolism [GO:0009057], protein metabolism [GO:0019538], protein catabolism [GO:0030163]	COG5640	Secreted trypsin-like serine protease [Postt...
1134	TRH34193	Gene1134	XM_133103.1	XM_133103	Gi|20916382	CACTGTAATCTCTAAGGCTGAGTGCCGTAATGCCTATAAATTTTTTTTTTTTTTTTTTTT	Mus musculus similar to trypsinogen 1 (LOC232717), mRNA	#N/A	NM_175020.1	#N/A	ri|1700020H15|ZX00074O15|988	1	proteolysis and peptidolysis [GO:0006508], physiological processes [GO:0007582], digestion [GO:0007586], catabolism [GO:0009056], macromolecule catabolism [GO:0009057], protein metabolism [GO:0019538], protein catabolism [GO:0030163]	Tryp_SPc	Trypsin-like serine protease; Many of th...
1135	TRH24474	Gene1135	XM_133084.1	XM_133084	Gi|20916373	AAAATACAACAGGTTGGATTCCTGATATTATACCAACTCCTCGTTTTTTTTTTTTTTTTT	Mus musculus similar to dopamine-beta-hydroxylase (LOC232715), mRNA	NM_139296	NM_139296.1	#N/A	#N/A	0	alcohol metabolism [GO:0006066], proteolysis and peptidolysis [GO:0006508], amino acid and derivative metabolism [GO:0006519], amino acid derivative metabolism [GO:0006575], biogenic amine metabolism [GO:0006576], catecholamine metabolism [GO:0006584], aromatic compound metabolism [GO:0006725], physiological processes [GO:0007582], digestion [GO:0007586], catabolism [GO:0009056], macromolecule ca…	Cu2_monoox_C	Copper type II ascorbate-dependent mo...
1136	TRH23205	Gene1136	XM_133071.1	XM_133071	Gi|20916368	CAACTCACTGGAAGGAGAATAGTAGGTTGGAGAAAGTATTACCTTTTTTTTTTTTTTTTT	Mus musculus similar to maltase-glucoamylase (LOC232714), mRNA	#N/A	#N/A	ENST00000312952	ri|9030616M21|PX00061E05|1624	1	carbohydrate metabolism [GO:0005975], physiological processes [GO:0007582]	COG1501	Alpha-glucosidases
1137	TRH40678	Gene1137	XM_145259.1	XM_145259	Gi|20916355	CTCAAATTATCCTGCAATAATACTATTTTCATAGAGTTTATCCTTTTTCTAATGGTTTTT	Mus musculus similar to olfactory receptor MOR120-2 (LOC232711), mRNA	NM_146383	NM_146382.1	ENST00000311336	#N/A	0	cell communication [GO:0007154], signal transduction [GO:0007165], cell surface receptor linked signal transduction [GO:0007166], G-protein coupled receptor protein signaling pathway [GO:0007186]	7tm_1	7 transmembrane receptor (rhodopsin family)
1138	TRH22143	Gene1138	XM_133058.1	XM_133058	Gi|20916350	AATGAAATATAGATGCCTTACCAATTTAATGCCATTTTTTAAGAGTACCTTTTTTTTTTT	Mus musculus RIKEN cDNA 2810480P10 gene (2810480P10Rik), mRNA	#N/A	#N/A	ENST00000265304	ri|2810480P10|ZX00067D22|1064	1	DNA replication and chromosome cycle [GO:0000067], S phase of mitotic cell cycle [GO:0000084], mitotic cell cycle [GO:0000278], DNA metabolism [GO:0006259], DNA replication [GO:0006260], cell cycle [GO:0007049], physiological processes [GO:0007582], cell proliferation [GO:0008283]	Ssb	Single-stranded DNA-binding protein [DNA replica...
1139	TRH34585	Gene1139	XM_133080.1	XM_133080	Gi|20916338	ATCAACTTTGAGCTATCACGTTACCCACGCTACCTATACGTTTTTTTTTTTTTTTTTTTT	Mus musculus similar to evidence:NAS~hypothetical protein~putative (LOC232710), mRNA	#N/A	#N/A	#N/A	ri|D130077N03|PX00186C07|3093	1	uncharacterized	#N/A	#N/A
1140	TRH40037	Gene1140	XM_133108.1	XM_133108	Gi|20916316	TGAAGATAATATTCTAATCCTTCAAAATTATAATGACCTTGGTTTTGTAATCTGTTTTTT	Mus musculus ganglioside-induced differentiation-associated-protein 3 (Gdap3), mRNA	#N/A	#N/A	#N/A	ri|0610042A08|R000004L14|636	1	protein biosynthesis [GO:0006412], physiological processes [GO:0007582], biosynthesis [GO:0009058], macromolecule biosynthesis [GO:0009059], protein metabolism [GO:0019538]	#N/A	#N/A
1141	TRH22554	Gene1141	XM_133086.1	XM_133086	Gi|20916311	TGCAAGATAAAAACCCGTATAGCTTTCAGTCAGACGTGTATTTTTTTTTTTTTTTTTTTT	Mus musculus similar to B-Raf proto-oncogene serine/threonine-protein kinase (p94) (v-Raf murine sarcoma viral oncogene homolog B1) (LOC232705), mRNA	NM_139294	NM_139294.2	ENST00000288600	ri|9930012E13|PX00119F13|4715	1	protein modification [GO:0006464], protein amino acid phosphorylation [GO:0006468], phosphorus metabolism [GO:0006793], phosphate metabolism [GO:0006796], apoptosis [GO:0006915], anti-apoptosis [GO:0006916], oncogenesis [GO:0007048], cell communication [GO:0007154], signal transduction [GO:0007165], intracellular signaling cascade [GO:0007242], histogenesis and organogenesis [GO:0007397], physiol…	pkinase	Protein kinase domain
1142	TRH23447	Gene1142	XM_133082.1	XM_133082	Gi|20916307	ATCACTAGGGATATTCTGGTGGAAACGTATGAAGTAAGAACCTTTTTTTTTTTTTTTTTT	Mus musculus similar to hypothetical protein MGC20727 (LOC209794), mRNA	#N/A	NM_178873.2	#N/A	ri|4632433A20|PX00013H05|2512	1	uncharacterized	AarF	Predicted unusual protein kinase [General funct...
1143	TRH29982	Gene1143	XM_133064.1	XM_133064	Gi|20916303	TTCAAAACATGCTAACAGATCTTAGGTACCAGGAGGGAAATTTTTTTTTTTTTTTTTTTT	Mus musculus RIKEN cDNA 8030453O22 gene (8030453O22Rik), mRNA	#N/A	#N/A	#N/A	ri|8030453O22|PX00103F15|751	1	uncharacterized	#N/A	#N/A
1144	TRH26103	Gene1144	XM_133104.1	XM_133104	Gi|20916298	TGCCCCCAAGTGATCACAGTTAGTATTTTGGAATATACGTTTTTTTTTTTTTTTTTTTTT	Mus musculus similar to suppression of tumorigenicity 5 (LOC209773), mRNA	NM_172477	NM_172477.1	ENST00000275884	ri|C130031G22|PX00168M12|3889	1	uncharacterized	dDENN	dDENN domain. This region is always found as...
1145	TRH26651	Gene1145	XM_133089.1	XM_133089	Gi|20916289	GGTTGTACTAGAGGTATCTGTCGGTTTGCAGAAGTAATGATTTTTTTTTTTTTTTTTTTT	Mus musculus makorin, ring finger protein, 1 (Mkrn1), mRNA	NM_018810	NM_018810.1	ENST00000255977	ri|1110050P23|R000018I08|523	1	uncharacterized	COG5152	COG5152
1146	TRH38093	Gene1146	XM_133061.1	XM_133061	Gi|20916284	AATTCTTAAAACATCGAATTATCTCTTGTACAGAAGTCAGACCTAAGTTGTTTTTTTTTT	Mus musculus RAB19, member RAS oncogene family (Rab19), mRNA	#N/A	#N/A	ENST00000275874	ri|5730420G09|PX00003F17|1349	1	transport [GO:0006810], intracellular protein transport [GO:0006886], cell communication [GO:0007154], signal transduction [GO:0007165], intracellular signaling cascade [GO:0007242], small GTPase mediated signal transduction [GO:0007264], physiological processes [GO:0007582], sensory perception [GO:0007600], perception of external stimulus [GO:0009581], response to external stimulus [GO:0009605],…	COG1100	GTPase SAR1 and related small G proteins [Ge...
1147	TRH29044	Gene1147	XM_133094.1	XM_133094	Gi|20916279	GTTCCAAAGCACTGTACAATAAATGGTTGACATGCTTAGGTTTTTTTTTTTTTTTTTTTT	Mus musculus RIKEN cDNA 2610507O21 gene (2610507O21Rik), mRNA	NM_028123	NM_028123.1	ENST00000288631	ri|2610507O21|ZX00045F11|2073	1	transport [GO:0006810], physiological processes [GO:0007582]	UhpC	Sugar phosphate permease [Carbohydrate transpor...
1148	TRH29587	Gene1148	XM_163124.1	XM_163124	Gi|20916275	GACTCAGGAAAGGGTACAGTCATTACAGAGGAGGTAGTGGTTTTTTTTTTTTTTTTTTTT	Mus musculus LOC209732 (LOC209732), mRNA	#N/A	#N/A	#N/A	#N/A	0	uncharacterized	#N/A	#N/A
1149	TRH32953	Gene1149	XM_124844.1	XM_124844	Gi|20916270	AAGCCTCGTGTGGAGATGGAGAGTTTATAGGAATATATATCTTAGGTTTTTTTTTTTTTT	Mus musculus similar to Thromboxane-A synthase (TXA synthase) (TXS) (TS) (Tbxas1), mRNA	NM_011539	NM_011539.2	ENST00000263552	ri|C130072B09|PX00171H18|2483	1	prostaglandin biosynthesis [GO:0001516], organic acid metabolism [GO:0006082], electron transport [GO:0006118], lipid metabolism [GO:0006629], fatty acid metabolism [GO:0006631], fatty acid biosynthesis [GO:0006633], eicosanoid metabolism [GO:0006690], prostanoid metabolism [GO:0006692], prostaglandin metabolism [GO:0006693], physiological processes [GO:0007582], blood coagulation [GO:0007596], h…	CypX	Cytochrome P450 [Secondary metabolites biosynth...
1150	TRH34253	Gene1150	XM_133051.1	XM_133051	Gi|20916254	GTATACATTTTTTTCTGATTGTATGAGTAGTTCATGCACAGTTAATGCTTTTTTTTTTTT	Mus musculus CGI-74-like SR-rich (LOC192196), mRNA	NM_138680	NM_138680.1	ENST00000263545	ri|B130007I01|PX00157M14|2934	1	RNA processing [GO:0006396], physiological processes [GO:0007582], RNA splicing [GO:0008380], RNA metabolism [GO:0016070]	DUF259	Protein of unknown function
[truncated: 40,549 more rows]
