# Supplementary material for: The functional landscape of mouse gene expression
Source: J Biol. 2004 Dec 6;3(5):21. doi: 10.1186/jbiol16 (PMC549719; doi:10.1186/jbiol16)
Supplement: Additional data file 6 — Array information after removal of redundant probes: probe combinations [file jbiol16-s6.txt]

Combined probe name	Original probe name
XM_134460.1	XM_134460.1
XM_134460.1	XM_134602.1
XM_125055.1	XM_125055.1
XM_125055.1	XM_125310.1
XM_124386.1	XM_124386.1
XM_124386.1	XM_124525.1
XM_124386.1	XM_132132.1
XM_125341.1	XM_125341.1
XM_125341.1	XM_147355.1
XM_129761.1	XM_129761.1
XM_132998.1	XM_132998.1
XM_125668.1	XM_125668.1
XM_125668.1	XM_135695.1
XM_123921.1	XM_123921.1
XM_123921.1	XM_138815.1
XM_123921.1	XM_142359.1
XM_134721.1	XM_134721.1
XM_134721.1	XM_135268.1
XM_132565.1	XM_132565.1
XM_132565.1	XM_134624.1
XM_149289.1	XM_149289.1
XM_149289.1	XM_149362.1
XM_129404.1	XM_129404.1
XM_129404.1	XM_134809.1
XM_138874.1	XM_138874.1
XM_138874.1	XM_140097.1
XM_138874.1	XM_142139.1
XM_138874.1	XM_143873.1
XM_138874.1	XM_144480.1
XM_138874.1	XM_144881.1
XM_123526.1	XM_123526.1
XM_123526.1	XM_125356.1
XM_123526.1	XM_147158.1
XM_134275.1	XM_134275.1
XM_134275.1	XM_134692.1
XM_126505.1	XM_126505.1
XM_126505.1	XM_131598.1
XM_123793.1	XM_123793.1
XM_123793.1	XM_124638.1
XM_122528.1	XM_122528.1
XM_122528.1	XM_134568.1
XM_128200.1	XM_128200.1
XM_128200.1	XM_135513.1
XM_139895.1	XM_139895.1
XM_139895.1	XM_159709.1
XM_127970.1	XM_127970.1
XM_129438.1	XM_129438.1
XM_129438.1	XM_132212.1
XM_129438.1	XM_148117.1
XM_135309.1	XM_135309.1
XM_135309.1	XM_140281.1
XM_142357.1	XM_142357.1
XM_142357.1	XM_144783.1
XM_122462.1	XM_122462.1
XM_122462.1	XM_123841.1
XM_122462.1	XM_125432.1
XM_122011.1	XM_122011.1
XM_122011.1	XM_122012.1
XM_122011.1	XM_122186.1
XM_122011.1	XM_122187.1
XM_122011.1	XM_122624.1
XM_122011.1	XM_122625.1
XM_122011.1	XM_122659.1
XM_122011.1	XM_122705.1
XM_122011.1	XM_122797.1
XM_122011.1	XM_122805.1
XM_122011.1	XM_122818.1
XM_122011.1	XM_122954.1
XM_122011.1	XM_123164.1
XM_122011.1	XM_123285.1
XM_122011.1	XM_123487.1
XM_122011.1	XM_123488.1
XM_122011.1	XM_123595.1
XM_122011.1	XM_123609.1
XM_122011.1	XM_123741.1
XM_122011.1	XM_123798.1
XM_122011.1	XM_123922.1
XM_122011.1	XM_124058.1
XM_122011.1	XM_124059.1
XM_122011.1	XM_124107.1
XM_122011.1	XM_124173.1
XM_122011.1	XM_124273.1
XM_122011.1	XM_124290.1
XM_122011.1	XM_124295.1
XM_122011.1	XM_124473.1
XM_122011.1	XM_124494.1
XM_122011.1	XM_124597.1
XM_122011.1	XM_124745.1
XM_122011.1	XM_124767.1
XM_122011.1	XM_124839.1
XM_122011.1	XM_124904.1
XM_122011.1	XM_124927.1
XM_122011.1	XM_124964.1
XM_122011.1	XM_124965.1
XM_122011.1	XM_125037.1
XM_122011.1	XM_125043.1
XM_122011.1	XM_125118.1
XM_122011.1	XM_125168.1
XM_122011.1	XM_125197.1
XM_122011.1	XM_125242.1
XM_122011.1	XM_125245.1
XM_122011.1	XM_125249.1
XM_122011.1	XM_125280.1
XM_122011.1	XM_125335.1
XM_122011.1	XM_125442.1
XM_122011.1	XM_125532.1
XM_122011.1	XM_125614.1
XM_122011.1	XM_125900.1
XM_122011.1	XM_127334.1
XM_122011.1	XM_127505.1
XM_122011.1	XM_127587.1
XM_122011.1	XM_127921.1
XM_122011.1	XM_128137.1
XM_122011.1	XM_128318.1
XM_122011.1	XM_128609.1
XM_122011.1	XM_128750.1
XM_122011.1	XM_129380.1
XM_122011.1	XM_129385.1
XM_122011.1	XM_129644.1
XM_122011.1	XM_131435.1
XM_122011.1	XM_131523.1
XM_122011.1	XM_131905.1
XM_122011.1	XM_132246.1
XM_122011.1	XM_132645.1
XM_122011.1	XM_132679.1
XM_122011.1	XM_132847.1
XM_122011.1	XM_132893.1
XM_122011.1	XM_132897.1
XM_122011.1	XM_133403.1
XM_122011.1	XM_133696.1
XM_122011.1	XM_135008.1
XM_122011.1	XM_135208.1
XM_122011.1	XM_135405.1
XM_122011.1	XM_135603.1
XM_122011.1	XM_135826.1
XM_122011.1	XM_135962.1
XM_122011.1	XM_135966.1
XM_122011.1	XM_136028.1
XM_122011.1	XM_136035.1
XM_122011.1	XM_136109.1
XM_122011.1	XM_136263.1
XM_122011.1	XM_136461.1
XM_122011.1	XM_136608.1
XM_122011.1	XM_136742.1
XM_122011.1	XM_136959.1
XM_122011.1	XM_136986.1
XM_122011.1	XM_137012.1
XM_122011.1	XM_137013.1
XM_122011.1	XM_137014.1
XM_122011.1	XM_137400.1
XM_122011.1	XM_137437.1
XM_122011.1	XM_137520.1
XM_122011.1	XM_137748.1
XM_122011.1	XM_137756.1
XM_122011.1	XM_137948.1
XM_122011.1	XM_137990.1
XM_122011.1	XM_138032.1
XM_122011.1	XM_138037.1
XM_122011.1	XM_138131.1
XM_122011.1	XM_138155.1
XM_122011.1	XM_138254.1
XM_122011.1	XM_138606.1
XM_122011.1	XM_138682.1
XM_122011.1	XM_138693.1
XM_122011.1	XM_138694.1
XM_122011.1	XM_138738.1
XM_122011.1	XM_139004.1
XM_122011.1	XM_139075.1
XM_122011.1	XM_139176.1
XM_122011.1	XM_139282.1
XM_122011.1	XM_139315.1
XM_122011.1	XM_139510.1
XM_122011.1	XM_139580.1
XM_122011.1	XM_139673.1
XM_122011.1	XM_139735.1
XM_122011.1	XM_140212.1
XM_122011.1	XM_140331.1
XM_122011.1	XM_140542.1
XM_122011.1	XM_140584.1
XM_122011.1	XM_140726.1
XM_122011.1	XM_140842.1
XM_122011.1	XM_140907.1
XM_122011.1	XM_141274.1
XM_122011.1	XM_141405.1
XM_122011.1	XM_141515.1
XM_122011.1	XM_141524.1
XM_122011.1	XM_141730.1
XM_122011.1	XM_141961.1
XM_122011.1	XM_142221.1
XM_122011.1	XM_142241.1
XM_122011.1	XM_142374.1
XM_122011.1	XM_142390.1
XM_122011.1	XM_142468.1
XM_122011.1	XM_142501.1
XM_122011.1	XM_142595.1
XM_122011.1	XM_142774.1
XM_122011.1	XM_142858.1
XM_122011.1	XM_143002.1
XM_122011.1	XM_143085.1
XM_122011.1	XM_143100.1
XM_122011.1	XM_143202.1
XM_122011.1	XM_143596.1
XM_122011.1	XM_143916.1
XM_122011.1	XM_144045.1
XM_122011.1	XM_144165.1
XM_122011.1	XM_144229.1
XM_122011.1	XM_145372.1
XM_122011.1	XM_145498.1
XM_122011.1	XM_145682.1
XM_122011.1	XM_146126.1
XM_122011.1	XM_146265.1
XM_122011.1	XM_146295.1
XM_122011.1	XM_146308.1
XM_122011.1	XM_146371.1
XM_122011.1	XM_146433.1
XM_122011.1	XM_146436.1
XM_122011.1	XM_146590.1
XM_122011.1	XM_146707.1
XM_122011.1	XM_146892.1
XM_122011.1	XM_146898.1
XM_122011.1	XM_146908.1
XM_122011.1	XM_147033.1
XM_122011.1	XM_147068.1
XM_122011.1	XM_147107.1
XM_122011.1	XM_155851.1
XM_122011.1	XM_156232.1
XM_122011.1	XM_156370.1
XM_137313.1	XM_137313.1
XM_137313.1	XM_140077.1
XM_137313.1	XM_142272.1
XM_137313.1	XM_145136.1
XM_137313.1	XM_147383.1
XM_122450.1	XM_122450.1
XM_122450.1	XM_122603.1
XM_122450.1	XM_122774.1
XM_122450.1	XM_123097.1
XM_122450.1	XM_123279.1
XM_122450.1	XM_124105.1
XM_122450.1	XM_124239.1
XM_122450.1	XM_124287.1
XM_122450.1	XM_124639.1
XM_122450.1	XM_127057.1
XM_122450.1	XM_131712.1
XM_122450.1	XM_132743.1
XM_122450.1	XM_134582.1
XM_122450.1	XM_135063.1
XM_122450.1	XM_135126.1
XM_122450.1	XM_135236.1
XM_122450.1	XM_135840.1
XM_122450.1	XM_136414.1
XM_122450.1	XM_137559.1
XM_122450.1	XM_138008.1
XM_122450.1	XM_138419.1
XM_122450.1	XM_139274.1
XM_122450.1	XM_140021.1
XM_122450.1	XM_145024.1
XM_122450.1	XM_146304.1
XM_122450.1	XM_146581.1
XM_122450.1	XM_150074.1
XM_122318.1	XM_122318.1
XM_122318.1	XM_125254.1
XM_122318.1	XM_130821.1
XM_122850.1	XM_122850.1
XM_122850.1	XM_123401.1
XM_122850.1	XM_125064.1
XM_122850.1	XM_125152.1
XM_122850.1	XM_125206.1
XM_122850.1	XM_130378.1
XM_122850.1	XM_134291.1
XM_122850.1	XM_135496.1
XM_122850.1	XM_135919.1
XM_122850.1	XM_144218.1
XM_128310.1	XM_128310.1
XM_128310.1	XM_131755.1
XM_128310.1	XM_135313.1
XM_127393.1	XM_127393.1
XM_127393.1	XM_127691.1
XM_127393.1	XM_131220.1
XM_127393.1	XM_149423.1
XM_124696.1	XM_124696.1
XM_147198.1	XM_147198.1
XM_147198.1	XM_148065.1
XM_147198.1	XM_148409.1
XM_137950.1	XM_137950.1
XM_137950.1	XM_139752.1
XM_137950.1	XM_141649.1
XM_137950.1	XM_143661.1
XM_137950.1	XM_144957.1
XM_137950.1	XM_144971.1
XM_137950.1	XM_145377.1
XM_137950.1	XM_145601.1
XM_137950.1	XM_146384.1
XM_137950.1	XM_146399.1
XM_137950.1	XM_147098.1
XM_137271.1	XM_137271.1
XM_137271.1	XM_145091.1
XM_136925.1	XM_136925.1
XM_136925.1	XM_137749.1
XM_136925.1	XM_139394.1
XM_136925.1	XM_141656.1
XM_136925.1	XM_142758.1
XM_136925.1	XM_145529.1
XM_136925.1	XM_146402.1
XM_130743.1	XM_130743.1
XM_140960.1	XM_140960.1
XM_140960.1	XM_144722.1
XM_132884.1	XM_132884.1
XM_132884.1	XM_149802.1
XM_127170.1	XM_127170.1
XM_127848.1	XM_127848.1
XM_136886.1	XM_136886.1
XM_136886.1	XM_138929.1
XM_136886.1	XM_139992.1
XM_136886.1	XM_140857.1
XM_136886.1	XM_143631.1
XM_136886.1	XM_144376.1
XM_136886.1	XM_144810.1
XM_136886.1	XM_145512.1
XM_136886.1	XM_146385.1
XM_136886.1	XM_146396.1
XM_133428.1	XM_133428.1
XM_133428.1	XM_135583.1
XM_131034.1	XM_131034.1
XM_135316.1	XM_135316.1
XM_135316.1	XM_135471.1
XM_135316.1	XM_135482.1
XM_122407.1	XM_122407.1
XM_122407.1	XM_123593.1
XM_132450.1	XM_132450.1
XM_132450.1	XM_135484.1
XM_122275.1	XM_122275.1
XM_122275.1	XM_125372.1
XM_122275.1	XM_147292.1
XM_124697.1	XM_124697.1
XM_124697.1	XM_126086.1
XM_122135.1	XM_122135.1
XM_122135.1	XM_125960.1
XM_123159.1	XM_123159.1
XM_123159.1	XM_123274.1
XM_123159.1	XM_123672.1
XM_123159.1	XM_125110.1
XM_123159.1	XM_127362.1
XM_123159.1	XM_129643.1
XM_123159.1	XM_135095.1
XM_123159.1	XM_136175.1
XM_123159.1	XM_137263.1
XM_123159.1	XM_138110.1
XM_123159.1	XM_138230.1
XM_123159.1	XM_139485.1
XM_123159.1	XM_140042.1
XM_123159.1	XM_140410.1
XM_123159.1	XM_141516.1
XM_123159.1	XM_143777.1
XM_123159.1	XM_143891.1
XM_123159.1	XM_144180.1
XM_123159.1	XM_144473.1
XM_123159.1	XM_146627.1
XM_123159.1	XM_148086.1
XM_132600.1	XM_132600.1
XM_132600.1	XM_139658.1
XM_130920.1	XM_130920.1
XM_130920.1	XM_135441.1
XM_141183.1	XM_141183.1
XM_123430.1	XM_123430.1
XM_123430.1	XM_124010.1
XM_123430.1	XM_124890.1
XM_122374.1	XM_122374.1
XM_122374.1	XM_123760.1
XM_122374.1	XM_124756.1
XM_122374.1	XM_128713.1
XM_122374.1	XM_140399.1
XM_122374.1	XM_140917.1
XM_122374.1	XM_145375.1
XM_122374.1	XM_146692.1
XM_122374.1	XM_146946.1
XM_122404.1	XM_122404.1
XM_122404.1	XM_122433.1
XM_122404.1	XM_122501.1
XM_122404.1	XM_122633.1
XM_122404.1	XM_122650.1
XM_122404.1	XM_122885.1
XM_122404.1	XM_123176.1
XM_122404.1	XM_123237.1
XM_122404.1	XM_123306.1
XM_122404.1	XM_123815.1
XM_122404.1	XM_124033.1
XM_122404.1	XM_124561.1
XM_122404.1	XM_124829.1
XM_122404.1	XM_124969.1
XM_122404.1	XM_125140.1
XM_122404.1	XM_125200.1
XM_122404.1	XM_125342.1
XM_122404.1	XM_125391.1
XM_122404.1	XM_125459.1
XM_122404.1	XM_127235.1
XM_122404.1	XM_127890.1
XM_122404.1	XM_128742.1
XM_122404.1	XM_129267.1
XM_122404.1	XM_132507.1
XM_122404.1	XM_134998.1
XM_122404.1	XM_135713.1
XM_122404.1	XM_136685.1
XM_122404.1	XM_137538.1
XM_122404.1	XM_138113.1
XM_122404.1	XM_138163.1
XM_122404.1	XM_138186.1
XM_122404.1	XM_139698.1
XM_122404.1	XM_141417.1
XM_135761.1	XM_135761.1
XM_135761.1	XM_136647.1
XM_127316.1	XM_127316.1
XM_127316.1	XM_127889.1
XM_127316.1	XM_129610.1
XM_144706.1	XM_144706.1
XM_133879.1	XM_133879.1
XM_133879.1	XM_134546.1
XM_128636.1	XM_128636.1
XM_128636.1	XM_128719.1
XM_126703.1	XM_126703.1
XM_126703.1	XM_127758.1
XM_126703.1	XM_135342.1
XM_122072.1	XM_122072.1
XM_122072.1	XM_125271.1
XM_122768.1	XM_122768.1
XM_122768.1	XM_125406.1
XM_122768.1	XM_161198.1
XM_142678.1	XM_142678.1
XM_142678.1	XM_143006.1
XM_123791.1	XM_123791.1
XM_123791.1	XM_129265.1
XM_123791.1	XM_148303.1
XM_122021.1	XM_122021.1
XM_122021.1	XM_125633.1
XM_125462.1	XM_125462.1
XM_142618.1	XM_142618.1
XM_142618.1	XM_142925.1
XM_149062.1	XM_149062.1
XM_149062.1	XM_149065.1
XM_149062.1	XM_149215.1
XM_149418.1	XM_149418.1
XM_135530.1	XM_135530.1
XM_135530.1	XM_135654.1
XM_135530.1	XM_135660.1
XM_135530.1	XM_135743.1
XM_135530.1	XM_135763.1
XM_127243.1	XM_127243.1
XM_127243.1	XM_127244.1
XM_127243.1	XM_127248.1
XM_128064.1	XM_128064.1
XM_128064.1	XM_135490.1
XM_124269.1	XM_124269.1
XM_124269.1	XM_131430.1
XM_123181.1	XM_123181.1
XM_123181.1	XM_123556.1
XM_123181.1	XM_124198.1
XM_123181.1	XM_124454.1
XM_123181.1	XM_126851.1
XM_123181.1	XM_128811.1
XM_123181.1	XM_128825.1
XM_123181.1	XM_131260.1
XM_123181.1	XM_131268.1
XM_123181.1	XM_131289.1
XM_123181.1	XM_135330.1
XM_123181.1	XM_140203.1
XM_122766.1	XM_122766.1
XM_122766.1	XM_125324.1
XM_150260.1	XM_150260.1
XM_150260.1	XM_150271.1
XM_150260.1	XM_150272.1
XM_150260.1	XM_150380.1
XM_125486.1	XM_125486.1
XM_125486.1	XM_129175.1
XM_136268.1	XM_136268.1
XM_136268.1	XM_136270.1
XM_125348.1	XM_125348.1
XM_125348.1	XM_125376.1
XM_129299.1	XM_129299.1
XM_126091.1	XM_126091.1
XM_126091.1	XM_129856.1
XM_138364.1	XM_138364.1
XM_138364.1	XM_142449.1
XM_130349.1	XM_130349.1
XM_130349.1	XM_130375.1
XM_130349.1	XM_133892.1
XM_130349.1	XM_134040.1
XM_130349.1	XM_134549.1
XM_130349.1	XM_135717.1
XM_122209.1	XM_122209.1
XM_122209.1	XM_125241.1
XM_126892.1	XM_126892.1
XM_126892.1	XM_127428.1
XM_126892.1	XM_128706.1
XM_126892.1	XM_128776.1
XM_126892.1	XM_135297.1
XM_126892.1	XM_135448.1
XM_126892.1	XM_135488.1
XM_126892.1	XM_141923.1
XM_126892.1	XM_147547.1
XM_126892.1	XM_147658.1
XM_126892.1	XM_148809.1
XM_126892.1	XM_149047.1
XM_126892.1	XM_149470.1
XM_126892.1	XM_151548.1
XM_126892.1	XM_153866.1
XM_126892.1	XM_154998.1
XM_126892.1	XM_156560.1
XM_126892.1	XM_159286.1
XM_129917.1	XM_129917.1
XM_129917.1	XM_135531.1
XM_129917.1	XM_135543.1
XM_138474.1	XM_138474.1
XM_138474.1	XM_138475.1
XM_138474.1	XM_138479.1
XM_138474.1	XM_138481.1
XM_138474.1	XM_138486.1
XM_138474.1	XM_138528.1
XM_138474.1	XM_138550.1
XM_138474.1	XM_138555.1
XM_138474.1	XM_138558.1
XM_126838.1	XM_126838.1
XM_126838.1	XM_126845.1
XM_126838.1	XM_126848.1
XM_126838.1	XM_130894.1
XM_126838.1	XM_130896.1
XM_126838.1	XM_130902.1
XM_126838.1	XM_135986.1
XM_122308.1	XM_122308.1
XM_122308.1	XM_122309.1
XM_122308.1	XM_123252.1
XM_122308.1	XM_145110.1
XM_126153.1	XM_126153.1
XM_131023.1	XM_131023.1
XM_131023.1	XM_135627.1
XM_135233.1	XM_135233.1
XM_130952.1	XM_130952.1
XM_130952.1	XM_135442.1
XM_148626.1	XM_148626.1
XM_148626.1	XM_148653.1
XM_135325.1	XM_135325.1
XM_135325.1	XM_135328.1
XM_135325.1	XM_150342.1
XM_128546.1	XM_128546.1
XM_128546.1	XM_130202.1
XM_123823.1	XM_123823.1
XM_133958.1	XM_133958.1
XM_133958.1	XM_133959.1
XM_126687.1	XM_126687.1
XM_126687.1	XM_134613.1
XM_126687.1	XM_134620.1
XM_130690.1	XM_130690.1
XM_130690.1	XM_149061.1
XM_124984.1	XM_124984.1
XM_124984.1	XM_125069.1
XM_121990.1	XM_121990.1
XM_127471.1	XM_127471.1
XM_127471.1	XM_135503.1
XM_136701.1	XM_136701.1
XM_136701.1	XM_136704.1
XM_132931.1	XM_132931.1
XM_132931.1	XM_134663.1
XM_132601.1	XM_132601.1
XM_132601.1	XM_135953.1
XM_122139.1	XM_122139.1
XM_122139.1	XM_122249.1
XM_122139.1	XM_123768.1
XM_123196.1	XM_123196.1
XM_123196.1	XM_133911.1
XM_142776.1	XM_142776.1
XM_134732.1	XM_134732.1
XM_134732.1	XM_135048.1
XM_122082.1	XM_122082.1
XM_122082.1	XM_133561.1
XM_142394.1	XM_142394.1
XM_142394.1	XM_144841.1
XM_135331.1	XM_135331.1
XM_135331.1	XM_136128.1
XM_123795.1	XM_123795.1
XM_123795.1	XM_130247.1
XM_149527.1	XM_149527.1
XM_149527.1	XM_149528.1
XM_122701.1	XM_122701.1
XM_122701.1	XM_140601.1
XM_122701.1	XM_141297.1
XM_136882.1	XM_136882.1
XM_136882.1	XM_141536.1
XM_136882.1	XM_142375.1
XM_136882.1	XM_156095.1
XM_126225.1	XM_126225.1
XM_126225.1	XM_127097.1
XM_126225.1	XM_127240.1
XM_126225.1	XM_129682.1
XM_126225.1	XM_133833.1
XM_126225.1	XM_149285.1
XM_126225.1	XM_149819.1
XM_124903.1	XM_124903.1
XM_124903.1	XM_133376.1
XM_125577.1	XM_125577.1
XM_125577.1	XM_130993.1
XM_125577.1	XM_135344.1
XM_125577.1	XM_136122.1
XM_122678.1	XM_122678.1
XM_122678.1	XM_122743.1
XM_122678.1	XM_125091.1
XM_122678.1	XM_129525.1
XM_142499.1	XM_142499.1
XM_125010.1	XM_125010.1
XM_125010.1	XM_135865.1
XM_122114.1	XM_122114.1
XM_122114.1	XM_122973.1
XM_122114.1	XM_123137.1
XM_122114.1	XM_123238.1
XM_122114.1	XM_123757.1
XM_122114.1	XM_124191.1
XM_122114.1	XM_124255.1
XM_122114.1	XM_125085.1
XM_122114.1	XM_125360.1
XM_122114.1	XM_143295.1
XM_123211.1	XM_123211.1
XM_122634.1	XM_122634.1
XM_122634.1	XM_124757.1
XM_122634.1	XM_125413.1
XM_122634.1	XM_127554.1
XM_122634.1	XM_131640.1
XM_122634.1	XM_132733.1
XM_122634.1	XM_135808.1
XM_122634.1	XM_135921.1
XM_122634.1	XM_146439.1
XM_122861.1	XM_122861.1
XM_122861.1	XM_125175.1
XM_135468.1	XM_135468.1
XM_135468.1	XM_135746.1
XM_122806.1	XM_122806.1
XM_122806.1	XM_125263.1
XM_122806.1	XM_147205.1
XM_159643.1	XM_159643.1
XM_159643.1	XM_159651.1
XM_124920.1	XM_124920.1
XM_124920.1	XM_130186.1
XM_135544.1	XM_135544.1
XM_135544.1	XM_135643.1
XM_122587.1	XM_122587.1
XM_122587.1	XM_123987.1
XM_122587.1	XM_124629.1
XM_122587.1	XM_125126.1
XM_122587.1	XM_127398.1
XM_131815.1	XM_131815.1
XM_131815.1	XM_131816.1
XM_124810.1	XM_124810.1
XM_131997.1	XM_131997.1
XM_131997.1	XM_131998.1
XM_142649.1	XM_142649.1
XM_142649.1	XM_144119.1
XM_131748.1	XM_131748.1
XM_131748.1	XM_157445.1
XM_129518.1	XM_129518.1
XM_129518.1	XM_129522.1
XM_123092.1	XM_123092.1
XM_123092.1	XM_124837.1
XM_148578.1	XM_148578.1
XM_122600.1	XM_122600.1
XM_122600.1	XM_124321.1
XM_122600.1	XM_147224.1
XM_124213.1	XM_124213.1
XM_124213.1	XM_125138.1
XM_124213.1	XM_140252.1
XM_124213.1	XM_156223.1
XM_122854.1	XM_122854.1
XM_122854.1	XM_133240.1
XM_129832.1	XM_129832.1
XM_129832.1	XM_129859.1
XM_129832.1	XM_129862.1
XM_127560.1	XM_127560.1
XM_127560.1	XM_134753.1
XM_127560.1	XM_135058.1
XM_138473.1	XM_138473.1
XM_138473.1	XM_138476.1
XM_138473.1	XM_138478.1
XM_138473.1	XM_138480.1
XM_138473.1	XM_138487.1
XM_138473.1	XM_138527.1
XM_138473.1	XM_138556.1
XM_129079.1	XM_129079.1
XM_129079.1	XM_129098.1
XM_122761.1	XM_122761.1
XM_122761.1	XM_122922.1
XM_122761.1	XM_123260.1
XM_122761.1	XM_135253.1
XM_122761.1	XM_136085.1
XM_137759.1	XM_137759.1
XM_137759.1	XM_142399.1
XM_127518.1	XM_127518.1
XM_127518.1	XM_127853.1
XM_135655.1	XM_135655.1
XM_135655.1	XM_136124.1
XM_135655.1	XM_136125.1
XM_135655.1	XM_142252.1
XM_129362.1	XM_129362.1
XM_129362.1	XM_130875.1
XM_129362.1	XM_131620.1
XM_129362.1	XM_131641.1
XM_129362.1	XM_133524.1
XM_129362.1	XM_149593.1
XM_132308.1	XM_132308.1
XM_132308.1	XM_133750.1
XM_128460.1	XM_128460.1
XM_128460.1	XM_148831.1
XM_133349.1	XM_133349.1
XM_133349.1	XM_133350.1
XM_131380.1	XM_131380.1
XM_131380.1	XM_131386.1
XM_131380.1	XM_149426.1
XM_140494.1	XM_140494.1
XM_140494.1	XM_140495.1
XM_128099.1	XM_128099.1
XM_128099.1	XM_130192.1
XM_128099.1	XM_134967.1
XM_131885.1	XM_131885.1
XM_131885.1	XM_132667.1
XM_125284.1	XM_125284.1
XM_129749.1	XM_129749.1
XM_129749.1	XM_133178.1
XM_129749.1	XM_134137.1
XM_150316.1	XM_150316.1
XM_150316.1	XM_150317.1
XM_128571.1	XM_128571.1
XM_133669.1	XM_133669.1
XM_133669.1	XM_135817.1
XM_127210.1	XM_127210.1
XM_125556.1	XM_125556.1
XM_125556.1	XM_125590.1
XM_125556.1	XM_126024.1
XM_125556.1	XM_126890.1
XM_125556.1	XM_127541.1
XM_125556.1	XM_127903.1
XM_125556.1	XM_128049.1
XM_125556.1	XM_130438.1
XM_125556.1	XM_130802.1
XM_125556.1	XM_131410.1
XM_125556.1	XM_131453.1
XM_125556.1	XM_132167.1
XM_125556.1	XM_133010.1
XM_125556.1	XM_133504.1
XM_125556.1	XM_134343.1
XM_125556.1	XM_134715.1
XM_125556.1	XM_135534.1
XM_125556.1	XM_135588.1
XM_125556.1	XM_135864.1
XM_135741.1	XM_135741.1
XM_135741.1	XM_150309.1
XM_125871.1	XM_125871.1
XM_125871.1	XM_129418.1
XM_149270.1	XM_149270.1
XM_149270.1	XM_149271.1
XM_128072.1	XM_128072.1
XM_128828.1	XM_128828.1
XM_126437.1	XM_126437.1
XM_126437.1	XM_137612.1
XM_126437.1	XM_142365.1
XM_123806.1	XM_123806.1
XM_123806.1	XM_130270.1
XM_123806.1	XM_141026.1
XM_145066.1	XM_145066.1
XM_129001.1	XM_129001.1
XM_129001.1	XM_132197.1
XM_129001.1	XM_133868.1
XM_150253.1	XM_150253.1
XM_150253.1	XM_150284.1
XM_150253.1	XM_150285.1
XM_150253.1	XM_150298.1
XM_150253.1	XM_150338.1
XM_146954.1	XM_146954.1
XM_129072.1	XM_129072.1
XM_129072.1	XM_129074.1
XM_129489.1	XM_129489.1
XM_129489.1	XM_129495.1
XM_129489.1	XM_148972.1
XM_130147.1	XM_130147.1
XM_130147.1	XM_133889.1
XM_135532.1	XM_135532.1
XM_135532.1	XM_135547.1
XM_135532.1	XM_135752.1
XM_128123.1	XM_128123.1
XM_128123.1	XM_135702.1
XM_132199.1	XM_132199.1
XM_124655.1	XM_124655.1
XM_124655.1	XM_127328.1
XM_122472.1	XM_122472.1
XM_122472.1	XM_125251.1
XM_122472.1	XM_126093.1
XM_135323.1	XM_135323.1
XM_135323.1	XM_135379.1
XM_142336.1	XM_142336.1
XM_123385.1	XM_123385.1
XM_123385.1	XM_125461.1
XM_123385.1	XM_140567.1
XM_123385.1	XM_144596.1
XM_126000.1	XM_126000.1
XM_126000.1	XM_129148.1
XM_126000.1	XM_135549.1
XM_142320.1	XM_142320.1
XM_142320.1	XM_142830.1
XM_124634.1	XM_124634.1
XM_124634.1	XM_133311.1
XM_122892.1	XM_122892.1
XM_122892.1	XM_128311.1
XM_149919.1	XM_149919.1
XM_150099.1	XM_150099.1
XM_150099.1	XM_150100.1
XM_123453.1	XM_123453.1
XM_135433.1	XM_135433.1
XM_135433.1	XM_149936.1
XM_122979.1	XM_122979.1
XM_122979.1	XM_128383.1
XM_142636.1	XM_142636.1
XM_141617.1	XM_141617.1
XM_141617.1	XM_141619.1
XM_122180.1	XM_122180.1
XM_122180.1	XM_123394.1
XM_122180.1	XM_124164.1
XM_122180.1	XM_125205.1
XM_122180.1	XM_127974.1
XM_122180.1	XM_128406.1
XM_122180.1	XM_131161.1
XM_122180.1	XM_135057.1
XM_133948.1	XM_133948.1
XM_133948.1	XM_135354.1
XM_127885.1	XM_127885.1
XM_126780.1	XM_126780.1
XM_126780.1	XM_131403.1
XM_128013.1	XM_128013.1
XM_128013.1	XM_131275.1
XM_134928.1	XM_134928.1
XM_122841.1	XM_122841.1
XM_122841.1	XM_124931.1
XM_135343.1	XM_135343.1
XM_135343.1	XM_135756.1
XM_133703.1	XM_133703.1
XM_133703.1	XM_149993.1
XM_142402.1	XM_142402.1
XM_142402.1	XM_142616.1
XM_125028.1	XM_125028.1
XM_123328.1	XM_123328.1
XM_123328.1	XM_129126.1
XM_125270.1	XM_125270.1
XM_127438.1	XM_127438.1
XM_127438.1	XM_131587.1
XM_128872.1	XM_128872.1
XM_128872.1	XM_128938.1
XM_128872.1	XM_132946.1
XM_128872.1	XM_134958.1
XM_127909.1	XM_127909.1
XM_127909.1	XM_130586.1
XM_127909.1	XM_131321.1
XM_127909.1	XM_135408.1
XM_127909.1	XM_135424.1
XM_127909.1	XM_135523.1
XM_127909.1	XM_135682.1
XM_127909.1	XM_136079.1
XM_125667.1	XM_125667.1
XM_125667.1	XM_131757.1
XM_125667.1	XM_135634.1
XM_125667.1	XM_150261.1
XM_134618.1	XM_134618.1
XM_134618.1	XM_150414.1
XM_132244.1	XM_132244.1
XM_132244.1	XM_134445.1
XM_132244.1	XM_150278.1
XM_137605.1	XM_137605.1
XM_137605.1	XM_142556.1
XM_137605.1	XM_142712.1
XM_137605.1	XM_142841.1
XM_137605.1	XM_142886.1
XM_137605.1	XM_142895.1
XM_137605.1	XM_145708.1
XM_137605.1	XM_146758.1
XM_131877.1	XM_131877.1
XM_123481.1	XM_123481.1
XM_123481.1	XM_135397.1
XM_130401.1	XM_130401.1
XM_130401.1	XM_148892.1
XM_127329.1	XM_127329.1
XM_127329.1	XM_135571.1
XM_128212.1	XM_128212.1
XM_128212.1	XM_128320.1
XM_144007.1	XM_144007.1
XM_144007.1	XM_144008.1
XM_126964.1	XM_126964.1
XM_126964.1	XM_147672.1
XM_122091.1	XM_122091.1
XM_123271.1	XM_123271.1
XM_123271.1	XM_130374.1
XM_127071.1	XM_127071.1
XM_127071.1	XM_135619.1
XM_127071.1	XM_142827.1
XM_122997.1	XM_122997.1
XM_122997.1	XM_124896.1
XM_122997.1	XM_128400.1
XM_159506.1	XM_159506.1
XM_159506.1	XM_159512.1
XM_159506.1	XM_159524.1
XM_159506.1	XM_159685.1
XM_154971.1	XM_154971.1
XM_154971.1	XM_156144.1
XM_123447.1	XM_123447.1
XM_123447.1	XM_140325.1
XM_123447.1	XM_140709.1
XM_123447.1	XM_141636.1
XM_123447.1	XM_142261.1
XM_122378.1	XM_122378.1
XM_122378.1	XM_132198.1
XM_143395.1	XM_143395.1
XM_143395.1	XM_144162.1
XM_143395.1	XM_155869.1
XM_143395.1	XM_156408.1
XM_143395.1	XM_161478.1
XM_122992.1	XM_122992.1
XM_122992.1	XM_128343.1
XM_122992.1	XM_144386.1
XM_135598.1	XM_135598.1
XM_135598.1	XM_135633.1
XM_125419.1	XM_125419.1
XM_125419.1	XM_135977.1
XM_135866.1	XM_135866.1
XM_135866.1	XM_149079.1
XM_127435.1	XM_127435.1
XM_127435.1	XM_131585.1
XM_127435.1	XM_148693.1
XM_129979.1	XM_129979.1
XM_129979.1	XM_147661.1
XM_129979.1	XM_147693.1
XM_129979.1	XM_147694.1
XM_129979.1	XM_147695.1
XM_129979.1	XM_147696.1
XM_129979.1	XM_149957.1
XM_129979.1	XM_150268.1
XM_124916.1	XM_124916.1
XM_123736.1	XM_123736.1
XM_123736.1	XM_130667.1
XM_127059.1	XM_127059.1
XM_127059.1	XM_127075.1
XM_129386.1	XM_129386.1
XM_129386.1	XM_135284.1
XM_134161.1	XM_134161.1
XM_134161.1	XM_135552.1
XM_122814.1	XM_122814.1
XM_122814.1	XM_124743.1
XM_122814.1	XM_139973.1
XM_142751.1	XM_142751.1
XM_142751.1	XM_143947.1
XM_139993.1	XM_139993.1
XM_139993.1	XM_159514.1
XM_139993.1	XM_159518.1
XM_124233.1	XM_124233.1
XM_124233.1	XM_125260.1
XM_122504.1	XM_122504.1
XM_122504.1	XM_125327.1
XM_132703.1	XM_132703.1
XM_159637.1	XM_159637.1
XM_159637.1	XM_159660.1
XM_138591.1	XM_138591.1
XM_126761.1	XM_126761.1
XM_126761.1	XM_139297.1
XM_126325.1	XM_126325.1
XM_126325.1	XM_132341.1
XM_134571.1	XM_134571.1
XM_134571.1	XM_134581.1
XM_127905.1	XM_127905.1
XM_127905.1	XM_132147.1
XM_127905.1	XM_134138.1
XM_135278.1	XM_135278.1
XM_135278.1	XM_135659.1
XM_131614.1	XM_131614.1
XM_131614.1	XM_131634.1
XM_131614.1	XM_131635.1
XM_122767.1	XM_122767.1
XM_122767.1	XM_124760.1
XM_122767.1	XM_125430.1
XM_127226.1	XM_127226.1
XM_124022.1	XM_124022.1
XM_127551.1	XM_127551.1
XM_127551.1	XM_127559.1
XM_127551.1	XM_134742.1
XM_127551.1	XM_134751.1
XM_144815.1	XM_144815.1
XM_144815.1	XM_144816.1
XM_142334.1	XM_142334.1
XM_142334.1	XM_142352.1
XM_142334.1	XM_142356.1
XM_142334.1	XM_142385.1
XM_142334.1	XM_142418.1
XM_126134.1	XM_126134.1
XM_126134.1	XM_130274.1
XM_127647.1	XM_127647.1
XM_127647.1	XM_127649.1
XM_122509.1	XM_122509.1
XM_122509.1	XM_122681.1
XM_135719.1	XM_135719.1
XM_135719.1	XM_147724.1
XM_124202.1	XM_124202.1
XM_126619.1	XM_126619.1
XM_126619.1	XM_127004.1
XM_126619.1	XM_127724.1
XM_126619.1	XM_129789.1
XM_126619.1	XM_131492.1
XM_126619.1	XM_131946.1
XM_126619.1	XM_133374.1
XM_126619.1	XM_135395.1
XM_126619.1	XM_135697.1
XM_126619.1	XM_135991.1
XM_126619.1	XM_139632.1
XM_150322.1	XM_150322.1
XM_150322.1	XM_150325.1
XM_142637.1	XM_142637.1
XM_142637.1	XM_142881.1
XM_127994.1	XM_127994.1
XM_127994.1	XM_147913.1
XM_122971.1	XM_122971.1
XM_122971.1	XM_124490.1
XM_123167.1	XM_123167.1
XM_123167.1	XM_123425.1
XM_133932.1	XM_133932.1
XM_133932.1	XM_133937.1
XM_125792.1	XM_125792.1
XM_122499.1	XM_122499.1
XM_122499.1	XM_125250.1
XM_122499.1	XM_145153.1
XM_127825.1	XM_127825.1
XM_127825.1	XM_147872.1
XM_149883.1	XM_149883.1
XM_149883.1	XM_149884.1
XM_149883.1	XM_149885.1
XM_142398.1	XM_142398.1
XM_142398.1	XM_143043.1
XM_127141.1	XM_127141.1
XM_127141.1	XM_141913.1
XM_126092.1	XM_126092.1
XM_126092.1	XM_135303.1
XM_138305.1	XM_138305.1
XM_138305.1	XM_138307.1
XM_142401.1	XM_142401.1
XM_142401.1	XM_142661.1
XM_142401.1	XM_142849.1
XM_135456.1	XM_135456.1
XM_135456.1	XM_142916.1
XM_135162.1	XM_135162.1
XM_141892.1	XM_141892.1
XM_141892.1	XM_150289.1
XM_129971.1	XM_129971.1
XM_129971.1	XM_146213.1
XM_131363.1	XM_131363.1
XM_131363.1	XM_132745.1
XM_149308.1	XM_149308.1
XM_149308.1	XM_149309.1
XM_122939.1	XM_122939.1
XM_122939.1	XM_124847.1
XM_145502.1	XM_145502.1
XM_145502.1	XM_147409.1
XM_147930.1	XM_147930.1
XM_147930.1	XM_149673.1
XM_130304.1	XM_130304.1
XM_130304.1	XM_139429.1
XM_130304.1	XM_139664.1
XM_130304.1	XM_141878.1
XM_125951.1	XM_125951.1
XM_125951.1	XM_134842.1
XM_135274.1	XM_135274.1
XM_135274.1	XM_135640.1
XM_138628.1	XM_138628.1
XM_138628.1	XM_143407.1
XM_138628.1	XM_143409.1
XM_138628.1	XM_143410.1
XM_123846.1	XM_123846.1
XM_130781.1	XM_130781.1
XM_135356.1	XM_135356.1
XM_135356.1	XM_135410.1
XM_135356.1	XM_135748.1
XM_135356.1	XM_135749.1
XM_133149.1	XM_133149.1
XM_133149.1	XM_134873.1
XM_135861.1	XM_135861.1
XM_135536.1	XM_135536.1
XM_135536.1	XM_142524.1
XM_124864.1	XM_124864.1
XM_124864.1	XM_133212.1
XM_135976.1	XM_135976.1
XM_135976.1	XM_135987.1
XM_134188.1	XM_134188.1
XM_123617.1	XM_123617.1
XM_123617.1	XM_125331.1
XM_142470.1	XM_142470.1
XM_142470.1	XM_144853.1
XM_149942.1	XM_149942.1
XM_123257.1	XM_123257.1
XM_123257.1	XM_123258.1
XM_123257.1	XM_147335.1
XM_132349.1	XM_132349.1
XM_132349.1	XM_135473.1
XM_127319.1	XM_127319.1
XM_124261.1	XM_124261.1
XM_124261.1	XM_125429.1
XM_124261.1	XM_136013.1
XM_122017.1	XM_122017.1
XM_122017.1	XM_127238.1
XM_122017.1	XM_128850.1
XM_122017.1	XM_134904.1
XM_122017.1	XM_145371.1
XM_129176.1	XM_129176.1
XM_129196.1	XM_129196.1
XM_129196.1	XM_148355.1
XM_126035.1	XM_126035.1
XM_126035.1	XM_128708.1
XM_126035.1	XM_129221.1
XM_126035.1	XM_133100.1
XM_126035.1	XM_135335.1
XM_126035.1	XM_136119.1
XM_126035.1	XM_148808.1
XM_126035.1	XM_149018.1
XM_126035.1	XM_149159.1
XM_129729.1	XM_129729.1
XM_123027.1	XM_123027.1
XM_123027.1	XM_128509.1
XM_124069.1	XM_124069.1
XM_124069.1	XM_148370.1
XM_128711.1	XM_128711.1
XM_132947.1	XM_132947.1
XM_135315.1	XM_135315.1
XM_135315.1	XM_135400.1
XM_135315.1	XM_135519.1
XM_125266.1	XM_125266.1
XM_125266.1	XM_135560.1
XM_133787.1	XM_133787.1
XM_133787.1	XM_135775.1
XM_136909.1	XM_136909.1
XM_136909.1	XM_142301.1
XM_124017.1	XM_124017.1
XM_122442.1	XM_122442.1
XM_142079.1	XM_142079.1
XM_142079.1	XM_143778.1
XM_142079.1	XM_146648.1
XM_127793.1	XM_127793.1
XM_127793.1	XM_131072.1
XM_127008.1	XM_127008.1
XM_127008.1	XM_127283.1
XM_135047.1	XM_135047.1
XM_133956.1	XM_133956.1
XM_126203.1	XM_126203.1
XM_126203.1	XM_147493.1
XM_123029.1	XM_123029.1
XM_123029.1	XM_139894.1
XM_133514.1	XM_133514.1
XM_133514.1	XM_134761.1
XM_141094.1	XM_141094.1
XM_127391.1	XM_127391.1
XM_127391.1	XM_135351.1
XM_133049.1	XM_133049.1
XM_148339.1	XM_148339.1
XM_148339.1	XM_148340.1
XM_148339.1	XM_148341.1
XM_142828.1	XM_142828.1
XM_135689.1	XM_135689.1
XM_135337.1	XM_135337.1
XM_135337.1	XM_143821.1
XM_124480.1	XM_124480.1
XM_124480.1	XM_135542.1
XM_149107.1	XM_149107.1
XM_149107.1	XM_150288.1
XM_135389.1	XM_135389.1
XM_135389.1	XM_135610.1
XM_135389.1	XM_135620.1
XM_131491.1	XM_131491.1
XM_131491.1	XM_131495.1
XM_135465.1	XM_135465.1
XM_135465.1	XM_135574.1
XM_143952.1	XM_143952.1
XM_135013.1	XM_135013.1
XM_126979.1	XM_126979.1
XM_126979.1	XM_126980.1
XM_135024.1	XM_135024.1
XM_129770.1	XM_129770.1
XM_129770.1	XM_129860.1
XM_134315.1	XM_134315.1
XM_133327.1	XM_133327.1
XM_133327.1	XM_133332.1
XM_148764.1	XM_148764.1
XM_148764.1	XM_150365.1
XM_142521.1	XM_142521.1
XM_142521.1	XM_146967.1
XM_142675.1	XM_142675.1
XM_132611.1	XM_132611.1
XM_132611.1	XM_135585.1
XM_123594.1	XM_123594.1
XM_123594.1	XM_125435.1
XM_126921.1	XM_126921.1
XM_126921.1	XM_130996.1
XM_126090.1	XM_126090.1
XM_126090.1	XM_126843.1
XM_126090.1	XM_129851.1
XM_126090.1	XM_133107.1
XM_122905.1	XM_122905.1
XM_122905.1	XM_147230.1
XM_125160.1	XM_125160.1
XM_125160.1	XM_134798.1
XM_123608.1	XM_123608.1
XM_123608.1	XM_129680.1
XM_122649.1	XM_122649.1
XM_122314.1	XM_122314.1
XM_122314.1	XM_124787.1
XM_143636.1	XM_143636.1
XM_143636.1	XM_145242.1
XM_133048.1	XM_133048.1
XM_133048.1	XM_148910.1
XM_142709.1	XM_142709.1
XM_142709.1	XM_150258.1
XM_142709.1	XM_150264.1
XM_139052.1	XM_139052.1
XM_139052.1	XM_139053.1
XM_124536.1	XM_124536.1
XM_124536.1	XM_124849.1
XM_130268.1	XM_130268.1
XM_130268.1	XM_131473.1
XM_130268.1	XM_135306.1
XM_130268.1	XM_136741.1
XM_130268.1	XM_142235.1
XM_130268.1	XM_143717.1
XM_130268.1	XM_144592.1
XM_124482.1	XM_124482.1
XM_124482.1	XM_124938.1
XM_124482.1	XM_125157.1
XM_134286.1	XM_134286.1
XM_134286.1	XM_134418.1
XM_136265.1	XM_136265.1
XM_136265.1	XM_136266.1
XM_136265.1	XM_136267.1
XM_148920.1	XM_148920.1
XM_122508.1	XM_122508.1
XM_122508.1	XM_122524.1
XM_122508.1	XM_138551.1
XM_124476.1	XM_124476.1
XM_124476.1	XM_124546.1
XM_142397.1	XM_142397.1
XM_142397.1	XM_146149.1
XM_122042.1	XM_122042.1
XM_122042.1	XM_123189.1
XM_122042.1	XM_124472.1
XM_122042.1	XM_125431.1
XM_122438.1	XM_122438.1
XM_122438.1	XM_130187.1
XM_122438.1	XM_147340.1
XM_122438.1	XM_147341.1
XM_150306.1	XM_150306.1
XM_150306.1	XM_150324.1
XM_150306.1	XM_150379.1
XM_124801.1	XM_124801.1
XM_124801.1	XM_129712.1
XM_124801.1	XM_148559.1
XM_132222.1	XM_132222.1
XM_135045.1	XM_135045.1
XM_132485.1	XM_132485.1
XM_123009.1	XM_123009.1
XM_123009.1	XM_123155.1
XM_123009.1	XM_125252.1
XM_123009.1	XM_127664.1
XM_123009.1	XM_129602.1
XM_123009.1	XM_131724.1
XM_123009.1	XM_136601.1
XM_123009.1	XM_140217.1
XM_123009.1	XM_140223.1
XM_123009.1	XM_142002.1
XM_123009.1	XM_142387.1
XM_123009.1	XM_143236.1
XM_123009.1	XM_143526.1
XM_123009.1	XM_145301.1
XM_123009.1	XM_146079.1
XM_123009.1	XM_146939.1
XM_123009.1	XM_147104.1
XM_135724.1	XM_135724.1
XM_135724.1	XM_150265.1
XM_122755.1	XM_122755.1
XM_122755.1	XM_125351.1
XM_142640.1	XM_142640.1
XM_142640.1	XM_142641.1
XM_127492.1	XM_127492.1
XM_127492.1	XM_131590.1
XM_126923.1	XM_126923.1
XM_126923.1	XM_127110.1
XM_126923.1	XM_127525.1
XM_126923.1	XM_129481.1
XM_126923.1	XM_135290.1
XM_126923.1	XM_136675.1
XM_126923.1	XM_143405.1
XM_124376.1	XM_124376.1
XM_124376.1	XM_125199.1
XM_124376.1	XM_156423.1
XM_135981.1	XM_135981.1
XM_141309.1	XM_141309.1
XM_141309.1	XM_141310.1
XM_141309.1	XM_143136.1
XM_138359.1	XM_138359.1
XM_138359.1	XM_142369.1
XM_142492.1	XM_142492.1
XM_142492.1	XM_142806.1
XM_123378.1	XM_123378.1
XM_123378.1	XM_124616.1
XM_128890.1	XM_128890.1
XM_135304.1	XM_135304.1
XM_135304.1	XM_135308.1
XM_135304.1	XM_135333.1
XM_135304.1	XM_135407.1
XM_135304.1	XM_150282.1
XM_135304.1	XM_150283.1
XM_135304.1	XM_150320.1
XM_135304.1	XM_150321.1
XM_125054.1	XM_125054.1
XM_125054.1	XM_134259.1
XM_141798.1	XM_141798.1
XM_141798.1	XM_142549.1
XM_141898.1	XM_141898.1
XM_141898.1	XM_142971.1
XM_128638.1	XM_128638.1
XM_123249.1	XM_123249.1
XM_123249.1	XM_124695.1
XM_134885.1	XM_134885.1
XM_134885.1	XM_150189.1
XM_125592.1	XM_125592.1
XM_125592.1	XM_125604.1
XM_130556.1	XM_130556.1
XM_130556.1	XM_133681.1
XM_130556.1	XM_134550.1
XM_130556.1	XM_136082.1
XM_130556.1	XM_147160.1
XM_130556.1	XM_149880.1
XM_128544.1	XM_128544.1
XM_128544.1	XM_128559.1
XM_129574.1	XM_129574.1
XM_125282.1	XM_125282.1
XM_125282.1	XM_125347.1
XM_131226.1	XM_131226.1
XM_138405.1	XM_138405.1
XM_138405.1	XM_142651.1
XM_128178.1	XM_128178.1
XM_128178.1	XM_128179.1
XM_123410.1	XM_123410.1
XM_125265.1	XM_125265.1
XM_125265.1	XM_125346.1
XM_135915.1	XM_135915.1
XM_135915.1	XM_135918.1
XM_142797.1	XM_142797.1
XM_142797.1	XM_142918.1
XM_138965.1	XM_138965.1
XM_138965.1	XM_146300.1
XM_143497.1	XM_143497.1
XM_143497.1	XM_146122.1
XM_139207.1	XM_139207.1
XM_140967.1	XM_140967.1
XM_140967.1	XM_144508.1
XM_127410.1	XM_127410.1
XM_127410.1	XM_138605.1
XM_127410.1	XM_144144.1
XM_127410.1	XM_144942.1
XM_127410.1	XM_156290.1
XM_136213.1	XM_136213.1
XM_136213.1	XM_136822.1
XM_138124.1	XM_138124.1
XM_138124.1	XM_138711.1
XM_138124.1	XM_141670.1
XM_137272.1	XM_137272.1
XM_137272.1	XM_142158.1
XM_123379.1	XM_123379.1
XM_123379.1	XM_132127.1
XM_123379.1	XM_137787.1
XM_123379.1	XM_139085.1
XM_123379.1	XM_143474.1
XM_124177.1	XM_124177.1
XM_124177.1	XM_125433.1
XM_124177.1	XM_125612.1
XM_141567.1	XM_141567.1
XM_141567.1	XM_146889.1
XM_140441.1	XM_140441.1
XM_140441.1	XM_143247.1
XM_136694.1	XM_136694.1
XM_136694.1	XM_138460.1
XM_128409.1	XM_128409.1
XM_128409.1	XM_137457.1
XM_128409.1	XM_137859.1
XM_137503.1	XM_137503.1
XM_137503.1	XM_138201.1
XM_137503.1	XM_143533.1
XM_137503.1	XM_143878.1
XM_140295.1	XM_140295.1
XM_140295.1	XM_143481.1
XM_140295.1	XM_144471.1
XM_140295.1	XM_145424.1
XM_126436.1	XM_126436.1
XM_126436.1	XM_141996.1
XM_142371.1	XM_142371.1
XM_142371.1	XM_143747.1
XM_136585.1	XM_136585.1
XM_136585.1	XM_138004.1
XM_136585.1	XM_144724.1
XM_132736.1	XM_132736.1
XM_132736.1	XM_135922.1
XM_130107.1	XM_130107.1
XM_130107.1	XM_133585.1
XM_130107.1	XM_137741.1
XM_130107.1	XM_144319.1
XM_130107.1	XM_145457.1
XM_123827.1	XM_123827.1
XM_123827.1	XM_138660.1
XM_136618.1	XM_136618.1
XM_136618.1	XM_140322.1
XM_136618.1	XM_143164.1
XM_136618.1	XM_143482.1
XM_136618.1	XM_144689.1
XM_122754.1	XM_122754.1
XM_122754.1	XM_145507.1
XM_123677.1	XM_123677.1
XM_123677.1	XM_136191.1
XM_123677.1	XM_139845.1
XM_123677.1	XM_141844.1
XM_123677.1	XM_142141.1
XM_123677.1	XM_144068.1
XM_123677.1	XM_144307.1
XM_123677.1	XM_146154.1
XM_123677.1	XM_146370.1
XM_123677.1	XM_146598.1
XM_123677.1	XM_148363.1
XM_123677.1	XM_156380.1
XM_122621.1	XM_122621.1
XM_122621.1	XM_136793.1
XM_127437.1	XM_127437.1
XM_127437.1	XM_138747.1
XM_127437.1	XM_142377.1
XM_127437.1	XM_143319.1
XM_123006.1	XM_123006.1
XM_123006.1	XM_123049.1
XM_123006.1	XM_124121.1
XM_123006.1	XM_124522.1
XM_123006.1	XM_124795.1
XM_123006.1	XM_125003.1
XM_123006.1	XM_132681.1
XM_123006.1	XM_138648.1
XM_123006.1	XM_138736.1
XM_123006.1	XM_138781.1
XM_123006.1	XM_143184.1
XM_123006.1	XM_143568.1
XM_123006.1	XM_143700.1
XM_123006.1	XM_144334.1
XM_123740.1	XM_123740.1
XM_123740.1	XM_155961.1
XM_124220.1	XM_124220.1
XM_124220.1	XM_146096.1
XM_124231.1	XM_124231.1
XM_124231.1	XM_124970.1
XM_124231.1	XM_141249.1
XM_123919.1	XM_123919.1
XM_123919.1	XM_124820.1
XM_123919.1	XM_127930.1
XM_123919.1	XM_132451.1
XM_123919.1	XM_156064.1
XM_139753.1	XM_139753.1
XM_139753.1	XM_145548.1
XM_123948.1	XM_123948.1
XM_123948.1	XM_127205.1
XM_123948.1	XM_132555.1
XM_123948.1	XM_137674.1
XM_123948.1	XM_138678.1
XM_123948.1	XM_139576.1
XM_123948.1	XM_143632.1
XM_122103.1	XM_122103.1
XM_122103.1	XM_144139.1
XM_122103.1	XM_144461.1
XM_122178.1	XM_122178.1
XM_122178.1	XM_146216.1
XM_135367.1	XM_135367.1
XM_135367.1	XM_137226.1
XM_136754.1	XM_136754.1
XM_136754.1	XM_141707.1
XM_128577.1	XM_128577.1
XM_128577.1	XM_137220.1
XM_128577.1	XM_139226.1
XM_128577.1	XM_140151.1
XM_136284.1	XM_136284.1
XM_136284.1	XM_146876.1
XM_124653.1	XM_124653.1
XM_124653.1	XM_126438.1
XM_143687.1	XM_143687.1
XM_143687.1	XM_144599.1
XM_126896.1	XM_126896.1
XM_126896.1	XM_143021.1
XM_136137.1	XM_136137.1
XM_136137.1	XM_137555.1
XM_140895.1	XM_140895.1
XM_140895.1	XM_147085.1
XM_122495.1	XM_122495.1
XM_122495.1	XM_156418.1
XM_124354.1	XM_124354.1
XM_124354.1	XM_145022.1
XM_124310.1	XM_124310.1
XM_124310.1	XM_143869.1
XM_138458.1	XM_138458.1
XM_138458.1	XM_143546.1
XM_125109.1	XM_125109.1
XM_125109.1	XM_138618.1
XM_125109.1	XM_144677.1
XM_143870.1	XM_143870.1
XM_143870.1	XM_144157.1
XM_140597.1	XM_140597.1
XM_140597.1	XM_145513.1
XM_138266.1	XM_138266.1
XM_138266.1	XM_142323.1
XM_138266.1	XM_142485.1
XM_138266.1	XM_143143.1
XM_122526.1	XM_122526.1
XM_122526.1	XM_140452.1
XM_122526.1	XM_145287.1
XM_138084.1	XM_138084.1
XM_138084.1	XM_155864.1
XM_138597.1	XM_138597.1
XM_138597.1	XM_147133.1
XM_132965.1	XM_132965.1
XM_132965.1	XM_133798.1
XM_132965.1	XM_133860.1
XM_122093.1	XM_122093.1
XM_122093.1	XM_133204.1
XM_137706.1	XM_137706.1
XM_137706.1	XM_146374.1
XM_137483.1	XM_137483.1
XM_137483.1	XM_140142.1
XM_144456.1	XM_144456.1
XM_144456.1	XM_145436.1
XM_123251.1	XM_123251.1
XM_123251.1	XM_125716.1
XM_143523.1	XM_143523.1
XM_143523.1	XM_144305.1
XM_143523.1	XM_145255.1
XM_140407.1	XM_140407.1
XM_140407.1	XM_140415.1
XM_139849.1	XM_139849.1
XM_139849.1	XM_142264.1
XM_135665.1	XM_135665.1
XM_135665.1	XM_139115.1
XM_135665.1	XM_140382.1
XM_137038.1	XM_137038.1
XM_137038.1	XM_141512.1
XM_142066.1	XM_142066.1
XM_142066.1	XM_144732.1
XM_127093.1	XM_127093.1
XM_127093.1	XM_127094.1
XM_127093.1	XM_131376.1
XM_127093.1	XM_135525.1
XM_127093.1	XM_138909.1
XM_127093.1	XM_141555.1
XM_127093.1	XM_143335.1
XM_127093.1	XM_145633.1
XM_136235.1	XM_136235.1
XM_136235.1	XM_142486.1
XM_138512.1	XM_138512.1
XM_138512.1	XM_145031.1
XM_138512.1	XM_145150.1
XM_136339.1	XM_136339.1
XM_136339.1	XM_136535.1
XM_136339.1	XM_136987.1
XM_136339.1	XM_139390.1
XM_136339.1	XM_140037.1
XM_136339.1	XM_141630.1
XM_136339.1	XM_143404.1
XM_136339.1	XM_144151.1
XM_136339.1	XM_146651.1
XM_146084.1	XM_146084.1
XM_146084.1	XM_146373.1
XM_138214.1	XM_138214.1
XM_138214.1	XM_143966.1
XM_138214.1	XM_145151.1
XM_138424.1	XM_138424.1
XM_138424.1	XM_139246.1
XM_142443.1	XM_142443.1
XM_142443.1	XM_143148.1
XM_142443.1	XM_146622.1
XM_142443.1	XM_146813.1
XM_137008.1	XM_137008.1
XM_137008.1	XM_143156.1
XM_137008.1	XM_156295.1
XM_143204.1	XM_143204.1
XM_143204.1	XM_146063.1
XM_144117.1	XM_144117.1
XM_144117.1	XM_144958.1
XM_137539.1	XM_137539.1
XM_137539.1	XM_156310.1
XM_138255.1	XM_138255.1
XM_138255.1	XM_140089.1
XM_138255.1	XM_143715.1
XM_136430.1	XM_136430.1
XM_136430.1	XM_137077.1
XM_136430.1	XM_141887.1
XM_136430.1	XM_144003.1
XM_136862.1	XM_136862.1
XM_136862.1	XM_139608.1
XM_138913.1	XM_138913.1
XM_138913.1	XM_144163.1
XM_138913.1	XM_146413.1
XM_123091.1	XM_123091.1
XM_123091.1	XM_139611.1
XM_136827.1	XM_136827.1
XM_136827.1	XM_142972.1
XM_136827.1	XM_146618.1
XM_137970.1	XM_137970.1
XM_137970.1	XM_144095.1
XM_140467.1	XM_140467.1
XM_140467.1	XM_143010.1
XM_140467.1	XM_144434.1
XM_140467.1	XM_145073.1
XM_138404.1	XM_138404.1
XM_138404.1	XM_141640.1
XM_138404.1	XM_145550.1
XM_138770.1	XM_138770.1
XM_138770.1	XM_142848.1
XM_138770.1	XM_144906.1
XM_140470.1	XM_140470.1
XM_140470.1	XM_145863.1
XM_136581.1	XM_136581.1
XM_136581.1	XM_138737.1
XM_138735.1	XM_138735.1
XM_138735.1	XM_138773.1
XM_139346.1	XM_139346.1
XM_139346.1	XM_140968.1
XM_139346.1	XM_143682.1
XM_139346.1	XM_145329.1
XM_128783.1	XM_128783.1
XM_128783.1	XM_129958.1
XM_128783.1	XM_130360.1
XM_128783.1	XM_135601.1
XM_128783.1	XM_136376.1
XM_128783.1	XM_137140.1
XM_128783.1	XM_137305.1
XM_128783.1	XM_143797.1
XM_128783.1	XM_144787.1
XM_127640.1	XM_127640.1
XM_127640.1	XM_130152.1
XM_127640.1	XM_132977.1
XM_127640.1	XM_134836.1
XM_127640.1	XM_135666.1
XM_122056.1	XM_122056.1
XM_122056.1	XM_122673.1
XM_122056.1	XM_122970.1
XM_122056.1	XM_123368.1
XM_122056.1	XM_123722.1
XM_122056.1	XM_124925.1
XM_122056.1	XM_125248.1
XM_122056.1	XM_125303.1
XM_136892.1	XM_136892.1
XM_136892.1	XM_138937.1
XM_136892.1	XM_143458.1
XM_121979.1	XM_121979.1
XM_121979.1	XM_125477.1
XM_121983.1	XM_121983.1
XM_121983.1	XM_125529.1
XM_122019.1	XM_122019.1
XM_122019.1	XM_122078.1
XM_122046.1	XM_122046.1
XM_122046.1	XM_125733.1
XM_122091.1	XM_122091.1
XM_122091.1	XM_125821.1
XM_122156.1	XM_122156.1
XM_122156.1	XM_122220.1
XM_122166.1	XM_122166.1
XM_122166.1	XM_126050.1
XM_122246.1	XM_122246.1
XM_122246.1	XM_126295.1
XM_122251.1	XM_122251.1
XM_122251.1	XM_126171.1
XM_122255.1	XM_122255.1
XM_122255.1	XM_141126.1
XM_122261.1	XM_122261.1
XM_122261.1	XM_147467.1
XM_122280.1	XM_122280.1
XM_122280.1	XM_122293.1
XM_122280.1	XM_122317.1
XM_122280.1	XM_126759.1
XM_122299.1	XM_122299.1
XM_122299.1	XM_126684.1
XM_122315.1	XM_122315.1
XM_122315.1	XM_126758.1
XM_122321.1	XM_122321.1
XM_122321.1	XM_147632.1
XM_122337.1	XM_122337.1
XM_122337.1	XM_147626.1
XM_122359.1	XM_122359.1
XM_122359.1	XM_126775.1
XM_122362.1	XM_122362.1
XM_122362.1	XM_147567.1
XM_122401.1	XM_122401.1
XM_122401.1	XM_138143.1
XM_122413.1	XM_122413.1
XM_122413.1	XM_122411.1
XM_122413.1	XM_126946.1
XM_122413.1	XM_126966.1
XM_122413.1	XM_122412.1
XM_122452.1	XM_122452.1
XM_122452.1	XM_138124.1
XM_122470.1	XM_122470.1
XM_122470.1	XM_143429.1
XM_122483.1	XM_122483.1
XM_122483.1	XM_147153.1
XM_122492.1	XM_122492.1
XM_122492.1	XM_127199.1
XM_122533.1	XM_122533.1
XM_122533.1	XM_127247.1
XM_122565.1	XM_122565.1
XM_122565.1	XM_147745.1
XM_122573.1	XM_122573.1
XM_122573.1	XM_138672.1
XM_122578.1	XM_122578.1
XM_122578.1	XM_127394.1
XM_122604.1	XM_122604.1
XM_122604.1	XM_124512.1
XM_122616.1	XM_122616.1
XM_122616.1	XM_135463.1
XM_122616.1	XM_122641.1
XM_122616.1	XM_125359.1
XM_122616.1	XM_125344.1
XM_122616.1	XM_125349.1
XM_122616.1	XM_138813.1
XM_122626.1	XM_122626.1
XM_122626.1	XM_147796.1
XM_122640.1	XM_122640.1
XM_122640.1	XM_138820.1
XM_122665.1	XM_122665.1
XM_122665.1	XM_154649.1
XM_122685.1	XM_122685.1
XM_122685.1	XM_154664.1
XM_122693.1	XM_122693.1
XM_122693.1	XM_139016.1
XM_122755.1	XM_122755.1
XM_122755.1	XM_135669.1
XM_122929.1	XM_122929.1
XM_122929.1	XM_128107.1
XM_122932.1	XM_122932.1
XM_122932.1	XM_139474.1
XM_122951.1	XM_122951.1
XM_122951.1	XM_147938.1
XM_122956.1	XM_122956.1
XM_122956.1	XM_122957.1
XM_122958.1	XM_122958.1
XM_122958.1	XM_147899.1
XM_123005.1	XM_123005.1
XM_123005.1	XM_148756.1
XM_123016.1	XM_123016.1
XM_123016.1	XM_148760.1
XM_123090.1	XM_123090.1
XM_123090.1	XM_128539.1
XM_123158.1	XM_123158.1
XM_123158.1	XM_125438.1
XM_123158.1	XM_150428.1
XM_123166.1	XM_123166.1
XM_123166.1	XM_128824.1
XM_123181.1	XM_123181.1
XM_123181.1	XM_140166.1
XM_123187.1	XM_123187.1
XM_123187.1	XM_128799.1
XM_123201.1	XM_123201.1
XM_123201.1	XM_128939.1
XM_123213.1	XM_123213.1
XM_123213.1	XM_123215.1
XM_123340.1	XM_123340.1
XM_123340.1	XM_147342.1
XM_123377.1	XM_123377.1
XM_123377.1	XM_129176.1
XM_123382.1	XM_123382.1
XM_123382.1	XM_123383.1
XM_123408.1	XM_123408.1
XM_123408.1	XM_123457.1
XM_123408.1	XM_123412.1
XM_123468.1	XM_123468.1
XM_123468.1	XM_129303.1
XM_123470.1	XM_123470.1
XM_123470.1	XM_140774.1
XM_123479.1	XM_123479.1
XM_123479.1	XM_125244.1
XM_123479.1	XM_129386.1
XM_123577.1	XM_123577.1
XM_123577.1	XM_148994.1
XM_123601.1	XM_123601.1
XM_123601.1	XM_129668.1
XM_123618.1	XM_123618.1
XM_123618.1	XM_135144.1
XM_123628.1	XM_123628.1
XM_123628.1	XM_129784.1
XM_123634.1	XM_123634.1
XM_123634.1	XM_129861.1
XM_123642.1	XM_123642.1
XM_123642.1	XM_151201.1
XM_123671.1	XM_123671.1
XM_123671.1	XM_123670.1
XM_123682.1	XM_123682.1
XM_123682.1	XM_129874.1
XM_123712.1	XM_123712.1
XM_123712.1	XM_149075.1
XM_123755.1	XM_123755.1
XM_123755.1	XM_130091.1
XM_123784.1	XM_123784.1
XM_123784.1	XM_130238.1
XM_123793.1	XM_123793.1
XM_123793.1	XM_147293.1
XM_123806.1	XM_123806.1
XM_123806.1	XM_141025.1
XM_123806.1	XM_130290.1
XM_123807.1	XM_123807.1
XM_123807.1	XM_123861.1
XM_123810.1	XM_123810.1
XM_123810.1	XM_124439.1
XM_123839.1	XM_123839.1
XM_123839.1	XM_130324.1
XM_123892.1	XM_123892.1
XM_123892.1	XM_149193.1
XM_123940.1	XM_123940.1
XM_123940.1	XM_130637.1
XM_123979.1	XM_123979.1
XM_123979.1	XM_149273.1
XM_124002.1	XM_124002.1
XM_124002.1	XM_130772.1
XM_124009.1	XM_124009.1
XM_124009.1	XM_149284.1
XM_124021.1	XM_124021.1
XM_124021.1	XM_142026.1
XM_124024.1	XM_124024.1
XM_124024.1	XM_125439.1
XM_124040.1	XM_124040.1
XM_124040.1	XM_133144.1
XM_124041.1	XM_124041.1
XM_124041.1	XM_130864.1
XM_124075.1	XM_124075.1
XM_124075.1	XM_122662.1
XM_124080.1	XM_124080.1
XM_124080.1	XM_130989.1
XM_124113.1	XM_124113.1
XM_124113.1	XM_131001.1
XM_124200.1	XM_124200.1
XM_124200.1	XM_131254.1
XM_124219.1	XM_124219.1
XM_124219.1	XM_131293.1
XM_124240.1	XM_124240.1
XM_124240.1	XM_124241.1
XM_124280.1	XM_124280.1
XM_124280.1	XM_149446.1
XM_124413.1	XM_124413.1
XM_124413.1	XM_149529.1
XM_124469.1	XM_124469.1
XM_124469.1	XM_125345.1
XM_124469.1	XM_135518.1
XM_124469.1	XM_135577.1
XM_124469.1	XM_135676.1
XM_124469.1	XM_150322.1
XM_124498.1	XM_124498.1
XM_124498.1	XM_131988.1
XM_124524.1	XM_124524.1
XM_124524.1	XM_132034.1
XM_124542.1	XM_124542.1
XM_124542.1	XM_161952.1
XM_124601.1	XM_124601.1
XM_124601.1	XM_132262.1
XM_124613.1	XM_124613.1
XM_124613.1	XM_132385.1
XM_124615.1	XM_124615.1
XM_124615.1	XM_149664.1
XM_124647.1	XM_124647.1
XM_124647.1	XM_148856.1
XM_124656.1	XM_124656.1
XM_124656.1	XM_149675.1
XM_124681.1	XM_124681.1
XM_124681.1	XM_132463.1
XM_124688.1	XM_124688.1
XM_124688.1	XM_132493.1
XM_124722.1	XM_124722.1
XM_124722.1	XM_149724.1
XM_124753.1	XM_124753.1
XM_124753.1	XM_123521.1
XM_124790.1	XM_124790.1
XM_124790.1	XM_132777.1
XM_124799.1	XM_124799.1
XM_124799.1	XM_132875.1
XM_124806.1	XM_124806.1
XM_124806.1	XM_124796.1
XM_124815.1	XM_124815.1
XM_124815.1	XM_124816.1
XM_124827.1	XM_124827.1
XM_124827.1	XM_132997.1
XM_124833.1	XM_124833.1
XM_124833.1	XM_125243.1
XM_124863.1	XM_124863.1
XM_124863.1	XM_142674.1
XM_124863.1	XM_135476.1
XM_125000.1	XM_125000.1
XM_125000.1	XM_146185.1
XM_125005.1	XM_125005.1
XM_125005.1	XM_150045.1
XM_125033.1	XM_125033.1
XM_125033.1	XM_146345.1
XM_125054.1	XM_125054.1
XM_125054.1	XM_125053.1
XM_125060.1	XM_125060.1
XM_125060.1	XM_134401.1
XM_125060.1	XM_146479.1
XM_125060.1	XM_134366.1
XM_125060.1	XM_134356.1
XM_125079.1	XM_125079.1
XM_125079.1	XM_125090.1
XM_125088.1	XM_125088.1
XM_125088.1	XM_134296.1
XM_125093.1	XM_125093.1
XM_125093.1	XM_134571.1
XM_125100.1	XM_125100.1
XM_125100.1	XM_134578.1
XM_125113.1	XM_125113.1
XM_125113.1	XM_150114.1
XM_125236.1	XM_125236.1
XM_125236.1	XM_135259.1
XM_125240.1	XM_125240.1
XM_125240.1	XM_135269.1
XM_125261.1	XM_125261.1
XM_125261.1	XM_131947.1
XM_125291.1	XM_125291.1
XM_125291.1	XM_133440.1
XM_125291.1	XM_133439.1
XM_125301.1	XM_125301.1
XM_125301.1	XM_142011.1
XM_125316.1	XM_125316.1
XM_125316.1	XM_124382.1
XM_125316.1	XM_144070.1
XM_125326.1	XM_125326.1
XM_125326.1	XM_125332.1
XM_125326.1	XM_135384.1
XM_125326.1	XM_142484.1
XM_125326.1	XM_129070.1
XM_125348.1	XM_125348.1
XM_125348.1	XM_141617.1
XM_125348.1	XM_141618.1
XM_125408.1	XM_125408.1
XM_125408.1	XM_135895.1
XM_125473.1	XM_125473.1
XM_125473.1	XM_125472.1
XM_125491.1	XM_125491.1
XM_125491.1	XM_125506.1
XM_125526.1	XM_125526.1
XM_125526.1	XM_121982.1
XM_125527.1	XM_125527.1
XM_125527.1	XM_125528.1
XM_125539.1	XM_125539.1
XM_125539.1	XM_125567.1
XM_125573.1	XM_125573.1
XM_125573.1	XM_125562.1
XM_125574.1	XM_125574.1
XM_125574.1	XM_125569.1
XM_125582.1	XM_125582.1
XM_125582.1	XM_125593.1
XM_125582.1	XM_147377.1
XM_125691.1	XM_125691.1
XM_125691.1	XM_125686.1
XM_125717.1	XM_125717.1
XM_125717.1	XM_150337.1
XM_125727.1	XM_125727.1
XM_125727.1	XM_122070.1
XM_125739.1	XM_125739.1
XM_125739.1	XM_125774.1
XM_125770.1	XM_125770.1
XM_125770.1	XM_147420.1
XM_125790.1	XM_125790.1
XM_125790.1	XM_125805.1
XM_125790.1	XM_125804.1
XM_125835.1	XM_125835.1
XM_125835.1	XM_125860.1
XM_125883.1	XM_125883.1
XM_125883.1	XM_125890.1
XM_125884.1	XM_125884.1
XM_125884.1	XM_125891.1
XM_125931.1	XM_125931.1
XM_125931.1	XM_125926.1
XM_125942.1	XM_125942.1
XM_125942.1	XM_125953.1
XM_125988.1	XM_125988.1
XM_125988.1	XM_125996.1
XM_125989.1	XM_125989.1
XM_125989.1	XM_126001.1
XM_126018.1	XM_126018.1
XM_126018.1	XM_137502.1
XM_126054.1	XM_126054.1
XM_126054.1	XM_126042.1
XM_126065.1	XM_126065.1
XM_126065.1	XM_126061.1
XM_126099.1	XM_126099.1
XM_126099.1	XM_122206.1
XM_126110.1	XM_126110.1
XM_126110.1	XM_137770.1
XM_126116.1	XM_126116.1
XM_126116.1	XM_126325.1
XM_126154.1	XM_126154.1
XM_126154.1	XM_126277.1
XM_126160.1	XM_126160.1
XM_126160.1	XM_147510.1
XM_126186.1	XM_126186.1
[truncated: 1,644 more rows]
