# Supplementary material for: The functional landscape of mouse gene expression
Source: J Biol. 2004 Dec 6;3(5):21. doi: 10.1186/jbiol16 (PMC549719; doi:10.1186/jbiol16)
Supplement: Additional data file 8 — Hybridization records [file jbiol16-s8.xls]

## Sheet: Sheet1
GPR & Tiff File	Slide # of Fluor-reversed pair	Cy3 sample	Cy5 sample	Comment	Chip	Headerlines
Agilent5	Agilent6	Skeletal Muscle	Heart	old method	1	27
Agilent6	Agilent5	Heart	Skeletal Muscle	old method	1	27
Agilent7	Agilent8	Skeletal Muscle	Heart	old method	2	27
Agilent8	Agilent7	Heart	Skeletal Muscle	old method	2	27
Agilent9	Agilent10	Lung	Liver	old method	1	27
Agilent10	Agilent9	Liver	Lung	old method	1	27
Agilent11	Agilent12	Lung	Liver	old method	2	27
Agilent12	Agilent11	Liver	Lung	old method	2	27
Agilent17	Agilent18	Embryo	ES	old method	1	27
Agilent18	Agilent17	ES	Embryo	old method	1	27
Agilent19	Agilent20	Embryo	ES	old method	2	27
Agilent20	Agilent19	ES	Embryo	old method	2	27
Agilent66	Agilent85			new method	1	30
Agilent85	Agilent66	Knee	Salivary	new method	1	30
Agilent86	Agilent87	Salivary	Knee	new method	2	30
Agilent87	Agilent86	Knee	Salivary	new method	2	30
Agilent69		Cerebellum	Femur	new method	1	30
Agilent71	Agilent72	Cerebellum	Femur	new method	2	30
Agilent72	Agilent71	Femur	Cerebellum	new method	2	30
Agilent73	Agilent75	Ovary	Thymus	new method	1	30
Agilent75	Agilent73	Thymus	Ovary	new method	1	30
Agilent74	Agilent76	Thymus	Ovary	new method	2	30
Agilent76	Agilent74	Ovary	Thymus	new method	2	30
Agilent77	Agilent79	Uterus	Tongue	new method	1	30
Agilent79	Agilent77	Tongue	Uterus	new method	1	30
Agilent78	Agilent80	Tongue	Uterus	new method	2	30
Agilent80	Agilent78	Uterus	Tongue	new method	2	30
Agilent81	Agilent82	Cortex	Bone Marrow	new method	1	30
Agilent82	Agilent81	Bone Marrow	Cortex	new method	1	30
Agilent83	Agilent84	Cortex	Bone Marrow	new method	2	30
Agilent84	Agilent83	Bone Marrow	Cortex	new method	2	30
Agilent88	Agilent89	Midbrain	Small intestine	new method	1	30
Agilent89	Agilent88	Small intestine		new method	1	30
Agilent90	Agilent91	Midbrain	Small intestine	new method	2	30
Agilent91	Agilent90	Small intestine	Midbrain	new method	2	30
Agilent92	Agilent93	Bladder	Spleen1	new method	1	30
Agilent93	Agilent92	Spleen1		new method	1	30
Agilent94	Agilent95	Bladder		new method	2	30
Agilent95	Agilent94	Spleen1		new method	2	30
Agilent96	Agilent97	Kidney	Spinal cord	new method	1	30
Agilent97	Agilent96	Spinal cord	Kidney	new method	1	30
Agilent98	Agilent99	Kidney		new method	2	30
Agilent99	Agilent98	Spinal cord	Kidney	new method	2	30
Agilent100	Agilent101	E10.5 Head	Stomach	new method	1	30
Agilent101	Agilent100	Stomach	E10.5 Head	new method	1	30
Agilent102	Agilent103	E10.5 Head	Stomach	new method	2	30
Agilent103	Agilent102	Stomach	E10.5 Head	new method	2	30
Agilent104	Agilent105	E14.5 Head	Colon	new method	1	30
Agilent105	Agilent104	Colon	E14.5 Head	new method	1	30
Agilent106	Agilent107	E14.5 Head	Colon	new method	2	30
Agilent107	Agilent106	Colon	E14.5 Head	new method	2	30
Agilent108	Agilent109	Eye	Skin	new method	1	30
Agilent109	Agilent108	Skin	Eye	new method	1	30
Agilent110	Agilent111	Eye	Skin	new method	2	30
Agilent111	Agilent110	Skin	Eye	new method	2	30
Agilent172	Agilent112	Brain	Testis	new method	1	30
Agilent112	Agilent172	Testis	Brain	new method	1	30
Agilent113	Agilent114	Brain	Testis	new method	2	30
Agilent114	Agilent113	Testis	Brain	new method	2	30
Agilent115	Agilent116		Spleen2	new method	1	30
Agilent116	Agilent115	Spleen2		new method	1	30
Agilent117	Agilent118		Spleen2	new method	2	30
Agilent118	Agilent117	Spleen2		new method	2	30
Agilent119	Agilent120	Olfactory bulb		new method	1	30
Agilent120	Agilent119	Brown fat		new method	1	30
Agilent121	Agilent122	Olfactory bulb		new method	2	30
Agilent122	Agilent121	Brown fat		new method	2	30
Agilent123	Agilent124	Embryo 9.5		new method	1	30
Agilent124	Agilent123			new method	1	30
Agilent125	Agilent126	Embryo 9.5		new method	2	30
Agilent126	Agilent125			new method	2	30
Agilent127	Agilent128	Placenta 9.5		new method	1	30
Agilent128	Agilent127	Lymph node		new method	1	30
Agilent129	Agilent130	Placenta 9.5		new method	2	30
Agilent130	Agilent129	Lymph node		new method	2	30
Agilent131	Agilent132	Embryo 12.5	Epididymus	new method	2	30
Agilent132	Agilent131	Epididymus	Embryo 12.5	new method	2	30
Agilent133	Agilent134	Embryo 12.5	Epididymus	new method	1	30
Agilent134	Agilent133	Epididymus	Embryo 12.5	new method	1	30
Agilent135	Agilent136	Mammary gland	Trachea	new method	1	30
Agilent136	Agilent135	Trachea	Mammary gland	new method	1	30
Agilent137	Agilent138	Mammary gland	Trachea	new method	2	30
Agilent138	Agilent139	Trachea	Mammary gland	new method	2	30
Agilent139	Agilent140	Prostate	Placenta 12.5	new method	1	30
Agilent140	Agilent139	Placenta 12.5	Prostate	new method	1	30
Agilent141	Agilent142	Prostate	Placenta 12.5	new method	2	30
Agilent142	Agilent141	Placenta 12.5	Prostate	new method	2	30
Agilent143	Agilent144	Adrenal	Digit	new method	1	30
Agilent144	Agilent143	Digit	Adrenal	new method	1	30
Agilent145	Agilent146	Adrenal	Digit	new method	2	30
Agilent146	Agilent145	Digit	Adrenal	new method	2	30
Agilent147	Agilent148	Striatum	Thyroid	new method	1	30
Agilent148	Agilent147	Thyroid	Striatum	new method	1	30
Agilent155	Agilent156	Striatum	Thyroid	new method	2	30
Agilent156	Agilent155	Thyroid	Striatum	new method	2	30
Agilent149	Agilent150	Hindbrain	Large intestine	new method	1	30
Agilent150	Agilent149	Large intestine	Hindbrain	new method	1	30
Agilent157	Agilent158	Hindbrain	Large intestine	new method	2	30
Agilent158	Agilent157	Large intestine	Hindbrain	new method	2	30
Agilent151	Agilent152	Trigeminus	Snout	new method	1	30
Agilent152	Agilent151	Snout	Trigeminus	new method	1	30
Agilent159	Agilent160	Trigeminus	Snout	new method	2	30
Agilent160	Agilent159	Snout	Trigeminus	new method	2	30
Agilent153	Agilent154	Tongue surface	Aorta	new method	1	30
Agilent154	Agilent153	Aorta	Tongue surface	new method	1	30
Agilent161	Agilent162	Tongue surface	Aorta	new method	2	30
Agilent162	Agilent161	Aorta	Tongue surface	new method	2	30
Agilent163	Agilent164	Teeth	Pancreas	new method	1	30
Agilent164	Agilent163	Pancreas	Teeth	new method	1	30
Agilent165	Agilent166	Teeth	Pancreas	new method	2	30
Agilent166	Agilent165	Pancreas	Teeth	new method	2	30
Agilent167	Agilent168	Mandible	Calvaria	new method	1	30
Agilent168	Agilent167	Calvaria	Mandible	new method	1	30
Agilent169	Agilent170	Mandible	Calvaria	new method	2	30
Agilent170	Agilent169	Calvaria	Mandible	new method	2	30
