# Supplementary material for: The functional landscape of mouse gene expression
Source: J Biol. 2004 Dec 6;3(5):21. doi: 10.1186/jbiol16 (PMC549719; doi:10.1186/jbiol16)
Supplement: Additional data file 9 — Figure 1 data [file jbiol16-s9.xls]

## Sheet: mouseMerged_031118
XM	short name	Kidney	Liver	Adrenal	Lung	Aorta	Heart	Skeletal Muscle	Skin	Digit	Snout	Tongue	Tongue surface	Trachea	Thyroid	Eye	Olfactory bulb	Brain	Striatum	Cortex	Cerebellum	Hindbrain	Spinal cord	Midbrain	Trigeminus	E10.5 Head	E14.5 Head	Embryo 12.5	Embryo 9.5	Embryo	ES	Placenta 9.5	Placenta 12.5	Uterus	Ovary	Testis	Epididymus	Prostate	Colon	Large intestine	Small intestine	Pancreas	Stomach	Salivary	Teeth	Mandible	Femur	Knee	Calvaria
XM_133736.1	Slc5a2 (solute carrier family 5, member 2 )	5.43004	0.15082	0	0	0.092087	1.08258	0	0.029835	0	0	0.261429	0	0.189903	0	0.112722	0.095771	0.452186	0	0	0.222294	0	0.911154	0.379169	0	0	0	0	0.01703	0	0.266677	0.493843	0	0.069004	0	1.54533	0	0	0	0	0	0	0.42763	0	0	0.364999	0.495542	0.220974	0.04764
XM_133831.1	Umod (uromodulin)	7.01462	0.857283	0	0.777851	0	2.77407	0	0	0	0	0.045082	0.293698	0	0.473259	0.418168	0.301745	0.117493	0	0.121359	0.053165	0.103219	2.43071	0.463113	0	0	0	0	0	0.097267	0	0	0.324492	0.331275	0	0.385946	0.041468	0	0	0	0.47687	0.627223	1.15007	0.313955	0	0	0	0.520046	0
XM_134165.1	Fgl1 (fibrinogen-like protein 1)	0.611848	8.20184	2.89281	0	0	2.87748	0	0.253447	0	0	0	0	0.159607	0	0	2.92912	0	0	0.764905	0.734048	0	2.51696	0.628591	0	0	1.59374	0	1.99417	0	0.319684	0	0.320956	0	0.025345	0	0	1.725	0.220422	0	0	0	0.89311	0.691513	0	0	0.929686	0.756122	0.086111
XM_123457.1	Cyp2c37 (cytochrome P450, family 2. subfamily c, polypeptide 37)	0.018766	7.48373	3.66679	0	0	3.03363	0	0.132397	0.350844	0	0	0.39537	0	0	0	0.964567	0.137101	0	0.072668	0.613786	0	0.05587	0.048118	0	0	0	0.542782	0.860541	0	0	0.784364	0	0	0.588262	0.545104	0.55658	0	0.42553	0	1.54239	0.422818	1.86268	0	0	0	0	0	0
XM_127433.1	Cyp2a12 (cytochrome P450, family 2, subfamily a, polypeptide 12)	0	6.17188	2.75926	0	0.032424	0.126569	0	0	0	0	0	0.423938	0	0	0.07239	0	0.73518	0	0	0	0.073854	0	1.31645	0	0.040055	0.49973	0.272561	1.16098	0	0	1.19738	0	0	0.444152	0	0.162747	0	0.437202	0	1.59613	0	0.015436	0.311096	0	0	0.207398	1.07576	0
XM_125020.1	Star (steroidogenic acute regulatory protein)	2.78851	0	7.38486	0	0.806023	0	0	0.185545	5.50162	0	0	0.270167	0	0	0.510781	0	0.001178	0	0	0	0	0.273698	0	0	0.374072	0.343292	0	0.463461	0	0	4.76252	2.67469	1.55511	5.82153	2.47802	1.34608	0.056587	0.46815	0	0.110862	0	0.959096	0	0	0	0	0	0
XM_143461.1	Hsd3b1 (hydroxysteroid dehydrogenase-1, delta<5>-3-beta)	2.64646	0.731977	6.82832	0	0	0.053063	0	0	1.42804	0	0.191429	0.453697	0.224958	0.073769	0.327091	0	0	0.048131	0	0	0	0	0	0	0	0	0.571055	0	0.459181	0	0.207754	0.917713	0.024276	5.86998	2.54548	0.340588	0.189961	0	0.405864	0	0.34522	0	0.699574	0	0.300395	0	0	0.120845
XM_123084.1	Cyp21a1 (cytochrome P450, family 21, subfamily a, polypeptide 1)	2.09844	1.27835	5.85226	0.77381	0	1.21636	1.11994	0	1.81748	0	0	0	0	0	0	0	0.46824	0	0	0.118851	0	0.059034	0	0	0	0	0.04092	0	0.753721	0.489847	0	1.45353	1.77102	0.163214	1.03565	0	0.675812	0.103341	0	0	3.25673	0	0.820628	0	0.134989	0.968562	0.494119	0.246414
XM_130090.1	Dbh (dopamine beta hydroxylase )	0.941565	0	5.08491	0	1.28515	0	0	0	1.32455	1.04409	0	0.291826	0	0	0	0	0.950026	0	0	0.995018	2.3808	0.527017	0	1.57114	0	0.997768	0.584266	0	0	0	0	1.03331	0	0	0	0	0.924664	2.05048	1.87455	0.550588	1.43945	0	0	0.873176	0.59147	0.308722	0.782385	0.808995
XM_138563.1	Agtr1 (angiotensin receptor 1)	2.13148	1.91667	4.32069	0	0.939448	0.390434	0	0.608141	0	0	0	0	0.138563	0	0	0	0	0	0	0	0	0.101002	0	0.998711	0	0.176092	0.249288	0	0	0	0	0	0.146906	0	1.29732	0.25291	2.69737	0.6389	0.311535	0.002956	0.082702	0	0	0	0.223789	0.473817	0.556853	0.442073
XM_135061.1	Cldn18 (claudin 18)	0	0	0	7.44987	0	0.39793	0	0.297504	0	0	0	0	0	0	0.70074	0.976719	0.547778	0	0.043337	0	0	1.01721	0.753197	0	1.64055	0.577345	0.247569	0.711959	1.23901	0	0.333978	0	0	1.59782	0.758143	0	0	0.111775	0	3.7073	0.083395	6.52931	0	0	0	0.038695	0	0.271101
XM_123817.1	Calcrl (calcitonin receptor-like)	0	0	0.455348	3.98688	0.846671	0.139199	0	0	0.800163	0.564328	1.0294	0.228117	0.409267	0.252727	0	0	0	0	0	0	0	0	0	0	0	0	0	0.011491	0	0	1.62527	1.05189	1.56947	0.226282	0	0.884298	0.221382	0.147934	0.230667	0.441431	0.353359	0	0	0.129902	0	0.883379	0.126605	0
XM_122393.1	Ahr (aryl-hydrocarbon receptor)	0	0.14904	0	2.64808	0	0.16066	0	1.8036	1.35774	1.10549	0.497068	0.450977	1.1598	0.189564	0.638174	0	0	0	0	0	0	0	0	0.546511	0	0.663049	0	0	0.008189	0	1.03415	0	0.823278	0.520628	0	0.426751	0.287054	0.941569	0.711794	1.52261	0	0.92004	0.793584	0	0	0	0	0
XM_124404.1	Gp38 (glycoprotein 38)	0	0	0	2.94774	0.29779	0	0.532299	1.33991	0	0.354856	0.432747	0.038122	0.814021	0.026747	2.29736	0	0	0	0	0	0	0	0	0.645899	1.30739	1.28641	1.46723	0.873984	0.5088	0.096867	1.72804	1.72653	0.868462	1.41728	0	1.23929	0.993821	0	0.166115	0	0	0.229366	0	1.03791	0	0.754139	0	0
XM_122328.1	Aoc3 (amine oxidase, copper containing 3)	0	0	2.04018	0	3.40655	0	1.32462	1.351	0.523049	0.101429	0.177042	1.56078	1.38054	0.352887	0.272336	1.07031	0	0	0	0	0.218551	0	0	0	0	0	0	0	0	0	0	0	1.75257	1.45575	0	1.46002	1.62978	1.2728	0.797197	0	0	1.16441	0.492544	0	0	0.283264	0	0
XM_124663.1	Eln (elastin)	0	1.82479	0.553562	0	3.54943	0	0	0.780403	1.27984	1.66373	0.461161	1.47261	0.988884	1.6075	0.943617	0	0	0.504958	0	0	0.356791	0	0	0.37959	0	0.487901	0.746629	0	0	0	0	1.63228	0.058707	0	0	1.57755	1.04135	0	0.714913	0	0	0	0	0.364046	0.54058	0.094991	0	0.379454
XM_140499.1	Kv6.2 (cardiac potassium channel subunit)	0	0	0	0.002761	0.706569	3.02597	0	0	0.246005	0	0	0.325413	0	0	0	0	1.32354	0.765214	0.714215	0	0.337681	0.64307	0.662831	0.094573	0	0	0	0	0.02483	0	0	0.062811	0	0	0.677191	0	0.032507	0.008303	0	0.049674	0.429231	0.2396	0	0.162707	0.295909	0.525645	0	0.507024
XM_123844.1	Mybpc3 (myosin binding protein C, cardiac)	0	0.057263	0	1.82601	1.71368	6.65002	0	0.392194	0	0	0	0	0	0	0.298377	1.40431	1.4152	0	0.039871	2.89683	1.63094	0.147066	0	0	1.55011	0	1.30635	2.27892	0.348799	0	0.116571	0	0	0.975113	0.009126	0.219443	0	0.480693	0	0	0	0.02235	0	0	0	0	0.187236	0
XM_123095.1	Nkx2-5 (NK2 transcription factor related, locus 5 (Drosophila))	0.008104	0	0	0	0.543421	4.39374	0	0	0	0	2.72971	2.44684	0	0.328823	0.191783	0	0	0	0.134244	0.024308	0	0.791837	0	0	1.02706	0.994488	1.17308	2.48462	0.659185	0.634752	0.544307	0	0.61291	0.506448	0	0	0	0	0	0.456999	0	0	0	0	0.707063	0.073491	0	0.653311
XM_124657.1	Phkg (phosphorylase kinase gamma)	0	0	0	0	1.80519	0	4.75651	0.32123	0.239085	0	1.65548	2.50327	1.97796	2.09036	0.123132	0.5468	0.4242	1.47224	0.605276	0.867172	0.885475	0.094714	0	0.997542	0	0	0	0	0	0	0.829907	0	0.085542	0.305462	0	0	0	0	0	0	0.213776	0	0	0	1.13631	0	0	1.32706
XM_139996.1	Ldh1 (lactate dehydrogenase 1, A chain)	0.88977	1.38911	0.108659	0	1.23761	0	3.46314	0.857023	0.471772	0.371432	0.253981	1.05475	0.621833	0.686756	0	0	0	0	0	0	0	0	0	0.073402	0.637874	0.344632	0.694754	0.45043	0.115321	1.93491	0.193131	1.01245	0	0	0	0.074387	0	0.964188	1.29723	0.642717	0	0	0	0.010469	0.077997	0	0	0.421458
XM_132648.1	Cd207 (CD 207 antigen)	0	0.458724	0	0.331147	0	0	0	4.28677	2.50757	1.67485	0.739916	1.93069	0.374307	0.229942	0.233475	0.770582	0.753318	0	0	0	0	0	0	0	0	0	0	0	0	0	0	0.154862	0.191466	0.624268	0	0	0.269655	0	0.249593	0	0	0.874672	0	0.161807	0.333513	0.022116	0	0.455321
XM_129745.1	Col3a1 (procollagen, type III, alpha 1)	0	0	0	0.742935	1.72089	0	0.767402	3.04529	1.7583	1.25335	0	0.780292	1.65142	0	0	0	0	0	0	0	0	0	0	0	0.529644	1.72665	0.073142	0	0.933551	0	0	0.468233	0.871602	0.606112	0	0.978386	0.576106	0.493794	0.589352	0	0	0.562314	0.24735	1.3868	0.924305	2.11713	0.630242	0.418766
XM_128265.1	Krt2-17 (keratin complex 2, basic, gene 17)	0	0.740743	3.93874	0.131993	0	0.267468	0.375496	0.518998	7.6802	7.05183	0.342633	0	0	0	0.347412	0.662738	0.774902	0	1.02827	0.693844	0	0	0.07619	2.52276	0	0	0	0	0	0	0.028711	0	0.305253	0	0.017569	0	0.136537	0.146081	0	0.023035	0	0	0.252566	0	0	0.83553	0	0
XM_126758.1	Krt1-5 (keratin complex 1, acidic, gene 5)	2.27175	0	0.408259	0	2.57741	0	0	0	5.42278	2.68448	6.28395	7.89658	0.562373	0.584581	0.283204	0	0	0	0	0.374783	0	1.31939	0	0.381183	0	0	0.033297	0	0	0	0.291265	0.242359	1.4255	0	0	0.811553	0.367435	0.292857	0.681823	0	0.506844	0	0.273951	0.130919	0	0	0	0
XM_128210.1	Krt2-16 (keratin complex 2, basic, gene 15)	0	0.140601	0.3259	0	1.99591	0.352268	0.303007	0	4.57594	1.63025	5.09036	6.15936	0.713676	0.620705	0	0	0	0.324476	0	0	0.692727	0	0	0.523261	0	0	0	0	0	0	0.538237	1.1133	1.15148	0.0148	0	0	1.12103	1.35819	1.88558	0	0.783613	0	0.17746	0.280217	0.653851	0	0	0.344112
XM_122293.1	Krt1-24 (keratin complex 1, acidic, gene 24 )	0	0	1.59248	0	1.09655	0	0	0	4.96215	4.22197	3.7583	4.27997	0.543456	0.476299	0	1.03744	0	0.470673	0.409301	0.046232	0	0.828741	0	0.530261	0	0.041994	0	0	0	0	0.064222	0.772817	1.13679	0	0	0.759828	0.206883	0	0.174386	0	0	0	0.406519	0.806732	0	0	0	0
XM_148338.1	Tbx1 (T-box 1)	0	0	0.004133	1.08577	2.28497	0	1.06395	1.55934	3.00348	2.66317	4.26245	4.15142	2.74631	1.56294	0.079674	1.01095	0	0	0	0	0	0.312739	0	0.314515	0.764037	0.714779	0.083713	0.438459	0	0	0	0	1.11265	0	0	0	0	0	0	0.338841	0	0.226525	1.68791	0.738799	1.24454	0	0	0
XM_147279.1	Myoz3 (myozenin 3)	0	0.047711	0	0	0.9393	0	2.05716	0.25134	0.454894	1.13795	3.8244	3.00958	2.47827	2.70231	0	0.118864	0	0.029928	0	0	0.167009	0.976764	0	0.149479	0	0	0	0	0.20582	0.41804	0.447707	0	0.01071	0.007786	0	0	0	0	0.089159	0	0	0	0	0.048944	1.36902	0	0	0.831149
XM_143748.1	Foxe1 (forkhead box E1 (thyroid transcription factor 2))	0.025874	0	0.526825	0	0.440611	0	0	0	0.793745	1.7086	1.05066	1.6457	2.91461	2.86088	0.012694	0	0	0.62038	0	0	0.448219	0	0.0582	1.40116	0.08824	0	0	0.230561	0.6848	0.590291	0	0.597351	0.076482	0.173908	0	0	0.515672	0	0.06743	0	0	0	0	0.483595	0.966596	0	0	1.06043
XM_122938.1	Tgn (thyroglobulin )	0.593358	0.044855	0	0.135013	2.77556	1.25831	0	0	0.556308	1.51469	0	1.75333	7.70634	7.77827	0	0	1.3209	3.59513	0.128043	0	0	0.078353	0	6.51832	0	0	0	0	0	0	0.100555	0	0	0	0.794422	0.779959	0.758243	0	0.800123	0	0	0	0	1.60816	1.46903	1.66841	0.757921	0
XM_133413.1	Limp2 (Lens intrinsic membrane protein 2)	0	0	0.290428	0	0.304902	0	0	0.148088	0.467236	0.388612	0	0.318164	0.171798	0.487846	4.32801	0.465924	0	0.342552	0	0	0.394004	0	0.037549	0.594986	0	0.140573	0.310818	0	0.233999	0.234673	0	0.520921	0	0.04288	0	0.191153	0.645414	0	0.634613	0	0	0	0	0.009788	0.533386	0	0	0.806212
XM_131215.1	Rpe65 (Retinal pigment epithelium, 65 kD)	0.570463	0	0.062579	0	0.31669	0	0	1.4413	0	0	0	0.53359	0	0	4.93115	0.920651	1.40139	0	0.263714	0	0	0	0.814832	0	0.244806	0.596754	0.558747	1.2548	0	0	1.59283	0	0	0	1.38376	0.906885	0	0.740481	0.053694	0	0.489698	0.862917	0.483721	0	0	0.512336	0	0
XM_138991.1	Pal (Retina specific protein)	0.873207	0.799639	0	0	0	0.241016	0	1.24542	0	0	0	0	0	0	4.22733	0.035997	0	0	0.337167	0	0	0	0	0.092764	0.378228	0.68793	0.186606	1.18425	0	0.361435	1.2937	0	0	0	0.075936	0.009857	0	0.794747	0.006653	0	0.820808	1.20658	0.434401	0	0	0.661007	0.175807	0
XM_123838.1	Tbr1 (T-box brain gene 1)	0	0	0	0	0	0	0	0	0	0	0.441205	0	0.077617	0	1.06167	5.86735	3.81283	3.82174	4.57492	1.0437	0	0	3.04283	0	1.35935	3.7458	2.98724	1.03525	1.14982	0	0	0	0.831141	0.181598	1.10046	0.203961	0	0.3015	0	0	0	0	0	0	0	0.803769	0.777582	0
XM_136064.1	Plp (proteolipid protein (myelin))	2.52045	0	0	0	1.07587	0	0	0.628823	0.060592	2.4232	0.506594	1.28236	0.728902	3.23533	0.378976	3.73931	5.64873	5.50795	4.55291	4.65312	6.34665	6.01577	4.40801	5.41174	0.171543	0	0.014951	0	0	0	0	0	0	0	1.6947	0	0	0	2.86267	1.44634	0	0	0	0	0.597568	1.63384	0	0
XM_129053.1	Mbp (myelin basic protein)	0	0	0	0	1.53012	0	1.18432	1.73705	1.82214	1.91763	2.06395	1.88293	1.82976	0.956768	0.451012	3.57525	4.575	5.24992	4.49767	4.949	5.03103	5.88711	5.32506	5.5297	0	0	0	0	0	0	0	0	0	0	0	0	0.040551	0	1.34642	0	0	0.111954	0.164896	0.421728	2.42545	1.08235	0	0
XM_123787.1	Lhx2 (LIM homeobox protein 2)	0.204646	0.832308	0	0	0	0	0	3.04173	2.38481	2.9306	0	0	1.38705	0	3.15184	1.90358	1.907	2.63232	3.69863	0	0.192793	0.846086	2.28276	0	3.69513	4.03531	3.11629	2.84457	1.3077	0	1.09875	1.99683	0	0	1.83049	0	0	0.462636	0	0	0	0.158353	0	0	0.01409	0	0	0
XM_122310.1	Rgs9 (regulator of G-protein signaling 9)	0	0	0.172103	3.18576	0	0	0	0	0	0	0	0	0	0.170116	0.903027	1.02034	3.60917	3.77593	3.30309	0.620164	1.21571	0.241444	2.73625	0.387572	0	0.240134	0	0	0	0	0	0	0.284886	0.355637	1.11405	0	0.205595	0.212651	0.433233	0.239393	0.495455	0.498946	0	0	0	0	0	0
XM_136409.1	Myt1l (myelin transcription factor 1-like)	0.584549	0	1.39606	0	0	0	0	0	0	0	0	0	0	0	2.61205	0.82998	1.66871	1.4281	0.961847	3.20886	2.68811	1.85885	1.98014	0.466588	2.1396	2.10448	1.27403	0.699317	0	0	0.261246	0	0	0	0.892125	0	0.199883	0.308092	0.400876	0.101858	0.982678	1.04624	0	0	0	0.525454	0.140474	0
XM_122795.1	Zic2 (Zic family member 2 (odd-paired homolog, Drosophila))	3.1899	0	0	0	1.01487	0.264284	0	0	0	0	0	0	0	0.017197	1.1479	3.00802	2.363	2.29343	1.68658	3.63306	3.07542	0.798398	1.99458	1.52905	2.568	1.98043	2.3226	2.70113	0	0	0	0	0	0	0	0	0	0.124768	0.254024	0.793273	0	0	0	0	0	1.69909	0	0.043019
XM_124492.1	En2 (engrailed 2)	0	1.46522	0	1.8959	0	1.92873	2.25274	0.167998	0	0	0	0	0	0	0	0.548229	2.12761	0.095038	0.974247	4.45327	2.76509	0.862541	0.683508	0.032602	2.79791	1.78844	1.61232	2.65117	0.390083	1.32647	0	0	0	0	1.52441	0	0	0.226008	0	0	0	0	0	0	0	0.357516	0.147632	0
XM_144733.1	Grd-2 (Glutamate receptor delta-2 subunit)	0	0	0	0	0	0	0	0.3544	0	0	0	0.006589	0.052537	0	1.32405	0.451456	2.21852	2.01305	1.21233	3.28912	3.27674	1.39925	2.03071	1.14803	0	0.883193	0.294121	0.725743	0	0	0.762937	0	0	0	0.476026	0	0	0.264443	0.272106	0.164773	0.532575	0.456167	0	0.512926	0	0	0.240049	0
XM_133486.1	Slc6a5 (solute carrier family 6, member 5)	0	1.11604	0.789134	0.888827	0	0.915748	0.446444	0	0	0	0	0	0.710269	0	1.17564	0	0.864032	0	0	1.15445	3.71733	3.85116	0.709576	0.302938	0	0.406254	0.76858	0	0	0	0.660467	0.071342	0	0	0	0.121558	0.017212	0.763513	1.67763	0	0.652368	0	1.07635	0	0	0	0.014677	0
XM_135366.1	Pou4f1 (POU domain, class 4, transcription factor 1)	0.376495	0	0	0	0	0	0	0	0	0.207779	0	0	0	0	0.835135	0.546546	0.399257	0	0.325754	0	0.398276	0	1.36982	3.24923	0.166638	0.300639	1.00622	1.07846	0	0	0.31815	0.007717	0	0.094597	0.566469	0	0.04466	0	0	0.567754	0.535639	0.897484	0	0	0.183215	0	0	0.059244
XM_123829.1	Mdk (midkine)	1.36684	0.15107	0	0.767406	0	0.477156	0.758237	0.006445	0	0	0	0	0	0	0.742821	0	0.296867	0	0.620713	1.22618	0	0.082684	0.224624	0	3.14622	2.46151	2.6173	2.91947	1.61847	0.7319	1.16945	0.425671	0.471397	0.491579	0.799018	0	0	0	0	0	0	0	0.409099	0.380746	0	1.16604	0.585989	0
XM_135700.1	Mest (mesoderm specific transcript)	0	0	1.47089	0	0	0	0	0	0	0	0	0	0.512433	0.008235	0.895887	0.697977	0.35173	0.955246	1.42427	0.30231	0.93112	0.330107	1.50867	1.78026	4.51269	3.7407	4.12985	4.36697	2.81236	0	3.42851	3.15504	0.270695	0	0	1.40749	0	0	0	0	0	0.266955	0	1.56249	0.467046	0.512123	0.141848	0
XM_140170.1	Dppa5 (developmental pluripotency associated 5)	0.277439	0.093469	0	0.434045	0	0	0.221933	0.27552	0.08085	0	1.08975	0.048697	0.026705	0.061064	0	0	0.093397	0	0	0	0	0	0	0.540254	0.021547	0.394862	0.539527	0	0	7.8373	0	0.46975	0	1.95178	1.10386	0	0.181085	0.650204	0	1.07611	0.602169	1.79497	0	0.08075	0	0	0	0
XM_132755.1	Nanog (Nanog homeobox)	0	0	0	0	0.305789	0	0	0.226343	0	0	0.126935	0.264632	0.170216	0	0	1.2043	0.769166	0	0.299926	0	0	0.244907	0.159768	0	0.395431	0.740585	0	0.647324	0	4.88248	0.400938	0	0.049512	0	0.894192	0	0	0.989741	0	0.233724	0.243548	0.118857	0	0	0	0	0.045569	0
XM_123114.1	Pou5f1 (POU domain, class 5, transcription factor 1)	0	0	0	0	0	0	0	0.076634	0	0.279554	0	0	0.252603	0	0	0.484336	0.790406	0.131871	0.63207	0	0	0.573384	0	0.258308	0	0	0.013035	0.664572	0	5.09003	0	0	0	0.241461	0.822804	0	0.066572	0.080622	0.057733	0.032955	0	1.08215	0	0	0.744406	0	0.309009	0.698311
XM_125395.1	Pem (placentae and embryos oncofetal gene)	0	0	0.448032	0	0	0.786945	0	0	0	0.077074	0.467329	0	0	0.664347	0	0	0	0.751309	0	0	0.164441	0	0	0.282606	0.196543	0	1.98193	2.69954	0	3.96987	5.75669	6.66706	0.006245	0	2.67737	0.569534	2.02899	0.153349	0.193768	0	0.055638	0	0	0	0.93086	0	0	0.98966
XM_145401.1	Psg29 (pregnancy-specific glycoprotein 29)	1.78067	0.519969	0	0.676253	0	0.468277	0.473382	1.2009	0	0.185632	0	0	0	0	0	0	1.32973	0	0.387294	0.974963	0	0.788064	0	0	0.874101	0.347183	0	1.15724	0	0.035496	4.91434	4.9134	0	0.53101	0	0	0	0.717674	0	0.267965	0.421931	0	0	0	0	0.292825	0.428376	0
XM_127244.1	Plib (placental lactogen-I beta)	0.377248	0	0	0	0.223983	0	0	0	0	0.13337	0	0.594888	0.241912	0.24395	0	0	0.082258	0.75949	0	0	0.544075	0	1.30842	0.369431	0.011792	0	0.130908	2.3062	0.726659	0.281215	7.28511	3.56428	0	0	0	0	0.193939	0	0	0	1.02035	0	0	1.00547	1.45138	0	0	1.70077
XM_136321.1	Papp-A2 (Pregnancy-associated plasma preproprotein-A2)	0.118789	0.870505	0	0.628828	0	1.28416	0.03771	0	0	0.224507	0.310124	0	0.071843	0.243043	0.596575	0	0	0	0.074372	0.180542	0	0	0.680187	0.120809	0	0	0.011439	0	0.525592	0.228603	0.644727	4.34559	0.179676	0.420957	0	0.116188	0.692073	0	0	0	0.176799	0	0	0	0.468321	0	0.206871	0
XM_145407.1	Psg19 (pregnancy specific glycoprotein 19)	0	0	0.008476	0	0.277582	0	0.043731	0.652928	0	0.913034	0	0.386743	0	0.236715	0.111655	0	0.412251	0	0	1.05183	0.257726	0.606529	0.380962	0.33212	0	0	0.2441	0	0	0	0	5.5693	0	0	0.481985	0	1.41123	0	0.481032	0	0.733497	0.452715	0	0.131935	0	0.187641	0	0
XM_125131.1	Pgr (progesterone receptor)	0.393775	0	0	0	0	0	0	0	0.065627	0.601265	0	0.394286	0.312747	0.475595	0.30521	1.41421	1.489	1.73769	2.27663	0	1.72503	1.55041	1.49357	1.05978	0	0.005186	0	0	0	0	2.84122	1.74358	3.22249	1.79375	0	0.36283	0.06974	0	0	0.136202	0.322803	0	0	0.202854	0	0	0	0.18214
XM_131100.1	Ovgp1 (oviductal glycoprotein 1)	0	0	0	0	0.068842	0	0.349303	0	0	0	0.159318	0.011239	0.158277	0	1.27076	0.554518	0.510145	0	0.181272	0.71627	0.410554	0	0	0	0.058611	0.69222	0	0	0	0	0	0	3.62126	5.38877	1.41492	0.288508	0	0	0	0	0	0.380739	0.713644	0	0	0.719536	0.851009	0
XM_123139.1	Tcte1 (t-complex-associated testis expressed 1)	0	0.608213	0	0.764269	0.149698	0.412592	0.128904	0	0.245736	0.012104	0.625913	0.516436	0	0.475816	0	0	0.43953	0.598771	0.334705	0	0.604522	0.021031	0	0.456213	0	0.355708	0	0	0.356801	0.261758	0	0.115122	0.295812	0.947596	3.32774	0.771284	0.440822	0	0	0	0	0	0	0	0	0	0	0
XM_123011.1	Tcte3 (t-complex-associated testis expressed 3)	0.861907	0	0	0.647274	0	0.954915	0	0.10265	0.209905	0.954653	0	0	0	0	0.574535	0	1.08127	0	0	0	0	0	0	0	0	0	0.244699	0	0.649128	0.626703	0	0.06298	0	0.39213	7.61038	3.89163	0.946228	0.438963	0	0	0.186928	0.319643	0.075531	0	0.473409	0	0.006419	0.776771
XM_123956.1	Svs2 (seminal vesicle protein, secretion 2)	0.81852	0	0	1.12067	0	2.01702	1.74447	0.953949	0	0	0	0	0	0.19655	0.547173	0.334659	1.12841	0	0	0.826868	0	0.738621	0	0	0.214557	0.015328	0	0	0	0	0.858321	2.95008	0	0	1.2679	1.75466	7.43086	0.967729	2.50752	0	0.613424	0	0	0	0	0	0	0.322311
XM_133869.1	5430419D17Rik (RIKEN cDNA 5430419D17 gene)	0.076712	0	0	0.141949	0.110863	0	0.030868	0	0.019824	0.504959	0	0	0.283686	0	0.338929	0.798873	0.744538	0	0	0.175366	0	0.002987	0.10424	0	0	0	0	0.658556	0	0	0.418326	2.28165	0.103127	0.438225	1.03731	2.37189	6.82372	0.640435	0	0.500742	0.507892	0	0	0	0	0	0	0
XM_124334.1	Edn2 (endothelin 2)	0	0.970949	0.000439	0.895755	0	0.754336	0.625467	0.563634	1.02369	1.26294	0.322564	0.517094	0.435449	0	0	0	0	0	0	0	0.465078	0	0.299729	0.350315	0	0	0.392606	1.22872	0.173511	0	0	2.40968	0.780078	0.908952	0	0.658495	1.59176	3.26	3.24783	2.77074	0	0.162662	0.097777	0	0	0	0	0
XM_133965.1	Muc2 (mucin 2)	0.06326	0	0	0	0.66365	0	0	0.362267	0	0.646739	0	0	0.409895	0.069839	0.722605	0.665058	0	0.863648	0.250586	0	3.99607	0	0.26328	0.870087	2.21049	2.30006	0.069306	0	0.28624	0	0	0	0.074433	0	0	0	0	7.77689	7.51506	4.25631	0	0.156052	0	0.059716	0.69915	0	0	0.743921
XM_143332.1	2010204N08Rik (RIKEN cDNA 2010204N08 gene)	0.566143	0	0.125661	0.127867	0	0	0	0.001093	0	0	0.204398	0	0	0	0	0	0.120286	0	0.276282	0.129784	0	0.896462	2.21473	0	0.493116	0	0	0.298006	0.311715	0	0.920153	0	0	0	0	0	0	3.73949	2.56338	7.9564	0	0.31045	0.251548	0.021598	0	0.520869	0.149709	0.641287
XM_125274.1	Defcr-rs1 (defensin related sequence cryptdin peptide (paneth cells))	0.117595	0	0	0	0	0.093261	0	0.307683	0	0.222811	0	0	0.014628	0	0.351324	0.200396	0.500396	0	0.16098	0.455467	0	0.164636	3.04864	0.207863	0	0	0	0.032562	0	0	0	0	0	0	1.26301	0.019709	2.0663	0	0	7.45937	0.669795	0.786424	0.008295	0.131122	1.00348	0	0	1.2831
XM_123735.1	Ptf1a (pancreas specific transcription factor, 1a )	0.030219	0	0.247734	0	0	0	0	0.199941	0.190572	0	0	0	0	0	0.404049	0.855878	0.268996	0	0.166007	0	0	0	0.193915	0	1.55617	1.00996	0.651469	0.866916	0	0	0.745201	0	0	0.089439	0.462341	0	0	0.539685	0.316633	0.712679	4.73083	2.20331	0.388448	0.243025	0	0	0	0
XM_132657.1	Ingaprp (islet neogenesis associated protein-related protein)	0	0	0.417519	0	0	0	0	0.332448	0.587537	0	0	0	0	0	0	0	0.062665	0	0.071473	0	0	0.248788	0	0	0.030388	0	0	0.275216	0.996022	0.56782	0.525545	0.02652	0	0.404828	0.082664	0	0	0.355064	2.16689	1.37841	5.69078	2.21392	0	0	0.145716	0	0	0.657356
XM_144057.1	Ela3b (elastase 3B, pancreatic)	0.293247	0	0	0	0.118618	0	0	0.560196	0.033784	0.06413	0	0	0	0	0	0	0	0	0.161948	0	0	0.636135	0.086092	0.040792	0	0	0	0.123308	0.478615	0.649287	0.015443	0	0	0	0.047303	0	0.003605	0	0	0.322825	3.24437	1.21361	0.08799	0.107126	0	0.48595	0.006916	0.681133
XM_123398.1	Gif (gastric intrinsic factor)	0.952138	0	0.066866	0	0	0	0	0	0.014177	0.032225	0	0	0.184126	0	0	1.2794	1.10477	0.024589	0.283929	0	0	0.739383	0	0.143041	2.83391	0.311122	0.322298	0.685799	0	0	0	0	0	0	1.01376	0	0	0.156196	0	1.52342	0.634245	8.57433	0	0.042202	0	0.29494	0	0
XM_123585.1	Capn8 (calpain 8)	0	0	0	0	0	0	0.042962	0.154031	0.373962	1.05306	0.150922	0.814133	0	1.09789	0	0.232632	0.354639	0	0.117257	0	0	0.451026	0	0	0.274912	0	0.577384	0.093832	0.004812	0	0	0	0.119023	0	1.01042	0.925162	0	1.74705	1.95344	0.931908	0	3.90616	0	0	0	0.072414	0	0.616612
XM_146469.1	Nr3c2 (nuclear receptor subfamily 3, group C, member 2)	0	0.260612	0.448394	0	0.091438	0.388597	0.297794	0	0	0	1.0671	0.657298	0.747661	0.849395	0.926357	0.213477	0.207471	1.26702	0.895804	0.178268	1.096	0.488353	1.41218	0.980162	0	0	0	0	0	0.065279	0	0	0	0	0	0.175216	0	1.90046	2.191	0.602269	0	0.401372	3.56799	0	0	0	0	0
XM_144464.1	Mucin 11 (Mucin 11)	0	0.125504	0	0.349847	0	0.343996	0.098965	0.288291	0	0	0.998643	0	0.424293	0.683325	1.1081	1.16451	0	0.461297	1.01435	1.12787	0.083828	0.21861	0.482072	0	0	0	0	0	0	0	0	0	1.09674	0.411941	0	0.010523	0.373639	1.13058	0	0	0	0	3.28295	0	0	0.750198	1.09738	0
XM_139535.1	Apomucin (Mucin core protein)	0	0.652863	0	0.94501	0.159814	0.418479	0.711315	0	0	0	1.2503	0.428143	3.19123	3.00678	0	0	2.77555	0	0	0	0	0	0	0.076757	0.285017	0	0	0	0.159385	1.15835	1.0704	0	0	0	1.04896	0.240838	0.281032	0	0	0	0	0.637046	7.49042	0	0.219712	0.040208	1.09811	0
XM_124531.1	Msx1 (homeo box, msh-like 1 )	0	0	0	0.944289	0.42609	0	0	0.028458	1.42343	1.59804	0	0.361379	0.493528	0	0	0	0.194815	0.223723	0	0.141791	0.025815	0	0	0	2.39064	2.39573	2.8156	2.13222	0.295704	0	0.018423	0	2.70389	0	0	0.831629	0.669046	0	0	0	0.054046	0	0	3.86182	1.37635	1.78661	0	0.07823
XM_124562.1	Enam (enamelin)	0	0	0.190127	0	0.558157	0	0	0	1.25352	0	0	0.442654	0	0.695435	0.376684	0	0	0	0	0.360888	0	0	0	0	0.257706	0.043429	0.337538	0	0	0	2.29266	0.416614	0.001748	0	0	0.294757	0	0.716173	0.662994	0	2.44948	1.53618	0	5.92975	5.44224	0.173562	0.314479	1.31876
XM_122846.1	Sp7 (Sp7 transcription factor)	3.0461	0	0	0	1.73482	0	0	0	1.3204	0.095193	0	0	0	0	0.435558	1.91041	1.59966	1.61027	0	0	0.175381	1.99477	0	0	0	2.24871	1.23958	0	1.2425	0	0.40064	0	0	0.00332	0.478129	0	0	0.27178	1.55701	0.927669	0.037389	0	0	3.94846	2.86434	4.39101	3.51382	3.15691
XM_147972.1	Col8a1 (procollagen, type VIII, alpha 1)	0	0.238863	0	0.781832	1.10372	1.50953	0.272624	0	0.641818	1.95403	0.062956	1.03631	1.87063	1.89487	2.15005	0	0	0	0.21204	0	0	0	0.221283	0.183126	0	1.31001	0.585379	0	0.799766	0	0	0	0	0	0	0	0	1.48816	1.32294	0	0	0.019763	0	1.31658	0.961018	3.13266	2.12067	0.098524
XM_132630.1	D6Mm5e (DNA segment, Chr 6, Miriam Meisler 5, expressed)	0	0	0.058208	0	1.51018	0	0	0	0.666376	0.763079	0.100493	0	0.682446	0.442416	0.195645	0	0	0	0	0	0	0	0	0.222357	0.003107	1.46976	0.976424	0.01053	0.543457	0	0	0	0.625165	0.8687	0	0.429088	0.013129	0	0.322612	0	0.409557	0	0	1.94722	1.02226	3.0885	1.75796	0.82971
XM_135168.1	Pthr1 (parathyroid hormone receptor 1)	4.58738	0.358029	0.579847	0	0.621577	0	0	0.771316	1.2639	0.929754	0	0	0	0	0	0	0.297766	0	0	0	0	0.870424	0	1.15776	1.63833	2.01797	1.94287	1.64538	1.01714	0	1.25688	0.993745	0.797313	0.262253	0	0.100444	0	0.029521	0	0	0	0	0	1.0504	1.28269	2.95226	2.65174	1.62516
XM_122855.1	Col2a1 (procollagen, type II, alpha 1)	0	0.178658	0.187837	0.135589	0.672909	0	0.178865	1.03367	2.27275	1.85712	0.446892	0.2321	2.44171	1.94963	0.641463	0	0	0	0	0.23732	0	0	0	0	2.75281	3.67605	2.90917	2.26979	2.89673	0	0	0.741756	0.104301	0	0.741737	0	0	0	0	0	0.045461	0	1.25313	0.230046	2.11367	1.11363	5.72003	0
XM_122596.1	Crtl1 (cartilage link protein 1)	0	0	0	0	0	0	0	0	0.045099	1.47869	0	0	3.42945	2.52727	0	1.73189	1.36569	1.25524	2.03107	0.231928	1.48663	1.21178	1.21403	1.63797	2.58087	3.31125	2.78658	2.43521	2.12214	0	2.0345	0.914029	0	0	0	0	0	0	0.454679	0	0	0.121134	0	2.63385	1.26967	0.668895	4.57269	0
XM_124944.1	Agc1 (aggrecan 1)	0	0.454257	1.31332	0.282021	0.142311	0.047192	0	0	0.951651	2.92116	0	0	3.78928	3.37787	0	0	0	0	0	0.087606	0.161997	0.121394	0	0.562309	0.65091	1.85315	0.650905	0	0.973797	0	0	0	0	0.004095	0.408723	0	0	0.288684	0	0	0	0.82536	1.18365	0.384882	0.433311	1.25278	3.5978	0
XM_123581.1	Spna1 (spectrin alpha 1)	0	0	0	0.011568	0.470185	0.359758	0	0.366357	0	0	0	0	0	0	0.197555	0	0.000527	0	0.898005	0	0	0	0	0	1.35124	0.200627	2.48459	0.927045	1.26063	0	0.79236	0.845365	0	0	0.702269	0	0	0	0	0	0	0.37172	0.960038	1.19823	2.99551	3.5889	4.16209	3.13854
XM_124356.1	Csf3r (colony stimulating factor 3 receptor (granulocyte))	0	0	0	1.50567	0.583344	0	0	0.098639	0	0.301122	0	0	0	0	0	0.069099	0.374206	0.116089	1.74	1.43334	0	0.080987	0.165302	0.324581	0	0	0	1.03977	0	0	0	0.166649	0	0	0	0.078055	0	0	0	0	0.079327	0	2.24737	0.218094	2.99544	3.49069	3.78701	3.63581
XM_125226.1	Ngp (neutrophilic granule protein)	0	0.114189	0	0.3875	1.12788	0	0.604132	0	1.91434	0	0	0	2.05674	0.213789	0	1.03037	0.179008	0	0.137563	0.493534	0	0	0	1.99652	0	0	0.106129	0.565451	0.453387	0	0	0	0	0	0	0.89555	0	0	0	0	0	0	2.59343	2.47743	4.5567	6.97297	6.95288	5.03037
XM_138042.1	Cd79a (CD79A antigen (immunoglobulin-associated alpha))	0	0	1.4628	2.32684	1.19068	0	0.303878	0	1.0864	0	0	0	0	0	0	0.810416	0	0	0	0	0	0	0	0.561498	0	0	0	0	0	0.222557	1.28034	0	0	0	0	0.009271	0	1.3407	2.12387	1.13535	1.04908	0.420233	1.50371	0	1.65914	3.67229	3.75146	2.80762
XM_123553.1	Sell (selectin, lymphocyte)	0	0	0.640208	1.3425	0	0	0	0.416171	0	0	0	0	0.225845	0	0	0.281922	0	0	0.543664	1.01968	0	0.170448	0.393202	0	0.005025	0	0	0	0	0	0	0	0	0.842746	0.007203	0	0.003778	0.303725	0	0.929812	0	0	1.10935	0	1.63019	2.91117	2.94458	1.83037
XM_132169.1	Igj (immunoglobulin joining)	0.792091	0	0.096806	4.55331	1.35345	0.779135	0.716519	0	0	0	0	0	0.425525	0	0	0	0	0	0	0	0.633492	0	0	0	0	0	0	0	0	0	0.300736	0	1.10656	0.164599	0	0	0	5.08399	4.85642	5.19442	0.78357	1.65304	0.469751	0	0.597127	2.13654	2.06554	1.12192
XM_138290.1	Igh-6 (immunoglobulin heavy chain 6 (heavy chain of IgM))	0	0	1.65305	1.65443	1.84899	0	1.79711	0	0	0	0	0	0.754862	0.941319	0	0	0	0	0	0	0	0.409742	0	0	0	0	0	0	0	0	0	0	0	0.045814	0	0.624345	0	0.798216	1.17569	0.996009	1.67115	1.40802	1.01697	0.02769	1.79024	3.18686	3.68066	2.22743
XM_133342.1	Cd22 (CD22 antigen)	0.637604	0	1.45226	2.41145	0.860646	0	0	0	0.009485	0	0	0	0.297974	0	0	0	0	0	0	0.412859	0.488304	0	0	0	0	0	0	0	0	0	2.31107	0	0	0.453459	0	0	0	1.55798	1.49454	1.55167	0.973706	0	2.12289	0.054795	0.625866	2.63659	2.9963	1.56393
XM_129528.1	Ly108 (lymphocyte antigen 108)	0	0.877497	0.664189	2.50038	0.384258	0.977411	1.32787	0	0	0	0	0	0.42925	0	0	0.041886	0	0	0	0	0	0	0	0	0	0	0	0	0	0.202171	0	0	0	0.280186	0	0	0	1.08549	0.908369	1.04988	0.426289	0	1.52495	0.009379	0.405765	2.23324	2.86005	1.24832
XM_129684.1	Cr2 (complement receptor 2)	0.308595	0	1.28182	1.16621	0.551675	0	0.003997	0.083456	0	0	0	0	0	0	0	0.845661	1.18209	0	0.09607	0	0	0	0	0	0	0	0	0.65152	0	0	1.85175	0	0	0	1.8719	0	0	1.53987	1.57934	1.48023	0.723069	0	1.46178	0	0	0.763635	1.10167	0.664091
XM_133354.1	Upk1a (uroplakin 1A)	0.467473	0	0	0	0	0	0	0.26705	0	0	0.49862	0	0	0.133167	0.362222	0.0382	0.054453	0	0	0	0	0.210934	0	0	0	0	0	0	0.595335	0.367942	0	0	0.508276	0.516531	0	0.774226	4.22394	0.826515	0.741917	0.270309	0.80475	0	1.15535	0.016737	0.705262	0.095788	0.907996	0.9521
XM_122870.1	Upk3a (uroplakin 3A )	1.54674	0.062842	0	0.002073	0	0	0.38667	0.729805	0	0	0	0	0	0	0.087462	0.253333	0.824367	0	0.04981	0.440965	0	0	0.083101	0	0.100849	0	0	0	0.150913	0.127793	1.15508	0	0	0	0.718151	0	2.29888	0.452972	0	0.074594	0	0.380738	0.187978	0	0	0	0	0
XM_123461.1	Dntt (deoxynucleotidyltransferase, terminal)	0.62411	3.24675	0	0	1.19886	0	0.328408	0.142075	0	0	0	0	2.56171	0	0.251095	0	1.40764	0	0.15754	0	0	0	0	0	0	0.237577	0	0.241322	0	0	2.33257	0	0	2.43561	1.02998	0	0	0.063375	0	0	0.15784	0.367846	0.001279	0	1.63982	3.82419	3.89682	2.31227
XM_123916.1	Rag1 (recombination activating gene 1)	0	0	0	0	0.887062	0.629678	0	0.019788	0	0	0	0	2.18002	0.10127	0.271506	1.93012	0.036788	0	0	0.708838	0	0	1.03023	0	0.380178	0.09928	0.178054	0	0	0	2.30128	0	0	1.75763	1.01554	0	0	0	0	1.30309	0	1.08065	0	0	1.49094	3.18538	2.46629	2.08597
XM_132621.1	Cd8a (CD8 antigen, alpha chain)	0	0.901279	1.09846	1.35077	1.3311	0.945566	0.694518	0	0	0	0.203482	0	2.05283	0.081774	0	0	0	0	0.55549	0.773153	0	0	0	0	0	0.014529	0	0	0	0.100075	0	0.117635	0.313601	2.07499	0	0	0	0.993923	0.686293	1.22846	0	0	1.06085	0	0	0.878097	0	0
XM_122244.1	Tcf7 (transcription factor 7, T-cell specific)	0	0	0.752229	0	0.594489	0	0	0	0	0.670755	0	0.536674	0.292005	0.662375	0	0	0	0.996387	0	0	0.306089	0.002743	0	0.121211	0	0	0	0	0	0	0	0.040577	0.27701	0.406005	0.101802	0	0	0	0.340022	0.025493	0.866888	0	0	0	0.673971	0.454116	0.141782	0.395554
XM_143881.1	Adfp (adipose differentiation related protein)	0	1.90748	1.34489	0	2.13324	0.213851	0.206053	1.34611	1.36766	2.04462	0.43625	0.194247	0.456517	0	0	0	0	0	0	0	0	0	0	0	0.523793	0	0.611571	0.380372	0	0	1.79095	1.59899	0.474841	0.021183	0.039241	0	0	1.54461	1.27104	1.60154	0	0.842316	0	0.800211	0	0.195466	0	0
XM_133563.1	Mfge8 (milk fat globule-EGF factor 8 protein)	0	0	0.701454	0.118615	1.35633	0	0	0	0.742821	0.153833	0.194459	0.351702	0.291741	0	0.258969	0	0	0.128786	0.644422	0	0	0	0	0	0	0	0	0	0	0	0.645337	1.78827	0.390501	0.043732	0	1.16405	0.533844	0	0.065591	0.260291	0	0.493872	0.147394	0.722933	0	0	0.197346	0
XM_124567.1	Csnd (casein delta)	0	0.803372	0	0.811824	0	0.539743	0.738288	0.044833	0	0	0	1.6994	4.0214	0	0.515376	0.271826	0.355636	0	0	0.723257	0	0	0.006489	1.85545	0	0.86725	0.062334	1.5537	0	0	0	0	0	0	0.701584	0	0	1.12604	0	0.002363	0	0	0.709976	0	0	0	2.37627	0
XM_122170.1	Wap (whey acidic protein)	1.10608	0.414295	0	0.087183	0.638675	0.054943	1.03093	0	0	0.432084	0	0.823237	4.71305	0	0	0.019157	0	1.24937	0.303719	0.295481	0.600226	2.45102	0.460916	0	0	0	0.059709	0	0.554887	0.321121	0	0	0	0.259959	0	0	0.946362	0	0	0	0	2.17742	0	0	0.752054	0	0	0.72033
[truncated: 7 more columns]
