# Supplementary material for: The functional landscape of mouse gene expression
Source: J Biol. 2004 Dec 6;3(5):21. doi: 10.1186/jbiol16 (PMC549719; doi:10.1186/jbiol16)
Supplement: Additional data file 10 — Figure 2b data [file jbiol16-s10.xls]

## Sheet: mouseMerged_031118
XM	Description (short)	Testis	Olfactory bulb	Brain	Eye	ES	Skeletal Muscle	Liver	Femur	Teeth	Placenta 12.5	Prostate	Lymph node	Spleen	Digit	Tongue	Trachea	Large intestine	Colon
XM_131066.1	Gm128 (gene model 128, (NCBI))	5.06358	0.55352	0.135386	0	0.082672	0.397276	0.201425	0	0	0	0.146362	0	0.374583	0.117104	0.281653	0.160385	0.012508	0
XM_124039.1	Tenr (testis nuclear RNA binding protein)	5.55564	0	0.074512	0.152593	0.762315	0	0	0.561044	0	0	0	0	0.324169	0	0.062318	0	0	0
XM_127536.1	Ddx3x (DEAD/H box polypeptide 3, X-linked)	5.57694	1.0623	0	0.006245	1.73433	0	0	0.611185	0	0.426973	0	0	0.871343	0	0	0	0	0
XM_123141.1	Dazl (deleted in azoospermia-like)	5.09887	1.21638	1.26505	0.194598	2.53969	0.031917	0	0.692147	0	0	0.418694	0.470786	0.261062	0	0	0	0	0.810577
XM_125027.1	(RIKEN cDNA 1700001N01 gene)	7.74657	0	3.0929	0.516529	0	0	0	0	0	0	0	2.21963	1.34198	0	0	0	0	0.397589
XM_134745.1	(RIKEN cDNA C330001K17 gene)	3.03731	0	0.90083	0.462177	0	0	0	0	0.322128	0	0.162352	0	0.006884	0.345979	0.027364	0.412659	0	0
XM_144364.1	(Sim. to serine protease inhibitor)	7.21624	0.670139	1.10176	0.330004	0.109955	0.462645	0	0.798835	0	2.22361	0	1.00444	0.509816	0	0	0	0.041768	0
XM_132042.1	(RIKEN cDNA 1700067I02Rik gene)	5.9635	0	0.343185	0	0	0	0	0	0.090609	0.208181	0.18108	0	0.079008	0.084172	0.277421	1.94197	0	0
XM_159329.1	Gm614 (gene model 614, (NCBI))	4.64272	0.87038	1.53218	0	0	0.004155	0	0	0.014178	0.531262	0	2.66803	1.78651	0	0	0	0	0
XM_125337.1	Hemt1 (hematopoietic cell transcript 1)	3.42085	0	0.428763	0	0	0	0	0	0.00971	1.23852	0.292144	0	0.218236	0	0.491311	0.038973	0	0
XM_124875.1	D7Wsu180e	2.87605	0	0	0	0.861336	0.234387	0.687385	1.27821	0	0.304705	0.39876	0.497735	0	0.117436	0.022357	0	0.336076	0
XM_122095.1	Nr2c1 (nuclear receptor subfamily 2C1)	1.36462	0	0	0.885153	0	0	0	0.197188	0.472923	0.253101	0.195377	0	0	0	0.384829	0.607184	0.133838	0.663
XM_122063.1	Pcbp3 (poly(rC) binding protein 3)	2.24062	3.00318	1.28449	3.08613	0.197095	0	0	0.389491	0.203084	0.0129	0	0	0	0	0	0	0	0
XM_123530.1	Cacna1e (calcium channel, R alpha 1E subunit)	0	1.79986	2.29529	0.542404	0	0	0	0	0	0	0	0.720942	1.08457	0	0	0	0.69826	0.736312
XM_147994.1	(Ataxin 2 binding protein 1)	0.089752	2.44639	2.26804	1.24103	0	2.72778	0	0	0	0	0	0	0	0.202987	2.26813	1.53905	0	1.12552
XM_134734.1	Elavl4 (HuR antigen D)	0	2.69566	2.72835	1.61962	0	0	0	0.913736	0	0	0	0	0.766234	0	0	0.40593	0.479737	0
XM_122901.1	Zfp385 (zinc finger protein 385)	0	0.446328	1.62806	1.07968	0	0.4091	0.679514	1.75722	0	0	0	0	0	0	0	0	0	0.369412
XM_138026.1	Nova1 (neuro-oncological ventral antigen 1)	0	1.30096	1.49876	2.05618	0	0	0	0.245546	0	0	0	0.136453	0	0.463145	1.40648	1.06214	0	0
XM_125213.1	Pcbp4 (poly(rC) binding protein 4)	0	0	0.279841	1.37412	0.312363	0.616352	0.105769	0.087301	0	0	0.024908	0	0	0.073751	0.751866	0.366536	0	0
XM_127170.1	LOC217874	1.21342	2.14817	1.39173	5.18625	0	0.437886	0	0.437646	0	0	0	2.00359	1.65429	0	0	0	0	1.31475
XM_139399.1	BC030476 (cDNA sequence BC030476)	0.775782	0	0.834195	3.83645	0.396291	0.175183	0	0.088227	0	0.606774	0	0.116469	0	0	0	0	0.029359	0.341404
XM_145320.1	Zfp68 (Zinc finger protein 68)	0	0	0	0.446945	1.31882	0.455386	0.121411	0	0.421115	0.770745	0	0	0	0	0	0.02076	1.12272	1.28204
XM_134010.1	Zfp 97 (Zinc finger protein 97)	0	0	0	0.195297	1.92671	1.53164	0.812078	0	0.736091	0	0	0.141916	0	0	0	0.024575	0.753524	0.859039
XM_134886.1	RIKEN cDNA 2400008B06 gene)	0	0	0	1.28343	2.28595	0	2.28164	0.982266	0.686458	0.796002	0.003532	0	0.618232	0	0	0	0.530622	1.18493
XM_132195.1	Mtf2 (metal response element transcription factor 2)	0.638003	0	0	0	3.35983	1.18792	0.745244	0.495254	0.151424	0.114928	0.109724	1.70254	0	0	0	0	0	0
XM_132381.1	LOC231661	1.35456	0	0	0.405735	0.402989	4.25495	0.216217	0.967713	0	0	0.319761	0	0	0.789285	1.53013	2.09965	0	0
XM_149717.1	LOC231903	0.178313	1.42248	0.154109	0.414866	0.970388	0	3.09344	0	0	0	0	0	0.436499	0.130722	0	0	0.375325	0.521919
XM_133152.1	LOC232810	1.31654	0.576137	0.565327	0.419435	0	0	3.55081	1.37998	0	0.973013	0	0.525963	1.5936	0	0	0.016433	0	0
XM_128315.1	Cyp2d26 (cytochrome P450 2d26)	0	1.05475	0.146708	0	0.463268	0	3.59329	0	0	0.427282	0	0	0	0	0.528226	0	1.88082	1.5468
XM_136425.1	Sim. to protease	0.02362	1.75945	1.16638	0.967366	0	0	0	3.5159	0.722617	1.31801	1.22581	0.784975	0.742789	0.145835	0	0	0	0
XM_139234.1	Hypothetical protein FLJ22774	0	0	0.4875	1.63702	0	0.141568	0	0	2.98714	0	0.805911	0.305213	0	1.1983	0	0.939024	0.554209	0.484681
XM_132158.1	RIKEN cDNA 5430427O21 gene	0	0	0	0	0.223651	0	0.281616	0.043791	7.42736	0.537668	0.255149	0	0.670315	0	0.096919	0.071346	0	0.010077
XM_142153.1	Nxf7 (nuclear RNA export factor 7)	0	0.759428	0.174882	0.089625	0.329773	0.015637	0	0	0	4.93183	0.497895	2.43949	0	0	0.167517	0	0.276501	0.292243
XM_147352.1	Sim. to serine protease inhibitor 14	0.173661	0	0	0	0	0	0	0	0	7.41712	2.61716	0	0.18877	0.449867	0.204064	0.596308	0	0.265152
XM_122538.1	Sim. to serine protease inhibitor 13	0.151661	0.582054	0	0	1.60608	0.433972	0.308976	0.065995	0	8.00071	2.91865	2.24845	1.64667	0.022791	0	0.787828	0	0
XM_145503.1	Zfp260 (zinc finger protein 260 )	0	0	0	0.250038	0.997099	0	0	0.645996	0.171337	1.98378	0	0.807717	0.335668	0	0	0	0.227831	0.105088
XM_135809.1	sim. to KIAA0215 gene product	0	0	0	0.120561	0.230949	1.04401	1.20598	0.460238	0	3.7297	0.464951	0	0	0	0	0	0.138372	0
XM_149095.1	LOC227582	0.696992	0.121408	0	0.248913	0	0	0.110388	0.382421	0.418889	2.56049	0	0.502186	0	0	0	0.860497	0.26279	0.634139
XM_147194.1	Bbx (bobby sox homolog (Drosophila)	0.438464	0.55418	0	0.272895	0	0	0	0.009246	0.242268	2.04232	0	0.038626	0	0	0	0.547537	0	0
XM_150017.1	RIKEN cDNA 5430419D17 gene	0	0.242802	0	0.232855	0	0	0	0	0.0478	0.70782	6.07574	0	0.095019	0.257937	0	0.315407	0.287317	0
XM_147333.1	(FN5 protein (Fn5))	0.34756	0	0	0	0	0.318603	0	0	0.270697	0.658557	2.83696	1.15778	0	0.476974	0.067405	0.74134	0.816568	0.24118
XM_123583.1	Lbr (lamin B receptor )	0	0	0	0	1.16708	0	0	2.66203	0	0.486088	0	1.00133	2.09402	0.962274	0	0	0.285012	0.328116
XM_149402.1	AI451642 (expressed sequence AI451642)	0	0	0	0	0	0.920585	1.52005	2.00522	0	0	0.439811	3.62068	4.70348	0	0.035316	0	0.93298	0.955241
XM_130999.1	RIKEN cDNA A030004J04 gene	1.84303	0.915548	1.22194	0.021386	0	0.515957	0.444028	0	1.07931	0.795472	0	0.989418	0	4.81431	2.76331	0	0	0
XM_134083.1	RIKEN cDNA 2010300K22 gene	0	0	0	0.593525	0.504434	0	0.389426	0	0	0.778671	0.757237	0	0	0	0	1.53778	1.46992	1.4986
XM_136286.1	RIKEN cDNA E230029I04 gene	0	0	0	0.272873	0	0	0	1.41194	0.676616	0.015657	0.268057	0.711261	0.369742	0	0	0	3.25339	3.21383
XM_132373.1	Oas1a (2'-5' oligoadenylate synthetase 1A)	0	0	0	1.97071	0.106207	0	1.72306	0.729553	0	2.79646	1.48317	0	1.4821	0	0.000123	0.07834	3.29201	3.59879
