# Supplementary material for: The functional landscape of mouse gene expression
Source: J Biol. 2004 Dec 6;3(5):21. doi: 10.1186/jbiol16 (PMC549719; doi:10.1186/jbiol16)
Supplement: Additional data file 11 — Figure 4a data [file jbiol16-s11.zip › mouse_profile_diagonalized.txt]

	Kidney	Liver	Adrenal	Lung	Aorta	Heart	Skeletal Muscle	Skin	Digit	Snout	Tongue	Tongue surface	Trachea	Thyroid	Eye	Olfactory bulb	Brain	Striatum	Cortex	Cerebellum	Hindbrain	Spinal cord	Midbrain	Trigeminus	E10.5 Head	E14.5 Head	Embryo 12.5	Embryo 9.5	Embryo	ES	Placenta 9.5	Placenta 12.5	Uterus	Ovary	Testis	Epididymus	Prostate	Colon	Large intestine	Small intestine	Pancreas	Stomach	Salivary	Teeth	Mandible	Femur	Knee	Calvaria	Bone Marrow
XM_131543.1	0.446139	0.626194	0.320578	0.392352	0.410022	0	0	0	0.51526	0.266363	0	0.087096	0	0	0	0	0.267997	0.059194	0	0	0	0	0	0.801419	0	0	0	0	0.81123	0.558072	0	0.518364	0	0.106627	0.912016	0.145961	0.948607	0.921383	1.606291	0.193973	0	0.352144	0.759971	0	0.442472	0.743956	0	0.510884	0
XM_165103.1	3.278342	0	0	0	0	0	0	0.054264	0	0	0	0	0.00119	0.06147	0	0.060289	2.204445	0.053006	0	0	0	0.99049	0	2.65162	0.03	0.007716	0.588644	0	0.835876	0.503099	0.923417	0.099073	0	0	0.518904	0.178158	2.289653	2.068206	1.889618	0	0.153065	0	0	0	1.59554	0	0	1.829036	0
XM_158168.1	1.921503	0	0	0	0.595666	0	0	0	0.217029	0	0.131457	0.419554	0.400099	1.176919	0	0	0	1.097614	0	0.381758	1.41402	0.124736	0	0.646673	0	1.687457	0	0	0.391163	0.352523	0	0	0.205839	0.184982	0.073436	0	0	0	1.176732	0	0	0	1.545139	0	0.209719	0.216382	0.303628	0.982394	0.030818
XM_125908.1	3.691104	0	0	0	1.290307	0	0	0.156546	1.162172	1.693475	0	0	1.723313	1.293139	0	0	1.584536	0	0	0	0	0	0.787856	0	0.032907	2.094343	0	0	0.137119	0.241335	0	0.743768	0.946912	0.013336	0	0	0	0.518103	0	1.552761	1.607629	1.311949	0	0.465893	1.631203	0	0	1.89218	2.083292
XM_127698.1	2.485684	0.958956	0	1.111333	0	0.78632	0.971946	0.665252	0	0	0	0	2.917557	2.803471	0.459172	0.526128	0.531769	0.083464	0.651195	0.224169	0	0	0.333671	0.273289	0	0	1.745328	0.219307	0	0	0.101945	0	0	0	3.875183	5.792677	0.606948	0.210975	0	0	0	0	0	0	0	0	0.288888	0	0.522722
XM_124936.1	3.945332	0.052199	1.840785	0.208633	0	0.925276	0.373703	0	0.456011	0	0	0	2.805363	1.953143	0	2.376377	1.24931	0.577996	0.98555	0	0	0.031442	0.166177	0.387488	0.582221	1.346192	1.562014	0.012457	0	0	0	0	0	0	3.49102	3.055192	0	0	0	0	0	0	0	0	0	0	0.013822	0	0.610984
XM_129048.1	3.171356	0.003107	0	0.345744	0	0.166329	0.059837	0.145527	0	0	0	0	2.402781	0.566904	0.189806	1.063915	1.239876	0	0	0	0	0.004776	0.098246	0.204287	0	0	0.159504	0	0	0.173371	0	0.185712	0	0	0.825852	2.349251	0.895317	0	0	0.004051	0	0.443974	0	0	0	0.731681	0.693743	0	0.483956
XM_127210.1	3.881569	0.76229	0	0.196616	0	0.574687	0.415038	0	0	2.831924	0	0	3.338955	0	0	1.271374	1.116395	0	0	0	0	0	0	0	0.153488	0.117126	0.194385	0.318764	0	0	1.358326	0	0	0	4.480201	1.626892	0	0.305033	0	0.422493	0.187144	0.182627	0.014238	0	0	0	0.18991	0	1.577231
XM_123826.1	1.813164	0	0	0	0.690435	1.110641	0.951247	0.624762	0	0.073603	0.017188	0	1.715704	0.834787	1.157685	0.359175	0.080289	0	0.810078	0	0	0.165718	0	1.050894	1.584727	1.243761	0.673192	0.107766	0	0	0	0	0.651201	0	0.224369	0.066287	0	0.488413	0	0	0	0	0	1.565478	0	0	0.146017	0	0
XM_130963.1	2.217597	0.36906	0	0.906015	0	0	0	2.470117	0	0	0	0	0.916702	2.456923	0.918774	0.736655	0.319688	0	0	0	0	0.616574	0	0.479302	1.386353	1.598311	2.012932	1.027029	0.122052	0	0	0.858325	0.076935	0	0.56665	1.885272	0	0	0	0	0	0	0	0.718937	0	0	0.331421	0.043077	0.37827
XM_149697.1	1.132264	0	0.034007	0	0	0	0	0.614366	0.02505	0	0.758945	0	0.240376	0.264804	0.543374	0	0.325689	0.071673	0	0	0	0.299565	0	0.385643	0.410553	0.313196	0.14797	0	0	0	0.296481	0.380879	0.530822	0	0.737067	0.664239	0	0.049636	0	0	0	0	0.300308	0.050969	0	0.731226	0.733214	0	0
XM_136633.1	0.965226	0.063826	0.408708	0	0	0	0	0.101025	0.271384	0	0.643728	0.111198	0.257485	0.358233	0.061054	0	0	0.400455	0.240053	0.716735	0.269289	0	0	0.372467	0	0	0	0.911961	0	0	0	0	0.628481	0	0.382741	0.416274	0.015175	0	0	0	0	0	0.345862	0	0.098259	0.12654	0.490508	0	0
XM_131471.1	1.873374	0.169505	0.547088	0.195585	1.007234	0.046515	0.080403	0.013869	0.405258	0.526573	0.044565	0.936291	0.632312	0	0	0	0	0.314205	0	0.005895	0.446908	0	0.135942	0.347949	0	0	0	0	0	0.054066	0	0	1.149887	0.330776	0	0	0	0	0.552061	0	0.471477	0	0	0	0.265895	0	0	0.201147	0
XM_144952.1	1.674361	0.362192	0.429278	0.354029	0	0.14178	0	0	0.534422	0	1.076684	0.326009	0.846456	0.46964	0	0.380326	0	0.837463	0.125361	0.136583	0	0.257532	0	0	0.793517	0	0	0	0	0	1.397345	0	1.214313	0.330297	0	0	0.191797	0	0	0	0	1.000537	0.173504	0	0.062848	0	0.079282	0	0.108965
XM_129872.1	0.972052	0	0	0	0	0.206235	0.661864	0	0	0.02314	0.616603	0	0.384146	0.327961	0	0	0	0	0	0.203508	0	0	0	0.011862	0.028716	0.43839	0.211253	0	0.313693	0	0	0	0.484032	0.424705	0.959132	0	0	0	0	0.043145	0.319284	0	0.046159	0.433677	0.556543	0.683619	0.711549	0.209649	0
XM_130294.1	1.601832	0.352316	0	0.408009	0	0.488108	0.36064	0	0	0	0.778297	0.183834	0.321879	0	0	0.113629	0	0	0	0.05781	0	0.333929	0	0	0.160643	0	0	0.303546	0	0.179739	0	0	0.824654	0.182335	0	0	0	0.229811	0	0.471489	0	0.422929	0	0.092648	0.190076	0.192006	0.867502	0	0
XM_149521.1	0.778783	0.261761	0	0.347911	0	0.163309	0	0	0	0.260376	0.919438	0.433038	0.465358	0	0.499885	0	0	0	0.647732	0.772942	0.401096	0.887664	0.779547	0	0.258621	0.419702	0	0	0	0	0	0	0.652909	0.740197	0	0	0	0.051918	0	0.059433	0	0.107023	1.020539	0	0.029717	0.42603	0.493766	0	0
XM_137097.1	1.754754	1.230023	0	1.229427	0	0.443527	0.816229	0	0	0	1.134722	0	0	0	0.428853	1.103232	0.17316	0	1.337706	1.582224	0	3.098309	1.413399	0	0	0.733964	0	0	0	0	0.147559	0	1.482082	1.577325	0	0	0	0.717834	0	1.176584	0	0.038948	1.414915	0	0	1.083472	1.332721	0	0.862885
XM_153241.1	2.349406	0.906265	0	1.064938	0	0.80992	0.869138	0	0	0	0.015903	0	0.44079	0	0.718389	0	0	0	1.005442	0.980485	0.091032	1.748149	1.183667	0	0.229697	0.142128	0	0	0	0	0	0	0	1.427491	0	0	0	0.406128	0	1.23455	0	0.171215	1.557316	0	0	0.385201	1.340193	0	0.568138
XM_122216.1	1.434973	0	0.071764	0.18344	0	0.741415	0.367248	0.348079	0	0	0	0	0.1879	0	0.850796	0	0	0	0.921563	0.993323	0	1.272862	0.730247	0	0.224703	0.462392	0.195393	0.074617	0	0	0	0.097826	0.002228	0.251137	0	0	0.044759	0.195031	0	0	0	0	0.513869	0	0	0.11445	0.758124	0	0.192684
XM_135256.1	2.251088	0.470044	0.172442	0.544252	0	0.362687	0.134491	0.272939	0.181157	0.03783	0.726899	0.017364	0.031771	0.298717	0.486277	0.398077	0	0.276351	0.574189	0.870389	0.235137	0.276725	0.616676	0.108917	0.202914	0.281639	0	0	0.017789	0	0	0.121535	0.691833	0.534256	0	0	0.197556	0.305469	0	0.332771	0.329697	0.132181	0.528334	0.073892	0	0.270354	0.633579	0	0
XM_143387.1	3.875568	0.418328	0	0.626893	0	0.364543	0.383064	0	0	0	0.318145	0	0.155086	0	0.84107	0.475104	0	0.108515	0.24147	0.744625	0	1.52763	0.866204	0	0.009082	0	0	0	0	0	0	0	0.534464	1.045163	0	0	0.01234	0.355979	0.095347	0.63288	0	0	1.185887	0	0	0.378443	1.107261	0	0
XM_140255.1	2.816516	0.409564	0	0.388559	0	0	0.037518	0	0.611113	0.022203	0.068934	0	0.24797	0	1.439137	0	0	0	0.17003	0.432348	0	0.850668	1.531101	0	0	0	0	0	0	0	0	0	0.25638	0.523137	0.076363	0	0	0.201687	0	0	0.329395	0.882515	0.078418	0	0.089676	0	0.047279	0.094858	0.350603
XM_164554.1	2.814291	0	0	0.349441	0	0.003507	0	0.599685	0	0	1.362327	0	0	0	0.642936	0.411511	0.245319	0	0.282443	1.020305	0	0.848186	0.669416	0	1.174579	0.496519	0	0	0	0	0.41109	0	1.033634	0.624105	0.1649	0	0	0.559243	0	0	0	0.13966	0.18544	0	0	0.047446	0.141173	0.251679	0.141854
XM_129881.1	0.990183	1.978364	0.007197	0.731513	0	0.081136	0	0	0.097475	0	0	0	0	0	0.654047	0	1.257205	0.413647	1.270969	1.482444	0.631129	0.128391	0.658025	0.156711	0	0	0	0	0	0	0.05805	0.238687	0	0	0	0.058786	0	0.056313	0.029651	0	0	0	0.651934	0	0	1.395262	0.59526	0	1.279479
XM_145705.1	3.471594	1.695721	0	1.1179	0	0	0.3988	0	0	0	0	0	0	0.153584	0.402887	0	0.593748	0	0.925167	1.612732	0	0	1.900794	0	0.513021	0.659669	0	1.011691	0	0	0.57768	0	0	0	0.339645	0.454136	0	0.690307	0	0.938763	0	0.780218	0.661093	0	0	0.903091	0.27939	0	1.478524
XM_146675.1	2.26956	1.009207	0	0	0	0	0	0.094722	0.589881	0.575946	0	0	0	0.062392	0.138824	1.123558	1.73647	2.036061	2.090774	0.368615	0.489416	0.650178	1.282951	1.638362	0	0.172246	0	0	0.390399	0	0.072622	0	0.024422	0	0	0.404674	1.285288	0.532759	0	0	0	0.164832	0.123368	0	1.005609	0	0	1.027629	0
XM_133917.1	0.757804	0.269415	0.101494	0.405421	0.037414	0.373965	0.34698	0.062544	0.128433	0	0	0	0	0.356833	0.062526	0	0.81192	0.8968	0.615513	0.761283	0.941989	0.056154	0	0.813603	0	0	0.056031	0	0	0	0	0.534497	0	0	0	0	0.264822	0	0	0	0	0	0	0.035479	0.953657	0.72232	0.316055	0.104929	0.478928
XM_147637.1	0.955316	0.334839	0.394709	0.005846	0.067114	0.395951	0.281883	0	0.034086	0	0	0	0	0	0.412942	0.228328	1.420403	0.748627	1.004735	0.712137	0.926623	0.402246	0.324932	1.326557	0	0	0	0	0	0	0.052154	0.363606	0	0	0.644527	0	0.235095	0	0	0.146026	0	0	0.053837	0	0	0.678414	0	0	0
XM_124851.1	1.34241	0.029256	0.084763	0.036256	0	0.23651	0.260755	0	0.064551	0.125599	0	0.140435	0	0	0.347025	0.303463	1.153063	0.905905	1.351667	0.914107	0.884229	0.258123	0	0.851947	0	0.01463	0	0	0	0	0.314675	0.462645	0	0	0	0	0	0.022772	0	0.110787	0	0	0.077341	0	0	0.864809	0.330825	0	0
XM_148773.1	0.962327	0.138939	0.24906	0.246198	0	0.597154	0.607541	0	0.319206	0.304466	0	0.010903	0	0	0.300081	0.55329	0.899019	1.075269	0.944036	0.102266	0.809628	0.085902	0.365401	0.75944	0	0.278709	0.139504	0	0	0	0.164823	0.38924	0	0	0	0	0	0.05511	0.067893	0	0	0	0	0	0	0.162919	0	0	0
XM_124846.1	1.169914	0.049259	0.255246	0.206058	0	0.426653	0.406533	0.221256	0.117531	0	0	0	0.070524	0	0.566574	0.566727	1.27095	0.987218	1.27727	0	0.896433	0.142042	0.45044	0.738336	0	0.100892	0.274066	0	0	0	0.377479	0.558195	0	0	0	0	0	0.190328	0.111204	0	0	0	0	0	0	0.188811	0.102871	0	0
XM_134213.1	1.669318	0	0.180655	0.26524	0	0.022854	0	0.312923	0.285199	0	0	0.230095	0.044736	0	0.830985	0.772415	1.2964	1.108256	1.509986	0.409747	1.135394	0.779961	0.892555	1.469219	0.362602	0.119671	0	0	0	0.045241	0.234988	0.415457	0	0	0	0	0	0	0	0	0	0	0	0.163844	0	0.042619	0.626915	0	0
XM_122488.1	1.503944	0.82105	0.060056	0.051175	0.348902	0	0	0	0	0.155136	0	0.144131	0.116673	0	0.318338	0.487408	0.945212	0.809575	0.826495	0.171492	1.309586	0.865045	0.426532	1.201642	0.112875	0	0	0.060819	0	0	0	0	0	0	0	0	0	0.093479	0.393701	0.461508	0.128883	0	0	0	0	0	0	0	0
XM_134792.1	2.868009	1.999758	0.751033	0	0.764112	1.301851	1.083529	0	0	0.387319	1.280123	1.320376	0.895985	0.905667	1.089967	0.941138	2.343191	2.14085	2.538293	2.437891	2.378588	1.668136	0.991253	3.184464	0	0.91093	0	0	0	0	0	0	0	0	0.116756	0	0	0.349155	1.479622	0.499741	0	0	0	0	0	0	0	0	0
XM_122649.1	1.297931	0.415864	0.285515	0	0.255829	1.11694	1.410825	0.30739	0	0.09628	1.141049	0.883067	0.104426	0	0.069833	0.335234	1.322938	1.295884	1.634121	1.076326	1.213733	1.0936	1.126652	1.702298	0	0.113235	0	0	0	0	0	0	0	0	0	0	0	0.524576	0	0.935063	0	0.290867	0.117462	0	0	0	0	0	0
XM_129164.1	2.635597	0	0	0	1.256859	2.405252	0.496082	0	0	0	0.78266	1.042183	0.027157	0	0	0.780292	1.790026	1.009159	1.712872	1.489817	1.160946	0.769489	1.349929	1.464147	0.343836	0.326179	0.174226	0	0	0.061608	0	0.271137	0	0.216317	0	0	0	0	0	0	0	0.313469	0.672407	0.565527	0	0	0	0	0
XM_131406.1	0.895044	0	0.269543	0	0.539839	0.976878	0.530296	0	0	0.107915	0.037462	0.318076	0	0.38097	0.444965	0.080243	0.774393	0.480659	0.542252	0.164902	0.643861	0.639306	0.42904	0.673863	0.595801	0.417266	0	0	0	0	0	0	0	0	0.046321	0.138795	0.157586	0.626818	0	0	0	0	0	0.068953	0	0	0	0	0
XM_128775.1	1.686906	0.274129	0.10533	0	0.251436	0.58933	0.236204	0	0	0.40967	0	0.094212	0	0	0.52649	0.288477	1.65006	0.556502	1.045739	0.803279	0.967282	1.001895	0.405765	1.519165	0.538575	0.615634	0	0	0	0	0.096726	0	0	0	0.156945	0	0	0.732511	0.368387	0.154854	0	0.869567	0	0	0	0.437536	0	0	0
XM_126889.1	0.788112	0.533178	0.575065	0.059481	0.06401	0.480145	0.300386	0	0.431262	0	0	0.041999	0	0	0.120774	0	0.720135	0.45028	0.970561	0	0.376343	0.522298	0.295157	0.765401	0.257911	0.374203	0.083745	0	0	0	0	0.154805	0	0	0	0	0.026247	0.542169	0.244494	0.218804	0	0	0.237321	0	0	0	0	0	0
XM_132849.1	2.328022	1.812326	0.369949	0.524637	0.405727	0.608136	0	0.266853	0	0	0	0	0	0	0.824691	0.964661	2.046145	1.193835	2.474876	1.107708	1.0485	0.797018	1.775247	1.478077	0	0.39054	0.460687	0	0	0	1.024509	0.537407	0	0.163651	0	0	0	0.539385	0	0	0	0.537883	1.579765	0	0	0.512672	0	0	0
XM_131205.1	2.024227	1.66653	0	0.791981	0	0	0	0.493814	0	0	0	0	0	0	1.760301	1.37908	1.03302	1.700067	2.255197	1.919055	1.584201	1.198568	1.942623	1.075787	0.587612	1.409563	1.082631	0.4863	0.086148	0.083076	0	0.07896	0	0	0	1.453409	0	1.300305	1.097267	0.37526	0	0	1.883474	0	0	0	0	0	0
XM_135064.1	1.770641	0	0	1.296405	0.041419	0.926443	0	0.64418	0	0.257924	0	0	0	0	1.179696	1.380959	1.502965	0.972198	1.559783	1.127271	0.673464	0.640039	1.071431	1.220971	0.429234	0.617794	0	0.673524	0	0	0.629652	0	0	0	0.510569	0	0	0.76104	0	0.167757	0	0.407881	0	0	0	0	0	0	0.846448
XM_132029.1	1.919567	0	0.257664	0.6307	0.132636	0.180793	0.047443	0.311631	0	0	0	0	0	0	1.029178	0.250096	1.399656	0.875089	1.520934	1.055895	0.627895	0.317941	0.726038	1.2123	0	0.766389	0.375796	0	0	0	0.926633	0.670391	0	0	0.219361	0.603331	0	0.138998	0.00806	0	0	0	0.070683	0	0	0.465058	0	0	0
XM_140218.1	1.797228	0.417455	0.224742	1.208837	0.140145	0.449387	0	0.431479	0	0	0	0	0.014687	0.298626	1.100363	0	1.42016	1.060581	1.856171	1.427885	1.393272	0.821585	1.280138	0.887882	0	0	0	0	0	0	0	0	0	0	1.237086	0.689738	0.1021	0	0	0	0	0	0.579874	0.360655	0	0.836033	0.384401	0	0
XM_131718.1	1.678946	0.968473	0.214446	1.548913	0	0.500243	0	1.441667	0	0.217084	0	0	0	0	0.222304	0.173592	1.122211	0.884504	1.669623	1.102776	1.161918	0.598014	1.112098	1.157152	0	0	0	0	0	0	0	0.095152	0	0.585461	0.442964	0.221104	0	0	0	1.277636	0	0.886848	0.042422	0.064992	0	0.520643	0.537691	0	0
XM_124935.1	2.316124	0	0.15015	0.93642	0.01438	1.333387	0.727014	1.002326	0.307431	0.554052	0	0	0	0	0.725636	0.257342	0.611112	0.110444	0.153928	0.836202	0.907691	1.145842	0.499536	0.849965	0	0	0	0	0	0	0	0	0	0.35319	0.261882	0	0.122737	0	0	0	0	0	0.572132	1.060004	0	0.252219	0.26484	0	0
XM_133644.1	3.637814	0	0.940732	0.099101	0	0.848967	0.354858	0.853469	0.35159	0	0	0	0	0	2.413982	1.695011	1.313283	0.893344	1.433413	1.41885	2.330578	1.985389	1.512001	3.267671	0	0.062635	0	0.113001	0	0	0.767355	0	0	0	1.67816	3.066399	0	0	0	0	0	0.071831	1.428049	0	0	0	0	0	0.900887
XM_138561.1	2.913185	0	0.341229	0	0.187387	0	0	0.038019	0.058325	0.179397	0	0	0	0	0.581064	0	0.59029	0.7333	0.796501	0.632473	0.770648	1.39906	0.759965	0.604425	0.369663	0.640498	0.684477	0	0.998114	1.136389	0	0	0	0	0	0.947234	0	0	0.079685	0.584665	0	0.131874	0	0.260483	0	0	0	0	0
XM_154830.1	4.499427	0	0	0	0	0	0	0	0	0	0	0	0	0	0	1.231459	2.307153	2.212623	2.324376	0.609393	2.237033	2.19806	2.189	1.06441	1.060269	1.999863	0.960883	1.277483	1.480578	1.265265	0	0	1.193641	0.306322	0	0	0	0	0.169517	0.578813	0	0.790767	1.162567	0	0.182461	0	0.186573	0.264714	0
XM_129781.1	4.316372	0.467683	0	0.387188	0	0.433393	0.508222	0	0	0	0	0	0	0	1.957019	1.71566	2.331548	1.98899	2.171651	2.358707	1.755003	1.775391	2.152678	0.203743	0.471995	2.184026	0.989866	0.339643	0	0	0.677802	0	0	0	0.618923	0	0	0.061906	0	0	0	0.901448	0	0	0	0	0.259946	0	0.497311
XM_123355.1	5.906652	0	0	0	0	1.186101	0	0	0.00304	0	0	0	0	0.970968	2.443923	2.889041	2.738007	2.489168	3.076142	2.695906	2.031141	2.215623	2.479355	1.287269	0	0.842477	0.728866	0.770845	0.943147	0.119099	1.502793	0.354744	0	0	0.307496	0	0.862924	0	0	0	0	0	0	0	0.79234	0.823356	0	0.138295	0
XM_124704.1	5.124596	0	0	0.11819	0	1.011284	0.625588	0	0	0	0	0	2.134821	2.063935	0.513331	1.068514	1.914657	2.303758	1.354107	1.229598	1.904753	2.587751	2.448645	0.438216	0	0	0	0	0	0	0.189979	0	0	0.044759	0.771396	0	0	0.158696	0	0.144038	0	0.93808	0.562581	0	0	1.557427	0	0	0.218787
XM_139582.1	2.88588	0	0	0	0	0	0	0.162222	0.151652	0	0	0	0.708777	0.224685	0.375364	0.363457	0.842412	0	0	1.385969	1.048435	0.554071	0.84163	0	0	0.034221	0	0.699905	0.517071	0.650451	0	0	0	0	0	0	0	0	0	0.580765	0	0.43821	0	0	0.370202	0.129749	0.333073	0.672065	0.311752
XM_124622.1	4.68032	0.07365	0	0.269648	0	0.468712	0	0	0	0	0.150675	0	0	0	0	1.223872	3.517542	0	0.058136	2.829609	1.882577	2.295769	0	0.260325	0	0	0	0.135281	0	0.328011	0.522329	0.519014	0.947981	0.24166	3.215757	1.482538	0	0	0	2.446262	0.354209	0.561219	0	0	0.066635	0	0	0.490748	0.716355
XM_126476.1	4.21393	0.464811	0	0.379122	0	0.436265	0.29415	0.153985	0	0.63995	0	0	1.733774	2.149832	0	1.405534	1.346963	1.453087	1.280741	1.338264	2.608722	1.889218	1.598518	0.417063	0	0.409607	0	0.097589	0	0	0	0	0	0	0.264589	1.893872	0.810254	0	0	0.178592	0	3.465758	2.587643	0	0.159356	0	0.096559	0	0.50987
XM_153156.1	1.878451	0.162849	0	0.200176	0	0.210222	0.453331	0.206523	0	0	0.096947	0.287488	0	0.05139	0	0.969651	0	0.096243	0	0.180419	0.243005	1.661438	0.064409	0	0	0	0	0.14766	0	0	0	0	0	0	0.338759	0	0	0.444668	0.438429	0	0	2.045806	1.319131	0	0.130864	0	0.088869	0	1.220331
XM_161890.1	3.31853	0.304883	0	0.011618	1.584965	0.322013	0.349828	0	0	0	0	0.072064	0	1.999852	0	1.726082	0.663323	0.192969	0	0.335549	0	3.926757	0	0	1.782395	0.345566	0.020376	0	0	0	0	0.281803	0	0	0	0	0.944079	0	0.001278	0	0	2.764244	0.000266	0	1.114502	0.332667	0	0	0.801361
XM_123358.1	2.982598	3.324419	0	0	0	0	0	1.803923	0.013542	0	0	0.399995	0	0	2.695416	0.437494	0.921538	0.557	1.396541	1.204747	0	0	0.336346	0	2.648986	1.308432	1.524045	2.300863	0.290758	2.082387	3.305438	1.216526	0	0	1.718961	3.701116	1.014809	0	0	0	0	3.221775	0	0	0	0	0	0	0
XM_130308.1	5.633747	0	0	2.628144	0.473932	1.099557	0	0	0	0	0	0	1.786349	1.251387	1.303415	1.149261	0.659215	0	0	0	0	0.874939	0	0	1.88024	0.575952	1.34313	2.328471	0	0.368677	3.166708	4.302014	2.238258	0.085577	0	4.306428	0	0	0	0	0.255265	0	0	0.645608	0	0	0	0	0.356876
XM_147096.1	2.075782	0.014626	0	0	0	0	0	0	0	0	0	0	0.351906	0.276552	0.370961	0.559744	0.69108	0.817252	0.332004	0.727449	0.883209	0.528422	0.510416	0	0.698939	0.443774	0.976784	1.591637	0.013077	0	1.835775	0.825198	0.22649	0	0	1.72623	1.441522	0	0.260825	0	0	0	0.557841	0	0	0	0	0	0
XM_150072.1	1.542805	0.404752	0.31018	0.161135	0.091311	0.104053	0.153111	0	0	0	0	0	0	0.049003	0	0	0.472978	0.733272	0.678618	0	0.918371	0.829233	0.64692	1.064436	0.679239	0.339792	0.848798	0.760369	0	0	0.650399	0	0	0	0	0.889952	0.717893	0	0.076328	0	0.486256	0.839391	0	0.885618	0	0.370872	0	0	0
XM_147654.1	2.446735	0	0	0	0.485658	0	0.169171	0.687241	0	0.77251	0	0.954866	0	0	0.299902	0	0.259861	0.600207	1.056574	0.388751	0	0.183136	0.364728	0.569263	0.487657	0.904723	0.949601	3.052846	0	0	0.200521	0.167449	0	0	0	0.445072	0	0.329864	0.342231	0.234226	0	0.992326	0	0	0	0	0	0	0
XM_124320.1	4.0768	1.169798	0.064448	0	0	0.751824	0	0.437352	0.651485	0.090912	0.816405	0.444904	0	0	0.628644	0	0.263036	0.135667	1.072854	1.553126	0.421405	0.492306	0.743732	0	1.662203	0.852278	0.607073	2.399744	0	0.062005	1.059665	0.879721	0	0	0	1.294375	0	0	0	0	0	1.533286	0	0	0	0	0	0	0
XM_123837.1	3.801695	0.877928	0	0	0	0.585751	0	0	0	0.387807	0.557207	0.83605	0.201967	0.522034	0.198353	0	1.185973	1.251197	1.771223	1.575596	1.200987	0.711264	0.937281	0	0.713382	0	0.911082	1.907578	0	0.560257	1.053408	0.673547	0	0	0	1.299935	0	0	0.071247	0	0	0.350588	0.190407	0	0	0	0	0	0
XM_155955.1	0.970145	0	0.322084	0	0	0	0	0	0.650092	0.600638	0	0.811293	0.358798	0.577331	0.227394	0.095596	1.051179	0.884081	1.103707	0.775114	0.533391	0.059483	1.042921	0.352404	0.063662	0.069472	0.725314	0.987269	0	0.275747	1.296167	0.413038	0	0	0	1.069496	0	0	0.397289	0	0	0	0	0.896968	0	0	0	0	0
XM_122182.1	1.713429	1.243691	0.730467	0.099216	0.077529	0	0	0	0	0	0	0	0	0	0.113837	0.110711	0.644571	0.773446	0.882017	0.248507	0.784718	0	0.414829	0.899137	0.92568	1.416895	1.103609	0.862205	0	0.202028	0.355636	0.106764	0.266527	0.424269	0	0	0	0.94425	0.904506	0	0.041336	0	0	0	0	0	0	0	0
XM_133498.1	4.50548	2.192399	1.541368	0	0	0	0	0	0	0	0	0	0	0	0.727699	0.420514	0.873616	0.244772	0.771771	0	0.445529	0.92573	0.367698	1.407949	1.784784	2.574634	3.031035	1.202663	1.389375	0.011089	0.218917	0	0	1.127662	0.756476	0.114804	0	0	0	1.190665	0	0.133086	1.529463	0	0	0	0	0	0
XM_134095.1	2.750225	0.159499	0.173947	0.534673	0.062398	0	0	0	0	0	0	0	0.021353	0	0.309449	0	0.048354	0	0.369874	0.237806	0	1.632193	0	0	1.360907	1.206145	0.912193	0.794564	0	0	0.345582	0.516878	0	0	0	0	0	0.16328	0	0.328234	0	0	0	0.004997	0	0.589096	0.455007	0	0.030924
XM_127294.1	1.603365	0	0.433554	0	0.026376	0.572289	0.258791	0	0.091305	0	0	0	0	0	0	0	0.644021	0.420173	0.402288	0	0.137901	0.850772	0.04827	0.612899	0.264769	0.562403	1.322167	0.46377	0	0	0.435821	0.585469	0	0.137736	0	0.237899	0	0	0	0.408384	0	0	0	0	0	0.239547	0	0	0.423347
XM_132640.1	2.357273	0	0	0	0.140102	0.001727	0	0	0.168735	0.117221	0.098118	0	0.556085	0	0	0.17487	1.494282	1.273086	2.001279	0	0	0.076379	0	0.04914	0.426303	1.772977	1.584495	0.372312	0.583687	0.289282	0.028243	0	0	0	1.00548	0.38228	0	0	0	0	0	0.106587	0	0	0	0	0	0.317037	0
XM_149374.1	1.098302	0	0.268579	0.14521	0	0	0.425906	0.033577	0	0	0	0.388867	0	0	0.447325	0.442456	0.818644	0.561428	0.936811	0.361265	0.211421	0	0.368741	0.20571	1.141162	1.059503	0.892524	0.501273	0.023133	0	0	0	0	0.087914	0	0	0	0	0	0	0	0	0.234534	0.145574	0	0.250176	0.289698	0	0
XM_133057.1	0.998264	0	0.324142	0	0.319231	0.024239	0	0	0	0	0	0	0	0	0.103798	0	0.827582	0.478512	0.967633	0.858464	0.439427	0	0.336263	0.593398	0.567994	1.095483	0.382006	0.770396	0	0.085388	0.393392	0	0	0.011705	0	0	0	0.270938	0.082179	0.184462	0	0	0.424422	0	0	0.395634	0	0	0
XM_127455.1	0.999909	0	0.281629	0.020455	0.403281	0.203458	0	0	0	0	0	0	0	0	0.021499	0	1.009891	0.669457	1.160501	0.576353	0.506519	0.411597	0.654379	0.607121	0.703784	0.890894	0.561381	0.775626	0.041926	0.074825	0.258904	0	0	0	0	0	0	0	0.079535	0	0	0	1.035353	0.410264	0	0.127732	0.336095	0	0
XM_149205.1	2.176544	0	0.267512	0.350548	0.901929	0.443691	0.165811	0.271063	0	0.122111	0	0	0.183558	0	0.474759	0.56173	0.944172	0.715287	1.516532	1.054456	0.761158	0.438163	0.555534	0.797467	1.090695	1.203447	0.579907	0.222201	0	0	0	0.272682	0	0	0	0	0	0	0	0	0	0	0	0.560511	0	0.512201	0	0	0
XM_126221.1	0.992016	0	0	0.64701	0.435664	0.573797	0.408664	0	0	0	0	0.047871	0.002907	0	0.416121	0	0	0.514209	1.020478	0.989808	0.342936	0	0	0.329956	0.550044	0.639975	0.305911	0.362124	0	0	0	0	0.074807	0.030017	0.036759	0	0	0.125577	0	0.033038	0	0	0	0	0	0.108224	0	0	0.429977
XM_149251.1	0.784366	0.340928	0.018252	0	0	0	0	0.57451	0.867651	0	0	0.301726	0	0	0	0	0	0	0	0	0	0	0	0	0.848032	1.000514	0.34004	0.958108	0	0.486283	0.346107	0	0.236374	0.087824	0.025519	0	0.182376	0	0.077473	0.193852	0.291919	0	0.639786	0	0	0.155351	0.058349	0	0
XM_125902.1	1.098359	0.227121	0.279623	0	0	0	0	0.211701	0.502351	0	0	0.469748	0	0	0.121629	0	0.051795	0	0.570577	0.111738	0	0	0.139009	0	0.646179	0.552252	0.327783	0.929134	0	0.259236	0	0.064185	0	0	0	0	0.240588	0.062072	0	0.252987	0	0.17234	1.016889	0.297526	0	0.465893	0.607586	0	0
XM_126509.1	1.437086	0.066717	0.193785	0	0.421976	0.021811	0.285463	0.377942	0.142161	0	0.589074	0.652525	0	0	0	0	0	0	0	0	0	0	0	0	0.833623	0.737049	0.542959	0.935441	0	0	0.446709	0.459286	0	0.239361	0	0.165786	0.015465	0	0.089753	0.14157	0	0.111759	0.896402	0	0	0.573477	0.197945	0	0
XM_132887.1	0.858716	0	0.454059	0.026627	0	0.065665	0.378932	0	0.301883	0	0	0	0	0	0.645646	0.150585	0.368286	0	0.208117	0.628557	0.101054	0	0.352503	0.369683	0.417198	0.785601	0.706302	0.542512	0.283693	0	0	0.015932	0	0	0	0	0.035038	0.07703	0	0.01161	0	0	0.696512	0	0	0.149493	0	0	0
XM_124551.1	0.518806	0	0	0	0	0	0	0.16415	0.150043	0	0	0.504359	0.09691	0	0	0	0.333357	0	0.740359	0.207877	0	0.554955	0.799269	0.183906	1.198084	0.802723	0	0.784515	0.49752	0.32454	0.548408	0	0	0	0.328825	0	0	0.143272	0.456807	0.594178	0	0	0.313582	0	0	0.448389	0.520961	0	0.308522
XM_139695.1	1.071598	0	0.054998	0	0	0	0	0.157442	0	0	0	0.006125	0	0	0.055644	0.040615	0.740146	0	0.86231	0.614346	0	0	0.709532	0	0.809801	0.574353	0.864592	0.521027	0.149956	0.534848	0.706784	0.393794	0	0	1.059126	0	0	0.553424	0.221137	0.546747	0	0.188786	0.577162	0	0	0.254891	0.519623	0	0
XM_126542.1	0.998952	0	0.189676	0	0	0	0.221486	0.192797	0.086516	0	0	0.048044	0	0	0.185181	0	0.814006	0	0.926526	0.113672	0	0	0	0.244605	0.788455	1.002059	0.521329	0.734869	0.167658	0.375913	0.725214	0.029103	0	0	0.842324	0	0.141953	0.243317	0	0.24931	0	0	1.378791	0	0	0.491663	0.440538	0	0
XM_148129.1	0.927609	0	0.141325	0	0	0	0.341512	0.031583	0.25055	0	0	0.139296	0	0	0	0	0.628875	0.18081	0.663817	0.278486	0.178492	0	0	0.483123	0.4895	0.828617	0.599455	0.587375	0	0.226055	0.508439	0.374885	0	0	0.630605	0	0.44951	0.013395	0.203385	0	0	0	0.647364	0.162937	0	0.546895	0	0	0
XM_126400.1	0.942548	0	0.063777	0	0	0	0	0	0	0.001069	0	0	0	0	0.404961	0.210083	0.804775	0.181798	1.002007	0.255147	0	0	0	0.400723	0.975595	1.311695	1.000877	1.043671	0.527679	1.10022	0.427992	0	0	0	0.147143	0.227983	0	0.216801	0.077425	0	0	0	0.934226	0	0	0	0.189957	0	0.041019
XM_130282.1	0.815036	0	0.383733	0.039504	0.109551	0	0	0	0.070089	0	0	0	0	0	0.469342	0.050607	0.55322	0.478114	0.511257	0.149869	0.309229	0.054964	0.197525	0.446932	0.682646	1.175829	1.053136	1.043592	0.481678	1.037833	0.432411	0	0	0.200634	0.145314	0.114607	0	0.259921	0.33717	0	0	0.074519	0.293306	0	0	0	0.057309	0	0.10018
XM_135214.1	0.52776	0	0.383771	0.251366	0.090115	0	0	0.086948	0	0	0	0	0	0	0.215965	0	0.718177	0.573685	0.721856	0	0.350176	0.120187	0.345863	0.643333	1.33801	1.307386	0.617658	0.960632	0.276411	0.854474	0.520873	0.25799	0	0	0.354999	0	0	0.337011	0.41719	0	0	0	0.413235	0.177358	0	0.114519	0	0	0
XM_135415.1	0.508919	0	0.429951	0.256695	0.108387	0	0	0.073287	0	0	0	0	0	0	0.103367	0	0.720907	0.43452	0.673508	0	0.169699	0.008066	0.179048	0.69955	1.490846	1.345653	0.795482	1.174342	0.434706	1.037786	0.736793	0.371996	0	0	0.397579	0	0	0.538007	0.436152	0.236121	0	0	0.188763	0.300839	0	0	0	0	0
XM_127354.1	0.517322	0	0.139999	0	0	0.463466	0	0.235821	0.189708	0	0	0.238469	0.008923	0	0.36993	0	0.558483	0	0.57522	0.387257	0	0.029261	0	0	1.257054	1.028202	0.772918	1.008054	0.17164	0.133906	0.525562	0.315402	0	0.021813	0.600802	0	0	0.678072	0.417583	0.678645	0	0.059014	0	0	0	0	0	0	0
XM_122893.1	0.669243	0	0	0.055344	0	0.293683	0.295306	0	0.265027	0	0	0.094642	0	0	0	0.047125	0.383883	0	0.534178	0	0	0	0	0.304646	1.100148	1.203932	0.960061	1.11331	0.129745	0.567621	0.105126	0.550572	0	0	0.902657	0	0	0.449372	0.202876	0.005467	0	0	0.07048	0	0	0.623994	0.369638	0	0
XM_124673.1	0.642488	0	0	0.051798	0	0	0.307025	0	0	0	0	0	0	0	0	0	0.262619	0	0.776952	0.598783	0	0	0	0.443479	1.606008	1.864558	1.232779	1.228835	0.201437	0.182436	0.142626	0.604208	0	0.258163	1.572492	0	0.088399	0.587358	0.468959	0.248474	0	0	1.005942	0	0	0.738148	0.349382	0	0
XM_131815.1	0.697873	0	0	0.37206	0	0.228594	0.253502	0.305809	0	0	0	0.082113	0	0	0.472225	0	0.446879	0.112942	0.910285	0.05381	0	0	0	0	0.801512	1.480479	0.659204	0.877552	0	0.26974	0.263054	0.33939	0	0	0.162351	0	0	0.560259	0.222324	0.681445	0	0	0.595004	0	0	0.911578	0.506977	0	0.566065
XM_131885.1	1.209471	0	0.01116	0	0	0.107239	0.216155	0.932728	0	0	0	0.327101	0	0	0.438578	0	0.976509	0.178567	1.292696	0.700738	0.157985	0	0.19134	0.745107	1.076842	0.86381	0	0.767902	0	0.680311	0.725638	0	0	0	0	0	0	0.934675	0.486245	0.846918	0	0	0.957073	0	0	0.298449	0.699592	0	0
XM_134781.1	1.0181	0	0	0	0.097683	0.086302	0	0.733817	0	0	0	0.217791	0	0	0.193102	0	0.49356	0.119736	0.9491	0.298506	0	0	0	0.738641	1.252653	0.970654	0.533401	1.134749	0.041748	0.957768	1.004546	0.236681	0	0	0	0	0	0.79975	0.268366	0.348543	0	0	0.814953	0	0	0.225277	0.423371	0	0
XM_127844.1	1.275138	0	0	0	0.269622	0.12134	0	0.967766	0	0	0	0.335295	0	0	0.610303	0	0.595073	0.294728	0.888912	0.183638	0.044441	0.032819	0	0.71702	1.29355	1.060427	0.700781	1.079133	0.177088	1.00807	0.955805	0	0	0	0	0	0	1.077671	0.445363	0.109825	0	0.205113	0.366059	0	0	0	0.4071	0	0
XM_144227.1	1.285583	0	0	0	0.100318	0.117861	0.116703	0.707503	0	0	0	0.319517	0	0	0.125809	0	0.66247	0.132429	0.784875	0	0.072797	0	0.103525	0.756994	1.240541	0.769291	0.018942	1.015884	0	0.60211	1.053609	0.051874	0	0	0	0	0	0.707131	0.45415	0.804722	0	0	0.130396	0	0	0	0.09338	0	0
XM_125526.1	1.314458	0	0.146943	0	0.134222	0.219736	0.169895	0.886224	0	0	0	0.256117	0	0	0.361589	0.012892	0.565408	0.172564	0.695367	0	0.066487	0.0087	0.20351	0.552282	1.395695	0.974069	0.424935	1.028371	0	0.593836	1.14573	0.188025	0	0	0	0	0	1.015507	0.452497	0.329198	0	0.279935	0.079402	0	0	0	0.020088	0	0
XM_149580.1	1.357225	0	0.264328	0	0	0.128733	0.062635	0.711153	0	0	0	0.10296	0	0	0.350602	0	0.18502	0	0.429189	0.237218	0.209315	0	0.153465	0.615583	1.033952	0.959506	0.129127	0.922195	0	0.447057	0.465142	0.022892	0	0	0	0	0	0.719902	0.35476	0.354518	0	0.44618	0	0	0	0	0.040225	0	0
XM_122877.1	0.646299	0	0	0.054096	0	0.057217	0.284705	0.148158	0.20143	0.083821	0	0.396302	0.00033	0	0.121096	0	0.434638	0	0.178101	0.124358	0	0	0	0.449127	0.8011	1.091626	0.325697	0.420458	0	0	0.353302	0.038463	0	0	0.205935	0	0	0.734481	0.465191	0.492434	0	0	0.540513	0	0	0	0.00076	0	0
XM_123839.1	0.683442	0.27295	0.090524	0.102616	0.003719	0.189866	0.376168	0.089801	0	0.254873	0	0.246741	0.064066	0	0.025869	0.046463	0.188019	0.142944	0.264083	0	0.100913	0	0	0.521455	0.795629	0.534067	0.42234	0.446015	0.045452	0.2435	0.267638	0.099194	0	0	0	0.136963	0.018244	0.495568	0.810528	0	0	0.131058	0.093495	0.091875	0	0.148017	0.333216	0	0.094233
XM_122156.1	1.19977	0	0.06441	0	0.014277	0.146911	0.271903	0	0.07251	0	0	0.328293	0	0	0.092846	0	0.50632	0.318797	0.424298	0.414786	0.51143	0.390365	0.144413	1.226775	0.930877	0.746743	0.497422	0.665172	0	0	0.746448	0.43703	0	0	0	0	0	0.643992	0.624996	0	0	0	0.206343	0	0	0.033443	0.292768	0	0.510305
XM_124989.1	0.99651	0.60915	0.908041	0	0.817006	0	0	0	0	0	0	0	0	0	0	0	0.265323	0.393586	0.312459	0	0.356564	0	0	1.149673	1.053081	0.899974	0.65377	1.189634	0.085264	0.324541	0.777049	1.169584	0.226	0.429901	0.134154	0	0.012457	0.07517	0.524186	0.023594	0	0.078085	0	0	0	0	0	0	0
XM_124538.1	0.987575	1.380985	0.482298	0.346665	0.386265	0	0.09119	0.09472	0	0	0	0	0	0	0	0	0.259971	0.511299	0.463142	0	0.433083	0	0	1.145146	0.86146	0.729311	0.67333	0.749951	0.538729	0.886973	0.859128	0.743129	0	0.15822	0.227575	0	0	0.161025	0.541913	0.059521	0	0	0	0	0	0	0	0	0
XM_134848.1	1.063175	0.42515	0.045439	0.035804	0	0	0	0.114001	0	0.072329	0	0	0	0	0.005272	0	0.574948	0.288011	0.647261	0.081297	0.049735	0	0	0.393897	0.259897	0.595332	0.481606	0.536487	0.328473	0.493633	0.587379	0.684922	0	0	0.517467	0	0	0.4442	0.490022	0.017305	0	0	0	0.057306	0	0	0	0	0
XM_123650.1	1.010891	0.295601	0.146119	0.05607	0.099484	0	0	0	0.181415	0.149584	0	0	0	0	0	0	0.510899	0.340491	0.772125	0.00702	0.242245	0	0	0.450369	0.295452	0.780016	0.644033	0.494187	0.257362	0.366423	0.506359	0.8673	0	0	0.560381	0	0	0.330342	0.559684	0.151285	0	0	0	0	0	0	0	0	0.081028
XM_122438.1	1.087027	0.428314	0.142928	0.093235	0.128202	0	0	0	0.106674	0.166836	0	0.051708	0.020321	0	0	0	0.52679	0.427645	0.679989	0	0.200168	0	0	0.512883	0.169297	0.505582	0.881585	0.633439	0.274696	0.423451	0.688079	0.902014	0	0	0.51492	0	0	0.241092	0.559026	0.170547	0	0	0	0	0	0	0	0	0
XM_125886.1	0.832234	0.382878	0.603028	0	0	0	0	0.044405	0	0.292206	0	0.045446	0	0.151348	0	0	0	0.051726	0.120118	0	0	0	0	0.501906	0.302576	0.223825	0.932987	0.585352	0.155136	0.348143	0.82659	0.742938	0	0	0	0.524375	0.398553	0.447272	0.837043	0	0	0	0.047473	0.167964	0	0	0.010157	0	0
XM_145942.1	0.673287	0.913599	0.404762	0	0.314841	0.29962	0	0	0	0	0.253301	0.180171	0	0	0	0.126672	0	0.025655	0.104008	0	0	0.029249	0	0.340058	0.521958	0.445674	0.797005	0.899864	0.195915	0.161998	0.894451	0.122966	0.085481	0.14429	0	0.227609	0.36031	0.511514	0.854734	0.484508	0	0.618991	0	0	0	0	0	0	0
XM_136096.1	1.855869	0.607982	0.613141	0	0.746002	0.58663	0.399498	0.357704	0	0	0.265103	0.016113	0	0	0	0	0	0	0	0	0	0	0	0.117884	0.862006	0.973494	1.1344	1.31633	0.000442	0	1.085963	0	0	0.38804	0	0	0.528041	0.815741	0.782807	0.781634	0	0.848712	0.939651	0	0	0.316826	0	0	0
XM_144625.1	2.204001	0.489461	0.639346	0	1.156315	0.938266	0.692033	0.22777	0.78568	0.219659	0.500643	1.057471	0	0	0	0	0	0	0	0	0	0	0	0.359962	1.156901	0.768777	0.964264	1.524262	0.42707	0.142444	1.283366	0	0	0	0	0	0	1.326766	1.410964	0.892455	0	0.704815	0	0	0	0	0.150372	0	0
XM_125496.1	1.442685	0.615706	0.444227	0	0.69536	0	0	0.344237	0.430087	0.199758	0.130272	0.724988	0	0	0	0	0	0	0	0	0	0	0	0.514961	1.001016	0.794329	1.176604	1.374239	0.411644	0.863564	1.02149	0.242841	0	0	0	0	0	0.610874	1.01523	1.149689	0	0.192316	0.215537	0	0	0.410074	0.375794	0	0
XM_144904.1	1.749974	0	0.68386	0	0.496714	0.573209	0.278976	0.366597	0	0	0.10433	0.287299	0	0	0.26397	0	0	0	0	0	0.173976	0	0	0.044007	1.111771	0.717092	1.439048	0.819056	0	0.377119	0.946066	0	0	0.112702	0	0.19609	0	0.431304	0.68826	0.613278	0	0.834162	0.016933	0	0	0	0	0	0
XM_123036.1	1.345959	0.019157	0.024382	0	0.401965	0.725777	0.282857	0.138745	0	0.083298	0	0.784357	0	0	0.266659	0	0.129947	0	0	0	0	0	0	0.370168	1.015079	0.962779	1.234356	0.820141	0	0.10715	0.401688	0.225848	0	0	0	0	0	0.889857	0.716873	0.507537	0	0.235447	0.50092	0	0	0	0	0	0.285121
XM_134574.1	1.561961	0	0	0	0.414814	0	0.40592	0.470153	0.243436	0.553646	0.313603	0.222458	0	0	0.215618	0	0	0	0	0	0	0	0	0.492571	0.848663	1.088233	1.134988	1.009615	0	0.493075	0.878873	0.195706	0	0.136741	0	0.210006	0	1.15541	0.617072	0.142214	0	0.478939	0	0	0	0	0	0	0
XM_129605.1	1.293247	0	0.582954	0	0.65516	0.256515	1.027033	0.814824	0.821338	0.573111	0	0.686631	0.324231	0	0	0	0.17321	0	0	0	0	0	0	0.044224	1.269427	0.734334	1.168182	1.358052	0	0.415012	1.007307	0.308532	0	0	0.442165	0.117564	0	1.023812	0.496551	0.224794	0	0.697064	0	0	0	0	0	0	0
XM_122843.1	0.895754	0.480275	0.41501	0	1.02034	0.178246	0	0.212842	0.246626	0.107494	0.178884	0.662125	0	0	0	0	0	0	0.118954	0	0	0	0	0	0.784952	0.350238	0.635586	1.580496	0	0.427981	1.26833	0.210233	0.001325	0	0	0	0	0.393548	0.79285	0	0	0.177669	0.25828	0	0	0.120171	0	0	0
XM_124432.1	0.67003	0.623041	0.306988	0	0.771721	0.087899	0	0.188565	0.377435	0	0.07614	0.358703	0	0.067927	0	0	0	0	0.241271	0	0.017994	0	0	0	0.795723	0.330934	0.63776	1.355113	0	0.569591	1.249781	0.913368	0	0.132235	0	0	0	0.328427	0.616835	0	0	0	0.454407	0	0	0.161687	0.865554	0	0
XM_136577.1	1.369633	0.508982	1.305043	0	0.83905	0	0	0.138105	0	0	0	0.270052	0	0	0	0	0.165135	0	0.101288	0	0	0	0	0.254006	1.730598	0.647731	0.675613	1.792472	0.144183	0.96089	1.541569	0.181953	0	0.664914	0	0	0	0.714364	0.344607	0.56572	0	0.453691	0.007503	0	0	0.127527	0.402385	0	0
XM_129838.1	1.694173	0.652069	1.098902	0	1.077809	0.17535	0	0	0	0	0.313896	0.41732	0	0	0	0	0.100956	0	0.006541	0	0	0	0	0.461414	1.24313	0.655909	0.77548	1.670197	0	0.749824	1.497335	0.608469	0	0.497289	0	0	0	0.870103	0.5294	1.217624	0	0.042672	0	0	0	0.027907	0	0	0.158291
XM_126087.1	1.489851	0.630267	1.336202	0	1.066485	0.192412	0	0	0	0	0.421379	0.588668	0.200049	0	0	0	0.1215	0.062652	0.022915	0	0.052933	0	0	0.751678	1.139456	0.473383	0.952131	1.587625	0	0.599219	1.351697	0.816421	0	0.543197	0	0	0	0.465186	0.71739	0.767704	0	0	0	0	0	0	0	0	0.120129
XM_143346.1	1.806796	0.767917	1.552417	0	1.594943	0.621103	0.285937	0	0	0.124915	0.227335	0.913996	0	0	0	0	0	0.158181	0	0	0.398919	0	0	0.79132	1.674536	0.941739	0.769321	1.896336	0	0.619668	1.361153	0.967699	0	0.482193	0	0	0	1.003008	0.940485	0.549192	0	0.375523	0	0	0	0.086295	0	0	0
XM_143976.1	1.497004	0.7104	1.47691	0	1.384825	0.436422	0.095221	0	0.087892	0	0.122562	0.686598	0	0	0	0	0	0.238857	0	0	0.358647	0	0	0.835939	1.54005	0.995897	0.857422	1.980311	0	0.776237	1.603309	0.774655	0	0.835251	0	0	0	0.828943	1.082149	0.138215	0	0.081746	0	0	0	0	0	0	0
XM_156350.1	1.327452	0.775536	1.543867	0	1.387196	0.440427	0.029914	0.087655	0	0.133793	0.134276	0.710501	0	0.040824	0	0	0	0.325148	0	0	0.445912	0	0	0.719939	1.659981	0.920514	1.16399	1.950738	0	0.861467	1.328573	0.952565	0	0.352993	0	0	0	0.814821	1.185505	0	0	0.251722	0	0	0	0	0	0	0
XM_137967.1	1.690616	0.685813	1.349528	0	0.723245	0.494108	0.070279	0.187289	0	0	0.046909	0.21864	0	0	0	0	0	0.09985	0	0	0.219146	0	0	0.511731	1.871674	0.893042	1.231898	1.833239	0	0.727822	1.478573	0.500855	0	0.273852	0	0.362459	0	1.032061	0.792416	0.094733	0	0.299131	0	0	0	0	0	0	0
XM_127478.1	1.172195	0	0.654579	0	0.424721	0.473549	0.129248	0	0.369631	0	0.310518	0.517664	0	0	0	0	0.717036	0.007038	0.491404	0	0	0	0	0.314813	0.999784	1.003496	0.949915	1.650303	0	0.540366	0.927763	0.514817	0	0	0.357542	0	0	0.011036	0.415882	0.456055	0	0	0.247653	0	0	0.048818	0.011282	0	0
XM_133763.1	1.280902	0.197323	0.577783	0	0.760235	0.431002	0.200425	0	0	0	0.747508	0.634686	0.006086	0	0	0	0.244719	0	0.414651	0.114378	0	0	0	0	0.980893	0.236093	0.657091	1.219336	0	0.325845	1.077298	0	0	0	0	0	0	0.481655	0.363488	0.941191	0	0	0.85649	0	0	0.658901	0.542929	0	0
XM_147885.1	1.576254	0	0.674896	0	1.104232	0.214687	0.054073	0	0	0	0.114865	0.705332	0	0	0	0	0	0	0.325266	0	0	0	0	0.423229	0.549132	0.673042	1.281411	1.607204	0.071059	0.978814	1.674205	0.483335	0	0	0	0	0	0.144377	0.554227	1.029497	0	0.213987	1.380979	0	0	0.050062	0.070455	0	0
XM_138522.1	1.318293	0	1.19562	0	1.085175	0.392292	0.227805	0	0.304687	0.119075	0	0.795115	0	0.014407	0	0	0	0.000212	0	0	0.123005	0	0	0.602847	0.498695	0.399568	0.968016	0.810912	0	0.582985	0.787244	0.494185	0	0.097006	0	0	0	0.344323	0.866638	0.31694	0	0.316486	1.724783	0	0	0	0	0	0
XM_122110.1	2.502702	0	0.683213	0	2.64752	0	0	0	0	0	0.005464	0.52056	0.049301	0	0	0	0	0	0	0	0	0	0	0.012621	1.576653	1.436701	1.875688	2.168354	0.414003	1.212609	1.413055	0.635706	0	0.350472	0	0.447608	0	2.229208	2.298001	0.475174	0.664055	1.107353	1.252945	0.939158	0	0.747373	0	0	0
XM_130446.1	1.015759	0.106274	0.527199	0	0.456379	0	0	0	0.324746	0	0	0.293888	0	0	0.173876	0	0.021617	0	0	0	0	0	0	0	1.073507	1.156766	1.226845	1.104494	0.156093	0	0.510773	0.070054	0	0.266734	0.024973	0.271848	0	0.392401	0.37916	0.752024	0	0.159664	0	0	0	0	0	0	0.016234
XM_123807.1	0.643619	0	0	0	0.222339	0	0.153243	0.11456	0	0	0	0.294991	0.072425	0	0.298138	0	0.244113	0.229793	0.688232	0.185518	0.040599	0	0.157524	0.265472	1.31963	1.346641	1.11937	1.041903	0.214101	0.28458	0.682374	0.293883	0	0	0.1614	0.379342	0.001948	0.745904	0.462681	0.360563	0	0.077337	0.381381	0	0	0.310298	0.218258	0	0.073856
XM_141021.1	1.321173	0.509082	0.108984	0.195189	0.065749	0	0	0.849615	0.480943	0	0	0	0	0	0.701386	0	0.221325	0.203005	0.073382	0	0.000816	0	0	0.626577	1.672281	1.546319	1.216037	1.238838	0	0	0.783119	0.258825	0	0.086423	0	0	0	1.069333	0.942949	0.444509	0	0.613193	0	0	0	0	0.258189	0	0
XM_122578.1	1.628197	0.21749	0	0.156786	0	0	0	0.828834	0.076668	0	0	0	0	0	0.731683	0	0.550069	0	0.081131	0	0	0.165712	0.041601	0.064481	1.71168	1.797192	0.663018	1.516792	0.705976	0.942223	0.934983	0	0.224715	0.103672	0.337816	0.004213	0	1.0797	0	0.859767	0	1.070191	0	0	0	0.027517	0.07276	0	0
XM_146320.1	1.157318	0	0.03014	0	0	0	0.142366	0.056169	0.21942	0	0	0.184192	0	0	0	0	0	0	0	0	0	0	0	0.073802	1.702823	1.321058	1.91772	1.926729	0.838361	0.988832	1.258217	0.516612	0.190198	0.156884	0.411228	0.220277	0	0.65462	0	0.781928	0	0.748385	0	0	0.139271	0	0	0.337214	0
XM_138654.1	1.637083	0	0	0	0	0	0.164035	0.915907	0	0.002728	0	0.17532	0	0	0.430295	0	0.059986	0	0	0	0	0.00696	0	0.562146	1.567497	1.549404	1.442539	1.507491	0.923565	1.113117	1.72406	0.034202	0	0	0	0.507457	0	1.521001	0.438022	0.896194	0	1.064297	0	0.230448	0	0	0	0	0
XM_124975.1	1.741658	0.027422	0	0.058148	0.015186	0	0	0.512457	0.06386	0.091528	0	0	0.135583	0	0.434245	0	0	0	0	0	0	0.093188	0	0.558452	1.466043	1.502516	1.590673	1.245258	1.07816	1.331668	0.915138	0.192587	0	0	0	0.284358	0	1.123683	0.462067	1.002392	0	0.936492	0	0	0	0	0	0	0
XM_140144.1	1.315305	0.06311	0.120682	0	0	0	0	0.723925	0.596061	0.02281	0	0.163033	0.158062	0	0.3869	0	0.100511	0	0	0	0.064922	0	0	0.525085	1.704614	1.318086	2.016422	1.464359	1.375599	1.656295	1.350435	0.411713	0	0	0	0.737614	0	1.158805	1.162521	0.884029	0	1.066143	0	0	0	0	0	0	0
XM_145995.1	1.549377	0.055532	0.052743	0.176401	0	0	0	1.211571	0.424165	0.346639	0	0	0	0	0.955191	0	0	0	0	0	0	0.460265	0	0.626239	1.767134	1.531101	1.879909	1.083789	1.111491	1.364598	0.704079	0.3095	0	0	0	0.37756	0	1.555755	0.690124	0.668887	0	1.593057	0	0	0	0	0	0	0
XM_123310.1	1.288641	0.180328	0.161651	0	0	0	0	0.791068	0.598737	0.153243	0	0	0	0	0.559439	0	0.178815	0	0	0	0	0	0	0.560189	1.737021	1.424919	1.733317	1.018933	0.925471	1.196161	0.570216	0.372768	0	0.052928	0.238817	0.313383	0	1.192854	0.222464	0.381757	0	1.071155	0	0	0	0	0	0	0
XM_122996.1	1.213052	0.161783	0.05958	0.025529	0	0	0	0.375176	0.58734	0	0	0	0	0	0.339077	0	0.211204	0	0	0	0	0	0	0.328044	1.209487	1.454542	1.479316	1.102807	0.603013	0.841779	0.82697	0.097013	0	0.015989	0	0.171872	0	0.76468	0.841022	0.143975	0	0.82664	0	0	0	0	0	0	0
XM_124789.1	1.081986	0.18247	0.545322	0	0.321615	0	0	0.495977	1.093663	0.172485	0	0.36619	0	0	0.394629	0	0	0.337217	0	0	0.181678	0	0	0.683961	1.604509	1.355897	1.19888	0.692452	0.620503	0.942155	0.469164	0.60006	0	0	0	0	0	0.491628	0.994858	0.13938	0	0.923015	0	0	0	0	0	0	0
XM_143216.1	1.076063	0.183993	0.438496	0	0.559872	0	0	0	0.770437	0.312146	0	0.351428	0.103918	0	0	0	0.212001	0.252593	0	0	0.231936	0	0	1.146981	1.071771	1.153487	1.148664	1.15936	0.456718	0.811641	0.595559	0.700741	0	0	0	0	0.20179	0.215492	0.997636	0.151396	0	0	0	0	0	0.296677	0	0	0
XM_132592.1	1.011357	0	0.115864	0.026068	0.43968	0	0	0.12689	0.469572	0.414569	0	0.382318	0	0	0.048542	0	0	0.342173	0	0	0.083704	0	0	0.863701	0.897378	0.923425	1.285905	1.025982	0.577188	0.852255	0.800654	0.752549	0	0	0	0	0.305814	0.532951	1.063545	0.1934	0	0.063233	0	0.091613	0	0	0	0	0
XM_142194.1	1.043836	0.245668	0.278106	0	0.389452	0	0	0	0.643931	0.244176	0	0.231219	0	0	0	0	0.218365	0.1416	0.02525	0	0	0	0	0.640671	1.038614	0.769034	0.958851	1.003462	0.329668	0.730944	0.994959	0.427561	0	0	0.006697	0	0	0.333115	0.721778	0.234059	0	0	0.173542	0	0	0.064094	0	0	0
XM_122814.1	1.092795	0.218676	0.128755	0	0.199619	0	0	0.329904	0.579106	0.126526	0	0	0	0	0.159709	0	0.362323	0.049016	0.316695	0	0	0	0	0.627675	1.243717	1.025211	0.893625	1.158868	0.432145	0.772567	0.693228	0.470432	0	0	0.061216	0	0	0.407641	0.756394	0.309794	0	0	0	0	0	0.075363	0	0	0
XM_124864.1	1.130375	0.254886	0	0.012654	0.232203	0	0	0.500634	0.639697	0.247298	0	0.025464	0	0	0.207671	0	0.182578	0.105953	0	0	0	0	0	0.532305	1.339808	1.322718	0.916811	0.905659	0.284097	0.74699	0.695679	0.41897	0	0	0	0	0	0.574298	0.7321	0.870076	0	0.145675	0	0	0	0.144318	0	0	0
XM_124569.1	1.005231	0.202423	0.068391	0	0.169758	0	0	0.211646	0.590683	0.0901	0	0.008013	0	0	0	0	0.13922	0.016355	0.025859	0	0	0	0	0.617337	1.106503	0.871755	0.810453	0.771684	0.372919	0.617945	0.604018	0.339981	0	0	0.009015	0	0	0.315434	0.454567	0.685144	0	0	0	0	0	0	0	0	0
XM_123795.1	1.130709	0.132959	0.14427	0	0.343694	0	0	0	0.614202	0.285724	0	0.219816	0	0	0	0	0.239403	0	0.210727	0	0	0	0	0.549174	0.903924	0.83529	0.624746	0.85176	0.056454	0.709756	0.589768	0.435656	0	0	0	0	0	0.357072	0.697993	0.914575	0	0.080151	0.088933	0	0	0.162762	0.027397	0	0
XM_122180.1	1.0604	0.102724	0	0	0.136312	0	0	0.223433	0.376486	0	0	0	0	0	0.078003	0	0.442451	0	0.583764	0	0	0	0	0.580759	1.080585	1.044976	0.675855	0.986553	0.471298	0.720154	0.710821	0.325315	0	0	0.175764	0	0	0.287633	0.582204	0.869691	0	0	0.779261	0	0	0.738108	0.284337	0	0.260199
XM_140459.1	1.061036	0.091663	0	0	0.149311	0	0	0.333663	0.140218	0	0	0.06567	0	0	0.16432	0	0.453093	0.05032	0.588241	0	0	0	0	0.424134	1.136221	1.091932	0.743083	1.164894	0.350168	0.790316	0.952478	0.13551	0	0	0.237529	0	0	0.273971	0.361912	0.526752	0	0	0.533751	0	0	0.181868	0.073924	0	0
XM_123940.1	1.489948	0	0.137787	0	0.01879	0	0.13151	0.208732	0.357358	0.161899	0	0.438522	0	0	0	0	0.37134	0.171564	0.242627	0	0.085763	0	0	0.246783	1.057659	0.876337	1.145831	1.465423	0.330867	1.061537	1.882147	0.711154	0	0	0.116482	0.105629	0	0.471885	0.467985	0.843877	0	0.00126	0.40354	0	0	0	0.164767	0	0.020881
XM_133796.1	0.752526	0	0.01809	0	0	0	0.145468	0.039017	0.136194	0	0	0.322519	0	0	0.154507	0	0	0	0	0	0	0	0	0	0.86191	1.083408	1.297552	1.275824	0.44825	0.760876	1.31384	0.276667	0	0	0.614299	0	0	0.531497	0.379359	0.630012	0	0	0.672151	0	0	0.035418	0.60543	0	0.225403
XM_123273.1	1.029291	0	0.32764	0	0.419127	0	0.288842	0.17021	0.035541	0	0	0.535317	0	0	0	0	0.468904	0	0.283689	0	0.035696	0	0	0.030936	0.778042	0.87548	1.288525	1.310464	0.202197	0.698109	1.185211	0.5614	0	0	0.323102	0	0	0.372118	0.562741	0.386615	0	0	0.41117	0	0	0	0.331227	0	0
XM_139286.1	1.035019	0.833812	0	0.118048	0	0	0	0.203801	0.398132	0.089468	0	0.38696	0	0	0	0	0.272243	0	0	0	0	0	0	0.482865	0.748178	0.834796	0.45857	1.089257	0.463312	0.417682	1.538897	0.937003	0	0	0	0	0.11348	0.851068	0.81072	1.091063	0	0	0.408249	0	0	0.640168	0.355833	0	0
XM_127190.1	0.381489	0.416146	0.012757	0.040093	0.262579	0	0	0.173058	0.497779	0.469162	0	0.685153	0	0	0	0	0	0	0.341566	0	0	0	0	0.172857	1.130412	1.007178	1.108396	1.219637	0.615209	0.383344	1.19045	1.072125	0	0	0	0	0	0.583545	0.752075	0.735945	0	0	0	0.160892	0	0.376119	0	0	0
XM_131778.1	0.789663	0.153003	0.049861	0	0	0	0.02521	0	0.257996	0.254896	0	0.381692	0	0	0	0	0.171878	0	0.032546	0	0	0	0	0.615632	0.775154	1.037521	1.00762	1.36297	0.607836	0.365594	1.317691	0.76766	0	0	0.159108	0.012178	0.126097	0.092251	0.80564	0.516584	0	0	0	0	0	0.709346	0.091294	0	0
XM_125800.1	0.882803	0	0.034104	0	0	0	0	0.173584	0.252099	0	0	0.211228	0	0	0	0	0.277389	0	0.272976	0	0	0	0	0.285081	1.066871	1.044052	1.535742	1.18502	0.628789	0.397769	1.175478	0.625759	0	0	0.171589	0.121937	0	0.567314	0.484932	0.571952	0	0	0.381887	0	0	0.793341	0.345177	0	0.016108
XM_122058.1	0.723239	0	0	0	0.295975	0.172859	0	0	0.122351	0.031205	0	0.329104	0	0	0	0	0.591719	0	0.750574	0.063039	0	0	0	0	1.026048	0.787132	0.854839	1.347388	0.106328	1.004639	1.415609	0.819627	0	0.135133	0	0	0.351982	0.308636	0.280126	0	0	0	1.17308	0	0	0.837116	0.367938	0	0.57092
XM_127998.1	0.691394	0	0.13331	0	0.231484	0	0	0.26934	0.257607	0.081847	0	0.279285	0	0	0	0	0	0	0	0	0	0	0	0	1.165353	0.841199	0.56873	1.086136	0	0.943977	0.99464	0.562506	0	0.293298	0.002913	0	0	0.561351	0.472675	0	0	0.03508	0.460521	0	0	0.667399	0.365003	0	0
XM_129216.1	0.634633	0	0.655653	0	0.345311	0.282415	0	0.599544	0.560067	0.613721	0	0.676922	0	0	0.174809	0	0	0	0.112887	0	0	0	0	0.438709	1.554765	1.000524	0.74151	1.294352	0	1.089961	1.150271	0.364803	0	0.20054	0	0	0	0.441494	0.525225	0	0	0	0.726594	0.167063	0	0.425122	0.533455	0	0
XM_148319.1	0.717313	0.551023	0.344164	0	0.134405	0.509099	0.410188	0.149937	0.531895	0.100625	0	0.678666	0.22235	0	0	0	0	0	0	0	0	0	0	0.133937	1.336759	0.600961	0.603028	1.142216	0	0.578819	1.303055	0.631632	0	0.146691	0	0	0.099305	0.435653	0.611704	0	0	0.11904	0	0.237467	0	0	0	0	0
XM_125825.1	0.678041	0	0.190926	0	0	0	0.252755	0.359341	0.096393	0.079523	0	0.514709	0.376564	0	0	0	0.316611	0.093381	0.045561	0	0	0	0	0.037295	0.816163	0.657827	0.777616	1.013407	0.229739	0.714295	0.819237	0.370568	0	0	0	0	0.023167	0.26042	0.444336	0	0	0	0	0	0	0.071752	0	0	0.019104
XM_134509.1	0.396605	0	0	0	0.00204	0.056877	0.292853	0.696727	0.257946	0.082124	0	0.821963	0.091769	0	0	0	0.209227	0	0.278803	0	0	0	0	0.171397	1.149621	1.115018	0.923542	1.045585	0.256279	0.905816	0.691912	0.539718	0	0	0	0	0	0.52187	0.469362	0	0	0	0	0	0	0.232554	0	0	0.091833
XM_134417.1	0.627712	0.125411	0.520411	0	0.245891	0	0.738007	0.95777	0.400938	0.205761	0.005077	0.746259	0	0.054892	0.231446	0	0.126688	0	0.046137	0	0.024295	0	0	0.054053	1.076475	0.843864	1.130882	1.223635	0	0.309922	1.36518	0.628889	0	0	0	0.002672	0	0.235447	0	0	0	0	0	0	0	0	0	0	0
XM_146816.1	0.74404	0.311037	0	0	0	0.385001	0.995966	0.517432	0.210384	0.16499	0	0.391537	0.195168	0.001892	0.27881	0	0	0	0	0	0.041988	0	0	0.59309	0.906424	0.562825	0.710274	1.137746	0.460324	0.834221	1.259765	0.373239	0	0	0.437043	0.218444	0	0.053289	0.222392	0	0	0	0	0.125588	0	0	0	0	0
XM_143936.1	1.253288	0	0.318558	0	0.250317	0	0	0.812686	0	0	0.017098	0.660249	0.411749	0	0.251815	0	0	0.633509	0.166931	0	0.371315	0.020783	0	0.659621	1.062087	0.910433	1.246762	0.799453	0.564888	1.126069	1.634544	0.616363	0	0	0	0.473873	0	0.632102	0.008192	0	0	0.124446	0	0.018351	0	0	0	0	0
XM_124731.1	0.79894	0	0.222175	0	0.50973	0.570508	0.437656	0.23725	0	0.284628	0.088232	0.633135	0	0	0	0.169392	0	0	0.29249	0	0.138585	0	0	0.440015	0.517687	0.536712	0.952484	0.689894	0.37357	0.545291	0.502488	0.49043	0.247333	0	0	0.142725	0	0.376369	0.27677	0	0	0	0	0	0	0	0	0	0
XM_127292.1	1.550583	0	0.570683	0	0.621953	0	0.213759	0	0.312881	0	0	0.517965	0.37846	0	0	0	0	0	0	0	0	0.083709	0	0.258721	0.804774	0.52768	0.732197	0.929864	0	1.013009	1.017374	0.774706	0.158337	0.074858	0.094882	0.165481	0	0.038647	0.392089	0.38906	0	0	0.169944	0	0	0	0	0	0
XM_137865.1	1.3598	0	0.746933	0	0.381484	0.070438	0.433838	0	0.619847	0.309477	0	0.691844	0.012516	0	0	0	0.166502	0.134089	0	0	0	0	0	0.678304	0.795327	0.801627	1.240831	1.232257	0.001627	0.546474	1.270825	0.619828	0	0	0	0.284428	0	0.123903	0.147117	0	0	0.072589	0	0.140924	0	0	0.061056	0	0
XM_149231.1	1.493061	0	0.13299	0	0	0	0.233915	0.220919	0.207163	0.178877	0	0.487964	0	0	0.121774	0	0.396804	0.165904	0.296941	0.060209	0.200478	0	0	0.868799	0.884835	0.89969	0.960993	1.349535	0.222711	0.298988	1.242718	0.384052	0	0	0	0	0	0.232309	0.40187	0.079769	0	0	0.388045	0	0	0	0	0	0
XM_132046.1	1.048965	0	0.305692	0	0.298973	0.002973	0.270506	0	0.648534	0.221644	0	0.742243	0.271543	0	0	0	0.14139	0.573018	0.434935	0	0.22018	0	0	0.97114	0.906361	0.588621	1.190331	1.032685	0.110818	0.171961	0.601821	0.746956	0	0	0	0	0.299512	0	0.574387	0	0	0	0.546103	0	0	0	0	0	0
XM_145631.1	1.088244	0	0.290911	0	0.441945	0.149976	0.191842	0	0.180556	0.027001	0	0.701307	0.004621	0	0	0	0.736964	0.428802	0.262142	0	0	0	0	0.517358	0.579394	0.721775	0.975335	0.886304	0.194018	0	0.852931	0.331782	0	0	0	0	0	0	0.768001	0.616364	0	0.053057	0	0.4832	0	0.150919	0	0	0
XM_132727.1	1.69499	0	0.162773	0	0.451133	0.232892	0.223711	0	0	0	0	0.561392	0	0	0.011026	0	0.699662	0.466078	0.761554	0.21524	0.096451	0	0	0.003581	0.67819	0.452565	0.538483	0.920898	0	0.692729	1.034904	0.59895	0	0	0	0	0	0.512415	0.773165	1.136867	0	0	0.351727	0	0	0.020225	0	0	0
XM_132261.1	1.021777	0	0.253169	0	0.059789	0	0.196199	0	0.102136	0.068835	0	0.287477	0	0	0	0	0.527886	0.196714	0.609411	0.147253	0.048235	0	0	0.191586	0.708189	0.675656	0.684534	1.045439	0	0.361278	0.674324	0.997799	0	0	0	0	0.061276	0.208248	0.223604	0.370341	0	0	0	0	0	0.12813	0	0	0
XM_131265.1	1.150841	0.219107	0	0.610873	0.079138	0.168559	0	0	0	0	0	0.10804	0	0	0.204359	0.089207	0.008181	0.089173	0.186206	0.373008	0.315784	0.389559	0.148091	0.33538	0.949756	0.850671	0.991802	1.206589	0	0.107419	0.756417	0	0.063224	0	0	0	0	0	0.213489	0	0	0	0	0.493088	0	0	0	0	0
XM_135069.1	2.511313	1.569419	0	0	0	0.71279	0	0	0.074966	0.607606	0	0.240518	0	0	0.290001	0.52601	0.218853	0	0.119012	0.12767	0.471745	0.901554	0.233855	0.850269	2.940341	1.555745	1.966458	3.112484	1.008621	0	0.676761	0.065313	0	0.15667	0	0	0	0	0.975989	0	0	0	0	1.372591	0.002778	0	0	0.093717	0
XM_146309.1	1.529621	0.538675	0.673297	0	0.169934	0.006011	0	0.519366	0	0	0	0.236824	0.20299	0.052914	0.984428	0	0	0	0	0	0	0	0	0.386738	2.000495	1.219852	1.041353	1.80971	0.056795	0.912281	1.128879	0.262835	0	0.144098	0	0	0	0.458626	0.272104	0	0	0.236624	0	0.55024	0	0	0.523111	0	0
XM_131452.1	1.157531	0	0.993228	0	0.557191	0.311478	0.554224	0	0	0	0	0	0	0.027565	0.386322	0	0	0	0	0	0.234695	0.395207	0.065522	0.566066	1.832322	1.231351	1.300985	2.062008	0	0.248878	1.176232	0.203523	0	0.520962	0	0	0.32809	0	0	0.01718	0	0.596881	0	0.446808	0	0	0	0	0
XM_127481.1	1.013639	0.231935	0.751882	0.422678	0.572198	0	0	0	0.206955	0	0	0	0	0	0.659455	0.233779	0	0	0	0	0	0.325317	0	0.540565	2.096807	1.694304	1.685086	1.464398	0.703387	0.261938	1.526953	0.4111	0.22224	0.897832	0	0	0.139635	0.159302	0.259787	0	0	1.213666	0	0.253175	0	0	0	0	0
XM_131153.1	0.905208	0.116544	0.621155	0.389413	0.795036	0	0	0	0.105684	0.135932	0	0	0	0	1.03628	0.050027	0	0	0	0	0	0	0	0.657932	1.642918	1.85874	1.368314	1.494087	0.697419	0.31554	1.315294	0.406999	0.156295	0.638594	0	0	0.172337	0	0.00397	0	0	0.799734	0	1.639653	0	0.137666	0	0	0
XM_143232.1	0.448664	0.257977	0	0.224504	0	0.29537	0.166663	0	0.069528	0.704358	0.824893	0.876913	0	0	1.123853	0	0	0	0	0	0	0	0.045676	0.549508	1.784365	1.465386	1.250361	2.111574	0.153284	0	1.070146	0.085187	0	0	0	0.629516	0	0.275927	0.13323	0	0	1.658249	0	1.466872	0.792894	0	0	0	0
XM_131562.1	0.835023	0	0	0.072879	0.56108	0.781354	0.620818	0.577412	0.069917	0	0	0	0	0	0.749016	0	0.073587	0	0	0.972758	0	0	0	0	1.29291	1.277341	1.458579	1.049192	0	0	1.945198	0.337378	0.047163	0.56199	0	0	0	0.487226	0.361728	0	0.043413	0.347642	0.03867	0.596358	0	0	0	0	1.424077
XM_130005.1	1.529822	2.724789	0.44256	0	0	0	0	0	0	0	0	0	0	0	0	2.47085	0	0	0	0	0	0	0	0	2.805292	1.709038	1.849289	2.763164	1.080967	2.130885	2.206775	1.780193	0.142219	0	0.183619	0	0.136109	0.54286	0.944963	1.761873	0	0.231754	0	0	0.020452	1.657335	2.155991	0.438782	2.665504
XM_122619.1	2.25552	1.954866	0.273535	0	0	0	0	0.091089	0.099151	0	0	0	0	0	0.202909	0	0	0	0	0	0	0	0	0	2.313857	1.758008	1.776928	2.376368	1.229676	1.173665	1.460619	0.81704	0.251473	0	0	0	0	0.966445	0.566017	2.604387	0	0.364517	0	0.751823	0	0.942573	1.312691	0.12872	0.976833
XM_135668.1	2.257894	0	0.004021	0	0	0	0.461433	0.384676	0.122839	0	0	0	0	0	0	0	0	0	0	0	0	0	0	0	1.323116	0.625735	1.289662	1.424186	0.470952	0.91808	0.884862	0.715617	0	0	1.400332	0.113747	0.626272	1.195036	0.945004	1.574902	0.5608	0.455228	0	0.500439	0	0.117226	0.835711	0	1.017981
XM_139745.1	3.206325	0	0.427588	0	0	0	0.336872	0.574109	0	0	0	0	0	0	0.314229	0	0	0	0	0	0	0	0	0	1.807228	1.189683	1.398649	2.074023	0.829236	1.445151	1.806162	0.863619	0	0	1.489224	0.116567	0.127664	1.247275	0.636036	1.023776	0	0.001677	0	0.508875	0	0.606704	1.260993	0	1.466024
XM_136279.1	3.089924	0	0.307562	0	0	0	0.290115	0.453857	0.018343	0	0	0	0.044812	0.08105	0.235218	0	0	0	0	0	0	0	0	0	1.692801	1.055788	1.352117	1.969883	0.96593	1.554768	1.847943	1.215558	0	0	1.441231	0.07619	0.465844	1.082427	0.771285	1.228176	0	0	0	0.770662	0	0.958212	1.417716	0.014819	1.784173
XM_144851.1	3.052048	0	0.482709	0	0	0	0.297514	0.266216	0.030764	0	0	0	0.058107	0	0	0	0	0	0	0	0	0	0	0	1.624465	0.945808	1.789761	1.666366	0.727226	1.334884	1.503653	1.405282	0	0	1.297119	0.575979	0.574816	0.795453	0.828423	0.725102	0	0	0	0.895354	0	0.825474	1.036334	0.169135	0.974873
XM_122482.1	2.586403	0	0.906382	0	0	0	0.468317	0	0.636169	0	0	0	0.38871	0	0	0	0	0	0	0	0	0	0	0	1.479567	0.485664	1.75549	1.890992	0.911356	1.396722	1.572601	1.05279	0	0	0.748758	0.596699	0	0.635367	0.922135	0.365899	0	0.283087	0	0.810648	0.238526	0	0.625243	0.564572	1.610227
XM_134563.1	2.57382	0	0.503758	0	0	0.033217	0.885134	0	0.193043	0	0	0	0	0.092682	0	0	0	0	0	0	0	0	0	0	1.632627	0.81363	1.418642	1.654924	1.121291	1.797134	1.31145	0.963275	0	0	0.917819	0.391512	0.272165	1.023317	0.745944	0.770678	0	0	0	0.830688	0	0.132142	0.964191	0.223321	1.826221
XM_122378.1	2.617045	0	0.454367	0	0	0	0.309032	0	0.255953	0	0	0	0.065528	0	0	0	0	0	0	0	0	0	0	0	1.660449	0.919056	1.424136	1.677086	0.547056	1.081498	1.313787	1.10877	0	0	0.792357	0.201992	0.443023	0.971605	0.831253	0.300567	0	0	0	0.755176	0	0.194587	0.592331	0.071517	1.875992
XM_126842.1	2.246481	0	0.753117	0	0	0	0.468104	0	0.455394	0	0	0	0.307907	0	0	0	0	0	0	0	0	0	0	0	1.450257	0.94744	1.445399	1.5143	0.707392	1.2633	0.907574	1.027935	0	0	0.496195	0.273975	0.428925	1.246458	0.93344	0.844609	0	0.284744	0	0.758664	0	0	0.364834	0.003296	1.59797
XM_133624.1	3.264649	0	0.259838	0	0	0	0.275002	0.456839	0	0	0	0	0	0	0.403713	0	0	0	0	0	0	0.040875	0	0	1.937439	1.179025	1.438317	1.325389	1.352646	2.066217	0.693274	0.781233	0	0	0.640299	0.377025	0	1.532365	0.456872	0.953449	0	0.722411	0	1.092707	0.040754	0	0.095825	0.259927	0.169099
XM_128655.1	2.476581	0	0	0	0	0	0	0.695464	0.327262	0.361734	0.52179	0.080253	0.105679	0	0.148003	0	0	0	0	0	0	0.083826	0	0	0.348895	0	1.361354	1.018762	0.635784	1.560079	0.026442	0	0.26829	0	0.027531	0	0.288272	0	0	0.099633	0.011003	0	0.347485	0	0	0.134189	0.378734	0.070724	0.804194
XM_143813.1	1.392254	0	0	0	0	0.20467	0.460718	0.572307	0	0	0.401616	0	0	0	0.230211	0.828045	0.677457	0	0.390599	0.581552	0	0.592313	0.10883	0	0.323118	0.937706	0	0.483076	0	0	0.766005	0	0.253094	0.306403	0.446685	0	0	0.913857	0	0.615371	0	0.248193	0.006944	0	0	0.113914	0.2247	0	0
XM_135450.1	2.353519	0	0.049172	0.359335	0.339865	0.826424	0.501367	1.562777	0	0	0.1949	0	0	0	0.994304	0.17727	0.362635	0	0.215234	0	0	0.743437	0.17996	0	0.247914	0.746228	0	0	0	0	0.894526	0	1.30072	0	0.945296	0	0	1.835107	0.059687	0.949973	0	0	0	0	0	0	0.030531	0	0
XM_145543.1	3.511922	0	0.186989	0	0	0	0.12196	1.304343	0	0	0	0	0.15587	0	0.803634	0	0	0	0	0	0	0.533534	0	0	0.686749	0	0.861277	0.198528	0.76147	1.354239	0.03262	0	1.45687	0.906998	0	0.526038	0	1.802458	0.148933	0.812925	0.571352	1.077036	0	0.72228	0	0	0.616401	0	0
XM_142226.1	1.659353	0	0.019425	0	0	0.529354	0.724582	0.654067	0	0	0.494935	0	0.119793	0	0.355568	0.567064	0	0	0	0	0	0.612289	0	0	0.965293	0.159059	0.05782	0.609138	0	1.020815	0.968861	0	0	0.480572	0.181121	0	0	0.638907	0	0	0.224106	0.435378	0	0	0	0	0	0	0.345908
XM_142425.1	2.166965	0	0	0.027064	0.14674	1.319116	1.479146	0.978484	0	0	0.728782	0.967708	0	0	1.213489	0	0	0	0	0	0	0	0	0	1.102933	0.93555	0.230095	0.955451	0.013494	1.413319	0.649115	0.752739	0	0	0.351416	0.558858	0	1.215234	0	0.639207	0	1.170315	0	0	0	0	0	0	0.021383
XM_135010.1	0.808901	0	0.356925	0.317958	0.430551	0.74191	0.838911	0	0.756102	0.328953	0.041499	0.582908	0	0	0	0	0	0	0.219064	0	0	0	0	0	0.29823	0.440465	0.284298	0.117751	0	0	0	0.620605	0	0	0	0.111418	0.236738	0.358808	0.734446	1.051983	0	0.190467	0	0.231665	0	0.555594	0.133039	0	0.497408
XM_131306.1	0.894969	0.139955	0.264427	0.326067	0.044386	0.431596	0.582759	0	0.438334	0.043099	0	0.223413	0	0	0	0	0	0	0	0	0	0	0	0	0.518314	0.167768	0.410907	0.784491	0	0.183998	0.418565	0.289821	0	0	0	0.186915	0	0.65237	0.723661	0.756445	0	0	0	0.180968	0	0.174722	0	0	0.368172
XM_147163.1	1.218719	0.010845	0	0	0.150232	0.158695	1.202907	0	0.139675	0.225952	0.388591	0.691441	0.028365	0	0	0	0	0	0	0.122112	0.047124	0	0	0.105007	0.928163	0.739993	0.88658	0.824132	0	0	0.026868	0	0	0	0.685119	0	0	0.997409	1.174317	1.288055	0	0.233911	0	0.24141	0	0.603237	0	0	0
XM_125946.1	1.269935	0.706344	0	0	0.010343	0.333406	0.700391	0.719997	0	0	0.479127	1.052558	0.314324	0	0	0	0.28871	0	0	0	0	0	0	0	0.741485	0.906291	0.520761	0.635721	0	0.440344	0.671736	0.038767	0	0	0.483457	0	0	0.769155	0.73889	0.382352	0	0.190011	0.430662	0	0	0.280788	0.172175	0	0.146644
XM_146708.1	0.980151	0	0	0	0	0	0.40889	0.814402	0.309193	0.294611	0.158998	0.440122	0	0	0	0	0	0	0	0	0	0	0	0	0.324138	0.594611	0.270903	0.430835	0.155155	0	0.500964	0	0	0	0	0	0	0.767115	0.560778	0.764562	0.173624	0	0.286748	0.037906	0	0.120421	0.301053	0	0.35437
XM_122767.1	1.01342	0	0	0	0	0	0.567995	1.108681	0.414459	0.50633	0.192851	0.541331	0	0	0	0	0	0	0	0	0	0	0	0	0.507064	0.799182	0.109124	0.257457	0.24357	0	0.361513	0	0	0	0	0	0	0.803429	0.788875	0.522486	0	0.023206	0.745283	0.218035	0	0.443516	0.449038	0	0.79813
XM_130911.1	0.599522	0.065771	0.344259	0.223522	0.30579	0.030382	0.136718	0.416576	0.174773	0	0	0.287089	0.02894	0	0.358586	0	0.046805	0.115183	0.133457	0.270002	0.172428	0	0.035201	0.282964	0.382118	0.75292	0.22192	0.138394	0	0.209896	0.202497	0.058229	0.076227	0.114502	0.283274	0	0.051251	0.620608	0.674612	0.260452	0	0.065303	0.428344	0.037836	0	0	0.267368	0	0
XM_124120.1	2.564837	0.261691	0.5488	0	0.37603	0	0	0.695473	0.684654	0.720453	0.040451	0.450517	0.481064	0	0	0	0.056537	0	0	0	0	0	0	0	0.601927	0.227244	0.001043	0.154847	0	1.215778	0	0	0	0	0	0	0	1.275512	1.173119	1.581292	0	0	0.486526	0.38622	0	0.127354	0.071908	0	0
XM_124786.1	0.720296	0	0.429521	0.432626	0.441138	0.007961	0.087931	0.417623	0	0	0	0.005287	0.198021	0	0	0	0	0	0	0	0	0	0	0.293663	0.61576	0.824206	0.451418	0.630459	0	0.174981	0.491486	0.378837	0	0	0.759147	0.332903	0.331445	0.875703	1.18014	0	0	0	0.391184	0	0	0.207846	0	0	0
XM_129899.1	1.329813	0.454429	0.423774	0	0.597305	0.604922	0.180777	0.332578	0	0	0	0.528757	0	0	0.026641	0	0	0	0	0	0	0	0	0.412713	0.923962	0.962701	0.803962	0.746754	0	0	0.584788	0.49308	0	0.126257	0.974598	0	0	0.796062	0.666126	0.213415	0	0.765143	0.461192	0	0	0	0.128435	0	0
XM_130198.1	1.271016	0.275732	0.446336	0	0.87921	0.49381	0.184831	0.502728	0	0	0	0.716538	0	0	0.117289	0	0.089858	0	0.508641	0	0	0	0	0.52863	0.787701	1.278059	0.620182	0.827511	0	0	0.597189	0.653107	0	0	1.214589	0	0	0.843003	0.670752	0.426858	0	0.560652	0.294927	0	0	0.454938	0	0	0
XM_148251.1	1.489301	0.317553	0.134052	0	0.487711	0.01618	0.342717	0.559384	0.3226	0.109146	0.007697	0	0	0	0.118566	0	0.546151	0	0.269278	0	0	0	0	0.249806	0.512506	0.537367	0.59998	0.80605	0	0	0	0	0	0	2.005454	0.429718	0.630596	0.148075	0	0.875037	0	0	0.198376	0	0	0	0	0	0
XM_128241.1	1.50029	0.442812	0.438491	0	0.76786	0.300038	0.064095	0	0.081893	0	0	0.126662	0	0	0	0	0.058676	0	0	0	0	0	0	0	0.504545	0.525447	0.486692	0.888578	0	0	0.396383	0.525298	0	0	1.45048	0.133803	0.356623	0.038243	0.166734	0.490511	0	0	0.48696	0	0	0.19035	0.097895	0	0
XM_126905.1	1.969437	0.36335	0.817973	0	0.68327	0.221924	0.064541	0	0	0	0	0.215453	0.039697	0	0	0	0	0	0	0	0	0	0	0.04052	1.009294	0.501029	0.719426	0.965811	0	0.299044	0.36204	0.477569	0	0.333592	1.124994	0.356729	0	0.423619	0.468802	0.215894	0	0.145515	0.135653	0.21878	0	0	0	0	0
XM_133945.1	1.875008	0.63106	0.741246	0	0.650666	0.403637	0.174048	0	0.130085	0	0	0.317439	0	0	0	0	0	0	0	0	0	0	0	0	0.930795	0.518469	0.629401	0.919966	0	0.177132	0	0.142956	0	0.495927	1.082001	0.430693	0	0.203799	0.157584	0.640757	0	0.251816	0.158348	0.398472	0	0.394029	0.199584	0	0
XM_125638.1	2.53441	0	0.285446	0.252798	0	0.229579	0.098242	0	0.023305	0	0	0	0	0	0.126152	0	0.004768	0	0	0	0	0.14964	0	0	0.116473	0.6064	0.548246	0.37648	0	0.048028	0.394543	0.104684	0	0.276754	1.433052	0.138565	0.093684	0.479807	0.265086	0.461159	0	0	0.300365	0	0	0.295933	0	0	0
XM_126091.1	2.00565	0	1.490707	0	0.607606	0.760089	0.867498	0.110016	0	0	0.306637	0.785666	0.144845	0	0.118148	0	0	0	0	0	0	0	0	0	0.613846	0.239786	0.057238	0.960823	0	0.776215	0.386749	0	0	0.062347	1.024329	0	0.706405	0.43747	0.547071	0	0	0.406065	0.63718	0	0	0.633324	0	0	0
XM_126090.1	1.827861	0	1.467033	0	0.628474	0.897976	0.85375	0.374775	0	0	0.333701	0.911844	0.462893	0.023802	0.224565	0	0	0	0	0	0	0	0	0	0.749719	0.322976	0.451434	0.864183	0	0.75549	0.347112	0	0	0	0.918402	0	1.123702	0.431904	0.60193	0	0	0.362826	0.098946	0	0	0.006179	0	0	0
XM_125215.1	0.180031	0.055219	0.286466	0	0.400363	0.364992	0.273457	0	0.143683	0	0.323852	0.683473	0.100435	0	0.131352	0	0	0.182136	0.486532	0.168304	0.115196	0	0	0.369572	0.226727	0.507219	0.409535	0	0	0	0	0.116078	0	0	0	0.136683	0	0.220408	0.339783	0.150962	0	0.323569	0.075934	0	0	0	0	0	0
XM_132069.1	0.799907	0	0.325324	0	0.688597	0.327685	0.316112	0	0.354501	0	0.128445	0.610625	0	0	0.330987	0	0	0.243996	0.372683	0	0.223752	0	0	0.275962	0.601972	1.110361	0.538024	0.604601	0	0	0	0.046382	0	0.060515	0	0	0.012049	0.287947	0.6607	0	0	0	0	0.104203	0	0.111027	0	0	0
XM_128150.1	1.081312	0.088921	0.914172	0	1.141108	0.379155	0.488891	0.254841	0.237421	0	0	0.842438	0	0	0.399129	0	0.522339	0.408857	0.020026	0	0.274433	0	0	0.590878	0.469083	0.612838	0.805598	0.366243	0	0.129772	0.294116	0.091754	0	0	0.381362	0	0	0.82898	1.212923	0	0	0.65716	0	0	0	0	0	0	0
XM_128697.1	1.000302	0	0.82486	0	0.763515	0.856123	0	0	0.213369	0	0.584494	0.885245	0	0	0.319065	0	0.642232	0	0.740324	0.699042	0.126119	0	0	0.328878	0.002386	0.633757	0.356024	0.635326	0	0	0.098613	0	0	0.170922	0.98237	0	0	0.471836	0.875837	0.905663	0	0.44772	0.165073	0	0	0.591289	0	0	0
XM_148815.1	1.527589	0	0.162972	0	0.269126	0	0	0	0	0	0	0.143195	0	0	0.8816	0	0.535794	0	0.68862	0.19872	0	0.00714	0.16722	0.505774	0.493734	0.736392	0.367737	0.622705	0.141947	0.189813	0.140651	0	0	0	0.804812	0	0	0.942942	0.85861	0.576777	0	0.231075	0.097556	0	0	0.051552	0	0	0
XM_132789.1	0.657826	0.316817	0.368017	0.629894	0.095489	0.529104	0.397069	0.335024	0.348077	0.221542	0	0.538932	0.200279	0	0	0	0.31973	0.117912	0.23852	0	0.216459	0	0	1.013684	0.152997	0.572284	0.308454	0	0.161988	0	0.105184	0.416789	0	0	0	0	0	0.62285	0.782106	0.361624	0	0.051711	0.075886	0.301058	0	0	0	0	0
XM_133811.1	0.584355	0.67425	0.252081	0.586654	0	0.294781	0.579196	0	0.458056	0.131179	0	0.268949	0.052673	0	0	0	0.446192	0.51621	0	0	0.451955	0	0	0.826097	0.260737	0.048624	0.36223	0.396997	0.078	0	0	0	0	0	0	0.240124	0.13364	0.534489	1.159603	0.239483	0	0.255395	0	0.046673	0	0	0	0	0
XM_133514.1	0.710163	0.222414	0.281729	0.298637	0	0.037609	0.168687	0	0.369836	0	0	0.250093	0	0	0	0	0.396511	0.429329	0.390049	0	0.38992	0	0	0.649162	0.58183	0.272213	0.312144	0.115247	0.118815	0	0	0.079076	0	0	0	0.143559	0.148619	0.385952	0.803232	0.256101	0	0.540864	0	0	0	0.018117	0	0	0
XM_127399.1	0.962413	0.388529	0.374389	0.164847	0	0	0.185474	0	0.365895	0.149363	0	0.302835	0	0	0	0.096433	0.66401	0.585602	0.191235	0	0.550929	0.069603	0	1.076291	0.441422	0.679485	0.636393	0.506871	0.132073	0	0.323206	0	0	0	0	0.255826	0	0.92322	1.143386	0.339865	0	0.407013	0	0	0	0	0	0	0
XM_133734.1	1.694218	0	0.138579	0.011604	0.073729	0.433802	0	0.063879	0	0	0	0	0	0	0	0.054898	0.320452	0.568046	0.322474	0.226791	0.716183	0	0.304468	1.410124	1.080888	0.92498	1.108175	0.742554	0	0	0.654265	0.345592	0.89957	0.437796	0	0.979496	0	0.656188	0.993597	0	0	0	0	0.042335	0	0	0	0	0
XM_130337.1	1.914558	0	0	0.215922	0.209013	0.357111	0	0.210043	0	0	0	0	0	0	0	0.161623	0.578411	0.529428	0.728718	0.397905	0.568613	0	0.217577	1.73836	0.975662	0.850896	0.558632	0.790694	0	0.280838	0.774356	0.29366	0.678725	0.432453	0.123338	0.530824	0	0.662212	1.139384	0	0	0	0	0	0	0	0	0	0
XM_131076.1	1.991656	0	0.092229	0.019538	0.445647	0.19345	0.445973	0.566058	0	0.112353	0	0.575239	0.100815	0	0	0	0.15657	0	0	0	0	0	0	0.69622	0.403946	0.859353	0.330983	0.197668	0	0	0.489312	0.334252	0	0	0.163171	0	0.153378	0.886154	1.11947	0.26377	0	0.278689	0	0	0	0.089172	0	0	0
XM_136154.1	1.864094	0	0.286437	0.131856	0.324631	0.269304	0.323436	0.092171	0.023222	0.00042	0	0.506165	0.00519	0	0	0	0.090298	0.029297	0	0	0.019851	0	0	0.713199	0.200997	0.668212	0.515332	0.201688	0	0	0.325016	0.069342	0	0	0.22201	0	0	0.54951	1.162582	0	0	0.226066	0	0.051329	0	0	0	0	0
XM_140157.1	1.739648	0.021159	0.448424	0.126863	0.224054	0	0.325298	0.043184	0.234779	0	0	0.15158	0	0	0.081422	0	0.561974	0.37673	0.389943	0	0.385577	0	0	0.960934	0	0.324531	0.602879	0	0	0	0.515618	0.461742	0	0	0.075507	0.069499	0	0.368149	0.794604	0	0	0	0.21177	0.153765	0	0	0.312862	0	0
XM_129313.1	1.480169	0.424954	0.403461	0	0	0.32037	0.155297	0	0	0.073253	0.032508	0.25741	0	0.418475	0.469485	0.103323	0.230404	0.528269	0.779265	0	0.517973	0.019247	0.255354	1.397802	0	0	0.15973	0	0	0	0.254475	0.295451	0	0.37047	0	0	0	0.408437	0.820255	0	0	0	0	0.467254	0.049407	0	0	0	0
XM_128546.1	1.329946	0.733742	0.43271	0	0.220487	0.124837	0.64309	0.408658	0.434541	0.334914	0.634897	0.935731	0	0.177154	0.780989	0	0.290897	0.225261	0	0	0.534164	0	0	1.117767	0	0	0.471256	0.100697	0	0.243534	0.091901	0	0	0	0	0	0	0.716302	0.692003	0.357711	0	0.063536	0	0.283864	0	0	0	0	0
XM_123633.1	1.09699	0	0.254477	0	0.081148	0.026051	0.364577	0.053097	0.493481	0.118853	0	0.707287	0.011625	0	0.194317	0	0.409641	0.587544	0.254766	0.414761	0.69068	0	0	1.162765	0.028128	0.37273	0.378698	0	0	0.254675	0.6634	0	0	0	0	0	0	0.568037	0.468453	0.165251	0	0.142903	0	0	0	0	0	0	0
XM_124476.1	1.029274	0	0.383959	0	0.151204	0.270209	0.700841	0	0.734502	0.155072	0	0.626817	0.116106	0	0	0	0.425972	0.565384	0.196793	0	0.535003	0.030869	0.090836	1.165772	0	0.038996	0.399128	0	0	0.166139	0.651249	0.217509	0	0	0	0	0	0.147016	0.522825	0.18822	0	0.009532	0.030591	0	0	0	0	0	0
XM_127083.1	0.731698	0.252478	0	0.012736	0	0.011741	0.492172	0.111597	0.403162	0.262884	0	0.01694	0	0	0	0	0.494276	0.11957	0	0	0.46451	0.103742	0.081639	0.768033	0	0.400179	0.430221	0	0	0	0	0.393628	0	0	0	0	0.213727	0	0.321971	0.01735	0.173818	0	0.15078	0	0	0.031495	0	0	0.390321
XM_148774.1	2.03232	0	0	0.345082	0.339157	0.573957	0.841498	0.221068	0	0	0.954554	1.12858	0.734418	0	0.719031	0.152355	0.031415	0.270255	0.890685	0.889938	0.573732	0	0.390889	0.876514	0.381183	0.339508	0	0.072452	0	0	0	0.24361	0	0	0	0.111415	0.148777	0	0	1.333771	0	0	0.411366	0.054245	0	0	0	0	0
XM_136985.1	1.878749	0	0	0	0	0	1.622486	0.151761	0	0	1.028809	0.666434	0	0.444343	0.454978	0	0.387153	0.197123	0.6207	0.294704	0.338344	0.01428	0.084068	0.413456	0.147214	0.350024	0.221183	0.740143	0	0	0.673774	0.30807	0	0	0	0	0	0.31656	0.223013	1.275589	0	0	0.525813	0	0	0.165493	0	0	0
XM_145023.1	1.406192	0	0	0	0	0.219711	1.592271	0.276952	0	0	0.549887	0.394592	0.141774	0.283819	0.337969	0	0.434199	0	0.776608	0.283546	0	0	0.138072	0.074723	0.155368	0.082788	0.538941	0.568918	0.009186	0	0.673108	0.33005	0	0	0	0	0	0.031696	0.000231	0.605253	0	0	0.716542	0	0	0.138176	0	0	0
XM_126824.1	2.262437	0	0.470755	0	0.034165	0.622854	1.486755	0	0	0.199545	0	0.089368	0.623375	0.802528	0.12433	0	0.269704	0.117448	0.30473	0	0.375001	0.553007	0.216466	0.153562	0.242932	0.002334	0.235572	0.134119	0	0	0	0	0	0	0	0.083923	0.010475	0.329963	0	0.274759	0	0	0.484814	0	0	0	0	0	0
XM_140061.1	2.39096	0	0.853188	0	0.266064	0.462857	1.113795	0.342782	0	0.058331	0.177792	0.308594	0.56839	0.971141	0.474079	0	0	0.25943	0	0	0.610646	0.710441	0.028938	0.343358	0.376398	0.270976	0.408704	0.070299	0	0	0	0	0	0.088484	0	0.339904	0	0.814449	0.461828	0	0	0	0.104464	0.132431	0	0	0	0	0
XM_127153.1	1.321994	0.226252	0.395876	0.003769	0.150605	0.561383	0.806968	0.350302	0.146642	0	0	0.368155	0.325963	0	0.375253	0	0.080595	0.344128	0.186669	0	0.366196	0	0.091707	0.579152	0.307108	0.381844	0	0	0	0	0	0.08138	0	0	0	0	0.161028	0.719931	0.705897	0.322695	0	0	0.107873	0	0	0	0	0	0
XM_130411.1	1.20028	0.208945	0.657659	0	0.35052	0.451979	0.66808	0.277164	0.228837	0	0.287394	0.606889	0.135766	0.283552	0.280768	0	0.147508	0.464409	0.48599	0.217126	0.507603	0.080448	0.160432	0.692528	0.290944	0.201067	0.404769	0	0	0	0	0.288957	0.035171	0	0	0.15282	0.266833	0.488751	0.534027	0.202345	0	0.056022	0	0	0	0.035162	0	0	0
XM_126046.1	0.893052	0.18503	0.536417	0	0.640223	1.20371	1.014642	0.410816	0.037959	0	0.091802	0.329051	0.20916	0.147739	0.449581	0	0.662571	0.433859	0.537016	0	0.509895	0.11286	0.325376	0.828827	0	0	0	0	0	0	0.053997	0.627785	0	0	0	0	0	0.713491	0.80388	1.030594	0	0	0	0.071096	0	0	0	0	0
XM_125076.1	1.324442	0	0.396499	0.259823	0.316296	0.446998	0.556713	0	0.052495	0	0.050056	0.202931	0	0	0	0	0.668463	0	0.476286	0.168708	0.036598	0	0	0.446429	0	0.284475	0.145652	0	0	0	0.099531	0.429288	0	0	0.244558	0	0.080944	0	0.637022	0.792331	0	0	0.485631	0	0	0.688053	0.115714	0	0
XM_126502.1	1.124432	0.475707	0.429032	0.616626	0.059934	0.162621	0.254806	0	0.224477	0	0	0.130249	0	0	0	0	0.523208	0.05257	0.486508	0.125675	0.085002	0	0	0.78197	0	0.259663	0.31879	0	0	0	0.266261	0.712493	0	0	0	0	0.548597	0.260986	0.726181	0.619654	0	0	0.717448	0	0	0.581823	0.25336	0	0
XM_125193.1	1.268337	0.307865	0.339966	0.309186	0.170905	0.28875	0.431033	0.056031	0.000649	0.006841	0	0.325187	0	0	0	0	0.26601	0.141999	0.466441	0.067201	0.115352	0	0	0.67404	0	0	0	0	0	0	0.022677	0.145104	0	0	0	0	0.338351	0.370183	0.381356	0.314713	0	0.009335	0.121539	0	0	0.337843	0	0	0
XM_132287.1	1.810478	0.408672	1.179234	0.323425	0.850424	0.507769	0.681288	0	0	0	0.039315	0.763611	0.003709	0	0	0	0.566709	0.093831	0.138407	0	0.56223	0.113234	0	1.063884	0	0	0	0	0	0	0	0	0	0	0.684776	0	0.434243	0.407998	0.409982	0.091793	0	0.080344	0.881774	0	0	0.819588	0	0	0.659992
XM_129064.1	1.725729	0.330509	1.103269	0.265004	0.515913	0.569933	0.875749	0.266335	0	0	0.058102	0.333249	0.066057	0	0	0	0.56531	0	0.289072	0	0.161023	0	0	0.689593	0	0	0	0	0	0	0	0	0	0	0.680988	0	0.2508	0.617214	0.264971	0.007629	0	0.221653	0.942309	0	0	0.370769	0.074348	0	1.01002
XM_130571.1	1.798706	0.805787	1.281394	0	0.83919	0.959283	0.980914	0	0.154803	0	0.406082	0.496625	0.189528	0	0	0	0.444734	0.024736	0.430363	0	0	0	0.123394	0.070865	0	0.307593	0.322082	0	0	0	0	0	0	0.079282	0.64976	0.29676	0.293609	0.166359	0.273349	0.232921	0.184085	0.381907	0.697704	0.242108	0	0.019894	0	0	0
XM_123967.1	2.261707	0.609935	0.833367	0	0.540637	0.73555	0.896213	0.505598	0.274867	0.107961	0.293636	0.948138	0.524622	0	0	0	0.357121	0	0.160224	0	0	0	0	0.406746	0	0	0	0	0	0	0.377201	0.160859	0	0	0.537524	0	0.271854	0.580765	0.662276	0.469186	0	0	0.813917	0	0	0.221359	0	0	0.166276
XM_124647.1	1.240209	0.717558	0.433637	0.005056	0.2342	0.968619	0.738768	0	0.004887	0.244813	0.351624	0.27233	0.061958	0.023645	0	0	0.470935	0.229644	0.567778	0	0.126716	0.005542	0.053564	0.216408	0	0.008511	0.363851	0.002382	0	0	0	0.036331	0	0	0.125814	0	0.429565	0.003964	0.491946	0.222668	0	0	0.357975	0	0	0.132125	0	0	0
XM_133349.1	1.778832	0	0.630108	0	0.383242	0.590805	1.0251	0	0.394712	0.432268	0.176115	0.137099	0	0	0	0	0.227776	0	0	0	0.118143	0	0	0.235308	0	0.414779	0.682484	0.333664	0	0	0.538996	0.500802	0	0	0.245889	0.182358	0.095941	0	0.161585	0.121634	0	0	0.123405	0.076514	0	0.011926	0	0	0
XM_130918.1	1.194493	0.352942	0.41614	0.248681	0	0.845552	1.556211	0	0.213185	0.021132	0	0	0.060488	0.032532	0	0	0.063241	0.146585	0	0	0.251046	0.389486	0	0.543656	0.338302	0	0.693236	0.382953	0	0	0.505309	0.747132	0	0	0.13187	0.429477	0.523611	0	0	0.320376	0	0	0.039318	0	0	0	0	0	0
XM_135315.1	1.001602	0	0.10349	0	0	0.372081	0.958461	0	0	0	0	0.036812	0.019849	0	0	0	0.314059	0	0.223646	0	0.136449	0	0	0.315543	0.238134	0.082483	0.207724	0.108098	0	0	0.793799	0.652206	0	0.045046	0	0.106237	0.339961	0	0.012867	0.173168	0.056309	0	0.76577	0	0	0.015757	0	0	0.046532
XM_125875.1	1.663906	0	0.189391	0	0	1.358698	0.449655	0	0	0	0	0	0.520486	0	1.010391	0	0	0.17595	0.224874	0.097016	0.296564	0.135132	0	0.871989	0.549737	0.667441	0.810444	0.478979	0	0	0.743708	1.076849	0	0	0	0.597862	0.486538	0.775589	0.466564	0.845485	0	0.580668	0.418688	0	0	0	0	0	0
XM_132191.1	1.25725	0.797797	1.116033	0.868387	0	0.443309	0.596234	0	0.282	0	0	0	0.325065	0	0	0	0.239341	0	0.237222	0	0	0.125855	0.031605	0.408985	0.184858	0	0	0	0	0	0.535887	0	0.090083	0	0	0	0	0.525413	0.19793	1.580953	0	0.06308	1.098342	0	0	0	0.276672	0	1.073469
XM_128774.1	0.845227	0	0.566976	0.375147	0.269311	0.372574	0.165408	0	0.335975	0	0	0.186603	0	0	0	0	0.26264	0.151176	0.026604	0	0.130318	0	0	0.349287	0	0	0	0	0	0	0.314057	0.116206	0	0	0	0.098431	0.130844	0.410785	0.675723	0.522472	0	0	0.361552	0.49141	0	0.25022	0	0	0.460178
XM_141924.1	1.342816	0.21948	0.254281	0.369626	0.456458	0.281848	0.618985	0.046165	0	0	0	0.134831	0	0	0	0	0.815203	0.16341	0.553969	0	0.156886	1.172139	0.246692	0.482276	0	0	0	0	0	0	0.757456	0	0	0	0	0	0	1.184648	0.643354	0.965951	0	0.091703	0	0.667006	0	0.29219	0.505639	0	0.262048
XM_122752.1	3.66369	0	0.111448	0.577122	0	0	0	0.534475	0.122228	0	0	0	0.091678	0	0	0	0	0	0	0	0	0	0	2.072221	0	0	0.223055	0	0	1.728934	1.248179	2.05627	0.501695	0.823354	0.390204	0	0	1.380713	1.283403	2.932266	0	0	0.252194	0.884988	0	1.191775	1.465366	0	0.450244
XM_123249.1	2.215107	0.613272	1.203222	0	0	0.188655	0	0.074678	0	0	0	0	0	0	0.291363	0	0.232203	0	0.47127	0	0	0	0	0	0.461222	0.426905	0.310519	0	0	0.623954	1.260735	1.425	0	0.527809	0	0.140792	0	0.507487	0.148669	1.702227	0	0	0	0.385347	0	0.39892	0.174124	0	0.420112
XM_131921.1	3.148552	0.365178	0.220393	0.595133	0	0.336002	0.214233	0	0	0.081647	0	0	0	0	0.214275	0	0	0	0.615666	0	0	0	0.149224	0	0	0.05851	0.341796	0.038069	0	0	1.051459	0.792723	0.561243	0.539751	0	0.62653	0.157372	0.257236	0	1.43468	0	0.180163	0.65618	0.355655	0	0.320485	0	0	0
XM_123305.1	4.342074	0.364039	0	0.560255	0	0	0	0.478939	0.278269	0.403307	0	0	0	0	0.310387	0	0.462172	0	0.164791	0.201409	0	0	0	0.635333	0.295522	0	0.102071	0.598923	0	0.071152	2.01616	1.167017	1.586563	0	0	0.112218	0	1.233803	0.745467	3.582323	0	0	0.439287	0	0	0.90069	0.587836	0	0
XM_133777.1	3.111736	0.466255	0.062076	0.144895	0	0	0	0	0.776188	1.149789	0.390239	0.174819	0.512574	0.284206	0	0	0	0.555848	0	0.176103	0.840695	0	0.279065	0.447485	0	0	0.038818	0	0	0.209334	0.251501	0.33012	1.06292	0.118234	0	0	0.266192	0	0	3.644492	0.448513	0.287694	0	0	0.261765	0	0	0.148442	0
XM_132714.1	5.148903	2.063583	1.990696	0.056439	0	0	0	0.181611	0	0.280035	0	0	0	0	0.939271	1.276705	1.584306	1.582806	2.305535	2.750901	2.694561	2.526653	1.730406	0.758563	0.164058	0.205295	0.14933	0.349983	0	0	0.613679	0	0	0	1.068944	0.067501	0	0.520278	0.159397	3.85169	0.573073	0.642224	0.299808	0.465918	0	0	0.185245	0	0.415169
XM_141455.1	5.265097	0	0.285682	0	0	0.464216	0.09079	0.019299	0.877468	0	0	0.063423	0	0	0	0.508781	0.79001	0	0.275579	0	0	0.623443	0	0	0.357484	0.705118	0.48849	0	0	0.066842	1.251367	0.312347	0	0	1.425847	0	0.307986	0.461939	0	5.167039	0	0.377198	0	0	0	0	0	0	1.779838
XM_125156.1	4.328217	0.572042	0	0	0	0.363501	0.164303	0	0	0	0.310632	0	0	0.130676	0	3.43591	1.726775	0	0.135738	0	0	0.552633	2.266541	0	0	0.366528	0.604036	0	0	0.067963	2.532776	0	0	0	1.67261	1.892623	2.598871	0.316562	0.138434	6.409613	0	1.154847	0	0	0	0.117507	0	0.357679	1.168945
XM_158828.1	1.434067	0	0.394126	0	0.116003	0	0	0	0.518186	0	0.18291	0.089673	0	0.741852	0	0.671817	0	0	0	0.138794	0.505457	1.571853	0	0.008464	0	0	0	0	1.050921	0.639923	1.192786	0	0.102156	0.505767	0.020183	0.265765	0.394663	0	0.551741	2.260201	0.966692	0	0	0	0	0.178527	0	0.244282	0.248759
XM_124749.1	5.297706	1.775489	0.725989	0.570772	0.723511	0.075664	0	1.591483	0	0	0.813727	0.916589	1.285838	0	1.103685	0	0.974544	0	0.502552	0	0.869584	2.807762	1.379318	0	0	0	0	0	0	0	0	0	0.782665	0.315479	0.299701	0	0.106989	0.502617	0	3.039199	0	0.234774	0	0	0	0	0	0	0
XM_131520.1	5.373726	1.193335	0	0.23221	0.021539	0.456221	0	1.468908	0.661615	1.455091	0	0	0.476461	0	1.223567	0.13591	0.635713	0.21101	0.069953	0	0.292284	1.580888	1.039032	0.456233	0.03187	0.413927	0	1.530706	0	0	0.279757	0.132314	0.468595	0	0.371817	0.77959	0	0.816539	0	0.00314	0.13959	0.24659	0	0.020875	0	0.115313	0	0.218911	0.919978
XM_124426.1	1.566868	1.639991	0.247372	0.958809	0.771799	0.847122	0	0.612156	0.509774	0.324253	0	0	0.388914	0.080257	0.459863	0	0	0	0	0	0	0	0	0	0	0	0	0	0	0	0.345574	0.286616	0	0.489525	0	0.378728	1.151211	0.442493	0	0.773255	0.079744	0.265557	0.139706	0	0	0.718327	0	0	0
XM_128471.1	1.20073	1.066725	0.616453	0.586192	0.554826	0.470496	0.251055	0.105133	0	0	0	0	0	0	0.535856	0	0.368157	0	0.278694	0.351363	0	0.139387	0	0	0.326377	0.148901	0	0.271995	0	0	0	0	0	0.426366	0	0	0.914648	0.132663	0.130447	0	0.115192	0	0.371173	0	0	0.712105	0	0	0
XM_149098.1	2.664345	2.01177	0.799889	0.646391	0.844705	1.580135	0.048898	0.706868	0	0	0.493699	0.522318	0	0	0.478167	0.065473	0.521958	0	0.226739	0	0	0.021174	0.529754	0	0	0.077997	0	0	0	0	0.284301	0.241338	0	0	0	0.104355	0.275281	0	0	0	0	0	0	0	0	0.164055	0.0883	0	0
XM_142111.1	2.636636	0.639378	0.868911	0.378878	0.611779	0.141103	0	1.165297	0	0	0	0	0	0	1.038891	0	0.246972	0.355148	0.400706	0.509104	0.518103	0.359848	0.640652	0.306127	0.053433	0.407071	0.067086	0.145519	0	0	0.116238	0	0	0.109474	0.390982	0	0	0	0	0.040146	0	0	0	0.092697	0	0	0	0	0
XM_140703.1	3.119479	1.928037	0.66242	0.151449	0	0.0135	0	0	0	0.111883	0	0	0.158097	0.3783	1.733744	0	0	0.31003	0	0	0.463382	0	0.232896	0.665331	0	0	0.638802	0	0	0	0.671495	1.022014	0.141223	0	0	1.467333	0.800448	0	0.851371	0	0.243493	0	0	1.698216	0	0	0	0	0
XM_131216.1	3.678372	2.032754	0.292475	0.020981	0.424608	0	0	0	0	0	0.36725	0.255056	0.703954	0	0.737651	0	0	0	0.180964	0.066991	0	0.106738	0	0	0.971432	0.887792	0.890034	0.913578	0	0	1.106414	1.068093	0.921996	0.029443	0	0	0	0.824515	0.562792	0.166561	0	0.678881	0.139216	0	0	0	0	0	0
XM_135223.1	3.654258	2.010306	0	0.368217	0	0.325399	0.286172	0.237202	0	0	0	0	0.16925	0.210816	0.044234	0	0.358913	0	0.88127	0.544468	0	0	0.187615	0	1.387204	0.67612	0	0.561235	0	0	1.370093	1.430614	0	0.125561	0.137186	0	0	0.491777	0.270579	0.064912	0	0.219859	0.341517	0	0	0.076414	0.625081	0	0
XM_122609.1	5.588713	5.442555	2.7862	0	0	0	0	0	0	0	0	0	0.780696	0	0.381114	0	0.289566	0	1.414133	0.718832	0.127928	0	0	0.430963	0.732152	0.825699	2.818647	1.54954	0.707965	0	2.558444	2.806501	0	0.415509	0	0.505064	0	0	0	0.901764	0	0	0.366183	0.248563	0	0.682908	0.629709	0	0
XM_147229.1	4.724363	3.882275	2.168279	0.505088	0.060012	0	0	0	0.385689	0.345474	0.127263	0.103958	0.019603	0.267672	0	0	0	0.392824	0	0.756756	0.555899	0.776579	0.080035	0.141973	0	0	1.198844	0	0.470713	0	1.591468	2.076905	0.131846	0.430179	0	0	0	0	0	0	0	0	0	0	0.532676	0	0.127082	0.270447	0
XM_122351.1	3.003431	3.65846	1.583047	0.319184	0	0.305964	0	0.470067	0	0	0.241161	0.159842	0	0	0.093895	0.197662	0	0	0	0.81322	0	0	0.350925	0	0	0	0.938908	0	0.292146	0	1.992054	3.282111	0.383394	0.173525	0	0.210045	0	0.107191	0	0	0.27813	0.572406	1.688116	0	0	0.515853	0	0	0
XM_123777.1	3.66381	4.226093	1.944681	0	0	0	0	0	0.554423	0.417889	0.557757	0.511043	0	0	1.357602	0	0	0.089666	0	0	0.162496	0	0.671535	1.017067	0	0	0.305347	0.128983	0	0.049934	2.572535	2.547298	1.505623	0	0.080603	1.597948	0	0.324031	0.762556	0	0	0.477149	0.103467	0	0	0	0.306128	0	0
XM_125634.1	4.609396	4.013573	1.686118	0	0	0	0	0	0.403069	0.564492	0	0	0	0	1.232715	1.083237	0.301821	0.424692	0	0	0.273707	0.047433	0.651137	0.828625	0	0	0	0.148448	0	0.554567	2.653317	2.024922	0.897368	0	1.245922	0.788728	0	0.373591	0.679393	0	0	0	0	0	0	0.029381	0.430303	0	0
XM_125661.1	4.731046	3.587255	1.627705	0	0	0	0	0	0.441742	0.199071	0	0.222136	0	0	0.993818	0	0.533018	0.310646	0.208	0	0.244654	0.304693	0.620946	1.101569	0	0	0	0	0	0.592436	2.176064	1.859667	0.471248	0	1.256046	0.910087	0	0.154676	0.685105	0	0	0	0.363449	0	0	0.24706	0.577509	0	0
XM_124642.1	3.169197	2.384359	1.275204	0	0.081955	0	0	0	0.63921	0.562307	0	0.18183	0.18873	0	0.193759	0	0	0	0	0	0	0	0	0.4099	0.297363	0.285233	0.673879	0.543767	0.2142	0.294444	1.761576	1.13066	0.420673	0	0	1.273948	1.382889	0.810222	0.869949	0.06238	0	0	0.782473	0	0	0	0.002501	0	0
XM_126099.1	3.728431	2.057208	0.554834	0.116056	0.005174	0.157256	0.04342	0	0	0.036766	0.355102	0.005781	0.074731	0.0933	0.116016	0	0.140155	0.149026	0	0.083703	0.006632	0.379364	0.212317	0.004804	0	0.081753	0.553659	0.171682	0.487683	0.033109	2.670643	2.005714	0.262632	0.07067	0	0.840124	0	0	0	0.48876	0	0.33213	0	0.147021	0	0	0	0	0.258587
XM_133341.1	3.526849	3.955602	0.974867	0.638588	0	0	0.145053	0	0	0.04887	0.522039	0.517866	1.172632	0.489155	0	0	0	0	0	0.598039	0	0	0	0	0	0	0.396142	0	0	0	1.560797	1.751845	0.868313	0	0	0.712872	0.271598	0.401872	0.877506	0	2.16668	1.302137	1.669603	0	0.212596	0	0.426211	0	0.541159
XM_124830.1	4.511627	3.993001	1.020898	0.628341	0	0	0	0	0	0	0	0	1.042779	0.477266	1.259678	0	0	0	0.236623	0.413588	0.153385	0.302544	0	0	0.592281	0.465484	1.218073	0.460802	0.60205	1.725808	2.305921	1.424997	0	0.508354	0.358348	0	2.309451	0	0	0	1.750261	1.820653	3.662077	0	0	0	0	0	0
XM_123640.1	3.743777	2.854244	0.922241	0	0.68615	0	0.228888	0	0.058995	0	0.476375	0.450593	0.291148	0	0	0	0	0	0	0	0	0	0	0	0.35458	0.292039	0.322775	0.177735	0	0	1.098261	0.609846	0.056656	0.446778	0	0.219526	1.515887	0	0.298638	0.881173	0.130873	0.643155	1.373065	0	0	0	0	0	0
XM_134564.1	2.485191	2.507073	1.116707	0	0.749405	0.224387	0.142419	0	0.017642	0	0.303649	0.231549	0.17703	0	0	0	0	0	0.000684	0	0	0	0	0.05735	0	0.252121	1.036046	0.58487	0	0	0.642255	0.530665	0	0	0	0.571368	0.954503	0	0.403043	0.704836	0	0.413776	0.955317	0	0	0	0	0	0.12533
XM_127275.1	2.568413	2.5907	1.343042	0.645721	0.805578	0.101363	0.443992	0	0	0	0.173328	0.110021	0.904928	0	0.065305	0	0	0.090127	0.039607	0	0	0	0	0	0	0.233351	0.569853	0.64884	0	0	0	0	0.04196	0.221648	0	0.948124	0.874068	0.495023	0.398909	0.737828	0	0.636004	0.196979	0	0	0	0	0	0
XM_124374.1	3.001304	1.460379	0.54129	0	0.235427	0.566923	0.448699	0	0.019899	0	0.003665	0.074333	0.096526	0	0	0	0.147062	0	0	0	0	0	0	0	0.088814	0.059865	0.689348	0.699699	0	0	0.753802	0.592382	0	0.459528	0.107252	0.990511	0.190562	0.45704	0.481556	1.057757	0.014785	0	0	0	0	0	0	0	0
XM_135540.1	3.164525	1.891865	0.849655	0.459354	0.801036	0	0	0	0	0.092302	0	0	0.092073	0	0	0	0	0	0	0	0	0	0	0.288744	0.022752	0.143359	0.96995	0.378029	0	0	1.102144	1.170303	0	0.232773	0	1.525234	0.363187	0	0.125698	0.619154	0	0	0.167857	0	0	0.760937	0.247491	0	0
XM_130377.1	6.519322	4.612946	2.361263	0	3.043116	0.514305	0	0	0	0.116071	0	0	0.983149	0	0.243717	0.168012	0	0.365083	0.153763	0	0.152663	1.541892	0.426451	0	0	0.277554	1.097492	0	0.458958	0.398427	1.847588	1.924252	0.024822	0	0	2.691691	0	1.66255	0	4.164086	0	0.037657	1.015271	0	0	0	0	0	0
XM_149510.1	2.980951	1.887283	1.143349	0	1.585715	0.247221	0.312795	0.22563	0.557604	0.385692	0.286089	0.965871	0.476649	0.46541	0	0	0	0	0.082875	0.042317	0	0.058602	0.319158	0.224146	0	0.019996	0.074853	0	0	0	0.57725	0.434238	0	0.115042	0	0.604253	0.166323	0	0.130937	0.9466	0	0	0.294423	0	0	0.306394	0.090177	0	0
XM_132347.1	2.411236	1.319914	1.09545	0.121513	1.326996	0.487869	0.033081	0	0.259091	0.026983	0.709386	0.524757	0.122369	0.125846	0.204555	0	0	0	0	0	0	0	0	0.032911	0	0	0	0.058999	0	0.031312	0	0.204327	0	0.310453	0.30247	0.69264	0.604799	0.804433	0.763729	0.289026	0	0.116156	0.889631	0	0.139551	0.37553	0.06929	0.032279	0
XM_135249.1	4.602089	5.130451	2.960047	1.482827	2.599086	0.353148	0	0.431977	0.26696	0.8094	0	0	0.593522	0	0	0.881961	0	0	0	0	0	0	0	0	0	0	0	0	0	0	0.985523	0.324565	0	0.502249	0.437078	0.41509	1.085096	1.724155	1.576306	2.290364	0	0.091463	0	0.081905	0	0	0	0	0
XM_122077.1	3.168491	2.697541	1.366339	0.732752	1.576377	0	0	0.318415	0	0	0	0	0.533673	0.164293	1.098816	0	0.255641	0	0	0	0	0.234402	0	0.044091	0	0	0.419726	0	0	0	0	0	0	0.828358	0	0.656714	1.283581	1.037752	0.632188	2.275512	0	1.164603	0.270113	0	0	0.939552	0	0	0.03231
XM_143732.1	2.813137	1.341078	0.57698	0.101392	0.844056	1.016477	0	0	0	0.360305	0.64656	0.020746	0	0	0	0	0.210051	0	0.301586	0	0	0	0	0.0516	0	0	0.620481	0	0	0	0.17256	0.239496	0	0.49359	0	0.498239	0.39536	0.575461	0.448304	1.456965	0	0.359041	0.843396	0	0	0.847876	0	0	0.186542
XM_123333.1	6.664818	3.565878	2.200367	0.924558	1.91427	2.228667	0.403571	0	0	0	0	0	0.831341	0	0.610425	0	0	0	0	0	0.232914	2.031217	0	0.468329	0	0	0.256241	0	0	0	0	0.457863	0	0.371613	0.341114	1.384077	1.400594	1.743047	1.766251	3.393692	0	0.840904	2.125018	0	0	0.525851	0.172866	0	0
XM_123005.1	4.705123	2.950689	1.135916	0.689117	1.511673	0.92787	0.154612	0	0.044012	0.111307	0.142501	0.033583	0.501613	0.221339	0	0	0	0.199478	0	0.156091	0.391302	0.750331	0.339249	0.114668	0	0	0	0.099732	0.403152	0.159252	0.456506	0.054469	0.183718	0.14676	0	0	2.225516	1.885833	1.895743	1.957118	0.15883	0.878661	0.113692	0	0.245872	0	0.131598	0.51112	0.220238
XM_122048.1	3.832167	4.528034	1.391093	0	0.16911	0	0	0.380335	0.30937	0.182144	0	0	0.079067	0.126621	0.077271	0	0	0	0	0	0	0	0	0.207367	0	0	0	0	0.130518	0	0	0	0	0.073883	0	0	1.556988	0.402639	0.631033	2.331905	0.325312	0	1.759926	0	0.578097	0	0	0.784444	0.117987
XM_125923.1	4.372044	3.695388	0.898616	1.324011	0	0.310978	0	0.971191	0	0	0.150645	0	0	0	0.328879	0	0.079337	0.295096	0.677867	0.741845	0.072613	0.248346	0.384144	0	0.218032	0	0	0	0	0	0	0.186772	0.434661	0.247945	0	1.413166	0.700704	0.785298	0.291538	2.917065	0	0.054387	0.210744	0	0	0.432121	0	0	0
XM_126336.1	4.265049	4.436292	0.772729	0	0.446357	0	0	0	0	0	0	0	0.491874	0	0.353867	0	0	0	0	0.193302	0.312303	0	0.118934	0.082818	0.740893	0.742861	0.308682	0	0.134784	1.878828	0	0	0	0	0	1.697707	0	0.806878	0.130519	2.396617	0.876073	0.868919	0	0.403593	0	0	0.171615	0	0
XM_147235.1	2.851454	2.487152	0.335743	0.651541	0.952921	0.416591	0	0.815684	0.041792	0	0.525378	0.451498	0.705493	0	1.028811	0	0	0.06246	0.653809	0.009412	0	0	0	0	0	0	0	0	0	0	0	0	0.049648	0	0	0.998724	1.354748	0.66656	0	1.018915	1.550667	0.228555	0	0	0	0.070696	0.349484	0	0
XM_126490.1	1.804386	1.787679	0.976188	0.312397	1.117582	0	0	0	0.543705	0	0.001	0.33209	0.228843	0	0	0	0	0	0	0	0	0	0	0.411182	0.254901	0.271034	0.195692	0	0	0	0	0.034022	0	0.054732	0	0.381367	0.54115	0.252432	0.508381	1.175886	0.181892	0.251381	1.11302	0	0	0.202639	0.139368	0	0
XM_123731.1	2.03951	3.115195	2.071541	0.111364	2.109632	1.129342	0.428177	0	0.047738	0.167866	0.277228	0.697092	1.275506	0.218854	0.173258	0	0	0	0	0	0	0	0	0	0	0	0	0	0	0	0	0.501324	0	0.710339	0.232218	0.847142	0.821818	0.844397	1.289166	0.111396	0	0.825629	1.595128	0	0	0	0	0	0
XM_147265.1	2.142376	2.119065	1.054212	0.171734	1.195209	0.781118	0	0.309782	0.111282	0	0	0.442566	0.526263	0.373492	0	0	0.326148	0.139994	0.45408	0	0.116387	0	0	0	0	0	0	0	0	0	0.063929	0	0	0	0	1.092882	0.195226	0.344685	0.798011	0.074296	0	0	0.642541	0	0	0.469425	0.528008	0	0
XM_131496.1	2.502637	2.742979	1.529195	0.470519	0.986596	0	0	0.750574	0.327642	0	0	0.117884	0.717361	0	0.622076	0	0	0	0.10006	0	0.257477	0	0	0.965984	0	0	0	0	0	0	0	0.48359	0	0.74683	0	1.234392	0.56517	1.130455	1.05279	0.062055	0	0.613044	1.339832	0.093354	0	0.311685	0	0	0
XM_122829.1	3.348538	3.605073	0.861525	0	0.091675	0	0	0	0	0	0	0	0.312944	0	0	0	0.239369	0.871221	0.591042	0.722091	0.753215	0.295813	0.13532	1.091293	0	0	0	0	0	0	0.2974	0.53323	0	0	0	1.941214	0.675122	0.307896	0.70293	0.177345	0	0.836499	0.614678	0	0	0.260309	0.112236	0	0
XM_124026.1	3.792465	3.169757	2.06009	0.582337	0	0	0	0	0.201862	0	0	0.006077	0.504349	0	0.434733	0.44606	0.746685	1.258689	1.098309	0.162654	0.916372	0.773587	0.872071	1.22074	0	0.473062	0.734729	0	0	0	0	0	0.866812	0.266241	0	0.863372	0.229654	0	0	0	0	0	0.281232	0.173387	0	0	0	0	0
XM_138443.1	3.630139	1.369325	0.967762	0.026236	0.961958	0.051021	0.144485	0	0	0.027184	0	0.367719	0.444492	0.556903	0.258246	0	0	0.667401	0	0	0.674781	0	0.241464	0.182778	0	0	0	0	0	0	0	0.029778	0.027486	0.495216	0	0.622422	0.19979	0.198698	0.708025	0.76019	0	0	0.094092	0.28004	0	0	0	0	0
XM_148688.1	2.750171	1.363235	0.630353	0	0.443129	0	0	0	0.207032	0.130323	0.307011	0.334419	0.027497	0.219059	0.096579	0	0.140207	0.594658	0.549348	0	0.487358	0	0	0.148597	0	0	0	0	0	0	0	0.264299	0.214933	0.201973	0	0.62117	0.763457	0.024803	0.197141	0	0.261554	0	0	0	0	0.077226	0	0	0
XM_136960.1	4.850997	3.395431	1.308748	0	0	0	0	0	0.07468	0.467091	0.587797	0.001688	0.305767	0.363364	0	0.11307	0.328311	0.088873	0	0	0.042129	0.657662	1.006809	0.28461	0.190794	0.117351	0.54733	0.315912	0.357236	0	0.294119	0.223539	0.488764	0.012457	0.53101	0.168938	0.572201	0.044142	0	0.732063	0.305296	0.382122	0.037776	0.0742	0.444063	0	0	0.269954	0.385414
XM_135143.1	3.527711	3.379259	1.073263	0.223564	0.094636	0	0	0	0.056427	0	0	0	0	0	0.042817	0	0.833352	0	0.094572	0	0	1.799747	0.178755	0.007837	0	0.17037	0.586116	0.100605	0	0	1.760828	1.460316	0	0	1.413842	0.304639	0	0	0	1.631322	0	0.261875	0	0	0	0	0	0	1.015286
XM_122354.1	6.594751	4.203541	2.000448	0	0	1.582313	0	0.694463	0	0	0	0	0	0	0.779195	1.375943	0.875853	0	0.609868	0	0	2.170468	0.465622	0	0.455233	0.640074	0	0.728488	0	0	1.157563	0	0	0	0.629459	0	0	0.332166	0	4.84302	0.337605	0.769417	0.190115	0	0	0	0.043449	0	0.65537
XM_131586.1	5.332147	4.282866	1.22113	0.163318	0	0.632105	0	0.034301	0	0.221002	0	0	0	0	0	0.817297	0	0.284403	0	0.700421	0.295404	2.026579	0	2.077882	2.114267	0.732759	0	1.296927	0	0	0	0	0.360105	0.392067	0	0.542384	0	0.975632	0	2.141437	0	1.200314	0.05957	0.652247	0.510575	0	0	0.026449	0
XM_131579.1	5.334953	3.9424	1.396311	0.421678	0.676793	0.67521	0.007115	0	0.151578	0.245963	0	0.083855	0	0.489149	0.232448	0	0	0	0.120694	0.305158	0	1.143557	0.08466	0.042663	0.257106	0.024444	0.337157	0	0	0	0	0.14467	0	0.090821	0	0.240757	0.04331	0.448354	0.182643	2.132519	0.483493	2.263096	0.245063	0.849301	0.16305	0	0	0.555722	1.150246
XM_133419.1	4.958298	3.80057	0.936949	0	0.089268	0.096508	0	0	0	0	0	0	0	0	0	1.376781	1.331365	0.809289	0.703755	1.021198	0.943467	1.422199	0.73418	0	0.099864	0.951894	0	0	0.244231	0	0	0	0	0.150322	0.630945	0	0	0	0.010961	0.599545	0	0.322081	0.206536	0	0	0	0.080932	0	0.051596
XM_127939.1	7.547848	4.814147	1.861865	0.265764	0.025066	1.026848	0	0.808094	0	0	0.348297	0	0	0	0.702254	0.160851	0.033694	0	0	0.187709	0	1.92325	0.72542	0	0	0.476408	0.281409	0.678713	0	0	1.303575	1.149917	0.379051	0.20154	0.849396	0.102006	0	0.415594	0	1.507544	0	0.466827	0.064589	0	0	0.538183	0.129137	0	0
XM_134833.1	4.53868	3.406056	0.83304	0	0	0	0	0.107971	0.25579	0.450266	0.085424	0.255966	0.195559	0.210152	0.121687	0	0.584663	0	0	0	0	0.969949	0	0	0	0	0.380557	0	0.517588	0	0.328242	0.493301	0	0.193668	0.404806	0	0	0	0	0.602429	0.123531	0	0.203773	0	0	0.034788	0	0	0.430749
XM_122517.1	6.149975	3.599004	1.185554	0	0.191971	0.213254	0	0	0	0.450112	0	0	0	0.064813	0	0.669485	0.957259	0.743397	0	0	0	2.014246	0.469257	0.260818	0	0	0	0.484906	0.932241	0.004891	0	0.071883	0	0.175235	0.602232	0	0	0	0	0	0.273859	0.218398	0	0	0.996749	0	0	1.162089	0.241574
XM_123366.1	7.530857	4.392144	2.696065	0.03676	0.105781	1.388148	0	0	0.420139	0	0	0.268725	0	0.51534	1.030464	0	0	0.640884	0	0.427475	0.563773	3.014061	0	0.156925	0	0	0.309229	0	0.504648	0	1.425806	0.401037	0	0.069979	0.046385	0	0	0	0.231977	0	0	0	0	0	0.791352	0.626647	0	0.466365	0
XM_128690.1	5.106471	2.179921	0.952796	0	0	0.527246	0.356208	0	0	0	0.256589	0.121782	0	0.091834	0	0	0	0	0	0.220403	0.157982	0.850651	0	0.469472	0	0	0.465561	0	0	0.228705	0	0	0.113264	0.684157	0.291889	0.416695	0	0	0.115141	0	0.1268	1.265061	0	0	0.295647	0	0	0.124299	0
XM_135580.1	4.790469	3.885835	1.711617	0	0.376	0	0	0	0.170175	0	0	0.100755	0.245032	0.675557	0	0.079448	0	0	0.012552	0.886354	0	0	0.423615	0	0	0	0.208917	0	0	0	0	0	0.143054	0	0	0.010164	0	0	0.134926	0.681616	0.750336	0.920647	0.009454	0	0.029448	0.515224	0.61766	0	0.921666
XM_124045.1	3.98952	3.583457	1.264868	0	0.669861	0	0.311867	1.322278	0	0	0	0	0	0	0.397677	1.138488	0	0	0.220902	0	0	0.866657	0	0.189807	0.629826	0	0	0.089474	0	0	1.000397	0	0	0	0.28679	0.647447	0.276903	0.394473	0	0.910201	0.606966	0.905694	0	0	0	0	0	0	0.747132
XM_135508.1	3.428359	5.081298	0	0	0.048907	0.441106	0.333639	0.95989	0	0	0	0.338084	0	0	0.335855	0.574909	0.998071	0	0.620781	0	0	0	0	0	0	0.70404	0	1.154397	0	0	1.024082	0	0	0	0	0.089898	0	0.360492	0	0.250572	0	0.604735	0.26078	0.034003	0	0	0.443842	0	1.009013
XM_127475.1	3.684757	4.906173	2.017834	0.112235	0	0.118742	0	0.457599	0	0	0	0	0	0	0	1.574231	0.928768	0	0.382157	0	0	0.917902	0	0	0.179336	0	1.324969	2.955894	0	0	0.940112	1.127823	0	0	1.21745	0.376099	0	0	0	0.167307	0.464599	0.099222	0	0.463347	0	0.613263	0.350154	0	1.288304
XM_122104.1	6.687592	5.8032	3.668333	0	0	2.325668	0	0.271232	0	0	0	0	0	0	0.930508	0.806103	0.438635	0	0.003245	0.117269	0	1.873159	0	0	0.397222	0.334116	2.171165	0.139874	1.505806	0	0.72873	0	0	0	1.33507	0	0	0.768842	0.250014	0.512156	4.21963	1.932983	0	0	0	0.304071	0	0	0.418696
XM_132892.1	4.666142	6.065311	4.667036	0.780682	0	1.062459	0	0	1.1333	0	0.668211	0	0	0	0	0	0	0	0.548784	0	0	1.375299	0	0	0	0	1.836217	0.506896	1.845411	0	0.799755	0.486265	0.557007	0.41118	0.540481	0.163921	0.346539	0.211093	0.523878	0	0	1.645002	1.184673	0	0.280487	0	0.552905	0.716908	0
XM_131626.1	3.340553	4.979891	3.747457	0.317379	0	0.338254	0	2.424823	0.9153	0	0	0	0	0	0	0	0.195408	0	0.700405	0	0	1.182119	0	0	1.043656	0	1.035624	0.01917	0.3263	0	0.213372	0.18242	0	0.558409	0.254247	0.444777	0.207153	0	0.177373	0	0	0	1.63296	0.034612	0	0	0.962225	0.078175	1.465281
XM_133068.1	3.738374	4.004281	2.05759	1.4926	0	0	0	0	2.377798	0	0	0	0	0	0	0.670962	0	0	1.534078	0.250183	0	1.704205	0.272639	0	0.646495	0.458814	0.571039	1.475136	0	0	0.410022	0.205208	0	0	1.303434	0	0	0.384078	0	0	0	1.687499	1.458958	0	0	0	0.590224	0.047567	2.34622
XM_150025.1	5.064552	4.323813	2.315193	2.779019	0	0.050269	0	0	0.842339	0.096418	0.264907	0	0	0	0	0	0	0	0	0.20604	0	3.58713	0.076139	0.346275	0.19216	0	0	0	0.501855	0	0	0	0.37568	0.612366	0	0	0.28424	0	0	0.482812	0	0.961526	0.791216	0	0.832885	0.733415	0.056206	0.726841	0
XM_128117.1	1.355529	0.867916	0.771607	0.093083	0.323535	0.431805	0.336065	0	0	0	0	0	0.465336	0	0	0	0	0	0	0	0.046692	0.728656	0.161094	0	0	0	0.017977	0.069922	0	0	0.322623	0.596055	0.019029	0.189557	0	0.287813	0.313649	0	0	0	0	0	0.168104	0.277439	0	0	0.853272	0	0
XM_134096.1	2.969339	3.619909	1.569016	0	0	0	0	0	0.103364	0	0.0967	0	0.570865	0.761438	0.097958	0.793505	0.394762	0.666686	0.573937	0	0.557856	0.353429	0.995554	0	0	0.226245	0	0	0	0	0.198326	0	0	0	0	2.541591	0.569245	0.362316	0	0	0	0	0	0	0.015953	0	0	0.270259	0
XM_134911.1	2.263452	1.5085	0.70867	0.180965	0	0	0	0	0.065993	0	0.356026	0	0.549218	0.512792	0	0	0	0.286568	0	0	0.229514	1.1296	0.44638	0.159635	0	0	0.434094	0.042873	0.166121	0	0	0	0.353447	0.177122	0	0.506395	0	0	0	0.167082	0.584679	0	0.392298	0.795281	0.427451	0	0.098488	0.504813	0
XM_129546.1	3.783943	1.012773	1.046221	0.248058	0.532343	0.179862	0	0	0	0	0	0	0.200976	0	0	0	0	0	0	0.453586	0	1.014616	0	0	0	0	0.004291	0	0	0	0.389662	0.03604	0.849717	0.375938	0.030298	0.371741	0	0	0.154699	0	0.080325	0.098049	1.176635	0.466612	0	1.244732	0.778837	0	0
XM_135630.1	2.877257	1.132558	0.683133	0.840998	1.652502	0	0	0	0.057733	0.749362	0.026306	0.483975	0.737718	0.757798	0	0.295421	0	0	0	0	0.2045	0	0	0.517328	0	0	0	0	0	0	0	0.059795	0.825803	0.729374	0	0.555768	1.126058	1.144344	1.083561	0	0	0	0.415122	0.335704	0	1.014873	0.263745	0	0
XM_128113.1	3.207959	1.567083	1.159669	1.115172	1.825667	0	0.296434	0.319281	0.393736	0.62551	0	0.635919	1.139621	0.719777	0.013824	0	0	0	0	0	0.401873	0	0	0.557565	0	0	0	0	0	0	0	0	0.733269	0.715762	0	0.944938	1.313902	1.522284	2.103465	0	0.285955	0.101046	0	0.933851	0	0	0	0	0
XM_131472.1	3.910428	0.705449	0	0.381659	0.092204	0.626242	0.23553	0	0.286383	0.036831	0.500009	0	0	0.023637	0.601565	0	0	0.262315	0	0	0	0.377735	0	0.14605	0	0	0.199525	0.375499	0	0	0	0	0.331644	0.669381	0	0	0	1.282784	1.514609	0.481091	0.965941	0.599419	0	0	0	0	0	0	0
XM_140603.1	2.995397	0.02947	1.273149	0.697499	0.801821	0.252592	0	0	0.506853	0	0	0.293695	0.392322	0.39886	0.170512	0	0	0	0	0	0	0	0	0.309844	0	0	0.268826	0	0	0	0.172828	0.166454	0	0	0.521296	0.281738	0.554667	0.410401	0.90146	0	0	0.086607	0.152147	0.783751	0.128088	0.179741	0	0.138381	0
XM_142750.1	3.142311	0	0.987993	0.537286	0.551411	0.594016	0.494811	0.25526	0.352875	0	0	0.630859	0.73686	0.573964	1.081169	0	0	0	0	0	0	0	0	0	0	0.286909	0.170915	0	0	0	0.673841	0.095481	0	0.227589	0.427989	0.476422	0	0.9382	0.327398	0	0	0.360844	0.1338	0.654209	0	0	0.300058	0	0
XM_140602.1	2.563221	0	0.75049	0	0.536455	0	0	0.441945	0.168829	0.294915	0	0.373283	0.374153	0.137845	0.621691	0	0	0	0	0	0	0.020656	0	0.336282	0	0	0.113169	0	0.086682	0.288546	0.962934	0	0	0	0.089788	0.064802	0	0.326446	0.845966	0.277036	0	0.367957	0	0.761314	0	0	0	0	0
XM_125316.1	2.962224	0.080102	0.046514	0.088283	0.19588	0.204383	0.018631	0.095367	0	0.199983	0.070896	0.078771	0.017193	0.130828	0.451079	0.060466	0.285495	0.031449	0.037568	0.198686	0.02058	0.285766	0.766055	0	0	0.023546	0.288898	1.197494	0.163403	0.505453	0.8111	0.016409	0.102198	0.149098	0.260816	0.851691	0.126776	0.066314	0	0.199692	0.012653	0.04785	2.29592	0.274288	0.30281	0	0.089673	0.385155	0.17302
XM_136546.1	2.948523	0.116105	0.48293	0	0.222185	0	0	0	0.357589	0.314145	0	0	0.063214	0.433585	0	0.023766	0	0.303667	0	0.035515	0.011928	0	0.355508	0.134679	0.244461	0.10936	0.073936	0.571614	0.803519	0.557771	1.215963	0	0.482722	0.282846	0	1.877871	0.435113	0	0	0.014785	0.309504	0.42381	0	0	0.668223	0.032313	0	0.578932	0.356096
XM_154504.1	5.763735	0	1.229676	0	0	0	0	1.203438	0.369359	0	0	0	0	0	0.597367	0.290017	0	0.563895	0	0	1.124673	0	0.449174	0	0.949015	1.169721	0.759592	1.826098	0	0	3.264194	1.079369	0	0.193924	0	0.698114	0	1.008994	0.257747	1.447585	0	0.005985	0	0.027953	0	0.049164	0	0	0
XM_135142.1	2.492623	0.195186	0.484938	0	0.274803	0	0	0	0	0	0	0.123519	0.053438	0	0	0	0	0	0	0	0	0	0	0.165175	0.451774	0.228316	0.80262	0.809209	0	0	0.823989	0.133243	0	0	0	0.042661	0.307343	0.652542	0.972281	0.525102	0	0	0	0	0	0.337136	0.432407	0.155521	1.020753
XM_150009.1	4.639518	0.171878	0	0.598861	0.333688	0.261568	0	0.199903	0	0	0	0.144549	0	0.034969	0	0	0	0	0	0.366777	0	0	0.778497	0.357244	0	0.489497	0.205484	2.557724	0	0.210594	0	0	0	0.533181	0	1.672155	0.238635	0.182613	0.896349	1.510117	0.474244	0	0	0.361998	0	0	0	0	0.752923
XM_131558.1	2.520432	0.155803	0.062194	0.16511	1.276524	0.145436	0.017936	0	0.187595	0.179618	0.114276	0.054094	0.190852	0.227659	0.140698	0	0	0.211211	0.156297	0.034246	0.962539	1.127469	0.131734	0.108883	0	0.0015	0	0	0.322151	0.208092	0.046452	0.092744	0.096953	0.014433	0	0	0.818408	0.001494	0.24183	1.203616	0.893673	0	0.067336	0.514456	0.428299	0.449699	0.360246	0.600243	0
XM_131203.1	3.744569	0.488208	0.030472	0	0	0.245913	1.161196	0.639906	0.210042	0.031445	0.164763	0.33744	0.386034	0	1.578852	0	0	0	0	0	0	0.479157	0	0	0	0.716434	0.704392	0	0	0.332037	0.446931	0.278216	0.785156	0.368001	0	0.664031	0.414686	0	0	1.101829	0.122694	0	0	0.82001	0	0.941524	0.628866	0	0
XM_128106.1	3.512906	0	0	0	0	0	1.20231	0.442196	0	0	0.041118	0	0.407638	0.279933	0.003382	0	0.280633	0	0	0	0	0.406719	0	0.260817	0	0.053462	0	0.325141	0.476906	0.514372	1.190839	0	0	0	0	0.203851	0	0.826821	1.160469	1.164477	0	0	0.40754	0	1.047636	0	0	0.829405	0.467688
XM_125596.1	3.837956	0.485639	0	0.044439	0.343401	0.624791	0.511526	0	0.023469	0.063316	0	0	0.696184	0	0	0.528244	0	0	0	0	0	0.187887	0	0	0	0	0	0.039603	0	0	1.111689	0.25725	0	0	0	0	0.521258	0.587803	0.348053	1.582769	0	0.045421	0.977726	0	0	0.04492	0.328805	0	0.356765
XM_143097.1	5.984138	0.392676	0.502619	0.219354	0	0.056673	0.013415	0	0.470874	0	0	0	0	0	0.117921	1.435578	1.284554	0	0.812551	0	0	1.516952	0	0	0.25683	0	0.022671	0.897414	0.208439	0.195847	0.124313	1.133008	0	0	1.559843	0	0	0	0	0	0	0	1.644382	0	0	0.006523	0.760576	0	1.367162
XM_163637.1	4.896471	1.047312	0	0.71924	0	0.289647	0.31613	0.659536	0	0.55063	0	0	0.284457	0	0.091723	0	0.471884	0.084884	0	0.046473	0	0	0.904652	0	0	0.041523	0	0	0	0	0.262391	0	0	0	0.329808	0	0	0.222272	0	0.798985	0.667278	0	0.391328	0.572069	0.482635	0	0.461274	0.537766	0.776297
XM_133738.1	2.760912	0.925392	0.10968	0.685456	0	0.224053	0.067911	0.101443	0	0	0.1915	0	0.307636	0	0.067934	0	0.608678	0.118233	0.908232	1.221354	0.127651	0.05417	0.982169	0	0.174135	0	0.043991	0	0.024256	0.069633	0.301292	0	0.060455	0.224251	1.117998	0.083117	0	0.512418	0	0.127788	0.15937	0	0.446595	0	0	0.777048	0.492589	0	0.539047
XM_126445.1	4.674065	0.330644	0.272135	0.296043	0	0.113448	0	0.015229	0.172481	0	0	0	0	0.21183	0	0.235248	0.060669	0	0	0	0.448661	0	0	0.04131	0	0	0	0	0	0	0.180744	0	0.804282	0.147104	0	0.279307	0	0	0.372091	0.5425	0	0	0.1449	0.214733	0.256646	0	0.975438	0	0
XM_135672.1	4.892861	0.054041	0.354709	0	0.026622	0.352983	0.303624	0	0.062461	0	0.540755	0.000223	0.406066	0.733278	0.19483	0	0	0.474078	0.105188	0.53432	0.522318	0.171206	0.164343	0.046282	0	0	0	0	0	0	0	0.221032	0.456358	0.362547	0	0.592309	0.383963	0	0	0	0	0	0	0.626413	0.428559	0	0	0	0
XM_145035.1	3.87361	0	0.000179	0	0	0.078665	0	0.198728	0.606591	0.78894	0.374939	0	0.444409	0.460121	0	0.807726	0	0	0	0	0	0	0	0	0	0.711275	0.019287	0.14759	0	0	0	0	0.867917	0.014152	0	0.396925	0	0.351339	0.151782	0	0.53522	0	0.512848	0	0	0.321883	0.298572	0.068275	0.178967
XM_154105.1	4.438162	0	0	0.005389	0	0	0	0	0.207611	0.004336	0	0	0	0	0.33424	0	0	0.365637	0	0.531835	0.119719	0	0	0	0.102022	0.067189	0	0.429949	0.422994	0.321245	0.659405	0	0.232505	0	0.189705	0.644863	0.017381	0.01324	0	0	0	0.670066	0	0.519949	1.047905	0	0	1.078916	0.151982
XM_131285.1	6.026205	0	0.130464	0	0.224173	0	0	0	0.294315	0.382314	0	0	0	0.766384	0	0	0	0.498564	0	0	0.646416	2.244596	0.012208	0.667864	0.009572	0	0	0	0.846008	0.606714	0	0.282201	0	1.034655	0	0.006893	0.807974	0	0.210798	0.153333	0.193955	0	0	0.319046	1.095571	0	0	1.223014	0
XM_153804.1	3.536514	0	0.487551	0	0.830113	0.340024	0.173455	0.385146	0.170685	0.91699	0	0.591535	0.394696	0.51612	0	0	0	0.23954	0	0.600543	0	2.178999	0	0.290365	0	0	0.112955	1.047969	0.114203	0	0	0	0	0.044435	0.038219	0	0.311247	0	0	0.706591	0	0.013621	0	0.316283	0	0.587054	0	0.457817	0
XM_151878.1	5.297057	0	0.541705	0	0.281378	0.504361	0.802894	0	0	0.638057	0	0.888718	0.01846	1.820399	0.059852	1.022965	0	0.945819	0	0	0	3.365683	0	0.613926	0	0	0.467699	0	0.066413	0.095807	0	0	0	0	0.294427	0	0	0	0	0	0	0	0	0.036711	0.379372	0	0	0.565598	1.061729
XM_135247.1	2.264454	0.207767	0	0.662564	0.13566	0.305376	0.151574	0.339801	0.44502	0.547827	0.064298	0.028539	0	0	0.579328	0.657205	0.53579	0.105852	0.721405	0.826676	0.330616	0.865534	0.635573	0.075843	0	0	0	0.158566	0	0	0	0	0	0.049736	0.059329	0.25965	0	0.211863	0.358182	2.274465	0.254246	0.542102	0.226521	0.131611	0	0.540039	0.579991	0	1.195674
XM_133831.1	7.056092	0.449407	0	0.527185	0	2.245608	0.153739	0	0	0	0.08655	0.335166	0	0.514727	0.459636	0.343213	0.158961	0	0.162826	0.094633	0.144687	2.472174	0.504581	0	0	0	0	0	0	0	0	0.36596	0.372743	0	0.427414	0.082936	0	0	0	0.518337	0.66869	1.191535	0.355423	0	0	0	0.561514	0	0.142909
XM_122565.1	6.676864	0.484334	0.138003	0.529896	0.268107	2.171862	0.73876	0.16919	0	0	0.004589	0.470858	0	0.507431	1.490037	0.138575	0.406307	0	0.037276	0.417805	0	1.578332	0	0.0214	0.29212	0.115613	0	0.068809	0	0	0.397183	0	0.173331	0.117472	0.314545	0	0	0.130263	0	0.388154	0.456962	1.256074	0.20319	0	0	0.103254	0.189079	0	0.929216
XM_130444.1	6.011615	1.952524	0	0	0	0.016707	0.014416	0.409904	0	0	0	0	0	0	0.065206	0.583674	0	0	0	0.131123	0	1.360496	0.455325	0	0	0.395432	0.001123	0.608172	0	0	1.652506	0	0	0	0.269372	0	0	0.078355	0	0.464564	1.114757	0.965219	0	0	0	0.166091	0.196223	0	0.506039
XM_164724.1	4.544595	0.093191	0.06609	0.137466	0.033365	0	0.478643	0	0.034345	0	0	0	0	0	0	0.337174	0	0.223132	0.266428	0.627974	0.217722	1.306445	0.105679	0.011761	0	0.005034	0	0.566444	0	0.020533	0.885368	0	0	0	0.960829	0.381442	0	0	0	0	0	1.585016	0	0.518524	0.086941	1.031486	0	0	0.908138
XM_133736.1	5.413015	0.041458	0	0	0.075057	0.96768	0.270884	0.012805	0	0	0.244399	0	0.172873	0	0.095692	0.078742	0.435157	0	0	0.205264	0	0.894124	0.362139	0	0	0	0	0	0	0.242959	0.476813	0	0.051974	0	1.528304	0	0	0	0	0	0	0.410601	0	0	0.347969	0.478512	0.203944	0.03061	1.157471
XM_128245.1	4.991516	0.177959	0	0.162576	0	0.38049	0.179787	0.57432	0	0	0	0	0	0	0.379897	1.038107	1.639338	0	0	0.488298	0	1.476886	0	0	0.631477	0.678378	0.186446	0.565087	0	0.031021	1.318565	0	0	0	1.592742	0.361475	0	0.185389	0	0	0.907481	0.632796	0	0	0	0	0	0	1.334125
XM_127484.1	5.878337	0	0	0	0	1.184086	0.559546	0.9529	0.073864	0	0	0	0	0.210533	0.23838	2.011499	1.063661	0	0	0	0	2.022696	0	0	0.952097	0.495064	0	1.00802	0	0	1.482785	0.270552	0	0	0.868678	0	0	0.51997	0.114099	0.291723	0	1.667245	0.692326	0.390139	0	0.019059	0.382452	0	0
XM_125468.1	7.859517	0	0	0	0.122985	2.90184	0	0.589258	0	0	0	0	0	0	3.727099	1.213006	1.537635	0	1.229879	0	0	2.752553	0	1.067287	0.546194	0.161728	0.783676	1.150606	0	0	2.279148	1.648495	0	0	0	4.070189	0	0	0	0.839336	3.608513	1.42013	0	0	0	0	0.779749	0	1.549808
XM_143357.1	2.143479	0	0	0.069849	0.073123	0	0	0.308998	0	0	0.100813	0	0.14555	0.332794	0.641359	0.097708	0.249043	0	0	0.012616	0	0.058385	0	0.32499	0.535909	0.228247	0.473096	0.273512	0.259465	0	0.274432	0	0.231733	0.062098	0	1.408759	0	0	0	0	0	0	0	0	0.197753	0	0	0.554801	0.589928
XM_131515.1	5.520775	1.730841	0.397333	0.072846	0.185611	0	0.008056	0.524069	0.427258	0.866787	0	0.118919	0.171332	0.156501	0.659674	2.910694	0	0.300837	0.258185	0	0.359302	1.072067	0.282139	0.837241	0.238872	0	0.065265	0.200002	0	0.060033	0.331744	0	0	0.078555	0.547343	3.003858	0.789461	0.677998	0.625036	1.167077	0.132366	1.170283	0.168575	0	0	0	0.145856	0	0.477973
XM_129499.1	2.689499	0.16682	0.150545	0.308626	0.288866	0.143618	0.084617	0.246204	0.194396	0.041301	0.403977	0.08157	0.175833	0.102973	0.063286	0.526592	0.000143	0.033954	0.045661	0.11355	0.054504	0.197117	0.237676	0.174102	0.326895	0.030267	0.1164	0.001559	0	0.196626	0.076209	0	0.427258	0.287343	0.275733	1.105158	0.08907	0.083819	0.264442	0.355973	0.273701	0.166329	0	0.055554	0.050489	0.003179	0.169854	0.223082	0.075567
XM_143358.1	2.271318	0	0	0.139137	0	0.01587	0.061491	0.043964	0	0	0.760743	0.017916	0.247209	0.207777	0.616685	0	0	0	0	0.413503	0	0	0	0	0	0.356098	0.018574	0	0	0	0.520982	0.070247	0.713514	0.850908	0.122204	1.348367	0.056374	0.089071	0	0	0	0	0.163739	0	0	0	0	0	0
XM_130665.1	2.601292	1.546145	0.73551	0	0	0	0	0.121217	0.507429	0.664619	0.607923	0	0.813296	1.057618	0	0	0	0.428451	0	0	0	0	0.068656	0.079984	0	0	0	0	0	0	0	0.372131	1.155744	0.393435	0	1.772936	1.228467	0	0	0.21203	0	0.047455	1.014597	0.549	0.351902	0	0	0.194231	0.114799
XM_130174.1	1.767358	0.153736	0.352477	0.040971	0.028711	0.206709	0.150614	0	0.403841	0.100525	0.821038	0.089921	0.622898	0.465782	0	0.234966	0	0.462454	0	0	0.117446	0	0	0.092028	0	0	0	0	0	0	0.280024	0.450119	0.599815	0	0	0.272186	0.273915	0	0.207646	0	0.194257	0	0.46277	0.287944	0	0	0	0	0
XM_157544.1	1.562921	0	0.155953	0	0	0	0	0.25187	0.295609	0	0.702095	0.321369	0.125017	0.377249	0.360556	0	0	0.212332	0	0.683432	0.170222	0.216889	0	0.341189	0.106933	0.204473	0	0	0	0	0	0.099352	0.846863	0	0	0.216741	0.532121	0	0	0	0.429006	0	0.004705	0.12036	0.327782	0.029121	0	0.333983	0
XM_153902.1	1.385938	0.167729	0.874926	0.467161	0	0.157504	0.178375	0	0.416406	0.186798	0.033646	0.120742	0.335187	0.470898	0	0	0	1.00257	0.259815	0	0.926044	0.674961	0.039405	0.664413	0	0	0.364943	0	0	0	0	0.211302	0.198396	0.321566	0	0.736968	0.539031	0	0	0.56035	0	0	0	0	0	0	0	0	0
XM_122862.1	1.998935	0.164665	0.340049	1.321848	0.80082	0	0.468709	0.624327	0	0.133928	0	0.464344	1.27494	0	0.484571	1.037354	0.465981	0	0.466482	0	0	0	0.112926	0.667081	0.547377	0.088503	0	0.683262	0	0	0.231907	0	0.562585	0	0	0.050904	0	1.849619	0.229399	0	0	0	0	0.822734	0	0	0	0	0.104997
XM_144017.1	3.932015	0.373914	1.255439	2.161457	0.292501	0.968365	0.287575	0.760684	0.63228	0	0	0.000687	1.130755	0.768024	0.439683	2.571786	0	0.355255	0.728395	0.044997	0.677911	0	0	0	0	0	0	0	0	0	0	0.538853	0	0	0	1.419427	1.042053	1.718096	0.899277	1.180927	0	0	0.533025	0.425054	0	0	1.265535	0	0
XM_144739.1	3.23767	1.375607	0.227415	0.053872	0	0.293042	0.162195	0.244923	0	0	0.0873	0	0	0.086847	0.712696	0	0.149629	0.288427	0	0	0.121324	1.411258	0.118632	0.024648	1.187731	0.684619	0.482143	0	0	0.23105	0	0	0.173596	0	0	1.187221	0	1.686856	0.684241	1.170335	0	1.810618	0	0.110898	0	0	0	0	0
XM_127317.1	3.384424	1.204416	0.188679	0	0	0	0	0	0	0	0	0.007124	0	0.099636	0.654194	0	0.277396	0.853305	0.613035	0.565282	1.028768	1.348675	1.331125	0.439491	0.839741	0.757817	0.943716	0	0	0	0.72601	0	0	0	0.164578	2.021867	0.150506	1.908161	1.392308	0.109167	0.110226	0.98864	0	0	0	0.042929	0	0	0
XM_125195.1	1.980491	0.094581	0	0.628617	0	0.278808	0.213563	0.077568	0.499016	0.183766	0	0.350867	0.03023	0.263783	1.109948	0	0.401119	0.440043	0.562878	0.125478	0.620046	0.690532	0.511278	0	0	0	0	0	0	0	0.312973	0	0	0.283201	0	0.947104	0	1.149425	1.264019	0.67553	0	0.086251	0	0.542765	0	0	0	0	0
XM_144181.1	1.314079	0.564142	0.373136	0.536778	0	0	0	0	0	0	0	0	0	0	0.218634	0	0.380293	0.363187	1.030207	0.639376	0.264436	0.822808	0.787545	0.435415	0	0	0.268113	0	0	0	0.786214	0.008821	0	0.270676	0	0.165159	0	0.706967	0.406646	0	0	0	0.059858	0	0.105029	0.234393	0.321002	0	0
XM_126571.1	2.36287	1.550047	0.358319	0.475877	0.339694	0	0.070315	0	0	0.393701	0	0	0.081783	0.076485	0.415904	0	0.154329	0.519069	1.605906	0.984959	0.644899	0	0.734447	0.444313	0	0	0.126819	0	0	0	0.746653	0.544054	0	0	0	1.132576	0.305042	1.519029	1.213331	1.011828	0	0	0.38474	0	0	0	0	0	0
XM_136086.1	1.311866	0.946853	0.609229	0	0.199612	0.007372	0	0	0	0	0	0.314817	0.386296	0	0.949352	0	0	0.402467	0.910214	0.959286	0.796133	0.28659	0.613789	0.978121	0	0.378382	0.306798	0	0	0	0	0	0.124024	0	0	0.418607	0.016195	0.791891	0.655722	0.862652	0	0.559197	0	0.438945	0	0.114656	0	0	0
XM_128893.1	0.743546	1.093309	1.064882	0	0	0.262825	0.024457	0	0	0	0	0	0	0	0.712799	0	0.181236	0.840975	1.004227	0.260299	0.391167	0.213238	0.880989	1.340863	0	0.555384	0.325002	0	0	0	0	0.074457	0	0.435812	0	0.70305	0.054145	0.322747	0.266983	0.610248	0	0.140171	0.071208	0.537691	0	0	0	0	0
XM_132970.1	0.883448	0.876505	1.262881	0.154582	0.403177	0	0	0	0.26634	0.103143	0	0	0.281315	0	0.349397	0	0	0.114306	0	0	0.296508	0.855318	0.503149	0.771716	0.320882	0.352548	0.238117	0	0	0.418374	0	0	0	0	0	0.799195	0	0.592673	0.657887	0.809283	0	0.194529	0	0.527509	0	0.457821	0.547173	0	0
XM_131547.1	1.194721	0.34404	0.418475	0.245537	0.175531	0	0.286009	0.463099	0.25294	0.663894	0	0.336628	0	0	0.064719	0.162742	0	0	0	0.183387	0.058889	0.715846	0	0.283688	0.850027	0.869348	0.606743	0.63267	0	0.170974	0.614582	0.302843	0	0.032981	0.096413	1.257408	0.846882	1.552794	1.22585	1.050097	0	0.064999	0	0.444693	0	0.661551	0.292327	0	0.305002
XM_124088.1	1.383008	1.902025	0	1.148701	0.183353	0	0	0.853699	0.902376	0.539017	0	0.739744	0.312542	0	0.100754	0	0.4255	0.070253	0.595402	0	0	0	0.038025	0	0	0	0	0	0	0	0	0	0	0	0	0.702259	1.596914	1.997692	1.696445	1.792683	0	0.426562	0.449124	0	0	1.241819	1.204638	0	1.289885
XM_134558.1	4.372971	5.772032	3.05659	1.471456	1.238231	1.462209	0.556802	0.263955	0.279826	0.453435	0.573736	1.148186	2.041155	1.325325	0.407693	0	0.139334	0	0	0	0	0.825766	0.650751	0	0	0.097687	0.08137	0	0	0	0.26928	0.003117	0.609543	1.374933	0.105726	1.258495	0.56558	2.811344	2.289508	3.757191	0.553489	2.797855	1.501407	0.573248	0	0.080159	0.204975	0	0.649249
XM_143492.1	1.035621	1.7629	0.79754	0.042528	0.78655	0.007725	0.056859	0.026849	0.442222	0.115653	0.061917	0.275428	0.209199	0.590727	0.009302	0.100216	0	0.387721	0.103208	0.057557	0.539263	0	0.275903	0.212316	0	0.165655	0.046611	0	0.075353	0.021674	0	0.09079	0.281505	0.523802	0.063072	1.167134	0.556282	1.277642	1.552189	1.71767	0	0.050424	1.46232	0.236451	0.256637	0	0	0.167275	0.044624
XM_131381.1	2.172762	0.9529	0.578665	0.309709	0.827874	0.597882	0.664515	0	0	0	0.45385	0	0	0	0.191173	0	0	0	0.504581	0.817521	0	0	0	0.187478	0	0.326696	0.826331	0	0	0	0.364659	0.411923	1.248119	0.489135	0	1.153275	0	2.177113	1.469114	1.686059	0	1.31245	0.396407	0	0	0.706828	0	0	0
XM_136163.1	2.888982	1.244107	0.995091	0	0.745561	1.108959	0.418025	0.084762	0	0.031893	0.541976	0.514356	0.01093	0	0.186681	0	0	0	0	0	0	0	0	0	0.773049	0.517001	0.309053	0.732983	0	0	0.298332	0	0	0.364737	0	0.442504	0.308766	2.346738	2.071206	1.284569	0	1.157788	0.478389	0	0	0	0	0	0
XM_132708.1	2.951636	1.331303	0.845327	0	0.676274	0.819002	0.247433	0.170771	0	0.010877	0.095837	0.608118	0.024294	0	0.142997	0	0	0	0	0	0	0	0	0	0.569885	0.369834	0.101766	0.658564	0	0	0.448623	0.037233	0	0.122253	0	0.180017	0.154496	2.183535	1.9348	0.761978	0	1.180603	0.775294	0	0	0.142455	0.051594	0	0
XM_135834.1	1.878962	0.746099	0	0	0.492031	0.46889	0	0.622443	0.060516	0.471325	0	0.540999	0	0	0	0	0.041353	0	0.167428	0	0	0	0	0.374149	0.62	0.653612	0.304708	0.511523	0	0.274681	0.10767	0	0	0	0	0	0.305938	1.965854	2.061772	2.147985	0	0.95312	1.51515	0.108431	0	0.366305	0.003914	0	0
XM_127573.1	1.844064	0.623716	0.216947	0	0.780257	0.520344	0	0.509556	0.717187	0.762427	0	0.626155	0	0	0	0	0.01995	0.04899	0	0	0	0	0	0.430062	0.749332	0.783753	0.463216	0.747232	0	0.627068	0.529143	0	0	0	0	0	0	2.152706	2.240902	1.979424	0	1.11878	0.501302	0.26779	0	0	0.197124	0	0
XM_129911.1	2.294588	0.481233	0.450523	0	0.398866	0.397807	0	1.003248	0.813005	0.324533	0	0.239937	0	0	0	0	0.285853	0	0	0	0	0	0	0.067582	1.115021	1.094668	0.532781	0.986323	0.267936	0.812909	0.194573	0	0	0	0	0	0	2.339574	2.003981	2.019654	0	2.141308	0.382302	0	0	0	0.408532	0	0
XM_132200.1	2.604778	1.19265	0	0.310732	0.468822	1.231955	0.013081	1.743436	0	0	0	0.120206	0	0	0.783522	0.861487	0	0	0	0	0	0.346069	0	0.054548	1.832063	1.557369	0.957073	0.241626	1.72874	2.494718	1.14266	0	0	0	0	0.645405	0	3.345163	1.693825	2.005341	0	2.823284	0.180617	0	0	0	0.151362	0	0
XM_136693.1	1.445036	0.651624	0	0	0	0.084886	0	0.304526	0.000602	0.163244	0	0.384383	0.213941	0	0	0.246147	0	0	0	0	0	0.548813	0	0	0.73204	0.517039	0.328791	0.122014	0.31549	0.854	0	0	0.535798	0	0	0.065579	0.187992	1.851235	1.678937	0.613696	0	1.454501	0	0.149396	0	0	0	0.048938	0
XM_128482.1	2.116524	1.769105	0	1.560466	0	0	0	0	0	0	0	0	0.479944	0	0.438173	0	0.683746	0.018404	0.108988	0.349919	0.211557	0	0	0.717333	0	0	0	0	0	0.372193	0	0.487178	0	0	1.029473	0	0.158664	2.784073	2.275877	2.12083	1.210262	2.595912	0.670942	0.557873	0	1.054687	1.2627	0	0.928022
XM_134882.1	1.978791	2.024632	0	0.495436	0	0	0	0.404677	0.144301	0.787517	0	0.004739	0.06181	0	0.544144	0	0	0	0.108811	0.112676	0	0	0	0	0	0	0	0.128846	0	0.104201	0.622372	0.113859	0	0.638996	0	0.021493	0	1.290984	0.548331	1.576245	0	1.075123	0.329795	0	0	0.634355	0.725152	0	0.434095
XM_148180.1	2.070163	2.361922	0	0	0.084092	2.10575	0	0	0.852894	0.664967	0.528114	0.994137	0.251431	0	0	0.085771	0.159862	0.071579	0.679629	0.057325	0.556496	0	0.053236	0	0	0.491453	0.265546	0	0	0	0	0	0	0	0	0	0.138785	1.877303	1.999157	1.695313	0	0.357114	0	0.253794	0	0	0	0	0
XM_134567.1	2.430395	3.20981	0.969554	2.134477	0.149563	0.277339	0.345983	0	0.017314	0	1.251441	0.429051	0.542177	0.071101	0	0.104696	0	0	0	0	1.699989	0.703276	1.428047	0	0.082607	1.880009	0	0	0	0	0	0	0	0.348435	0	0	0	3.906463	2.758161	2.944818	0	0.684825	0.591213	0	0	0	0.28544	0	0
XM_123982.1	2.554244	1.8957	0	0.146698	0	0.140803	0	0.317385	0	0	0.472785	0	0	0	0.614515	0	0	0	0.531598	0.685081	0	0.190799	0.411912	0	0.169651	0.312784	0	0	0.013308	0	1.172455	0.200917	0.362279	0	0	0	0	2.650793	2.411648	1.716006	0	0	0.310637	0	0	0.322726	0.660997	0	0.009376
XM_133926.1	4.744238	3.609835	1.635877	0.500999	0	0.502157	0.493677	0	0	0	0.089776	0	0	0	0	0.754527	0.117237	0	0.355968	0.569613	0.714246	0.970886	1.072635	0	0	0.071521	0	1.500439	0.797611	0.481809	0	0	0.909124	0.692895	0	0	0	5.01853	4.627325	5.015598	0	0	0	0	0	1.170632	0.388074	0	0
XM_123187.1	3.721901	2.087535	0.555374	0	0	0.855259	0.14908	0	0	0	0	0.019348	0.139262	0	1.224158	1.694879	0.794246	1.10417	1.226524	1.623376	1.715624	2.582856	2.586189	1.446437	0.496634	1.204032	0.609621	0.107686	0	0	0.055658	1.013558	0.079551	0.013717	0.134141	0.238253	0.019086	3.132061	2.4464	3.125249	0	0.889328	0	0	0	0.100463	0	0	0.35332
XM_131431.1	7.757499	6.14805	3.479222	0.083596	0	2.755424	0.505386	0.757296	0	0	0	0	0	0	1.036771	0	0.381331	0	0.663742	0	0.290164	2.223266	1.699332	0	0	0	2.030387	0.948185	2.416547	0	2.985007	2.710995	0	0.142977	0	0	0	4.640266	4.511013	6.510514	0	1.434828	0	0	0	0	0.395444	0	1.199127
XM_127847.1	4.53444	4.850109	1.652515	1.121055	1.454377	1.428673	0	0	0	0	0	0.024863	0	0	0.038059	0	0	0.809227	1.052313	0.930161	1.347945	1.176125	1.522413	0.174456	0	0	1.109526	0	0.918785	0	1.701589	2.597368	0.289218	0	0	0	0	3.763453	3.740167	5.561597	0	2.176594	0	0	0	0.247496	0	0	0
XM_122102.1	5.371904	4.792504	2.830203	1.035407	0.309135	0	0	0.02343	0	0	0.053716	0	0	0	1.184825	0.349535	0.274826	0	0	0	0.110057	0.442991	0.107669	0	0	0	0.170029	0.035324	0	0	1.387477	1.916372	0	1.30489	0	0	0	5.278169	4.623687	4.509543	1.168295	2.308155	0	0	0	0	0	0	0
XM_122140.1	3.912061	3.148112	0.841689	0.140224	0	0.239772	0	1.098577	0.642419	0.90961	0.359195	0	0.360417	0	0.955624	1.83768	0.707353	0	0	0	0.619972	1.314022	0	0.154526	0	0.261894	0	0	0	0	0	0	0	0	0.628204	0	0	2.411736	1.907204	1.806678	0	0.416786	1.364859	0	0	0	0.248804	0	0
XM_132519.1	1.611049	0.659137	0.112576	0	0.272067	0.02597	0.273543	0	0.21451	0.20402	0	0.457512	0.020989	0	0	0	0	0	0.227535	0	0	0	0	0.105416	0.077456	0.132184	0.152205	0	0	0	0.169838	0.379749	0	0	0	0	0	0.885874	0.668087	1.142495	0	0.0266	0.6783	0	0	0.272353	0	0	0
XM_125231.1	1.556137	1.517242	0.640894	0.265949	0.620269	0	0.101474	0.144106	0.725687	1.057339	0	0.141103	0.219404	0.091424	0	0	0	0	0	0	0	0	0	0	0	0.324125	0.108919	0	0	0	0.998446	0.777539	0	0	0	0.36849	0.085204	1.008178	0.914184	2.27798	0	0.757229	0	0	0	0.190054	0.064175	0	0
XM_131537.1	2.67146	1.802643	0.920424	0.537184	0.538591	0.034471	0	0	0.291796	0.491321	0	0	0.245026	0	0	0	0.452859	0	0.22159	0.273641	0	0	0.01805	0.636908	0	0	0.229565	0	0	0	0	0.245573	0	0.337784	0	0.374664	0	1.33861	1.291594	1.607159	0	0	0	0	0	0.577295	0.19226	0	0.006982
XM_137121.1	4.70335	3.705724	1.541094	0	0.676921	0	0	0	0	0	0	0	0.20043	0	0.494279	0	0.106323	0	0	0	0.346972	1.029818	0.31553	0.76391	0	0	0.433357	0	0	0	1.068518	1.287223	0	0	0.98596	0.953315	0.15133	2.214438	2.361938	3.419129	2.39012	1.430082	0.244796	0	0.071469	0	0	0.356093	0
XM_144448.1	3.121552	5.499232	2.72491	0.117371	0	0	0	0.70074	0.093935	0.46821	0	0	0	0	0	0.707248	0	0	0.351951	0	0	0.986426	0	0	0	0.987731	0.044769	0.161843	0.737358	0	0	0	0	0	0.639586	0	0	4.775456	3.935823	5.111256	4.308998	1.510165	0	0.415367	0	0	0	0.365873	0
XM_131239.1	3.873597	4.152512	1.639693	0	0.121652	0	0	0	1.467025	0.845023	0.034552	0.262034	0.299016	0	0.362009	0	0	0	0	0	0	0	0	0	0.603127	0.057252	1.117091	1.301708	0	1.09168	0.574445	0	0.791537	0	0	2.646007	0.653193	3.121395	3.015015	4.023292	1.980982	1.955338	0.550423	0	0	0	0	0	0
XM_148483.1	1.890781	2.668938	0.581983	0	0	0	0	0.003971	0.111328	0	0	0	0	0	0.015888	0	0	0	0	0	0	0	0	0.240036	0.256871	0	1.101903	1.427871	0	1.127445	0.865485	0.362055	0.993325	0.323613	0	0.27289	0	1.608732	0.914496	2.045293	1.771819	0.602571	0.228432	0	0	0	0.369465	0	0
XM_123482.1	2.631364	2.708862	0.90751	0	0	0	0	0	0.575512	0.21062	0	0.147954	0	0	0	0	0	0	0	0	0	0	0	0.612168	1.604874	0.81649	1.283211	2.0341	0	0.922933	1.533452	0.746338	0.005618	0	0	0.607271	0.266372	1.350369	1.679777	1.578319	2.283577	0	0	0	0	0.204139	0.214914	0	0.542262
XM_148707.1	2.820983	2.951837	0.874744	0	0	0	0	0	0.271927	0	0	0.264255	0	0	0	0	0	0	0	0	0	0	0	0.737427	1.769891	1.215755	1.383364	2.202733	0.319768	1.554283	1.457067	0.446985	0	0	0	0.564358	0	1.623511	1.783347	1.59662	1.80801	0	0.533906	0	0	0.638587	0.939009	0	0.62898
XM_123957.1	1.696746	2.772482	0.470018	0	0	0	0	0	0	0.107518	0	0	0	0	0	0	0	0	0	0.014945	0.033268	0	0	0.866905	1.135086	0.74873	1.160509	2.446203	0.079068	1.214317	1.882584	0.2165	0.335839	0.280126	0	0.620835	0	1.421074	1.443269	0.079867	1.548239	0	0.515372	0	0	0.89257	0.961137	0	0
XM_141819.1	1.837599	2.38367	1.00634	0	0	0	0	0	0.488716	0.303433	0	0.537933	0	0	0.241403	0	0	0	0	0	0	0	0	0.834597	1.560098	0.738326	1.643163	1.533247	0.516188	1.71282	0.940945	0.342469	0.655276	0.123994	0	1.131081	0	1.677977	1.916629	0.146679	0.267589	0	0	0	0	0	0.384165	0.349683	0
XM_141758.1	1.08137	0.779959	0	0.127311	0	0.047958	0.013476	0	0	0	0	0	0	0	0.119199	0.291428	0.063554	0	0.422001	0.123549	0	0	0.074495	0.424931	0.80918	0.56537	0.475588	0.782658	0	0	0.565868	0.199869	0	0	0	0.03419	0	0.892382	0.69979	0.209652	0	0	0	0.296203	0	0.181489	0.237339	0	0
XM_146027.1	1.021554	0.307339	0.266675	0	0.038068	0	0	0.404272	0	0.038929	0	0	0	0	0.347475	0	0	0	0.081479	0	0	0	0	0.585006	0.800838	0.36842	0.648221	0.756821	0	0	0.919258	0.350382	0	0	0.05604	0	0	0.779422	0.517956	0.456125	0	0.038516	0.404523	0.176944	0	0.419783	0.159491	0	0
XM_140403.1	1.745857	1.032482	0.768317	0	0.624107	0	0	0.123381	0.077287	0.070113	0	0	0	0	0.38543	0	0.760509	0	0.388227	0	0	0.155062	0	0.001242	0.801246	0.406915	0.371317	0.84662	0	0	0.77952	0	0	0	0	0	0	0.584552	0.437952	0.6483	0	0.079687	0	0.578452	0	0.260274	0.125882	0	0
XM_131330.1	1.780933	0.982038	0.488787	0	0.427975	0	0	0.20931	0	0.031807	0.201817	0	0	0	0.1004	0	0.529928	0	0.491929	0	0	0.32242	0	0	0.493642	0.23744	0.251557	0.704785	0	0	0.841828	0	0	0	0	0	0	0.484082	0.281646	0.633765	0.488147	0.102819	0.012385	0.667783	0	0.408107	0.233378	0	0
XM_123302.1	0.876042	1.467186	0.490442	0.126468	0	0.205882	0.418712	0	0.363737	0	0.251061	0	0.068362	0	0	0	0	0	0	0	0	0	0	0	1.019869	0.218946	0.723689	1.22983	0	0	1.158603	0.342773	0.471431	0	0	0.527511	0.299009	0.577838	0.331056	0.850724	0	0.593694	0	0.162723	0	0	0	0	0
XM_150085.1	1.298678	1.048193	0.074674	0.011734	0.460592	0.308175	0	0.141991	0.328163	0.367868	0	0.036812	0	0	0	0	0	0	0	0	0.012797	0	0	0	1.03133	0.320445	0.459784	1.312106	0	0	0.692616	0.85735	0	0.026557	0	0.28249	0.385096	0.942965	1.090611	0.902127	0	0.255374	0.133703	0	0	0	0	0	0
XM_134250.1	1.674076	1.297239	0.677203	0	0.655956	0.524696	0.199316	0	0.930947	0.501463	0	0.157691	0	0	0	0	0	0	0	0	0.157844	0	0	0	1.18861	0.245574	0.926587	1.521225	0	0	0.565086	1.056611	0.504299	0	0	0.729408	0.579403	0.614038	1.056059	0.864928	0.581957	0.863894	0	0	0	0	0	0	0
XM_125096.1	1.88229	1.421296	1.306116	0	0.66705	0	0	0	1.061392	0.795988	0	0.993038	0.297615	0.223674	0	0	0	0	0	0	0	0	0	0.087156	0.295427	0.32544	1.128232	0.849712	0	0.662182	0.929978	0.761209	0.413745	0.797844	0	0.77475	0	0.684667	1.065668	1.633891	0	0.701243	0	0.957049	0	0	0	0	0
XM_147236.1	2.027223	1.038659	0.597449	0	0.125229	0	0	0.174892	0.395326	0.223798	0.053005	0.544773	0	0	0	0	0	0	0	0	0	0	0	0	0.465036	0.528457	0.793809	1.02369	0	0.37984	0.683668	0.565648	0.066996	1.007118	0	0.812131	0	0.629608	0.578179	1.861435	0	0.556429	0	0.342379	0	0	0	0	0
XM_135649.1	2.661532	1.117288	0.824578	0	0	0.224823	0.020942	0.371646	0	0	0	0.532399	0.360874	0	0	0	0	0	0	0	0	0	0	0.020361	1.201213	0.856428	1.103486	0.965892	0.432843	0	0.865914	0.480045	0	0.156111	0	0.516346	0	1.561353	0.812708	1.462764	0	2.047532	0	0.344473	0	0	0.257388	0	0
XM_125258.1	2.087253	0.976966	1.123958	0	0.504388	0.071284	0	0.048797	0.193286	0.081969	0	1.108542	0.196588	0.175926	0	0	0	0.006916	0	0	0	0	0	0.461726	0.740667	0.713581	0.883432	0.117928	0.362975	0	0.224867	0.618344	0	0	0	0	0	1.272082	0.995345	0.576353	0	1.609325	0	0.531381	0	0	0	0.159673	0
XM_122742.1	2.155579	1.086415	0.56462	0	0.562027	0.206668	0	0	0	0.102616	0	1.258092	0.422859	0.381767	0	0	0	0	0	0	0	0	0	0.551068	0.43099	0.672408	0.986216	0.757851	0.35435	0	1.239579	1.047123	0	0	0	0.331108	0.007965	1.046721	1.343226	1.111341	0	1.200054	0	0.407801	0	0.15026	0.28215	0	0
XM_125266.1	2.314393	1.58521	0.905772	0.02144	0.448546	0.008871	0	0	0	0.004867	0	1.107387	0.477164	0.239936	0	0	0	0	0	0	0	0	0	0.610583	0.739215	0.840681	0.748461	0.825565	0	0	1.406769	0.989743	0	0.368852	0	0.261903	0	1.131942	1.141477	1.128676	0	1.418372	0	0.471988	0	0.191391	0.303453	0	0
XM_134043.1	1.373169	0.484884	0	0	0	0	0	1.162337	0	0	0	0	0	0	0.735386	1.545873	1.695318	0	0.774205	0	0.439842	0	0	0	0.775058	0.469784	0.043532	1.133007	0	0	1.335766	0	0	0	1.205057	0.250505	0	2.998846	2.944527	1.49179	0	1.278181	0.516355	0	0	0	0.085991	0	1.462568
XM_142995.1	0.891785	0.463719	0.186492	0	0.136845	0.458471	0.808283	0	0	0	0	0.464628	0.197849	0	0	0	0.107282	0.202899	0.122553	0.021726	0.266933	0	0	0.679329	0.182058	0.127944	0.423925	0.412893	0	0	0.690753	0.020251	0	0	1.36611	0	0.039758	0.563257	0.906489	1.36443	0	0.106044	0.215371	0	0	0	0	0	0
XM_131522.1	4.403259	0.601201	0	0.356328	0	0.45846	0.290745	0.073185	0	0	0	0	0	0	0.319977	1.168897	1.064761	0	0.357142	0	0	0	0	0	0	0.45297	0	0.813458	0	0	2.373266	0.285828	0	0.062719	4.285311	0	0	4.133877	3.414865	4.259427	0.002416	0	0.316015	0.073961	0	0	0.34355	0	0.935506
XM_132552.1	1.736496	0.755031	0	0	0	0.1727	0	0	0	0.317222	0	0	0	0	0.125025	0	0.186707	0.191615	0.116959	0.152786	0	0	0	0	0.95899	0.20072	0.530358	1.341964	0	0.009688	1.159335	0.312721	0	0.526285	1.475908	0.821166	0	2.244738	1.540791	1.684475	0	0.445029	0.171455	0.044832	0	0	0	0	0
XM_149728.1	1.702798	0.511777	0.276553	0.217179	0	0.07892	0	0	0	0.028702	0	0	0	0	0.011232	0	0	0	0.093388	0.032861	0.111833	0.059338	0	0	0.858898	0	0.611761	1.393038	0	0.219176	1.087661	0.52186	0	0.436363	1.465112	0.860037	0	2.108721	1.666879	1.418059	0	0.469004	0	0.128432	0	0	0	0	0
XM_122245.1	5.048218	1.830813	0	1.445282	0	0.232736	0	0	0	0	0	0	0.702719	0.244702	0	0	0	0	0.277472	0	0	1.300708	0	0	0	0.712516	0.327191	1.048242	0	0	2.338857	1.592965	1.817436	0.576537	3.046654	2.833261	2.725438	3.485244	3.554727	1.196565	1.218898	2.0003	0	0	0	0	0	0	0
XM_145455.1	0.797986	0.590352	0.021018	0	0	0.094661	0.190652	0.005366	0.27964	0.141488	0.132388	0.136089	0.047916	0.236041	0	0	0	0.067428	0	0	0.125126	0	0	0.357215	0	0	0.348728	0.149657	0	0	0.124075	0.453379	0	0	0.995909	0.176868	0.288845	0.767474	1.345424	0	0	0	0.735018	0	0.101489	0	0	0	0
XM_125894.1	2.886592	0.75875	0.557924	0.049807	0.441517	0.946438	0.847744	0.118795	0.261469	0.4959	0	0.569525	0.408152	0	0	0	0	0	0	0	0	0	0	0.757217	0	0	0	0	0	0	0.672243	0.756718	0	0	1.128017	1.159159	0.928446	1.211326	1.397636	0.751323	0	0.524554	1.169691	0.830748	0	0.410202	0	0	0
XM_144759.1	1.683985	1.053887	0.882885	0	0.648871	0	0	0	0	0	0	0	0.160382	0	0	0	0.521556	0	0.246255	0	0	0	0	0.42502	0.139405	0	0.52016	0.52244	0	0.310953	0.735449	0.157162	0	0.467545	0.83864	0.393905	0.160107	0.607025	0.468408	0.855832	0	0	0.422827	0	0	0.630412	0.255579	0	0
XM_129515.1	3.30812	2.401954	1.340067	0	0.74786	0.843922	0.339071	0	0	0	0.166081	0.957861	0.704948	0.766891	0.41832	0	0	0	0	0	0	0	0	0.256157	0.009978	0	0.186869	0	0	0	0.719188	0.501513	0	0.276151	3.269085	0.490272	0.246155	1.097207	1.589069	1.007882	0.011018	0	0.303512	0.167195	0.038133	0.568298	0.361596	0	0
XM_130422.1	2.046717	2.35612	0.865085	0	0.653058	0.954853	0.165918	0	0	0	0.22297	0.695749	1.005712	0.16935	0.070762	0	0	0	0	0	0	0.321341	0.219116	0	0	0	0	0	0	0	0.26601	0.266576	0	0	2.160892	0.479412	0.160425	1.145517	1.297742	2.031027	0.069868	0.103483	0.237409	0	0	0.243301	0.312915	0	0
XM_134737.1	2.18799	2.398323	1.537656	0.176383	0.739618	0.426805	0	0	0.141657	0	0.080518	0.047075	0.7393	0.163944	0	0	0	0	0	0	0	0	0	0.290793	0	0	0	0	0	0	0.063867	0.447968	0	0.353929	1.820572	1.023563	0.946474	0.00131	0.30505	0.995247	0.021278	0.049344	1.085372	0	0	0.200927	0	0	0
XM_130127.1	3.085002	4.471567	2.025723	0	1.082085	0.036396	0	0	0	0	0.315513	0	0	0	0.117671	0	0	0	0	0	0	0	0	0	0.197625	0.133739	1.00486	0.001194	0.857989	0	0	1.107369	0	0.333833	2.939304	1.660834	0.562808	0	0	1.286387	0	0	0.551129	0	0.556442	0.478852	0	0.053195	0.014454
XM_122576.1	6.100134	5.712093	2.60104	0.279788	0.789988	1.353432	0	0	2.575809	2.037518	0	0	0.967532	0.598078	0	0	0.679663	0.185625	0	0	0	1.490012	0	0.191949	0	0	0.090454	0	0.577251	0	0	0	0	0	5.415831	2.40061	0.555336	0	0.4602	4.269165	0	0	0	0	0.070886	1.192226	1.175148	0.868364	0.545241
XM_128286.1	1.262453	2.155239	0.366743	0	0.489527	0.419808	0	0.262592	0.918908	1.016122	0	0.265562	0.40193	0.107943	0	0	0	0.094478	0	0	0.30894	0	0	0.188041	0	0	0	0	0	0	0	0	0	0	1.844541	0.781774	0.547548	1.17369	1.356389	2.234548	0.308827	0.366956	0.3243	0	0	0.319246	0	0.305296	0.30004
XM_124444.1	4.129004	2.469802	0	0	0.976937	0	0	1.354207	0.771685	1.454895	0	0	0	0.795427	0	0.215227	0	0.436104	1.122736	0	0.639076	0.140414	0.984622	0.823236	0.426088	0	0	0	0	0.078447	0.687709	0	0	0	4.771227	2.148648	0	1.432789	1.265955	4.802043	0	2.00999	3.558228	0	0	0	0.48432	0	0.231448
XM_130893.1	2.231413	1.650866	1.304896	0.617914	0.225983	0.089511	0	0	0.990535	0.114179	0	0	0	0	0.390089	0	0.233888	0	0	0	0	0	0	0.204673	0	0.064219	0.168164	0.260243	0	0	1.076493	0.060611	0	0	1.641935	0.675663	0	1.614222	0.994227	1.372311	0	1.586442	1.188263	1.141676	0	0	0	0	0
XM_127489.1	0.741956	0.886704	0.403116	0.708926	0	0.196253	0.365478	0.458596	0.244541	0	0	0	0.145671	0.124267	0.131038	0	0.420503	0.557398	0	0	0	0	0.754948	0	0	0.329679	0	0	0	0	0	0	0	0	1.356924	0	0	0.755461	0.294973	0.7745	0.50257	0.506699	0.932752	0.310532	0	0	0.480566	0.028844	0
XM_127426.1	0.633711	0.89345	0	0.380177	0	0.016226	0.03291	0.716951	0.155556	0	0	0.781189	0	0.071126	0.538417	0	0	0	0.279709	0	0	0	0	0	0	0	0.017881	0	0	0	0.205857	0	0	0	1.227035	0	0.048258	1.109513	0.834925	0.540267	0	1.162838	1.013505	0.898956	0	0.631104	1.001084	0	0.16293
XM_124950.1	2.237625	2.599967	0	0	0	0.20305	0.02128	0.377768	0	0	0.111935	0	0	0	0.40334	0	0.487823	0	0.332251	0.033571	0	0	0	0.253128	0	0	0	0	0	0	0.780479	0.303942	0	0	2.45154	0.649374	0.651302	2.138842	1.812416	0.408211	0.475939	1.426181	2.203956	4.268453	0	0.427819	0.221731	0	0.977053
XM_135140.1	1.474403	0.174016	0.285036	0	0.67397	0.426915	0.414255	0	0	0	0.886931	0.314353	0	0.220675	0	0.87671	0.357699	0	0	0	0	0	0	0	0.110557	0.118501	0.221856	0.437613	0	0	0	0.265592	0.282822	0.245116	0.353803	0.593808	0.372757	0	0	0	0	0	1.159785	0	0.071067	0.238979	0	0	0
XM_123878.1	2.129932	0.710012	1.070067	0	0.675908	1.099611	0.481514	0	0	0	1.054853	1.111259	0.51944	0.56928	0	0	0.491081	0	0	0	0	0	0.209709	0	0	0	0.27834	0.195675	0	0	0.446448	0	0.131224	0.280906	0	0.157925	0.264761	0	0.034154	0	0.401916	0.155563	1.035076	0	0	0.063167	0.452161	0	0
XM_142775.1	1.569472	0.781669	1.060835	0	1.211389	1.164104	0.038954	0	0	0	0.564933	0.767726	0	0.730621	0.150791	0	0	0	0	0	0	0.310857	0	0.514569	0	0	0	0	0	0	0.116952	0.014668	0	0.479724	0.252072	0	0.032737	0.418717	0.320286	0.111622	0.417853	0.202001	0	0	0	0.235581	0.026147	0	0
XM_127878.1	1.500988	1.117986	1.301555	0	1.707797	1.001101	0.719961	0	0	0	0.904582	0.364883	0.450336	0	0	0	0	0	0	0.099291	0	0	0	0	0.430097	0.402009	0.324473	0.203124	0	0	0.317599	0	0.085593	0	0.579539	0.502463	0.56636	1.159064	1.089692	0.27205	0	1.445173	0.580631	0	0	0	0	0	0
XM_126140.1	0.766619	0	1.076456	1.0124	1.825007	0.960604	0.874143	0	0.360433	0	0.8479	0.421898	1.005701	0.065585	0.228876	0	0	0	0	0	0	0	0	0	0	0	0	0	0	0	0	0	0	0.560353	0.64271	1.319025	0.616305	1.529112	1.393826	0.366681	0	1.733988	1.544853	0.398454	0	0	0	0	0
XM_125521.1	0.408053	0.141146	1.162636	0.390419	1.038534	0.951979	1.120079	0.188834	0.152376	0	0.786404	0.405913	0.480684	0	0	0	0	0	0	0	0	0	0	0	0	0	0	0	0	0	0.153193	0.191977	0.007184	0	0	0.245668	0.231505	0.866108	0.428755	0.379204	0	0.377586	1.186475	0.108135	0	0.256146	0	0	0
XM_135138.1	1.027977	0.560784	2.206114	1.16525	1.51869	0.901285	0.588538	0.46174	0	0	0.503726	0.872347	1.25631	0	0	0	0	0	0	0	0	0	0	0	0	0	0	0	0	0	1.092575	0.801148	0.090009	0.129094	0.312194	0.298005	0.028223	1.666339	1.073662	0.858686	0	1.075378	0.968666	0	0	0.53143	0.469678	0	0
XM_133039.1	0	1.399197	1.247245	0.991084	2.247608	0	0.568096	0.660735	0	0.324382	0.304099	0.559647	1.643782	0.050823	0.549718	0	0	0	0	0	0	0	0	0	0	0	0	0	0	0	0	0	0.750443	0.524678	0	0	1.364159	1.434024	1.361639	1.58386	0	1.339597	2.669662	0.011559	0	0.152812	0.058151	0	0
XM_127074.1	0.801387	1.845987	1.938612	0.932281	2.651377	0.291705	0.570803	0.534454	0.044035	0	0	0.450359	0.518321	0	0	0	0	0	0	0	0	0	0	1.234372	0	0	0	0	0	0	0	0.020533	0	0.430914	0	0	0.530958	0.480372	0.398888	0.906637	0	0.930716	2.356197	0	0	0.629728	0.191319	0	0
XM_132951.1	2.273811	4.03514	2.494868	0	3.806029	0	0.816814	0	0	2.015546	0	0.336535	0.445052	0.322323	0	0.068691	1.137923	0	0	0	0	1.715002	0.03387	0.246735	0	0	1.769059	1.833802	1.32801	0	0	0.805821	0	0	0	0.302056	0	0	0	0	0	2.09634	1.395353	0.747403	0.329559	0	0	0.429617	0
XM_135013.1	1.200007	1.465395	0.910212	0	1.575304	0.60864	0.371028	0.569069	0.846782	0.841506	0.73362	0.901873	0.148744	0	0	0	0	0	0	0.361111	0.247514	0	0	0.550777	0.205507	0.420887	0.364815	0.777087	0	0	0.306704	0	0	0	0	0	0.631404	0.253422	0.614627	0	0	1.632525	0.754265	0	0	0	0	0	0
XM_124161.1	1.352799	1.109641	1.268128	0	1.948188	0.645676	0.204617	0	0.229737	0.808374	0.649315	0.927348	0.579382	0.036121	0	0	0	0	0	0	0	0	0	0.721775	0	0	0.005878	0.029317	0	0	0	0	0.349307	0.188389	0	0.263791	0.928475	0.474927	0.622327	0.022248	0.463615	1.487015	1.29562	0	0	0	0	0	0
XM_131229.1	1.985695	2.542337	0.752855	0	1.819298	0.298735	0	0	0	0.565404	1.046494	0.79016	0.555032	0.274358	0	0	0	0	0	0	0	0	0	0.025066	0.105214	0.03863	0.353066	0	0	0.105615	0.207705	0	0.34625	0.323233	0	0.463939	0.563109	0	0.114381	0.526941	0	1.714628	1.672923	0	0	0	0	0	0
XM_129260.1	2.867016	2.388086	1.183835	0	2.098214	0.147126	0	0.267155	0.82217	1.50484	1.16102	0.736887	0.203852	0.106186	0.004694	0	0	0	0	0	0.351604	0.491615	0.341972	0	0.253776	0	0.418651	0.159857	0	0	0.009041	0	0	1.413444	0.194075	0.450545	0	0	0.676049	0	0	0.280839	0.949332	0	0	0	0	0	0
XM_129363.1	3.629666	2.517531	2.106097	0	2.800207	1.165143	1.859048	0.656979	0	0	1.628984	0.557992	0.744873	0	0	0.0464	0.183587	0.163009	0.352816	0	0	0.397074	0.168501	0	0	0	0	0	0	0	0	0	0.447427	0.702303	0	1.200473	1.291347	0.088159	0	0	0.142198	1.183948	1.156437	0	0	0	0	0	0
XM_122416.1	2.974221	2.515304	1.562173	0.796648	1.686312	1.290405	1.224652	0.661286	0.076698	0	1.220471	0	0.94887	0.038967	0.143753	0	0	0	0	0.492137	0	0	0	0	0	0	0	0	0	0	0	0	0.678123	0.537464	0	1.82246	2.125725	0.770879	0	0.527687	0.347162	2.398057	1.574254	0	0	0	0	0	0
XM_122803.1	2.489929	1.830662	1.391403	0.3166	1.742216	1.011261	1.317431	1.309362	0.176006	0.278207	0.682038	0.163344	1.090607	0	0.244545	0	0	0	0	0	0	0	0	0	0	0	0	0	0	0	0	0.564446	0	0.693587	0	0.480232	0.993755	0.104806	0	0	0.250327	0.914776	1.574281	0.666454	0	0.067869	0	0	0
XM_133263.1	2.667657	0.886226	1.076063	0	1.428237	1.215067	0.822779	0.133005	0.413523	0.044005	0.709561	0.733302	0.481418	0	0	0	0.014162	0	0	0.01618	0	0	0	0	0	0	0.218311	0	0	0	0	0	0	0.155269	0	0	0.746478	0.206517	0.110786	0.010102	0.135553	1.07255	2.208594	0	0	0.684653	0	0	0
XM_125855.1	3.607842	0.537615	1.33477	0	2.286063	1.625344	1.139476	0.159563	0	0.032808	1.034827	1.247059	0.843205	0.891097	0	0	0	0	0	0	0.140872	0	0	0	0	0	0	0	0	0	0	0.371843	0	0	1.052654	0.518081	0.465226	0.582474	0.946193	1.460593	0	0.468736	2.613875	0.14836	0	0.055046	0	0	0
XM_123030.1	0.928776	0.624369	0.224146	0	0.783821	1.17853	0.586732	0	0.273653	0.164168	0.467492	0.291984	0.329552	0	0.151668	0	0	0	0	0	0	0	0	0.167227	0	0.020311	0	0	0	0	0.262105	0.194859	0	0	0	0.524541	0.595155	0.493624	0.306448	0.815576	0	0.7804	1.265857	0.620953	0	0	0	0	0
XM_132568.1	1.912308	1.447476	0.659671	0	1.334795	1.055203	0.824986	0.311009	0	0	0.916601	0.551895	0.441609	0	0.134223	0	0	0	0	0	0	0	0	0	0	0	0	0	0	0	0.788562	0.428364	0.17805	0.031609	0	0.301159	0.761009	0.600859	0.365267	0.892851	0	1.588993	1.319708	0	0	0.317448	0	0	0
XM_129761.1	1.47898	1.453869	0.930298	0	1.553655	1.030925	0.949269	0.795326	0	0	0.656962	0.833379	0.772151	0	0.212654	0	0	0	0	0	0.030474	0	0	0.290293	0.217128	0.58834	0.065818	0	0	0	0	0.236468	0	0	0	0	0.75879	1.080541	0.789801	0.709328	0	1.556167	1.555115	0	0	0.774177	0.414692	0	0
XM_123145.1	1.783129	1.104878	0.872428	0.105628	0.799757	0.706779	0.407574	0.312048	0	0	0.61651	0.289424	0.361724	0	0.298308	0	0	0	0	0.014803	0.391691	0	0	0.108469	0	0.197964	0.019785	0	0	0	0	0	0.224974	0	0	0.135077	0.250632	1.005131	0.559078	0.571036	0	1.357078	1.244471	0	0	0	0.146391	0	0
XM_133053.1	2.0042	2.415438	1.345804	0.842809	1.31564	1.626709	1.196499	0.663136	0	0.082376	0.840033	1.168606	0.210735	0	0.093678	0	0.059773	0	0.063802	0	0	0	0	0.322598	0	0.350089	0	0	0	0	0	0	0	0	0.025839	0.495391	1.587513	1.86416	1.7247	2.370079	0	1.613067	2.110132	0	0	0.23985	0	0	0
XM_126589.1	2.127407	0.888341	1.454053	0	2.275423	0.977403	1.267302	0	0.324588	0	0.690091	0.749708	0.625687	0	0.425921	0	0.496347	0.023302	0.638123	0.399132	0.345645	0	0	1.237277	0	0	0	0	0	0.542733	0	0	0	0	0	0	0.378893	1.948894	2.712939	2.597407	0	0	0.854207	0	0	0.296644	0	0	0
XM_136049.1	1.30605	0.553274	1.124234	0	0.813815	1.362138	0.343793	0.121449	0.009275	0	0.127441	0.823	0.200155	0	0.164515	0	0.186835	0	0	0	0.113109	0	0	0.423822	0	0	0	0	0	0	0.086285	0	0	0	0	0	0	1.270805	1.046424	0.490684	0	0.310326	0.503518	0.195876	0	0	0.268422	0	0
XM_129337.1	1.320927	0.422021	0.58503	0.181746	0.838561	0.75092	0.362486	0	0	0.175084	0.732844	0.635361	0.173474	0.177874	0	0	0	0.041745	0.043679	0	0.208473	0	0	0.643986	0.113626	0	0	0	0	0	0.052502	0.235529	0	0	0	0	0	1.049228	1.123522	0.253604	0	0.195267	0.537963	0	0	0.319483	0	0	0
XM_130386.1	0.919871	0.31836	0.74713	0	0.800324	0.536412	0.232622	0	0.46167	0.317152	0.559896	0.880872	0	0.061467	0	0.211247	0.166889	0.231046	0.177512	0	0.292985	0	0	0.713706	0	0	0.454962	0	0.05949	0	0	0	0	0	0	0.278836	0.221131	0.241889	0.704258	0.417666	0	0	0.63329	0	0	0.298746	0	0	0
XM_128485.1	1.900544	0.300775	0.808206	0	2.023377	0.033646	0	0	0.2001	0.498765	0	0.710381	0.204766	0.125674	0.854776	0	0	0	0	0	0.219098	0	0	1.096821	0.149311	0.343359	0.477082	0.250272	0	0.128396	0.21137	0.056116	0.129203	0	0	0.270482	0.010029	0.824163	1.151552	0	0	0	0	0	0	0	0	0	0
XM_128718.1	1.572746	1.442372	1.612228	0.66966	1.814972	0.554624	0.43053	0	0	0.29423	0.337289	0.336025	0.502554	0.266195	0.300942	0	0.019646	0	0	0	0.426658	0	0.101351	1.693001	0	0	0	0	0	0	0	0	0	0.061719	0	0.552905	0.44043	1.259606	0.706137	0.693311	0	0.603682	0.356413	0	0	0	0	0	0
XM_123952.1	1.435424	1.988698	0.602093	0	1.484277	0.275701	0.059786	0	0	0.8748	0.647807	0.498946	0.217802	0.245826	0.083434	0	0	0.040239	0.266051	0.018888	0.536747	0.817173	0.343931	0.65337	0	0	0	0	0	0	0	0	0	0	0.392749	0	0	1.430024	1.269925	0.201206	0	0.632481	0.868553	0	0	0	0	0	0
XM_140887.1	0.304837	1.909	0.394627	0	0.275494	0.019392	0.341033	0.055034	0	0	0	0.329282	0.223596	0	0.037909	0	0	0.08094	0.200036	0	0.211252	0.232491	0	0.917466	0	0.233719	0	0	0	0	0	0.014892	0	0.218949	0	0.191941	0.252706	0.883346	0.483144	0.787974	0	0.842955	0.20565	0.118866	0	0	0	0	0
XM_134815.1	0	1.560401	0.4102	0	0.878589	0.345043	0.015229	0	0	0	0.402445	0.72269	0.312013	0.00569	0.257492	0	0	0.077409	0	0	0.380213	0.755926	0.474784	0.434365	0.087468	0	0	0	0	0	0	0.06125	0	0.564982	0	0.246025	0.136655	0.620831	1.074079	1.687971	0	0.801369	0.726083	0	0	0	0	0	0
XM_128019.1	0.682306	2.430647	0.784543	0.113595	1.377716	0.284678	0.181778	0	1.297358	0.943533	0.341528	1.498848	0.918673	0.385768	0	0	0	0.084829	0	0.23422	0.115001	0.861715	0.400355	0	0	0	0	0	0	0	0	0	0	0	0	0	0.253353	1.183301	1.405412	3.216767	0.775207	1.328932	0.068621	0	0	0	0	0	0
XM_124163.1	1.096917	1.719538	0.871369	0	1.059858	0.299488	0	0.30515	0.749843	0.788581	0.606535	0.931713	0.62945	0.213645	0.371366	0	0	0	0	0	0	0	0	0.394324	0	0.461501	0.124143	0	0	0	0	0	0.16887	0	0	0.721655	0.48327	1.891926	1.369097	1.791562	0	1.565618	0.152159	0.490005	0	0	0	0	0
XM_129200.1	0.745951	1.855595	0.55435	0.345372	0.923867	0.555217	0.277213	0.038841	0.293833	0.255262	0.588933	0.46705	0.694248	0	0	0	0	0	0	0	0	0	0	0.111681	0	0	0	0	0	0	0	0	0.359059	0	0	0.458985	0.905583	1.135126	0.601884	1.708811	0.105103	1.65699	0.601594	0.261535	0	0	0	0	0
XM_125187.1	0.934498	1.820442	0.589311	0	0.731428	0.781732	0.233967	0	0.40706	0.144858	0.911709	0.432396	0.210041	0.050932	0	0	0	0	0	0	0	0	0	0	0	0.170059	0	0	0	0	0	0	0.185882	0	0.124048	0	0.265069	0.679017	0.266684	0.801937	0	0.567033	0.554725	0.179122	0.223938	0	0	0	0
XM_150093.1	1.072091	2.223737	1.540359	0.040945	1.71214	1.018683	0.191971	0	0	0	0.983557	0.805281	1.00132	0.692012	0	0	0	0	0	0	0	0	0	0.717381	0	0	0	0	0	0	0	0.234333	0.337269	0.929485	0	0.074076	0.228664	0.656772	0.818554	1.098154	0	0.42701	0.550637	0	0	0	0	0	0
XM_127941.1	3.109423	2.90605	2.520265	0.403194	1.682132	1.091151	2.33344	0.834004	0.613332	0	2.189831	1.564803	1.388967	0.572927	0	0	0	0	0.308609	0	0	0.254013	0	0.776442	0	0	0	0	0	0	0	0	0.11898	1.280505	0.242705	0.524183	0	2.075202	1.654252	3.228562	0	1.617237	0.797823	0	0	0	0	0	0
XM_124651.1	3.235736	2.801905	1.691791	0	3.3532	0.749532	1.745863	1.285101	0	0.438474	1.106498	1.952046	1.14188	0.844999	0	0	0	0	0	0	0	0.083678	0.005699	0	0	0	0	0	0	0	0	0	0	0.434194	0.180304	0.618575	0.041639	1.116803	1.615016	2.788761	0.322813	0	0.381771	0	0.35173	0	0	0	0
XM_123993.1	4.369567	3.81392	3.287603	0	4.365376	0.754503	1.548343	1.121451	0.50918	0	0	1.410489	1.497466	0.910497	0	2.212531	0	0	0	0	0.902781	1.891002	1.642078	0	0	0	0	0	0	0	0	0	0.810553	1.620422	0	0.963818	1.947015	2.828244	2.459022	4.147563	0	0	1.788596	0	0	0	0	0	0
XM_130471.1	1.379094	1.102911	0.605773	0	1.114368	0.969801	0.606269	0.414612	0.393315	0.272735	0	0.646995	0.504095	0.038414	0	0	0	0	0	0	0	0	0	0	0	0	0	0	0	0	0	0.449168	0	0.065316	0	0	0.505555	0.769319	0.82872	0.966724	0	0.243794	0.793719	0.198188	0	0.381815	0	0	0
XM_131616.1	2.347719	2.44167	1.420586	0.014902	1.391977	0.843931	0.542596	1.240145	0.63073	0.935201	0	0.652714	0.628835	0	0.184672	0	0.179041	0	0	0	0	0	0	0.418369	0	0	0	0	0	0	0	0	0	0.286194	0	1.063506	0.613887	1.225505	1.088692	2.30522	0	0.675282	1.497764	0.071061	0	0	0.485573	0	0
XM_135248.1	2.400797	2.596684	1.550582	0	1.479078	0.63447	0.411926	1.419057	0.551791	0.831818	0	0.598689	0.545785	0	0.433943	0	0	0	0	0	0	0	0	0.264672	0	0	0	0	0	0	0.163016	0	0	0.311239	0	1.106744	0.666656	1.458088	1.306708	1.938964	0	0.816853	1.166642	0.021652	0	0	0.04133	0	0
XM_135267.1	2.358613	2.759391	1.591369	0	1.851011	0.93729	0.705028	0.714052	0.764275	1.068454	0	0.517126	0.446841	0	0.15835	0	0	0	0	0	0	0	0	0.457681	0	0	0	0	0	0	0.211233	0.280405	0	0.160375	0	1.004716	0.866965	0.981337	1.078137	1.742649	0	0.844783	0.289949	0.196423	0	0.454176	0	0	0
XM_143564.1	1.851277	2.39996	1.68503	0	1.900524	0.792998	0.650085	0.609635	0.653988	1.250184	0	0.546763	0.078927	0.420637	0.100848	0	0	0.088584	0	0	0.279619	0	0	0.631321	0	0	0.025214	0	0	0	0	0.168879	0	0	0	0.674611	0.644594	1.304775	1.33025	1.130116	0	0.832682	0	0.828021	0	0	0	0	0
XM_123904.1	2.733258	2.628719	1.409624	0.16771	1.790711	0.700005	0	0.72179	0	0.751347	0.288694	0.755512	0	0.394936	0	0	0	0	0	0	0	0	0	0.992574	0.078189	0.182046	0	0	0	0	0	0.049696	0	0	0	0	0.051135	0.676151	0.535699	1.02859	0	0.65969	0.764823	0	0	0.39787	0.325315	0	0.256652
XM_126473.1	2.587083	2.081	1.197293	0	1.262328	0.746755	0.201032	0.565486	0.07583	0.135382	0	0.632014	0.064147	0	0.1138	0.027928	0.621715	0.305825	0.405537	0	0.059	0	0	0.513258	0	0.029929	0	0	0	0	0	0	0	0	0	0	0.28407	1.964082	1.405508	1.651926	0	1.1981	0.028643	0	0	0	0	0	0
XM_127737.1	1.996416	1.675211	0.733779	0.001675	1.320633	0.877581	0.174961	0.175867	0	0	0.786657	0.183364	0.160708	0	0.048916	0.23291	0	0	0	0	0	0	0	0	0	0	0	0.025998	0	0	0.142671	0	0	0	0.807452	0.114939	0	1.527562	1.096988	1.729389	0.000091	0.653961	0.553448	0	0	0	0	0	0.143722
XM_129420.1	2.62666	3.170538	1.191719	0.206379	1.775172	0.902486	0	0	1.365287	0.560484	0.46125	0.781335	0.902106	0	0.570236	0.349441	0	0	0.078452	0.385596	0	0.651779	0.000859	0	0.224717	0	0	0	0	0	0	0	0.089778	0	0	0.038734	0.319323	2.001059	1.785929	2.354257	0	0.519044	0.879023	0	0	0	0	0	0
XM_122454.1	3.162146	2.161979	0.923457	0	1.107032	1.755057	0	0.088246	0.251675	1.434104	0	0.954181	0.611837	0.828417	0	0	0	0	0	0	0.086866	0.293393	0.080181	0.007052	0	0	0	0	0	0	0.024433	0	0	0	0	0	0	2.299881	2.11024	2.294086	0	0.770061	0.43935	0	0	0.183739	0.267302	0	0
XM_139863.1	0.760736	2.562181	1.053498	0.961704	0.302338	0.520398	0.10021	0	0.043975	0.007057	0.220651	0	0.732884	0.318491	0.656858	0.049757	0.517223	0.694444	0.823368	0.197626	0.34565	0.325509	0.534155	0.653971	0	0	0.194678	0.645808	0.064494	0.038186	0.399075	0	0.24974	0.022095	0.127741	1.53685	0.529324	2.004587	1.824806	2.791856	0.044655	0	0.310923	0.424855	0.073247	0.233759	0.068396	0.119284	0.46742
XM_131469.1	1.943007	1.846624	1.127219	0.235962	0.826377	0	0	0	0	0.399031	0.08734	0.433147	0.217991	0	0.040663	0	0	0	0	0	0	0	0	0	0.247433	0.515699	0.345276	0	0	0	0.261895	0	0	0.115358	0	0.971193	0.436621	1.805184	1.369955	3.005712	0.116632	0.622352	0.410795	0.144423	0	0	0	0	0
XM_128337.1	1.23971	0.608356	0.944222	0	0.822561	0	0	0	0	0	0.256788	0	0.337256	0	0	0	0	0	0.044385	0	0	0	0	0.29738	0.155079	0	0.193776	0	0	0.12568	0.334046	0.210617	0	0.469244	0.209169	0.262627	0.223212	0.570157	0.276352	1.390406	0	0.541557	0.524723	0	0	0.144927	0.077657	0	0
XM_134709.1	3.363686	2.663414	1.549886	1.080342	2.254057	0.121858	0.357528	0.112889	0	0	0	0	1.337023	0	0.29118	0	0	0	0	0	0	0	0	0.481042	0	0.418704	0.113226	0	0	0	0.159843	1.176762	0.65886	0.596377	0	0.625536	1.115472	2.900804	2.330971	3.416173	0	0.840344	2.426479	0	0	0	0	0	0
XM_132635.1	1.818357	1.664014	2.124099	0.683243	1.953651	0.580559	0.4857	0.189219	0	0	0.364232	0.956897	0.6498	0.443349	0	0	0	0	0.083717	0.583203	0	0	0.111075	0	0	0	0	0	0	0	0	0.144632	0	0.808574	0.130032	0.523165	0.741168	1.903443	1.59202	2.508775	0	1.438884	0.872737	0	0	0.166015	0	0	0
XM_132831.1	0.738185	1.718719	0.94762	0.265332	1.661505	0.029732	0.594188	0.825351	0.405078	0.653602	0	0.532137	0.265986	0.025496	0	0	0	0	0	0	0	0	0	0	0	0	0	0	0	0	0.500946	0.519368	0	0	0	0	0.517997	1.10003	0.900618	2.459508	0	0.460141	1.069352	0	0	0.32559	0.349138	0	0.079664
XM_126193.1	0	0.267967	0.908949	0.052154	1.49411	0	0.608712	0.331669	0.613002	0.563855	0.317548	0.438207	0.43476	0	0	0	0	0	0.161362	0.033366	0	0	0	0.222956	0	0	0	0	0	0	0.784968	0.658235	0.024337	0	0	0.322163	0.464066	0.728035	1.276621	1.846201	0	0.483141	0.540972	0	0	0.420756	0	0	0
XM_124180.1	1.653414	1.470215	1.541001	0	2.002478	0.245585	0.411739	0.101007	1.028171	0.289429	1.671754	1.238437	0.911632	0.013045	0	0	0	0	0	0	0	0	0	0	0.259589	0	0.254954	0.262139	0	0	0.830154	0.900921	0	0.138566	0	0.4464	0	1.946645	1.456978	3.129207	0	1.119656	0.183675	0	0	0	0	0	0
XM_123259.1	0.722087	0.403557	0.719266	0	0.969109	0.633454	0.168448	0.106285	0.159108	0.010997	0.903824	0.465867	0.19617	0	0	0	0	0	0	0	0	0	0	0.061045	0.385564	0	0.325484	0.370883	0	0	0.741178	0.575922	0.225259	0.07642	0	0	0	0.550893	0.307271	1.271917	0	0.426516	0.255865	0	0	0	0	0	0
XM_127578.1	0.37771	0.820567	0.317482	0.17933	0.747857	0.078408	0.145079	0.302051	0	0.166422	0.296645	0.32515	0.016131	0.099944	0	1.794168	0.113898	0	0.156305	0	0	0	0.024679	0	0.035231	0.542689	0	0.292642	0	0	0.602496	0.258222	0.147534	0.044508	0.945009	0	0	1.04197	0.410544	0.771873	0	0.44035	0.29924	0.152576	0.003506	0.078422	0.236203	0	0.578242
XM_130269.1	0.856126	1.182262	0.434935	0.067027	1.050964	0	0.140924	0.098528	0.516212	0.900793	0.509256	0.296795	0	0	0	0	0.338887	0	0	0	0	0	0	0.273196	0	0	0	0	0	0	0.293186	0.457049	0.234243	0.336342	0.755454	0.105722	0.549389	0.271176	0.460249	1.167634	0	0	1.346667	0	0	0	0	0	0
XM_129583.1	0.749348	0.84215	0.275869	0.557319	0.774728	0.232902	0	0	0.484073	0.89982	0.338381	0.337276	0	0.301166	0	0	0	0	0	0	0	0	0	0.459663	0	0	0.160277	0.253972	0	0	0.362522	0.323846	0.2785	0	0	0.25817	0.149306	0.3675	0.603558	0.397108	0	0	0.332492	0	0	0.30203	0.03759	0	0
XM_148374.1	0.551435	1.474677	0.77382	0	2.294464	0	0	0.820128	0.198554	1.205389	0	0	0.181578	0.239705	0	0	0	0	0	0	0.183319	0	0	1.205905	0	0.184842	0.190608	0.40921	0	0.080307	0.784982	0.353657	0	0	0	0.105689	0.816789	0.954748	1.34958	1.113262	0	0.225567	0.711149	0.345378	0	0	0	0	0
XM_126174.1	0.124673	2.204964	1.237616	0.123018	1.332281	0	0.008759	0	0.484124	0.214263	0	0.282525	0.499299	0	0.061632	0	0	0	0	0	0	0	0	1.268107	0	0	0.262206	0	0	0	0	0.956111	0	0	0	0.909964	1.556866	1.453458	1.267043	1.486836	0.207599	0.26903	0.870548	0.583224	0	0	0	0	0
XM_131336.1	1.331171	1.748409	0.874226	0	1.913213	0	0	0.143915	0	0	0	0	0.248589	0	0.426253	0	0	0	0	0	0	0	0	0	0.429107	0.458906	0.420217	0.512412	0	0	0.667988	1.047434	0.342542	0.939094	0	1.374099	0.659192	1.190293	0.787324	1.070387	0	0.72483	0.686358	0.258217	0	0	0.162582	0	0
XM_130385.1	0.046125	1.510817	1.056204	0	1.273294	0.198053	0.348342	0	0	0	0.305554	0	0.319271	0	0	0	0	0	0.251084	0	0	0	0	0.106532	0.372093	0.841035	0.848173	0.674748	0	0	1.027225	0.387474	0.643948	0.49847	0	0	0.323136	0.731462	0.681249	1.27132	0	0.416445	0.795738	0	0	0	0	0	0
XM_135862.1	1.079757	1.053765	1.063081	0	1.555228	0.504176	0.091311	0	0	0	0.49573	0.959977	0.397609	0	0	0	0	0	0	0	0	0	0	0.183218	0.346047	0.050767	0.409674	0.512024	0	0	0.519535	1.040312	0.104381	0	0	0.113765	0.63364	0.591764	0.850263	0.962654	0	0.868984	0.115983	0	0	0	0	0	0
XM_132390.1	2.07603	1.575276	1.198611	0.634621	1.93686	0	0	0.755429	0.99183	0.885875	0	0.569445	0.890983	0	0.062064	0	0	0	0.332605	0	0	0	0	1.120972	0.140316	0.124494	0	0.121388	0	0	0	0.737113	0	0	0	0.956508	1.193751	0.547605	1.221476	0.096346	0	0.573675	0.183767	0	0	0	0	0	0
XM_123517.1	1.315775	1.439222	0.929886	0	1.729923	0	0.482554	0	0.957373	0.590948	0.103491	0.982338	0.295049	0	0.467039	0	0.004757	0	0	0.491479	0	0	0	0.624171	0	0.063408	0.076467	0	0.29739	0	2.024458	1.013962	0	0	0	0.436786	0.105696	0.389731	1.186334	0.967528	0	0.185907	0	0	0	0	0	0	0
XM_142734.1	1.544339	1.584679	0.859027	0	1.897362	0	0.343889	0	0.899436	0.665227	0	1.153632	0.31813	0	0.451496	0	0.094331	0	0	0.570249	0.093628	0	0	0.63477	0	0.040597	0.064229	0	0.213199	0	2.307643	0.887709	0	0	0	0.4323	0.003456	0.208882	1.317997	1.206507	0	0.475086	0	0	0	0	0	0	0
XM_131774.1	1.989652	0.566538	0	0.807124	0	0.807854	0	0.338466	0.592462	0.005432	0	0.727058	0.305425	0	0.889315	0	0	0	0	0.641966	0	0	0	0	0	0	0	0	0	0	0.386289	0.278593	0.232617	0	0	0.561741	0.905624	0.630356	0.975231	1.349238	0	1.530094	1.14919	0	0	0.450183	0.388729	0	0.187042
XM_128025.1	1.920478	0.371899	0	0.194482	0.226699	0	0	0	0.388087	0	0	0.590749	0.264242	0	0.087286	0	0	0	0.133107	0	0	0.421205	0	0.237861	0	0.211483	0.613103	0.198058	0	0	0.80261	1.130323	0	0	0	0	0.935066	0.461067	0.619309	1.032325	0	0.780804	0.869092	0.044948	0	0.075752	0.219645	0	0
XM_144478.1	1.007373	0.783854	0.666904	0.301576	0.651502	0.300258	0.011929	0	0.043516	0	0	1.279553	0.766989	0	0.517677	0	0	0.174872	0	0	0.314521	0.096524	0.285805	0	0	0	0	0	0	0	0.466999	1.168648	0	0	0	0.36197	0.700152	0.763768	0.930309	0.311379	0	0.695981	0.465047	0.025712	0	0	0	0	0
XM_123228.1	1.056729	0.613665	0.596557	0	0.089072	0	0	0.225595	0.038549	0	0	0.172041	0.328714	0	0	0	0	0	0	0	0	0	0	0	0.191484	0.10201	0.091981	0	0.056628	0.111948	0.389921	0.253782	0	0.022226	0.082694	0.191799	0.12459	0.698372	1.067181	0	0	0.23292	0.733541	0.264003	0	0.280035	0.050825	0	0
XM_129350.1	1.665122	0.85971	0.957709	0.16205	0.228199	0.337229	0.017609	0	0	0.167621	0.502084	0.612078	0.216262	0.416808	0	0	0	0.25197	0	0	0	0	0	0.375977	0	0	0	0	0	0	0	0.85443	0.453403	0.716673	0.270144	1.136947	0.981446	0.834699	1.422825	0.096776	0	0	1.604811	0	0	0.845922	0.2883	0	0
XM_132536.1	4.110473	2.277843	2.238124	1.884543	0.011235	0	0	0	0	0	0	0	0.394	0.057827	0.668286	0	0	0	0	0	0	0	0	0.742762	0	0	0	0	0	0	1.286283	0.07684	1.081519	0.627617	0.453876	0.836741	1.308092	0.937441	1.198308	0.546331	0	0.321993	2.921742	0.496903	0	1.856618	1.332911	0	0
XM_133951.1	2.562577	0.561002	0	0.429997	0.177992	0	0	0	0.134363	0.295224	0	0	0.123472	0.3427	0	0	0	0	0	0	0	0	0	0	0	0	0	0	0	0.335966	1.688956	0.987287	0.108946	0	0.210324	0.299859	0.801041	1.136347	1.151524	0.601386	0.510136	0.138676	1.584541	0	0	0.4111	0.507481	0	0
XM_132277.1	1.854398	1.506219	0.686743	1.359621	0.523175	0.230359	0	1.00474	0	0.387498	0	0	0.813637	0.788554	0	0	0	0	0	0	0	0	0	0.518854	0	0	0	0	0	0	1.736182	1.331409	0	0.237052	0	0	1.47893	2.220682	2.474824	1.053862	0	0.410596	2.466974	0.411922	0	0.241968	0	0	0
XM_134991.1	1.41936	1.086027	0.166981	0.214692	0	0	0.102552	0	0	0	0	0	0.582226	0.272087	0.065756	0	0	0.100526	0.080476	0	0.268815	0	0.170026	0.833088	0	0	0.13546	0	0	0	0.252956	0.830844	0	0	0	0.915656	0.578281	0.980538	0.80357	0.506314	0	0.046403	1.241114	0.253322	0	0	0.118005	0	0
XM_155285.1	2.058979	1.398449	0.907931	0.889301	0.730539	0	0	0.044756	0	0	0	0.326861	1.012314	0.521635	0	0	0	0	0	0	0	0	0	0.028603	0	0	0	0	0	0	1.021348	0.819143	0.156522	0	0	0.548453	1.091609	0.702473	0.739464	1.807306	0.504552	1.039681	2.375744	0.489619	0	0.996416	0.155257	0	0
XM_128798.1	0.90497	1.700524	0.981968	0.319101	0.392132	0.251258	0	0.24075	0	0	0	0	0.232301	0	0	0	0	0	0	0	0	0	0	0	0.012421	0.140529	0.215065	0	0	0	1.359137	1.614924	0.193555	0	0	0.436707	1.056565	0.547607	0.610032	1.837388	1.010306	0.776415	2.166018	0	0	0.342146	0.021167	0	0
XM_125945.1	0.993306	1.32767	0.22532	0.58861	0.077623	0	0	0	0.014091	0	0	0	0.272152	0.094414	0	0	0.535733	0	0.214115	0	0	0	0	0.166167	0	0	0	0	0	0	0.743695	0.044918	0	0	0	0.515594	1.234375	0.213178	0.311974	0.702275	0.170554	0	1.275131	0.042171	0	0.521415	0.211802	0	0
XM_128007.1	0.793611	0.585633	0.206666	0.148256	0.220148	0.112622	0.096933	0.180771	0.063874	0.098331	0.190038	0.042733	0.15068	0	0.133616	0.028941	0.352272	0	0.222153	0.729293	0.035611	0.196049	0.09053	0.293924	0	0	0.091695	0	0	0	0	0	0.188825	0.245372	0.027966	0.378301	0.267641	0.188615	0.323081	0.257225	0	0	0.773806	0	0	0.581481	0.529586	0	0.080302
XM_127904.1	2.272684	1.971755	0.275122	0.659948	0	0.174551	0	0	0	0	0	0	0.021433	0	0.253957	0	0.940743	0	0.170641	0.855315	0.593289	0.787635	0.593965	1.001978	0	0	0	0	0	0	0	0	0	0	0.687038	0.064012	0.259332	1.051256	1.350603	1.032885	0.213588	0.762723	0.697485	0.189239	0	0.417484	0	0	0
XM_135110.1	3.31786	2.410436	0.884874	0.630267	0.325893	0	0	0.341866	0	0.19392	0	0.087581	0.681409	0.271934	1.360597	0	0.161702	0	0	0.251025	0	0.331712	0	0.557058	0	0.073505	0	0	0	0	0.117133	0.25293	0	0.121344	0	0.118491	1.376702	2.046148	1.665355	1.491239	0	1.334107	1.247779	0.100595	0	0.028876	0	0	0
XM_128511.1	2.241034	1.83689	1.177212	0.044944	0.077599	0	0.733976	0	0	0	0	0	0.412151	0	0	0	0	0	0	0.189879	0.107709	0.004503	0	0	0.520971	0.324458	0.195117	0	0	0	0.194811	0.770101	0.225954	0.063404	0	0.264644	0.750329	0.979236	1.414182	1.512038	0.461939	1.079353	0.9493	0	0	0.150985	0	0	0
XM_129372.1	3.569038	2.240297	0.933035	0.235176	0.619456	0	0	0	0	0.138945	0.586698	0.383234	0.62663	0	0	0	0	0	0	0	0.409682	0	0	0.220271	0	0	0.071501	0.053203	0	0	0.617442	0.209561	0.097636	0	0	0.725327	0.61167	1.10913	1.114073	1.472648	0	0.912338	0.957967	0	0	0	0.014233	0	0
XM_125653.1	2.020164	1.264851	0.368775	0.581111	0.544375	0.384672	0.526722	0	0.249448	0.290983	0.387646	0	0.057801	0	0.026015	0	0	0	0.785369	0	0	0	0	0.371263	0	0	0	0	0	0	0	0.028368	0.008978	0	0	0.671686	0.647597	0.884893	0.319288	1.088248	0	1.050101	1.743407	0.22876	0	0	0	0	0
XM_126967.1	1.273006	1.775651	0.330568	0.374722	0	0.080506	0.563319	0	0.360915	0.58923	0	0.236386	0.268619	0	0	0	0	0	0	0	0	0	0	0.300331	0	0	0	0	0	0	0.116558	0.387869	0	0	0	0.491072	1.151623	0.827431	0.730217	1.886862	0.102938	0.439807	1.63219	0.190524	0	0.636351	0.212045	0	0
XM_128050.1	1.757511	2.009397	0.261879	1.083445	0.139335	0.03685	0.181175	0	0.366616	0.538144	0	0	0.345694	0	0.310359	0	0	0	0.016207	0	0	0	0	0	0	0	0	0	0	0	0.36557	0.479552	0	0	0	0.745125	1.237509	0.962465	0.578227	2.33621	0	0.981814	0.955198	0.167054	0	0.339894	0.477955	0	0
XM_127397.1	1.690277	2.831335	0.800398	0.738709	0.453635	0	0	0.003093	0.65764	0.604614	0.040858	0.313056	0.26193	0	0	0	0	0	0	0	0	0	0	0	0.071267	0	0	0	0	0	0.919592	1.129626	0	0.019559	0	0	0.977246	0.763622	0.709215	2.145098	0	1.174172	0.786108	0	0	0.81048	0.872865	0	0
XM_131833.1	0.724013	1.445596	0.815777	0.830295	0.745135	0	0	0.167525	0.551175	0.349991	0	0	0.021989	0	0	0	0	0	0	0	0	0	0	0	0.258609	0	0	0	0	0	0.362124	0.264561	0.200032	0.021703	0	0.680329	0.277994	1.077247	0.837663	1.4577	0	0.98573	0.894859	0	0	0.690664	0.711627	0	0
XM_130196.1	2.789793	3.367194	0.140931	1.722833	0	0	0	0.097962	0	0	0	0	0	0.072525	0	0.60721	0.950845	0	0	0	0.13556	0.222429	0	0	0	0	0.234579	0.208785	0	0	1.292443	1.417954	0.282393	0	0	2.970131	3.541585	2.842764	3.362465	1.205323	0	0.279119	1.030189	0.096659	0	0	0	0	0.257463
XM_127351.1	0.612301	1.073393	0.315013	0.577732	0.52528	0.228685	0	0	0	0	0	0.00088	0	0	0	0	0.214594	0.028598	0	0	0.318237	0	0	0.703384	0	0.33552	0.804458	0.151504	0	0	0.204992	0	0	0	0	0.779952	0.758124	0.798342	0.996915	0.39036	0	0	0.565751	0	0	0.177186	0	0	0
XM_124648.1	1.030587	1.357542	0.415182	0.034108	0.093397	0	0	0	0	0.483453	0	0.052495	0.327505	0	0.239128	0	0	0	0	0	0	0	0	0.918559	0	0	0	0	0	0.12507	0.006659	0.3163	0.119574	0.281981	0	1.241763	0.880746	0.521578	0.434465	0.10375	0	0	0.272659	0.474173	0	0.340071	0.160224	0	0
XM_124504.1	1.346116	1.166826	1.081568	0.945107	0.371505	0.827434	0.835104	1.105763	0.566523	0	0	0	0	0	0	0	0	0	0	0	0.111804	0	0.180618	0.613724	0	0	0	0	0	0	0.493156	0.426778	0.105247	0.425371	0	2.175545	0.624611	0.586451	0.579005	0.277448	0	0.371209	0.41625	0	0	0.227642	0.400238	0	0
XM_130562.1	1.19957	0.980389	0.650502	0.242525	0.613429	0.43291	0.896359	0.584645	0	0.320591	0	0.045705	0.11283	0	0.294733	0	0.109523	0	0.05783	0	0	0	0	0.27398	0	0	0	0	0	0	0.257663	0.612756	0	0.010174	0	0.705238	0.406804	0.953354	0.644242	0.083702	0	0	0.268188	0	0	0	0	0	0
XM_147747.1	0.888683	1.260164	0.405191	0.314886	0.729496	0.815073	0.779257	0.3518	0	0.253503	0	0.428234	0.794565	0.381448	0	0	0	0	0	0	0	0	0	0	0.074239	0.031931	0.098532	0.01409	0	0	0.4671	0.545865	0	0	0	1.420092	0.971696	0.562565	0.522414	0.426531	0	0	0.597727	0	0	0.196772	0	0	0
XM_125949.1	1.694716	2.041815	0.277776	0.819056	1.06869	0.709033	0.811348	0	0	0	0.236871	0.515638	0.882192	0	0	0	0	0	0	0	0	0	0	0.243185	0	0	0.766186	0	0	0	1.943613	1.147038	0	0	0	2.354657	1.971135	0.424894	0.029756	1.021645	0	1.395068	0.200881	0	0	0.473308	0.637697	0	0.418097
XM_129170.1	1.955354	1.776416	1.094683	0.448371	0	0	0	0.091443	0.272766	0.118434	0	0	0.549876	0	0	0	0	0	0	0.331465	0	0	0	1.162198	0.007187	0.263916	0	0	0	0	0.905016	1.965097	0	0	0	0.799003	1.410034	0.645467	0	0.972252	0	0.63267	0.158596	0.162756	0	0.318977	0.042648	0	0.030699
XM_123977.1	0.912665	0.205549	0.575524	0.173966	0.02339	0.134158	0	0.6192	0.017902	0.393132	0.022769	0	0	0.023547	0.430788	0	0	0	0	0	0	0	0	0	0.086807	0.097873	0	0.151983	0	0	0.06921	0.10706	0	0	0	0	0.122024	0.478806	0	0	0	0.238687	0.607385	0.000729	0	0.026278	0.540958	0	0
XM_130584.1	0.675396	1.022948	0.122284	0.666593	0.722041	0.032663	0	0.145493	0	0.724939	0	0.262397	0	0	0	0	0	0	0	0	0	0	0	0.105762	0.355505	0.102309	0	0.235762	0	0	0	0	0	0.317962	0	0	0.33098	0.702057	0.550276	0.1579	0	0	0.962475	0.095623	0	0.539021	1.280922	0	0.032609
XM_130165.1	1.027786	1.539241	0.198005	0.004809	0.143856	0	0	0	0.513038	0.082765	0	0.279059	0	0.154538	0	0	0	0	0	0.127004	0	0	0	0	0	0	0.393605	0.388835	0	0.17543	0	0.024646	0	0	0	0.762493	1.033157	0	0.233677	0	0.160859	0	0.800891	0.163151	0	0.719259	0.653056	0	0.619993
XM_124038.1	2.040051	1.014809	0.507562	0.278583	0	0.090596	0	0	0.158339	0	0	0	0.064629	0	0	0	0	0	0	0	0	0	0.00177	0	0.29189	0	0.077928	1.977746	0	0	0	0.362254	0.215222	0.297594	0	0.844678	0.425794	0.573379	0.301314	1.401452	0	0.390645	0.753773	0	0	0	0.274479	0	0
XM_149557.1	2.600984	0.580347	1.034896	0.781498	0.53352	0	0	0	0	0	0	0	0.415672	0	0	0	0.327464	0	0	0	0	0.245031	0	0	0.055346	0	1.62811	0.88424	1.753914	0	2.451448	1.542108	0	1.108848	0.776879	1.180608	1.61987	0	0	0	0.300547	0.088683	1.210629	0	0	1.784228	1.494921	0	1.947257
XM_124609.1	0.844281	0.103907	0	0.19884	0	0	0	0	0.222445	0	0	0.084607	0	0	0	0	0.187295	0	0.055671	0.226101	0	0	0	0	0.081635	0.503466	0.895004	0.543427	0.413627	0.177453	1.541804	1.467713	0	0	0.525662	0.537661	0.664599	0	0.007975	0	0	0	0.31398	0.022497	0	1.198145	0.832835	0	0.874448
XM_132472.1	1.401415	0.212512	0	0.404829	0	0	0.03369	0.172387	0	0	0	0	0	0.024554	0.606992	0	0	0.028095	0.305441	0	0	0	0	0	0.214835	0.324655	0.16457	0.541647	0	0	1.123995	0.873647	0	0.002177	0	1.008821	0.125317	0	0	0	0.06454	0	0.49474	0	0	1.216326	0.620391	0	0.91543
XM_125795.1	0.43254	0	0.179096	0	0	0	0	0.115501	0.278097	0	0	0	0	0	0.213012	0	0.099516	0	0.181226	0.26395	0	0	0	0.575128	0.177999	0.377072	0.248204	0.55481	0	0	0.401018	0.193213	0	0	0	0.47786	0.410646	0.292818	0.066533	0.139187	0	0	0.257025	0	0	0.649841	0.460361	0	0.574468
XM_143460.1	1.409957	0	0	0	0.252423	0	0.961436	0.162249	0	0	0	0.593051	0.123472	0.190378	0	0	0	0	0	0	0	0	0	0.220636	0	0.444078	0.221157	0	0.366197	0	0.714557	0.70766	0	0	0	2.659973	0.400724	0.921229	0.785618	0.090112	0	0	0.261445	0.122169	0	0.85484	1.476607	0.162091	1.439337
XM_147737.1	0.650649	0.838876	0	0	0	0.063427	0.027443	0.086537	0.180099	0.138168	0	0.189307	0.201112	0.251313	0	0	0	0	0	0	0	0	0	0	0.274227	0.415411	0.207716	0.44429	0.117268	0.134641	0.670534	0.923811	0.069827	0.165965	0	0.038227	0.801713	0.816156	0.513295	0.068807	0	0.490226	0.495393	0.085324	0	0.16832	0.33063	0	0
XM_128937.1	2.677027	0	0	0	0.500399	0.978096	0	0.644327	0.556238	0.624349	0	0.421079	0.480929	0.435643	0	0	0	0	0	0	0	0	0	0	0.20099	0.745155	0.63639	0.12265	0.172607	0	1.834435	1.396577	0.366371	0	0	0	0	0.915829	1.363581	0	0	0.206374	0	0	0	0.459515	0.018262	0	0
XM_123201.1	2.378298	0	0	0.139503	0.265673	1.18835	0	0.695075	0.692585	0.595123	0	0.186393	0.456279	0.121556	0.12951	0	0	0	0	0	0	0	0	0	0.269513	0.609518	0.705956	0.7274	0.170494	0	1.936145	1.648169	0.489663	0	0	0	0	1.004766	1.055931	0	0.173277	0.085852	0	0.279405	0	0.718589	0.89305	0	0.136902
XM_139244.1	1.684391	0.121141	0.085383	0	0	0.77478	0.712053	0	0	0	0	0	0	0	0	0.538493	0	0	0	0.035473	0	0	0	0	0.31623	0.283118	0.663136	1.079299	0.048042	0	1.534416	0.845289	0	0.403687	0	0.634322	0	0.510204	0.551728	0.543984	0	0	0.227775	0.755852	0	0.906657	0.970215	0	0
XM_133627.1	1.670736	0.091165	0	0.604013	0	0.07651	0	0.139304	0.132961	0	0	0	0	0	0	0	0	0	0	0	0	0	0	0	0.180901	0.057834	0.08234	0.095834	0.002903	0.077695	0.837869	0.71275	0	0	0	0	0	0.681769	0.427542	0.822761	0	0	0	0.585403	0.310373	1.106377	0.469423	0.277035	0.351373
XM_123388.1	3.356272	0	0	0.286544	0.084754	1.086943	0	0.210682	0	0	0	0	0.240899	0	0	0.101206	0	0	0	1.165054	0	0	0	0	0	0	0.323	0.233937	0	0	1.566488	1.539165	0.742611	0.305937	0	0.168181	0	1.039468	1.281774	0	0.942361	0	0	0	0.107656	1.310089	1.175735	0.067803	0.476245
XM_134503.1	2.74879	0	0.064245	1.413522	0.251672	0.296052	0	0	0	0	0	0	0.107178	0	0	0	0	0.311571	0.057193	0.340654	0.661326	0	0	0	0	0	0.394917	0	0	0	1.477431	0.938362	0.375013	0	0	0	0	0.926383	1.121763	0	0	0	0.680121	0	0.055694	1.733482	1.638557	0.654114	1.142711
XM_128242.1	1.253125	0.427249	0.173391	0.531561	0.536076	0.144108	0	0.440949	0.159241	0.042234	0	0.181511	0.504297	0	0	0	0	0	0	0	0	0	0.389408	0	0	0	0	0	0	0	0.543399	0.29415	0	0	0	0	0.113892	0.513008	0.424562	0.250878	0	0	0.484712	0	0	0.263668	0.200555	0	0.427906
XM_134952.1	0.998436	0.071825	0	0.353417	0.355849	0.233982	0.655255	0.044928	0	0	0	0.177615	0	0	0.129077	0	0	0	0.141634	0.309524	0.238462	0	0.244204	0.099031	0	0.641225	0	0	0	0	0	0	0	0	0	0	0	0.994582	0.387918	0.316893	0	0	0.08989	0	0	0.69093	0.51745	0	0.136567
XM_130789.1	2.405808	0	0.2198	1.014169	0.492259	0.513521	0.49396	0.814907	1.189398	1.453096	0	0	0.425142	0.100188	0	0	0	0.547882	0	0	0.940604	0.446959	0	2.209878	0.030116	0	0.413215	0	0	0	1.653909	2.016585	0	0	0	0.892194	0.242009	0.718487	1.260209	0	0	1.525232	0	0.042592	0	0.268723	0	0	0
XM_130689.1	2.342608	0	0.227311	0.946438	0.373864	0.770201	0.751619	1.051298	1.058412	1.259946	0	0	0.320802	0	0	0	0.069246	0.263167	0.062382	0	0.564765	0.432423	0	1.963393	0	0	0.274272	0	0	0	1.408438	1.79089	0	0	0	0.771395	0.09338	0.743018	0.947287	0	0	1.104575	0	0	0	0.455671	0	0	0
XM_126237.1	1.33189	0.186453	0.459777	0	0.119759	0.199749	0.732387	0.175014	0.490812	0.3659	0	0.692791	0.198931	0	0.055186	0	0.003117	0	0	0	0	0	0	0.640291	0	0.435444	0.201825	0	0	0	0.337286	1.193147	0	0	0	0	0.445864	0.603784	0.658348	0.292685	0	0.161396	0.491298	0.154576	0	0.436676	0	0	0
XM_132664.1	2.802581	0.707729	0.587925	0	0.110533	1.015814	0	0	1.699495	1.195011	0.049616	0.604867	0.202223	0.502273	0	0	0	0.045355	0	0	0.169965	0	0	0.213326	0	0	0	0	0	0	0.741715	2.271965	0.454443	0	0	0.249458	0.57937	0.994158	2.347855	0.262581	0	0	0.363128	0.325239	0.014255	0.171668	0	0	0
XM_148905.1	2.618399	0.52386	0.317759	1.035049	0.233506	0.093184	0.22284	0.866381	0.315289	0	0	0.164529	0.033375	0.275586	0	0	0	0.18572	0	0.120141	0.72341	0	0	0	0	0	0	0	0	0	1.046039	1.049058	0.395075	0.148114	0	0.46384	0.664787	0.997477	1.084115	0.132644	0.192823	0	0	0.370979	0	0	0	0	0
XM_125642.1	2.734646	0	0.212497	1.553584	0	0	0.106062	0	0.52181	0	0.476904	0.867337	0.408872	0.470421	0.651755	0	0	0	0	0	0	0	0	0.232845	0	0	0	0	0	0	1.876669	1.334756	0.453551	0.687604	0	1.277615	0.421015	1.111565	0.74338	0.918344	0.056038	0.290398	0	0.045536	0	0.440808	0	0	0
XM_141543.1	1.130758	0	0	0.703006	0.266624	0	0	0	0	0.542656	0	0.642953	0.229055	0.756615	0.891077	0.087022	0	0	0	0	0.143115	0	0.061924	0	0	0	0.101577	1.005362	0	0	1.178313	1.353438	0.026091	0.481216	0.032367	0.530862	0	0.798568	1.113181	0.020463	0.458746	0.250843	0.008754	0	0	0	0	0	0
XM_132654.1	1.51902	0.685061	0.928048	0.417926	0	0.04645	0.175603	0.030682	0	0	0	0	0.219056	0	0.278716	0	0	0	0	0	0	0	0	0.14535	0	0	0.338823	0.148576	0	0	1.944794	0.964606	0	0.628852	0.936005	0.781669	0.449303	0.821296	0.417357	0.657789	0	1.140651	0.530446	0	0	0.072568	0	0	0
XM_137405.1	2.348829	0.500141	1.135685	0.257642	0.078373	0	0	0.15464	0.100804	0	0	0.083644	0	0	0.348413	0	0	0.088999	0	0	0	0.096319	0	0.414668	0	0	0.140825	0.943947	0	0.068787	1.626772	0.923968	0	0.625014	1.469716	0.392168	0.407366	0.614875	1.04773	0	0	0.367071	1.039451	0	0	0	0.22767	0	0
XM_134936.1	2.542947	0.64277	0.219339	1.026114	0.071947	0.199857	0	0.004328	0	0	0	0.060888	0	0	0.224667	0.278771	0.280033	0.369431	0.331618	0.285202	0.354774	0.132607	0.071211	0.460363	0	0.098194	0.484158	0	0	0	1.535463	1.379079	0	0.115488	0.641507	0.068273	0	0	0.335376	0	0	0.015847	1.651323	0.199582	0	0.719535	0.29676	0	0.194307
XM_132313.1	1.410014	0.377322	0.283563	0	0.672337	0	0.463493	0.00017	0.036367	0	0	0.039279	0	0	0	0	0.411125	0.134723	0.949984	0	0.12035	0	0	0.742094	0	0	0.494522	0.485837	0	0	0.798354	0.572604	0	0	0	0.161875	0.690365	0	0.188097	0.317885	0	0	0.71551	0	0	0.223334	0	0	0
XM_144535.1	1.851189	0.595217	0.614463	0	0.275225	0	0.721819	0	0	0	0	0.187378	0	0.56684	0	0	0	0	0	0	0	0	0	0.55969	0.04012	0	0.267228	0.928274	0.062389	0.098401	0.914893	1.303551	0	0	0.45182	0.424834	0.908116	0.115806	0.343191	0.438476	0	0	0.587208	0.380886	0	0.812869	0.642318	0	0
XM_127125.1	1.87097	0	0.489477	1.520828	0	0.139627	0	0.473208	0.404255	0	0	0.407358	0.611291	0	0.489258	0	0.3433	0.224032	0.898403	0	0	0	0.41152	0	0.220402	0.415856	0.076862	0	0	0	2.270461	1.136714	0.608964	0.522274	0.685805	0	0.226524	0.169964	0	0	0	1.514087	0	1.110083	0	0	0	0	0
XM_131099.1	3.619508	0	0	1.468117	0	0.752409	0	0	0	0	0	0	0.678235	0	0.410348	0.455653	0.711649	0	0.36648	0.048263	0.065589	0	0.161383	0	0	0.968716	0.390496	0	0	0	0.492878	1.589422	1.191587	0.584689	0.719672	0.040571	0.763901	0.143515	0	0	0.08957	0	0	1.909599	0	0.576467	0.20939	0	0
XM_127605.1	1.143469	0	0.313899	0.720094	0	0	0	0.543933	0.296131	0	0.167632	0	0.111696	0	0.514879	0.906936	0.511902	0	0.431882	0	0	0.673479	0.236327	0	1.00701	0.745702	0.294564	0.066178	0	0	0	1.222268	1.403599	0.586399	0	0.414174	0	0	0.060673	0	0	0.37007	0	0.555914	0	0	0	0	0.155001
XM_132306.1	3.651723	0	0	1.310286	0	0.738652	0.645896	0.694178	0.172245	0.052469	0	0.697344	1.931384	0.457486	0.469532	1.097532	1.44247	0.040334	0.069691	0	0	2.081362	0	0	0	0	0	0	0	0	1.520303	2.791286	0	0	2.367542	0	0	0	0	0.482717	1.534423	0.929174	1.770097	0	0	0	0	0.063415	0.088127
XM_133582.1	4.096241	0	0	0	0	0	0	0	0	0	0	0	2.226911	1.395143	2.682071	0	0.269588	0.752888	0	0.212028	0.398208	0	0.365938	0	0	0.370343	0.130414	0.929646	0.446429	1.823018	3.254225	3.751158	0.233203	1.474616	1.802786	0.196186	0.253814	0	0	0	0	0.681632	1.872604	0	0	0.439715	0	0	0
XM_136192.1	2.105972	0	0	0.145434	0.185268	0	0	0	0	0.265503	0.308488	0.154646	0.517602	0.174639	1.689013	1.568366	0	0.276734	0	0	0	1.033777	0.122797	0.487351	0	1.06838	0	0	0	0	0	0.90735	0	0.266624	0	0.032285	0.984084	0	0.008501	0	0.679638	0	0	0.277725	0.09937	0.173037	0	0	0.076901
XM_123880.1	1.51277	0.520229	0.058485	0.645405	0	0.355777	0.226778	0	0	0.036668	0	0	0.193026	0	0	0	0	0	0	0	0	0	0	0	0.314305	0.061544	0.011527	0.670566	0	0.476986	0.945929	0.34079	0.350594	0	0.009614	0.407196	0.566461	0.064902	0.315703	0.524493	0	0.079985	1.829187	0.097707	0	0.137619	0	0	0
XM_128232.1	1.782593	0	0.092147	1.32431	0	0.561611	0.132588	0.168564	0	0	0	0	0.072023	0	0.623884	0.382764	0.615647	0.329811	0.80133	0	0.482406	0.368338	0	0.615575	0	0	0	0	0	0	0	0.618227	0	0.043233	0.934451	0.710828	0.386972	0.403672	0.401159	0	0	0	2.15334	0	0	0	0.23162	0	0
XM_134780.1	4.881145	0.534067	0	0.09544	0	0.981562	0.573429	0.334366	2.125109	0.762802	0.455139	0	0	0	0.250304	0.152115	0	0	0.083967	0.072542	0	0.975217	0	3.039099	0	0.074117	0	0	0	0	1.761412	1.234606	0.519463	0.677212	0	0	0	0	0	0	0	0	2.9511	0	0	0.3916	0.702723	0	0
XM_124729.1	2.08098	0.738465	0.070924	1.055475	0	0.27559	0.565562	0	1.910374	0.615464	0.754049	0	1.549527	0	0	0.024031	0.247973	0	0	0.399356	0.186823	0.769239	0	0	0	0	0	0	0	0	0	0	0.010986	0.586697	0.538879	1.578652	0.051352	0	0.029733	0.051911	0	0	2.326676	0	0	0	1.019008	0	0
XM_122339.1	1.133186	0	0.040147	0	0.13821	0	0.627596	0.614616	0.319564	1.008413	0.113507	0.069598	0.222564	0	0.186007	0	0	0	0.334497	0.115419	0	0	0	0.556799	0.486358	0.085275	0	0.320214	0	0	0.431669	0.238957	0.018144	0	0.513338	0.311583	0	0.37538	0.028398	0	0	0	0.556405	0	0	0	0.688172	0	0
XM_143983.1	1.841442	0	1.027135	0	1.751389	0.793368	0.166865	3.139074	0.272546	2.028783	0.550337	0.742277	0.553275	0.339797	1.816362	0	0	0	0	0	0.754443	0	0	0	0	0.042844	0	0	0	0	0	0	0	0	0	0.733682	0.619698	1.090495	1.550537	1.122187	0.213698	0.271272	0.280296	0	0	1.447523	0	0	0
XM_123712.1	1.568894	0.276533	1.195069	0.830768	1.142941	0.749507	0.443069	2.116961	0.111997	0.43732	0.330836	1.051586	1.181244	0.244597	1.120738	0.343864	0.244398	0.31359	0.857363	0.375175	0.001345	0	0	0.10209	0	0	0	0	0	0	0	0	0	0.155522	0	0	0.419219	1.781598	1.431766	0.698109	0.56615	0	0.648382	0.037213	0	0.148289	0	0	0
XM_126730.1	1.789992	0	0.154669	0.995317	1.122969	0.935273	0.425744	1.49569	1.018628	0.941534	0.424151	0.698666	0.885522	0.184135	0	0	0	0	0	0	0	0	0	0	0	0	0	0	0	0	0	0.17314	0.350217	0.49209	0	0.038556	0	0.757671	0.686649	0	0.273015	0.344581	1.339167	0	0	1.024533	0.437546	0	0
XM_122845.1	1.744449	0	0	0.932403	0.535137	0.206504	0	1.664788	0.456009	0.478121	0	0.198055	0.48518	0	0.308938	0.199896	0.665534	0	0.11125	0	0.633931	0	0	1.158722	0	0	0	0	0	0	0.107908	0.229548	0.197787	0	0	0.480059	0.09713	0.837076	0.734878	0	0	0	0.905486	0	0	0.498527	0.702199	0.382277	0.179709
XM_132194.1	2.524257	0	0.362862	0.149845	1.235559	0.777599	0.275302	1.203943	0.846143	0.493585	0	0.733098	0.969332	0	1.116378	0	0	0	0	0	0.171386	0	0	1.292033	0	0.367712	0.34404	0	0.518697	0	0.049035	0	0	0	0	0.745404	0	1.09817	0.810366	0	0	1.3491	0	1.144909	0	0.486545	0	0	0
XM_131866.1	4.192303	0	1.664594	0	1.92755	2.026115	2.435069	2.933734	3.370771	2.518499	1.54397	1.654295	2.367724	0	3.795106	0	0	0	0	0	0	2.318923	0	1.583099	0	0.060204	0	0	0	0	0	0.849257	2.343833	0	0	1.726437	2.29737	1.805555	1.277275	0	0.24703	0	0	0.957422	0.70245	1.577641	1.305459	0	0
XM_123694.1	4.119266	0	1.618461	3.486081	2.125115	0.254813	0	2.277033	0	0	0.78716	0.848358	2.526255	2.03293	3.800916	0	0	0	0	0	0	2.342714	0	0.260381	0	0	0.760939	0	0	0	0	1.471395	0.749822	1.450666	1.14315	2.761366	2.814913	0.175272	1.108223	0	1.845846	1.211039	1.141471	0	0	0.180521	0	0	0
XM_129902.1	2.702582	0	1.384757	2.397432	0.771552	0.633991	0	0.926821	0	0	0	0.072431	1.760058	1.91729	2.41457	0.300822	0.396418	0	0	0	0	0	0	0	0	0	0.156821	0.611841	0	0	0	0.274371	0.74957	1.199512	1.171447	2.48545	1.446212	0.057754	0	0	0	0.378201	0.623306	0	0	0	0.069821	0	0
XM_135460.1	6.006488	0.944285	2.330594	0.997795	0.198614	0.500006	0.453878	0.437376	0	3.548618	0.020259	0	2.899196	2.378495	4.20087	0.836895	0	0.113632	0.031628	0.222361	0.068271	1.34237	0.120247	0.260384	0	0	0	0.307521	0.339393	0.028857	0.098146	1.012718	0	0.025602	0.079821	4.358354	2.339251	0.121216	0	0.044494	0	0.105143	0.052715	0.147908	0.063633	0.002892	0	0.038062	0
XM_139166.1	1.273206	0.686948	1.053941	1.002618	0.266235	0.54646	0.380858	0	0.467064	0.431556	0	0.275523	0.085046	0.516012	0	0	0	0.203235	0	0	0.739254	0	0	0.558039	0	0	0	0	0	0	0	0	0.078392	0.430176	0.343924	1.019865	0.790999	0	0	0	0	0	0	0.586521	0	0.266438	0.510436	0	0
XM_132583.1	5.29148	3.831302	1.605182	4.708088	1.633208	0.4306	0	0.247828	0.878701	1.265149	3.097288	3.287021	2.251325	1.09436	0.744589	0	0	0.043014	0	0	0	0.214452	0	0.293671	0	0	0	0	0	0	0	0.081279	0.961045	0.193515	0	3.24435	3.293314	0.195143	0.631597	0	0.09098	0.03894	1.396664	0.548621	0	0	0	0	0
XM_129569.1	2.492162	1.064786	1.099989	3.373293	2.462563	1.183736	0.540909	0.956595	0.636201	0.371042	2.189743	3.069499	2.417651	1.437821	0.705811	0	0	0	0	0	0	0	0	0	0	0	0	0	0	0	0.335022	0	0.592114	0	0	2.197649	1.886927	1.845701	1.06807	0.806428	0.850918	1.290713	1.446954	0	0	0	0	0	0
XM_133857.1	0.946736	0	0.641481	1.746489	0.45258	0.101542	0	0.436452	0.899481	0.947581	0.52089	0.906704	0.816631	0.465271	1.057584	0.064315	0.185202	0.792022	0.743094	0	0.18718	0	0.059769	1.296542	0	0.094213	0	0	0	0	0	0.359709	0.281626	0	0	1.19526	1.901413	0	0	0	0	0.005252	0.665872	0.13428	0	0	0.003311	0	0
XM_128680.1	0.559694	0.268321	0.019703	0.138379	0.398243	0.075876	0	0	0.177016	0.478012	0	0.403721	0	0.112136	0	0	0	0	0	0	0	0	0	0.431863	0.487886	0	0.451243	0.076774	0.025653	0.113848	0	0.606126	0	0	0	0.205683	0.328928	0.150296	0.05973	0.538079	0	0	0	0	0.546397	0.022136	0	0.421856	0
XM_145307.1	1.301031	0.149006	0.05255	0.140174	0.977886	0	0.16444	0	0.492015	0.194875	0	0.934183	0.403871	0.304414	0	0	0	0.389635	0	0	0.402594	0	0	0.247628	0	0	0.231895	0	0	0	0	0.770826	0	0.043111	0	0.520284	0.878947	0	0.044464	0.504344	0	0	0.167612	0.190117	0	0.718463	0.046433	0.456676	0
XM_125396.1	1.96301	0.740885	0.888961	0	0.370831	0.181369	0	0	0.720457	0.782049	1.020255	0.507379	0.638121	0.510316	0	0	0	0	0	0	0	0	0	0	0.526685	0.542222	0.314272	0	0.129688	0	0	0	0.112186	1.080701	0	0.411406	0.454257	0	0.196042	1.028577	0	0	0.675215	0.796926	0.453779	1.204936	0	0.081125	0
XM_124521.1	2.267517	0.226717	0.348672	0.317976	0.641741	0.17117	0.206883	0.158862	0.697228	0.60743	0.643539	0.657968	0.512285	0.195431	0.325083	0.240555	0	0	0	0	0	0	0	0.034511	0.723998	1.11323	0.43784	0.60482	0	0	0	0	0	0.090588	0	0.222411	0	0	0	0	0	0	0	1.012892	0.137104	1.058137	0	0	0
XM_132339.1	2.590419	0	0	0.607816	0.434036	0.557459	0.156151	0.591067	1.227779	1.167836	0.042168	0.845242	1.191755	0.783951	0.71437	0	0.026862	0	0.296325	0.240061	0	0	0.039859	0	0	0	0	0	0	0	0	0	0.326784	0.224973	0	0.384599	0.160188	0	0	0	0	0	0.719319	1.164935	0	0.901291	1.055242	0	0
XM_140862.1	1.052125	0.210078	0.508926	0	0.688617	0	0	0	0	0.231805	0	0	0	0.565618	0	0	0	0	0.23167	0	0.403336	0.383647	0.435855	0.616157	0.297443	0	0.655825	0.869135	0.958994	0.711296	0.960579	0.531817	0	0	0	0	0	0	0.570127	0	0	0	0	0.595275	0.19785	0.891698	0.806142	0.30023	0
XM_135168.1	4.486937	0.547922	0.479402	0	0.521133	0.176025	0	0.670872	1.163453	0.82931	0	0	0	0	0	0	0.197322	0	0	0	0	0.76998	0	1.057318	1.537884	1.91753	1.842429	1.544936	1.112118	0	1.156437	0.893301	0.696868	0.161809	0	0	0	0	0	0	0	0	0	0.949955	1.182241	2.851816	2.551291	1.524712	0
XM_122925.1	1.139203	0.259658	0.197805	0.180038	1.246418	0.03243	0	0.615169	0	0.34232	0	0	0	0	0.129074	0	0.042884	0	0.7406	0	0	0	0	0.119707	0.835545	0.712902	0.908844	0.88338	0	0	0.689111	0.335792	0	0.644159	0	0	0	0.118203	0.238728	0.133842	0	0	0.129365	1.171851	0	0.913455	0.743667	0	0
XM_124162.1	1.980686	0.81823	0.258218	0	0.39791	0	0	0.242968	0.246657	1.713381	0	0.677782	0.319018	0.717867	0	0	0	0.126651	0	0	0	0.049797	0	0.437648	0.43443	0	0	2.236655	0	0.830905	1.123756	0.38997	0	0	0	0	0	1.348135	0.757949	0	0.485138	0.516634	0	1.450102	0	0.827449	0.960536	0	0
XM_128084.1	3.765023	0	2.835491	0.04858	2.012518	0.166938	0.845038	1.361638	1.497538	0	0	0.388627	0	0.875878	0	0	0	0	0	0	0	3.405039	0	0	0	0	2.150784	2.2573	0.441544	0	0.895679	2.168956	0.642209	2.174044	0	1.603076	0	0	0	0.772983	0	2.306393	0	0	0	0	1.14631	0	0.675502
XM_161447.1	1.077875	0	0.600327	0.047553	0	0	0	0	0.166846	0	0	0	0.207917	0	0.722882	0.543328	0	0.393427	0	0.031208	0.054439	0.484876	0.299505	0.156867	0.148568	0.611507	0.931961	0	0.13075	0	0	0.659906	0	0.363538	0	0	0.153077	0	0	0	0	0	0.627404	0	0	0.026887	0.135777	0.279049	0
XM_127986.1	2.540611	0.36385	1.825695	0.129828	1.734578	0	0.033535	0	1.099218	0	0	0	0.386992	0	2.081614	0	0	0	0.607248	0.743964	0	0	0.528649	0	0	1.919222	0.372247	0	0.08649	0.099682	0	0	0	0	0	1.262614	1.819674	2.121689	0	0	0	0	1.159843	0	0	0.566192	0.720261	0	0.638205
XM_165345.1	2.74038	0	0	0.158728	0	0.207557	0.289493	0	0	0.438435	0	0	0.286595	0	0	0	0	0	0.231139	0	0	0	0.557808	0	0.109059	1.844427	1.129948	0	0.88097	0.453645	0.582444	0	0	0	0	1.505733	0.16142	0.47879	0	0	0.388586	0.085011	2.199231	0	0	0.716665	0	0	0.871076
XM_159723.1	0	2.012064	0.35477	0	0.636517	0	0	0.638549	0.444899	1.081942	0.416362	0	0.337204	0.17257	0	0	0	0	0	0	0	0.351312	0	0	0	0.18592	0.106693	0	0.096038	0	0.52889	0	1.061966	0.367503	0	0.332175	0	1.578601	1.388245	2.508932	0.26261	1.091304	0.390757	1.05211	0.825784	1.016832	0.881771	0.339706	0
XM_127663.1	0.556819	1.976564	0.271978	0	1.615853	0	0.474752	0.377399	0.435655	0.706665	0.072392	0.243288	0.001769	0	0.046226	0	0	0.359378	0.409635	0	0.15705	0	0.433684	0.33368	0	0	0	0	0	0	0	0.2897	2.403006	0	0.051122	0.241753	0.343435	0	0	2.281729	0	0	0	0	0	0	0	0	0.893268
XM_130976.1	0	1.414353	0.368024	0.099053	1.201024	0	0.406028	0.1126	0	0	0	0.039864	0.391012	0	0.43342	0	0	0.01072	1.027961	0.830219	0	0	0.377427	0.016398	0	0.014501	0	0	0	0	0	0.565292	0	0	0	0	0.736627	0.489335	0.047607	1.044886	0	0.028837	0.226557	0	0	0	0.538918	0	0.194461
XM_144311.1	0	0.829186	0.360528	0.395469	0.11386	0.156771	0.131999	0	0.792484	0.522677	0.407469	0.276177	0.213206	0.379486	0	0.14399	0	0.414485	0	0	0.155345	0	0	0	0	0	0	0	0.127454	0	0	0.393467	0.779603	0.155272	0	0.47707	0.606771	0	0	0	0.16274	0	0	0.672962	0.035805	0	0	0.235107	0
XM_139962.1	0	0.758593	0.138883	0.816775	0.002549	0.016404	0.23802	0	0.335928	0.097995	0.582968	0.169072	0.163084	0.27147	0.071267	0	0	0.21799	0.202674	0.168948	0.07865	0	0.145722	0	0	0	0	0	0	0	0	0	0.550571	0.246765	0	0.166843	0.081405	0	0	0	0	0	0	0.876051	0	0	0	0	0
XM_143155.1	0	0.845666	0.517668	0.641203	0	0.454696	0.278505	0	0.296002	0.251357	0.904828	0	0.477924	0.650181	0.049411	0.335321	0	0.502418	0	0.694224	0.430186	0.022328	0.762889	0	0	0	0	0	0	0	0	0.181363	0.817008	0.140011	0	0.216883	0.419667	0	0	0	0.866358	0	0	0.8145	0.34188	0	0	0	0
XM_129775.1	0.014852	1.083399	0.323897	0.026193	0.358872	0	0	0.141038	0.328464	0.043854	0	0.180335	0.02044	0.213482	0.087091	0	0	0.151403	0.255014	0	0.127419	0	0.22443	0.002433	0.236818	0.066178	0.307391	0.482347	0	0.09139	0.218506	0	0.516889	0.246508	0	0.105218	0.075911	0.013765	0.160015	0.120623	0.082572	0.080543	0.489365	0.374406	0	0.141101	0.274697	0	0
XM_133921.1	0.004204	1.407069	0.467418	0	0.987659	0	0	0.190278	0.963891	0.443173	0.536429	0.952406	0.615611	0	0	0	0	0	0	0	0	0	0	0	0.025158	0	0.540521	1.091084	0	0.454123	0	0.18454	0.987336	0	0	0.336663	0.377861	0	0.356335	0.217779	0	0.143287	0.42893	0.36636	0	0.116665	0	0	0
XM_132835.1	0	1.006719	0	0.562102	1.15149	0.176318	0.359818	0	0.65306	0.27131	0.292046	0.640072	0.489123	0.108337	0.089522	0	0	0	0	0	0	0	0	0.475338	0.193805	0.199406	0.852054	0.211517	0	0	0	0.693696	0.577545	0	0	0.709673	0.341649	0	0.283857	0	0	0	0	0.84074	0	0.559876	0	0	0
XM_133449.1	0	2.089727	0.180607	0.413589	1.628919	0.339803	0.910153	0.046302	0.585175	1.057501	1.936215	1.622681	1.208039	0.965559	0.587137	0	0	0	0	0	0	0	0	0.160453	0	0	0.495038	0	0	0	0.309636	0.078258	0.791639	0.211699	0	0.592576	0	0	0	0	0.903952	0	0.138896	0.825934	0	0.902658	0	0	0
XM_128632.1	0.480578	1.371304	0.538648	0	0.577472	0.309263	0.098855	0	0.055055	0.461877	0.383241	0.826744	0.587754	0.568618	0	0	0	0.180029	0	0.118687	0.307586	0	0	0	0	0	0	0	0	0	0	0	0	0	0	0.574856	0.214122	0.094613	0.305794	0	0	0	0.00819	0.053294	0	0.261668	0.381226	0	0
XM_149919.1	0	2.038337	0.387622	0	0.759841	0	0	0	0.563981	0.814308	0	2.292912	1.906531	2.243381	0.528703	0.38214	0	0	0.264226	0	0	0	0	0	0	0.067657	0	0.263606	0	0	0.734033	0.006195	0	0	0	0.751622	0.337238	0	0.142402	0	0	0	0	0.240857	0	0.00623	0.618835	0	0.544438
XM_148848.1	0.590579	2.029776	0.183796	0.893049	0	0	0	0.193008	0.616399	0.25562	0.96987	1.414491	1.211725	1.676464	0.80575	0	0	0	0	0	0	0	0.516429	0	0	0.848772	0	0	0	0	0.568619	0	0	0	0	0	0	1.302253	0	0.501899	1.144137	0	0	0	0.64337	0.950795	1.34756	0.866847	1.015501
XM_122534.1	0	3.033072	0.481786	0	0.910066	0	0	1.035771	1.189078	1.398495	2.010936	2.095672	2.000043	1.455699	1.402773	0.147321	0.284908	1.017016	0.855537	0.760957	1.278902	1.592806	1.68212	0.064837	0	0	0	0	0	0	0.332302	0	0	0	0	1.696438	1.529769	0	0	0.499718	0	1.879998	0.381504	0	0	0	0	0	0
XM_135976.1	0.677198	1.743496	0.265929	0	0.000563	0.247665	0	0	0	0	0.778685	1.02596	0.887434	1.301016	0	0	0	0.308477	0	0.058505	0.697524	0.952484	0	0.713411	0	0	0	0	0	0	0.087611	0.442269	0.048713	0.344792	0	0	1.069328	0	0.421465	0.14717	0	0.194261	1.116779	0.320818	0.190095	0	0	0.088154	0
XM_126240.1	0	4.081893	1.765529	0	0.024127	0	0	0	0.390153	0.194035	0	0.353809	2.518351	2.390364	0	0	0.38258	0.758991	0.398638	1.001659	0.864709	0.365338	0	1.060036	0	0	0	0	0	0	0	0.199782	0.122822	0.674199	0	0.362598	0.709565	0	0.309788	0	0.838878	0	1.975532	0.665268	0.297688	0.068998	0	0	0
XM_123639.1	0	4.013249	2.857748	2.733789	0.041642	0	0	0.400235	0.263863	1.671017	0.451761	0.967901	2.48683	1.631644	1.525338	0.175138	0.368457	0	0	0	0	0.015765	0	0	0	0.286012	0	0	0	0	0	0	1.721946	0.747958	1.971984	0.974009	0.043678	0	0	0	0	1.122747	1.798611	0.606296	0	0	0	0	0
XM_133300.1	0	3.603399	2.117648	3.587895	2.313317	0.383765	0	2.392997	0.61905	3.925714	1.386646	2.550008	4.505046	4.422533	3.232697	0	0	0	0	0.413768	0	0	0	1.665937	0	0	0	0	0	0	0	0	0.17748	0.423867	0	0	1.752738	0.861226	0.096604	0	0	1.401239	4.692048	0	0.559576	0	0.263223	0	0
XM_142781.1	6.355486	5.814297	2.088816	3.48289	2.826488	1.000046	0	0	0	5.2637	2.461965	1.615901	5.676566	4.677114	4.114437	2.492037	0	0	0	0	0	0.841037	0.238965	2.632063	0	0	0	0	0	0	0	0	0	0.281145	0	0	0.390097	0	0	0.168872	0	1.272601	2.072839	1.203655	1.619532	0	0	0	0
XM_133270.1	6.365263	6.097476	2.297047	3.411688	3.152898	1.311107	0	0.271822	0	5.456351	3.007969	2.202131	5.796162	4.693878	3.872054	2.816443	0	0	0.105307	0	0	1.062278	0	2.940005	0	0	0	0	0	0	0	0	0	0.211326	0	0	0.480663	0	0	0	0	0.940935	1.107506	1.648232	1.930086	0	0	0	0.337957
XM_136008.1	1.741452	2.310476	1.386398	0.72676	1.131793	0.046262	0	0.113904	0	0.360195	0.705802	0	2.161109	1.805256	0.792358	0.14465	0	0.310673	0.99374	0	0	0	0.067895	0.287855	0	0.399525	0	0	0	0	0	0	0	1.054417	0.319517	1.22387	0.049953	0	0	0	0	0	1.18022	0.684741	0	0.110631	0	0	0
XM_131741.1	0.243009	2.160265	0	0	0	0	0	0.156872	0	0.192085	0	0.241061	0.472401	0.160346	0.159606	0	0	0.247457	0	0	0.104447	0.172724	0	0.263055	0	0	0	0	0	0	0.33091	0.465071	0	0	0.823845	0	0.405173	0	0	0	0.634358	0	0.721472	0.181984	1.133984	0.361509	0.182348	0.708548	0
XM_122146.1	0	2.077696	0	0.089724	0.816508	0	0	0.192887	0	0.548883	0	0.369294	0.296109	0.185194	0	0	0	0.437108	0	0.306844	0.633668	0.793578	0	0.714014	0	0	0.145564	0	0	0	0	0	0	0.279278	0	0.140261	0.425099	0	0.735184	0	0.443357	0.550615	0.741918	0.037234	1.418862	0.374395	0	1.054348	0.296188
XM_144401.1	0.244731	1.673471	0.172102	0	0.402552	0	0	0.044741	0.134216	0.257079	0	0.130464	0.425942	0	0.058119	0.183222	0	0	0	0	0	1.051578	0.578789	0.136282	0	0	0.176129	0	0	0	0.04162	0.103191	0.17752	0.063149	0	0	0.234694	0	0	0.761864	0	0	0	0.423515	0.896326	0	0	0.56606	0.043278
XM_149717.1	0.491266	2.376538	0.973883	0	0	0	0	0.548653	0.217153	0.655209	0	0	0	0.566153	0.501296	1.508906	0.24054	0.621487	0	0	0	1.299486	0.172861	0.465011	0	0	0	0	0.507791	0.399664	0	0	0	0	0.264743	0	0	0.60835	0.461755	1.031333	0.493175	0.429969	0	0	1.525437	0	0	1.80702	0.428102
XM_138246.1	0	3.728333	1.604881	0	0.233558	0	0	0	0	0.731017	0.208869	0.990692	0.106782	0.079899	0	0.613485	0.531468	0.19136	0.051538	0	0.217047	0	0.486653	0.291898	0	0	0.536372	0	0.909705	0	0	0	0	0	0.089243	0	0	0	0	0	0.137201	0.571134	0	0.076958	1.423199	0	0	1.592882	0.554162
XM_125854.1	0	2.963901	0.924816	0	0.140393	0	0	1.024786	0	0.540252	0.130599	0	0	0.736095	0	1.014725	0.092218	0.664575	0	0.276355	0	1.085156	0	0	0	0	0.634988	0	0.466634	0.093628	0	0	0.05234	0.884034	0	0.655726	0.209353	0	0	0	0	0	0	0	1.171863	0.571421	0	1.350744	0.331293
XM_144422.1	0.954009	2.146127	0.358124	0	0	0	0	0	0.349741	0.221636	0	0.060009	0.057834	0.29256	0	0.495456	0	0	0	0	0.01812	0.674097	0	0.225939	0.159561	0	0	0.075916	0	0	0.442154	0.508264	0	0.977243	0	1.073921	0.578754	0	0	0	0.468014	0	0	0.158728	0.741356	0	0	0.848413	0.230725
XM_144896.1	1.464264	2.937051	0.193752	0	0	0	0	0.437835	0.608714	0	0	0	0.936115	0	0	0	0	0	0.107076	0	0	0	0.276426	0	0.128162	0	0.220957	0	1.533337	1.347138	0.022644	0.077863	0	0	0.38655	0.248717	0	0.0891	2.305169	0	0	0	0.614676	0	2.031057	0.830315	0	1.710385	1.431476
XM_139432.1	0.066945	0.969842	0.191037	0.371106	0.359828	0.378097	0.15354	0.00731	0.303419	0.390775	0	0.17112	0	0.218097	0	0	0	0	0	0	0	0	0	0	0	0	0	0.078672	0.160248	0.516627	0	0.469227	0.015944	0.227454	0.155722	0	0	0.481871	0.538532	0.133303	0	0	0.849033	0	0	0.042166	0.60306	0	0
XM_151703.1	0	1.372016	0.765956	0	0.34725	0	0	0	0.554816	0	0	0.001729	0.409862	0	0	0.058289	0	0.170576	0	0.159349	0.592095	0.18022	0.181662	0.324637	0	0	0	0	0	0	0	0.638877	0.293284	0.174084	0	0.12006	0.553232	0.514592	1.185477	0.256353	0	0	0.60314	0.598156	0	0	0.802792	0	0.083334
XM_122929.1	3.186873	3.743314	1.168019	0.101947	0	0.052086	0.235082	0.15036	0.120268	0	0.26372	0.552365	0.104093	0.385016	0.706159	0.527053	0	0.45346	0.01786	0	0	0.142178	0.585564	0	0.061021	0.219414	0.044667	0.535268	0.204229	0.237575	1.092334	0.148519	0.187936	0.216436	0	0.133288	0.21236	2.477361	3.067869	0.084834	0.23818	1.189412	0	0	0.396902	0	0	0.248724	0.377711
XM_124221.1	0.160717	1.787464	2.139848	0	0.375695	0	0	0.155228	0	0	0.078693	0.14098	0	0.065188	0	0	0	0.021916	0	0.09959	0.305248	0.614477	0.039593	0	0	0	0	0	0	0	0	0	0.043281	0.392437	0.194323	0	0.236657	0.755383	2.049983	0.155138	0.222676	0.192644	0.128594	0	0.396519	0.181238	0	0.561489	0
XM_128155.1	0.327772	2.58151	1.169397	0.164683	0	0.228173	0.200398	0.120124	0.077798	0.144139	0.144575	0	0	0.239866	0.152941	0	1.165812	0.167724	0.223131	0.245449	0.31487	0.117836	1.086484	0.075421	0.039434	0.80528	0.287034	0.621978	0.179898	0.186838	0.586694	0.015254	0.508787	0.521985	0.302372	0.34245	0.011548	2.40892	2.662379	0.535151	0.240427	0.193489	0.009687	0	0.327955	0	0.077993	0.409378	0.152992
XM_134374.1	0.641069	4.635042	2.865105	0.100012	0	0.045421	0	0.20898	0	0	0	0	0	0	0.118885	1.405956	0	0	1.022801	0.280193	0	0	0.3278	0	0.145325	0	0.268809	0.373099	0	0	0.201538	0.036665	0	0	1.728937	0	0	3.142524	2.544142	1.165968	0	1.841522	0	0	0	0	0.518699	0.518534	1.285678
XM_135675.1	0.843382	6.870534	4.440964	0.090135	0.178525	1.588624	0	0	0	0.126126	0	0.099534	0	0	0.184613	1.067443	0.111493	0	0	0.688041	0.678177	0	0.567017	0	0	0.241176	2.572903	0	0	0	1.331207	2.834852	0	0	0.311234	0	0	4.797756	5.244383	4.878615	0	0.953272	0	0	0	0	0	0	0
XM_135557.1	1.560092	6.866995	4.380455	0.283502	0.529822	1.927809	0	0	0.675416	0.053204	0	0.115925	0	0	0	0	0	0	0	0	1.121448	0	0	0	0	0.608929	2.165317	0.433667	1.440962	0	0.3514	2.349204	0	0	0.905319	0.590625	0	4.186197	5.138655	4.201277	0	2.022211	0	0	0	0	0	0	0.138649
XM_132130.1	4.068141	5.864421	2.683038	0.19029	0	0.757331	0	0	0	0	0	0	0	0.030768	0.148202	0	0.29161	0	0	0.557006	0.162049	0.922893	0	0	0	0	2.280182	0	2.214181	0	0	1.825429	0	0.058241	0.648005	0	0	3.995847	3.499564	1.186678	2.138858	2.829879	0	0	0.666733	0	0	0.716452	0.568865
XM_132369.1	3.813037	5.821715	3.720652	0.835434	0	1.009767	0	0	0.539933	0.204403	0	0.692178	0	0.421358	0	0	0	0	0	0	1.049755	0.860779	0.117649	0	0	0	0.816842	0	1.009109	0	0	0.466346	0	0.150917	0	0	0	2.990483	3.7367	1.517161	0.260712	1.181349	0	0	1.035488	0	0	0.991771	0
XM_127597.1	1.683224	1.602589	1.184528	0	0.574156	0.602298	0.174611	0.178842	0.523456	0.157585	0.003059	0.74399	0	0	0	0.133189	0.060905	0.062666	0	0	0.15088	0	0	1.319984	0.298126	0.13267	0.288381	0.403111	0	0	0	0	0	0	0	0	0.864442	1.638333	1.620581	0.373564	0.319899	0	0	0.545676	0	0.124299	0	0	0
XM_133839.1	1.237813	3.705525	1.615099	0.883662	2.0768	1.277672	1.212006	1.778853	0	0.311482	0.277646	0.520204	0	0.132548	0.713921	0	0	0	0	0	0.224949	0	0	2.082799	0	0	0	0	0	0	0	0	0	0.783951	0	0.982358	0.598711	4.036437	4.163906	0	0.512064	0.395203	0.859592	0	0	0.807457	0	0	0
XM_146046.1	0.654952	2.690041	0.585843	0	0.567386	0.012338	0	1.003884	0	0	0	0	0	0	0.508996	0	0.175233	0.571367	0	0.08477	0.702733	2.414924	0	1.231617	0.231104	0.347812	0	0.586817	0	0	0.24314	0	0	0	0	0.627795	0	3.292792	3.034418	0	0.444669	0	0	0	0.968814	0.115958	0	0	0.5711
XM_133728.1	0	4.400874	0.463913	0.621366	0	1.389947	0.548469	0	0	0	0	0	0	0	0.341405	0	0	0	0.112076	0.2277	1.018128	0	0	0	0.822477	0.712234	0	0.06678	0.249564	0	2.589311	3.257277	1.192738	1.176772	2.754422	0	0.636148	5.874648	5.473988	0.777701	2.064471	0.071655	0.027629	0.263581	0	0.424032	0	0	0
XM_143724.1	0.480958	1.265767	0.003438	1.070632	0.121263	0.370553	0	0.126137	0	0.021258	0.300899	1.16207	0.363715	0.182438	1.01009	0	0	0.078682	0	0	0	0.174111	0	0	0.637275	0.014799	0.119485	0.29809	0	0.11899	1.413314	0	0	0	1.912526	0.517891	1.212766	2.471155	2.371351	0	0	0.141515	0	0	0	0	0	0	0
XM_128572.1	3.463846	4.043186	0.278497	0	0	0	0	0.720882	1.185736	0.504002	0.148041	0.011869	0	0	0	0	0.092701	0.685705	0.856546	0.888022	0.878826	0.818712	0.886408	0	0	0.17858	0	0	0.120223	0.759482	0	0	1.626601	2.641679	0	2.923314	2.070198	2.845337	2.722153	0.092279	3.303716	1.538175	0	0	0	0	0	0	0
XM_128345.1	0	3.637918	0.389465	0.15263	0	0	0	0	0.56447	0.665813	0	0.391911	0.150245	0	0	0	0	0.470552	0.253066	0	0.282304	1.706919	0.700501	0.170164	0.060818	0	0.330896	1.202519	0	0	0.114008	0.130869	0	0	0	3.388285	0.342695	1.50623	1.909071	0	0	1.356858	0.264178	0.455789	0	0	0	0	0.959197
XM_128378.1	0	3.634028	0.2231	0	0	0	0	0	0.460681	0.950874	0	0	0	0	0	0	0.290808	0.445744	0.006581	0	1.100423	2.186389	0.514597	1.040545	0	0	0.396242	0	1.064011	0.35746	0	0.451091	0	0	1.20023	3.684308	0.004552	1.502836	2.317422	0.692941	0.583965	0	0	0	1.08135	0	0	1.034882	0.025511
XM_124104.1	0.772401	2.111379	1.573065	1.917932	0	0.068274	1.194801	0	0	0	0	0	0.218895	0	0	0	0.811823	0.499273	1.769058	0	0.067183	0.035225	1.385987	1.162013	0	0.026066	0	0.030684	0	0	0	0	0	0	0	1.503086	0.657773	1.047487	0.536362	0.651423	0	0.454398	0.699174	0	0	0	0.078091	0	1.056661
XM_133101.1	0.634055	0.906153	0.329382	0.842324	0.162686	0.196322	0.266797	0	0	0	0	0	0.232119	0	0.338014	0	0	0.172328	0.379782	0	0.141443	0.178769	0.342095	0.151704	0.248674	0.122674	0.075828	0	0	0	0.454289	0.359691	0.299418	0	0	1.510565	0.045209	0.271372	0	0	0	0	0.068954	0.039164	0	0	0	0	0
XM_122775.1	0.577505	1.431418	0.315232	1.312886	0.117051	0.439797	0	0.941543	0.375048	0.080659	0	0	0.139962	0	0.205298	0	0	0	0.451361	0	0	0	0	0.25956	0	0	0	0	0	0	0	0	0.145909	0.090343	0	1.602978	0.316184	0.938052	0.033993	0.71182	0	0.535635	0.361514	0.818746	0	0.360514	0.138732	0	0
XM_130703.1	0.013239	1.35697	0.761893	1.746758	0.783215	1.029594	0.303504	0	0.073335	0	0.344705	0.188438	0.63215	0	0.185803	0	0	0	0	0	0.125113	0	0	0.88426	0	0	0	0	0	0	0	0.389849	0.669652	0	0.225055	1.382965	0.40474	0.500315	0.404052	0.878581	0	0	0	0.176124	0	0.038805	0	0	0
XM_127030.1	0	1.197127	0.33999	0.94048	0.348816	0.958596	0.323471	0	0.191524	0	0	0	0.282265	0	0	0	0.061785	0.734624	0.228651	0	0.489622	0	0.558727	0.558371	0.083712	0.029063	0.000843	0	0	0	0	0.086257	0	0	0	0.840261	0.179978	0.17651	0.387725	0.815981	0	0	0	0	0	0	0.043432	0	0.063971
XM_124703.1	0.188218	1.992759	0.961211	0.69682	0.903048	0	0	0	0.0917	0.046013	0.053693	0	0	0	0.292394	0	0.136664	0.688393	0.472671	0.339822	0.651009	0.10573	0.846497	0.164049	0	0	0	0	0	0	0	0	0	0.216492	0	0	0	0	0	1.294569	0.033594	0	0.257789	0	0	0	0.152998	0	0
XM_132521.1	0.708737	2.374247	1.287704	0.929145	0.292105	0.715542	0.081115	0.001875	0	0	0.576559	0.123993	0.547539	0.086885	0.854662	0	0	0	0	0	0	0	0	0	0	0	0	0	0	0	0	0	0	0	0	0.440201	1.543338	0.527376	0	2.373365	0.292491	0	2.955159	0	0	0.582705	0.999872	0	0.785511
XM_128461.1	1.186177	3.348034	1.221992	0	0.71828	0	0.0153	0.157091	1.072893	0.523243	0.054541	0	0.786793	0.382146	0	0.516522	0	0.80006	0	0	0.379638	0	0	0.865222	0	0	0.424765	0	0	0	0.350638	0.845283	0	0	0	0.574114	0.685257	0	0.346009	0	0	0.862002	2.482169	0.339734	0	0	0	0	0
XM_131274.1	1.453396	4.674992	1.759235	0.54453	0	0	0	0.347988	1.786907	0.500083	0	0	0	0	0	0.149494	0	0	0.076509	0.441087	0	0.73764	0	0	1.014269	0.535537	0.616756	0.761649	0	0	0	0	0.770576	0.365533	0.590286	0.088188	0	0	0.045088	0	0.260306	0.499891	2.104549	0.740592	0	0	0	0	0
XM_131954.1	0	1.987932	0.548652	0	0.586812	0	0	0	0.227729	0.072358	0	0	0	0	0.773458	0	0	0	0.197564	0	0.315998	0.772244	0.62241	0.105081	0.103689	0.119171	0.495293	0.426613	0	0	0.763244	0.050128	0	0.295478	0	0.78999	0	0	0.613924	0.383648	0	0.391816	1.815768	0.045387	0	0	0	0	0
XM_125944.1	0.66529	1.066167	0.243836	0	0.089655	0	0	0	0.369346	0.093592	0.195259	0.734988	0.385155	0	0	0	0	0	0	0	0	0	0	0	1.05322	0.724516	0.522994	0.56393	0	0	1.238212	0.853219	0.182608	0	0	1.177186	0.120803	0	0.053404	0	0	0	0.199901	0	0	0.535844	0.834106	0	0.457691
XM_126692.1	2.54712	2.744562	0.952087	1.086363	0	0	0	0.168409	0.860474	0	0.653461	1.677615	0	0.337931	0.548458	0	0	0	0.933747	0	0	0	0	0	0.777859	0.536145	0.596695	1.174869	0	0.937657	1.39354	1.217315	0.582098	0	0.41514	0.712938	0	0	0	0	0	0.042132	0	0	0	0.335524	1.011553	0	0.026413
XM_127966.1	0.864295	0.689214	0.134728	0.06379	0	0.12797	0	0.427292	0.504955	0	0.099659	0.071405	0	0	0.135985	0	0	0	0	0	0	0	0	0	0.139093	0.305331	0.295756	0.493181	0	0	0.564533	0.501177	0	0	0	0.344828	0.027417	0	0.086365	0.296719	0	0	0.317705	0	0	0.46993	0.239219	0	0.266721
XM_131704.1	1.70313	2.181928	2.253088	0.800439	0	0	0	0.030907	0	0	0	0	0.27993	0	0.559684	0	0.402697	0	0.22647	0	0	0.140919	0.872619	0.16848	0	0.361679	0.272563	0	0	0	1.143217	0.245369	0	0.296162	0	0	0	0	0	0.635437	0	0.664662	0.535663	0.480288	0	1.450399	1.729968	0	1.29638
XM_123575.1	3.195698	4.719818	1.440214	1.285982	0.740109	0.080257	0	0.30413	0	0	0	0	0	0	0	0	0.344819	0	0	0	0	0	0	0	0	0	0.65128	0.30725	0.210292	0	2.012241	0.91418	0.020199	0	0.800472	0	0	0	0.353706	0.670441	0	0	0.778832	0	0	1.782	1.987809	0.335504	1.519089
XM_132232.1	3.856236	5.115039	1.434594	0	0	0.184653	0	0	0	0	0	0	0	0	0	0.074011	0.424083	0	0.906201	0	0	0	0.27122	0	0.068746	0.47837	1.590287	0	1.20704	0	0.457572	0.931561	1.749501	0	0.474079	0	0	1.142373	0	0.002401	0	0	0	2.085206	0.634533	1.724783	2.288034	0.107553	1.476534
XM_135127.1	0.361345	5.869253	2.792041	0.160981	0	0.624891	0	0	0.027603	0	0	0	0	0	0.203937	0.772159	0.972015	0	0	0	0	0	0	0	0.909087	0	2.229946	1.378942	2.041026	0	1.978554	3.300858	0	0	1.632704	0	0	0	0	0	0	0.43775	0.357126	0	1.515196	2.836099	3.400263	2.014462	3.986548
XM_139008.1	0	2.493002	2.286397	0.252335	0	0	0	0.257111	0.254162	0	0	0	0.089563	0.335445	0.141293	0	0	0	0	0	0	0	0	0	0	0	0	0	0.068003	0	0.761091	1.412094	0	0.191239	0	0	0	0.574838	1.023094	0.959173	0.576283	1.883659	0	0.660583	0.80453	0.556796	1.140451	1.103085	1.483819
XM_132619.1	0	1.233527	2.337139	0	0.1861	0.394652	0.284073	0	0.120049	0	0	0	0.654082	0	0.293512	0	0.327459	0.651019	1.30593	0.283529	0.816782	0	0.562401	0.602766	0	0	0.190779	0	0	0	0	0.071495	0	0.602931	0	0	0	0	0	0	0	0.198623	0	0.627081	0.546944	0.569439	1.357213	0.562057	1.996682
XM_126655.1	1.695569	1.134322	0.89313	0	0.973621	0.309164	0	0	0.014009	0.070101	0	0	0.062773	0.104983	0	0	0	0	0	0	0.060509	0	0	0.538746	0	0	0.381269	0	0	0	0.005819	0.924258	0	0	1.966805	0.16939	0.681501	0.131145	0.848022	0.169483	0.410922	0	1.258535	0	0	0.845407	0.466175	0	1.470538
XM_128534.1	1.860718	2.067086	0.247463	0	0.597835	0	0.299961	0	0.098642	0	0.61985	0.5406	0	0	0	0	0	0	0.332145	0.30692	0.093238	0.190232	0.117047	0.590637	0	0	0	0	0	0	0.112338	0.483272	0	0	1.445752	0	0	0	0.510956	1.132284	0	0.195571	1.030142	0	0	0.718177	0.907228	0	0.946478
XM_123708.1	2.261202	2.167254	0.468594	0	0	0.175732	0	0	0	0	0	0	0	0	0.213051	0	0.397821	0	0.17627	0	0	0.110259	0.08251	0.495354	0.047922	0	0.510954	0.3843	0	0	0.994319	0.535756	0	0	0.863748	0	0.36459	0.129292	0.139328	0.417591	0	0	1.044132	0	0	1.169145	1.235876	0	1.013101
XM_136006.1	0.581412	2.877467	1.377324	1.087347	1.437998	1.228662	0.744579	0.033582	1.296105	0.212343	0	1.294907	0.487455	0	0	0	0	0	0.64444	0.235265	0	0	1.369858	0.587746	0	0	0	0	0	0	0	1.187436	0.403374	0.953303	1.446673	0	0.473379	0	0	0.510476	0	0	0.140152	0	0	0	1.014393	0	0.222946
XM_142917.1	0	1.359458	0.765984	0.561224	0.176858	0.639668	0.659573	0	0.062863	0	0	0.470109	0	0.392836	0.410532	0	0	0.10325	0.326935	0.226145	0.359455	0	0	0	0	0	0.298126	0.089857	0	0	0.704521	0.47074	0	0.695828	0.032914	0.257798	0	0	0	0	0	0	0	0.153254	0	0	0.401868	0	0
XM_138464.1	0	1.324873	0.500791	0.021241	0.275312	0.229375	0.978994	0	0	0	0.001254	0.10044	0.103984	0	0.373736	0	0	0.268963	0.509535	0.194102	0.243123	0	0.350663	0.255308	0	0.099651	0.030619	0	0.160391	0.096031	0.520696	0	0.290532	0.285615	0	0	0	0.085222	0	0	0	0	0.400089	0	0	0	0	0	0
XM_122074.1	1.133889	2.796978	2.231074	0	0.687331	0	0.93692	0.936815	0	0	0	0	0.876256	0.341465	0.416549	0	0.453578	0.475039	0.278793	0	0.659273	0.313223	0.236845	1.375377	0.315267	0.748218	0.817827	0.180205	0.260757	0	0	0	0	1.275133	1.162328	1.68339	0	0	0	0	1.67223	0	0	0	0	0.132163	0	0	0
XM_132566.1	0	0.984638	1.075292	0.346709	0.117189	0.834901	0.384608	0	0.282154	0	0	0.143653	0.086048	0.484754	0.045122	0.005615	0.321309	0	0	0	0.617722	0	0	0	0	0	0.218991	0	0	0	0	0.071663	0	0	1.628721	1.002541	0.15553	0	0.395643	0	0.274542	0.007514	0	0.454798	0	0	0	0	0.170333
XM_131696.1	0.252592	0.72176	0.797088	0.491658	0	0.525085	0.186706	0	0	0	0.207793	0	0.120234	0.144103	0	0.198662	0.043722	0.039258	0	0	0.045819	0	0	0.098263	0	0.146217	0.221339	0	0	0	0	0	0.179918	0.27098	0.740818	0.627915	0.03033	0	0.080883	0	0	0	0.372931	0.059668	0	0.057613	0	0	0
XM_129057.1	1.513624	6.317623	4.563587	0.469802	0.017012	2.01805	0	0.008871	1.178263	0	0	0	0	0	0.549395	0.257819	0.408009	0.156605	0	0	0	0.086116	0	0	0	0	1.998246	0.76489	2.235386	0.003215	0	2.503133	0	3.16146	4.79212	1.430694	0.053128	0	0	0	0.010563	1.604618	0	0	0.297495	0	0	0.486535	0
XM_122611.1	1.346272	5.372495	3.863025	0.057879	0	1.231075	0	0	0.80151	0	0	0	0	0	0.163774	0.680083	0.437727	0	0.315583	0	0	1.260321	0	0	0.045253	0	2.104474	0	1.768594	0.023259	0.280702	1.83772	0	2.844415	4.566237	1.356604	0	0	0	0.51334	0	1.289587	0	0	1.265454	0.509959	0	1.551885	0.301549
XM_124233.1	1.248281	5.817133	4.03318	0	0.17087	1.232345	0	0	0.352919	0	0	0.437591	0	0	0	1.428548	0.247085	0	0	0.010136	0	0.171723	0.06499	0	0	0	1.098036	0	1.054601	0	0.083099	1.193512	0	2.596876	4.188918	0.411349	0	0	0	0.580143	0.132999	0.428845	0	0.013328	0	0	0	0	0.429842
XM_123309.1	4.167628	5.509426	3.760113	0	0	0.871829	0	0	0.631971	0.058724	0	0	0.209992	0	0.0028	2.269321	0.12664	0	0	0.272465	0	0.406894	0.100202	0	0	0	1.842696	0	1.651017	0	0.749489	1.435806	0	2.641718	4.202952	0.471384	0	0	0.140376	0.973896	0	1.049611	0	0	0	0	0	0	0
XM_134155.1	1.81421	3.724216	1.679258	0.838444	0	0.369183	0.716289	0.112835	0	0	0	0	0.037082	0.771588	1.293903	0.724037	0	0	0	0.064437	0	0.827802	0	0	0	0	0.281287	0	0.859774	0	0	1.769814	0	0	1.654049	0	0.13866	0	0	0	0.274894	0.726688	0.029713	0.194542	0	0	0	0	1.502061
XM_122671.1	0.36392	4.15919	2.58407	1.099625	0	1.202857	0.858011	0.17924	0	0	0	0	0	0	0.444711	0	1.419892	0	0.573684	0.670017	0	0	0.528133	0	0.137992	0.566836	0	0	0	0	1.103054	0	0.271154	0.212168	2.786473	0.01519	0	0	0	0.112694	1.995506	0.252959	0.237381	0	0	0	0.256366	0	0.360881
XM_134437.1	0.299405	1.621064	0.177608	0.685453	0.213024	0.720132	1.196094	0	0	0	0	0	0	0	0	0.20892	0.539532	0.339511	0.533	0.208635	0.267222	0.163464	0.545582	0.832513	0	0	0.419974	0	0	0	0	0.263333	0	0	1.887793	0.119728	0.091625	0	0	0.244644	0.772478	0	0	0.367006	0	0.152053	0	0	0.254043
XM_149420.1	0	1.964587	0.312137	0	0	0	0	0.075143	0	0	0	0	0	0	0.453639	1.137623	0.228279	0.422143	0.651803	1.106616	0.761538	0	0	0	0.476841	0.03981	0	0.598371	0	0	0.882981	0	0.28622	0.498892	0.389305	0	0	0.396513	0.058306	0	0	0	0	0.223384	0	0	0.04219	0	0.289088
XM_124884.1	0	3.377414	0	0.362129	0.046226	0.046533	0	0	0	0.13482	0	0	0.048636	0.313401	0	2.31356	0.234718	0	0.585133	0.306053	0.29462	0	0.187096	0	0.213145	0	0.040836	0.336202	0	0	0.298974	0	0	0.138953	0.82542	0.049476	0	0	0	1.068674	0	0	0	0	0	0	0	0	0.480495
XM_133190.1	0.456095	3.079495	0.054786	0.153098	0.219392	0.040205	0	0.114648	0	0	0	0.424455	0	0	0.306012	0.319764	0.20866	0	0	0.277668	0	0.426711	0.3676	0.419467	0.11769	0.320947	0	0.242757	0.083692	0	0.54211	0	0.277829	0.011103	0.927578	0	0	0.191596	0	0.180266	0.387288	0.189097	0.236724	0.562117	0	0.05953	0.249599	0.003381	0.396266
XM_133181.1	0.346728	3.607024	0	0	0	0.286352	0	0.42141	0	0	0.354563	0	0	0	0.160917	0.475457	0.780812	0	0.498235	0.300864	0	0	1.244806	0	0	0.241638	0	0.564175	0	0	0.81009	0	0.156918	0	0.490574	0	0	0.258404	0	0.863279	0	0	0.497195	0	0	0.367196	0.397854	0	0.403128
XM_133471.1	0.688358	3.322599	0.755579	0	0.061379	0	0	0	0	0.500737	0	0	0	0	0	0.596951	0.165365	0	0.128959	0.876655	0.410371	0.367198	0.736274	0	0	0.072321	0.246546	0.553132	0.696796	0	0.733317	0.53389	0	0	0.393277	0	0	0.450722	0.676739	1.345848	0	0	0	0	0	0.401605	0	0.224881	0
XM_124883.1	0	4.253901	0	0.8952	0	0	0	0.902063	0	0	0	0	0	0.020906	0	0.542972	0.828785	0	0.123265	0.092131	0	0	1.206823	0	0.751629	0.781745	0	0.845221	0.063376	0	2.157534	0	0	0	0.816764	0.631957	0	0.72853	0	2.650122	0.312266	1.174008	0.309648	0.097554	0	1.040518	0	0	0
XM_124099.1	0.506236	3.156307	0	0	0.025096	0	0	0.889117	0	0	0	0	0	0	0.226141	1.836057	1.740788	0	0.265582	0	0	0	0	0	0	0.162575	0.460474	1.588116	0.84813	0	0.953619	0	0	0	1.088923	0	0.047801	0.629919	0	0	0.994089	0.734661	0.07863	0	0	0.649411	0.787498	0	0.849791
XM_130193.1	0	4.190468	0.868908	1.79879	0	0.240933	0.37843	0.840199	0	0	0	0	0	0	1.011912	1.501239	0.974667	0	0	0	0	0	0	0	0.614731	0.263229	0.347687	1.421241	0	0	1.332484	0.549898	0	0	1.002436	0	0	0.844086	0	0.304836	0	0.624717	0.238615	0	0	0	0.96326	0	1.682483
XM_125669.1	0	3.37002	0.565233	0.621026	0	0	0	0.777364	0	0	0	0	0	0	0.294823	0.546452	0.704457	0	0	0	0	0.203829	0	0	0.207759	0.190292	1.201876	0.763112	0.259456	0	1.944285	1.648549	0	0	1.677813	0	0	0.346652	0	0	0.15563	0.583889	0	0.10794	0	0.154657	0.714799	0	0.414709
XM_127048.1	0	3.190692	0.287424	0	0.301975	0	0	0.913768	0	0.000857	0	0	0	0.05789	0.266661	1.13066	1.037514	0	0.54597	0	0	0	0.226649	0	0.888245	0.707467	0.215476	0	0	0	1.098084	0	0	0	1.484964	0	0	0	0	0	0	0.957271	0.273217	0.141862	0	0	0.272257	0.07462	0
XM_137040.1	0	6.163221	0.25986	0.773738	0	1.132631	0	0.125437	0	0.044748	0	0	0	0	0.282395	0.951872	1.334011	0	0	0	0	0	0.052977	0	0.447458	0.460022	0.064436	0.419223	0	0	0.966362	0	0	0	0.582606	0.334492	0	0.180424	0	0	0.229015	0	0	0.511432	0	0.085121	0	0	0.017384
XM_141450.1	0.138188	2.835039	0	0	0.173797	0	0	0	0	0	0	0	0.163918	0.237307	0	0.069913	0	0	0	0.257885	0.107361	1.005631	0	0	0	0	0	0.721008	0	0	0.001197	0	0.005306	0	0.53183	0.535893	0.593094	0	0	0.247895	1.451712	1.171312	0	0	0.531163	0	0	0.360442	0.641123
XM_136489.1	0.130133	3.922993	1.164182	0	0.085992	0	0	0	0	1.078282	0.131281	0	0.303296	0	0	0.39766	0.230924	0	0	0	0.04217	0.241043	0	0	0	0	0.176217	0.434833	0	0	0.258003	0.643356	0.373863	0.160202	0	0	0	0	0	0.566682	0	4.460702	0.758405	0	0	0.149115	0.164754	0	0.128595
XM_129338.1	0.425655	4.297398	2.097725	0.289592	0	0	0	0	0.301942	0.310642	0	0.002628	0	0	0.451704	0	1.648818	0	0	0	0	0.4413	0	0.318168	0.521189	0	0.064565	0.232564	0	0	1.080936	1.270947	0	0	1.900012	0	0	0.724337	1.087299	2.022282	0.351448	2.496206	0	0	0	0	0	0	0.26839
XM_125929.1	0.494801	4.508876	1.769793	0	0	0	0	1.559657	0	0	0	0	0	0	0.512493	2.590631	0	0	0	0	0	0	0	0	0.710548	0.59028	0.025672	0	0	0	0.607544	0.001339	0.23059	0.679941	0.484364	0.613514	0	0.134781	0	2.372089	0.770571	1.811091	0	0.214758	0.177659	0	0.413784	0	0.95097
XM_129349.1	0.112387	5.600241	2.163211	0	0	0.986701	0	0	0	0.7585	0	0.293154	0.358422	0	0	0.024969	0.23985	0.65409	1.275641	0.17446	0	1.454439	1.330721	0	0	0.109842	0	0.94785	0	0	0	0	0	0.250801	0	0	1.002175	0	0	0.526086	2.451536	0	0.426509	0	0	0.36243	1.263843	0	1.308342
XM_134165.1	0.637193	6.772783	2.918157	1.28092	0	1.584059	0	0.278792	0	0	0	0	0.184952	0	0	2.954466	0	0	0.79025	0.759393	0	2.542302	0.653936	0	0	1.61909	0	2.019515	0	0	0	0.346301	0	0.05069	0	0	1.750348	0.245766	0	0	0	0.918455	0.716858	0	0	0.955031	0.781467	0.111456	1.363145
XM_123408.1	0	6.546111	3.336818	0.530329	0	1.933244	0	0.212676	0.348288	0	0	0.115751	0	0	0.086614	1.470462	0.785041	0.010739	0.4498	0.217826	0.013471	0.129721	0	0	0.211517	0.142388	0.368127	1.871809	0	0	0.870321	0.000177	0	0.243168	0.635797	1.084057	0	0.252237	0	1.360918	0.1249	1.518333	0	0.028606	0	0.151865	0	0	0.693638
XM_123900.1	0	5.315281	2.959911	0	0	0	0	0.646942	0.346234	0	0	0	0	0	0	0.948099	1.121351	0	1.269165	0	0	0	0	0	0.163266	0	0	0.849032	0	0	1.2449	0	0.11875	0.363913	1.325088	0	0	0.651783	0	0.013626	0.090552	1.036022	0.114647	0	0	0.734263	0.936177	0.098005	1.714328
XM_131498.1	0.232022	4.33409	1.233083	0	0.109438	0.469049	0.117531	0.358351	0	0	0	0	0	0	0.177221	0.21822	0.861516	0	0.0763	0	0	0	0	0	0.119835	0.074246	0.631662	0.078161	0.053793	0	0.804149	0.105147	0	0	0	0	0	0.292588	0	0	0	0.943293	0.408266	0	0	0	0.050764	0	1.856508
XM_123709.1	0.332596	4.317897	1.780011	0	0	0	0	0	0	0	0	0	0	0	0.653538	0	0	0	0	0.281197	0	0	0.159081	0	0	0.16967	0.634663	0.143014	0.488157	0	0.165218	0	0.186229	0.232765	0.040203	0.171962	0	1.153366	0.376096	0	0.277385	0.631619	0	0	0.20044	0	0	0.494352	0.43487
XM_148261.1	0.324663	4.514493	2.609585	0	0	0	0	0	0	0	0.165494	0	0.490093	0	0	0.265369	0.225478	0	0.107089	0.334696	0	0	0	0	0	0	0	0	0	0	0.031185	0	0.166819	0	0.045355	0	0	0.03892	0.126788	0	0.576369	0.486364	0.121576	0.152532	0	0.309255	0.643787	0	0.268458
XM_133172.1	0.153914	5.54061	3.174977	0.093994	0	0	0	0.81644	0	0	0	0.120374	0.561528	0	0.139684	0	0	0.075994	0.349365	0.984504	0.211563	0.699857	0.491633	0	0	0	0.849355	0.633408	0	0	0.632717	0.40557	0	0	0	0	0.021547	0	0	0.212426	0	0.459304	0.350065	0	0	0.45131	0	0	0
XM_129553.1	0.697005	4.554347	2.084195	0.091168	0	0	0	0	0.150388	0.839159	0	0.327327	0.137992	0	0	0	0.580581	0	0	0.001675	0	0.703341	0	0	0	0.166731	0.868306	0.529469	0	0	0.235932	0	0	0	0.519174	0	0	0.266308	0.184681	0.626653	0	0.346428	0	0	0	0	0	0	0.015876
XM_127433.1	0	5.775076	2.778278	0	0.051447	0	0	0	0	0	0	0.442961	0	0	0.091413	0	0.754203	0	0	0	0.092877	0	1.335474	0	0.059078	0.518753	0.291584	1.180006	0	0	1.2164	0	0	0.463175	0.003587	0.18177	0	0.456225	0	1.615154	0	0.034459	0.330119	0	0	0.226421	1.094779	0	0
XM_123554.1	0.608184	4.998456	2.851476	0	0.301906	0.108071	0	0.557535	0.028305	0.066773	0	0	0.144195	0	0	0	0	0.611787	0	0	0.113381	0.304474	0.640379	0	0	0	0.554375	0	0.576312	0	1.075583	0.244328	0	0.209041	0	0	0	0	0	0.937529	0.563599	0.383652	0	0	0.658389	0	0	0.98981	0
XM_134350.1	1.465094	6.013374	5.059	0.099867	0.386161	0.352191	0	0	1.616296	0	0	0	0.649563	0	0	0	0	0	0.731259	0	0.235068	0	0	0	0	0	0	0.319281	0.345098	0.095532	0.372872	0.183068	0.332909	0.478807	0	0	0	0	0.047636	0.985388	2.149954	1.1495	0.44317	0	0.461267	0	0	0.820568	0.16341
XM_123573.1	0.368247	5.045733	2.789618	0.575233	0.079506	0.115482	0	0	0.696495	0	0	0	0.666259	0.011905	0	0	0	0.259306	0	0	0	0.199359	0	0	0	0	1.263949	1.908602	0.444235	0	0	0.066694	0.937122	0	0	0.192629	0	0	0	1.203871	1.610016	0	0	0.04	0	0	0.014725	0	0.310568
XM_149460.1	0.523921	3.641585	2.637081	0	0	0	0	0.400226	0.12928	0	0.014457	0	0	0	0.037853	0.814575	0.987524	0.360244	0	0	0	0	0.57034	0	0.14465	0	0.847042	0.031708	0.523193	0	0	0	0	0	0.526731	0.099901	0.194909	0	0	0.008147	0.886842	0.801389	0.273545	0	0	0.430803	0	0	0.506717
XM_132161.1	0.707909	5.058694	4.098001	0.741137	0	0.206057	0	0.469013	0.169835	0	0	0	0	0	0.455819	1.116201	0.78864	0	0.34624	1.089584	0	0.684244	0	0	0.535793	0	0	0.896883	0	0	0.321379	0	0.067032	0.253042	1.320456	0	0	0.627636	0	0.499739	0.434023	1.25738	0.489277	0	0	0.641195	0.301296	0	0
XM_133188.1	0	5.779041	3.598105	0	0.040779	0.321157	0	1.345345	0.022142	0	0	0	0	0	0.315179	1.938083	1.339451	0.50135	0	0	0	0.894986	0	0.195963	0.494275	0.490985	0.721546	0.811653	0	0	0.769697	0	0	0	0.827173	0	0	0.401595	0	0.644281	0	1.262113	0.037433	0	0	0	0.01905	0	0.50818
XM_135570.1	1.144095	4.766008	3.547873	0.234858	0.024948	0.533527	0.384597	1.465181	0.764836	0	0.502259	0	0	0	1.284514	0.706377	0.820062	0.215218	0.899706	0.555571	0	0.531222	0	0	0.293568	0.775664	0.192022	0	0	0	0.941253	0	0.239804	0.331267	0	0	0.210724	0.553111	0	0	0.438985	0.394227	1.161111	0	0	0.831434	0.876228	0	0.675911
XM_132744.1	1.171769	4.524951	3.660634	0.926069	0.247525	1.326645	0	0.114715	0.928258	0.017289	0.007032	0.093978	0.008499	0.135068	0.029748	0.954394	0.102373	0.140032	0	0.330623	0.105403	0.755022	0.651181	0.063034	0.051526	0.252577	0.05358	0.342393	0	0	0.784453	0.247868	0	0.415302	0.542688	0	0.02227	0.687121	0.098343	0.50321	0.201898	2.189793	0.997318	0	0.08053	0.279449	0.234286	0.105667	0.102163
XM_124790.1	0.229409	5.54655	4.147894	0.223945	0.601026	1.076181	0	0.919103	2.61717	0.402752	0.077407	1.950693	1.263245	1.188851	0.044781	0.305521	0	0	0	0	0.068426	0	0.473028	0.005099	0.033492	0.148173	0.147493	0	0	0	0.631279	0	0	0.615183	0.097923	0.220509	0	0	0.138018	0.282629	0.240815	1.872679	0	0.009799	0	0.278109	0.245832	0	0.109121
XM_148957.1	0.362222	3.753672	1.730195	0	0	0	0	0	1.048401	1.440894	1.243381	1.699069	0.194986	1.119437	0.02601	0	0.381171	0.431175	0	0	0	0.303925	0.675371	0	0	0	0.387998	0	0	0.271889	0	0.559247	0	1.39777	1.218409	1.581108	0	0	0	0	0.355252	0.406143	0.187602	0.130336	0.076646	0	0	0.215277	0
XM_122874.1	0	5.040746	2.760766	0	0.326194	0	0	0	1.419941	1.445861	0.136918	1.185824	1.553417	0.29274	0.373574	0	0.895496	1.168938	0.048866	0	0.166075	0	0	0.725637	0.436323	0	0.551648	0	0.41977	2.304494	0	0.752527	0	0	0.269394	0	0.972113	0.549126	0	0	0	0.62818	0	0	0	0	0	1.117847	0
XM_149025.1	0	2.61835	0.846572	0	0.583624	0	0	0	0.431106	0.424226	0.11004	0.480142	0	0.654445	0	0	0	0.656078	0	0	0.33545	0.018051	0	0.316046	0	0	0.516697	0	0	0	0.170421	0.464936	0.359738	0	0	0.312279	0.155613	0	0.754531	0	0	0.526018	0	0.625044	0.825297	0	0	0.538471	0
XM_124274.1	0	3.50598	1.918945	0.067864	0.975172	0	0	0	0.814873	0.436598	0	0.846582	0.114913	0.588312	0	0	0	0.479053	0	0	0.940348	0	0.030003	0.621425	0	0	0.310699	0	0	0	0	1.244977	0	0.40177	0	0.038014	0.275954	0.775775	1.001649	1.401079	0	0	0.316451	0.723485	0.819712	0	0.875594	0.531284	0
XM_122120.1	1.604832	5.117442	3.063147	3.762481	0.92051	0	0	0.328333	0.747001	0	0.794446	0.471948	0	0	0	0.736642	0	0	0.778763	0	0	0	0	0	2.323271	0.106635	0.588416	0	0	0	0	1.806969	0	0	0.218293	0.511636	0.599867	0	0	0.327389	0	0	0	0	0	0.915771	0.202328	0.184567	1.651917
XM_122677.1	0.296442	5.587928	3.601272	2.558422	3.370224	0.976358	0	0	0.261329	0	0	0	0	0	0.561137	0.572392	0.460063	0	0	0	0	0.221294	0.779729	0	0	0	1.137861	0	1.225975	0	0.589896	1.263546	0	0.658066	0.435692	0	0	0	0	0.90433	2.253693	0.862766	0	0	0	0	0	0	0.050283
XM_132787.1	1.02488	2.796232	1.959426	1.18562	1.293011	0	0	0	0.76327	0.257726	0	0.275075	0.766969	0.377947	0	0	0	0.05367	0	0	0	0	0	0	0	0	0	0	0	0	0	1.057875	0	0.48652	0	0.229992	0.982832	0.027364	0.381951	0	1.541536	0	0.984194	0.33713	0.676707	0.67683	0.900893	0.118643	0
XM_130145.1	1.434214	3.298852	0.733501	0.307948	1.035937	0.139122	0	0	0	0.26293	0	0	0.381819	0.150659	0	0	0	0	0.305782	0.797031	0.560605	0.210389	0.265887	0.64799	0	0	0	0	0	0	0	0	1.019559	0.511868	0	0	0.758905	0	0.024843	0	1.170055	0	1.796357	0.205466	0	0.92646	0.415418	0	0
XM_123591.1	0.1502	2.384497	0.72226	0.631157	0.18807	0	0	0	0	0	0.499758	0	0.360008	0	0	0	0.032092	0	0.29003	0.572412	0.130767	0	0.298977	0.931438	0	0	0	0	0	0	0	0.240847	0.575991	0.823939	0	0.295932	0.775657	0	0	0	0.523504	0	0.865388	0	0	0.828826	0.52892	0	0.656478
XM_124885.1	0.09176	2.824163	1.481776	0.322855	0	0	0	0	0.15889	0	0.783384	0.006744	0.217431	0.300968	0.189019	0	0	0.296726	0.489593	1.190306	0.036829	0.076178	0.407289	0.088222	0	0	0	0	0	0	0	0.377623	0.768795	0.612016	1.235893	0	0.409341	0	0	0	0	0	0.574953	0.023842	0	0.928426	0.355899	0	0
XM_127239.1	1.157585	5.161458	1.740296	0.938644	0	0.507725	0	0.766899	0	0	0.840318	0	0	0	1.392283	0	0	0	1.293462	1.274889	0	0	0.506699	0	0.309112	0	0.077551	0	0	0	2.769952	0.113551	0.498183	0.740916	0.016058	0	0	1.726636	0.215237	0.438985	0	0	1.605168	0	0	0.993764	0.799538	0	0.711445
XM_132311.1	0.291524	2.373946	2.055057	0.093773	0.228724	0.095263	0	0	0	0.205808	0.923088	0	0	0	0	0.441488	0	0	0.049771	0.943335	0	0.545436	0.495087	0	0	0	0	0	0.125608	0.034206	0	0	0.949975	1.176954	0	0	0	0	0	0	0	0.80788	0	0	0.625165	0.955372	0.219789	0.985637	0.749096
XM_134030.1	0	2.688244	0.98704	0.854179	0	0.52914	0.3862	0.870068	0	0	0	0	0	0	0.347343	0	0.072351	0	0.390128	0.902715	0	0.027599	0.47962	0	0	0.160974	0	0	0	0	0	0	0.125647	0.65816	2.118499	0	0	0.013372	0	0.028466	0	0.14217	0.964031	0	0	0.649856	1.256264	0	0.181268
XM_123571.1	0	3.901822	1.157269	0.178382	0.368387	0	0	0	0	0.739034	0.425447	0	0.629859	0	0.972894	0.452886	0.529763	0	0	0	0.197591	0	0.113144	0	0	0	0	0	0.030599	0	0	0	1.462251	0	1.607879	0.318621	0	0	0	0.038006	0.017599	0.766748	0.232814	0	1.534354	1.9876	2.585378	1.380614	0
XM_132661.1	0.141047	3.006825	0.224846	0	0.527229	0	0	0	0	0	0.476865	0	0	0	0.305336	1.188259	0	0	0	0.85139	0.461069	0.531385	0.546655	0.077334	0	0	0.524201	0	0	0	0.285903	0	0.525945	0.273161	0	0.258822	0	0	0.221709	0.311301	1.079985	0	0.647079	0	0.337446	0.497777	1.24719	0.511688	0
XM_122560.1	0	3.744529	1.572638	0	0	0	0	0	0	0	0.040029	0	0	0.234537	0	1.28119	0	0.834671	0.447541	0.675457	0	0	0.068531	0	0	0	2.047973	0	0.786799	0	0	0	0.214893	0.099382	0.011947	0	0	0	0.061693	0.201015	2.187293	0.430166	0.556248	0	0.951001	0.253071	0.542956	1.027312	1.196168
XM_135893.1	1.164982	5.076568	2.037561	0.563658	0	0	0	0	0	0.164047	0	0	0	0	0	2.395458	0	0	0.693802	0.382854	0	0	1.855381	1.510326	0	0	0	1.003417	1.264185	0.735312	0	0	2.329069	1.61867	0	0	0	0	0	0.880707	0	0.341471	0	0	0.586268	0.07072	1.873854	0.431622	0.758806
XM_128156.1	0.047965	4.770654	2.039883	0	0.190168	0	0	0	0.201643	0	0.208849	0	0.583088	0	0	0	0	0	0.33962	0.846488	0.24382	0.681542	0.234031	0	0	0.073685	0.771392	0	0	0	0	1.737415	2.413821	1.077221	1.493764	0	0	1.487238	0	0.157336	0	0	0	0.497721	0	0.714042	0	0	0.75312
XM_136781.1	0.421051	1.78871	0.147036	0	0	0	0	0	0	0	0.799583	0	0.430527	0	0	0	0	0.244318	0	0.233654	0.210904	0.298264	0	0	0.049905	0	0.394793	0.030978	0	0	0.560488	0	0.742867	0.230385	0	0.703458	0.247924	0.603917	0.044257	0	0	0	0.226424	0	0.043063	0	0.015717	0.169969	0
XM_146091.1	0	3.484989	1.024102	0.30238	0	0	0	0	0	0	0	0	0	1.016315	1.184937	1.607214	0	0	0	0	0	0	0	0	0.504336	0.848876	0.945187	0.928626	0	0	2.024717	1.212693	0.229449	0	1.227093	1.890073	0	0	1.156435	0.239466	0	1.506043	0.147217	0.018372	0	0	1.097681	0	0.722806
XM_142318.1	0.0881	3.649968	1.181513	0.159304	0	0	0	0	0	0	0	0	0	0	0	0.883729	0.241207	0	0	0	0.171971	1.050778	0	0.350223	0	0	1.72999	1.239672	0.720648	0	2.483153	2.636474	0	0.194425	0.328685	1.815747	0	0.940796	1.410722	0.792896	2.233769	3.075062	0	0	0.034981	0	0	0	0.750062
XM_125980.1	2.351329	2.736799	0	0	0	0	0	0.350065	0	0	0	0	0.409565	0	0.31492	1.94557	1.320533	0	0.928702	0	0	1.088532	0	0	0.140148	0.241493	2.462504	1.184921	2.372084	0	3.461247	2.526185	0	0	0	0	0.042763	0.151955	0	0	2.123765	0.610157	0.234983	0.173838	0	0	0.310419	0	0
XM_133844.1	3.268502	3.386418	0.946025	0	0	0	0	0	0	0	0.179935	0	0	1.264779	0	0	0.120366	0.484955	0	0	0	0	0	0.076612	0.448632	0.026515	2.001724	1.19331	1.012123	0.876415	3.165656	2.685685	0	0	0.190903	0.745958	0	0	0	0	1.397979	0	0	0	0.234377	0.590656	0.135562	0.622263	0
XM_127096.1	1.123374	5.396379	2.19674	1.278697	0	0.412816	0	0	0	0	0	0	0.066794	0	0	1.02829	0	0	0	0.382204	0.406214	0	0	0.379308	0	0.761261	3.305086	0.721171	2.898528	0	3.677583	3.486294	0	0.793371	0	0	0	0	0.70519	0	3.263892	1.961021	0.495423	0	0	0.933963	0	0	0
XM_124181.1	1.883089	6.698795	3.223707	0.840838	0.700864	1.272448	0	0.116429	0	0	0	0	0	0	0.651267	0	0	0	0	0	0	0.371292	0	0	0.495182	0	2.996317	1.401182	3.380782	0	3.337593	4.916408	4.52926	2.168875	1.096617	0	0.235249	0	0	2.619123	0	5.182888	0.55745	0	0	0	0	0	0
XM_132149.1	3.854151	5.67257	6.292815	0	0.417769	3.804789	0	0.484337	2.63582	0	0	1.312734	0.008063	0.010053	0	0	0	0.282585	0	0	0.54312	0	0	0	0	0	5.569365	0	5.525161	1.052199	0	4.258977	0.243079	0	0	1.233181	1.054178	0	0.326817	0.928086	1.179368	3.84535	0.007904	0	0	0	0	0	0
XM_132170.1	2.968161	6.474511	5.244828	0	0	2.260685	0	0.186677	1.324305	0	0	0.176429	0	0	0	0	0	0	0	0.060538	0.157332	0.747681	0	0.54731	0	0.199658	2.73418	0.946045	2.716558	0	1.362109	4.093747	0	0	0	0.659998	0	0	0	0	0.826337	2.213503	0	0.199907	0	0.906503	0.381227	0	0
XM_133673.1	0.703869	6.659678	4.029081	0.095309	0	1.306829	0	0.667483	0.216276	0	0	0	0	0	0.143896	0	0.010233	0	0.370803	0.355199	0	0	0.179584	0	0.129059	0	3.093828	0.378548	2.26458	0	0	2.950272	0	0	0	0.053146	0	0.160443	0	0.393077	0.522729	1.860312	0	0	0	0.405461	0	0.186133	0
XM_123537.1	1.089585	5.935917	3.713859	0.286313	0	1.034827	0	0.767501	0.832184	0	0	0	0	0	0	1.483656	0	0	0.491989	0	0	0.638936	0	0	0	0.239709	3.167606	0.577034	2.752467	0	2.371232	2.430894	0	0	0.072515	0	0.184874	0	0	0.924974	0.260511	1.517146	0	0	0	0	0	0.920128	0.705105
XM_122735.1	2.099836	5.172063	2.909734	0	0	0	0	0.115768	0.285401	0.198134	0	0.215872	0	0	0	0.523415	0	0	0.052259	0	0	0	0.764712	0	0	0.153339	2.85978	0.431086	2.481786	0	1.288906	1.017933	0	0	0.37397	0	0	0.540091	0.908298	0.636518	0.1599	1.633939	1.641311	0	0	0.085928	0	0	0.325743
XM_123551.1	2.260083	7.309855	5.866901	0.902805	0	3.632084	0	0.128923	2.248144	0	0	0.42883	0	0	0	0.163688	0.060881	0	0	0	0	0	0	0	0	0	5.529891	4.00546	4.767258	0.295449	6.267162	6.073889	0	0	2.707565	0.997136	1.863465	0	0	1.31304	0.507266	2.345971	0.060565	0	0	0	0	0	0
XM_124063.1	1.619989	6.233295	4.869795	0.700156	0	1.619385	0	0	1.370659	0	0	0	0	0	0	0.552541	0.264206	0	0	0	0	0.110317	0	0.845326	0	0	3.993713	2.27906	3.090707	0	4.813679	5.438033	0	0	0.904099	0.579472	0.38024	0	0	0	0.096741	2.094227	0.095443	0.512355	0	0	0	0	0.717375
XM_130960.1	1.576127	6.948649	5.170276	1.181437	0	2.035525	0	0	1.121164	0	0	0	0	0	0	0.832307	2.093465	0	0.498454	0	0	0	0	0	0.203962	0	4.124896	2.588214	3.61275	0	5.147589	5.488121	0	0	1.079672	0	0.070904	0.606538	0	0	0.795215	2.172775	0	0.207997	0	0.13385	0	0	0.200201
XM_130931.1	2.893472	7.002467	5.169473	1.090135	0	2.121114	0	0	0.768047	0	0.768737	0	0	0	1.045037	2.989148	2.105394	0	0	0	0	0.483545	0	0	0.746876	0.670358	3.866629	2.517139	3.610536	0	5.171929	5.335748	0	0	0	3.490531	0.637053	0.583318	0	0	0.550034	2.511049	0	0	0	0	0	0	0.468638
XM_159719.1	2.371384	4.837392	2.2305	0	0.025616	0	0	0	0	0.271714	0	0	0	0.267588	0.289454	0.372644	0.713602	0	0	0	0.160911	0.203477	0.715465	0.137225	0	0	1.784766	1.411382	1.707988	0	1.924891	2.89079	0	0	0	0.340861	0	0	0	1.018908	0	0	0.254722	0	0	0.239998	1.062844	0	0
XM_129663.1	1.565123	5.464701	3.078344	0.464956	1.65012	0.370311	0	0	0	0.84956	0.567376	0	0.092336	0	0	0	0	0	0	0.109253	0	0.782878	0.057681	0	0	0	1.39686	0.690797	0.568316	0	3.495697	3.867464	0	0	0	0	0	0	0	1.792192	0	0.8017	0	0	0	0.909516	0.947632	0.401052	0.267731
XM_124081.1	1.006829	5.092223	3.295831	0	0	0.709655	0	1.197307	0	0	0	0	0	0	0	0.019918	1.967899	0.621883	0	0.954252	0	1.975231	0.138167	0	0.951803	0.849187	0	0.313386	0.196744	0	5.618592	2.862543	0	0	0	0.305037	0	0	1.608969	0	0	0.788847	0	1.579639	0.448289	0.300185	0	0.607507	0.177773
XM_133690.1	0	1.059052	0.566282	0.476184	0.312754	0.309344	0	0	0	0.04176	0	0.123502	0.275187	0.609024	0	0	0.099045	0.213504	0.148136	0	0.481924	0.115463	0	0.621268	0	0	0.167275	0	0	0	1.11822	0.541871	0	0.02271	0	0.236445	0	0	0.225113	0	0	0	0	0.033544	0	0.455263	0.250915	0	0
XM_127076.1	0	1.407514	0.772631	0.623831	0	0.599425	0.578753	0	0	0	0.008754	0	0	0.090644	0	0	0	0	0.06303	0	0.296979	0.398931	0.461155	0.074444	0	0.231997	0.074307	0.1038	0	0	1.018757	0.410224	0	0	0	0.218744	0.227521	0.035865	0.158489	0	1.528248	0.29285	0.34751	0.344927	0	0	0	0	0
XM_143951.1	0.876767	1.571223	0.930307	0	0.105167	0	0	0	0.116325	0.169158	0	0	0.279275	0.172574	0	0.009453	0	0.064278	0	0	0.117298	0	0	0	0	0	0.352093	0.377658	0.681735	0.050694	0.868288	1.284751	0	0.915638	0	0	0	0.95014	1.184722	0.145679	0	0	0	0.87258	0.084863	0	0	0.036525	0
XM_148700.1	0.818434	1.914684	0.305142	1.201557	0.174564	0.202296	0	0	0	0	0	0	0.455248	0.552851	0	0	0	0	0.048396	0	0	0	0	0	0	0	0.098469	0.287065	0	0.333756	1.097898	0.885207	0	0.18262	0	0.166854	0	0.497471	0.976816	0	0	0	0	1.133397	0.085945	0.316437	0.038247	0	0
XM_148692.1	0.266591	2.102655	0.573374	0.894037	0.408905	0.226815	0	0	0	0	0	0.245875	0.439011	0.739404	0	0	0	0.400133	0	0	0.721572	0	0	0.194692	0	0	0.465193	0.308347	0	0	0.444357	1.063743	0	0.188546	0	0.055697	0	0.337959	1.39783	0	0	0	0	1.38313	0	0.385742	0.504769	0	0
XM_132118.1	0.080627	2.026223	0.799223	0.38781	0.941554	0	0.253105	0	0	0	0	0.704821	0.191092	0.17679	0.096665	0	0	0	0	0	0	0	0	0.161883	0.059338	0.1807	0.676985	0.464862	0	0	0.672717	1.118622	0	0	0	0.552031	0.21255	0.758366	1.027208	0.203396	0	0.407618	0	0.569986	0	0	0	0	0
XM_133536.1	0	1.396667	0.943352	0.302169	0.668817	0.248073	0.444472	0	0.072979	0	0	0.588702	0.105269	0	0.072265	0	0	0	0	0	0.375011	0	0	0.04382	0	0	0.353825	0	0	0	0.444265	0.839916	0	0	0.390969	0.678072	0.582694	0.369034	0.906167	0	0	0.086201	0	0.129976	0	0	0	0	0
XM_133765.1	0.593702	3.156995	1.144023	0.374706	1.590755	0	0	1.451664	0.727535	0.700569	0	0.656705	0.666499	0	0	0	0	0	0	0	0	0	0.00469	0	0	0	0.174612	0	0	0	1.064918	1.016058	0	0	0	0.884637	1.214539	0.91184	1.355924	0.661699	0.423795	0	0	0.77041	0	0.785828	0.291234	0.098123	0
XM_132558.1	0.317603	2.243034	0.679259	0.773789	1.894975	0	0.162833	1.405279	0	0.115935	0	0.237886	0.528726	0	0.038757	0	0	0	0	0	0	0	0	0.23111	0	0	0	0	0	0	1.490802	2.970663	1.472207	1.252809	0	0.588561	0.122373	1.1905	1.320954	0.884302	0.016436	1.327525	0	0	0	0.666735	0	0	0
XM_129259.1	0	4.406445	2.8428	0	3.04309	0	0.003898	1.158923	0.617974	0.480735	0	0	0.856052	0	0	0	0	0	0.364763	0	0	0	0	0	0	0	2.904663	2.439845	1.889949	0	5.070251	3.360495	0.50115	1.057701	0	0.483455	0.405226	1.444416	1.65584	0	0	1.068055	0.490299	0	0	0.774547	0.306572	0	0
XM_129747.1	0.347827	0.563513	0.588698	0.396041	0.354888	0.335251	0.082176	0	0	0	0	0	0	0	0	0	0	0	0	0	0	0.204602	0	0.308177	0	0.039092	0.168036	0.453519	0	0	0.786468	0.37735	0	0.426864	0	0.26317	0.283721	0.293922	0.670467	0	0	0.083481	0.03416	0.225329	0	0.6145	0.09961	0	0
XM_122418.1	1.082582	3.153619	1.490975	0.599526	3.058587	0	0.316559	0.877541	0.411649	0	0	0	0.561478	0.743661	0.727103	0	0	0	0	0	0	0	0	0	0	0.05939	0.115699	0.272607	0	0	1.432739	1.875698	0	0.625147	0	1.30475	0	0	0	0	0	0	0	0.32696	0.284471	1.945929	2.265631	1.396866	1.688913
XM_133461.1	1.658077	1.282061	1.101915	0.443011	1.324559	0.661689	0.869845	1.03657	0.307279	0.206818	0	0.27687	0.507149	0	0	0	0	0	0	0	0	0	0	0.184593	0	0	0	0	0	0	0.23107	1.174029	0	0.395912	0	0.239373	0.502874	0.568547	0.489967	0.2826	0	0	0.351524	0.367095	0	1.18707	0.611822	0	0
XM_131872.1	1.564419	1.146423	1.537683	0.70641	1.729754	0	0.077932	0.634799	0	0	0.281696	0.142991	0.577688	0.783822	0.028445	0	0	0.082796	0	0	0.078526	0	0	0	0	0	0	0	0.034194	0.145233	1.019926	0.86866	0.817027	1.017991	0	0.737128	0.490916	0.473018	0.269308	0	0	0.174393	1.401276	0	0.159259	0.68727	0.724832	0.115154	0
XM_123613.1	2.51239	4.510754	1.736325	2.597618	1.507001	0.246245	0	1.333781	0	0	0	0	0.73677	0	0	0	0	0	0.176241	0.672407	0.496408	0	0	0	0	0	0	0	0	0	2.817103	2.118924	0.206582	0	0	1.478854	0.995324	0.331908	0.334619	0	0	0	2.448183	0	0	0.51774	0.594939	0	0
XM_123217.1	1.670119	3.492156	2.134954	1.076577	3.18116	0	0.700348	0.614963	0	0	0	0	1.020652	0.146547	1.13681	0	0	0	0	0	0	0	0	0	0	0.869556	1.024097	0	0	0	1.928061	1.761701	1.011932	0.724403	0	2.185336	2.319868	0	0.52501	0.087727	0	0	1.394493	0.045369	0	0.724457	0.127032	0	0
XM_147922.1	0.952026	1.295683	0.636671	0.637841	1.908985	0	0	0.137477	0.444576	0.551286	0	0.230437	0.821956	0.084362	0.608574	0	0	0	0	0	0	0	0	0	0	0.206342	0.121963	0	0	0	0	0.154597	0.09165	0.188795	0	1.088761	1.45227	0.097165	0.451216	0	0	0	1.621402	0.29497	0	0.559167	0.430002	0	0
XM_133814.1	1.374306	2.003812	0.442598	0	1.253258	0	0	0.738396	0	0.494177	0	0	0.68022	0.123166	0.138008	0	0	0	0	0	0	0	0	0.368022	0	0.713449	0.81087	0	0.164476	0	1.024731	1.11773	0	0	0	1.037226	1.242449	0.132303	0.353122	0.159519	0	0.133093	1.04471	0.719238	0	2.110478	0.954597	0	0
XM_131409.1	0	1.028773	0.5895	0	0.659475	0.322621	0	0	0	0	0.25565	0.12717	0.307769	0	0	0	0	0	0	0	0	0	0	0	0	0	0.223174	0.050626	0	0	1.122975	1.287704	0.267689	0.008406	0.496986	0.559766	0.750459	0.01094	0	0.581362	0	0.378223	0.659762	0.759231	0	0.568025	0.008301	0	0
XM_123064.1	1.715924	2.687382	2.659425	0.851869	1.438402	0	0.62092	1.556276	0.356073	0.329874	0	0	0	0	1.169005	0	0	0	0	0	0	0	0	0	0	0	0	0	0	0	2.153747	2.206622	1.081914	1.446567	0.920115	1.917324	1.198816	0	0	1.145601	0.335811	0.189522	0.508664	0.744624	0	1.747088	0	0	0
XM_125895.1	0.29109	1.553103	0.840124	1.029444	0.548933	0.762505	0	0.601984	0	0	0	0	0.124845	0	0.800261	0	0	0	0	0	0	0	0	0	0	0	0	0	0	0	1.326231	1.383895	0.552369	0.357218	0	0.553549	0.400234	0.449652	0.076491	0.247458	0	0.299873	0.101736	0.202454	0	0.256078	0.152006	0	0
XM_135034.1	1.270994	1.573025	0.930693	0.924176	1.40846	0	0	1.503728	0	0.226341	0	0.021953	0.859187	0	0.334759	0	0	0	0	0	0	0	0	0	0	0	0	0	0	0	1.371543	0.675283	0.70255	0	0	0.715378	0.840827	0.082569	0.547865	0.658181	0	0.208407	0.567233	0.124899	0	0.900129	0.539721	0	0
XM_128951.1	0.350527	0.820755	1.172151	0.348823	0.334829	0	0.268784	1.087953	0	0	0.203842	0	0.346145	0	0.182067	0	0	0	0.344483	0	0	0	0.044503	0	0	0.308456	0	0	0	0	0.785355	0.101963	0.487553	0.847337	0	0.196524	0	0.216077	0.070061	0.194164	0	0	0.376201	0.281656	0	0.020587	0	0	0
XM_140783.1	0	0.785548	1.87447	0.996826	1.047953	0	0	0.743457	0.710325	1.280081	0	0	0.366546	0.583563	0.619385	0.056379	0.524516	0.697528	0.713001	0.974071	1.547586	0.77905	0.804802	1.255257	0.720295	0.289291	0.37891	0.548507	0.058257	0	0	0.398825	0.486424	0.709826	0	1.636377	1.226998	0.091039	0.317996	0.109975	0.515887	0	0	0.851922	0.190811	0	0	0	0
XM_123466.1	0	1.226115	2.718988	0	2.772633	0	0	1.831623	1.473604	2.925347	0	0	1.128359	1.639568	0.094249	1.013035	0.337911	0.436024	0.480369	0.3116	1.184519	1.084875	0.966133	0.990731	0	0	0	0	0	0	0	0	0	0.566501	0	1.735884	1.364428	0	0	0	0	0	0.700745	0.53991	0	0	0	0	0
XM_124758.1	0.282879	0.764435	1.070065	0.486603	1.894362	0.838419	0.40298	1.918271	1.757592	2.470269	0	0.056034	0	0	0.897977	0.418051	0.744755	0.25867	0.880532	0	0	0	0	0.867181	0	0	0	0	0	0	0	0	0	0	0	1.085845	1.386717	0.246106	0.107168	0	0	0	1.4803	0	0	0.452452	0.024621	0	0.558362
XM_134555.1	0	1.873205	1.377305	0.266929	1.230116	0	0	2.487011	1.146143	1.509612	0.270413	0.627618	0.683293	0.398589	0.728363	0	0	0	0	0	0	0	0	0.055732	0	0.706291	0.963368	0.164325	0.182667	0	1.262523	0.201	0	0.550623	0	2.510179	2.543271	0	0	0	0	0	1.3778	1.087241	0.907069	0.855449	0	0	0
XM_147306.1	0.305986	0.893698	0.530133	0	1.168822	0.108969	0.096438	0.565166	1.167134	1.35589	0.086447	0.964022	0	0.790145	0	0	0	0	0	0	0.045076	0	0	0	0	0	0	0	0	0	0.450094	0.667569	0	0.355402	0	0.320464	0.765928	0.751592	1.352764	0.267891	0	0	0.751947	0	0	0.818745	0.591034	0	0
XM_124903.1	0	3.136776	1.557086	0.998536	3.327431	0	0	1.703315	2.158704	2.300391	0.504428	1.328822	0.572171	1.54773	0	0.727584	0	0	0.061984	0	0	0	0	0	0	0	0	0	0	0	0.878167	0.412269	0.45673	1.586429	0	0.541952	0.378158	0.88991	0.694054	0	0	0	1.608607	0	0	1.739644	1.863007	0	0
XM_123087.1	0.311045	3.460953	2.171752	1.590611	2.63267	0.340725	0.460481	1.646918	1.262217	1.549994	0	0.127655	1.179348	0.97715	0	0	0.267361	0	0	0	0.085838	0.043212	0	0.603808	0	0	0	0	0	0	0	0.631358	0	0	0	1.147098	0.939245	0	0.977022	0	0	0	0	0	0	1.572019	1.214016	0	0
XM_128608.1	0.442284	2.988084	1.965804	1.138883	2.167467	0	0.148008	1.528727	1.029713	1.35746	0	0.038312	0.727104	0.784502	0	0	0.275766	0.222956	0	0	0.234979	0.176887	0	0.299677	0	0	0	0	0	0	0	0.816531	0	0	0.031344	0.854711	1.076587	0	0.70026	0	0	0	0	0	0	0.825149	0.893555	0	0
XM_124460.1	0	2.355828	2.308137	0.673527	2.91782	0.714447	1.478194	1.66144	1.313139	1.262614	0.35223	0.621061	1.406189	0.713603	0.343045	0	0	0	0	0	0	0	0	0	0	0	0	0	0	0	0	1.016015	0.52397	0.573976	0	1.489976	1.610746	0	0	0	0	0	0.977365	0	0.221902	0.731862	0.869434	0.274664	0
XM_126374.1	0	1.619127	1.60575	0.976611	1.799646	0	0.313577	0.027364	1.495891	0.9299	0	0.236106	1.044715	0.17385	0.528432	0	0	0	0	0	0	0	0	0.094021	0.108522	0	0	0	0	0	0.137548	0.771525	0	0	0	1.113714	1.264825	0.016282	0.722529	1.122531	0	0	0.597616	0.587101	0	0	0	0	0
XM_139884.1	0	1.413494	1.193024	1.476079	2.000209	0	0	0.222944	0.781039	0.56547	0	0.584176	0.072891	0.429422	0	0	0	0	0	0	0	0.093278	0	0.731305	0	0	0	0	0	0	0.882723	0.321741	0	0	0	0.235872	0.4507	0.113736	0.630052	0	0.133251	0	0	0.093793	0	0.218805	0.326798	0	0.05769
XM_135718.1	0	1.659574	1.262975	1.76286	1.24637	0.32065	0.055971	0.201028	0.088325	0.39012	0	0.246332	0.564962	0.212716	0	0	0	0	0	0	0.200359	0	0	0.090157	0	0	0	0	0	0	0.552453	1.296519	0	0	0	0	1.025643	0.128092	1.158349	0	0	0	0	0.059041	0	0.643744	1.110596	0.450395	0
XM_126122.1	1.809446	1.363022	1.011163	0	0.792532	0	0	1.133852	1.338229	1.106953	0	1.037922	0.167789	0	0	0	0.45778	0.160168	0.496196	0.405069	0.420125	0.53475	0.450735	0	0	0	0	0	0	0	0.55586	0	0	0.450035	1.079389	0.467074	0	0	0.125645	0	0	0.329305	0.618314	0	0	0	0.222403	0	1.022633
XM_128252.1	2.132349	1.585922	0.808936	0	1.197743	0	0	1.960046	1.458171	2.220402	0	0.318538	0.320257	0.030706	0	0	0	0	0	0	0	0	0	0	0	0	0.093856	0.367706	0	0.854012	0.995344	0.27053	0	0	1.386707	1.221733	1.087937	0.960915	0.921581	0.409567	0	0.344358	0	0	0	0	0.339812	0	0
XM_147204.1	2.139744	1.401975	0.738573	0	1.449265	0	0	2.015174	1.414192	2.119655	0	0.365553	0.408591	0.156516	0	0	0	0	0.060479	0	0	0	0	0	0	0	0.330386	0.199958	0	0.680388	1.12477	0.583733	0	0	1.1648	1.537208	1.478648	0.386312	0.240226	0	0	0.086375	0.529529	0	0	0	0.14952	0	0
XM_122115.1	1.037806	2.058397	0.585488	0.089096	0.72154	0	0	1.925355	0.415987	0.916946	0.28171	0.438632	0.59974	0.29915	0	0	0	0	0.234511	0	0	0.554727	0	0	0	0.263526	0.278234	0	0	0	0	0	0	0	0	1.577886	0.693142	0.627017	0.086301	0	0.211756	0.886347	0.118299	0.002018	0	0	0	0	0.336906
XM_122422.1	0.765414	1.344965	1.297282	0.323227	0	0.092175	0.183194	1.542083	1.249021	1.262851	0	0.662683	0.327528	0	0.373592	0	0	0	0	0	0.331913	0	0	0.680637	0	0	0	0	0	0	0.721331	0.631806	0	0	0	2.277344	1.533315	0.415586	0.215882	0.240055	0	1.563953	0.256913	0.113842	0	0	0	0	0
XM_135190.1	0	1.631176	0.344312	0.342082	0	0.102615	0	0.627395	0.897746	0.620673	0.160455	0.429183	0.375261	0	0.223185	0	0	0.023647	0.185226	0.036432	0	0	0	0.242809	0.150195	0	0	0	0	0	0.113742	0.826457	0	0.838134	0	0.675699	0.890547	0.369384	0.032183	0	0.010928	0.93029	0.385632	0	0	0	0	0	0
XM_125988.1	0	1.644585	0.499037	1.274643	0.408099	0.472274	0.427286	1.370219	1.422283	1.850895	0.419048	0.307487	1.0996	0.432541	0.419181	0.251996	0	0.214853	0.469504	0.72653	0.261809	0.15267	0.72841	0.232109	0.104726	0.081273	0	0	0	0.185533	0	0	0.462731	0.769745	0	0	1.23502	0.134814	0.339994	0.373289	0.60076	0.960358	1.302389	0.146461	0.608391	0.380496	0.522195	0.530407	0.20192
XM_127697.1	0.977135	2.929111	0.640726	1.043533	0.876543	0	0.06473	1.780487	0.986862	0.883034	0.238326	0.870217	0.429407	0.014622	0.212618	0.125238	0	0	0	0	0.182924	0.082639	0	0	0	0	0	0	0	0	1.462826	0.821302	0.677851	0	0	0.48082	0	1.553461	1.582435	0.884394	1.551057	1.400419	0.101405	0.153434	0	0.779221	0	0	0
XM_149972.1	1.519425	2.483269	1.06074	0.684158	0	0	0	1.330337	1.331588	1.18097	0	0.009911	0	0	0	0	0	0	0	0	0	0	0	0	0.109383	0	0.161425	0	0	0	1.370335	0.785341	0.795216	0.485685	0	1.503965	0.525453	1.817523	1.073493	0.71264	0	1.534471	0.541081	0.308609	0	0	0.061869	0	0
XM_130909.1	1.374006	1.358672	0.519109	0.896616	0	0	0	0.53629	0.570457	0.294391	0	0	0.477323	0	0	0	0	0	0	0	0	0	0	0	0.588425	0.223827	0	0.180328	0	0	1.307245	0.677717	0.448883	0	0	0.13046	0.65259	0.673815	0.450681	0.969445	0	0.370674	0.700327	0.25555	0	0.455881	0.470511	0	0
XM_124430.1	3.487811	2.292847	0.860967	0.323668	0.609311	0	0	2.409654	1.156675	0.876623	0.064897	0.443007	0	0	0	0	0	0	0	0.112284	0	0	0	0.04438	0	0	0	0.022483	0	0	2.623039	1.68265	0.863122	0.365831	0	0.37434	0	1.16363	0.598751	0.802426	0.797106	0.102449	0	0.814498	0	0.893029	0	0	0
XM_140366.1	1.214329	0.490501	0.327634	0.410428	0	0	0	1.392112	0.813468	0.249424	0.243341	0.854135	0.797448	0.102208	0.410729	0	0	0	0	0	0	0	0	0	0	0.150704	0	0.026133	0	0	1.647633	0.429316	0	0.176347	0	0.26855	0.104022	0.980071	0.529408	0.404054	0	0.463337	0.714433	0	0	0.254724	0	0	0
XM_126329.1	2.25944	0.29	0	0.429521	0	0.250981	0.173805	0.752166	0.715427	0.806444	0.316573	0.61881	0.426913	0.415305	0.312359	0	0	0	0	0	0.022972	0	0	0	0.853674	0.60766	0.162847	0.488064	0	0	1.311386	0.203998	0.613386	0.568062	0	0	0.312547	0.460471	0.428482	0	0	0	0.510105	0	0	0	0.022536	0	0
XM_132707.1	1.499931	1.21047	0.151332	0.909418	0.235599	0.219673	0	1.402304	0.753361	0.628475	0	0.646302	0.376997	0.148225	0.957325	0	0	0	0	0	0	0	0	0	0.622301	0.48528	0	0.226706	0	0	0.341281	0	0	0	0	0	0.577863	0.81985	0.590745	0	0	0.40108	0.611978	0.503424	0	0.262337	0	0	0
XM_122088.1	0.856515	1.289041	0.130248	0	0.449682	0.057933	0.197982	0.35598	0.741281	0.801099	0.226613	0.125253	0	0	0	0	1.138156	0	0	0	0	0	0	0.454833	0	0	0.217602	0	0	0	0.022462	0.612335	0	0	0.614484	0.44565	0.47236	0.4797	0.484682	1.697523	0	0.862044	0	0.811172	0	0	0	0	0
XM_125934.1	3.915277	5.418575	2.304065	0.456831	0	0.150387	0	1.706628	2.169892	3.134592	0	0	0.044033	0	0.565472	0.100444	0.052757	0	0	0	0	0.39777	0.6773	0	0	0	0	0	0	0.046484	0	0	0.512458	0.429604	0	0	0	1.321921	1.569933	4.186575	0.168963	2.015062	0.703865	2.375706	0.538653	0	0	0.491861	0
XM_126146.1	1.30055	2.750571	0.992052	0.317133	0.331636	0	0	1.620642	1.504412	2.331032	0	0.268661	0.194979	0	0.303335	0	0	0	0	0	0	0	0.2738	0	0	0.09183	0.335442	0	0	0	0	0	0	0.430024	0	0.009729	0.314863	0.847101	0.626501	2.060939	0	0	0.708986	0.643267	0	0.944038	0.441154	0	0
XM_123489.1	0.116588	1.751158	0.2343	0	0	0.448594	0.56787	1.135654	0.646197	0.33792	0.509517	0.3385	0.330251	0	0.508443	0	0	0	0.249017	0	0	0	0.078843	0	0	0.02275	0	0	0	0	0.368465	0.280766	0	0	0.457022	0.017554	0	0.984896	0.327913	1.035841	0	0.481049	0.781448	1.098203	0	0	0	0	0
XM_126465.1	0.375258	1.356709	0.484309	0.054483	0	0.200649	0.370126	0.659991	0	0	0	0	0	0.527135	0.325434	0	0	0	0.289661	0.267787	0.00945	0	0.116497	0	0	0	0	0	0	0	0.410922	0.099036	0	0.080804	0	0.244872	0.390632	0.814694	0.476715	0.997151	0	0	0.213157	0.368822	0	0	0.191674	0	0
XM_144630.1	0	4.111969	1.106591	0	0	0.169228	0	2.527984	0.970024	2.752474	0	0.203643	0.428765	0.456257	0.312446	0.007331	0	0	0	0	0	0	0	0.174715	0	0.723249	0.036734	0.502721	0	0	2.004835	0	0	0	0.633968	0	0.696577	0	1.445913	2.466315	0.083222	0.926304	0	0	0	0	0	0	0
XM_145614.1	0	1.83884	0.096946	0	0.256448	0.059526	0	2.44293	0.090936	0.630496	0.440981	0	0.171245	0	0.159865	0.270969	0.611066	0	0	0	0	0.05744	0.253488	0	0.165376	0.195753	0	0	0	0	0.523905	0	0	0	0.14786	0	0	0	0	0.150773	0	0.553206	0	0	0	0	0.056571	0.184951	0
XM_143744.1	0	1.126464	0.565192	0.389129	0.176459	0	0.284355	0	0.447498	0.271063	0	0.311347	0	0	0	0	0	0	0	0	0	0	0.272367	0.48669	0	0.330621	0.399365	0.221215	0.079795	0	0.529606	0.864801	0	0	0.774808	0.334714	0.079912	0.015319	0.461223	0.600893	0.064639	0	0	0.485705	0	0.422472	0.246873	0	0
XM_122427.1	0	2.665015	0	0.569807	0	0	0	1.175662	1.386123	1.574455	0	0	0.138699	0	0	0	0.025238	0	0.296167	1.28514	0	0	0	0.534108	0.378823	0.745281	1.022596	0	0	0	0.84083	0.750913	0.082422	0.030262	1.840383	1.149194	0	0.09409	0.498379	1.352274	0	0.678103	0	0	0	0.716382	0.118227	0	0.157506
XM_129087.1	0	2.498452	0.498126	0	0.023234	0	0	0	0.786491	0.754878	0	0.197082	0.684252	0.208821	0.09917	0	0	0.312276	0.300905	0	0.369045	0	0	1.013237	0.094856	0.136935	1.134994	0.340325	0.308525	0	0	0.857057	0	0.454461	0	1.587974	0.868005	0.301738	1.111978	0.821309	0	0.889176	0	0	0	0	0	0	0
XM_131111.1	0.488642	1.921261	0.355389	0	0.36423	0	0.355133	0	1.111714	0.401025	0.321593	0.318925	0.383891	0	0	0	0	0	0.058413	0	0	0	0	0.087754	0	0.358787	0.360842	0	0	0	0.843811	1.406447	0	0	0.084072	1.381171	0.789341	0.424467	0.635877	0.78306	0	0	0.060053	0	0	0.165194	0	0	0
XM_127674.1	0.548745	1.266883	0	0	0	0	0	0.047721	0	0.355223	0.337639	0	0.3792	0.123784	0.156382	0	0	0	0	0	0	0.389098	0	0.311881	0.158479	0.173101	0.11649	0.034224	0	0.059596	0	1.133156	0	0.060901	0	0.637362	0	0.069428	0	0.787713	0	0	0.33837	0	0	0.282268	0.222396	0	0
XM_129109.1	0.844106	3.275818	0	0	0	0	0.023011	0.748091	0.600443	1.356162	0	0	0.292906	0	0	0	0	0	0	0	0	0	0.200485	0	0	0.00097	1.126614	0	0.50286	0	0.209893	1.124172	0	0	0	0.437214	0	0.743329	0.7589	1.983976	0	0.96723	0	0	0	0.825719	1.110538	0.10606	1.835259
XM_126639.1	0.603676	1.502378	0	0.199155	0.171456	0.127615	0.787104	0.377001	0.291612	0.301173	0	0.099764	0	0	0.270496	0	0.023887	0	0	0	0	0	0	0	0	0	0.07867	0.011612	0.174443	0	0.662302	0.33911	0	0	0	0	0.03242	0.00006	0.196331	0.819092	0	0	0	0.179798	0	0.266976	0	0	0.517912
XM_126025.1	0	4.050272	0.468828	0.830763	0	0	0	1.098527	0.508593	0.398436	0	0	0.729563	0	0	0.330824	0.051242	0.717624	1.30386	0.447644	0.859742	0	0.552452	0.829139	0	0	0	0.526449	0	0	1.560804	0.267031	0	0	0	2.042226	0	0	0	2.930061	0	0	0	0.1716	0	0.80639	1.17579	0	1.111501
XM_131683.1	2.098826	1.547792	0	0.828323	0	0	0	1.371399	2.200958	1.074418	0	0.577204	0	0	0.103182	0	0	0.388534	1.052132	0.376083	1.000864	1.217501	0.557479	1.753374	0.973606	0.857121	0.058937	0.052791	0	0	1.441154	1.6611	0	0	0.056775	1.013888	1.251349	0	0	1.584804	0	0.114801	0	0	0	0	0	0	0
XM_131538.1	0.647987	2.533931	0	0.619841	0	0	0	1.225935	2.489518	2.705412	0.559361	0.471144	0.200896	0.090504	1.014652	0	0	0	0.387493	0	0.740334	1.045812	0.586223	1.403317	0.989627	0	0.494126	0.787085	0	0	1.644701	1.175329	1.120049	0.22796	0	0	0	0.273782	0.862632	1.37099	0	0.553517	0	0	0	0	0	0	0
XM_135638.1	0.759836	1.797075	0	0.141026	0.762965	0	0	1.158325	1.728835	2.068057	0.390254	0.514092	0	0	0.193175	0	0	0.346395	0.738295	0	0.618552	1.25612	0.436745	1.877833	1.351194	1.125662	0.640563	1.034437	0	0	0.223128	0	0	0.666526	0	0.159445	0	0	1.193088	0.602918	0	0.908171	0	0	0	0	0	0	0
XM_130225.1	1.259587	1.69655	0.220286	0.356488	0	0	0	1.248292	2.232559	1.509118	0	0.780596	0	0	0.238426	0	0	0	0.145689	0	0.643371	0.040148	0	1.399028	1.41706	0.932536	0.531792	0.767554	0.29013	0.222484	0.063125	0	0	0.377115	0	0.516151	0	0.345118	1.686475	0.663718	0	0.794206	0	0	0	0	0	0	0
XM_127194.1	1.080633	1.726412	0.150124	0.16929	0.037812	0	0	0.814624	1.814891	1.574449	0	0.72027	0	0	0	0	0.047632	0.166955	0.144032	0	0.869799	0.080138	0	1.583422	0.991616	0.426394	0.699793	0.894701	0.229626	0.143444	0.227282	0.026675	0	0.238174	0.640973	0.321834	0	0.195873	1.924389	0.232284	0	0.434764	0	0	0	0	0	0	0
XM_125397.1	0	1.613289	0.257449	0	0	0	0	0.769743	1.02393	1.329214	0	1.037018	0.39722	0	0.339403	0	0.113944	0	0	0	0	0	0	1.19199	0.907398	0.869169	0.933402	1.12804	0.095628	0.089239	1.236739	0.636806	0	0.99416	0.568933	1.189696	0	0.247901	1.721196	0.076498	0	0.606928	0.106609	0	0	0	0	0	0
XM_124821.1	0	1.489376	0.341677	0	0	0	0	0.912941	1.200643	1.113001	0	1.081832	0.598224	0	0.222189	0	0.178759	0	0.285817	0	0.015686	0	0	1.042741	1.181056	0.619926	1.014197	1.11754	0	0.01287	1.301104	0.75933	0	1.294915	0.714222	1.138103	0	0.02979	1.64579	0	0	0.741779	0.044385	0	0	0	0	0	0
XM_124062.1	0	1.753889	0.399945	0	0	0	0	0.932398	1.266424	1.413452	0	1.266044	0.647635	0	0.164057	0	0.049273	0	0.020807	0	0.097047	0	0	1.178392	1.21192	0.716509	0.864911	1.153278	0.070293	0.104463	1.005963	0.902827	0	1.594601	0.621373	1.261439	0	0	1.610255	0	0	0.476235	0.393997	0	0	0	0	0	0
XM_122087.1	0	1.696976	0.523072	0	0.280245	0	0	0.96221	1.41841	1.511853	0	1.459613	0.289293	0	0.467854	0	0	0	0	0	0.303196	0	0	1.430126	0.869196	1.07348	0.711057	1.224804	0.054466	0.086822	1.220604	1.118659	0	1.644723	0.543554	1.143186	0.125048	0.090045	2.002448	0	0	0.724285	0	0	0	0	0	0	0
XM_139829.1	0	2.036938	0.803341	0	0.213911	0	0	0.970742	1.342781	1.581433	0	1.385908	0.327292	0.497803	0.712047	0	0	0.465723	0	0	0.590628	0	0	1.452613	1.235035	1.042128	1.140325	0.786267	0	0.177145	0.793233	0.939983	0	2.065106	0.497034	1.438824	0	0.554541	1.980401	0	0	1.249231	0	0	0	0	0	0	0
XM_147394.1	0	1.484063	0.365039	0	0.189689	0	0	1.070946	1.435712	2.053073	0	0.907997	0.352964	0	0.567744	0	0	0	0	0	0	0	0.004656	0.469153	0.844309	0.691785	0.616454	0.491086	0.285874	0.279456	0.681425	0.681461	0	0.157033	0	0.511745	0	0.24699	1.142773	0	0	0.77874	0.127274	0	0	0	0	0	0
XM_122940.1	0	1.570646	0	0.30549	0	0	0	0.037953	1.409669	1.481253	0	0.207276	0.085875	0	0.034161	0	0	0	0.158193	0	0.13168	0.134037	0.01922	0.888593	0.922539	0.681359	0.694001	0.831215	0	0	0.944891	1.067531	0	0.213096	0.237832	0.238067	0	0	1.055998	0.453999	0	0.624462	0	0.232074	0	0	0	0	0
XM_124236.1	0.449152	1.145445	0.473568	0.112731	0.615676	0	0	0.405212	0.8525	0.451607	0	0.257827	0	0	0	0.639256	0.068512	0	0	0	0.0963	0.037856	0	0.843234	0.708897	0.503948	0.485735	0.868719	0	0	0.926063	0.127905	0	0	0	0.174187	0.555071	0.350783	1.146191	0	0	0.084305	0	0	0	0.247917	0	0	0
XM_134530.1	0.684366	0.532727	0.369566	0.181465	0.183299	0.131632	0.471706	0.162751	0.700993	0.226021	0	0.288658	0	0	0	0	0	0.036528	0	0	0	0	0	0.39554	0.38706	0.75802	0.35223	0.479462	0	0	0.850636	0.977599	0	0.021706	0	0	0.555318	0.348926	0.650876	0.514506	0	0	0	0	0	0	0	0	0
XM_123150.1	0	2.426608	0.765437	0	0	0	0	0.129559	0.839255	0.666613	0.255448	0	0	0	0	0	0.243301	0	0.520322	0	0	0	0.606039	1.078988	0.866989	1.399031	0.919524	0.491857	0	0	2.100271	1.911127	0.911336	0.182414	0	0	0	1.473201	1.780455	1.189277	0	0	0	0	0	0.275088	0	0	0
XM_134633.1	0	1.88903	1.384054	0.669486	0.448987	0	0	0.872133	1.076525	1.105846	0	0.745345	0.313129	0.320186	0.440439	0	0	0	0	0	0.339871	0.474005	0	1.541821	0.187623	0	0.150841	0.661238	0	0	1.74364	1.97533	0	0.111381	0	0.104685	0.574289	0	1.723905	0.21516	0	0.265438	0	0	0	0	0	0	0
XM_124154.1	0	0.952191	0.698859	0.580378	0.526437	0	0	0.347256	0.347382	0.481936	0	0.312527	0.522443	0.02299	0.130891	0	0	0	0	0	0	0	0	0.535705	0.221966	0.607778	0	0.282783	0	0	1.116821	0.389185	0	0	0	0	0	0.541748	1.123413	0.165804	0	0.580299	0.696358	0.378855	0	0.131035	0	0	0
XM_131892.1	0	0.909072	0.174986	0.141319	0.331084	0.221992	0.01583	0.141588	0.687613	0	0	0.223918	0	0	0.001344	0	0.429923	0.177215	0.499957	0	0	0	0	0.499562	0	0.270784	0.117211	0.277382	0	0	0.447641	0	0	0	0.483997	0	0	0.090458	0.485161	0	0.097216	0	0.435	0	0	0.120652	0.582066	0	0
XM_135850.1	0	0.648798	0.257105	0.08637	0.316331	0	0.15634	0	0	0.002625	0	0	0	0.469209	0.397654	0	0	0.299514	0.033463	0	0.476832	0	0.529228	0.305547	0.049977	0	0.482034	0	0	0	0.550307	0.038939	0.3762	0	0	0.501557	0	0.027889	0.481087	0.12044	0	0	0	0.432931	0	0.432402	0.416944	0	0
XM_134141.1	0	1.750642	1.547371	0.401578	0.000625	0	0.594658	0.31732	0	0	0.272823	0	0.928398	0.125022	1.589041	0.009594	0	0	0.426955	0.306722	0.416989	1.320011	0.722898	1.581255	0	0	0	0	0	0	0	0.145588	0	0.222261	0	0.023529	0	0	0	0	0.104467	0	0.302488	0.62571	0.292866	0.729144	0	0	0
XM_122608.1	0	1.669378	1.321734	0.644958	0	0.919812	0.992399	0	0.017343	0.109385	0	0	0.322524	0.049406	0.169024	0	0	0.053929	0.21408	0.315593	0.640147	0.692847	0.79591	0.937122	0	0	0.159599	0.045619	0	0	0.655331	0.038871	0	0	0	0.319086	0	0	0.321534	0	0	0	0	0.403503	0	0.243359	0.07509	0	0
XM_130466.1	0	0.871257	0.235155	0.554259	0.246471	0.715516	0.623219	0	0.129601	0.038728	0.062734	0.195302	0.113383	0.218363	0.03138	0.178801	0.138519	0.130574	0.343988	0.078027	0.439526	0.330677	0.276553	0.404443	0	0	0	0.037894	0.133442	0	0.239781	0.340306	0.141761	0	0	0	0.096101	0.189756	0.25943	0.106418	0	0	0.220685	0.284125	0	0.180427	0.349221	0	0
XM_129023.1	0	0.709212	0.447753	0.746242	0	0.535223	0.741779	0	0	0	0	0	0	0	0.123874	0	0	0	0.078238	0.497912	0.652299	0.554261	0.567301	0.944393	0.063278	0.41221	0.320045	0	0	0	0.31811	0.420109	0.032928	0	0	0	0	0.408633	0.59218	0.506971	0	0.029867	0	0.165135	0	0.250191	0.117935	0	0
XM_130869.1	0.400303	1.365564	0.771379	0	0	0.291906	0.741484	0	0	0.183963	0	0.268936	0.26257	0.302476	0	0	0	0.141785	0	0.258393	1.281788	0.217193	0.669123	0.822503	0	0	0	0	0	0	0.442085	0.416359	0	0	0	0.361192	0.070964	0	0.311572	0.879473	0	0	0	0.474502	0	0.695006	0.011589	0	0
XM_127297.1	0	0.866529	0.448739	0.234236	0.09016	0.338962	0.752652	0	0.381025	0.21885	0	0.364692	0.375165	0.040906	0	0	0	0	0.052007	0	1.303249	0	0.139824	0.169998	0	0	0.217434	0	0	0	0	0	0.050108	0	0	0	0.048727	0.232153	0.706958	0.984846	0	0	0.113006	0.411272	0	0	0.486563	0	0
XM_134895.1	0	2.302782	1.994423	1.154269	0.664041	0	0	0.635523	0.209894	0.016372	0	0	0.411143	0	0.035023	0.434248	0	0.02199	0	0.026891	0.395675	0	0.287779	1.022815	0.133992	0	0	0.09861	0	0	0	0.607213	1.068324	1.434036	0	0.100318	0.231353	0.044121	0	0.153333	0	0	0	1.058195	0	0	0	0	0
XM_129174.1	0	2.507049	2.665606	0.905348	0.099726	0	0	0	0	0	0	0	0.112092	0	0.932024	0.782657	0.512705	0.894446	1.489043	0.865134	0.841933	0.572165	0.967499	1.110052	1.259376	0.886741	0.223829	0.132167	0	0	0	0.190464	0	0.769992	0	0.822676	0.133562	0	0	0	0	0	0	0.024491	0	0.043584	0.129496	0	0
XM_123172.1	0.549189	1.760957	0.171416	0.784395	0	0	0	0	0	0	0	0	0	0	0.505448	0.558457	0.598556	0.342787	1.273797	0	0.351149	0.104219	1.061006	0	0.526147	0	0.583492	0.271972	0.539677	0	0	0	0	0.337813	0	0	0	0.778496	0.175165	0.781292	0.276385	0	0	0.495707	0	0.587473	1.222891	0.044612	0.885579
XM_133127.1	0	1.178712	0.177766	0.503927	0	0.272033	0.021488	0.33532	0.239192	0.248366	0	0	0	0	0.125273	0.367148	0	0.259142	0.797503	0	0.418824	0.217566	0.933773	0.006033	0.136887	0.167265	0	0	0	0	0.581272	0	0	0	0	0	0	0.318998	0.003496	0.720055	0	0.122454	0	0	0	0.091069	0.097706	0	0
XM_130283.1	0	1.117155	0.554584	0.500262	0.027301	0.062828	0.252013	0	0	0	0	0	0	0	0.353634	0	0	0.320726	0.607902	0	0.134234	0	0.731439	0.725402	0.160572	0.596217	0.292743	0	0	0	0	0.173137	0.088877	0.41393	0	0	0.030026	0.392718	0.185398	0.712828	0	0	0	0	0	0.35203	0.116139	0	0
XM_132773.1	1.364827	2.214409	0.438663	0.117753	0	0.006471	0	0	0.006253	0.253016	0.119072	0	0.521007	0.588448	1.226569	0.593405	0.606964	0.43611	0.848891	0.790493	0.377159	0.151281	0.052821	0.803013	0	0.503237	0.373205	0	0.048788	0	1.601826	2.200615	0.205275	0.169948	0.665511	0.008459	0.122745	0	0	0	0	0	0.773659	0	0.107531	0.698475	0.719791	0.129756	0.270628
XM_126158.1	0.78775	1.007238	0.709596	0	0.485932	0	0	0	0	0	0	0	0	0	0.615025	0.674864	0.424358	0.243799	0.091269	0.250954	0.418766	0.938852	0.000274	0.467485	0.075555	0.539003	0.388912	0	0.191883	0	0.317779	0.22588	0.060671	0.076873	0.247498	0.346376	0.162238	0	0.07489	0	0	0	0	0.563536	0	0	0	0	0
XM_129912.1	0	1.832805	0.787613	0.519134	0.826819	0	0	0.574514	0	0.015911	0	0.251013	0.215637	0	1.008531	0.88082	0.704284	0.644941	0.650889	0	0.817145	0.257169	0.577498	0.269138	0	1.444113	0.710261	0	0	0	0	0	0	0	0	0.629798	1.743814	0	0.292559	0	0.043332	0	0	0.672264	0	0.688186	0.065577	0	0
XM_128866.1	0	2.766354	0.971626	0.226498	0	0	0	0.05325	0.21047	0.25305	0	0	0	0	0.762767	0	0.428188	0.630229	1.012764	1.18614	0.88838	0.845927	0.864237	0	0.226509	1.918098	1.547069	0	0	0	0	0	0	0	0	0.209987	0.18227	0.162726	0.185481	0	0	0	0	1.942	0.884453	0.086751	0	0	0
XM_147405.1	0.560605	1.952323	0.041989	0	0	0	0	0	0	0	0	0	0	0	0.297593	0.126649	0.820782	0.742033	0.980367	0.084307	0	0.808357	0.694851	0.536655	0.031212	0	0.040068	0	0.401471	0	0.627112	0.265119	0.160805	0.165441	0.183849	0	0	0.541534	0.515778	0.646418	0	0.506238	0.813416	0	0	0	0	0	0
XM_124318.1	1.207731	1.679217	0	0.148535	0	0	0	0.434443	0.386265	0	0	0	0	0.263203	0	0	0.810548	1.080471	1.290343	0.084962	0.462603	0.090016	0.502379	0.697035	0	0	0	0	0	0	1.068685	0	0	0	0.197127	0.088092	0.587298	0.122366	0.415074	1.39036	0	0.135821	0.3299	0	0.280006	0	0	0.576953	0
XM_130157.1	1.248485	1.30264	0.830318	0.345725	0.016901	0.110051	0.381373	0.289383	0	0	0	0.362721	0.185923	0	0	0	0.036296	0.234286	0.582717	0.436875	0.640848	0.554227	0.800312	0.943663	0	0.236589	0.292843	0.103745	0	0	0.512551	0.776437	0	0	0.337486	0	0	0.063384	0.065186	0.825546	0	0	0	0	0	0	0	0	0
XM_123202.1	3.185277	3.221185	2.662983	0.608042	0	0.163419	0	1.122491	0	0	0	0	0	0	0.336837	1.413023	1.803522	2.088953	2.189957	2.467859	2.290823	2.138199	1.992683	1.804296	0	0	0	0	0	0	0.896735	1.623814	0	0.586232	0.844005	0.68052	0.955948	0	0.175221	3.132457	0	1.22012	0.474199	0.97624	0	0	0	0	0
XM_132697.1	2.553456	1.575647	0.607817	0.045239	0	0	0.063991	0.083945	0	0	0	0	0	0	0.843379	0.291773	1.004231	0.451932	1.062924	0.702248	0.431978	1.391914	1.305356	0.062288	0.43521	0.171607	0.094528	0	0	0	0	0	0	0	0	0	0	0.114189	0	1.478749	0.229478	0.034029	0.035669	0	0	0.008884	0	0	0
XM_132095.1	2.228147	1.817904	0.396007	0	0.303917	0	0	0	0	0	0.220381	0	0.006352	0	0	0	0.340313	0.931207	0.789811	0.60462	1.30208	1.86131	1.358434	0.042279	0.153561	0.136463	0.205736	0.032178	0	0	0.807746	0.120998	0	0	0	0	0	0.011246	0.099688	1.327502	0.014077	0.033642	0	0	0	0	0	0	0
XM_126535.1	1.54212	0.656256	0.403939	0.066272	0	0	0	0	0	0	0	0	0	0	0.037111	0	0.197824	0.679207	0.712617	0.957901	1.398493	1.669567	1.404006	0.336236	0	0	0	0	0	0	0	0.180074	0.057025	0	0	0.787714	0.12265	0.400524	0.076887	1.156138	0	0	0.017763	0	0.270074	0.811395	0.400798	0.045973	0.102136
XM_143913.1	0.270904	0.751006	0.414179	0	0	0.119141	0.273986	0	0	0	0	0	0	0	0.56472	0.123431	0.655198	0.937921	1.012979	0.325399	1.005352	0.577978	0.935156	0.377437	0	0.036544	0.119636	0	0.080589	0.050893	0.359095	0.564266	0.214622	0	0.297696	0.64689	0.104064	0.398624	0.381218	0.12016	0	0	0.380802	0.624029	0	0.123589	0.085913	0	0
XM_122689.1	0.462805	4.80697	2.054311	0.330925	0.417938	0.43547	0	0	0	0.13367	0	0	0	0	0.343768	1.800827	2.333456	2.688216	2.302781	2.872154	3.30231	3.252935	3.195313	0.16392	0	0	1.892	0.285081	2.101828	0	1.359095	1.761242	0	0.166116	0	0	0.365772	0	0	0	0.567212	0	0	0	0	0	0	0	0
XM_134504.1	2.144636	4.436526	0.745317	0	0	0	0.292813	0	0	0	0	0	0	0	0	0.462589	1.763004	1.901268	0.623795	3.003266	2.656473	2.770306	2.478451	0	0	0	0	0	1.223135	0	0	1.230543	0	0.405766	0.42151	0.708215	0	0.5919	0.515243	0	0	0.176349	1.753537	0	0.026947	1.844575	0.959327	0.147259	0
XM_130190.1	2.708653	5.211706	3.087618	0.094288	0	0	0	0	0.413764	0	0	0	0	0	0.372462	1.803238	1.287388	1.743754	1.45668	0.975492	1.915991	3.076023	1.869111	1.748141	0	0	0	0.044936	0.11134	0	0.313509	0	0	0	0.946715	0	0	0	0	0	3.006794	1.742405	3.135331	0.095086	0.277218	0	0	0.351477	1.107921
XM_125930.1	0	4.648499	1.36692	0	0	0	0	0.59487	0.088721	0	0	0	0	0	1.260446	0.814902	1.296591	1.549014	1.820972	2.003031	1.989716	1.612025	1.404809	1.448391	0.393208	0	0.13427	0	0	0.871639	0.907649	0.875231	0	0	0.909751	0	0	0.203928	0.258711	0.728009	3.265748	1.107016	0	0.243112	0	0	0	0	0
XM_135081.1	0.421473	3.948924	1.459141	0	0	0.555449	0.194582	0.392631	0.525333	0.286894	0.893499	1.484895	0.757963	0.807796	2.068178	1.543953	1.737227	1.764796	1.858872	0.920238	1.839719	0.753067	1.029459	0.363114	0	0	0	0	0	0	0.122373	0	0	0.084363	0	0	0	0	0	0	2.459515	0	0	0	0.171503	0	0	0	0
XM_127522.1	1.008741	2.627482	0	0	1.101842	0.029575	0	0	0	0	0.750838	1.769222	0	0	0.670846	0.859626	0.580986	0.912384	0.047429	0	1.540012	1.724861	1.366896	0.947054	0	0.066742	0.151968	0	0	0	2.15537	0.028493	0.361857	0	2.500804	0.444088	0	0	0	0	1.302075	1.285311	0	0	0	0	0	0	0
XM_149260.1	0.374323	1.996999	0.908608	0.307929	0.497768	0.357581	0.13974	0	0	0	0.241374	0.394676	0.570324	0.770079	0.695942	0	0	0.188277	0.607514	1.168069	0.805071	0.658047	1.088254	0	0	0	0	0	0	0	0.281927	0	0.836758	0.524261	1.518776	0.512585	0	0	0	0	0	0	0	0.5942	0	0.153036	0	0	0
XM_125015.1	0	0.959008	0.214411	0	0.544647	0	0	0.286381	0.0095	0.13892	0	0.107502	0.26241	0	0.215102	0	0	0.026628	0.796587	0.19288	0.114526	0	0.693774	0.081849	0.1351	0.017592	0.402887	0.574086	0	0.098053	0.552291	0.359964	0	0	0.290041	0.367048	0	0	0.009806	0.75894	0	0	0	0	0	0	0	0	0
XM_129651.1	0.270881	1.278286	0.051327	0	0.131956	0.515776	0	0	0	0	0	0.434321	0.023406	0	0.57832	0	0.318171	0.558931	1.01158	0.491784	1.027126	0	1.110016	0.050141	0	0.18199	0.391977	0.553391	0	0	1.518993	0.868806	0	0	0.704901	0.592444	0	0	0	1.169142	0	0	0	0.163413	0	0	0	0	0
XM_129277.1	0	0.679928	0.236411	0	0.054946	0	0.220989	0.06566	0.298502	0	0.135177	0.057688	0	0	0.154755	0	0	0	0.345253	0.118422	0	0	0.345361	0.006836	0.511105	0.471374	0.634073	0.435728	0.36267	0.283113	0.855446	0.260721	0.483206	0.221788	0	0.338871	0	0	0.230558	0	0	0	0.282497	0	0	0	0	0	0
XM_127365.1	0	1.288624	0.240623	0.61004	0.205873	0.098757	0.18417	0	0.371709	0.502126	0	0	0	0	0.035519	0	0	0	0.257224	0	0	0.225738	0.418226	0.152748	1.287848	0.49215	1.735143	1.217903	0	0	0.954221	0.66271	0.206359	0.067318	0	0.49966	0	0	0	0.221435	0	0.022229	0	0	0	0.363635	0.176438	0	0
XM_129328.1	0	1.879879	0.091959	0.049758	0	0	0	0.387838	0.096487	0	0	0	0	0	0	0.405625	0	0	0.005463	0	0	0	0	0	0.955163	0.850266	0.739156	0.915601	0	0	0.471392	0.268872	0.157746	0	0.24678	0	0	0.5667	0.306503	0.205753	0	0.120434	0.201389	0	0	0.171954	0.324913	0	0
XM_128885.1	0	1.198261	0.273924	0.262408	0.352858	0	0	0.096312	0	0	0	0.095948	0.107998	0	0.104331	0	0	0	0	0.13134	0.070134	0	0	0.014567	0.83259	0.626478	1.026016	0.523597	0	0	0.595158	0.2157	0.876586	0	0.016899	0.322969	0	0.801214	0.589693	0	0	0.160133	0	0.289301	0	0.180863	0	0	0
XM_134910.1	0.41607	1.305581	0.512198	0.384423	0	0	0	0	0	0	0	0	0	0	0	0	0	0	0	0	0	0	0	0.270192	1.014884	1.080241	1.098765	1.030641	0	0.090984	0.886093	0.731621	0.503279	0.095714	0.888763	0.593155	0	0.567919	0.598806	1.06178	0	0	0.16687	0.929964	0	0.365847	0.308817	0	0
XM_132048.1	0	0.90941	0.275981	0.699847	0.084181	0	0.071851	0	0.421938	0	0	0	0.50479	0	0	0.031126	0	0	0	0	0	0	0	0.453837	0.828458	0.96386	0.933146	0.947287	0.011618	0	0.628061	0.757589	0.46348	0	0.867126	0.548203	0.332413	0.090537	0.090508	0.502638	0	0	0	0.356765	0	0.144358	0	0	0
XM_124934.1	0.21559	1.849369	0.229963	0.152036	0.44817	0	0	0.167153	0	0	0	0.332581	0.422799	0	0.121157	0	0	0	0	0	0	0	0	0	1.224462	1.236472	1.342365	1.291357	0	0	0.559229	0.788148	0.236399	0.373512	1.58225	0.668362	0	0.557099	0.018142	0.797337	0.315969	0.373937	0.209454	0.470654	0	0	0	0	0
XM_130014.1	0	0.87812	0.239773	0.080697	0.230267	0.009359	0.289772	0.188416	0	0.005519	0	0.67336	0.594243	0.551594	0.061491	0.292861	0	0	0	0	0.054831	0	0.145176	0	0.748578	0.543852	0.955655	1.119251	0	0	0	0.782608	0	0.395966	0.388901	0.070475	0	0	0.399269	0	0	0	0	1.022787	0	0	0.083788	0	0
XM_144652.1	0.231748	0.832668	0.371719	0.04807	0	0.112258	0	0	0.080998	0	0	0.045974	0.616123	0.689252	0	0	0	0	0	0	0.127326	0	0	0.176407	0.579853	0.21308	0.785769	0.840645	0.059901	0.297486	0	0.012361	0	0	0	0.343745	0.049091	0.084075	0.698767	0	0	0	0.076104	0.032392	0	0.161746	0.044024	0	0
XM_127496.1	0	1.113158	0	0.363526	0	0	0	0.477426	0.955647	0.62444	0	0	0	0	0.516399	0	0.25522	0.023575	1.557168	0.897529	0.788774	0.283733	0.28727	1.069109	1.301355	1.067251	1.252928	0.800529	0.614064	0.216937	0	0.55341	0	0.744089	0	0.0531	0	0	0	0.669153	0	0.0131	0	0	0	0.326445	0	0	0.054188
XM_127464.1	0	0.876699	0.250408	0.50792	0.079988	0.431699	0	0.018949	0.700489	0.080095	0	0.013755	0.082518	0	0.218997	0	0	0.183736	0.530106	0.257537	0.429764	0	0	0.011302	0.64475	0.526691	0.529876	0.330115	0	0	0.237034	0.107117	0.10847	0	0	0.301347	0	0.109407	0.162201	0	0	0	0	0.161545	0	0	0	0	0
XM_131078.1	0.181602	1.490903	0.324218	0.309327	0.221424	0.064385	0.072656	0.394629	0.101032	0.103834	0	0.172145	0	0	0	0	0.464095	0.277156	0.820922	0	0.287232	0	0	0.812484	0.186978	0.441873	0.514438	0.068954	0	0	0.618251	0.844983	0	0	0.075566	0	0	0.396655	0.177395	0	0	0	0	0	0	0.058988	0	0	0
XM_132309.1	0	1.640838	1.090358	0	1.217407	0.161432	0	0	0	0	0	0	0.59862	0	0.479584	0	0.456055	0.924654	0.836493	0.562066	1.051505	0	0.880647	1.019853	0.727304	1.144856	0.946446	0.993131	0	0	0.532088	1.547046	0.472929	0.155541	0.108372	0.328043	0.931997	0.164262	0	0	0	0	0	0.115662	0	0	0	0	0
XM_124055.1	0.619414	0.898339	0.331416	0.238043	0.002838	0.421672	0.577434	0.407881	0.023659	0	0.259898	1.521178	0.335984	0	0	0.023878	0.727366	0.315132	0.704696	0.62845	0.627646	0	0.281965	0.421716	0	0	0	0	0	0	0.70327	0	0	0	0	0	0.328187	0.023303	0.578128	0	0	0	0.525873	0	0	0.209248	0	0	0
XM_147245.1	1.011855	2.296098	0.338766	0	0.556449	0	1.611711	0.486068	0.343622	0	1.458883	1.036908	0.559664	0	0	0	0	0.680663	1.570252	1.422877	0.497656	0	0.209943	0	0	0	0.104761	0	0	0	1.200202	1.078224	0.33921	0	0	0.18872	0	0.557121	0.753623	0.864831	0.550628	0	0.603227	1.298998	0	0	0	0	0
XM_125182.1	0	1.225885	0	0.679197	0.311497	0.791077	0.883678	0.010816	0	0.370413	0.39244	0.970131	0.705577	0	0	0	0	0.672824	1.470089	0	0	0	0.040187	0.33303	0.483039	0.574706	0.548754	0.186496	0	0	0.473117	1.017786	0	0	0	0	0.64758	0.287891	0.708486	0.426324	0	0.350845	0	0	0	0.914083	0	0	0
XM_129110.1	0	0.6331	0	0.605795	0.209812	0.456322	0.587225	0	0.049117	0	0.204066	0.711547	0	0	0.06043	0	0	0	0.645275	0.273498	0	0	0	0.304691	0	0.261533	0.13893	0	0	0	0.046745	0.646591	0.207054	0	0	0	0.3185	0.029372	0.155213	0.110382	0	0	0.234799	0	0	0.446967	0.013522	0	0.023932
XM_123320.1	0	0.568781	0.080726	1.029459	0.164933	1.25967	0.682211	0	0	0	0.20175	0.064235	0.280496	0	0	0	0	0.142841	0.306174	0.085188	0.298768	0	0.346195	0.354081	0.163709	0.313908	0.263244	0	0	0	0	0.134004	0.066039	0	0	0.06594	0.098022	0.039317	0	0.290906	0	0	0	0	0	0.083038	0	0	0
XM_126621.1	0	0.614595	0	0.836933	0.254331	0.963892	0.719599	0	0.372484	0.046972	0.27288	0.479349	0.329601	0	0.142629	0	0	0.137857	0.270373	0.409696	0.213636	0	0	0.078435	0	0	0	0	0	0	0	0.391128	0	0	0	0	0	0.202227	0.59185	0.503703	0	0	0.22844	0	0	0.202499	0.058129	0	0
XM_133232.1	0	1.158481	0	0.843064	0.320024	0.887585	0.763245	0	0.421415	0.229786	0.650037	0.326258	0	0.092161	0.02201	0	0	0.209543	0.720843	0.243482	0	0	0.102352	0	0	0	0	0	0	0	0	0.185801	0	0.066262	0	0	0.231913	0.218494	0.548542	0.324093	0.262401	0.215751	0.861006	0	0	0.543475	0	0	0.250779
XM_126705.1	0	0.980952	0.431753	0.564114	0.254078	1.120655	0.527189	0.308434	0	0	0.245817	0	0.075668	0.049416	0	0	0	0	0	0	0	0	0	0.058945	0.060922	0	0	0	0	0	0.476669	0.093581	0.182958	0.255176	0	0	0.661498	0.124756	0	0.493969	0.113435	0.007704	0.67014	0.522149	0	0.835876	0.335964	0	0
XM_123930.1	0	1.078925	0	0.689331	0.029094	0.81213	0.561647	0	0	0.672963	0	0	0.066862	0.317325	0	0	0.005929	0.063945	0.313525	0	0.269911	0	0	0	0	0	0.084701	0	0.207686	0	0	0.620033	0	0	0.042194	0.311715	0.893531	0	0.051762	0.032309	0	0	0.176971	0.528169	0.111508	1.067451	0.040299	0.095089	0.118875
XM_122027.1	0	0.709771	0	0.581499	0.534994	0.782973	0.659331	0.469016	0	0.356807	0	0	0.145388	0.651863	0.423628	0	0	0	0.558606	0.157328	0	0	0.289929	0	0	0	0.006466	0	0.587704	0.510951	0.506085	0.236475	0.215829	0	0	0.593115	0	0	0	0	0	0	0	0.066388	0	0.309181	0.222235	0	0
XM_123486.1	0	1.19935	0.25926	0.263167	0	1.044279	0.641919	0	0	0	0	0	0.036692	0.011267	0.290997	0.077389	0	0.118638	0.159334	0.353752	0.203356	0	0.195792	0.322709	0.205802	0.117234	0	0.016713	0.678977	0.505661	0	0.095352	0.045995	0	0	0.766194	0	0	0	0	0	0	0	0.155225	0	0.283686	0.012712	0	0
XM_139711.1	0	0.477748	0.297614	0.515763	0.349647	1.1423	0.956363	0	0	0.050992	0	0.370912	0.290964	0.376427	0.379393	0	0	0.115132	0.089478	0	0.115472	0	0	0	0.149356	0	0.123328	0	0.468496	0.41551	0	0.49042	0.391961	0	0	0.654372	0.540794	0	0	0	0	0	0	0.030767	0	0	0	0	0
XM_149661.1	0	0.100823	0.407309	0.620415	0.118294	1.646498	0.624911	0.020288	0.080579	0	0.151526	0.019259	0.06217	0	0	0	0	0	0	0.20366	0	0.049359	0	0.114167	0.52507	0.119717	0.007185	0.236674	0	0	0.388684	0.52932	0	0	0	0.189786	0	0.298738	0	0.105562	0	0	0	0.0025	0	0.16832	0	0	0
XM_124481.1	0	0.744373	0.606224	1.183289	0.035349	1.053099	0.94423	0	0	0	0.272294	0	0	0	0	0	0.10272	0.141163	0.174907	0	0.195889	0	0.314095	0.750673	0	0.073523	0	0.037965	0	0	0.565035	1.02391	0.137074	0	0	0.322158	0.039982	0.368263	0.052319	0.109179	0	0	0	0	0	0	0	0	0
XM_148597.1	0	0.431712	0.174921	0.60075	0.194135	0.903652	0.695325	0	0	0	0.182673	0.276477	0.041095	0	0.142686	0.107671	0	0.096769	0.216761	0	0.363832	0.359333	0.703044	0.708942	0	0.011519	0.046952	0	0	0	0.598084	0.64407	0	0	0	0.319106	0	0	0	0	0	0	0	0.14705	0	0	0	0	0
XM_129493.1	0	0.910997	0.759046	1.043183	0	1.086471	1.331486	0	0	0	0.271701	0.178328	0.51275	0.083435	0	0	0.208488	0.172483	0	0	0.447338	0.265634	0.365063	0.321568	0.233813	0	0.108363	0.281942	0	0.456029	0.084305	0.857748	0	0	0	0.609469	0.107525	0.116729	0	0	0	0	0	0.600447	0	0	0.073899	0	0
XM_138384.1	0.120136	0.914472	0.470001	0.260576	0	0.92269	1.005491	0	0	0.109154	0	0.201358	0.121014	0.451093	0	0	0	0	0	0	0.09025	0	0	0.272788	0.24796	0	0.344277	0.571727	0.280285	0.289427	1.042657	0.911057	0	0.211231	0	0.242145	0	0	0.158565	0	0	0.011567	0	0.317694	0	0	0.096747	0	0
XM_128336.1	0	0.782347	0.113876	0.318087	0	0.913627	0.933578	0	0	0	0.374343	0.24647	0.300177	0.351108	0.003866	0	0	0	0	0	0.114077	0	0.227725	0	0.420978	0	0.010388	0.415197	0	0	0.448431	0.528395	0.019095	0	0	0	0	0	0.07749	0.490614	0	0	0	0.014797	0	0.03705	0.341816	0	0
XM_127196.1	0	1.69891	0.283214	1.098748	0	1.522112	1.355596	0	0.198881	0.282934	1.005809	0.587743	0.525664	0.405759	0.083825	0	0	0	0	0	0	0	0	0.066168	0.065212	0	0	0.314182	0	0	0.793431	0.513439	0.367159	0	0	0.355055	0	0.274233	0.344571	0	0	0.265523	0	0.366341	0.07817	0.354647	0.001258	0	0
XM_129377.1	0	0.783165	0.388267	0.223602	0	0.911964	0.910754	0	0	0	0.524451	0.235768	0.246943	0.379167	0	0	0	0	0	0.162929	0.021221	0	0	0.558446	0	0	0	0.175255	0	0	0.819049	0.361642	0.636586	0	0	0.215839	0.021987	0.577834	0.601757	0	0	0.279111	0	0.492591	0	0.134686	0.238157	0	0
XM_129022.1	0.131653	1.181649	0.606657	0.489081	0	0.823525	0.798276	0	0	0	0.123825	0.506558	0.30703	0.14186	0	0	0	0	0	0	0	0	0	0	0.520455	0.713443	0.337842	0.558797	0.078821	0	0.557376	0.211623	0.410631	0	0	0.227028	0	0.693031	0.543346	0	0	0.088211	0.107986	0.697092	0	0	0.312082	0	0
XM_146174.1	0.114644	0.52058	0.085332	0.284655	0.089445	0.481259	0.401703	0	0	0.127653	0	0.146693	0	0.077402	0.077416	0	0	0	0	0	0	0	0	0	0.259955	0.189798	0.237427	0.410058	0.48421	0.380489	0.481795	0	0.028298	0.055448	0.099542	0	0	0.238229	0.27159	0	0	0	0	0.106209	0	0	0.098958	0	0
XM_128393.1	0	1.077356	0.170274	0.363415	0.046425	0.444247	0.560945	0	0	0.000711	0	0	0.002587	0.437032	0	0.24078	0	0.238002	0.186875	0	0.160952	0	0	0.056704	0.02623	0.032299	0.276126	0.481763	0.714211	0.685504	0.373322	0.08176	0	0	0	0.254034	0.046502	0	0	0	0	0	0	0.205157	0	0	0	0	0
XM_146905.1	0	1.223563	0	1.018493	0.045921	0.955053	0.777076	0	0	0.189322	0	0	0	0.309445	0	0	0	0	0	0.039953	0.116668	0	0	0	0	0.04392	0.111171	0.490307	0.601368	0.845328	0.206845	0.432467	0.090381	0.020735	0	0	0.159178	0	0	0	0.118549	0	0.135867	0.084728	0	0.370739	0.174114	0	0
XM_127081.1	0	1.744271	0.098598	1.372655	0	0.78928	0.756119	0	0.178745	0.138145	0	0.137559	0.063969	0.008424	0	0.058385	0	0.002924	0.017781	0	0	0	0.127853	0.066958	0	0	0.048575	0	0.476883	1.321443	0.366641	0	0	0	0.278156	0.083001	0	0	0.287421	0	0	0	0	0.21258	0	0.401525	0.154398	0	0
XM_133295.1	0	1.847196	0.225211	1.51631	0	1.400536	1.717841	0	0.026639	0	0.088669	0	0.128189	0.086907	0	0	0.035213	0	0	0	0.033046	0	0	0	0.144383	0.097812	0.681038	0.449056	0.247997	0.669488	0.975298	0	0.27688	0	0	0.358402	0	0.156122	0.000551	0.014923	0	0	0	0.154964	0	0	0	0	0
XM_150151.1	0.186292	1.277199	0.242336	1.047603	0.089042	0.995748	0.853686	0.331505	0	0	0	0	0	0	0.270097	0.438125	0.01074	0	0	0	0	0	0	0	0.268127	0.565679	0.44265	0.341297	0.332708	0.748631	0.565367	0	0	0	0	0.087391	0.154591	0.4122	0	0.019	0	0.00753	0.478957	0.185422	0	0	0	0	0
XM_132319.1	0.330318	0.759942	0.146209	1.028036	0	1.164179	0.975276	0	0.121652	0.047675	0	0.146533	0	0	0.026946	0	0.032266	0	0.222067	0	0	0	0.031717	0.043964	0.708585	0.301951	0	0.420921	0.237369	0.519393	0.167396	0	0	0	1.056307	0	0	0	0	0	0	0	0.39138	0.007811	0	0.248806	0.192889	0	0.013758
XM_128178.1	0	0.445205	0.1912	0.518788	0.108126	0.920822	0.66755	0	0	0.254795	0	0.210696	0	0.092668	0.030847	0	0.109988	0	0.042851	0.073108	0.245128	0	0	0.287873	0.66152	0.01802	0.296527	0.611584	0.337149	0.321274	0.220892	0.281127	0	0.088622	0	0.013977	0	0.103596	0.334326	0	0	0	0.004369	0.035714	0	0.362631	0.394755	0	0
XM_135969.1	0	1.343676	0.568131	1.507404	0.10787	1.1553	1.212728	0	0.108285	0.095545	0	0.018952	0.041648	0.088743	0	0	0.086806	0.055533	0	0	0.359215	0	0	0.025458	0	0	0	0	0.747009	0.351574	0.187464	1.590377	0	0	0	0.243286	0.24247	0	0.336554	0	0.236869	0	0	0.317638	0	0	0	0	0
XM_131037.1	0	0.916483	0.26362	0.777919	0.374428	0.566692	0.675559	0	0.400625	0.375347	0	0.025801	0.135895	0	0	0.027155	0.099351	0.067085	0	0	0.355238	0	0	0	0	0	0.333489	0.064787	0	0	0.08249	0.739599	0	0	0	0.191049	0.347111	0	0.324107	0	0.44111	0	0.022635	0.176313	0	0.108734	0	0	0
XM_147739.1	0	0.35954	0.312266	0.858299	0.383875	0.795124	0.715998	0.257297	0.107044	0.139548	0.231008	0.114925	0.424064	0.310141	0.294669	0.194474	0.207021	0.295821	0.374681	0.45332	0.295325	0	0.287446	0.180591	0.28775	0.146049	0.028333	0	0	0	0	0.65402	0.249948	0.296766	0.143935	0.049799	0.662331	0.051878	0.285225	0	0	0	0.353958	0.109938	0	0.378711	0.441673	0	0
XM_133834.1	0	1.041454	0.279062	1.147713	0	1.155042	0.8466	0.277609	0	0	0	0	0.185831	0	0.191359	0	0	0	0.134247	0.793765	0.220642	0	0.036757	0	0.407684	0.346991	0	0.195386	0	0	0.286829	0.284798	0.21457	0	0	0	0.028167	0.334382	0.4059	0.209684	0	0	0	0.076082	0	0	0.02501	0	0
XM_128733.1	0	0.528122	0.232002	0.61891	0.062094	0.584644	0.488259	0.16873	0.109714	0.02734	0	0.028511	0.144873	0	0.15943	0.083234	0.1394	0.001353	0.311864	0	0.089297	0	0.235318	0	0.826284	0.224457	0.250906	0.418895	0	0	0.439781	0.071455	0.028209	0.070932	0	0.09354	0.167053	0.124224	0.071082	0.138918	0	0.005861	0	0.08872	0	0.047882	0.202929	0	0.522647
XM_130733.1	0	1.295263	0.56494	1.586058	0.193213	1.227101	1.678163	0	0	0.124315	0	0	0	0	0.082547	0	0	0.197879	0	0	0.21937	0	0.521105	0.308305	0.2271	0.330811	0.081733	0	0.159043	0	0	0	0.028278	0	0	0.195134	0	0.220814	0.376023	0	0	0.031965	0	0.460673	0	0	0.040041	0	0
XM_131356.1	0	1.317984	0.15069	1.198472	0.304023	1.48675	1.662669	0.185273	0.095153	0.210252	0.07888	0.116686	0.06923	0	0	0	0	0	0	0	0	0	0	0	0.148815	0	0	0	0.253932	0	0	0	0.45633	0.203925	0	0	0	0	0.33326	0.162029	0	0	0.215779	0.460585	0	0.133031	0.447742	0	0.235448
XM_129509.1	0	1.0696	0.185389	0.582549	0	1.054475	1.004939	0	0	0	0.208915	0.167233	0.078183	0.137096	0.401888	0	0	0	0	0.106387	0.354704	0.363375	0.52198	0	0.12563	0.120421	0	0	0	0	0	0.177816	0.08487	0	0	0	0	0.264114	0.270694	0.3224	0	0.508676	0	0.658537	0	0.259759	0.577228	0	0
XM_163933.1	0	1.389999	0	0.922305	0	1.382358	1.273111	0	0	0	0.1293	0.044009	0.46332	0.063976	0	0	0	0.097575	0.279343	0.126262	0.61977	0	0.760655	0	0	0	0	0	0	0.077185	0	0.129999	0.050534	0.093785	0	0.102277	0.283353	0	0.415305	0	0.268641	0.055935	0.120069	0.422525	0.09297	0	0	0	0
XM_129836.1	0	1.774867	0.123225	0.664738	0.069678	0.802483	0.407193	0.05848	0	0	0	0	0	0.025508	0.398128	0	0.003583	0.102312	0.297361	0	0.112613	0	0.188448	0	0.603721	0.007574	0.118424	0.425262	0	0	0.002251	0.011173	0	0.168868	0	0	0	0.190405	0	0	0	0	0	0.237047	0	0.322295	0.024565	0	0
XM_159735.1	0	1.443318	0.280244	0.804727	0	0.960226	0.620231	0	0	0.114495	0.03707	0	0	0.149774	0.329251	0	0	0	0.019886	0	0.301088	0.038761	0.328043	0.205721	0	0	0.102977	0.221981	0.060152	0.129212	0	0.010133	0.195955	0	0	0.139043	0.099468	0	0	0	0	0	0	0.085212	0	0.296881	0.126114	0	0
XM_149503.1	0.062751	1.836473	0.337181	1.160771	0.190596	1.210368	0.9634	0	0	0	0	0	0.271737	0	0.521731	0.362265	0.209072	0	0	0.269212	0.23126	0	0	0	0.598714	0.197262	0	0.517584	0	0.032742	0.215372	0	0.494147	0	0	0.483724	0	0.08325	0	0	0	0	0	0.646751	0	0	0.382762	0	0
XM_129094.1	0	0.806115	0	0.797897	0	0.639969	0.686045	0.161597	0	0.244241	0	0.09271	0.166981	0	0.269439	0	0.199627	0	0.356465	0	0	0	0	0.04032	0.382469	0.071335	0.294313	0.509313	0	0	0	0	0	0.19111	0	0.541494	0.097905	0.037847	0.013996	0	0	0	0	0	0	0.427035	0.510251	0	0
XM_122215.1	0	0.728029	0.08208	1.00849	0.037579	0.862664	0.517091	0	0.471754	0	0.180866	0.055527	0	0	0	0	0	0	0.17426	0.280212	0	0	0	0	0	0	0.111406	0	0	0	0	0	0.235095	0	0.211646	0.071106	0.007194	0.282717	0.012818	0.509124	0	0.177844	0	0	0	0.795898	0.422563	0.003374	0
XM_145140.1	0	1.50982	0.140985	1.132952	0.006762	0.980973	0.701893	0.369837	0.334242	0	0	0	0	0	0.301204	0	0	0	0	0	0	0	0	0	0	0	0.167236	0.06718	0.116756	0	0.30323	0	0.242362	0	0.339062	0.264792	0	0.544559	0.317428	0	0	0.037843	0	0.237922	0	0.237167	0.52363	0	0
XM_126971.1	0	1.403391	0	1.095452	0.063904	1.129992	0.653701	0	0.146489	0.269029	0	0	0	0	0.267357	0	0	0	0	0	0	0	0	0	0.410019	0.349276	1.018443	0.661731	0	0	1.069631	0.2092	0.190061	0.166873	0	0.235098	0	0.140747	0.542546	0.793435	0	0	0	0.583752	0	0.832627	0.372594	0	0.086845
XM_133233.1	0.386622	0.570151	0	0.552858	0	0.396163	0.36159	0	0	0	0	0.023162	0.320446	0.20025	0	0	0.189038	0	0.114059	0	0.160674	0	0.268877	0.26698	0.173266	0.170246	0	0	0	0	0	0.057912	0	0	0	0.197584	0.275185	0.381033	0	0.082901	0	0	0.187952	0	0.201509	0	0.107082	0.125749	0.016422
XM_131231.1	1.111422	1.280207	0.539834	0.605514	0.05132	0.57164	0.776588	0	0.677018	0.340702	0.031418	0.111242	0.128998	0.137826	0.208047	0	0	0.021023	0.210419	0	0.135143	0.038148	0.594691	0	0	0	0	0	0	0	0.529296	0.447183	0.187408	0	0	0.550859	0.010276	0.069162	0	0.70706	0	0	0	0.071244	0	0	0	0	0
XM_126153.1	0.764558	1.387749	0.530638	0.846292	0.288105	0.371342	0.536625	0	0.055584	0.187825	0	0	0	0.397331	0.120882	0	0	0	0	0	0.12043	0	0	0.038131	0	0.067055	0	0	0	0	0.124714	0.112731	0	0	0	0	0.092008	0.089526	0.088179	0.079611	0	0.164114	0.086096	0.128379	0	0	0.103837	0	0
XM_127742.1	0.556991	1.033379	0.245139	0.795528	0.163128	0.60723	0.387739	0	0	0	0.141398	0.002756	0	0.151351	0.059849	0	0	0.018036	0	0	0.054089	0	0	0.037879	0.150381	0.278499	0.211515	0.287101	0	0	0	0.226654	0.731198	0.22209	0	0	0.396222	0.17852	0.221725	0	0	0	0.352913	0	0	0	0	0	0
XM_139975.1	0.315497	0.6725	0.235519	0.892295	0	0.65731	0.484947	0.101386	0.013438	0.075371	0.122748	0	0.275198	0.149415	0	0	0	0.146021	0	0.163693	0.10546	0	0.039542	0	0	0.039797	0	0	0	0	0.194555	0.135288	1.439651	0.45524	0	0	0	0.186231	0.2058	0	0.179715	0.701355	0	0.072643	0	0	0	0	0
XM_129857.1	0	0.909913	0.340143	0.849085	0.260592	0.356319	0.485027	0	0	0.284052	0.185454	0.264568	0	0	0	0	0	0	0.308984	0.192508	0.227597	0	0.549792	0.157097	0.101299	0.054722	0	0	0	0	0	0.010802	0.663548	0.087382	0	0.326954	0	0.065789	0.171562	0	0	0.296279	0	0.168291	0	0.286905	0.147798	0	0
XM_145240.1	0.577639	0.994463	0.056467	0.983534	0.117581	0.748271	0.690222	0.582324	0	0.353654	0	0	0.017881	0.163561	0.276512	0	0.234897	0	0.151029	0.176095	0	0	0.464467	0	0.010624	0	0	0	0	0.016811	0	0	0.969942	0.472794	0	0	0	0	0	0	0	0.094344	0	0	0	0.121665	0.813867	0	0.635919
XM_142017.1	1.339499	2.791802	0.468728	2.72786	0.266901	1.552488	1.259354	0	0.626271	0	0	0	0	0	0.302807	0	0	0.108581	0	0.509335	0	2.866274	0	0.395339	0.13735	0.269816	0	0	0	0	0	0.967106	0	0	0	0	0	0.093162	0	0	1.047289	0	0.472187	0.532198	0	0	0.649645	0	1.249967
XM_153047.1	0.851643	2.227041	0	2.192079	0	1.247888	1.537004	2.466691	0	0	0	0	0	0	0.618974	0.556463	0	0.533838	0.50568	0.853835	0	1.22592	0	0	1.335754	0.343731	0	0	0	0.070896	0	0	0	0.180109	0	0	0	0.660797	0	0	2.092181	0	0.453254	0.078738	0	0.469746	0.724527	0	0.92231
XM_155070.1	0.149874	1.772677	0	1.602611	0	0.354665	0.384233	1.482325	0	0	0.839161	0	0	0	0.852751	0.879418	0	0	1.036893	1.666874	0	1.522121	0.427437	0	0	0	0	0	0	0	0	0	0.728205	0.591629	0.652877	0	0	1.190642	0.142779	0.226191	0	0.91628	0.898811	0	0	0.546472	0.843369	0	0.279489
XM_127902.1	0	0.607524	0.473668	0.421956	0	0.396324	0.241792	0.150905	0.535989	0.318844	0	0.162753	0.005164	0	0.305676	0	0	0	0	0	0	0	0	0.413956	0.107701	0	0.127454	0.309482	0	0	0.341396	0.445066	0.197694	0	0	0.097881	0	0.604892	0.021494	0.397805	0	0.400962	0	0	0	0.367313	0.355275	0	0
XM_134794.1	0	0.615612	0.579113	0.875589	0.14351	0.32825	0.47299	0.012549	0.387362	0.368467	0	0	0	0	0.258948	0	0	0	0.280841	0.166926	0.020759	0	0	0.439668	0	0	0	0	0	0	0.40515	0.375407	0	0.013382	0	0.151098	0	0.008037	0	0.111377	0.009651	0	0.296048	0.212531	0	0.278559	0.240589	0	0
XM_131629.1	0	0.814852	0.324879	0.990125	0.01381	0.173715	0.872846	0.199563	0.390575	0	0	0	0.216802	0	0.035881	0	0	0	0.193959	0	0	0	0	1.022232	0	0	0	0	0	0	0.587189	0.503926	0.267941	0.396345	0	0.165055	0	0.242666	0.116539	0.612518	0	0	0	0	0	0.380679	0.358943	0	0
XM_134081.1	0	1.34115	0.345596	1.175497	0.172827	0.183375	0.481791	0.834054	0.738481	0.3565	0	0.31207	0.209197	0	0	0	0	0	0	0	0	0	0	0	0.546246	0.457409	0	0.009851	0	0	0	0	0.735133	0	0	0	0.014442	0.722537	0.620121	0.228154	0	0.433985	0	0.43074	0	0.133265	0.176429	0	0
XM_132111.1	0	1.85384	0.430827	0.928607	0.181991	0	0.919556	0.293064	0.43775	0.405584	0	0.194341	0.247653	0	0	0	0	0	0	0	0.142286	0	0	0.023313	0	0.159867	0	0	0	0	0	0.409276	0	0	0	0.45803	0	0.453113	0.311064	0.446394	0	0.014197	0	0.272994	0	0.360254	0.332463	0	0.322591
XM_130761.1	0	1.520311	0.064967	1.044894	0	0.211618	0.903158	0.016574	0.211197	0	0.096173	0	0	0	0	0	0	0	0	0.096157	0	0	0	0	0	0	0	0	0	0.174578	0.049536	0.072486	0.379357	0	0.100415	0.378746	0.075355	0.148395	0.615933	0.461115	0	0	0.449792	0.018833	0	0	0.327165	0	0
XM_126230.1	0.680936	1.879564	0.691517	1.085187	0.167207	0.715424	0.091733	0.812556	0	0	0	0	0.17968	0.325783	0	0	0	0	0.053102	0	0	0	0	0	0	0	0	0	0	0	0.30106	0.751882	0.226354	0.454447	0	0.248985	0	1.077098	0	1.090641	1.07432	0.094024	0.202766	0	0	0.957004	0.831354	0	0
XM_122530.1	0.762561	1.162881	0.998811	0.708098	0.515834	0.451046	0.564028	0.929865	0.373519	0.185763	0	0	0.192662	0	0.455373	0	0	0	0	0	0	0	0	0.01568	0	0	0	0	0	0	0	0	0	0	0.148738	0.112996	0.297846	0.463347	0.756721	0.439835	0	0	0	0.835541	0	0.776699	0.569338	0	0
XM_133672.1	0.453881	2.652187	1.30272	0.577053	0.630681	0.231292	0.434868	2.352701	0	0.351869	0	0	0	0	0.110785	0	0.398725	0	0.585746	0	0	0	0.140457	0	0	0	0	0	0	0	0	0	0	0.084673	0	0.128179	0	1.541291	0.773879	0.954465	0	0.161824	0.404364	0	0	1.077176	0.797684	0	0
XM_140377.1	0.418486	2.724144	1.087766	0.982517	0.480003	1.094283	0	1.235659	0	0.002222	0.251504	0	0.039226	0	0.135682	0	0.203024	0	0	0.036667	0	0.705745	0	0	0	0	0	0	0	0	0.093595	0	0.460595	0.195049	0	0.127801	0	0.410392	0	0.065715	0.592602	0.292036	0	0.227461	0.311773	0.057406	0.00115	0.302958	0.105131
XM_134817.1	0.274661	1.527661	1.06034	0.917314	0	0.619969	0.322236	0.114986	0.506005	0	0	0	0	0	0.291156	0	0	0	0	0	0	0.940051	0.284729	0.554409	0.608005	0.569167	0	0.214831	0	0	0	0	0	0	0	0	0	0.639154	0	0.301707	0.039008	0.427003	0.203309	0.457601	0	0	0.084432	0	0
XM_128743.1	0	3.431454	2.200957	0.631671	2.668004	0	0.005311	1.324217	0.140287	0	0	0.2635	0.855024	0.788407	0.132369	0	0	0	0	0	0	0	0	0	0	0	0	0	0	0	0	0	2.968627	2.195931	0	1.705681	0.875713	0.202935	0.511199	0	1.678875	0	0	0	0	1.454472	1.111472	0.151677	0
XM_135501.1	0	2.220083	0.873255	0.569524	1.653924	0	0.342632	1.064154	0.564334	0.553811	0.306898	1.044588	0.550422	0.301019	0.208242	0	0	0	0	0	0	0	0	0	0	0	0	0	0	0	0	0	1.388525	0.942916	0	1.09873	0.52234	0.708161	0.769266	0.085254	0.457752	0.47667	0.279276	0.528252	0.002452	0.585371	0	0	0
XM_125307.1	0	2.66229	1.335194	1.298723	1.557248	0	0.246468	1.686898	0.430399	0.511563	0.423113	0.509468	0.92099	0	0.633692	0	0	0	0	0	0	0	0	0	0	0	0	0	0	0	0	0	1.184774	0.75719	0	1.061422	0.667521	0.607431	0.191017	0	0	1.131956	0.393191	0	0	1.586463	0.164496	0	0
XM_133958.1	0	1.454114	0.359686	0.803859	0.779697	0	0	1.279584	0.459545	0.522279	0.005953	0.196068	0.47489	0	0.188174	0	0	0	0	0	0	0	0	0	0	0	0	0	0	0	0.213038	0	1.13655	0.424525	0	0.454714	0.489506	0.118831	0.284902	0	0	0	0.184357	0.458339	0	1.043046	0.640824	0	0
XM_129490.1	0.517104	2.69255	1.650837	1.044601	1.434653	1.241479	0.211967	0.3941	0.618292	0.225474	0	0.356237	0.639852	0.1631	0.954812	0	0.716519	0	0.11946	0	0	0.306951	0	0	0.114229	0	0	0	0	0	0.384389	0	1.945396	2.224538	0.486725	0.932689	0.276358	0	0.033521	0.019059	0.019563	0.207283	0.027644	1.265669	1.02443	2.149317	1.920846	0.970618	0.008556
XM_132631.1	0	1.307203	0.857041	0.823901	0.588559	0.37826	0	0.168886	0	0	0.670706	0.179355	0.722139	0	0.4544	0	0	0	0.157478	0.547267	0	0.16594	0.090641	0	0	0	0	0	0	0	0.398039	0.781835	0.891999	0.646305	0	0	0.81852	0	0	0	0.697944	0	0.466367	0.881088	0.098506	0.997393	0.402044	0	0
XM_136147.1	0.036195	1.008026	0.748837	0.558352	1.029692	0.557732	0.146149	0.207129	0.268411	0.106666	0	0.058812	0	0.218978	0.034643	0.259336	0	0.191476	0.29956	0	0.221025	0	0.280763	0.160898	0	0	0.141244	0.135296	0.18156	0.031644	0.182137	0.545689	0.020052	0.194618	0.001841	0.147981	0.198235	0	0	0	0	0	0	0.036139	0	0.408213	0.656229	0	0
XM_134666.1	0	0.91647	0.419582	0.120265	0	0.418301	0.347056	0	0.185017	0.000959	0.66347	0	0.622146	0.600751	0.102264	0	0	0	0	0.780905	0.016921	0.369774	0.562459	0	0	0	0	0	0	0.05954	0	0.461549	0.677849	0.322591	0	0.555046	0.289236	0	0	0	0	0	0	0.48118	0.504896	0.528836	0.405623	0	0
XM_130652.1	0.099936	0.72578	0.621514	0.204765	0	0.237119	0.42481	0	0	0	0.522562	0	0.171937	0	0.197362	0	0	0	0.011673	0.322539	0.188559	0	0.583103	0	0	0	0.017669	0	0	0	0	0.09539	0.414189	0.270887	0	0.383012	0.102087	0	0.093226	0	0	0.181039	0.120869	0.138819	0	0.667498	0.596793	0	0
XM_128118.1	0	0.831286	0.612866	0.664197	0.004594	0	0	0	0	0	0.421544	0.012451	0	0.001302	0.456663	0	0	0	0.211415	0.864965	0.220869	0.029165	0.310404	0	0.537465	0	0	0.34753	0	0	0.091263	0	0.444458	0.056529	0	0.178404	0	0.235808	0	0	0	0	0	0.593203	0.176252	0.685932	0.817762	0	0
XM_124138.1	0	1.434425	0.744562	1.07498	0.009476	1.019476	0.214252	0	0	0	0.175658	0	0.131097	0.551893	0.427024	0	0	0	0	0.329593	0.223418	0	0.365561	0	0	0	0.053821	0	0	0	0.013479	0	0.519421	0.17896	0.088513	0.573748	0	0.151242	0	0	0	0	0	0.817983	0.49495	0.910909	1.187588	0	0
XM_127977.1	0	1.185699	0.378773	0.629731	0.020479	0.746086	0.411769	0	0	0	0	0	0.302374	0	0.543162	0	0	0.557383	0.584204	0.504915	0.300396	0.069507	0.433247	0.331673	0	0	0	0	0	0.191005	0.06682	0	0.809622	0	0	0.613152	0	0.444606	0.125215	0	0	0	0	0.178078	0.096875	0.488662	1.178889	0	0
XM_155711.1	0	1.083696	0.445478	0.335254	0.504714	0.500364	0.813089	0	0	0.197159	0	0	0.546864	0	0	0	0	0	0.527166	1.15636	0.149531	0	0.45372	0	0.247201	0	0.519859	0.315803	0	0	0	0.905007	0.693366	0.381553	0	0.422577	0.364978	0	0	0	0	0	0	0.126033	0	1.243498	0.786377	0	0
XM_150806.1	0.27358	1.162639	0	0.580763	0	0.739878	0.607625	0.120733	0	0	0.438702	0.001283	0.22104	0	0.371969	0	0.008593	0	0.082495	0.943785	0	0	0.28742	0	0	0	0	0	0	0	0	0	0.518818	0	0.038904	0	0	0.310137	0	0.056029	0	0	0.355358	0.014857	0	0.935642	0.921811	0	0.230214
XM_132323.1	0	1.305334	0	0.743678	0	0.943521	0.30814	0.223925	0	0	0	0	0.085063	0.3914	0.610109	0.128928	0	0	0.469448	0.765787	0	0	0.495759	0	0.062453	0	0.171263	0.41949	0	0	0.626631	0.093012	0.210643	0.40879	0	0	0.108576	0	0	0	0	0	0.513697	0	0	1.164209	1.081315	0	0.008842
XM_134971.1	0	4.275957	1.02635	1.889694	0	1.18887	1.229688	0	0.34152	0	0	0	0.153195	0	0.288175	0	0	0	0.282022	0	0	0	0	0	0	0	0.885126	0	0.140374	0	1.430837	1.379137	0	0	0	0.115605	0.466287	0.059956	0	0.75973	0	0.278341	1.493606	0.387002	0.574402	3.342672	2.887438	0.760058	0.48456
XM_129293.1	0	1.006205	0.176631	0.304168	0.282277	0.102715	0.008789	0	0	0	0	0	0.323816	0	0.224783	0	0	0	0.316473	0.119278	0.01447	0	0	0.161483	0.304191	0.408493	0.280875	0	0	0	0.330857	0.445917	0	0.197752	0	0.075547	0.023495	0	0.073237	0.248548	0	0	0.364838	0.305755	0	0.421101	0.986722	0	0
XM_135900.1	0	1.911867	0.687153	0.07452	0.239177	0	0	0.167174	0	0	0	0	0.038316	0	0	0	0	0	0	0.140417	0.1365	0	0.062076	0.105529	0.530559	0.74699	0.460448	0.367033	0	0	0	0	0.332542	0.154866	0	0.202374	0	0.183529	0.131912	0	0	0	0	0.09967	0.007565	0.901806	0.711821	0	0
XM_128227.1	0	1.898656	0.241528	0.237118	0.350806	0.244589	0.170606	0	0.29822	0.068855	0	0	0	0	0.402154	0	0	0	0	0.906164	0.61054	0	0.476651	0.154094	0	0.224322	0.304324	0	0	0	0	0.994707	0.13646	0	0	0	0	0.129467	0	0	0	0	0	0.386034	0.111736	1.229638	0.563245	0	0
XM_149987.1	0	0.755529	0.353746	0.087272	0.088124	0.102586	0.270343	0	0	0	0.071022	0.025836	0.137123	0	0.448301	0	0	0	0	0.309905	0.366255	0	0.258927	0.18984	0.307406	0.336291	0.372492	0.733641	0	0	0.227932	0.515923	0.836162	0.365141	0	0.413714	0	0	0.017386	0	0	0	0.631942	0.198491	0	0.200467	0.3428	0	0
XM_149452.1	0	1.431578	0.591244	0.530658	0	0	0	0	0	0	0.154565	0.14816	0.229185	0	0.166655	0	0	0.05532	0.319415	0.373991	0.326925	0	0	0	0.470298	0.127592	0.631184	0.579214	0	0	0.579471	0.482468	0.651027	0	0	0.765244	0	0.355146	0.07393	0	0	0	0.207713	0.677827	0	0.362157	0.425438	0	0
XM_127728.1	0	0.621423	0.4309	0.161277	0	0.320627	0.414383	0	0	0	0.070228	0	0	0	0.344663	0	0	0.230921	0.344238	0.422331	0.624533	0	0	0.118804	0.467792	0.221073	0.391331	0.504055	0	0.221289	0.113304	0	0.402678	0.213133	0	0.677627	0	0	0.124591	0	0	0	0	0.410474	0	0.350856	0.416747	0	0
XM_134901.1	0	1.197605	0.330809	0.217795	0	0.600721	0.772759	0	0	0	0	0	0	0	0.552184	0	0	0.023288	0.006561	0.437218	0.17854	0	0.087206	0.071749	0.091686	0	0.42008	0.524205	0	0.21966	0	0.331242	0.495909	0	0.816692	0.651529	0.020995	0	0	0	0	0	0	0.561123	0	0.049778	0.210926	0	0
XM_122457.1	0	0.938243	0.258883	0.605225	0	0.612553	0.626273	0	0	0	0.200616	0	0.167792	0.449594	0.344036	0	0	0	0	0.301588	0.09641	0.228596	0	0	0.072565	0.053166	0.348235	0.76882	0	0	0.305115	0.610684	0.959125	0.891453	0	0.417858	0.091881	0	0	0	0	0	0	0.129999	0	0.157487	0.194202	0	0
XM_148981.1	0	0.329477	0.541867	0.210427	0.041456	0.488581	0.489759	0	0	0	0.382411	0	0.379341	0.614323	0	0	0	0	0	0.193478	0.35219	0.007501	0.617258	0	0.014207	0	0.18993	0.621192	0	0	0.231799	0.331381	0.797402	0.288208	0	0.211137	0	0	0	0	0	0	0	0.737079	0.358515	0.235637	0.233273	0	0
XM_149119.1	0	1.384608	0.713125	0.327059	0.108358	0.552804	0.281469	0	0	0.044922	0.143853	0.159431	0.08587	0.563136	0.249012	0	0	0	0	0	0	0	0	0	0.16669	0	0	0.294133	0	0	0.48358	0	0.439139	0.167553	0	0.615985	0.362773	0.041095	0.141647	0	0	0	0.51231	0.766769	0	0.177807	0.232745	0	0
XM_158618.1	0.045868	0.549536	0.425061	0.298123	0	0.298578	0.168502	0	0	0	0	0.076532	0	0.242941	0.424003	0	0	0	0	0	0.200103	0.143577	0	0.235421	0	0	0.090566	0.371022	0	0	0.220048	0.036096	0.006143	0	0	0.502411	0.291648	0.049868	0.398803	0	0	0	0.175342	0.352294	0	0.072114	0.28472	0	0
XM_132397.1	0	0.467708	0.322843	0.264883	0	0.417528	0.500495	0	0	0.04866	0	0	0.079722	0.410851	0.01713	0	0	0	0.027847	0	0.132949	0.31779	0.392798	0.034389	0.055626	0	0.101419	0.498577	0	0	0.478341	0.558354	0	0	0	0.365667	0.653272	0	0	0	0	0	0.271978	0.430827	0	0.345157	0.389492	0	0
XM_127221.1	0	1.004494	0.329161	0.562763	0.050718	0.159954	0	0	0	0	0	0.054965	0	0.161676	0	0	0	0.180223	0.752759	0.217606	0.260485	0	0.339333	0.125942	0.215577	0	0	0.483314	0.145623	0.362221	0.269391	0	0	0.230338	0.287305	0	0	0	0.261939	0	0	0	0	0.579252	0	0.626686	0.670735	0	0
XM_131756.1	0	0.929613	0.664694	0.204829	0	0.67946	0	0	0	0	0	0	0	0.479672	0.617236	0	0.061568	0.134302	0.653216	0.195381	0.639891	0.323422	0.503152	0.592396	0.034743	0	0	0.150062	0	0.283887	0	0	0	0.411671	0.698264	0.043275	0	0.043864	0	0	0	0	0	0.190525	0	0.377064	0.593989	0	0
XM_139903.1	0	0.585952	0.373726	0.219218	0	0.444072	0.226631	0.268015	0	0.181627	0	0	0	0.203727	0.279693	0	0.188978	0.007679	0.250748	0	0	0.106386	0.432522	0	0.392914	0	0	0.182585	0.097614	0	0	0	0.079099	0.287288	0.18777	0	0	0.041293	0	0	0	0	0	0.18581	0.073056	0	0.273922	0	0
XM_144036.1	0	0.915956	0.621384	0.546309	0	0.522228	0.544109	0.055296	0	0.354117	0	0.012346	0	0.141578	0.467895	0.076514	0	0.294528	0.198532	0	0.509447	0	0.173791	0	0.745135	0.578493	0	0.841202	0	0	0	0	0	0.394135	0.810479	0	0	0	0.127118	0	0	0	0	0.45217	0	0.182396	0.499132	0	0
XM_150420.1	0.598605	0.718477	0.416623	0.281564	0	0.803569	0	0.127216	0	0	0	0	0.295121	0	0.606332	1.058663	0	0.002598	0.885611	0.68761	0.179797	0.452664	0.900723	0	0.332189	0	0	0	0	0	0	0	0	0.234988	0	0.337013	0	0.822184	0.532882	0	0	0	0.516412	0.41571	0	0	0.837887	0	0
XM_152188.1	0.252117	1.059466	0.27694	0.306389	0	0.572509	0.246201	0	0	0	0	0	0.137452	0.157833	0.678852	0.627882	0	0.242427	0.404564	0.109518	0.402753	0	0.321472	0	0	0	0	0	0	0	0	0	0	0.138417	0	0.279586	0.009249	0.56007	0.333465	0	0.186985	0	0.112321	0.545171	0	0	0.335468	0	0
XM_129956.1	0.202075	0.877277	0.478028	0.315024	0.49388	0	0.004012	0.407784	0.011645	0	0	0.557748	0	0	0.517424	0	0.244897	0	0.23269	0	0	0	0	0.104283	0.793263	0.722591	0.168225	0	0	0	0	0	0.021004	0.435325	0.346473	0	0	0.384127	0.219851	0.028144	0	0.015439	0.498367	0.314078	0	0.226626	0	0	0
XM_135694.1	0.429321	0.84183	0.674773	0.736996	0.138252	0	0.379883	0	0	0	0	0.111906	0.273188	0	0.774413	0.29627	0.038394	0.148606	0	0.160236	0.286995	0	0	0	0.671069	0.687598	0.249186	0	0	0	0	0	0	0	0	0.076078	0.575602	0.563878	0.958008	0	0	0	0.891559	0.254503	0	0	0	0	0
XM_127769.1	0.388439	0.683211	0	0.072506	0	0.009455	0.503389	0	0	0	0.055008	0.091033	0.262013	0	0.314377	0	0	0.173902	0.726287	0.391762	0	0	0.087851	0.165597	0.227963	0.610102	0.311506	0	0	0	0	0	0.513259	0	0	0	0.27599	0.291666	0.15443	0.337327	0	0.475243	0.736563	0	0	0.016561	0.029207	0	0
XM_131760.1	0.048069	0.363814	0	0.279795	0	0	0	0.329962	0.052707	0	0	0	0.113715	0	0.715224	0	0	0	0.381099	0.230231	0	0	0	0	0.658702	0.710866	0.345657	0.33197	0	0	0	0.095601	0.184815	0.030746	0	0.055489	0.426538	0.612244	0	0.708619	0	0.225192	0.776122	0.157088	0	0.322137	0.089168	0	0
XM_128435.1	0.387274	1.212032	0	0.814733	0	0	0.317537	0	0	0	0	0	0.138365	0	0.374436	0	0	0	0.506813	0.859774	0.191248	0.041041	0	0.839519	0.986503	1.288142	0.535051	0.070254	0	0	0	0	0.990687	0.139152	0	0	0.018007	1.285349	0.747337	1.719071	0	0.669203	1.311977	0.017123	0	0	0	0	0
XM_122519.1	0	1.187938	0.102754	0.284035	0	0	0	0	0	0	0.006332	0	0.161496	0	0.29384	0	0	0.035057	0.598062	0.498208	0.069518	0	0	0.602248	0.2114	0.834135	0.366701	0	0	0	0.106334	0.137071	0.1666	0	0	0.017149	0.357755	0.725262	0.388517	0.887427	0	0.241551	0.480261	0	0	0.294362	0	0	0
XM_134166.1	0	1.171851	0.133166	0.761977	0	0.558023	0.736554	0.079883	0.363411	0	0	0.110592	0.083379	0	0.135645	0	0	0	0.184365	0	0	0	0	0.459041	0.20501	0.685272	0	0.191064	0	0	0.396444	0.487131	0	0	0	0.018071	0.360769	0.780196	0.496363	0.522812	0	0.477448	0.508284	0	0	0	0	0	0
XM_133893.1	0.22325	0.74395	0	0.364519	0	0	0.469195	0.357875	0	0	0.192713	0	0.134469	0	0	0	0	0	0	0.267831	0	0	0	0.121044	0.528737	0.599835	0.082281	0.372684	0	0	0.245477	0.453626	0.075915	0	0	0	0.435305	0.670586	0.070754	0.69308	0	0.244947	0.171348	0	0	0.345324	0	0	0
XM_130640.1	0.572729	0.656932	0.0251	0.473029	0	0.635519	0.479535	0.152222	0	0	0	0	0	0	0.439233	0	0.101968	0	0.060771	0	0	0	0	0	0.600658	0.508252	0.140052	0.22258	0	0	0.216175	0.137138	0	0	0.157067	0.246319	0	0.662788	0.412573	0.880633	0	0	0.18492	0	0	0.291797	0	0	0
XM_135079.1	0	0.550031	0.114009	0.484579	0	0.40625	0.602403	0.028337	0.596661	0	0.16011	0.430688	0.450411	0	0.392951	0	0	0	0.163297	0.284275	0	0	0	0	0.46297	0.558933	0.057319	0	0	0	0	0.332075	0	0	0	0	0.132548	0.228728	0.074055	0.803397	0	0	0.330771	0	0	0.365591	0.323014	0	0.211292
XM_125631.1	0.460827	0.672105	0	0.615378	0.113349	0.097937	0	0.25296	0.162258	0.047112	0	0.200499	0.264668	0	0.363394	0	0	0	0.634215	0.401221	0	0	0	0.876489	0.168669	0.26779	0	0.224689	0	0	0.198393	0.372949	0.152277	0	0	0	0.068391	0.689691	0.262315	0.096279	0	0.224211	0	0.710038	0	0	0	0	0
XM_124598.1	1.120291	1.259935	0.209597	0.523526	0.2781	0	0	0.6038	0	0	0	0	0.50325	0	0.645232	0.013792	0.142152	0	0.636486	0	0.088233	0	0	0.869134	0.392439	0.35527	0.041915	0	0	0	0.149485	0.606668	0	0.374549	0	0.128545	0.233842	0.566077	0	0.019632	0	0	0	0.514929	0	0	0	0	0
XM_127925.1	0.293101	0.42977	0.240657	0.679921	0.556517	0.129301	0.087267	0.310061	0	0	0	0	0.185185	0	0.337093	0	0	0	0.162524	0.005959	0	0	0	0.319896	0.26474	0.550084	0	0	0	0	0	0.124679	0	0	0	0.048051	0.441368	0.536155	0.013279	0	0	0.366814	0.349221	0.259961	0	0	0	0	0
XM_135341.1	0.403156	0.754528	0.14967	0.610589	0	0.006601	0.45094	0.469437	0	0.332598	0	0.192219	0	0	0.421789	0.492308	0	0.369533	0.264406	0.044109	0.59563	0.014567	0	0.163364	0	0	0	0	0	0.44861	0	0.690378	0	0.399911	0.405136	0.036037	0.229371	0.051122	0.239582	0	0	0	0.281548	0	0	0	0	0	0
XM_125515.1	0.300834	0	2.5557	0.251624	0	0	0	0	0	0	0	0	0	0	0	1.687055	1.159754	1.253567	0.747584	0	0.337381	1.375382	0.575358	0.257675	0.320258	0	0.606603	0.560414	0	0	0.728154	0	0	0	0.427064	0	0	0.932179	0.535521	0	0.191102	0.580808	0	0	0	0.847064	0.68501	0.430775	0.085971
XM_131881.1	1.532376	0.592625	2.038253	0.153157	0	0	0	0	0.068725	0	0	0	0.35166	0	1.603306	0.47314	0.321329	0	0	1.790571	1.343337	1.265894	0.806272	0.270433	0	0	0	0.176373	0	0.666617	0.90949	0.598774	1.679342	0.393069	0	0.272432	0	0.668545	0.180832	0.061904	0	1.21746	0	1.102248	0	0	0	0	0
XM_165005.1	0.371511	0	1.432443	0	0	0.190085	0.055841	0	0	0	0.69073	0	0.709522	0.873148	1.417058	0.77105	1.386125	0.35408	0.328936	1.646003	0.654859	1.219207	0.102697	0	0	0	0	0	0.007061	0	1.597968	0	0.548148	0.975101	0	0.025022	0	0	0	0	0	0.820325	0	0.535099	0.722448	0	0	0	0
XM_125147.1	0	0.50682	0.798493	0.353536	0	0.295327	0	0	0	0	0.062078	0	0.367798	0.088479	0.298295	0	0	0	0.187515	0.714322	0.140355	0.011544	0.273824	0.217532	0.327104	0	0.106373	0.090653	0	0	0.986244	0.573452	0.238188	0.437697	0	0.303027	0.36048	0	0	0	0	0	0.513431	0.39595	0	0.31304	0	0	0
XM_129848.1	0.000715	0.161682	0.610199	0.149886	0.233495	0.267568	0.377387	0	0	0	0.212446	0	0.20916	0	0.056476	0	0	0	0.109638	0.069608	0	0	0.432382	0	0.241039	0	0.005151	0	0	0	0.227719	0.481732	0.057896	0	0	0	0.43644	0	0	0	0	0	0.222931	0.444448	0.103771	0.312194	0.087103	0	0
XM_138534.1	0.085017	0	0.936293	0	0.057171	0	0	0	0.503112	0.789825	0	0	0	0	0	0.378309	0	0	0.469377	0.729668	0.75158	0	0.944582	0.061027	0	0	0	0	0.209244	0	0.40077	0.529382	0.243895	0.475691	0	0.557714	0.538771	0	0.187185	0.511151	0.45881	0	0.189094	0.288375	0	0.066194	0.156479	0	0.104299
XM_138536.1	0.163793	0.572545	1.088777	0.482979	0	0	0	0.095235	0.791616	0.243308	0	0	0.01245	0.73857	0.325532	0.541893	0	0.519836	0.26959	0.825152	0.498871	0.416921	0.407345	0.089008	0	0	0	0	0	0	0.376073	0.547565	0.628812	0.353621	0	0.815078	0.85688	0	0	0.366018	0	0	0	0.288967	0	0.046353	0	0	0
XM_139828.1	0	0	1.207708	0.4408	0.249608	1.471638	0.034685	0.194104	0	0	0.191113	0	0.304954	0.589395	0.361386	0.31773	0	0.037887	0.937406	0.813715	0.900536	0.615465	1.472297	0.057978	0	0	0	0	0	0	0	0	0.056388	0.561186	0	0	0	0.045112	0	0	0	0	0	0.217066	0	0.547714	1.229159	0	0
XM_159866.1	0.030531	0.339223	0.457579	0.132651	0.386054	0.375133	0.027649	0	0	0	0	0	0.049446	0.279589	0.489988	0	0.07875	0.160989	1.129946	0.731457	0.454666	0.055144	0.733114	0.069768	0	0	0	0	0	0	0	0	0	0.062439	0	0.704678	0.121153	0	0	0	0	0	0.244718	0.476873	0	0.548251	0.459419	0	0
XM_128518.1	0	0.404149	0.772296	0.35075	0.122667	0.540703	0.153363	0	0	0	0	0.200058	0	0.279518	0.09573	0.369812	0.046363	0.406308	0.56854	0.418869	0.760378	0	0	0.257877	0.180226	0	0	0.177269	0	0	0	0	0.396813	0.276026	0	0	0.16132	0	0.34297	0	0	0	0.009477	0.275093	0	0.195602	0.520738	0	0
XM_147932.1	0	0.661806	0.484089	0.335383	0	0.368873	0.121814	0	0	0	0	0	0.306874	0.698966	0.226036	0.397494	0.278695	0.51534	0.788212	0.65101	0.760448	0	0.347271	0	0.166504	0	0	0	0	0	0	0	0	0.55894	0	0.12443	0.143512	0	0	0	0.007661	0	0.132937	0.244974	0	0.27345	0.410552	0	0
XM_139869.1	0	0.600371	0.533607	0.225821	0	0.110258	0	0	0	0	0	0	0.243406	0.619158	0.501545	0.429928	0	0.4705	0.414261	0.546843	0.62647	0.137489	0.672458	0.032636	0.047587	0	0.222806	0.285136	0	0	0	0	0.111416	0.140359	0	0.291196	0	0	0	0	0	0	0	0.431699	0.234209	0.425555	0.726564	0	0
XM_149709.1	0	0.192661	0.175109	0.231769	0	0.178226	0.081656	0	0	0.000981	0	0	0.009753	0.519224	0.009354	0	0.020584	0.196904	0.287625	0.481246	0.81758	0.029193	0.306871	0.119152	0	0	0	0	0	0	0	0.029167	0	0	0	0.11683	0.171563	0	0	0	0	0	0.18016	0	0	0.589429	0.500822	0	0
XM_132033.1	0	0.130329	0.308836	0	0	0	0.043229	0	0.001985	0	0	0	0	0.323021	0	0	0.098046	0.510684	0.241146	0.482229	0.546544	0	0.881878	0	0	0	0	0.056393	0.037362	0.185294	0.020768	0.408837	0.392458	0.378605	0.020866	0	0.574082	0.236195	0	0	0	0	0	0.131796	0.387067	0.645572	0.71232	0	0
XM_148675.1	0	0.689301	1.702844	0	0	0	0	0	0	0	0	0	0.359863	0.486842	0.553924	0	0	0.488297	0.563092	0.870663	1.293951	0.940604	1.259865	0.216317	0	0	0.392795	0.121407	0	0.227314	0	0.438391	0.372175	0.590093	0	0.198644	0.400202	0	0.06184	0	0	0	0	0.357721	0.332653	0.715767	0.568125	0	0
XM_146989.1	0	0.100617	1.168704	0.01567	0.437569	0.289356	0.126442	0	0	0.089827	0.352982	0.314264	0.102894	0.569327	0.116325	0	0.288439	0.460873	0.656512	1.297295	0.901383	0.166866	1.003244	0.340389	0	0	0	0.049643	0	0	0.136541	0	0.658341	0.552567	0	0.245888	0	0	0.13969	0	0	0	0	0.354638	0.220975	0.550704	0.331881	0	0
XM_148595.1	0	0.533961	0.890115	0	0	0.268844	0.235444	0.002957	0	0	0.081026	0	0.075865	0	0.566836	0	0	0.151018	0.071562	0.097515	0.48149	0.027415	0.996806	0	0	0	0.389929	0.233577	0	0	0	0.407965	0.789217	0.712364	0	0.130285	0.380809	0	0	0	0	0	0	0.340462	0.204326	0	0	0	0
XM_128883.1	0	0.630681	1.03594	0.260061	0	0.537226	0.742231	0	0	0	0.544379	0	0.392131	0.459793	0.094352	0	0	0.352009	0.611029	0.174437	0.949533	0.481216	1.23993	0.150905	0.717109	0	0.085759	0.494547	0	0	0	0	0.598167	0.63527	0	0.695478	0.396935	0	0	0	0	0	0.097094	1.253953	0.087344	0	0	0	0
XM_126305.1	0	0	1.318026	0	0	0.766381	0.635413	0	0	0	1.242339	0.281881	1.001058	1.455337	1.118789	0.701939	0	0.460415	0.362736	0.677291	1.000331	0.601766	1.448209	0	0.80476	0.089971	0.493927	1.073908	0	0	0	0	0.390912	1.170064	0	1.249536	0.893536	0	0	0	0	0	0	0.911225	0.501653	0	0	0	0
XM_146893.1	0	0.096931	1.120566	0.164571	0	0.083901	0.170686	0	0	0	0	0	0.277234	0.863003	0.41319	0.530563	0	0	0.491583	0.464815	0.186177	0.048081	0.878504	0	0.774391	0.085103	0.766336	0.930556	0	0	0.417996	0.571306	0.302786	0.656321	0	0.53967	0	0	0	0	0	0	0	0.67851	0	0	0	0	0
XM_146894.1	0	0	1.194859	0.018276	0	0.492936	0.705766	0	0	0	0	0	0.061266	0.144928	0.65113	0.777605	0	0.253116	0.44682	0.715462	0.459084	0.268626	0.745211	0	0.510119	0.248784	0.532492	0.832902	0	0	0.496351	0.311393	0.126273	0.452944	0	0.455333	0	0	0	0	0	0	0	0.696253	0	0	0.029579	0	0
XM_131964.1	0	0	1.698039	0.072217	0	0	0	0	0.154146	0	0.267304	0	0	0	0.343119	0	0.040743	0	0.386883	0	0	0	0.702878	0.518546	1.42791	0	0.174559	0.84665	0	0	0.091181	0	0	0	0	1.339219	0.137428	0	0.241688	0	0	1.007292	0.086365	0.31783	0.396163	0.048576	0.172211	0	0
XM_133077.1	0.831694	0	4.043146	0	0	0	0	1.28649	0.724959	0	0	0	0.172758	0	1.263158	0	0.644837	0	0	0	0	1.787187	0	0	0.420685	0	0.668948	0	1.558732	1.045033	0.848777	0	0	0.359645	0.911844	2.510669	2.0485	0	0	0.933992	0.535819	1.409574	0.330786	0	1.297298	0	0	0	0.176154
XM_122099.1	0	0.650042	2.223311	0	0	0	0	0.961382	1.131003	1.546425	0	0	0	0	1.700641	2.220224	0	0.150678	0.325786	0.460296	0.923869	0.974143	0.334491	1.198192	0.724467	0.782949	0.431482	0	0.828256	0	0	0	0.278719	1.112045	0	0	1.794848	0.440585	0.566181	0.860928	0	0.266462	0	0	0	0.343322	0.313913	0	0
XM_143122.1	0	0.208518	2.583031	0	0.066661	0	0	0.34663	0	0.343697	0	0	0.047099	0.100038	0.563682	1.016294	0	0.88963	0	0	0.568991	0.594652	0.418944	1.794515	0	0	0	0	0.634321	0.492012	0	0.013864	0	0.164643	0.041395	0	0.278868	0.152998	0.454247	0	0	0.893928	0	0	0.80308	0	0	0.58007	0.007816
XM_123040.1	0	0	2.578439	0	0	0	0	0	0	0.237451	0	0	0.152719	0	2.26805	1.194806	0.37606	1.499141	1.911412	0	0.350124	0	1.330532	1.437671	1.146997	1.840446	1.161632	0.102677	1.075737	0	0	0	0.76873	0.904124	1.312849	0.762025	0	1.594292	1.396969	0.001339	0	0.53638	0	0.325706	0	0	0	0.165191	0
XM_128661.1	0	0.173452	1.04631	0.372513	0	0	0	0.004091	0.211054	0.276028	0.279211	0.197654	0	0.079088	0.769831	0.5705	0	0.677605	1.152793	0	0.204946	0.078178	0.775427	0	0.679793	0.500949	0.42219	0.216859	0.265166	0.302256	0	0	0.695277	0.705731	0	0.815422	0.105034	0	0	0	0	0	0	0.132218	0.04735	0	0.006835	0	0
XM_158571.1	0	0	1.64191	0	0	0.037837	0	0.387329	0	0.574697	0.106611	0	0.408829	0	1.014622	1.255033	0.467135	0.855574	1.081967	0	0.401735	0	0.697157	0.192821	1.21469	1.453834	0.862242	1.15115	0.918384	0.467222	0	0	1.781326	0.587856	0	0.686157	0	0	0	0.136238	0	0	1.718219	0	0.186666	0	0	0	0
XM_142003.1	0	0	1.596579	0	0	0	0.19188	0	0	0.32644	0	0.444942	0	0.070308	0.461736	1.321438	0.937149	1.622455	1.921225	0.412517	1.062834	0.630614	1.773852	0.556259	0	1.271028	0.598515	0	0.275615	0.66534	0	0	0.78916	1.656547	0	1.304414	0.002399	0	0.163747	0	0	0.503761	2.171932	0	0	0	0	0	0
XM_132930.1	0.195874	0	2.789493	0	0	0.005807	0.283339	0	0.674246	0.216685	0	0	0	0	0.188424	1.240615	0.633686	0.587057	0.63138	0	0.073762	0.811246	1.08042	0	0	0.956595	0.470088	0	0	0	0	0	0	1.646213	1.158493	0.661226	0	0.335418	0.190767	0	0	0	1.017402	0.806406	0	0.120708	1.193808	0	0.895745
XM_147444.1	0	0	2.98087	0.038018	0.238519	0	0	0	0	0.164778	0	0	0.406968	0.057403	1.558088	0.634257	1.172629	1.425689	1.552229	0.827532	0.263994	0	1.347947	0	0	0	0	0	0.573541	0.335217	0	0	0	1.589335	1.998457	0.729449	0	0	0	0	0	0.200711	0	0	0.005323	0	0	0.205713	0.237768
XM_161664.1	0	0	1.185479	0.376832	0.026052	0.491233	0	0	0	0	0	0	0.060504	0	0.722166	0	0.200188	0.157767	1.158758	0.630959	0.188816	0.509046	0.573088	0.232354	0.229645	0	0	0	0	0	0	0	0.470182	1.142817	0.724104	0.059686	0.087837	0	0.062505	0	0.03985	0	0.117321	0	0	0.109232	0	0	0.013729
XM_160529.1	0.369172	0	1.076486	0	0	0	0.10067	0	0	0.012999	0.208492	0.050476	0.04295	0.117805	0.316298	0	0	0	0.185867	0.484453	0.296039	0	0.581001	0	0	0.625931	0	0	0.252762	0.198807	0	0	0.358473	0.828922	0.667147	0	0	0	0	0.151732	0	0	0.33041	0	0.614696	0.18704	0.559801	0.55577	0
XM_122005.1	1.688594	1.274728	2.013571	0.343385	0.274952	0	0	0.586063	0	0	0	0	0	0	0	2.378841	0.901913	0	0	0	0	0.127655	0	0	0.163622	0.731915	0	0.694073	0	0	1.64749	2.27193	0.599493	2.609331	1.828852	0.44723	0.292948	0.537088	0	2.536098	0	0.760428	0.53277	0	0	0	0	0	0.416911
XM_142847.1	0.392757	0.356188	3.910503	0.069303	0	0	0.193502	1.216013	0	0	0	0	0	0	0.931416	1.331374	1.633897	0	0.491853	0	0	0	0	0	0.404958	0	0	1.124973	0	0	2.07801	0.048004	0.618432	3.908591	1.438651	0	0	0.436798	0	0.142053	1.052639	1.002759	0	0.283515	0	0	0	0	1.493385
XM_122377.1	0	0.492442	3.165922	0.58389	0	0	0.44225	0.078832	0	0	0	0	0	0	1.386566	1.45342	0.184972	0	0.195154	0	0	0	0	0.047363	2.636692	0.124553	0	1.829428	0	0	0.396282	0	2.206463	3.483152	0.130853	1.221639	0	1.770077	0.34015	0	1.672941	0.679474	0	0	0	0	0	0	0.458458
XM_137605.1	0.197785	0.185156	1.405993	0.483744	0.379717	0.855986	0.01645	0	0	0	0	0.177342	0.03634	0	0	0	0	0	0	0	0	0.465155	0.279451	0	0.271357	0.038628	0	0	0	0	0	0.192888	0	2.328941	0	0.444131	0.135736	0.300366	0.49056	0.257059	0	0	0.44844	0	0	0	0.192125	0	0.146651
XM_123564.1	0	0.004631	2.751318	1.739114	0	0	0	0.119786	1.911918	1.887053	0.074303	0	0	0	0	0	0	0	0	0	0	0.153284	0.346277	0	0.19031	0	0.209132	0.579199	0	0	0.69634	1.306511	0.709356	2.533944	0	0.434267	0	0	0	0.226808	0	0.01156	0.180127	0.088765	0	0.187027	0.205724	0	0
XM_142664.1	0.714842	0.729754	3.315136	0.511744	0	0.042994	0.36414	0.089626	1.491641	0.523836	0.281454	0	0.27647	0	0	0	0	0	0	0.255797	0	0	0	0	0	0	0	0.349618	0	0	1.966463	0.497651	0.624225	4.185913	0.072265	0	0	0.809644	0.252959	0	0	0	1.641662	0	0	0.017657	0.05839	0	0.012161
XM_146646.1	1.06838	0.126203	4.847362	0.094767	0	0.071103	0.060791	1.199982	0.22108	0	0	0	0	0	0	0	0.146865	0	0	0	0	0.158212	0.084344	0	0	0	0	0	0.156394	0.178743	2.421166	1.442761	1.686095	5.17995	0	0.292979	0	0	0	0	0.069802	0.399788	0	0	0	0	0.240134	0	0.151798
XM_125020.1	2.731921	0	7.328276	0.361109	0.749436	0.335104	0	0.128958	5.445035	0	0	0.21358	0	0	0.454194	0	0	0	0	0	0	0.217111	0	0	0.317485	0.286705	0	0.406874	0	0	4.705931	2.618106	1.498521	5.764944	2.421437	1.289496	0	0.411563	0	0.054275	0	0.902509	0	0	0	0	0	0	0
XM_143461.1	2.598334	0.889268	6.780194	0.228453	0	0.281286	0.132338	0	1.379912	0	0.143298	0.405567	0.176828	0.025638	0.278961	0	0	0	0	0	0	0	0	0	0	0	0.522925	0	0.555236	0	0.159623	0.869582	0	5.821855	2.497352	0.292457	0.141831	0	0.357733	0	0.297089	0	0.651443	0	0.252265	0	0	0.072715	0
XM_130231.1	2.405892	0.46384	5.155605	0.293255	0.255382	0.441271	0.23385	0.000165	0.642529	0	0	0	0	0	0	1.740841	0	0.141034	0.070182	0	0	2.018906	0	0.084884	0.019997	0.163987	0.672756	0	0	0	0.23548	0.073941	0	4.17467	2.473762	0.57846	0	0	0	0	0.237637	0	0	0	0	0	0	0	0.485007
XM_164827.1	0.915967	0.318597	2.605051	0.283083	0.044693	0.377399	0.459074	0	0.003891	0	0.087124	0	0	0	0	0	0	0	0.156803	0.162147	0	0	0.173055	0	0.444203	0.260893	0.997262	0	0	0	0	0.177055	0.562926	2.071687	2.052446	1.114035	0.008059	0	0	0.679727	0.163792	0	0	0	0	0	0.628544	0	1.004015
XM_139430.1	2.896888	0	7.149446	0	0.392241	0	0	0	1.960917	0.018871	0	0	0	0	0	2.058569	0.083201	0	0	0	0.253521	0.275747	0.533514	0	0	0.060762	0.038447	0.457537	0	0	2.47199	1.84501	0	0.734782	0.038996	0	0	0	0.064345	1.375841	1.133439	0.548804	0	0	0.127712	0	0	0	0
XM_123084.1	2.094788	0.71649	5.8486	0.475421	0	0.739684	0.667484	0	1.813824	0	0	0	0	0	0	0	0.464582	0	0	0.115193	0	0.055376	0	0	0	0	0.037262	0	0.404791	0.219162	0	1.44987	1.767359	0.159557	1.031996	0	0.672155	0.099683	0	0	3.253071	0	0.816971	0	0.131331	0.964904	0.490462	0.242756	0
XM_130090.1	0.83583	0	4.979181	0	1.17942	0.146099	0	0	1.218821	0.938357	0	0.186092	0	0	0	0	0.844292	0	0	0.889284	2.275067	0.421283	0	1.46541	0	0.892034	0.478532	0	0	0	0	0.927575	0	0	0	0	0.81893	1.944741	1.768813	0.444854	1.333715	0	0	0.767442	0.485736	0.202988	0.676651	0.703261	0.064937
XM_149743.1	0.060386	0	1.705169	0.237629	0	0	0	0	0.413357	0.148732	0.277263	0.29527	0.548547	0.528363	0	0	0	0.259829	0	0	0.102594	0.075749	0	0.410045	0	0	0	0	0	0	0	0.461329	0.182465	0.602277	0	0	0.571067	0.063827	0.112852	0.12504	0.059996	0	0	0.063392	0.56854	0.12201	0	0.783526	0
XM_158896.1	0	0.113787	2.669121	0.151619	0	0.024683	0	0.324174	0	0.361094	0.219819	0.11916	0.839893	0	0.039713	0	0	0	0	0.672492	0	0	0.283115	0	0.154117	0	0	0	0.257786	0	0	0.576388	0.454444	0.087719	0	0.647958	0.550584	0.427656	0.387436	0.229745	0	0	0	0	0.805892	0.076083	0	0.992942	0
XM_161281.1	0	0	4.09287	0	0	0	0.056745	0.277071	0.083716	0	0.195266	0.143724	0	0	0	0.532293	0.326565	0	0	0	0	0	0	0	0	0	0.069159	0.566917	0.707938	0.549447	0	0	0.914027	0.63706	0.108198	0.460496	0	0	0	0	0.221777	0.282891	0.342477	0.039272	0.937981	0.371956	0.206007	1.366949	0.306999
XM_143847.1	0	0.271642	2.948424	0.044976	0	0.069699	0.016913	0	0.216718	0	0.680115	0	0.126124	0.206482	0	0.008927	0	0.841438	0	0.054973	0.99201	0	0	0	0	0	0	0.509351	0.17425	0	0	1.399618	0.686135	0.383379	0.368933	0.511972	0.265232	0	0	0	0	0	0.969518	0	0	0.599592	0.407688	0	0
XM_153567.1	0	0.136344	1.420194	0	0.203699	0.00803	0	0	0.083546	0	0.231451	0	0.014912	0.293683	0	0	0.076531	0.614364	0.157579	0.508224	0.639747	0.505165	0	0.227246	0	0	0	0	0	0	0	0.294083	0.224502	0.249985	0.169151	0	0.412901	0	0.545974	0	0.018563	0.132061	0.672443	0.159488	0.114427	0	0	0	0
XM_141526.1	0	0.116201	3.299979	0.027331	1.625229	1.059285	0.419846	0	0	0	0.064118	0	0.089579	0	0.420113	0.97848	0.081651	0.177062	0.274682	0.363989	0.775093	0	0.332635	0.015374	0	0	0	0	0	0	0	0	0.317495	0.807646	0	0	0.796934	0.756478	0.558078	0	0	0	0.936345	0.419012	0	0	0	0	0
XM_131966.1	0.049185	0	3.927918	0	2.61281	2.304828	0	0	2.005659	0	0.074147	0.539325	0.276269	0.330058	0.524885	1.524541	0.645642	0.44796	0.056167	0.535087	1.166377	0.589263	0.35041	0.418079	0	0	0	0	0	0	0	0.14301	0	0.704005	0	0	2.094146	0	0	0	0	0	0	0	0.423924	0	0	0.618611	0
XM_147015.1	0	0.039631	2.963298	0.044789	0	0	0.014752	0	0.481941	0.30434	0	0	0	0.129516	0	0	0	0.151374	0	0.123095	0.124233	0	0.320238	1.394984	0	0.186202	0	0	0.591201	0.264928	0.329225	0.775801	0	2.023981	0.755372	0	0.368776	0	0	0	0	0	0	2.035175	1.194455	1.037774	0.524266	0.925046	0
XM_158653.1	0	0.171467	0.942662	0.172363	0	0	0.036527	0.488479	0.508658	0.16804	0.124195	0	0.029587	0.424	0.280206	0	0	0	0.259444	0	0	0	0	0.285575	0.982565	0.507882	0	0.221475	0	0	0	0.171341	0.349204	1.57983	0	0	0	0.269455	0.05184	0	0.116971	0	0	1.371173	0.54533	0.079964	0	0.66144	0
XM_147326.1	0	0.224996	2.292503	0	0.782577	0	0	0	0.112716	0	0	0	0.550249	0	3.171376	0	0	0.245035	0.235094	0	0.045513	0	0	0	0	0.89735	0.392993	0	0.102495	0.157071	0	0.097789	0	1.124086	0.03573	0.630394	0.174031	0.30993	0	0.720292	0.369994	0.230767	0	0	0	0.206518	0	0	0
XM_149953.1	0.555642	0.360641	2.306159	0.291293	0	0.434301	0.359414	0	0.086872	0	0.079893	0.321387	0.046735	0	1.353683	0	0	0.162129	0.26249	0	0.248982	0	0.111628	0.099462	0	0	0	0.116275	0	0	0	0	0.940032	1.728691	0	1.052345	0	0.161092	0.478969	0	0.314683	0	0	0	0	0	0.171971	0	0
XM_132068.1	0.285381	0	1.326073	0.067304	0.370361	0	0	0	0	0	0	0.465971	0.091737	0.466983	0.738984	0	0.275383	0.287332	0.796007	0.344454	0.352893	0.026	0.431074	0.030094	0.215099	0.477097	0	0.152293	0.033343	0	0	0	0.031924	1.002305	0	0	1.220863	0.102916	0.293854	0	0	0	0	0.67988	0	0	0	0	0
XM_150174.1	0	0	2.004152	0.3911	0.212667	0.210548	0.165254	0	0	0	0	0.039771	1.084124	0.576337	0.41064	0	0	0	0	0.280781	0.247904	0	0.354963	0	0	0.032011	0	0	0	0	0	0.034495	0	0.658205	0.153199	1.196208	1.679241	0	0	0.338751	0	0.914168	0.581814	0.193391	0	0.18073	0.395453	0	0
XM_157028.1	0.300597	0.669157	0.991657	0.449682	0.318849	0.510836	0.570721	0	0.301264	0.371948	0	0.091974	0.681971	0.325624	0.596609	0	0	0	0.125225	0	0.527909	0	0.059654	0.032811	0	0	0	0	0	0	0	0	0	1.219466	0	0.606197	1.11315	0.075211	0.35286	0	0	0	0.609358	0.153362	0	0	0.822931	0	0
XM_155218.1	0	0.788715	1.282391	0.802255	0.533946	0.156362	0	0	0.431893	0	0	0.129718	0.143822	0.419506	0.448999	0	0.145577	0.19597	0.306231	0	0.561145	0	0	0	0	0.036141	0.250614	0	0	0	0	0.103908	0.137571	0.553401	0	0.933134	0.821773	0	0	0	0	0	0.258461	0.621521	0.229898	0	0.341939	0	0.570533
XM_157415.1	0.168328	0.568428	0.920787	0.864898	0	0	0	0.43576	0	0.31388	0	0.288766	0.226944	0.481939	0.624962	0	0	0.37863	0.277546	0	0.557714	0	0.144524	0.529165	0.331616	0.253763	0.008482	0.539042	0	0	0	0	0	0	0	0	0.440366	0	0	0	0.165344	0	0.63476	0.046096	0	0	0.304113	0	0
XM_162587.1	0	0.311335	1.089496	0.88651	0.775653	0.027136	0.31433	0.891991	0.131712	0.298707	0	0.530294	0.081362	0	0.479121	0	0.062875	0.029181	0.732279	0	0.730867	0	0.066152	0.538078	0.106514	0	0	0	0	0	0	0.091428	0	0	0	0.639465	0.811385	0	0	0	0	0	1.268397	0.073573	0	0	0.83002	0	0
XM_129478.1	0	0.65155	1.394443	0.395805	0	1.160535	0.224098	0.484805	0.47854	0.627577	0.90035	1.413294	0.746354	0.730315	0.292303	0	0	0	0	0	0.188025	0	0.256607	0	0	0	0	0	0	0	0.38398	0	0.185284	0	0	0.894413	0.879329	0.431102	1.002255	0.474341	0	0.574374	0.746684	0.297009	0	0	0	0	0
XM_133723.1	0.677297	0	2.119387	1.146993	0.410139	1.149785	0.701431	1.750854	1.217164	1.113178	0	1.0914	0.631196	0	0.37373	0	0	0	0	0	0	0	0	0	0.092814	0.078651	0.07801	0	0	0	0.538708	0.518546	0	0.06664	0	1.735311	1.447187	1.045025	1.205927	0.064403	0	0	0.345206	0.728041	0	0.372642	0	0	0
XM_130320.1	0.013746	0.140886	0.413509	0.334188	0.249459	0.656921	0.124189	0.034058	0.107173	0.065907	0.034054	0.132806	0.319522	0	0.077882	0.068794	0.347204	0.02235	0.230508	0.100645	0	0.28014	0.054129	0.22541	0.546532	0.737543	0.562497	0.447605	0	0.024219	0.063603	0.022043	0.100762	0.17815	2.146344	1.071856	0.082761	0.504054	0.269971	0	0.206813	0.572047	0.198113	0.12477	0.144028	0	0	0.050636	0.363275
XM_136146.1	0	0	1.015589	0	0.692913	0.759651	0.004187	0.291203	0	0	0.698276	0.260703	1.255786	0.864558	0.462683	0.37459	0.170753	0	0.640031	0	0	0.137141	0.279685	0	0	0.250216	0.131248	0	0	0	0	0	0.524658	0.555329	0	0.293221	0.344971	0.800381	0.208725	0	0	0.324712	0.662031	0	0	0.517082	0	0	0
XM_128427.1	0	0.014723	1.137554	0	0	0.198122	0.099361	0.192167	0.006837	0	0	0	0.536284	0	0.731999	0	0	0	0	0	0.397073	0	0.022757	0.835989	0.101748	0.067373	0.271551	0.397427	0	0	0.070301	0.194564	0.31384	0.210651	0.513057	0.986761	0	0.798066	0.713608	0.746646	0	0.857055	0.065915	0.110185	0	0	0	0	0
XM_133513.1	0	1.443453	3.108924	0.067619	0	0	0	0	0	0.431464	0	0.255661	0	0.341165	1.048304	0	0	0.285747	0.923316	0.182884	0.507114	0	1.254999	0.873404	0	0	0	0	0	0	1.154439	0.960588	0.805352	1.150894	0.174792	2.300856	1.503952	1.565142	1.066027	2.050627	0	1.120807	0	0	0	0.997876	0.557471	0	0
XM_133890.1	0	0	1.30016	1.001296	0.606306	0.074421	0	0.462224	0.659251	0.042483	0.200967	0.388103	1.129766	0	0.306976	0	0	0	0	0	0	0	0	0	0.567318	0.2074	0.225823	0	0	0	0	0.795605	1.053717	0.216987	0	0.286312	0.343371	0.699838	0.584982	0.86495	0	0.412524	0.298718	0.132682	0	0.483583	0	0	0
XM_122714.1	0	0.449707	1.836942	0.607325	0.411505	0.278868	0.314626	0.080972	0.221429	0.005251	0.132089	0.282783	0.311066	0	0.155342	0	0	0	0	0	0.081379	0	0	0.551384	0	0	0	0	0	0	0	0.177532	0.260459	0.710224	0.85188	0	0.126385	0.735227	0.342963	0.541801	0	0.314349	0	0.2716	0	0.339476	0	0	0
XM_129113.1	1.207366	1.56172	1.673454	0.249358	0	0	0	0.112331	0.232698	0.589888	0.057874	0.444443	0.278161	0.280713	0.568586	0	0	0	0	0	0	0	0	1.037808	0	0	0	0	0	0	0	0	0.910659	1.189477	0	0.598298	0.365888	1.946344	1.322938	0.763913	0	1.422043	0.865179	0.351398	0	0.383122	0.29336	0	0
XM_130492.1	0.655364	0.67567	1.019222	0	0	0	0	0.154074	0.887104	0.393734	0	0.009171	0.346132	0.447522	0.14886	0	0	0	0	0	0.018057	0	0	0.334441	0.063453	0	0.157967	0	0.352141	0.286422	0	0	0.517457	0.596047	0	0.543153	0.260333	1.470555	1.44792	1.34982	0	0.944237	0	1.008215	0.108075	0	0	0	0
XM_131878.1	0.717676	0	2.471037	0.023643	0	0	0	0	0.363168	0.498268	0	0	0.601654	0.015897	0.254126	0	0	0	0	0.620469	0	0	0	0	0	0	0.429962	0.813674	0.866782	1.254327	1.138143	0.63943	1.598792	0.804364	0	0	1.529359	0.947882	1.320112	1.538902	0	1.324721	0	1.712325	0.775711	0.584274	0.077458	0	0
XM_147138.1	0	0.824096	0.546062	0	0	0	0.074476	0	0.409589	0	0.286824	0.230658	0.419745	0.292378	0.178502	0	0	0	0	0	0	0.168873	0	0	0	0.386142	0.14781	0	0.236621	0.349638	0	0	0.641176	0.267156	0	1.052055	0.648715	0.365369	0.471001	0	0.22198	0.070259	0.012819	0.178544	0.07068	0	0	0	0
XM_161742.1	0.504406	0.143845	1.056176	0.166296	0	0	0	0	0.748194	0	0.531092	0	0.709184	0.144783	0	0	0	0	0	0.158094	0.142468	0.314758	0.609948	0	0.123125	0	0.131804	0	0	0	0	0.208453	0.691725	0.495517	0	0.499438	0.560026	0	0	0.416436	0.66541	0	0	0.472787	0.244697	0.115638	0	0	0
XM_133928.1	0.11738	0.973054	1.214984	0.571087	0.694094	0	0	0	0.447328	0.348059	0.060668	0.045801	0.628344	0	0	0	0	0	0	0	0	0	0	0	0	0.190321	0.361545	0	0.067917	0	0	0	0.97621	0.449081	0	0	1.181084	0.28251	1.064161	0.45704	0	0	0.612297	0.94643	0.28413	0.771105	0	0.123394	0
XM_145578.1	0.038336	0.812493	1.715801	0.275995	1.175092	0	0	0.749489	0.892664	1.166155	0	0.574735	0.569679	0.111901	0	0	0	0	0	0	0	0	0	0	0	0.76364	1.177921	0.734652	0	0.044669	0.364833	0	0.875384	0.742847	0	0.282566	0.934768	0.368208	1.0673	0	0.115533	0	0	0.950996	0	0.921517	0.051644	0	0
XM_144449.1	0.026594	0.791494	1.035041	0.376869	0.836734	0	0	0.963745	0.287401	0.602936	0	0.032907	0.502216	0	0.405291	0	0	0	0	0	0	0	0	0	0	0.324632	1.159449	0.540901	0	0.229469	0.650273	0	0.522811	0	0	0.411253	0.554421	0.050044	0.376768	0	0	0	0	0.612471	0	0.988014	0.331777	0	0
XM_123800.1	0	0	1.828189	0.000857	0.224243	0.085433	0	0.431266	0.506808	0.038232	0.554128	0.424343	0.331484	0	0.138092	0.412054	0	0	0.538067	0.091163	0	0	0.240469	0.004962	0.186051	0.537908	0.522222	0	0	0	0	0	0.398155	0.310497	0	0	0	0.015345	0.018672	0	0	0	0.05012	1.098529	0	0.453071	0	0	0
XM_133840.1	0	0.265842	1.399534	0.473151	0	0	0	0.444667	0.689281	0.611626	0	0.52077	0.723973	0.301473	0.2158	0	0	0	0	0	0.030765	0.195344	0.212286	0	0.454947	0.707451	0.089921	0.309278	0	0	0.362704	0.35403	0.553098	0.234404	0	0.669546	0	0.383636	0.114304	0	0	0	0	0.316154	0	0.485931	0.004422	0	0
XM_133880.1	0	0.333079	1.434399	0	0	0	0	0.018854	0.920462	0.451529	0.228772	0.385242	0.434521	0.796029	0.296354	0	0	0	0	0.301485	0.490312	0.140585	0.554315	0	0.211236	0	0.511187	0.412107	0	0	0.368553	0.142659	0.979597	0.403525	0	1.047074	0	0	0	0	0	0	0	0.464008	0.773187	1.042169	0.234901	0.21043	0
XM_122760.1	0	0	1.713139	0.772475	0.295214	0.070815	0	0.787039	0.97788	1.042904	0.749684	1.074849	0.72502	0.305941	0.89637	0	0	0	0	0	0	0	0	0.082354	1.861147	0.473336	0.20669	1.331188	0	0.837727	0.150696	0.404388	0.89248	0.22301	0	0.407965	0	0	0	0	0.563256	0.712507	0	1.13784	0	0	0	0	0
XM_133979.1	0.126962	0	0.509763	0.927142	0	0.552262	0	0.56609	0.826577	0.749677	0	0	0.191675	0	0.063213	0	0	0	0	0.262771	0.023337	0	0	0	0.823505	0.797532	0.125383	0.376543	0	0	0.546618	0.698022	0.232625	0.004608	0	0.09715	0	0.370732	0.159639	0.454043	0	0	0	0.569537	0	0	0	0	0
XM_135084.1	0.025904	0	1.330546	1.699049	1.199623	0.208705	0	0.733737	1.185245	0.982314	0.134877	0.555201	0.829971	0	0.520249	0	0	0	0	0	0	0	0	0	1.304089	1.032274	0.750506	0.846186	0	0	0.018696	1.141142	0.230958	0	0	0.690708	0.528914	0	0	0	0.35411	0.342106	0	0.199246	0	0.089285	0	0	0
XM_135195.1	0	0	0.65754	1.422641	0	0	0	0.630537	1.366861	0.625682	0.323617	0.824716	0.636278	0	0.294312	0	0	0	0	0	0	0	0	0	1.461619	1.259642	1.355095	0.903596	0	0	0.60201	0.566086	1.235763	0.862718	0.264903	0.760057	0.067884	0.256434	0	0	0.001692	0.578785	0.193535	0.39503	0	0.841644	0	0	0
XM_130954.1	0	0	3.337191	1.35729	0.643467	0	0.036416	1.315972	1.66416	1.347502	0.293083	0.81191	1.012201	0	0.223556	0	0	0	0	0	0	0	0	0.623844	1.410285	1.737108	1.306522	1.849271	0.589678	0.049378	1.869516	2.120331	1.921088	1.708506	0.37939	0	0.072927	0	0	0	0	0	0	0	0	0.344194	0.215406	0	0
XM_122800.1	2.356994	0	2.76939	0.860004	0.928462	0.339953	0.063375	1.265165	0.639391	0.89331	0	0.088425	0.741672	0.298291	0	0	0	0	0	0	0	0	0	0	0.806446	1.111216	0.803768	0.499024	0	0	2.672823	1.661004	0.70551	1.218901	0	1.760474	0.132695	0	0	0	0	0	0	1.074764	0	1.107156	0.454694	0	0
XM_128211.1	1.604733	0	1.154474	0.650741	0.525882	0	0	1.049608	1.176956	1.02985	0	0	0.027494	0	0.694939	0	0	0.02604	0.088811	0	0.040889	0	0	0.843934	0.748675	1.12578	0.772567	0.747148	0	0	1.137451	1.280701	0	0.908555	0	1.377418	0	0.491264	0.653528	0	0	0	0	0.399916	0	0.24103	0	0	0
XM_126296.1	0	0.074617	0.533104	0	0.035756	0.059083	0.040641	0	0	0	0	0	0	0	0.143093	0	0	0	0	0	0	0	0.124028	0	0.308016	0.007895	0.288588	0.851703	0.042192	0.15359	0.272514	0.314013	0.198681	0.169209	0	0.411003	0.090335	0.340319	0.116272	0.104781	0	0.081502	0	0	0	0	0	0	0
XM_127699.1	0	0.818441	0.693222	0.472178	0.364229	0.237811	0.169513	0	0	0	0	0.012339	0.200579	0.064342	0.247238	0	0	0	0	0	0	0	0	0.087386	0	0.47126	0.433441	1.178304	0	0	0.011242	0.37042	0.12143	0.085275	0	0.727407	0.413939	0.221333	0.200872	0.003018	0	0	0.000996	0.224967	0	0.053747	0	0	0
XM_126704.1	0	1.400511	2.182849	0.396408	1.665597	0	0	0	0.784942	0.785173	0	0	0.226524	0	0	0	0	0.037788	0	0	0.242282	0.139876	0	0.97781	0.878516	0.428801	0.508313	0.976672	0	0.13124	0.369795	0.383308	0	0.220968	0	1.448267	0.069279	0	0.793503	0	0	0.162398	0.212498	0.224089	0	0	0	0	0
XM_145949.1	0.381292	1.135858	1.386598	0	1.366764	0	0	0	0.047693	0.052344	0.34982	0.540914	0.113058	0	0.048392	0	0	0.203225	0	0	0.329585	0	0	0.708038	0.518612	0.603252	1.112637	1.032247	0	0.684744	1.314334	0.701868	0	0.308098	0	1.110324	0	0	0.714822	0.207529	0	0.533382	0	0	0	0	0	0	0
XM_123997.1	0	0	0.860726	0	0.673771	0.488168	0.427637	0.1788	0.437871	0	0	0.122629	0.28759	0	0	0	0	0	0	0	0	0	0.059147	0.183164	0.336897	0.513001	0.654219	0.424821	0.375336	0.406081	0.663366	0.388106	0.115888	0	0	0	0	0.23452	0.26524	0.161129	0	0.095031	0	0.171873	0	0.146551	0	0	0
XM_124841.1	0	0	0.919212	0	0.303548	0.406225	0.612026	0.536355	0.364221	0	0.010407	0.534647	0.61489	0	0.133924	0	0	0.136365	0	0	0	0	0	0.418841	0.397839	0.92496	0.867797	0.585681	0	0	0.841885	0	0.011487	0	0.692708	0.331453	0	0.493747	0.912323	0	0	0.045201	0	0.261603	0	0	0	0	0
XM_127231.1	0	0	0.421172	0.289228	0	0.119536	0.314023	0.082598	0.26596	0.216539	0.080565	0.212263	0.149524	0	0	0	0	0	0.231515	0	0.08372	0	0	0.481996	0	0.701619	0.334172	0.145867	0	0	0.382403	0	0.149071	0	0	0.174707	0	0.368511	0.622625	0.147374	0	0	0.323048	0.020322	0	0	0.127655	0	0
XM_127281.1	0.071081	0.5068	0.583452	0	0.423884	0.27084	0	0	0	0	0.459522	0.114054	0	0	0.32212	0	0	0	0	0.031019	0.322869	0.191159	0	0.27126	0.529475	0.489052	1.003944	0.369729	0	0	0.353582	0.248792	0.208716	0	0	0	0	0	0.209079	0.2399	0	0.465823	0.133616	0	0	0.334513	0	0	0
XM_141779.1	0	0.499876	1.266058	0	0.436254	0.164442	0.058085	0	0.058373	0	0.566731	0.129306	0	0	0.179354	0	1.115085	0	0	0	0	0	0.032483	0	0.752216	0.874536	1.083675	0.259732	0	0	1.157341	0.862351	0.369427	0	0	0.095487	0	0.685095	0.35816	0.199375	0	0.755497	0	0	0	0	0	0	0
XM_133989.1	0.093633	0.428811	0.652306	0.001888	0	0.13387	0.283166	0	0.091515	0	0.507842	0	0	0	0	0	0	0	0	0	0	0	0	0	0.415913	0.491656	0.345722	0.003316	0	0	0.336809	0.273675	0.231766	0.243529	0.142868	0.102989	0	0.287749	0	0.209884	0	0.115541	0	0.157083	0	0.30348	0.184052	0	0.03665
XM_134886.1	2.275799	1.417584	2.033536	0	2.054097	1.233681	0	0	0	0	0	0	0	0	1.279899	0	0	0	0	0	0	0	0	0	1.509904	0.140665	0.723151	1.210918	0	1.766529	1.509754	0.79247	1.092809	1.003111	0	0.915185	0	1.181402	0.527089	0	0	1.051247	0.190852	0.682925	0	0.978734	0.9111	0	0.029531
XM_145093.1	0.580679	0.903303	0.986025	0	0.119604	0.61859	0.506494	0.406498	0	0	0	0.536487	0	0	0.313586	0	0	0	0	0.079343	0	0	0	0	0.301438	0.539288	0.442568	0.561874	0.091137	0	0.791325	0	0.147506	0.273296	0.434824	0	0	0.419951	0.29705	0	0	0.179383	0	0.212075	0	0.437819	0.845114	0	0
XM_127319.1	4.311251	0	3.727832	1.790602	0	0	0.027841	0.68596	0	0	0	0.28883	0	0	0.147619	0	0.134607	0	0	0	0	0	0	0	0	0.278206	0	0	0	0	1.668439	2.114159	0	2.287158	3.57914	0.650749	0	0.741388	0.476639	0.000455	0.733803	0	1.093794	0.23976	0	1.755397	1.841546	0	1.089535
XM_133220.1	2.274226	0.972011	2.319379	0.362052	0	0.127866	0.128026	0.55242	0.681689	0.549072	0	0.35209	0.52258	0.481455	1.056074	0	0	0	0	0	0	0	0	0	0.089693	0	0	0	0	0	0.089827	0	0	0.641278	1.520009	0.009931	0	0.658739	0.474887	0	0.601425	0	0.592961	0.448457	0	1.489874	1.308469	0	0
XM_133682.1	1.262702	0.724412	3.011347	1.11112	0	0.129722	0	0.861679	1.20114	0.372942	0	0	0	0	1.483647	0	0	0	0	0	0	0	1.682673	0.320873	1.476898	1.577257	0	0	0	0	1.436442	0.265333	0	0.756477	1.953558	0	0	0.601402	0	0	0	0.223124	0	0.913551	0	1.593825	1.543173	0.991806	0.236113
XM_124155.1	0	1.6962	1.670656	1.642272	1.459314	1.773729	1.086184	2.844467	1.813128	2.114585	1.025051	1.359118	0.862837	0	1.152365	0	0	0	0.863797	0	0	0	0	1.289963	0	0.611961	0.362475	0	0	0	0	0	0.212696	0.213688	0	0.231038	0	0.580688	0	0	0	0.494716	2.74218	0.970017	0	0	0	0	0
XM_135345.1	4.908985	6.65476	7.603592	0.868597	2.98901	3.775634	4.547142	5.085836	5.277474	0	0	2.780263	0	0	0.812604	0.295948	0	0	0	0	0.430206	0	0	0	0	0	0	0.626037	0	0	0.63619	0	0	0	0	0.011179	1.678239	0	0	0.844346	0	3.313797	0.035833	0	0	3.516656	1.913313	0	0
XM_135465.1	3.151425	6.417526	6.443533	0.803662	1.452111	2.946184	3.063788	3.39795	3.138903	0.070948	0	1.255185	0.205687	0	0.000441	0.125828	0	0	0.047622	0	0.067896	0.086503	0	0.036806	0.144256	0.045852	0	0.228534	0	0	0.194157	0	0	0	0.067069	0	0.41579	0	0	0.337167	0.196641	1.944973	4.324314	1.694109	3.47901	1.821566	0.530874	0.132038	0.254372
XM_131487.1	3.316675	6.695103	6.343576	1.40273	1.376559	3.319045	3.402002	3.577623	2.659409	0.083958	0	1.111234	0.24619	0	0.445751	0.562166	0.071077	0	0	0	0	0.66354	0	0	0.097074	0.00799	0.13672	0	0	0	0	0.026524	0	0.190925	0	0.063579	0.361235	0.144049	0	0.418246	0.08566	2.497785	3.828792	1.941532	3.182982	1.419086	0.621027	0.066762	0.507846
XM_135426.1	2.043396	6.270679	6.269805	0.779339	1.244754	2.754473	3.463145	3.726799	3.48746	0.323568	0	1.416731	0.709816	0	0.375202	0	0	0	0	0	0.350679	0	0	0.25209	0.072104	0.141278	0	0.337366	0.073434	0	0.179648	0	0	0	0	0.007131	0	0	0.837747	0	0.813736	2.214585	5.693692	3.658764	5.190479	1.005539	0.110953	0	0
XM_122579.1	2.744711	1.227437	2.943787	0	1.642335	0.243827	1.314884	1.364302	0.653074	1.162373	0.52791	1.446656	0.999156	1.072797	0	0	0.090643	0	0.053213	0	0.04932	0	0	0.872703	0	0	0	0	0	0	0.506079	0.587157	0	1.930161	1.977992	0	0	0	0	0.317095	0	1.11286	0	0.883768	0	0	0	0	0
XM_136667.1	2.885993	1.273369	3.531533	0	2.051655	0.620154	1.634892	0.993192	1.101614	1.321043	0.836845	2.007404	1.028445	1.115564	0	0	0.02087	0	0.086395	0	0.571821	0	0	1.214378	0	0	0	0	0	0	0.242593	0.905919	0	2.254536	1.737211	0	0	0	0.020965	0.317452	0	1.425416	0	1.076977	0	0	0	0	0
XM_135022.1	1.768732	1.268358	2.998984	0.35225	1.86682	0.863598	1.98745	1.377418	1.213528	1.246877	1.891367	1.716709	1.624895	0.660713	0.105622	0	0	0	0	0	0	0	0	0.886373	0	0	0	0	0	0	0.246612	0.886143	0	2.341359	1.54401	0.096228	0	0.096539	0	1.56973	0	2.036941	0	0.701202	0	0	0	0	0
XM_123477.1	0.7872	0.311484	1.441853	0	1.472235	0.905832	0.870197	0	0	0	1.111717	1.237835	0.572272	0	0	0	0	0	0	0	0.024811	0	0	0.074057	0	0	0.552625	0	0	0	0.1923	0.570798	0	0.505389	0	0.018764	0.301704	0.655785	0.443133	0.811294	0	0.116188	0.268724	0	0	0.11696	0	0	0.221522
XM_128721.1	0.55091	0.482868	1.689008	0	0.83517	0.626121	0.337194	0.319286	0.076081	0	0.644194	0.421614	0.135071	0	0.028734	0	0	0	0	0	0	0	0	0	0.510147	0.205996	0	0.507091	0	0	0.727172	0.597786	0.188351	0.472551	0	0	0.057318	0.311904	0.113048	0.56198	0	0.377276	0.126097	0	0	0	0	0	0
XM_138617.1	0.485631	0.548904	1.324228	0	0.93457	0.034218	0	0.315508	0.352623	0	0	1.09164	0	0.211308	0.683896	0	0	0.082461	0	0	0.772441	0.040785	0.129235	0	0.266287	0	0.175652	0	0	0	0	0	0.129178	0.532541	0	0.354446	0	0.338022	0.363825	0	0	0.096584	0	0.192631	0	0	0	0	0
XM_150299.1	0.0563	0.925834	0.824505	0	0.642784	0.407509	0.474046	0.175995	0.422897	0.298012	0.133024	0.561489	0.29349	0.55295	0.257038	0	0	0	0	0	0.84255	0.376432	0	0.33625	0.237824	0	0	0	0	0	0.318195	0.034731	0.164043	0.384994	0	0	0.115071	0	0.405465	0	0	0	0	0.480802	0	0	0	0	0
XM_140950.1	0	0.22709	0.710404	0	0.409543	0.332732	0.231303	0	0	0	0	0.469345	0	0	0	0	0	0.008635	0.35188	0	0	0	0	0.141727	0.192764	0.090169	0.417145	0.128074	0.384851	0.49557	0	0.380227	0.100727	0.312378	0.121067	0	0	0.163168	0.282929	0.081394	0	0	0	0.523958	0.073736	0.077895	0	0	0
XM_140554.1	0	0	1.305321	0	0.330193	0	0	0	0.398113	0.998473	0.273491	1.133807	0.382446	1.476278	0	0	0	1.53637	0	0	0	0	0	0	0	0	0	0.201815	0.683683	0.611909	0.642742	0	0.070851	0	0.27075	0.826207	0.256508	0.11009	0.775777	0	0	0	0.292677	0	0.19195	1.691589	0.60499	0.094688	0
XM_149347.1	0	0	1.5543	0.123777	1.720833	0.024433	0.079236	0	0.301324	0.636889	0	0.826574	0	0.898604	0	0	0	0.026802	0	0	0.089493	0	0	0.107087	0.508176	0	0.469369	0.856149	0.545215	0.7125	0.465719	0.289467	0	0	0.973312	0	0.437964	0	0.264187	0	0	0	0	0	0.120198	0.770587	0.155714	0.028373	0
XM_126454.1	0.420583	0.062777	0.731143	0	0.09336	0	0	0.283405	0	0	0	0	0.085943	0.695968	0	0.091383	0	0.011865	0	0	0.198311	0	0.200642	0.11537	0	0	0	0	0.833106	0.695938	0.664311	0.245067	0	0	0.371718	0.075718	0.460444	0.12126	0.466172	0.684104	0	0	0.153987	0.795271	0.716269	0	0	0.764354	0
XM_158346.1	0	0	1.59573	0	0.882855	0	0	0	0.848543	0.345343	0	0	0	1.4969	0	0	0	1.212966	0	0	1.083144	0	0.02393	0.386017	0	0.53145	0.747129	0	0.40072	0.641131	1.040702	0.038777	0	0	1.003585	0.247993	0.123014	0	0.302808	0	0.989941	0	0	1.415864	1.38035	0	0	1.26494	0.607206
XM_146938.1	0	0	1.049884	0	0	0	0	0	0.016544	0	0.44326	0	0.325261	1.035975	0.791013	0.957226	0.473426	0.641726	0.463375	1.162642	0.94122	0.096381	0.074743	0	0	0	0	0	2.008934	1.574581	0	0	0.236073	0.990336	0	0.041696	0.11572	0	0	0	0.367319	0	0	0.408557	1.22806	0	0	1.279411	0
XM_124998.1	0.302718	0.179741	0.971948	0	0.635962	0.399696	0	0	0	0	0	0	0	0.811015	0.315789	0.534932	0.000816	0.00408	0	0.052879	0.111757	0.163616	0.132326	0	0	0	0	0	1.108897	0.820987	0	0	0.133466	0.521683	0	0.413869	0	0	0	0	0.021122	0	0	0.354566	0.491344	0.099895	0	0.343438	0
XM_133895.1	0	0	1.546823	0	0.491286	0	0	0.702628	0	0.098466	0.297294	0	0.140467	0.580402	0.894425	1.014749	0	0	0	0	0	0	0	0	0.471996	0	0.277802	0	0.242181	0.59038	0.113648	0	0.710045	0.752004	0	0.273183	0.018981	0	0	0.098042	0	0	0.649986	0.014396	0.657217	0.047467	0	0.590066	0
XM_123200.1	0	0	0.981738	1.968006	0	0	0	0	0.315338	0.008704	0	0	1.258487	0.404754	0	0	0	0	0	0	0	0	0	0	0.12845	0.235762	0.961154	0.589305	0	0	0.60848	0.026296	0	1.139155	0	0.215797	0.171599	0.816784	0.096155	0.729583	0	1.022108	0.283034	1.021413	0	1.314235	1.070261	0.027441	0.398943
XM_123920.1	3.827235	0.263071	0	3.491553	0.7679	0	0	2.103123	0.198075	0.198503	0	0	2.050638	0.447779	0	0	0	0	0	0.359029	0	0	0.311947	0	0.89245	0.361587	0	0	0.431691	0	0	0	3.038588	2.981416	1.857853	0	0	0	0	0	0	2.63181	0	0	1.068748	2.772967	3.307194	1.505621	2.653593
XM_127935.1	0	0	0	2.320701	0	0	0	0.48031	0	0.889769	0	1.038055	2.621911	1.569688	0	1.286057	0	0.321526	0.295504	0	0	0	0	0.393964	0	0	0	0	0.364851	1.589312	0	0	1.363258	2.227422	2.417743	0	0.811611	0.897889	1.772294	0	0	0.164738	0.649963	0	0	0.518319	0.721078	0.253887	0.327571
XM_129357.1	0	0	0	2.461399	0.339188	0	0	0	0.491114	1.751662	0	0.217317	2.492818	1.441552	0	0	0	0.678429	0	0.2065	0.562224	0.028431	0.244887	0.981938	0	0	0	0	0.563495	0.960623	0.229851	0.760374	2.805521	1.801489	3.294929	1.298249	0.989168	0	0	0	1.456992	0	0	0	0.857617	0.098813	0	1.114964	0.076422
XM_138947.1	0.14295	0.370826	0	1.480302	0.318398	0	0	0	0	1.022165	0.068935	0	3.520848	2.879001	0	0.866846	0.170584	0.952613	0.110124	0.16596	1.154667	0.309694	0.744028	0.44378	0	0	0	0	0.447469	0.266024	0	0	1.365987	3.578852	2.513235	1.012182	0.166273	0	0	0	0	0	0	0	0.529216	0	0	0.984817	0
XM_147797.1	0.683457	0.34394	0	3.592629	0.244151	0	0.208869	0.08857	0	0	0	0	3.158868	1.64143	0.1803	1.739	1.081884	0	0.052228	0.110069	0.615416	0	1.657838	0	0	0	0.348163	2.685947	0	0	0	0	0	3.148857	0.103803	0.315684	0	0	0.167296	0.123429	1.070094	0	0.608045	0	0	0.102166	0	0	0.163997
XM_127933.1	0	0.21395	0	2.006116	0.320649	0	0	0	0	1.011794	0	0	2.288859	1.428395	0	0	0.462561	0.058045	0.962586	0.06372	0.070551	0.280086	0.950432	0	0	0	0	0.11832	0	0	0.469622	0	0.314979	3.016163	0.582551	0	0	0.748261	0.24701	0	0.465234	0.284612	0	0	0	0	0	0	1.176064
XM_149293.1	0.495103	0	0	4.670356	0.974109	0	0	0	0	1.874989	0	0	3.527149	2.671732	0	0	1.438586	1.24183	0.33057	0.873065	1.1004	0.09533	1.454835	0.84535	0.109511	0	0	0.135068	0	0	0	0	0.973179	3.99186	0.248765	0	0	0.054672	0	0	0.631736	0.034599	0	0.986116	0	0	0	0	0.229153
XM_135038.1	0.344124	0	0	2.91138	0.533564	0	0	0	0.069354	0.981267	0	0	2.432872	1.514875	0	0	0.158157	0.588784	0	0	0	0	0	0.736831	0	0.016807	0	0	0.715055	0.381087	0.097303	0.427928	0.509574	2.656069	0	0	0	0	0	0.168671	0.130713	0	0	0	1.069676	0.571804	0	1.100248	0.281674
XM_131580.1	0	0	0.037434	1.821599	0	0	0	0	0.335177	0.596076	0	0	0.832459	0.807175	0.028605	0.163638	0	0.316857	0	0	0.147308	0.165999	0	0.177127	0	0	0	0	0.80932	0.425942	0	0.028397	0	1.651991	0	0.12219	0.350044	0	0.052545	0.128551	0.221364	0	0	0.544447	1.273189	0	0	1.475815	0
XM_143933.1	0	0	0.023376	1.964988	0.891936	0	0	0.244316	0.462588	0.810258	0	0.289706	1.163325	0.510497	0	0	0	0	0	0	0.262386	0	0.023158	0	0	0	0.060584	0	0.015243	0	0	0	0	1.142162	0.086975	0.406168	0.216714	0	0	0.672588	1.248662	0.139605	0	1.413123	1.234598	0.203688	0	0.950532	0
XM_131582.1	0.045976	0	0.512156	1.651268	0.080272	0	0	0	0.68703	0.516912	0	0	0.900652	0	0.506797	0	0	0	0	0	0	0.154422	0.532543	0.178156	0	0	0	0	0.254228	0.091029	0	0.430515	0	1.403861	0	0.087396	0.618201	0.231592	0.900922	0	0.568915	0	0.064465	0.282646	0.499412	0	0	0.686349	0
XM_125853.1	0	0	1.641633	3.228696	2.043754	0	0.662525	0.994792	0.842943	0.862352	0	0.097623	1.370205	0.439129	0	1.551124	0	0	0	0	0	0	0	0	0	0	0	0	0	0	0.032191	1.075557	0.146055	0	1.399795	1.046241	1.139187	0	0.114781	0	0.553384	0	0	0.243907	0	0.395777	0.396715	0	0.058793
XM_122675.1	0	0.320184	0	6.490289	2.638549	0.728221	0	0	0	0.128265	0	0	3.364868	1.435368	0	2.689938	0	0	0	0	0	0.625262	0	0.035511	0	0.064008	1.459517	0.878225	0	0	0	0.194482	0	0	0	1.685509	0.472373	0.20208	0.141947	0.336515	1.364819	0.655968	0	0	0	0	0.324771	0	0.559455
XM_147557.1	0	0	0	3.515861	0.539456	0.316023	0	0.022919	0	1.33055	0	0.233229	3.126723	2.106004	0	0.444002	0	0.350828	0	0	0.537793	0.202586	0.29123	0.755034	0.033878	0.329806	0	0	0	0	0	0.234591	0	0.103312	0	0.32495	0.371815	0	0	0	0.838223	0	0	0.591038	0.50778	0	0	0.313762	0
XM_122540.1	1.316347	0	0.444911	2.133623	1.297099	0.257829	0	0.112841	0.126922	0.552423	0.473174	0.368103	0.300145	0	0	0.532064	0	0	0.402355	0	0.087972	0	0.18714	0	0	0	0	0	0	0	0.664875	0	0	0.516025	0	0.261141	0	0	0.025708	0	0.161333	0.16018	0	0.509037	0.213377	0.062675	0	0	0
XM_131204.1	0.596657	0.189341	0.362151	1.036093	0.125509	0.102654	0.579439	0.330446	0.11252	0.013466	0.301459	0.150634	0.477367	0	0.333168	0	0.047945	0	0.04275	0	0	0	0	0.545473	0.143154	0.318153	0	0	0	0	0.200849	0.342871	0.309575	0.043895	2.125179	1.150414	0	0.139069	0.143482	0	0	0.026913	0.350448	0.388341	0	0.180721	0.194545	0	0.058208
XM_122086.1	2.309733	0	1.566219	2.427846	1.395569	1.24523	0.766126	0.322348	0.537594	0.858593	0.896442	0.23526	1.231156	0.889269	1.261654	0	0	0	0	0	0	0	0	0.735782	0	0	0	0	0	0	0	0	0.705675	0.54517	0	0.389702	0.230015	0	0	0	0.046533	0.032192	1.174203	1.34417	0.221731	1.241314	0.296446	0	0
XM_122753.1	0.085925	0	0.578394	1.516785	0.930314	0.263786	0.466961	0.33015	0	0.634353	0.377191	0.199593	0.345831	0.407482	0.252283	0	0	0	0	0	0	0	0	0.302464	0	0	0.466947	0	0	0	0.786315	0.766575	0	0.631273	0.192898	0.233321	0	0	0	0	0.777012	0.546528	0.60936	0.386688	0	1.056868	0	0.060622	0
XM_123357.1	0	0.275084	0	7.227654	6.78363	5.044463	0	2.867642	2.540838	1.217729	2.827448	3.509096	7.657929	6.227048	0	0	0	1.507558	0	0	0	0	0.022652	4.352352	0	0	0	0.240756	0	0	5.029335	4.467593	0	0	0.00951	0	0.961835	0.034578	0	0	4.131826	4.132969	0	0	0	0	0	0	0
XM_128650.1	0.371656	0.268424	1.106735	3.544688	1.488625	1.47547	0.644754	0.464947	0.008654	0.120624	1.668937	1.21612	1.156619	0.790272	0	0	0	0	0	0	0	0	0	0	0	0	0	0	0	0	1.581021	2.068852	0.788654	0	0	0.559334	0	0.21013	0	0	0.670107	0.152387	0	0.5558	0.102883	0.025399	0	0	0
XM_128652.1	0	0	1.434257	2.168226	1.682928	1.049439	0.545877	0	0	0	1.631566	1.542032	1.743442	0.984667	0	0.173206	0	0	0	0	0.447166	0	0.605948	0.021857	0	0	0	0	0	0	2.043057	2.516829	0.520898	0	0	0.635089	0.111019	0	0.035774	0	0.503506	0	0	0.289062	0.80006	0	0.277565	0	0
XM_122337.1	0.083374	0.068755	0.776142	0.973777	1.113771	0.440776	0.201632	0.263518	0.172823	0	0.469189	0.413788	0.373362	0.22585	0	0	0.488221	0	0.174408	0	0	0.14723	0	0	0.031089	0	0.064336	0	0	0	0.593872	0.511705	0.304252	0.126976	0.268524	0.02075	0	0	0.106026	0	0.236878	0.27783	0.271019	0	0.306516	0.805967	0.865084	0.226154	0.623166
XM_132704.1	0	0	0.827576	1.343136	1.231148	0.509258	0	0.093987	0.217452	0.073724	0.621257	0.588264	0.486116	0.408773	0	0	0	0	0	0	0.104187	0	0.052397	0	0.399272	0.762518	0.334373	0.040033	0	0	0.719033	0.424651	0.64788	0.72076	0	0	0.282074	0	0.129204	0	0.150267	0	0	0	0	0	0	0	0
XM_130047.1	1.165071	0	1.212536	2.287729	1.725189	0.603767	0.206332	0	0.792867	0.511445	0.48741	1.304768	0.656138	0	0	0	0	0	0	0	0	0	0	0.662553	0	0.632468	0.985808	0.660493	0	0	0.988314	1.130075	0	0.026159	0	0.146402	0.039672	0	0.20039	0	0.31233	0	0	0.109633	0	0.621235	0	0	0
XM_124293.1	0.719612	0	1.510883	2.649102	1.412957	0.716087	0.028369	0.447567	0.000807	0.33615	0.649961	1.013836	1.061156	0	0.200484	0	0	0	0	0	0	0	0	0	0.112709	0.256349	0	0.365736	0	0	0.865247	0.612179	0.633264	0.348914	0	0	0.007155	0	0	0	0.180854	0	0	0.270013	0	0	0.239121	0	0
XM_133429.1	0	0	1.001698	2.101861	1.316991	0.320913	0	0.677783	0.428237	0.285151	0.636689	0.779828	0.395482	0.186937	0	0	0	0	0.007202	0	0	0	0	0	0.19792	0.532584	0	0.150112	0	0	0.72529	0.446181	0.552078	0.048619	0	0	0	0	0	0	0.438204	0	0	0	0	0.220033	0.45412	0	0
XM_122291.1	0	0	0.50724	2.844879	1.73674	0.837309	0.451203	0.765521	0.420489	0.265687	0.766832	0.984346	0.993339	0	0.223213	0	0	0	0	0	0	0	0	0	0.585933	0.647307	0.331307	0.282875	0	0	0.747291	0.960001	1.066699	0.363439	0	0	0.173657	0.055054	0.128531	0	0	0.04682	0	0	0	0.702669	0	0	0
XM_128076.1	0.005732	0.058157	0.86468	0.823077	1.847811	0.709908	0	0.233978	0.247765	0.581451	0.72229	0.473935	0.351105	0.673592	0.187827	0	0	0	0	0	0.019958	0	0	0.208368	0	0.016638	0	0	0	0	0.351787	0.721544	0.140964	0.027675	0	0.010204	0.424713	0.051205	0.057166	0	0.464949	0.414552	0.190772	0.014447	0.107906	0.733785	0.06529	0	0
XM_127627.1	0.22033	0	0.782917	1.442227	1.916241	0.240501	0.510406	0.558476	0.154309	0.137491	0.597546	0.68495	1.135002	0.337851	0.068846	0	0	0	0	0	0	0	0	0	0	0	0	0	0	0	1.721651	0	0.494829	0	0	0.865968	0.685405	0.345238	0.408033	0	0.552151	0.854784	0	0	0	0.771744	0	0	0.203403
XM_128001.1	1.020155	0.880825	1.459577	2.86061	2.588267	1.869976	1.336213	0.944679	0	0.08351	1.547173	1.404505	0.164199	0	0	0	0	0	0	0	0	0	0.098348	0	0	0	0	0	0	0	2.316662	0.029831	0	0.506409	0	0.087287	0.142103	0	0	0	0.577085	0.127358	1.194626	0	0	0.627579	0.741523	0	0
XM_122916.1	0.004993	0	0.728242	1.685074	1.262009	0.32568	0.173487	0.267648	0.460272	0.658816	0.516756	0.816084	0.119102	0.388161	0	0	0	0.351362	0.978152	0	0	0	0.069508	0.180333	0	0	0	0.084886	0	0	0.392162	0.69312	0	0.543782	0	0	0	0	0	0	0	0	0	0	0.167339	0.731097	0.784966	0.142427	0
XM_125476.1	0	0	0.609928	2.0466	1.85282	0.753703	0.409462	0	0.427649	0.287724	1.255064	1.703587	1.058536	0	0	0	0	0	0	0	0	0	0	0	0	0.38304	0.577766	0.004117	0	0	0.152351	0.209459	0.912009	0.768535	0	0	0	0	0	0	0.053103	0	0	0.05702	0.663551	0.923618	1.168658	0.506613	0
XM_131069.1	0	0	0.654411	2.694734	1.330109	0.056718	0	0.178731	0	0.182583	0.275554	0.829721	0.490739	0	0	0	0	0	0	0	0	0	0	0.09455	0	0.347829	0.073318	0	0	0	0.070136	0.070391	0.621054	0.27657	0	0	0	0.069237	0.420883	0	0.228458	0	0.253122	0.575438	0	1.130164	1.078813	0	0
XM_124312.1	0.307837	0	1.024066	2.54905	1.126005	1.154329	0.442814	0.205753	0	0	0.59203	0.603782	0.447305	0	0	0	0	0	0	0	0	0	0	0	0.385285	0.564544	0.123281	0.000776	0	0	0.711746	0.377815	0.208417	0.464808	0	0	0	0.108029	0	0	1.054223	0	0.358428	0.14828	0	1.319005	1.259098	0	0
XM_134636.1	0	0	1.29724	1.876249	1.259114	1.134682	0	0.849532	0.148471	0.016353	0.327523	0.629223	0.862104	0	0	0	0	0	0	0	0.260272	0	0	0	0.234077	0.514869	0	0.273658	0	0	0	0.272667	0.394928	0.161587	0	0	0	0.26991	0.398989	0	0.713525	0.164361	0.144013	0.498518	0	0.901152	0.872347	0	0
XM_124002.1	0.186873	0	1.055431	2.070318	1.457297	1.118041	0.362199	0	0.546287	0.518466	0.19099	0.717776	0.84256	0.197263	0	0	0	0	0	0	0	0	0	0	0.092189	0.59084	0.563358	0.502751	0	0	0.098984	0.142551	0.493814	0.717917	0	0	0	0	0	0	0.459229	0	0	0.667763	0.237531	0.608942	0.285839	0.050274	0
XM_124057.1	1.133834	0	1.225081	2.210227	2.706501	1.499359	0.504544	0.943799	0.951121	1.151303	0	1.165809	1.314776	0.642137	0	0	0	0	0	0	0	0	0	0.249216	0	0.033623	0	0	0	0	0.342874	0	0.519835	1.166853	0	0.026253	0.098542	0.362325	1.020349	0	0.3427	0	0	0.496974	0	1.025151	0.500242	0	0
XM_138980.1	0	0.0677	0.975603	0.980554	1.294956	0.848248	0.343893	0.371501	0.143588	0	0.55163	0.401035	0.34354	0.625814	0	0	0	0	0	0	0	0	0	0	0	0.150249	0	0	0	0	0.09223	0	0.070261	0.235075	0	0.208385	0	0.075419	0.582593	0	0.253792	0	0	0.49644	0.424389	0.761585	0.192097	0	0
XM_124185.1	0	0	1.325984	1.154036	1.218795	0.602722	0	0.140852	0.483545	0.187372	0.747526	0.874279	0.646732	0.587118	0	0	0	0.208414	0	0	0.434722	0	0	0.073258	0	0	0	0	0	0	0	0	0.780681	0	0	0.004198	0	0	0.529954	0	1.090172	0	0.618205	0.927565	0.628892	0.395372	0.179598	0.114955	0
XM_147536.1	0	0	1.095289	1.39842	1.265291	0.38481	0	0	0.000278	0.128023	0.712389	0.953296	0.231262	0.253054	0.596002	0	0	0.141641	0.040205	0.073925	0.748035	0.293889	0.692228	0	0	0	0	0	0	0	0.393548	0	0.43899	0	0	0	0	0	0	0	0.374014	0	0	0.281862	0.57397	0	0.061149	0.101014	0
XM_128346.1	0	0	1.733605	1.936052	1.848194	0.28191	0	0.837589	0	0.564844	0.865528	1.390093	1.16563	1.135123	0	0	0	0	0	0	0.150142	0	0	0.084728	0	0	0.139729	0.564713	0	0	0.432886	0	0.17571	0.819402	0	0	0	0	0	0	1.201924	0.242357	0	0.675038	0.560452	0.367265	0.533212	0	0
XM_125111.1	0	0.005654	1.288762	1.523263	1.683689	0.938412	0.078052	0	0	0	0.918709	0.899659	0.819476	0.747495	0.167875	0	0	0	0	0	0	0	0	0.631232	0	1.104341	0.373146	0.098458	0	0	0	0	0.112055	0.157609	0	0.035985	0.010955	0	0	0	0.407689	0	0	0.112557	0.158093	0.527369	0.388285	0	0
XM_130632.1	0.04873	0	0.886646	1.444185	1.274249	0.227319	0	0.062365	0.016962	0.184004	0.730634	0.593638	0.638044	0.202267	0	0.563602	0	0	0.234643	0.110147	0	0.035111	0	0	0	0.081442	0	0.081353	0	0	0.207861	0.164849	0.561469	0.675322	0	0	0	0	0	0	0.061957	0	0	0	0	0.157118	0	0	0
XM_129762.1	0	0	0.955753	2.190792	2.218749	0.870363	0.236217	0.316677	0.113851	0.189818	1.050885	1.054818	0.940837	0.184369	0	0	0	0	0	0	0	0	0	0	0	0	0	0	0	0	0	0	1.148218	0.396489	0	0.828772	0.637724	0.968402	0.695079	0.019856	0	0.436916	0	0	0.206676	0.334316	0.334086	0	0
XM_123076.1	0.070932	0	0.790472	1.610141	1.104971	0.662978	0	0.098498	0	0	0.809112	0.363728	0	0.020301	0	0.049086	0.227815	0	0	0	0	0	0	0	0.473354	0.142075	0.110899	0	0	0	0	0.460687	0.741182	0.215356	0.50556	0	0	1.083742	0	0	0.472957	0	0.076712	0	0	0.144108	0.145786	0	0
XM_144869.1	0	0	0.538411	2.574843	0.542196	0	0	0	0.424249	0.119374	0.753694	0.54493	0.58358	0.786319	0.373128	0	0	0.815489	0.004825	0	0.72306	0	0	0.494724	0.004574	0	0	0	0	0	0	0.667344	0.792249	0.651378	0	0.364447	0.480212	0	0	0	0.505825	0	0.603926	0.536757	0.552921	0	0	0.151746	0
XM_148998.1	0	0	0.655501	2.18648	0.823998	1.183461	0.375957	0.735369	0.589209	0.60372	0.332312	0.485581	0.472718	0.132048	0	0	0	0	0	0	0.665543	0.693958	0.487544	1.139081	0	0	0	0	0	0	0	0.142445	0.267526	0.565045	0	0.322087	0	0	0	0	0	0	0.701723	0.011855	0	0.056261	0.188288	0	0
XM_133742.1	0	0	0.355603	1.137384	0.352054	0.429042	0.41739	0	0.698673	0.065985	0.172172	0.396228	0.275644	0	0	0	0	0	0	0	0	0	0	0.39004	0.135036	0	0	0	0	0	0.122314	0.04706	0.340798	0	0	0.611278	0.175512	0.149133	0.431233	0.309862	0	0.043804	0.025156	0.400845	0	0.380287	0.131128	0	0.019561
XM_128484.1	0	0.133651	0.346312	1.565306	0.675463	0.996946	0	0	0.880831	0.353046	0.096212	0.147133	0.454829	0	0.044733	0	0	0	0	0	0.354869	0	0.02676	0.620145	0.002673	0.111366	0	0	0	0	0	0.213204	0.389102	0	0	0.067272	0.49845	0.120063	0.252548	0.325516	0	0.039694	0	0.472789	0	0.01999	0	0	0
XM_131031.1	0	0.312859	0	1.232872	0.412516	0.656288	0.410087	0	0.790219	0.49722	0.087348	0.482055	0.440765	0	0.08786	0	0.109217	0	0	0	0	0.289542	0	0.059153	0.150812	0.637631	0.171989	0	0	0	0.274081	0.664334	0.479405	0	0	0	0.578641	0.261622	0.477828	0	0	0.172683	0	0.397369	0	0.488977	0	0	0
XM_128507.1	0	0.224613	0.189359	0.820575	0.495729	0.555533	0.185519	0	0.479735	0.232452	0	0.31117	0.062951	0	0	0.054935	0	0.112617	0	0	0	0	0	0.38702	0.313006	0.073459	0.274414	0.037873	0.4674	0.294999	0.414019	0.566431	0	0	0	0.079346	0.642124	0	0.442448	0	0	0	0	0.093328	0	0	0	0	0
XM_132449.1	0	0.163657	0.29976	1.011048	0.441183	0.384381	0.207976	0	0.820302	0.509885	0	0.388807	0.234311	0.265584	0	0	0	0.398417	0	0	0	0	0	0.424514	0	0.266926	0.886266	0.091211	0.362611	0	0.132401	1.00339	0	0	0	0.206242	0.645057	0	0.890045	0	0	0	0	0.112655	0	0.591284	0	0.084292	0.175482
XM_134396.1	0.145281	0	0	1.346136	0.380298	0.93506	0	0.6465	0.627697	0.702719	0.0282	0.474051	0.915256	0	0	0.392714	0	0.362159	0	0	0.541752	0	0	1.021004	0.326199	0.481787	0.327312	0	0	0	0	1.251788	0.272688	0	0	0.648545	0.394533	0.297945	0.031546	0	0	0.823128	0.796814	0	0	0.369784	0	0	0
XM_135701.1	0	0.464687	0.273017	1.244335	0.70079	0.635836	0	0	0.537228	0.36536	0.249466	0.613891	0.489648	0	0.425561	0	0	0.213021	0.470483	0.267767	0.764315	0	0.156428	1.251234	0	0.013971	0	0	0	0	0	0.687501	0.221029	0	0	0.260081	0	0.676312	0.650167	0.067791	0	0.011049	0	0.679241	0	0	0	0	0
XM_138394.1	0	0.848164	0.352477	1.014909	0.386045	0	0	0	0.552697	0.356218	0	0.764423	0.461565	0.56684	0	0	0.089373	0.20782	0.111372	0.674973	0.37171	0	0	0.521394	0.508911	0.032922	0	0.475283	0	0	0.239489	0.461279	0	0	0.008841	0	0.065093	0.304712	0.431079	0	0	0	0	0.177404	0	0.259954	0	0	0
XM_132228.1	0	0.453282	0.693548	1.350814	0.89181	0.772676	0.227537	0.768391	0	0.373309	0.866491	0.971947	1.285011	0	0	0	0	0	0	0	0	0	0	0.345778	0.285636	0.462275	0	0	0	0	0.659373	0.412617	0.82581	0.49116	0	0.052248	0.413135	1.153569	1.118511	0.170225	0	0.451953	0.182058	0	0	1.301875	1.263219	0	0
XM_127594.1	0.021715	0	0.621758	1.13762	1.133417	0.713164	0.09284	0.772794	0.236852	0	0	0.453452	0.418986	0	0	0	0	0	0	0	0	0	0	0.040645	0.506677	0.123669	0	0.098967	0	0	0.529601	0.641731	0	0.341645	0	0.442675	0.282244	0.68095	0.65422	0	0	0.123082	0	0	0	1.013753	0.954077	0	0.235722
XM_132358.1	0	0	0.172778	1.815837	1.074554	0.513615	0	0.516665	0.28202	0.289357	0	0.262288	0.04935	0	0.105463	0	0	0	0	0	0	0	0	0.879351	0.390358	0.728752	0.128684	0.356234	0	0	0.817518	1.401839	0.027995	0	0	0	0	1.172512	1.299795	0.004581	0	0.291015	0	0	0	0.770396	0.29872	0	0
XM_148854.1	0	0	0	2.102425	1.252974	0.110219	0	0.826452	0	0.093149	0.30487	0.909149	0.654465	0	0	0	0	0	0	0	0	0	0	1.617615	0.116425	0.728355	0.45978	0.299781	0	0	1.339739	0.935543	0.825776	0.055019	0	0.510018	0.501272	0.910249	0.855264	0	0	0.349823	0	0	0	0	0	0	0
XM_132222.1	0	0.511948	0.34247	0.893836	0.955967	0.194624	0.630594	1.502918	0.697983	0.145357	0.410802	0.356835	0	0	0	0	0	0	0	0	0	0	0	0	0.203492	0.089195	0	0.154904	0	0	1.20488	0.467796	0.224573	0.153187	0	0	0	0.636824	0.228637	0.048729	0	0.888054	0	0	0	0	0	0	0
XM_133802.1	0	0.408036	0.749404	2.868049	1.430589	0	0	1.737422	0.75413	0.894197	1.166186	1.060232	1.4478	0.31642	0.910564	0	0	0	0	0	0	0	0	0	0	0	0.500362	0	0	0	1.701197	0.439302	1.424207	0.059406	0	0.491122	0.437738	1.771193	0.813248	0.896684	1.103083	0.526829	0	0	0	0	0	0	0
XM_122985.1	0.33714	1.05499	0.288923	1.273849	1.486135	0	0	1.555396	0.009506	0.376665	0.118177	0	0.600091	0	0.712707	0	0	0	0	0.908431	0	0	0	0	0.304197	1.125872	0.606732	0.72675	0	0	1.992705	0.457833	1.200308	0.388519	0	0.4441	0	0.719245	0	0	0	0.211631	0	0.240201	0	0.140392	0	0	0
XM_131438.1	0.564907	0.244828	1.464865	3.123721	1.419819	0.659366	0	1.477064	0.784615	0.700815	0.791637	0.223746	0.082742	0	0.884239	0	0	0	0	0	0.359757	0	0	0	0	0	0	0.556885	0	0	1.59696	1.630616	0.060478	0	0	1.70927	1.868572	0.776533	0.16109	0	0.606247	0.516831	0	0	0	0	0	0	0
XM_134674.1	0	0	0.379904	2.131968	0.462136	0	0	0.775757	0.61285	0.512699	0.461209	0.517128	0.498425	0.229485	0.053269	0	0	0	0.084873	0	0	0	0	0	0	0	0	0.275623	0	0.360234	1.840283	1.010711	0.613746	0.243768	0	0.366701	0	0.003981	0.143522	0	0	0	0.386213	0.210299	0	0.781283	0.529145	0	0
XM_123817.1	0	0.654374	0.443858	3.982501	0.835181	0.236704	0	0	0.788672	0.552837	1.017907	0.216626	0.397776	0.241236	0	0	0	0	0	0	0	0	0	0	0	0	0	0	0	0	1.613783	1.040397	1.557981	0.214792	0	0.872808	0.209891	0.136444	0.219176	0.42994	0.341868	0	0	0.118411	0	0.871889	0.115114	0	0
XM_125052.1	0.482531	0.783056	0.851805	2.842836	1.091782	0	0.39027	0.637098	0.392467	0.578093	0	0.401565	0.246729	0.320464	0.045519	0	0	0	0.079499	0.009482	0	0	0	0	0	0	0	0.457961	0	0	0.47202	0.408111	0.349135	0	0	0	0	0.386282	0.711559	0	1.307634	0	0.938331	0	0	1.269494	1.302107	0	0
XM_150083.1	0.793017	0.401987	1.161537	2.343915	1.021369	0	0	0.953706	0.561429	0.880821	0	0	0.820404	0.640606	0.094513	0	0	0	0	0	0	0	0	0	0	0	0.221834	0.623759	0	0	1.179533	0.917811	0.07999	0	0	0.124712	0	0.087788	0.850782	0	1.123401	0	0	0.078323	0	0.915802	0.255934	0	0
XM_135254.1	0.167449	0	0.915	1.314852	1.277641	0	0	1.275952	0.279045	0.883619	0	0.402082	0.23273	0.285574	0.052026	0	0	0	0	0	0	0	0	0	0	0.122766	0	0	0	0	1.399337	0.611832	0.376301	0.254535	0	0	0.278307	0.237552	0.78297	0	0.018763	0	0	0.934616	0	0.792523	0.634228	0	0
XM_133975.1	0	0.280374	0	1.644251	0.797592	0.057144	0.274404	0.32503	0.546123	0.063787	0	0.888886	0	0	0	0	0	0	0	0.301714	0	0	0	0	0.036396	0.190378	0.311199	0	0	0	1.234684	0.255337	0	0	0.004252	0	0	0.057538	0.268102	0	0	0.461019	0.519149	0.721917	0	0.832927	0.613652	0	0
XM_131648.1	0	0.354218	0	0.957216	0.155703	0	0	0.072769	0.320902	0.151334	0.000676	0.221981	0.267221	0	0	0	0	0	0	0.335666	0	0	0	0.03547	0	0.345087	0.110013	0.142582	0	0	0	0	0.493209	0	0	0.886973	0.370164	0.574645	0.747847	0.277619	0	0	0.511976	0.13865	0	0.718677	0	0	0.019363
XM_148028.1	0	0.046807	0.200139	0.90549	0.134229	0	0	0.290696	0.340218	0	0	0	0.124954	0	0.001933	0	0	0	0	0.257747	0	0	0	0	0	0.145771	0.188167	0.004381	0	0	0.019574	0	0.462279	0	0	0.505291	0.391266	0.671406	0.504177	0.372317	0	0	0.511354	0.179395	0	0.504832	0.23328	0	0
XM_148515.1	0	0.218371	0	1.33099	0.086286	0.101951	0	0.201217	0.487288	0.000932	0	0.068036	0.099226	0	0	0	0	0	0	0	0	0	0	0	0.056407	0.138094	0	0	0	0	0.128772	0.18254	0.673539	0	0	0.461899	0.367872	0.594532	0.760823	0.705119	0.119223	0	0.595367	0.556114	0	0.357867	0	0	0
XM_129850.1	0	0.015367	0	1.071014	0	0	0	0.660714	0.308888	0	0.049791	0.019865	0	0	0	0	0	0	0	0.299687	0	0	0	0	0.043412	0.489722	0	0	0	0	0.048335	0	0.630727	0.164615	0	0.292348	0	0.648202	0.374939	0.537503	0	0.044068	0.357644	0.196886	0	0.398081	0.062764	0	0.284183
XM_135528.1	0	1.032417	0.793564	3.095404	1.289737	2.146948	1.148905	1.46181	0	0	0.595476	0	0.250995	0	0.510017	0	0	0	0	0	0	0	0	0	0	0	0	0	0	0	0	0.266689	2.539904	0.785491	0	0	0	2.791013	1.638984	2.507388	0.203851	0	0.719717	0	0	1.191586	1.450565	0	1.095289
XM_122544.1	0	0	0.134251	2.299283	0.535516	1.024487	0	0	0.332003	0.554856	0	0.209589	0.375125	0.035449	0	0	0	0	0	0	0	0	0	0	0	0.32025	0	0	0	0	0.281437	0.111444	0.852271	0.352902	0	0	0	1.357438	1.44874	1.183362	0	0.407738	0.604745	0.880411	0.235968	0.730743	0.866818	0	0
XM_129271.1	0	0	0	1.8378	0	0.530954	0	0.396594	0	0	0	0	0.196768	0	0.656774	0	0	0	0.131909	0.020653	0	0	0	0	0.854659	0.298457	0.286674	0.367072	0	0	0.29566	0	0.83895	0	0	0.220875	0	1.390033	0.599537	0.417306	0	0.66061	0.418201	0.527732	0	0.490572	0.684861	0	0.015005
XM_127983.1	0	0.746623	0.023998	1.154733	0	0.524293	0.247206	0.363619	0.06114	0	0	0	0	0	0.429964	0	0	0	0.550061	0.169931	0	0	0.020813	0.112278	0	0.199444	0	0	0	0	0	0	0.745892	0.198561	0	0.255087	0	1.055109	0.347464	0.719038	0	0.464227	0.519216	0	0	0.32826	0.715688	0	0.01047
XM_127766.1	0	0.749665	0.498287	1.517621	0	0.838305	0.420854	0.495386	0	0.092801	0.368857	0.209271	0	0	0.334324	0	0	0	0	0	0	0	0	0.49705	0	0	0	0	0	0	0.667001	0.782461	0.343279	0.174374	0	0.411202	0	1.460757	0.642939	1.17124	0	0.742361	0.702626	0.439025	0	0.343101	0.663841	0	0.233494
XM_124158.1	0.183047	1.755104	1.117555	1.008695	1.286854	0	0	0.401755	0	0	0.367915	0.106022	0	0	0	0	0	0	0	0	0	0	0	0.374303	0	0	0	0	0	0	0.8542	1.901763	0.495854	0.536802	0.051403	0.019802	0	1.81803	1.383891	2.380659	0	0.602007	1.161929	0.764685	0	0.467808	0.206804	0	0
XM_130886.1	0	0.856138	2.028786	1.802972	0	0.475217	0.339902	0.42218	0	0	0.259213	0.407831	0.60161	0	0.242924	0.04422	0.359549	0	0	0	0	0	0	0	0	0	0	0	0	0	0	0	2.014372	0.589564	0	0	0	1.906145	1.302376	1.403498	0.759248	1.47707	2.344798	0	0	0.148143	0.425241	0	0.300887
XM_124996.1	0	0.630762	0.110734	1.240327	0	0.175358	0	0	0.062241	0	0.104172	0	0	0	0.416715	0	0	0	0.061724	0.15823	0	0	0	0	0.008494	0	0	0	0	0	0	0.20773	0.204246	0	0	0.288572	0.41576	0.512157	0.395295	0.33644	0	0.732483	0.972177	0.494528	0	0.314098	0.158302	0	0
XM_127631.1	0	0.415803	0.530954	1.894673	0.062081	0.205563	0	0.234607	0.440532	0.08312	0.274942	0.373849	0.110518	0	0.077305	0	0	0.007367	0.827186	0.271044	0.219615	0	0	0	0	0	0	0	0	0	0.503245	0.624127	0.09148	0	0	0	0	0.778058	0.412179	0	0	0.382338	0.585129	0	0	0	0.108262	0	0
XM_132165.1	0	0	0.014212	2.106287	0.414612	0.026371	0.047572	0.44962	0.160299	0.181261	0	0.487248	0.585564	0	0.037179	0	0	0	0.050573	0	0	0	0	0	0	0	0	0	0	0	0.08388	0.268705	0.620196	0.110553	0	0.047035	0	0.423653	0.010048	0.890084	0	0.398778	0	0	0	0.411507	0	0	0
XM_123679.1	0.010542	0	0	3.438559	0	0	0	0.694466	0	0.111855	0	0	1.969796	0.990556	0	0.504793	0	0	0	0	0	0	0	0	0	0	0	0	0	0	0	0.001596	0.583899	0.035039	0.149895	0.448821	1.368678	0.644557	0.109378	0.604909	0.221687	0.644728	0.09836	0	0	0.913363	0.910018	0	0.773431
XM_125471.1	0	0.579699	0	1.26251	0.303213	0.258191	0.362603	0	0.010557	0	0	0	0.638987	0.062624	0	0	0.03159	0.023503	0.393836	0	0	0	0.088541	0	0	0	0	0	0	0	0	0.021924	0.745247	0.593552	0	0.089671	0.340237	0.565529	0.452953	0.148387	0.319958	0.482518	0	0	0	0.650047	0.414253	0	0
XM_130215.1	0	0.122489	0.462421	1.160207	0.185005	0.316924	0	0	0	0	0	0	0.22931	0	0.143335	0	0	0	0.391794	0.098534	0.227511	0	0.087091	0.179318	0	0	0.025264	0	0	0	0	0	0.548769	0	0	0.299028	0.460588	0	0.167005	0	0	0	0	0.317912	0.283828	0.664576	0.249424	0.26526	0.096501
XM_134459.1	0	0	0.568874	2.444332	1.711048	0.187723	0	0.327439	0	0	0.527571	0.82258	0.950058	0	0	0	0	0	0	0	0	0	0	0	0	0	0	0	0	0	0	0.131665	1.05125	0.004112	0	2.13099	0.321068	0.553391	1.076069	0	0	0.11108	0	0	0.050598	1.356222	1.128601	0.148595	0.101862
XM_122252.1	0	0	0.248547	0.769144	0	0	0	0.23541	0.03272	0	0	0.205495	0.372197	0	0.160082	0	0	0	0	0	0	0	0	0	0.631626	0.354751	0	0.374717	0	0	0.135083	0.133285	0	0.117066	0	0.347339	0.59083	0.807715	0.244174	0.153176	0	0	0.622413	0	0	0.196848	0.590508	0	0.097526
XM_124937.1	0	0	0	1.734555	0.267244	0	0	1.073825	0.284154	0.572681	0	0.2322	0.591177	0	0.57377	0	0	0	0	0	0	0	0	0	0	0	0	0	0	0	0.675686	1.276634	0.911844	0	0.324959	0	0.183269	1.225938	0.798247	0.686147	0	0.459574	0.895312	0.448065	0	0.827644	1.450538	0	0.010481
XM_147359.1	0	0	0.315862	0.918524	0.384605	0.109706	0.140045	0.786167	0.6392	0	0.330983	0.69278	0.822453	0	0	0	0	0	0	0	0	0	0	0	0.341373	0	0	0.096521	0	0	0.617378	0.907263	0.554286	0.34462	0	0	0.566547	0.159215	0	0.024744	0	0.820843	0.376831	0	0	0.314176	0.684848	0	0
XM_148916.1	0	0	0.048795	1.657453	1.70588	0.654522	0.185688	0.877927	0.262569	0.480969	0.122826	0.344828	0.645341	0	0.128264	0	0	0	0	0	0	0	0	0	0	0	0	0	0	0	0.582332	0.757187	1.477614	1.3033	0	0.830246	0.659928	0	0	0	0.952586	0.245419	0.773393	0.16149	0	0.271734	0.444223	0	0
XM_122627.1	0.234461	0.556638	0	1.020064	1.01934	0.553482	0.275567	0.189004	0	0	0	0.171424	0.146433	0	0.001854	0	0.177452	0	0	0	0	0	0	0	0.115165	0	0.028795	0.077351	0	0	0.301725	0.721079	0.439494	0.647648	0	0.327631	0.363753	0	0	0.245226	0	0.09463	0	0	0	0.509113	0.213669	0	0.05719
XM_128664.1	0	0.812995	0.193058	0.724157	0.596787	0.18473	0	0	0	0	0	0	0.596539	0	0.068824	0	0	0.233192	0.414738	0	0	0	0.011165	0.49444	0.041258	0	0.186076	0.545528	0	0	0.638033	0.538756	0.155423	0	0	0.442356	0.60149	0	0.115817	0	0	0	0.288029	0	0	0.429915	0.44296	0	0
XM_131919.1	0	0.944506	0	1.243124	0.28516	0	0.145429	0.221043	0.169639	0	0	0	0.526028	0	0	0	0	0.383489	0.601025	0	0.33193	0	0.070372	0.670672	0	0.527037	0	0	0	0	0.433833	1.66266	0	0.17335	0	0.545144	1.1663	0.059851	0.349777	0	0	0.083004	0.430756	0.665355	0	1.251634	0.832628	0	0
XM_127591.1	0	0.352126	0	1.343345	0.693277	0.239154	0.274768	0.539092	0.091804	0	0	0.521487	0.57846	0	0.370349	0	0	0	0.646253	0.343578	0	0	0	0.68891	0.25101	0.574808	0	0	0	0	0.292487	0.90819	0.326371	0.084467	0	0.264519	0.436732	0.17375	0.225088	0	0	0	0.669495	0	0	0.337962	0.323416	0	0
XM_129142.1	0	0.414287	0.115857	0.998251	0.348753	0	0.07496	0.327232	0.354421	0.405132	0	0.295849	0.25396	0	0.266451	0	0	0	0	0	0	0	0	0.145122	0	0	0	0.070463	0	0	0.378416	0.634127	0	0	0	0.082112	0.168887	0.304409	0.1665	0	0	0	0.296243	0.175257	0	0.740818	0.293288	0	0.227779
XM_123345.1	0	0.559864	0.451742	1.090065	0.361969	0.162402	0	0.83091	0.48522	0.142608	0	0.161784	0.396145	0	0.113874	0	0	0	0	0.026232	0	0	0	0	0	0	0	0	0	0	0	0.659778	0.376379	0.208787	0	0.148084	0.118482	0.272	0	0.045625	0	0.357896	0.371719	0	0	0.718606	0.684924	0	0.19476
XM_133625.1	0	0.775217	0	1.099723	0.300882	0.018195	0	0.589944	0.26707	0.178232	0	0	0.539383	0	0.240417	0	0	0	0	0.45152	0	0	0	0	0	0	0	0	0	0	0.620225	0.940935	1.423633	0.611302	0	0	0.722528	0.856238	0.554538	0.378391	0	0.122519	1.387812	0	0	1.293834	1.227282	0	0.766845
XM_133832.1	0	1.120367	0.657151	1.278266	0.015744	0	0	0	0	0	0	0	0.298359	0	0.094289	0	0	0	0.353487	0.114106	0	0	0	0.116728	0.409016	0	0.267001	0.006852	0	0	0	0.23906	0.884529	0.483797	0	0.325109	0.679721	0.586215	0.328063	0	0	0.317391	0.76672	0	0	0.80959	0.489594	0	0.296374
XM_134380.1	0.447147	0.787906	0.125224	1.209084	0.46953	0	0	0	0	0	0	0.052318	0.35668	0	0.26256	0	0	0	0	0.099379	0	0	0	0	0.027086	0.436533	0.117247	0	0	0	0	0.089647	0.300179	0	0.14221	0.604673	0.426644	0.227649	0	0	0	0.206285	0.556296	0	0	0.868559	0.938041	0	0.085793
XM_132725.1	0.31065	0.733376	0.436299	1.159332	0.633302	0.054219	0	0	0.029721	0.075903	0	0	0.280841	0	0	0	0	0	0.06434	0.390698	0	0	0	0.434971	0	0	0	0	0	0	0	0.652368	0.470674	0.038031	0	0.908229	0.690081	0.744082	0.502169	0.525831	0	0.216995	1.04502	0.622612	0	1.278648	0.583112	0	0
XM_149609.1	0	0.380098	0.419449	0.886978	0.567048	0.264735	0.133822	0	0	0.115804	0.078246	0.115048	0.380467	0.202874	0	0	0	0	0	0.021787	0.026246	0	0	0	0	0	0	0	0	0	0	0.433731	0.440451	0	0	0.414971	0.847037	0	0.293665	0	0.196572	0	0.433944	0.638507	0.069115	0.916235	0.274348	0	0
XM_123579.1	0	1.688897	0	1.439546	0.97395	0.552265	0.975911	2.470237	1.411801	1.108232	0.655057	0.98845	1.374805	0	2.416759	0	0	0	0	0	0	0	0	0	0	0	0	0	0	0	0.808344	0.969145	1.630607	1.473368	0	0.213792	0	1.785095	0.758283	0	0	0.075023	0	0.797958	0	1.647693	0.857988	0	0
XM_134537.1	0	0	0	1.163592	1.270276	0	0	2.076398	0.83495	0.313051	0.742575	1.11107	1.289547	0	0.827476	0	0	0	0	0	0	0	0	0	0.347673	0.200509	0	0	0	0	0.18723	0.86465	1.129308	0.397468	0	0.29876	0.245398	0.352882	0.140798	0	0	0.397173	0	0.198878	0	1.211992	1.225106	0	0.919741
XM_126745.1	0	0.341674	0.042598	0.7579	0.287662	0.413341	0	0.862791	0.101689	0.603117	0.482392	0.45282	0	0.210339	0.261494	0	0	0	0	0	0.175258	0	0	0.677059	0	0	0	0	0	0	0.620062	0.034853	1.095534	0.498112	0	0	0	0.346126	0.470306	0	0	0	0.317714	0.380153	0	0.986673	0.847649	0	0
XM_135235.1	0	0	0.846052	2.229589	0.781542	0.622392	0.674609	1.128848	0.373799	0.544482	0.592332	0.15004	0.697689	0	0.005317	0	0	0	0	0	0	0	0	0	0	0	0	0	0	0	1.221277	0.700323	1.319344	0.120525	0	0	0.416902	0.33472	0.509209	0	0	0	0.11919	0.811881	0	1.334809	0.841055	0	0
XM_132577.1	0	0.505782	0	2.241182	0.809617	0.9072	0.617354	0.440504	0.723539	0.439769	1.240954	0.348612	0.455123	0	0	0	0	0	0	0	0	0	0	0.431076	0	0	0	0	0	0	0	0	1.370733	0.706273	0	0.078901	0.265994	0.270949	0	0	0	0.120962	0.17864	0.457158	0	1.61538	0.787093	0	0
XM_133748.1	0	0.585514	0.030764	1.005949	0.285341	0.665703	0.613313	0.586784	0.512744	0.375835	0.856474	0.844693	0	0.082626	0.232038	0	0	0	0	0	0	0	0	0	0	0	0	0	0	0	0.106672	0.308505	0.466745	0	0	0.097493	0	0.41692	0.513785	0	0	0	0	0.081188	0	0.736365	0.549711	0	0.002157
XM_128046.1	0	0	0	1.443265	0.425788	0	0	1.146705	1.462965	1.150029	0.914686	1.902266	1.336376	0	0.270358	0	0	0	0.148141	0	0	0	0.054195	0	0.069299	0.187964	0.65024	0.191609	0	0	0.165349	0	0.294935	0	0	0	0	0	0.36846	0	0	0.548474	0.527322	0.171504	0	1.222014	0.645222	0	0.509805
XM_146498.1	0	0	0	2.457495	0.799149	0.09661	0.259554	2.176444	1.586836	1.246516	0	1.131923	0.258481	0	0.225946	0	0	0	0	0	0	0	0.330323	0	0	0	0	0	0	0	0.559775	0.221392	0	0.670363	0.286525	0	0	0.644931	0.620052	0.330383	0	0.345984	0	0.197887	0	0.907772	0	0	0.203968
XM_123295.1	0	0	0.016954	1.902869	0.901002	0.480204	0	2.531986	1.766438	0.78533	1.045363	1.620132	1.425559	0	0.69764	0.092889	0	0	0	0	0	0	0	0	0	0	0	0	0	0	0.82926	0.812855	0	0	0	0.294083	0	0.917136	0.30097	0	0	0.931102	1.707566	0	0	0.514703	0.528511	0	0.530857
XM_148168.1	0	0.275316	0	2.311786	0.406492	0	0.140786	2.414939	2.531721	2.459429	1.471382	2.88768	1.075729	0.447615	0.450427	0	0	0	0	0	0	0.960976	0	0	0	0.76687	0	0.469294	0	0	1.004955	0	0	0	0	0.220395	0	1.320789	1.048421	0	0	3.575018	1.102944	0	0	0	0	0	0.366441
XM_131692.1	0	0.410434	0	1.130545	0.703666	0.627615	0	1.530299	1.07649	1.15726	0.732412	1.379741	1.291621	0	0.125586	0	0	0	0	0	0	0.28363	0	0	0	0	0	0	0	0	0	0	0.497687	0	0	0	0.192449	1.380422	1.407366	0.486565	0	1.123708	0.705078	0	0	0.465755	0.648865	0	0.781302
XM_126840.1	0	0	0	2.070176	0.249651	0	0	1.254643	1.235823	0.843336	0.719687	1.122998	1.603613	0	0.92605	0	0	0	0	0	0	0	0	1.214091	0	0	0	0	0	0	0.271996	0.183821	0.612877	0.037987	0	0	0	1.595053	1.090443	0.800832	0	1.422718	0.802049	0.623656	0	1.173219	1.636629	0	0.988711
XM_130991.1	0	0	0	2.281006	0	0	0	1.297655	1.661441	1.04587	0.694728	1.414001	1.025223	0.300894	0.595084	0	0	0	0	0	0	0	0	0.442487	0	0	0	0	0.237431	0	0.316777	1.389788	0	0.379121	1.045445	0	0	0.728094	0.22895	0	0	1.311076	1.145575	1.049002	0.132877	1.077028	1.915895	0	2.191149
XM_130536.1	0	0	0.088033	2.231121	0.505476	0	0	2.437206	1.596667	1.364404	1.294207	2.091838	1.6589	0.770182	1.845548	0	0	0	0	0	0	0	0	0.81723	0	0.096439	0	0	0	0	0	0	0.934651	0	0	0	0	1.1104	0.717699	0	0	0.564722	1.775344	2.257273	1.630191	2.04654	2.610824	0.992444	0.716725
XM_124406.1	0.075461	0	0.486198	1.330978	0.047356	0	0	1.564219	1.427494	1.686225	0.852594	1.000437	1.244509	0.663573	0.420221	0	0	0	0	0	0	0	0	0	0	0	0	0	0	1.42806	0.082636	0.285822	0.289187	0	0	0	0	0.360123	0.416723	1.396584	0	0.672748	1.008563	1.074023	0.280545	1.560794	0.80163	0.350774	0.698984
XM_142540.1	0	0	0	1.304681	0.36469	0.042359	0.32267	1.667723	2.023465	1.803908	0.030536	0.569321	0.698204	0.596579	0.690832	0	0	0	0	0.14804	0	0	0	0.293306	0	0	0	0	0	0	0	0.582307	0	0	0	0.299825	0.537168	0.345475	0.716865	0	0	0	1.095621	0.493214	0.29545	1.195483	1.328327	0.606111	0.762008
XM_127859.1	0	0.21957	0.226128	1.145606	0.186696	0.172906	0	0.720008	1.092972	0.767438	0	0.509876	0.041429	0	0.163758	0	0	0	0	0.016175	0.19538	0	0.095339	0	0	0	0	0	0	0	0	0.403204	0	0	0	0	0	0.10175	0.883609	0	0	0	0.602465	0.501524	0	1.048626	0.617733	0	0.343236
XM_128629.1	0	0.342847	0.132959	0.438223	0.266043	0.313168	0.014458	0	0.132598	0	0	0.242782	0	0	0.269972	0	0	0.080714	0.085539	0.629551	0.018567	0	0	0.288041	0.20166	0.331537	0.030295	0.200708	0	0	0	0	0.434929	0.047934	0	0	0	0.488074	0.554232	0	0	1.302064	0.454686	0	0	0.532525	0.147421	0	0
XM_125004.1	0.644183	0.538111	0.125756	1.466561	0.847557	0.822727	0.760182	0.19482	0.793272	0.335621	0.797164	0.749195	0.40416	0	0.774651	0	0	0	0	0	0	0	0	0.139265	0	0	0	0	0	0	0	0	0.721424	1.235435	0	0.325986	0.351933	1.119015	0.955976	0.120656	0	1.563492	0.670546	0	0	1.205097	0.100723	0	0
XM_129199.1	0	0.16785	0.648427	3.111326	0.816367	0.060371	0	0	1.092774	1.210584	0.723673	1.388829	1.595422	0.290445	0.653344	0.829491	0	0	0	0	0	0	0	1.426827	0	0	0	0	0	0	0	0	2.087665	0.571353	0	0.364209	0	1.508948	1.711858	0.141834	0	0.890244	0	0.185165	0.748757	2.659777	1.119404	0	0
XM_125598.1	0	0	0	1.032887	1.365719	0.569904	0.336675	0.92007	1.261605	1.234079	0	0.017547	0.254945	0	0.23657	0.242392	0.209071	0	0.378533	0	0	0	0	1.072788	0	0	0	0	0	0	0	0	1.03903	0	0	0.118001	0	1.121959	0.763926	0.487469	0	0.960295	0.172875	0.216912	0.03892	1.124965	0.558546	0	0
XM_123785.1	0	0.375928	0.25976	0.730332	0.495239	0	0.568128	0	0.341617	0	0.705684	0.333939	0.18703	0	0	0	0	0	0.242003	0	0	0	0	0	0.098025	0.310353	0.44634	0	0	0	0.26249	0.282942	0.386031	0	0	0.395537	0.052156	0.380094	0.1908	0.173495	0	0.388157	0	0.066412	0	0.31113	0	0	0
XM_133326.1	0	0.402689	0.064363	1.373391	0.44749	0.270593	0.508187	0	0.616631	0.108943	0	0.563198	0.255214	0	0	0	0	0	0	0	0	0	0	0	0.708186	0.311681	0	0.239159	0	0	0	0.620746	0.132882	0	0.200826	0.210272	0.468581	0.255328	0.205138	0	0	0.17847	0	0	0	0.000037	0.10776	0	0.372046
XM_134039.1	0	0.826121	0.204433	1.394288	0.161538	0.578788	0.435561	0.148822	0.499296	0	0	0.445943	0.32398	0	0	0	0	0	0	0	0	0	0	0.450827	0.54205	0.609503	0.652396	0.676902	0.062264	0	0.452639	0.675679	0.029503	0	0	0.219946	0.351676	0.253929	0.556835	0	0	0	0	0	0	0	0	0	0.379925
XM_126640.1	0	0.697696	0.080473	0.98033	0.370499	0.630789	0.749664	0	0	0.091085	0	0.211243	0.441278	0	0.118725	0.023101	0	0	0	0	0	0	0	0.595513	0.883645	0.473089	0.124485	0.868297	0	0	0.330345	0.630529	0	0	0	0.202196	0.588194	0.5448	0.20256	0.059867	0	0.394282	0	0.085066	0	0	0	0	0
XM_133722.1	0	0.519395	0.036432	0.471629	0.265066	0.455764	0.286865	0	0	0	0	0.016856	0.435712	0	0.350815	0	0	0.022666	0	0.113287	0.103592	0	0.02499	0.334873	0.580473	0.302111	0	0.29573	0	0	0	0.51932	0.090988	0	0	0.307561	0.345334	0.326721	0.187582	0	0	0	0.239234	0.059691	0	0	0	0	0
XM_131192.1	0	0.49395	0.214831	0.538367	0.348059	0.659782	0.292932	0.170231	0.235709	0.054036	0	0.045589	0.377402	0	0.251999	0	0	0	0	0	0	0	0	0.165318	0.497067	0	0.03083	0.421814	0	0	0.116072	0.598801	0.212806	0	0	0.192216	0.049566	0.20603	0	0	0	0	0	0.114859	0	0	0	0	0
XM_127031.1	0	1.165143	0.215643	0.793737	0.165308	0.306855	0.419506	0.223529	0.358946	0	0.376782	0.15294	0.329436	0	0.343526	0	0	0	0	0	0	0	0	0.011405	0.724332	0.433851	0	0	0	0	0.284342	0.836682	0.626082	0	0	0.631936	0	0.763327	0.227667	0.229161	0	0	0	0.156464	0	0	0	0	0
XM_130915.1	0	0.930746	0.319134	1.161786	0.411601	0.213035	0.323045	0	0.593017	0	0	0.083165	0.294554	0	0.245019	0	0	0	0	0	0	0	0	0.073219	0.453561	0.241362	0	0.039712	0	0	0.156547	0.748332	0.027899	0	0	0.704165	0.261197	0.180248	0.477737	0	0	0.088373	0	0.114935	0	0.078348	0	0	0
XM_127152.1	0	0.673451	0	0.836765	0	0.468366	0.584669	0.097349	0.076294	0	0	0.047792	0	0	0.0379	0	0	0	0	0	0	0	0	0	0.315387	0.290366	0.14377	0.168521	0	0	0	0.38381	0.124576	0	0.377499	0.114338	0.582344	0.151807	0.273064	0	0	0	0.214184	0.15785	0	0.294326	0.243932	0	0.331213
XM_131962.1	0.224386	0.526018	0	1.310288	0.554535	0.685265	0.395726	0	0	0	0	0.060305	0.23053	0	0	0	0	0	0	0	0	0.399602	0	0	0.182763	0	0.63095	0.317861	0	0	0	0.445917	0.394668	0.129463	0.430793	0.318339	0.449484	0.231718	0.067224	0.616548	0	0	0	0.045028	0	0.249369	0	0	0.363286
XM_133604.1	0	0.504794	0.4988	1.203569	0.303214	0.870056	0.270605	0	0.387598	0.107307	0.096684	0.062993	0.162346	0	0.140136	0	0	0	0	0	0	0	0	0	0.421268	0.14924	0.296946	0.118678	0	0	0	0.280292	0.395456	0.011692	0	0.176366	0.132214	0.543606	0.072229	0.413724	0	0	0	0	0	0	0	0	0
XM_122557.1	0	0.479896	0.204603	1.144478	0.207964	0.625088	0.100246	0	0.060876	0	0.054601	0	0.066144	0	0.095733	0	0	0	0.227641	0.07173	0	0	0	0	0.913425	0.263075	0	0.342942	0	0	0.178129	0.468778	0.458426	0	0	0.043709	0	0.879202	0.377978	0.377826	0	0	0	0	0	0.134341	0	0	0
XM_149986.1	0	0.960455	0.090504	0.985692	0	0.431466	0.35303	0.136544	0	0	0	0	0	0	0.145436	0	0	0	0	0.488684	0.015858	0	0	0	0.662081	0.470056	0	0.024109	0	0	0	0.474128	0.300889	0.088294	0	0	0.11898	0.354208	0.191664	0.421122	0	0.186542	0.736818	0.088692	0	0.209416	0.074335	0	0
XM_130705.1	0	0.911075	0.12883	1.488434	0	0.778352	0.459623	0.038814	0.085927	0	0.054124	0	0.005834	0	0.076615	0	0	0	0.396025	0.622955	0	0	0	0	0.829825	0	0.003414	0.300051	0	0	0.275081	0.357768	0.375284	0.223504	0	0.42273	0.018734	0.133682	0	0.3278	0	0	0.171286	0.342156	0	0.500727	0	0	0
XM_152396.1	0	1.269097	0.072191	1.036564	0	0.938208	0.759254	0	0	0	0.020038	0	0.580737	0.135792	0	0.808667	0	0.022679	0	0.109667	0	0	0	0	0.747087	0	0.520193	0.185525	0	0	0.070922	0.764046	0.071825	0.09066	0	0.933152	0.359459	0	0	0.519443	0	0	0	0.331672	0.161236	0	0.082892	0	0
XM_132968.1	0	0.938457	0.130499	0.569661	0	0.553778	1.302845	0.04204	0.195731	0	0.216348	0.01728	0	0	0	0	0	0	0	0.100811	0	0	0	0	0.689956	0.394951	0.425298	0.221999	0	0	0.632091	0.811294	0.352911	0	0	0.879775	0.482346	0.0182	0	1.185067	0	0	0.298292	0.661429	0	0.159028	0	0	0
XM_134220.1	0	0.207673	0.270788	0.671776	0.127838	0.54759	0.655243	0	0.345821	0.004207	0.040406	0	0.213776	0	0.272918	0	0	0	0	0.358766	0.017328	0	0	0	0.521167	0.276517	0.691882	0.171363	0	0	0	0.494554	0.165955	0	0	0.823917	0.200411	0.518902	0.245069	0.535719	0	0	0	0	0	0	0	0	0
XM_123132.1	0	0.284924	0.101039	0.995851	0	0.537016	0.794043	0.507191	0.171091	0	0.378323	0.035006	0.14716	0	0.263338	0	0	0	0	0	0	0	0	0	0.64359	0.241547	0.58692	0.292951	0	0	0	0.137873	0.267144	0	0	0.258636	0	0.358901	0.336678	0	0	0.233026	0	0	0	0.178874	0	0	0.196677
XM_124217.1	0	0.158511	0.001084	0.939852	0	0.510087	0.495979	0	0.098789	0	0.267487	0	0.410708	0	0.197862	0	0	0	0	0.348962	0	0	0	0	0.34244	0.235321	0.304988	0.665351	0	0	0.202578	0.251901	0.245458	0.078216	0.132417	0.073578	0	0	0	0	0	0.003701	0	0.112687	0	0.028601	0	0	0
XM_128402.1	0	0.27154	0	0.514654	0.066784	0.894678	0	0.160488	0.137568	0	0	0.037681	0.216572	0	0.180863	0	0	0	0	0	0	0	0	0	0.567158	0.100999	0.260655	0.864494	0	0.035903	0.465107	0.704141	0.513477	0	0	0.202219	0	0.49372	0.003195	0	0	0.003524	0	0.187853	0	0	0	0	0
XM_124461.1	0	0	0.219007	0.674249	0.460102	0.603236	0.176112	0.22141	0	0	0	0.306126	0.337635	0	0.356995	0	0	0	0.18379	0	0.025135	0	0	0.286812	0.370072	0.646597	0.181399	0.340657	0	0	0.354336	0.422163	0.402576	0	0	0.272859	0	0.391049	0.237744	0	0	0	0	0.151908	0	0	0	0	0
XM_129366.1	0.289707	0.743104	0.096505	1.087832	0	0	0.182244	0	0.231674	0	0	0	0	0	0.193325	0	0	0	0	0.055884	0	0	0	0	0.92171	0.939782	0.050266	0.298697	0.107267	0.000793	0.579563	0.122055	0.251361	0	0.41068	0.625055	0	0.450824	0.091773	0.385819	0	0	0	0.127766	0	0	0.033035	0	0
XM_133816.1	0.361551	0.613903	0.349757	0.859779	0	0.624107	0	0.235448	0.335981	0	0	0	0.133454	0	0.222974	0.026705	0	0	0	0.165992	0	0	0	0.413541	0.806198	0.900219	0.249365	0.491379	0	0	0	0	0.505179	0.161088	0.843332	0.476532	0	0.706186	0.238326	0.860956	0	0.251969	0	0.532797	0	0	0	0	0
XM_136138.1	0.171823	0.481855	0.315791	0.848811	0.011465	0	0	0	0	0	0	0	0.022362	0	0.07385	0	0	0	0.254119	0.290869	0	0	0	0.36645	0.378722	0.718744	0.450551	0	0	0	0.002239	0	0.275445	0.145937	0	0.301117	0.187915	0.326453	0.283199	0	0	0.341841	0.866631	0	0	0.358926	0.430524	0	0
XM_126276.1	0.479315	0	0.456475	1.356286	0	0	0	0	0.351325	0	0	0	0	0	0.693363	0	0	0	0.505803	0.191763	0	0	0	0.181029	1.024089	0.78398	0.526171	0.407453	0	0	0	0.116098	0.34001	0	0	0.188733	0	0.757048	0.616505	0.032767	0	0	0.82104	0	0	0.527925	0.409166	0	0.406133
XM_129395.1	0	0.073164	0.07866	0.571611	0	0	0.04586	0	0.10149	0	0	0.048648	0	0	0	0	0	0	0.031466	0.000573	0	0	0	0	0.605258	0.61612	0.496447	0.297507	0	0	0.184476	0	0.27212	0.008544	0	0	0.064541	0.347482	0.223783	0.011595	0	0	0.378055	0.192449	0	0.178663	0.435618	0	0
XM_127877.1	0	0.46215	0.042446	1.542054	0	0	0	0	0.42175	0.697965	0	0	0.654434	0.016678	0.038658	0.236166	0	0	0.884079	0.379561	0.098296	0	0.323889	0	1.662375	1.321686	0.444341	0.940469	0	0	0.285535	0.39318	1.009056	0	0	0	0.41198	0.985009	0.820588	0.117602	0	0	1.064429	0.96016	0	0	0	0	0
XM_128622.1	0	0.816581	0.712421	0.937091	0.422429	0	0	0.056579	0.253042	0	0	0	0	0	0.645	0	0	0	0	0	0	0	0	0	1.809199	1.958115	1.144488	1.03757	0.130814	0	0	0.512197	0.900075	0.93382	0.397109	0.405638	0.688123	0.684873	0.462691	0	0	0	0.871013	0.633417	0	0.549205	0.256526	0	0
XM_136022.1	0	0.925507	0.558724	1.526881	1.172067	0.203224	0	0	0	0	0	0	0	0	0	0.038197	0	0	0.372964	0	0	0.034645	0.406912	0.408448	1.237822	0.751008	0.806989	0.26028	0.185259	0	0	0	0.35526	0.529463	0	0.718205	0	0.773891	1.165671	0.569636	0	0	1.135821	0.85739	0	0.292042	1.199367	0	0
XM_133391.1	0	0	0.297206	1.206262	0.519224	0.001894	0.08543	1.206699	0	0	0	0.141232	0.294309	0.02778	0.789985	0	0	0	0.268196	0	0.481709	0	0	0.016383	0.450009	0.882846	0.295142	0	0	0	0.246402	0.556383	0	0.570891	0	0.113044	0	0.830868	0	0	0	0.328969	0.097048	0.048168	0	0.288452	0.596078	0	0
XM_135392.1	0	0.100825	0.010021	0.692548	0	0	0	0.22285	0	0	0	0	0.336362	0	0.361799	0	0	0	0.190306	0	0.439925	0	0	0.199533	0.16084	0.675346	0.254388	0	0	0	0	0.246553	0.320768	0.348123	0	0.180944	0.125904	0.82319	0	0.3582	0	0	0.2759	0.182314	0	0	0.19511	0	0
XM_132455.1	0	0	0.342746	0.736541	0	0.349946	0.480671	0.866142	0.640211	0	0.409288	0.165959	0.191283	0	0.169831	0	0	0	0.515363	0	0	0	0	0	0.246569	0.429477	0	0.008423	0	0	0.298393	0.377946	0.13528	0.010772	0.200388	0.12015	0.035494	0.769339	0.163574	0.632252	0	0.267595	0.399176	0	0	0	0	0	0
XM_123128.1	0.022957	0.385413	0	0.680969	0	0	0.092806	0.565811	0.722555	0	0.576111	0.389968	0.255381	0	0.022083	0	0	0	0.306989	0.230909	0	0	0	0.374745	0.153418	0.329465	0	0	0	0	0.378069	0.044167	0.012567	0	0	0.118003	0	0.708747	0.231134	0.860558	0	0.757478	0.686542	0.328855	0	0.140398	0	0	0
XM_124348.1	0.140697	0.479396	0	0.817199	0.132991	0.384639	0.137437	0.641088	0.132597	0	0.011841	0	0	0	0.12718	0	0	0	0	0.492808	0	0	0	0.260631	0.131255	0.101355	0	0.276454	0	0	0.611342	0.33051	0.12355	0	0	0.226197	0	0.605336	0	0.435713	0	0.60699	0.289612	0	0	0.742511	0.078539	0	0
XM_126587.1	0.229045	0.548785	0.265801	0.825088	0	0.179528	0.203651	0.642309	0	0	0	0	0.048471	0	0.360832	0	0.146597	0	0.654227	0.755391	0	0	0	0	0.329898	0.460787	0.129849	0	0	0	0.210529	0	0	0	0.142136	0.461177	0.37952	1.077384	0.331461	0.690706	0	1.216425	0.246001	0	0	0.302839	0	0	0
XM_128800.1	0.379448	0	0	1.292802	0	0	0	0.046146	0.361971	0.017935	0.28758	0	0.036215	0	0.258153	0	0	0	0.6255	1.007507	0	0	0	0	0.276682	0.876131	0.571149	0	0	0	0.105993	0.674481	0.791553	0.285693	0	0.207682	0	1.029765	0.439732	0.967418	0	0.895545	0.37066	0.153735	0	0.499316	0	0	0
XM_128065.1	0	0	0	1.084046	0	0.84094	0.200051	1.026285	0.278952	0	0	0	0	0.042229	0.552945	0	0	0	0.73264	0.731337	0	0	0	0.585653	0.204874	0.821656	0.602615	0	0	0	0	0.7258	0.119276	0.352173	0	0.213041	0	0.687652	0.510927	1.106767	0	1.375829	0	0	0	0.764163	0.673485	0	0.784189
XM_123278.1	0	0	0	1.978531	0.355887	0.316281	0	0	0.664965	0.030048	0.345413	0.053914	0	0	0	0	0	0	0.44592	0.598448	0.635646	0.505542	0.601099	0	0	0	0	0	0	0.541043	1.33935	0.897234	1.031597	0.189824	0	0	0	1.042318	0.58398	1.488974	0	0.241559	0	1.479283	0.001448	0.445091	0.012764	0	0
XM_127168.1	0	0.054169	0	1.505724	0	0.720151	0	0	0.505233	0.038629	0.343999	0	0.488326	0	0.324454	0	0	0.229145	0.654329	0.45099	0.270367	0	0.661037	0	0	0.272828	0	0	0	0	1.281637	0.917158	0.197676	0	0	0.43458	0.424405	0.546437	0.485948	1.07318	0	0.64352	0.703812	0.470348	0	0	0	0	0
XM_133873.1	0	0	0	1.35733	0.023493	0.128419	0	0.608227	0.678766	0.031205	0.711485	0.023237	0.19109	0	0.704947	0	0	0	0	0.140145	0.015415	0	0.012658	0.460139	0.101257	0.115048	0.097188	0.086772	0	0	1.449789	1.114047	0.280308	0	0	0.886719	0	0.333775	0	1.178653	0	0	0	1.388544	0	0	0	0	0
XM_127252.1	0	0.3965	0.678388	1.38971	0	0	0	0.700244	0.681071	0.156126	0	0	0.172464	0	0.407691	0.042159	0	0	0.196154	0.320922	0	0	0	0	0	0.301077	0	0	0	0	0.374458	0.869823	0.67076	0.352335	0.243068	0.831784	0.671576	0.816276	0.195629	1.565486	0	0.588125	0.039567	2.400739	0	0	0	0	0
XM_122455.1	0	0.446285	0.852918	0.807305	0.593278	0.186959	0	0.360319	0.819225	0.458281	0	0.41614	0.757866	0.53853	0	0	0	0	0	0	0	0	0	0	0.663326	0	0.067503	0.140446	0	0	0	0	1.150728	0.345568	0	0.164281	0.211233	0.332292	0.217393	0.536879	0	0.367885	0	0.337757	0	0.009552	0	0	0
XM_129457.1	0.08618	0	0.360263	1.582087	0.76201	0.202823	0	0	0.493511	0.213586	0.020912	0.268063	1.188419	0.344084	0	0	0	0	0	0	0	0	0	0.230292	1.841454	0.35386	0.077663	1.144066	0	0	0	0	1.272587	0	0	0.680788	0.866423	1.260224	1.315685	1.462613	0	0.550176	0.319306	0.357242	0	0.330521	0	0	0
XM_126963.1	0.446295	0	0	1.142519	0.469966	0.464899	0.487566	1.358823	0.978713	0.492645	0.551308	0.736344	0.522756	0	0.420238	0	0	0	0	0	0	0	0	0	1.056806	0.529401	0.236541	0.347895	0	0	0	0.121315	0.703381	1.111363	0	1.481888	0.103907	0.905645	0.518314	1.154115	0	0	0.341772	0	0	0	0	0	0
XM_134575.1	0	0	0.115683	0.681526	0.049162	0.505041	0.180807	0.492918	0.609709	0.374154	0.101138	0.297903	0.310319	0	0.075232	0	0	0.05603	0.700135	0.206338	0.136297	0	0	0.05592	0.922547	0.187008	0	0	0	0	0	0.126151	0.108067	0	0	0	0	0.68638	0.54974	0.638743	0	0	0	0.257932	0	0	0.175019	0	0
XM_134041.1	0	0	0.26129	2.590996	0.457539	0.056452	0	1.083681	1.499179	1.683869	0.515798	0.610966	0.174195	0	0.349187	0.919921	0	0	0.747291	0	0	0	0	0.051961	1.330945	1.017125	0.723777	0.78732	0	0	0.08318	0.490885	1.645358	0.296453	0	0.340303	0	1.084614	0.638176	1.516774	0	0	0	0.56169	0	0	0	0	0
XM_135984.1	0	0.189662	0.695017	1.984129	0.304625	0	0	0.773637	1.278095	0.817655	0	0.853915	0.390503	0	0.182769	0	0	0	0	0	0	0	0	0	1.073278	1.232417	1.139203	0.553206	0	0	0.577034	1.437634	0.129065	0.84444	0	0	0.315393	1.512769	1.039288	1.712016	0	0.475367	0.358973	0.953102	0	0.802709	0.4091	0	0
XM_128275.1	0	0.092408	0	1.006206	0	0.747821	0.544948	0.120968	0.589764	0.645781	0	0.209105	0.148373	0	0	0	0	0	0	0.046387	0	0	0	0	0.41731	0.07051	0.110963	0.135153	0	0	0.081676	0.742947	0.401487	0.162851	0	0.243525	0	0.391749	0.231823	0.673608	0	0	0	0.498807	0	0.191367	0	0	0
XM_124036.1	0	0.336056	0.486909	1.638043	0.458448	0.531697	0.505711	0	0.212964	0.102091	0	0.401293	0.092595	0	0	0	0	0.184898	0.298769	0	0	0	0.113013	0	0.579711	0.31077	0.545655	0.346517	0	0	0.152966	0	0.88635	0.263153	0	0	0	0.395724	0.598248	0.708642	0	0	0	1.354618	0	0.305261	0.258728	0	0
XM_123881.1	0	0.323635	0.809377	2.294093	0.816265	0.654561	0.111429	0.242416	0	0	0.213961	0.469162	0.694305	0	0	0	0	0	0	0	0	0	0	0	0.200009	0.401978	0	0.051961	0	0	0.37372	0.669712	1.366041	0.667783	0	0	0.253292	1.129433	1.073979	1.447425	0	0.283719	0	0.862707	0	0	0	0	0
XM_133294.1	0	0.033466	0.494771	0.82578	0	0.584651	0.298214	0.286533	0	0	0	0	0.338845	0	0.321576	0	0	0	0.255155	0	0	0	0	0	0.167871	0.54396	0	0.176073	0	0	0.041246	0.196582	0.498558	0.151965	0	0.012186	0.127177	0.582708	0	0.376849	0	0.170858	0.304246	0.278005	0	0	0.020559	0	0
XM_133807.1	0	0.451077	0.504852	1.800182	1.138067	0.520671	0	0	0.448658	0.083079	0	0	0.438328	0	0.091482	0	0	0	0	0	0	0	0	0	0	0	0.080498	0	0	0	0	0.23644	0.440004	0.728827	0	0.267619	0.783378	0.210727	0.074334	0.367338	0.394732	0.55783	1.304479	0.801039	0	0.274558	0.026803	0	0.395719
XM_132909.1	0	0.306708	1.008614	1.438582	0	0.498041	0	0.059906	1.02765	0.245881	0	0.119716	0.896991	0	0.310341	0	0	0	0	0	0	0	0.258483	0	0.616124	0	0	0.641933	0	0	0	0.136449	0.632217	1.228912	0	0.827739	0.806553	0.597294	0	0.305618	0	0	1.240419	0.315831	0	0.183239	0.682883	0	0
XM_123696.1	0	0	0.101601	1.867417	0.313315	0	0	0.305769	0.64773	0.223851	0.256839	0.142849	0.287853	0	0.507343	0	0	0	0.303938	0	0	0	0	0	1.12347	0.601021	0.359234	0.617072	0	0	0	0.659352	0.91524	0.40914	0	1.194861	0.996021	0.391018	0	0	0.27191	0	1.269442	0.893639	0	0.144875	0	0	0
XM_129626.1	1.328278	0.247128	0	1.460835	0	0.618063	0	1.016823	0.351444	0.263363	0	0.910181	1.008547	0	0.570587	0	0	0	0.023686	0	0	0	0	0	0.616433	0.481276	0.293266	0.564277	0	0	0	0.316678	0.587443	0.433582	0	0.614066	1.344011	0.855226	0.292127	0.673422	0	0.29622	0.863324	1.185949	0	0	0	0	0
XM_124530.1	0.231253	0.131164	0	5.516317	0.034075	0	0	1.228559	1.282108	1.130426	0	0	0.20488	0.761636	2.355633	0	0	0	0.179206	0	0	0	0	0	0	0	0	0	0	0	0.795929	2.077677	2.038218	0.954827	2.255568	2.439747	1.223375	2.590094	1.537735	3.512682	0.326733	0.037756	0	2.906406	0.659513	0	0	0	0.278014
XM_127502.1	0.143902	0	0	1.033053	0.065641	0.284475	0.178418	0.187841	0.228054	0	0.087243	0.204796	0.36959	0	0.49171	0	0	0	0	0	0	0	0	0	0	0.117712	0.142923	0	0	0	0	0.415767	0.309446	0	0	0.305847	0	0.77133	0.13665	1.291093	0	0.144871	0.349835	0.129534	0	0.182722	0.258006	0	0.028533
XM_131454.1	0	0	0.343432	0.869323	0	0.048457	0	0	0.631432	0	0.127701	0.061048	0.374849	0	0.497987	0	0	0	0	0	0	0	0	0	0	0.438996	0.16788	0	0	0.434517	0.009304	0.502259	0.214977	0	0	0.403443	0.681623	0.567265	0.24427	0.748101	0	0.004475	0.425911	0.403658	0	0	0.128891	0	0
XM_131928.1	0	0	0.011742	0.745693	0.251528	0.43947	0.314755	0.292325	0.546346	0	0	0.255424	0.418294	0	0.094765	0	0	0	0.085293	0.196331	0	0	0	0.027779	0	0.064119	0	0	0	0	0	0.137163	0.210706	0	0	0.455186	0.682512	0.151872	0.062566	0.709282	0	0	0.583334	0	0	0	0.023911	0	0.215895
XM_135225.1	0	0.425899	0.102625	0.891519	0.105357	0.463236	0.897948	0.576014	0.399238	0	0	0	0.338389	0	0.226949	0	0	0	0.314473	0.382495	0	0	0	0	0.426273	0.390956	0.006101	0	0	0	0	0.36555	0.394581	0	0	0.63302	0.610875	0.408075	0.23226	0.445571	0	0	0.807782	0	0	0.171352	0	0	0
XM_129226.1	0	0	0	2.766891	0.063845	1.821983	1.432083	0.813986	0.903085	0.873326	0.182594	0.687677	1.504248	1.061692	0.804069	0	0.220176	0	0.386403	0	0.033785	0	0	0.560995	0	0	0	0	0	0	0	0.839047	0.91147	0.485622	0.746285	2.376202	0.464641	1.338312	1.490904	0	0	0	2.42404	1.277397	0	0	0	0	0
XM_122246.1	0.662947	0	0.613383	2.575972	0.143545	0.028096	0	0	0.126631	0.195185	0.211101	0.766926	0.403776	0	1.593399	0	0	0	0	0	0	0	0	1.065201	1.163771	0.750368	0.663898	0.221743	0.130871	0	0	0.304665	0	0.519874	0.479932	1.596819	1.188281	0.088183	0	0	0.718091	0.220972	0	1.995757	0.586747	1.777325	0.517638	0.490675	0
XM_131030.1	0	0	0.926885	1.18701	0	0.12761	0	0	0.031971	0.067274	0	0.269855	0.367175	0.270243	0.482425	0.448025	0	0.028416	0.146191	0	0	0	0	0.524331	0	0	0	0	0	0	0	0.047299	0.02096	0.272753	0	0.995879	1.252472	0.419362	0.899653	0	0	0	0.134458	0.725637	0	1.107152	0.586094	0.208699	0.180765
XM_125125.1	0	0.985448	1.569031	1.192754	0	0.558006	0.575092	0.169193	0	0	0	0	0.00016	0.050553	1.299518	0.022912	0	0	0	0	0.1744	0.03034	1.016598	0.075974	0.344631	0.815628	0.669239	0	0	0	0.203102	0	0.770019	0	0.11445	0.372407	0.550022	0	0	0	0	0	0.717072	0.780053	0	0.780646	0.467574	0	0.530471
XM_122383.1	0	0.583773	0.531269	1.15144	0.24655	0.398132	0.619012	0.326149	0.102897	0.186947	0	0	0.231352	0.029226	0.653228	0	0	0	0	0	0	0	0	0	0	0.150626	0.309643	0	0	0	0.391458	0.207411	0.444689	0.237359	0	0.495828	0.379295	0.238946	0	0.225567	0	0.653209	0.591012	1.386758	0	0.80408	0	0	0
XM_132063.1	0.089836	0.714719	0.871899	2.257285	0.212607	0.028897	0	0	0	0	0	0	0	0	0	0.036073	0	0	0.332308	0	0.014021	0	0.222715	0.48714	0	0.75798	0.207488	0	0	0	0.152917	0	0.177648	0.16914	0	0.455542	0.175872	0.396282	0	0	0	0	0.469429	1.50072	0	0.419822	0.120239	0	0
XM_149276.1	0	0.568603	0.334587	0.796399	0.44935	0.148269	0.254645	0	0.054469	0.220254	0	0.635992	0	0	0.678964	0	0	0	0	0	0.204662	0	0.058931	0.519673	0.040469	0.989398	0.61813	0.031974	0	0	0	0	0.408042	0.27721	0	1.149291	0	0	0.296056	0	0	0	0.329731	0.612297	0	0	0.032413	0	0
XM_127521.1	0	0.244779	0.472753	0.701914	0	0	0	0	0	0.497742	0	0.30352	0.221895	0	0.276387	0	0	0.39624	0.563917	0.235731	0	0	0.065878	0.260568	0.227637	0.284865	0.596625	0.077097	0	0.21929	0	0.352971	0.612459	0.179565	0	0.777715	0.042382	0	0	0	0	0	0.581394	0.586013	0	0.059987	0.218884	0	0
XM_149961.1	0.183557	0.319652	0.761211	1.357204	0	0.615569	0.56032	0	0.03661	0	0.187716	0	0.467981	0	0	0.336825	0	0	0	0	0	0	0	0	0	0.369416	0.567662	0	0.127973	0	0	0.085626	0.824353	0.394782	0	1.021514	0.751977	0.445984	0.011587	0.148928	0	0	0	0	0.268889	0	0.087322	0	0
XM_122270.1	0	0.673017	0.592576	1.263776	0.455652	0.581259	0.383446	0	0.428519	0.140874	0	0.096227	0.413079	0	0.146172	0	0	0	0.391196	0	0	0.166084	0.114903	0.501001	0	0.053504	0	0	0	0	0	0	0.550071	0	0	0.236643	0.206237	0.478731	0	0	0	0	0.283401	0.139466	0	0.076463	0	0	0
XM_122361.1	0	0.937403	1.371166	1.357704	0.254702	0.562555	0	0	0.43977	0	0.133557	0.01382	0	0	0.104115	0	0	0.05473	0.59904	0.343732	0.091173	0	0.215003	0.125578	0	0	0	0	0	0	0.417191	0.368944	0.130147	0.484519	0	0.104933	0.041513	0	0	0	0	0	0.388294	0.184456	0	0.309501	0	0	0
XM_148603.1	0	1.092394	1.411365	1.045747	0.045069	0.874317	0.602578	0	0	0	0	0	0.110945	0.302736	0.380353	0	0	0.109636	0.404275	0.232467	0.460284	0	0.491337	0	0.074179	0	0	0	0	0.042536	0	0	0.345327	0.578185	0	0	0	0.327181	0.26803	0	0	0	0.017586	0.389027	0	0.025568	0.408247	0	0
XM_136913.1	0	1.151841	0.720333	1.000454	0.105294	0.802066	0.884481	0	0	0	0	0	0.233323	0.294821	0.303175	0.467962	0	0	0.034861	0	0.183862	0	0.124811	0	0	0.427934	0.178762	0.246869	0	0	0	0.067878	0.618746	0.523391	0	0.487497	0	0	0	0	0	0	0.141009	0.8169	0	0.326502	0.576598	0	0
XM_127656.1	0.734322	1.364982	0.638965	0.274427	0	0.70558	0.425825	0	0	0	0	0.070788	0.081945	0.123974	0.08007	0.253271	0	0	0	0.305339	0.113077	0	0	0.000572	0	0.174163	0	0.139736	0	0.107172	0	0.251967	0	0.064683	0	0.146082	0	0	0.317061	0	0	0	0	0.529069	0	0.07554	0.065093	0	0
XM_127376.1	0.10698	0.479442	0.20546	1.055433	0.032411	0.072106	0.07762	0.021987	0.318829	0.101645	0.159652	0	0.011094	0	0	0	0	0.054622	0	0	0.053804	0	0	0.334301	0.540804	0.474394	0	0	0	0	0	0	0	0	0	0	0.379075	0.027469	0.349367	0	0	0	0.223778	0	0	0.072721	0	0	0.113996
XM_148744.1	0.14681	0.074299	0	0.711051	0	0	0	0.579693	0	0.144158	0.495594	0	0.301954	0	0.010837	0	0	0.106397	0	0	0.135571	0	0	0.07397	0.49953	0.459255	0	0	0.027947	0	0	0.240533	0.266027	0.053788	0	0.328596	0.521796	0.307403	0.309852	0	0	0	0.416798	0	0.384391	0	0.154736	0.573193	0
XM_134413.1	0	0	0	1.04058	0	0.271768	0.441269	0.253318	0.549292	0.127155	0	0.095589	0	0	0.312041	0	0	0	0.017014	0.053294	0	0	0	0	0.319291	0.093378	0	0	0	0	0	0.020604	0.032141	0	0	0.011063	0.269194	0.677222	0.558546	0.551472	0	0.158442	0	0.143725	0	0.301283	0.239635	0	1.165945
XM_135992.1	0	0.374562	0.079271	1.065009	0.616554	0.382111	0.344662	0.31766	0.228074	0.123594	0	0.298016	0.078366	0.074558	0.12135	0	0	0	0	0	0	0	0	0.209384	0.28535	0.394092	0	0	0	0	0	0	0	0	0	0	0.240693	0.461529	0.726003	0	0	0	0.212357	0	0	0.327773	0.525884	0	1.201413
XM_124079.1	0	0	0.16252	0.901608	0.583547	0	0	0.855862	0.568765	0.368665	0	0.481528	0	0	0	0	0	0	0	0.080413	0	0	0	0	0.211828	0.627758	0.440063	0.253429	0.185343	0	0.307291	0.358976	0	0	0	0	0.032203	0.505455	0.751488	0	0	0	0	0.138475	0	0.33073	0.369147	0.000025	1.052754
XM_133296.1	0	0.015532	0.10782	0.918635	0.270902	0.144985	0.408261	0.528531	0.391801	0.109315	0	0.30337	0	0	0.28879	0	0.06583	0.07516	0	0	0	0	0	0.133907	0.002513	0.6396	0	0	0.22387	0	0	0	0	0	0	0	0.135939	0.21643	0.425707	0	0.394246	0	0.356474	0	0	0.157881	0	0	0.504698
XM_126591.1	0	0.619407	0.177408	0.782588	0.628481	0.209782	0.040906	0	0	0.329792	0	0.284247	0	0.322062	0	0	0.168612	0	0	0	0.426822	0	0	0.128507	0	0.327037	0	0	0.340161	0.072274	0	0.14762	0	0	0.301498	0.135882	0.443898	0.19585	0.421119	0	0.270758	0.02668	0	0	0.150083	0.299765	0.117071	0.100586	0
XM_135085.1	0.774927	0.900788	0.381882	0.830341	0.434312	0.1195	0	0.044206	0.003985	0	0	0.213277	0.307789	0	0.02606	0	0	0.182599	0.249337	0.122508	0	0	0	0.207428	0.14163	0.528803	0	0	0	0	0	0	0	0	0.637706	0.119694	0.550106	0.554399	0.780784	0.120756	0	0.142875	0.273814	0	0	0	0	0	0
XM_134720.1	1.441472	0	0	1.427201	0.815233	0.200834	0.068922	0	0.087786	0.587825	0	0	0.421687	0	0	0.262554	0	0	0	0	0	0	0.556969	0.60255	0.587083	1.585498	1.152506	0.232823	0	0	0.223744	1.241116	0.638669	0.884972	0	1.506186	0.43968	0.861555	1.131628	0.81892	1.301739	0.942754	0	0	0	0	0	0	0
XM_131533.1	1.731171	0	0.528104	2.578	0	0.53349	0	0	0	0	0	0	0.199191	0	0.305426	0	0	0	0.427817	0	0	0	0.077515	0	1.119021	2.365295	2.067892	1.449676	0.759744	0	0.893282	2.262117	0.441854	0	0.635877	1.229281	0.40231	0.211274	0	0.17313	1.179435	0.446918	0	0.924723	0	0	0	0	0
XM_134647.1	0	0	0.420801	1.435197	0.672026	0	0.353457	0	0	0.22638	0	0	0.200871	0.368027	0	0	0.606164	0.572422	0.254998	0	0	0	0.599949	0.503552	0	1.43337	1.158168	0.47764	0.445659	0	0	1.657325	0	0.477236	0.246472	0.70061	0.684819	0.145737	0	0.507678	0.461208	0	0	0	0	1.193492	0	0	0
XM_128940.1	0	0	0.025564	1.451122	0	0	0	0	1.446001	1.29035	0.830381	1.029545	0.525205	0	0.294175	0.117355	0	0.003001	0.587181	0	0	0.072292	0.278207	0.798471	1.052492	1.318542	0.937834	0.96571	0.639275	0	1.133206	0.944488	0.652484	0.230054	0.768631	0.331291	0	0	0	0	0	0	0	1.242812	0	0	0	0	0
XM_131909.1	0	0.395134	0	0.937075	0.172367	0	0.159267	0.121203	0.771955	0.605234	0.384455	0.667996	0.240176	0	0	0	0	0.316488	0.242809	0.074393	0.309765	0	0	0.917673	0.324559	0.529274	0.578364	0.221086	0	0	0	0.72787	0.175334	0	0	0	0	0.030599	0.145946	0	0.072283	0.024036	0	0	0	0	0	0	0
XM_132150.1	0	0.114262	0.377102	0.773774	0	0.244827	0.374416	0	0.404728	0.208379	0	0.282348	0.039423	0	0.279619	0	0	0.096522	0.407907	0.228	0.009775	0	0	0.52928	0.213218	0.484997	0.093374	0	0.052874	0	0	0.348408	0	0.00556	0	0	0.1357	0.345269	0.253612	0	0	0	0	0	0	0.20386	0	0	0
XM_125965.1	0	0.102696	0.346114	1.1807	0.195203	0.250904	0	0.133645	0.150836	0.146884	0	0.06979	0.295018	0	0.21016	0	0	0	0	0	0	0	0	0.483462	0.111557	0.820924	0.573854	0	0	0	0.304874	0.472555	0.107169	0	0	0.15407	0	0.142569	0.181199	0	0	0.318305	0.088201	0.096617	0	0	0	0	0
XM_128806.1	0	0.014499	0.015241	0.927891	0	0	0.265367	0	0.105652	0	0	0	0.166886	0	0	0	0	0.063397	0.53101	0	0.018242	0	0.258427	0.75501	0.700835	1.035429	0.728285	0.324267	0	0	0.216037	0.567807	0.249357	0.029578	0	0	0.776462	0	0	0	0	0	0	0.087599	0	0.130242	0	0	0
XM_128068.1	0.104887	0.279134	0.290363	0.419489	0.19204	0.096868	0.397612	0	0.228109	0	0	0	0.223164	0	0.152467	0	0	0	0.135727	0	0	0	0	0.219625	0.565808	0.542433	0.416498	0.106881	0	0	0.168526	0.542508	0.153085	0	0	0	0.043187	0.033791	0.098841	0.10119	0	0	0	0	0	0.145458	0.003341	0	0.11207
XM_131548.1	0	0	0.294533	0.121474	0.237612	0	0.325317	0.000292	0.327917	0	0.153743	0.193236	0.423607	0	0.331259	0	0	0	0	0	0	0	0	0.544402	0.479931	0.558555	0.526109	0.179492	0	0	0.442126	0.565065	0.102577	0	0	0.02572	0.169228	0	0.009119	0	0	0.265781	0.07594	0.00541	0	0.061689	0	0	0
XM_132256.1	0	0.088496	0.086682	0.579031	0.40687	0.12505	0.077818	0.480629	0.472027	0	0	0.599082	0.135714	0	0.351056	1.214759	0	0.158448	0.473676	0	0.029634	0	0	0.450693	0.205448	0.823661	0.583436	0.037304	0	0	0.170226	0.787624	0	0	0	0	0	0.377025	0.421142	0	0	0	0	0	0	0	0	0	0
XM_127995.1	0	0.344111	0	0.876506	0	0.007123	0	0.171988	0.681155	0.331443	0	0.263113	0.162456	0	0.27023	0	0	0.091307	0.63269	0	0.11657	0.55396	0.633558	0.6419	0.367725	0	0.367305	0.248112	0	0.280298	0.058178	0.349021	0	0	0	0.36955	0	0	0.722553	0	0	0	0.123449	0	0	0	0.208826	0	0
XM_128208.1	0	0.823263	0	0.880356	0	0	0	0	0.167996	0.181788	0	0	0.306927	0	0.265981	0	0	0.505996	0.712059	0.072101	0.579917	0	0.884051	0.290765	0.340705	0.145585	0.416557	0.617149	0	0	0.199191	0.879071	0.198368	0	0	0	0.234792	0	0.382537	0.061144	0	0	0	0.33096	0	0.135932	0	0	0
XM_149646.1	0	0.517886	0.028209	1.40129	0.274315	0.239787	0.297618	0	0.338086	0.086053	0.262358	0.39707	0.129427	0	0	0	0	0.652034	0.667755	0	0.35751	0	0	0.177586	0	0.181865	0.881312	0.341031	0	0	0.438064	0.165589	0.339956	0	0	0	0	0	0.683583	0	0	0	0	0.114248	0	0.29536	0	0	0
XM_124471.1	0	0	0	3.509187	0.011003	0	0	1.880038	1.076102	0.643823	0	0	0.774977	0.330853	0.933976	0.918233	1.192631	1.160866	1.098532	0.158073	0.91065	0	0.855815	0.953013	0	0.735426	0.112024	0.064412	0	0.058312	2.885402	2.494286	0	0	0.138693	0	0	0	0	0	0.371577	1.259416	0	3.082939	0	0	0	0	0
XM_134236.1	0.668417	0	0	1.656088	0.31511	0.36232	0.216473	0.439657	0	0	0	0	0.371024	0.420108	0.490681	0.698153	0.313862	0.117545	1.444997	0.105451	0	0.12901	0.289546	0.815681	0	0.519285	0	0	0	0	1.172945	0.917762	0.212035	0.265892	0	0	0	0	0	0	0	0	0.790226	1.165433	0	0.500106	0.648695	0	0
XM_131698.1	0	0	0	1.999533	0.689823	0.59375	0	0.024213	0.63432	0	0	0.305712	0.253592	0	0.54769	0.861665	0.201925	0.680238	0.856451	0.953355	0.701493	0	0.353968	0.049307	0.330469	0.642395	0	0	0	0	1.19375	0.12731	0.265846	0.034294	0	0	0	0	0	0	0	0	0.335532	0.33825	0	0	0	0	0
XM_122780.1	0	0	0	1.943647	0.48552	0.21926	0	0.272375	0.257915	0.347186	0.143247	0.283661	0.540938	0.013156	0	0	0.078065	0.356364	0.844689	1.051912	0.574228	0	0.19082	0.696	0	0	0	0	0	0	0.590795	0.480861	0.368528	0.344178	0	0	0	0.349919	0.020305	0	0	0	0	0.125637	0	0	0	0	0
XM_147222.1	0	0	0.292857	3.269344	1.224116	0.077155	0.110174	0.196315	0.336819	0.638261	0	0	0	0	0	0.291321	0.588672	0.922109	0.528527	0	0.902128	0	0	0.714034	0	0.931759	0.72503	0.555091	0	0	1.656531	1.045696	0.110269	0.842321	0	0.168062	0	0	0	0	0	0	0	0	0	0.475408	0	0	0
XM_135197.1	0.026814	0.013287	0.13336	1.085685	0	0.354504	0.233117	0.423038	0	0.003744	0	0	0.003291	0	0.463025	0.053129	0.484579	0	0.400654	0	0.167046	0	0	0.507518	0.292758	0.509481	0	0.308542	0	0.224369	0.731401	0.484316	0	0.09179	0.064303	0	0	0.223224	0	0	0	0	0.10123	0	0	0	0	0	0.334895
XM_126483.1	0	0	0	1.073257	0	0	0	0.781134	0.46051	0.33708	0	0	0.160162	0	0.096439	0	0	0	0.781166	0.092569	0.647024	0.282403	0	0.977367	0.047616	0.020106	0.089642	0	0	0.159944	0.755389	0.946593	0	0	0.476755	0	0.108293	0.28303	0	0.039094	0	0.021272	0	0	0	0.244394	0.184827	0	0
XM_123250.1	0	0	0.744664	0.915016	0.952739	0.743084	0.373562	0	0	0	0.320592	0	0.538317	0.235138	0	0.44605	0	0.385198	0	0.163896	0.629921	0.256435	0.521047	0.441692	0.835528	0.543669	0.599851	0.390296	0	0	0	0	0.4551	0.07581	0	0.075684	0	0	0	0	0	0	0	0.24627	0	0	0	0	0
XM_132425.1	0	0	0.083083	1.022508	1.020567	0.243182	0	0.370014	0	0.287781	0.018074	0.316983	0	0.433753	0.577966	0	0.30706	0.338851	0.565112	0.011892	0.684172	0.182353	0	1.436995	1.204758	1.287474	0.569626	0.92584	0	0	0	0	0.132519	0.543803	0	0	0	0	0	0	0	0	0	0.989633	0	0.846898	0.591361	0	0
XM_125564.1	0	0	0.395836	1.178261	0	0.531859	0	0.094959	0.109949	0	0.137381	0.484506	0.057006	0	0	0.612448	0.264724	0.573517	0.804513	0.425043	0.66519	0	0.367994	0.974672	0.652474	1.273185	0.894052	0.230443	0	0	0	0	0.27092	0	0	0	0	0	0	0	0.090157	0	0	0.724416	0	0.406457	0	0	0
XM_145504.1	0	0.061062	0.578569	0.831115	0.599341	0	0.453673	0	0	0.017904	0	0.402694	0.027218	0	0	0.296771	0.711056	0.888346	0.624394	0	1.048492	0.09429	0.493268	1.354379	0	0.684948	0.762706	0.081727	0	0	0.020817	0	0	0	0	0	0	0	0.191738	0.514331	0.03653	0	0	0.643094	0	0	0	0	0
XM_135651.1	0	0.148663	0.708367	0.961396	0.16725	0.139497	0	0	0.634647	0.737856	0	0.268631	0.595837	0.867368	0	0	0.435725	0.815058	0	0	1.091878	0	0	0.25641	1.032565	0.415511	0.393139	0	0	0	0	0.50504	0	0.138277	0	0.389502	0.370355	0	0.596636	0	0.273935	0	0	0.825109	0.423375	0	0	0.307052	0
XM_140684.1	0	0	0.688044	0.91803	0.239135	0.033903	0	0.044957	0.450464	0	0	0.233719	0.124611	0.228176	0.295037	0	0	0.413139	0	0	0.635538	0	0	0.278961	0.635698	0.00553	0	0	0	0	0	0.336028	0	0	0	0.622908	0.154455	0.257232	0.688357	0	0.131141	0.479579	0.407941	0.473554	0.223582	0	0	0.277248	0
XM_122967.1	0	0.390017	0.511123	2.46382	0.06578	0.366087	0	0.133356	0.24444	0.086148	0.121427	0.306283	0.381667	0	1.321403	0	0	1.14325	0.504229	0	1.39982	0	0.892559	0	0.197476	0	0	0.410095	0	0	0	0.476434	0.193163	0	0	0.158351	1.385697	0	0.091669	0	0.036746	0.247358	0	0.613049	0	0.001344	0	0	0
XM_130693.1	0	0	0.058601	0.953162	0.079554	0.686304	0.172108	0	0	0	0	0	0.552538	0	0.713724	0	0	0.525145	0.230336	0	0.580754	0	0.236853	0.36171	0.257758	0.48869	0.230059	0.020145	0	0	0	0	0.407968	0.000443	0	0.411262	0.842387	0.148227	0	0	0	0	0.341979	0.726053	0.214835	0	0	0	0
XM_130676.1	0	0.261008	0.069738	0.707687	0	0.439917	0	0	0	0	0	0.182216	0.182621	0	0.905975	0	0	0.541441	0.862685	0.401754	0.548118	0	0.219854	0.175519	0.760431	0.797354	0.206537	0.540958	0	0	0	0.474565	0.74115	0.37734	0.11354	0.613924	0.606254	0.57747	0.226619	0	0	0.087412	0.755323	0.321156	0	0.149818	0.270954	0	0
XM_130434.1	0	0	0.240111	1.002215	0	0.703598	0.962346	0	0.532679	0.693531	0	0	0.325785	0	1.220497	0	1.004634	0.545468	0.959259	0.616731	1.175467	0.044466	0.640136	0.127353	0	0.444852	0	0	0	0	0.191136	0	0	0.587555	0.586326	1.22695	0.056839	0.303411	0	0	0	0	0.766616	0.618372	0	0	0.243061	0	0
XM_129168.1	0.776062	0.959766	0.283569	1.423042	0.432358	0.880842	0.738057	0.115353	0.105728	0	0	0	0.330636	0	0.587189	0	0.48506	0.661555	0.976599	0.491436	0.64651	0	0.443495	0.05765	0	0	0	0	0	0	0	0	0.320854	0.155567	0.313261	0.765159	0.662032	0	0	0	0	0	0.102098	0.290529	0	0	0	0	0
XM_137923.1	0.612651	0.236302	0.116639	0.496974	0.144838	0.201555	0.283289	0	0.14852	0	0.132283	0	0.450359	0	0.287869	0	0.517557	0.268568	0.17202	0	0.023031	0	0	0.148299	0	0.352567	0.009722	0	0	0	0	0	0	0.236824	0	0.499967	0.418474	0.096104	0.45905	0	0	0	0.301367	0.144928	0	0.156213	0	0	0
XM_125566.1	0	0.246143	0	1.424423	0	0.440864	0.071538	0.245457	0.395981	0	0	0	0.24682	0	0.334965	0.167891	0.498158	0.136733	0.757032	0.876983	0.220038	0.31029	0.298353	0	0.011549	0.508336	0	0	0	0	0	0	0	0	0	0	1.058641	0.314119	0	0	0	0.119756	0.307196	0.53006	0	0	0.242556	0	0.240191
XM_126735.1	0	0.007121	0	1.227022	0	0.43139	0.284691	0	0.031096	0	0.274684	0	0	0	0	0.116876	0.056528	0.238808	0.659832	0.988469	0.515199	0.088902	0.351003	0.666242	0.523913	0.581456	0.102178	0.211449	0	0.305093	0.045476	0	0.269944	0	0	0	0	0	0	0	0	0	0	0	0	0.352174	0.005564	0	0
XM_132102.1	0	0.034623	0.443345	1.006875	0	0.462059	0.182945	0	0	0	0	0	0	0	0.370006	0.190546	0	0	0.59423	0.627726	0.3073	0	0.350874	0.458111	0.423799	0.547424	0	0	0	0.091696	0	0.169403	0.198555	0	0	0	0	0.658438	0.031785	0.097589	0	0	0.294481	0	0	0.037428	0.17354	0	0
XM_147824.1	0	0.264393	0.538933	0.71329	0	0.372506	0.438463	0.09822	0.564875	0.046317	0	0	0.269156	0	0.250088	0	0	0.279988	0.710951	0.576287	0.265	0	0.417055	0.346097	0.301054	0.447101	0	0	0	0	0	0.274902	0.235876	0	0	0	0.001578	0.893527	0.569908	0.410898	0	0	0	0.021736	0	0	0	0	0
XM_140594.1	0	0.475554	0.019926	0.381978	0	0.536848	0.480841	0.037417	0.04185	0	0	0.073981	0.123808	0	0.509183	0	0.04069	0.19363	0.736442	0.515472	0.289132	0	0.331371	0	0.44408	0.346764	0.168538	0	0	0	0	0	0.303731	0	0.325526	0.235281	0	0.673287	0.393347	0.574971	0	0.214605	0	0.342212	0	0	0	0	0
XM_128919.1	0	0.865672	0	0.358383	0	0.647538	0.211031	0.796095	0.341625	0	0	0	0.330515	0	0.975107	0.493576	0.396628	0.176843	0.549357	1.033938	0.396863	0	0.175325	0.155067	0.358019	0.596117	0	0.078187	0	0	0	0.01465	0	0	0	0	0.179077	0.688948	0.146295	0.466699	0	0.175739	0	0	0	0	0	0	0
XM_149759.1	0.052598	0.323428	0.356382	0.793203	0.063689	0.349309	0.530622	0.519828	0	0	0	0	0.018468	0	0.506598	0	0.424915	0.133457	0.743878	0.692187	0.248094	0	0.218302	0.141445	0.404266	0.699585	0.178886	0	0	0	0	0	0	0	0	0	0.055153	0.429771	0.241299	0.266548	0	0.071928	0	0.305035	0	0	0	0	0
XM_128739.1	0	0	0	1.313527	0	0.527517	0.764276	0.517393	0.623142	0	0.025063	0	0.517786	0	0.823874	0.16945	0.235784	0.147283	1.100958	0.441086	0	0	0.237128	0.47617	0	0.610418	0	0	0	0	0	0	0	0	0	0	0.442166	0.915805	0	0.195881	0	0	0.237081	0.331451	0	0.129141	0.244268	0	0
XM_133494.1	0	0	0.066616	0.763929	0.174904	0.533701	1.029215	0.051233	0	0	0	0.227178	0	0	0.492642	0	0.491299	0.401759	1.063435	0.344048	0.45327	0	0.433539	0.829671	0	0.402471	0	0	0	0	0	0.260682	0.139287	0	0	0	0.470673	0.358002	0	0.483243	0	0	0.271652	0.114894	0	0	0.01188	0	0
XM_134912.1	0	0	0.16285	0.288082	0.944832	1.432276	0.531904	0.048338	0.267674	0.093068	0.244924	0.386222	0.286677	0.232127	0.224533	0.032622	0.081828	0.453565	0.374492	0.362567	0.595091	0	0.21664	0.346172	0.093666	0.30038	0.345087	0.011872	0.125373	0	0	0	0.771512	0.38016	0	0.758293	0.717724	0.537445	0.672902	0.297575	0.027289	0.314698	0.250087	0.003266	0	0.039996	0.089178	0	0.30055
XM_127908.1	0	0.127415	0.323729	0.928761	0.344229	0.920528	1.023588	0.50235	0.76142	0.304975	0.103725	0.593054	0.568074	0	0.775113	0	0.063839	0.824359	1.027119	0.578545	0.773477	0	0.590742	1.140191	0	0.40521	0	0	0	0	0	0.091573	0.073378	0	0	1.016933	0.314996	0	0	0	0	0	0	0	0	0	0	0	0
XM_126068.1	0	0	0.4434	1.689279	0.510068	2.367129	0	0	0	0.148104	0.626067	0.226028	0.525844	0.309829	0.533073	0	0	0.557851	0.764119	0.587952	0.718848	0.828187	0.620789	1.614056	0	0.053518	0	0	0	0	1.073278	0	0.544422	0.439293	0	0.084185	0	0.180964	0	0	0	0	0	0.733485	0	0.191183	0	0	0
XM_149356.1	0	0	0.140259	0.908358	0.137059	0.916118	0.146613	0	0	0	0.094608	0	0.396095	0.250273	0.57006	0	0.012592	0.38753	0.425222	0.524408	0.594297	0	0.20301	0	0.481173	0	0.056938	0	0	0	0	0	0.53628	0.150732	0	0.228979	0.232833	0.128765	0	0	0	0	0	0.188007	0	0.122152	0.078527	0	0
XM_132846.1	0	0	0.001614	0.889628	0.609451	0.485689	0.224703	0.009408	0.111261	0.254412	0	0.334155	0.584226	0	0.59004	0	0	0.395131	0.796371	0.624776	0.73018	0	0.235009	0.564239	0.079437	0.059477	0	0	0	0	0	0.067827	0.607015	0	0	0.034816	0.448359	0.027971	0	0	0	0	0	0.247384	0	0.014888	0	0	0
XM_126150.1	0	0	0.642083	1.619751	0.467712	0.550963	0.511655	0	0	0	0.688428	0	0.279801	0.059568	0.674845	0.062484	0	0.497765	1.282293	1.552082	1.078914	0.457671	0.83446	1.032963	0	0	0	0	0	0	0	0	0.574448	0.087318	0	0.445655	0.193003	0.298016	0.050568	0	0	0	0.385363	0.594808	0	0.483226	0	0	0
XM_133800.1	0	0	0.480113	0.558276	0.47248	0.022199	0.58806	0	0	0	0.671256	0.690448	0.266591	0.089031	0.029855	0.07152	0.306845	0.603332	0.721157	0.320835	0.751549	0.504508	0.299409	1.349477	0.067929	0.573289	0.384705	0.10575	0.327997	0	0	0	0.245176	0.236291	0	0	0.294036	0	0.219744	0	0	0.01608	0.261486	0.447225	0	0.098702	0	0	0
XM_134861.1	0	0	0.057284	1.330257	0.405956	0.475213	0.747465	0.177372	0.84078	0.274622	0.779907	0.715603	0.513546	0	0.238831	0.272927	0.372215	0.706803	1.011941	0.837855	0.592055	0.51607	0.560234	1.062836	0	0.516242	0.319953	0	0	0	0	0.740361	0.579238	0	0	0	0	0	0	0	0	0	0	0.133548	0	0	0	0	0
XM_147566.1	0	0	0.083683	0.562704	0.203165	0.637012	1.626909	0	0.309893	0.089366	0.154346	0.86459	1.342384	0	0.191895	0	0	0.847319	1.110317	1.283273	0.816116	0	0.144463	1.108332	0	0	0.204067	0	0	0	0	0.695253	0.156672	0	0	0.309854	1.151731	0	0.173757	0	0	0	0	0.569844	0	0.167921	0	0	0.271291
XM_149168.1	0	0.012406	0	0.522522	0.028764	0.715902	1.104204	0	0	0	0.254453	0.543761	0.529107	0.510773	0.242141	0	0.293888	0.187162	0.9839	1.002286	1.399469	0.440655	0.453375	0.47157	0.003879	0	0	0	0	0	0	0.212598	0	0	0	0.021365	0	0.333277	0	0	0	0	0	0.3138	0.081432	0.368145	0.159789	0	0
[truncated: 20,221 more rows]
[truncated: 6 more columns]
