# Supplementary material for: The functional landscape of mouse gene expression
Source: J Biol. 2004 Dec 6;3(5):21. doi: 10.1186/jbiol16 (PMC549719; doi:10.1186/jbiol16)
Supplement: Additional data file 13 — Figure 4c data [file jbiol16-s13.zip › figure4c_data.txt]

	carboxylic acid metabolism [GO:0019752]	sulfur metabolism [GO:0006790]	malate metabolism [GO:0006108]	oxidative phosphorylation [GO:0006119]	hexose metabolism [GO:0019318]	Wnt receptor signaling pathway [GO:0016055]	learning and/or memory [GO:0007611]	muscle contraction [GO:0006936]	cell motility [GO:0006928]	ectoderm development [GO:0007398]	vision [GO:0007601]	cholesterol metabolism [GO:0008203]	mitotic cell cycle [GO:0000278]	synaptic transmission [GO:0007268]	cyclic nucleotide metabolism [GO:0009187]	chemosensory perception [GO:0007606]	RNA splicing [GO:0008380]	translational elongation [GO:0006414]	microtubule-based movement [GO:0007018]	chromatin assembly/disassembly [GO:0006333]	rRNA processing [GO:0006364]	regulation of cell cycle [GO:0000074]	neurogenesis [GO:0007399]	brain development [GO:0007420]	amino acid metabolism [GO:0006520]	hemopoiesis [GO:0030097]	pregnancy [GO:0007565]	complement activation [GO:0006956]	protein amino acid glycosylation [GO:0006486]	spermatogenesis [GO:0007283]	fertilization [GO:0009566]	spermine biosynthesis [GO:0006597]	humoral immune response [GO:0006959]	phospholipid metabolism [GO:0006644]	hormone metabolism [GO:0042445]	digestion [GO:0007586]	secretory pathway [GO:0045045]	skeletal development [GO:0001501]	innate immune response [GO:0045087]	antigen processing [GO:0030333]	response to wounding [GO:0009611]	oncogenesis [GO:0007048]	fat-soluble vitamin metabolism [GO:0006775]	lactose biosynthesis [GO:0005989]
XM_131543.1	0.019499	0.000000	0.000000	0.000000	0.005102	0.000000	0.032258	0.018692	0.006061	0.000000	0.000000	0.013889	0.002786	0.000000	0.000000	0.017699	0.000000	0.026667	0.000000	0.000000	0.032258	0.017391	0.007813	0.000000	0.029268	0.012195	0.021277	0.000000	0.000000	0.051724	0.000000	0.000000	0.062802	0.015873	0.000000	0.000000	0.020619	0.009009	0.000000	0.000000	0.000000	0.000000	0.000000	0.000000
XM_165103.1	0.019499	0.000000	0.000000	0.000000	0.005102	0.000000	0.032258	0.018692	0.006061	0.000000	0.000000	0.013889	0.002786	0.000000	0.000000	0.017699	0.000000	0.026667	0.000000	0.000000	0.032258	0.017391	0.007813	0.000000	0.029268	0.012195	0.021277	0.000000	0.000000	0.051724	0.000000	0.000000	0.062802	0.015873	0.000000	0.000000	0.020619	0.009009	0.000000	0.000000	0.000000	0.000000	0.000000	0.000000
XM_158168.1	0.019499	0.000000	0.000000	0.000000	0.005102	0.000000	0.032258	0.018692	0.006061	0.000000	0.000000	0.013889	0.002786	0.000000	0.000000	0.017699	0.000000	0.026667	0.000000	0.000000	0.032258	0.017391	0.007813	0.000000	0.029268	0.012195	0.021277	0.000000	0.000000	0.051724	0.000000	0.000000	0.062802	0.015873	0.000000	0.000000	0.020619	0.009009	0.000000	0.000000	0.000000	0.000000	0.000000	0.000000
XM_125908.1	0.019499	0.000000	0.000000	0.000000	0.005102	0.000000	0.032258	0.018692	0.006061	0.000000	0.000000	0.013889	0.002786	0.000000	0.000000	0.017699	0.000000	0.026667	0.000000	0.000000	0.032258	0.017391	0.007813	0.000000	0.029268	0.012195	0.021277	0.000000	0.000000	0.051724	0.000000	0.000000	0.062802	0.015873	0.000000	0.000000	0.020619	0.009009	0.000000	0.000000	0.000000	0.000000	0.000000	0.000000
XM_127698.1	0.019499	0.000000	0.000000	0.000000	0.005102	0.000000	0.032258	0.018692	0.006061	0.000000	0.000000	0.013889	0.002786	0.000000	0.000000	0.017699	0.000000	0.026667	0.000000	0.000000	0.032258	0.017391	0.007813	0.000000	0.029268	0.012195	0.021277	0.000000	0.000000	0.043103	0.000000	0.000000	0.062802	0.015873	0.000000	0.000000	0.020619	0.009009	0.000000	0.000000	0.000000	0.000000	0.000000	0.000000
XM_124936.1	0.019499	0.000000	0.000000	0.000000	0.005102	0.000000	0.032258	0.018692	0.006061	0.000000	0.000000	0.013889	0.002786	0.000000	0.000000	0.017699	0.000000	0.026667	0.000000	0.000000	0.032258	0.017391	0.007813	0.000000	0.029268	0.012195	0.021277	0.000000	0.000000	0.051724	0.000000	0.000000	0.062802	0.015873	0.000000	0.000000	0.020619	0.009009	0.000000	0.000000	0.000000	0.000000	0.000000	0.000000
XM_129048.1	0.019499	0.000000	0.000000	0.000000	0.005102	0.000000	0.032258	0.018692	0.006061	0.000000	0.000000	0.013889	0.002786	0.000000	0.000000	0.017699	0.000000	0.026667	0.000000	0.000000	0.032258	0.017391	0.007813	0.000000	0.029268	0.012195	0.021277	0.000000	0.000000	0.051724	0.000000	0.000000	0.062802	0.015873	0.000000	0.000000	0.020619	0.009009	0.000000	0.000000	0.000000	0.000000	0.000000	0.000000
XM_127210.1	0.019499	0.000000	0.000000	0.000000	0.005102	0.000000	0.032258	0.018692	0.006061	0.000000	0.000000	0.013889	0.002786	0.000000	0.000000	0.017699	0.000000	0.026667	0.000000	0.000000	0.032258	0.017391	0.007813	0.000000	0.029268	0.012195	0.021277	0.000000	0.000000	0.051724	0.000000	0.000000	0.062802	0.015873	0.000000	0.000000	0.020619	0.009009	0.000000	0.000000	0.000000	0.000000	0.000000	0.000000
XM_123826.1	0.019499	0.000000	0.000000	0.000000	0.005102	0.000000	0.032258	0.018692	0.006061	0.000000	0.000000	0.013889	0.002786	0.000000	0.000000	0.017699	0.000000	0.026667	0.000000	0.000000	0.032258	0.017391	0.007813	0.000000	0.029268	0.012195	0.021277	0.000000	0.000000	0.051724	0.000000	0.000000	0.062802	0.015873	0.000000	0.000000	0.020619	0.000000	0.000000	0.000000	0.000000	0.000000	0.000000	0.000000
XM_130963.1	0.019499	0.000000	0.000000	0.000000	0.005102	0.000000	0.032258	0.018692	0.006061	0.000000	0.000000	0.013889	0.002786	0.000000	0.000000	0.017699	0.000000	0.026667	0.000000	0.000000	0.032258	0.017391	0.007813	0.000000	0.029268	0.012195	0.021277	0.000000	0.000000	0.051724	0.000000	0.000000	0.062802	0.015873	0.000000	0.000000	0.020619	0.009009	0.000000	0.000000	0.000000	0.000000	0.000000	0.000000
XM_149697.1	0.019499	0.000000	0.000000	0.000000	0.005102	0.000000	0.032258	0.018692	0.006061	0.000000	0.000000	0.013889	0.002786	0.000000	0.000000	0.017699	0.000000	0.026667	0.000000	0.000000	0.032258	0.017391	0.007813	0.000000	0.029268	0.012195	0.021277	0.000000	0.000000	0.051724	0.000000	0.000000	0.062802	0.015873	0.000000	0.000000	0.020619	0.009009	0.000000	0.000000	0.000000	0.000000	0.000000	0.000000
XM_136633.1	0.019499	0.000000	0.000000	0.000000	0.005102	0.000000	0.032258	0.018692	0.006061	0.000000	0.000000	0.013889	0.002786	0.000000	0.000000	0.017699	0.000000	0.026667	0.000000	0.000000	0.032258	0.017391	0.007813	0.000000	0.029268	0.012195	0.021277	0.000000	0.000000	0.051724	0.000000	0.000000	0.062802	0.015873	0.000000	0.000000	0.020619	0.009009	0.000000	0.000000	0.000000	0.000000	0.000000	0.000000
XM_131471.1	0.019499	0.000000	0.000000	0.000000	0.005102	0.000000	0.032258	0.018692	0.006061	0.000000	0.000000	0.013889	0.002786	0.000000	0.000000	0.017699	0.000000	0.026667	0.000000	0.000000	0.032258	0.017391	0.007813	0.000000	0.029268	0.012195	0.021277	0.000000	0.000000	0.051724	0.000000	0.000000	0.062802	0.015873	0.000000	0.000000	0.020619	0.009009	0.000000	0.000000	0.000000	0.000000	0.000000	0.000000
XM_131622.1	0.019499	0.000000	0.000000	0.000000	0.005102	0.000000	0.032258	0.018692	0.006061	0.000000	0.000000	0.013889	0.002786	0.000000	0.000000	0.017699	0.000000	0.026667	0.000000	0.000000	0.032258	0.017391	0.007813	0.000000	0.029268	0.012195	0.021277	0.000000	0.000000	0.051724	0.000000	0.000000	0.062802	0.015873	0.000000	0.000000	0.020619	0.009009	0.000000	0.000000	0.000000	0.000000	0.000000	0.000000
XM_144952.1	0.019499	0.000000	0.000000	0.000000	0.005102	0.000000	0.032258	0.018692	0.006061	0.000000	0.000000	0.013889	0.002786	0.000000	0.000000	0.008850	0.000000	0.026667	0.000000	0.000000	0.032258	0.017391	0.007813	0.000000	0.029268	0.012195	0.021277	0.000000	0.000000	0.051724	0.000000	0.000000	0.062802	0.015873	0.000000	0.000000	0.020619	0.009009	0.000000	0.000000	0.000000	0.000000	0.000000	0.000000
XM_129872.1	0.019499	0.000000	0.000000	0.000000	0.005102	0.000000	0.032258	0.018692	0.006061	0.000000	0.000000	0.013889	0.002786	0.000000	0.000000	0.017699	0.000000	0.026667	0.000000	0.000000	0.032258	0.017391	0.007813	0.000000	0.029268	0.012195	0.021277	0.000000	0.000000	0.051724	0.000000	0.000000	0.062802	0.015873	0.000000	0.000000	0.020619	0.009009	0.000000	0.000000	0.000000	0.000000	0.000000	0.000000
XM_130294.1	0.019499	0.000000	0.000000	0.000000	0.005102	0.000000	0.032258	0.018692	0.006061	0.000000	0.000000	0.013889	0.002786	0.000000	0.000000	0.017699	0.000000	0.026667	0.000000	0.000000	0.032258	0.017391	0.007813	0.000000	0.029268	0.012195	0.021277	0.000000	0.000000	0.051724	0.000000	0.000000	0.062802	0.015873	0.000000	0.000000	0.020619	0.009009	0.000000	0.000000	0.000000	0.000000	0.000000	0.000000
XM_149521.1	0.019499	0.000000	0.000000	0.000000	0.005102	0.000000	0.032258	0.018692	0.006061	0.000000	0.000000	0.013889	0.002786	0.000000	0.000000	0.017699	0.000000	0.026667	0.000000	0.000000	0.032258	0.017391	0.007813	0.000000	0.029268	0.012195	0.021277	0.000000	0.000000	0.051724	0.000000	0.000000	0.062802	0.015873	0.000000	0.000000	0.020619	0.009009	0.000000	0.000000	0.000000	0.000000	0.000000	0.000000
XM_137097.1	0.019499	0.000000	0.000000	0.000000	0.005102	0.000000	0.032258	0.018692	0.006061	0.000000	0.000000	0.013889	0.002786	0.000000	0.000000	0.017699	0.000000	0.026667	0.000000	0.000000	0.032258	0.017391	0.007813	0.000000	0.029268	0.012195	0.021277	0.000000	0.000000	0.051724	0.000000	0.000000	0.062802	0.015873	0.000000	0.000000	0.020619	0.009009	0.000000	0.000000	0.000000	0.000000	0.000000	0.000000
XM_153241.1	0.019499	0.000000	0.000000	0.000000	0.005102	0.000000	0.032258	0.018692	0.006061	0.000000	0.000000	0.013889	0.002786	0.000000	0.000000	0.017699	0.000000	0.026667	0.000000	0.000000	0.032258	0.017391	0.007813	0.000000	0.029268	0.012195	0.021277	0.000000	0.000000	0.051724	0.000000	0.000000	0.062802	0.015873	0.000000	0.000000	0.020619	0.009009	0.000000	0.000000	0.000000	0.000000	0.000000	0.000000
XM_122216.1	0.019499	0.000000	0.000000	0.000000	0.005102	0.000000	0.032258	0.018692	0.006061	0.000000	0.000000	0.013889	0.002786	0.000000	0.000000	0.017699	0.000000	0.026667	0.000000	0.000000	0.032258	0.017391	0.007813	0.000000	0.029268	0.012195	0.021277	0.000000	0.000000	0.051724	0.000000	0.000000	0.062802	0.015873	0.000000	0.000000	0.020619	0.009009	0.000000	0.000000	0.000000	0.000000	0.000000	0.000000
XM_125593.1	0.019499	0.000000	0.000000	0.000000	0.005102	0.000000	0.032258	0.018692	0.006061	0.000000	0.000000	0.013889	0.002786	0.000000	0.000000	0.017699	0.000000	0.026667	0.000000	0.000000	0.032258	0.017391	0.007813	0.000000	0.029268	0.012195	0.021277	0.000000	0.000000	0.051724	0.000000	0.000000	0.062802	0.015873	0.000000	0.000000	0.020619	0.009009	0.000000	0.000000	0.000000	0.000000	0.000000	0.000000
XM_135256.1	0.019499	0.000000	0.000000	0.000000	0.005102	0.000000	0.032258	0.018692	0.006061	0.000000	0.000000	0.013889	0.002786	0.000000	0.000000	0.017699	0.000000	0.026667	0.000000	0.000000	0.032258	0.017391	0.007813	0.000000	0.029268	0.012195	0.021277	0.000000	0.000000	0.051724	0.000000	0.000000	0.062802	0.015873	0.000000	0.000000	0.020619	0.009009	0.000000	0.000000	0.000000	0.000000	0.000000	0.000000
XM_143387.1	0.019499	0.000000	0.000000	0.000000	0.005102	0.000000	0.032258	0.018692	0.006061	0.000000	0.000000	0.013889	0.002786	0.000000	0.000000	0.017699	0.000000	0.026667	0.000000	0.000000	0.032258	0.017391	0.007813	0.000000	0.029268	0.012195	0.021277	0.000000	0.000000	0.051724	0.000000	0.000000	0.062802	0.015873	0.000000	0.000000	0.020619	0.009009	0.000000	0.000000	0.000000	0.000000	0.000000	0.000000
XM_140255.1	0.019499	0.000000	0.000000	0.000000	0.005102	0.000000	0.032258	0.018692	0.006061	0.000000	0.000000	0.013889	0.002786	0.000000	0.000000	0.017699	0.000000	0.026667	0.000000	0.000000	0.032258	0.017391	0.007813	0.000000	0.029268	0.012195	0.021277	0.000000	0.000000	0.051724	0.000000	0.000000	0.062802	0.015873	0.000000	0.000000	0.020619	0.009009	0.000000	0.000000	0.000000	0.000000	0.000000	0.000000
XM_164554.1	0.019499	0.000000	0.000000	0.000000	0.005102	0.000000	0.032258	0.018692	0.006061	0.000000	0.000000	0.013889	0.002786	0.000000	0.000000	0.017699	0.000000	0.026667	0.000000	0.000000	0.032258	0.017391	0.007813	0.000000	0.029268	0.012195	0.021277	0.000000	0.000000	0.051724	0.000000	0.000000	0.062802	0.015873	0.000000	0.000000	0.020619	0.009009	0.000000	0.000000	0.000000	0.000000	0.000000	0.000000
XM_129881.1	0.019499	0.000000	0.000000	0.000000	0.005102	0.000000	0.032258	0.018692	0.006061	0.000000	0.000000	0.013889	0.002786	0.000000	0.000000	0.017699	0.000000	0.026667	0.000000	0.000000	0.032258	0.017391	0.007813	0.000000	0.029268	0.012195	0.021277	0.000000	0.000000	0.051724	0.000000	0.000000	0.062802	0.015873	0.000000	0.000000	0.020619	0.009009	0.000000	0.000000	0.000000	0.000000	0.000000	0.000000
XM_145705.1	0.019499	0.000000	0.000000	0.000000	0.005102	0.000000	0.032258	0.018692	0.006061	0.000000	0.000000	0.013889	0.002786	0.000000	0.000000	0.017699	0.000000	0.026667	0.000000	0.000000	0.032258	0.017391	0.007813	0.000000	0.029268	0.012195	0.021277	0.000000	0.000000	0.051724	0.000000	0.000000	0.062802	0.015873	0.000000	0.000000	0.020619	0.009009	0.000000	0.000000	0.000000	0.000000	0.000000	0.000000
XM_146675.1	0.019499	0.000000	0.000000	0.000000	0.005102	0.000000	0.032258	0.018692	0.006061	0.000000	0.000000	0.013889	0.002786	0.000000	0.000000	0.017699	0.000000	0.026667	0.000000	0.000000	0.032258	0.017391	0.007813	0.000000	0.029268	0.012195	0.021277	0.000000	0.000000	0.051724	0.000000	0.000000	0.062802	0.015873	0.000000	0.000000	0.020619	0.009009	0.000000	0.000000	0.000000	0.000000	0.000000	0.000000
XM_137570.1	0.019499	0.000000	0.000000	0.000000	0.005102	0.000000	0.032258	0.018692	0.006061	0.000000	0.000000	0.013889	0.002786	0.000000	0.000000	0.017699	0.000000	0.026667	0.000000	0.000000	0.032258	0.017391	0.007813	0.000000	0.029268	0.012195	0.021277	0.000000	0.000000	0.051724	0.000000	0.000000	0.062802	0.015873	0.000000	0.000000	0.020619	0.009009	0.000000	0.000000	0.000000	0.000000	0.000000	0.000000
XM_133917.1	0.019499	0.000000	0.000000	0.000000	0.005102	0.000000	0.032258	0.018692	0.006061	0.000000	0.000000	0.013889	0.002786	0.000000	0.000000	0.017699	0.000000	0.026667	0.000000	0.000000	0.032258	0.017391	0.007813	0.000000	0.029268	0.012195	0.021277	0.000000	0.000000	0.051724	0.000000	0.000000	0.062802	0.015873	0.000000	0.000000	0.020619	0.009009	0.000000	0.000000	0.000000	0.000000	0.000000	0.000000
XM_147637.1	0.019499	0.000000	0.000000	0.000000	0.005102	0.000000	0.032258	0.018692	0.006061	0.000000	0.000000	0.013889	0.002786	0.000000	0.000000	0.017699	0.000000	0.026667	0.000000	0.000000	0.032258	0.017391	0.007813	0.000000	0.029268	0.012195	0.021277	0.000000	0.000000	0.051724	0.000000	0.000000	0.062802	0.015873	0.000000	0.000000	0.020619	0.009009	0.000000	0.000000	0.000000	0.000000	0.000000	0.000000
XM_124851.1	0.019499	0.000000	0.000000	0.000000	0.005102	0.000000	0.032258	0.018692	0.006061	0.000000	0.000000	0.013889	0.002786	0.000000	0.000000	0.017699	0.000000	0.026667	0.000000	0.000000	0.032258	0.017391	0.007813	0.000000	0.029268	0.012195	0.021277	0.000000	0.000000	0.051724	0.000000	0.000000	0.062802	0.015873	0.000000	0.000000	0.020619	0.009009	0.000000	0.000000	0.000000	0.000000	0.000000	0.000000
XM_148773.1	0.019499	0.000000	0.000000	0.000000	0.005102	0.000000	0.032258	0.018692	0.006061	0.000000	0.000000	0.013889	0.002786	0.000000	0.000000	0.017699	0.000000	0.026667	0.000000	0.000000	0.032258	0.017391	0.007813	0.000000	0.029268	0.012195	0.021277	0.000000	0.000000	0.051724	0.000000	0.000000	0.062802	0.015873	0.000000	0.000000	0.020619	0.009009	0.000000	0.000000	0.000000	0.000000	0.000000	0.000000
XM_124846.1	0.019499	0.000000	0.000000	0.000000	0.005102	0.000000	0.032258	0.018692	0.006061	0.000000	0.000000	0.013889	0.002786	0.000000	0.000000	0.017699	0.000000	0.026667	0.000000	0.000000	0.032258	0.017391	0.007813	0.000000	0.029268	0.012195	0.021277	0.000000	0.000000	0.051724	0.000000	0.000000	0.062802	0.015873	0.000000	0.000000	0.020619	0.009009	0.000000	0.000000	0.000000	0.000000	0.000000	0.000000
XM_134213.1	0.019499	0.000000	0.000000	0.000000	0.005102	0.000000	0.032258	0.018692	0.006061	0.000000	0.000000	0.013889	0.002786	0.000000	0.000000	0.017699	0.000000	0.026667	0.000000	0.000000	0.032258	0.017391	0.007813	0.000000	0.029268	0.012195	0.021277	0.000000	0.000000	0.051724	0.000000	0.000000	0.062802	0.015873	0.000000	0.000000	0.020619	0.009009	0.000000	0.000000	0.000000	0.000000	0.000000	0.000000
XM_122488.1	0.019499	0.000000	0.000000	0.000000	0.005102	0.000000	0.032258	0.018692	0.006061	0.000000	0.000000	0.013889	0.002786	0.000000	0.000000	0.017699	0.000000	0.026667	0.000000	0.000000	0.032258	0.017391	0.007813	0.000000	0.029268	0.012195	0.021277	0.000000	0.000000	0.051724	0.000000	0.000000	0.062802	0.015873	0.000000	0.000000	0.020619	0.009009	0.000000	0.000000	0.000000	0.000000	0.000000	0.000000
XM_127200.1	0.019499	0.000000	0.000000	0.000000	0.005102	0.000000	0.032258	0.018692	0.006061	0.000000	0.000000	0.013889	0.002786	0.000000	0.000000	0.017699	0.000000	0.026667	0.000000	0.000000	0.032258	0.017391	0.007813	0.000000	0.029268	0.012195	0.021277	0.000000	0.000000	0.051724	0.000000	0.000000	0.062802	0.015873	0.000000	0.000000	0.020619	0.009009	0.000000	0.000000	0.000000	0.000000	0.000000	0.000000
XM_126987.1	0.019499	0.000000	0.000000	0.000000	0.005102	0.000000	0.032258	0.018692	0.006061	0.000000	0.000000	0.013889	0.002786	0.000000	0.000000	0.017699	0.000000	0.026667	0.000000	0.000000	0.032258	0.017391	0.007813	0.000000	0.029268	0.012195	0.021277	0.000000	0.000000	0.051724	0.000000	0.000000	0.062802	0.015873	0.000000	0.000000	0.020619	0.009009	0.000000	0.000000	0.000000	0.000000	0.000000	0.000000
XM_134792.1	0.019499	0.000000	0.000000	0.000000	0.005102	0.000000	0.032258	0.018692	0.006061	0.000000	0.000000	0.013889	0.002786	0.000000	0.000000	0.017699	0.000000	0.026667	0.000000	0.000000	0.032258	0.017391	0.007813	0.000000	0.029268	0.012195	0.021277	0.000000	0.000000	0.051724	0.000000	0.000000	0.062802	0.015873	0.000000	0.000000	0.020619	0.009009	0.000000	0.000000	0.000000	0.000000	0.000000	0.000000
XM_122649.1	0.019499	0.000000	0.000000	0.000000	0.005102	0.000000	0.032258	0.018692	0.006061	0.000000	0.000000	0.013889	0.002786	0.000000	0.000000	0.017699	0.000000	0.026667	0.000000	0.000000	0.032258	0.017391	0.007813	0.000000	0.029268	0.012195	0.021277	0.000000	0.000000	0.051724	0.000000	0.000000	0.062802	0.015873	0.000000	0.000000	0.020619	0.009009	0.000000	0.000000	0.000000	0.000000	0.000000	0.000000
XM_129164.1	0.019499	0.000000	0.000000	0.000000	0.000000	0.000000	0.032258	0.018692	0.006061	0.000000	0.000000	0.013889	0.002786	0.000000	0.000000	0.017699	0.000000	0.026667	0.000000	0.000000	0.032258	0.017391	0.007813	0.000000	0.029268	0.012195	0.021277	0.000000	0.000000	0.051724	0.000000	0.000000	0.062802	0.015873	0.000000	0.000000	0.020619	0.009009	0.000000	0.000000	0.000000	0.000000	0.000000	0.000000
XM_131406.1	0.019499	0.000000	0.000000	0.000000	0.005102	0.000000	0.032258	0.018692	0.006061	0.000000	0.000000	0.013889	0.002786	0.000000	0.000000	0.017699	0.000000	0.026667	0.000000	0.000000	0.032258	0.017391	0.005208	0.000000	0.029268	0.012195	0.021277	0.000000	0.000000	0.051724	0.000000	0.000000	0.062802	0.015873	0.000000	0.000000	0.020619	0.009009	0.000000	0.000000	0.000000	0.000000	0.000000	0.000000
XM_128775.1	0.019499	0.000000	0.000000	0.000000	0.005102	0.000000	0.032258	0.018692	0.006061	0.000000	0.000000	0.013889	0.002786	0.000000	0.000000	0.017699	0.000000	0.026667	0.000000	0.000000	0.032258	0.017391	0.007813	0.000000	0.029268	0.012195	0.021277	0.000000	0.000000	0.051724	0.000000	0.000000	0.062802	0.015873	0.000000	0.000000	0.020619	0.009009	0.000000	0.000000	0.000000	0.000000	0.000000	0.000000
XM_126889.1	0.019499	0.000000	0.000000	0.000000	0.005102	0.000000	0.032258	0.018692	0.006061	0.000000	0.000000	0.013889	0.002786	0.000000	0.000000	0.017699	0.000000	0.026667	0.000000	0.000000	0.032258	0.017391	0.007813	0.000000	0.029268	0.012195	0.021277	0.000000	0.000000	0.051724	0.000000	0.000000	0.062802	0.015873	0.000000	0.000000	0.020619	0.009009	0.000000	0.000000	0.000000	0.000000	0.000000	0.000000
XM_132849.1	0.019499	0.000000	0.000000	0.000000	0.005102	0.000000	0.032258	0.018692	0.006061	0.000000	0.000000	0.013889	0.002786	0.000000	0.000000	0.017699	0.000000	0.026667	0.000000	0.000000	0.032258	0.017391	0.007813	0.000000	0.029268	0.012195	0.021277	0.000000	0.000000	0.051724	0.000000	0.000000	0.062802	0.015873	0.000000	0.000000	0.020619	0.009009	0.000000	0.000000	0.000000	0.000000	0.000000	0.000000
XM_131205.1	0.016713	0.000000	0.000000	0.000000	0.005102	0.000000	0.032258	0.018692	0.006061	0.000000	0.000000	0.013889	0.002786	0.000000	0.000000	0.017699	0.000000	0.026667	0.000000	0.000000	0.032258	0.017391	0.007813	0.000000	0.024390	0.012195	0.021277	0.000000	0.000000	0.051724	0.000000	0.000000	0.062802	0.015873	0.000000	0.000000	0.020619	0.009009	0.000000	0.000000	0.000000	0.000000	0.000000	0.000000
XM_135064.1	0.019499	0.000000	0.000000	0.000000	0.005102	0.000000	0.032258	0.018692	0.006061	0.000000	0.000000	0.013889	0.002786	0.000000	0.000000	0.017699	0.000000	0.026667	0.000000	0.000000	0.032258	0.017391	0.007813	0.000000	0.029268	0.012195	0.021277	0.000000	0.000000	0.051724	0.000000	0.000000	0.062802	0.015873	0.000000	0.000000	0.020619	0.009009	0.000000	0.000000	0.000000	0.000000	0.000000	0.000000
XM_132029.1	0.019499	0.000000	0.000000	0.000000	0.005102	0.000000	0.032258	0.018692	0.006061	0.000000	0.000000	0.013889	0.002786	0.000000	0.000000	0.017699	0.000000	0.026667	0.000000	0.000000	0.032258	0.017391	0.007813	0.000000	0.029268	0.012195	0.021277	0.000000	0.000000	0.051724	0.000000	0.000000	0.062802	0.015873	0.000000	0.000000	0.020619	0.009009	0.000000	0.000000	0.000000	0.000000	0.000000	0.000000
XM_140218.1	0.019499	0.000000	0.000000	0.000000	0.005102	0.000000	0.032258	0.018692	0.006061	0.000000	0.000000	0.013889	0.002786	0.000000	0.000000	0.017699	0.000000	0.026667	0.000000	0.000000	0.032258	0.017391	0.007813	0.000000	0.029268	0.012195	0.021277	0.000000	0.000000	0.051724	0.000000	0.000000	0.062802	0.015873	0.000000	0.000000	0.020619	0.009009	0.000000	0.000000	0.000000	0.000000	0.000000	0.000000
XM_131718.1	0.019499	0.000000	0.000000	0.000000	0.005102	0.000000	0.032258	0.018692	0.006061	0.000000	0.000000	0.013889	0.002786	0.000000	0.000000	0.017699	0.000000	0.026667	0.000000	0.000000	0.032258	0.017391	0.007813	0.000000	0.029268	0.012195	0.021277	0.000000	0.000000	0.051724	0.000000	0.000000	0.062802	0.015873	0.000000	0.000000	0.020619	0.009009	0.000000	0.000000	0.000000	0.000000	0.000000	0.000000
XM_124935.1	0.019499	0.000000	0.000000	0.000000	0.005102	0.000000	0.032258	0.018692	0.006061	0.000000	0.000000	0.013889	0.002786	0.000000	0.000000	0.017699	0.000000	0.026667	0.000000	0.000000	0.032258	0.017391	0.007813	0.000000	0.029268	0.012195	0.021277	0.000000	0.000000	0.051724	0.000000	0.000000	0.062802	0.015873	0.000000	0.000000	0.020619	0.009009	0.000000	0.000000	0.000000	0.000000	0.000000	0.000000
XM_133644.1	0.016713	0.000000	0.000000	0.000000	0.005102	0.000000	0.032258	0.018692	0.006061	0.000000	0.000000	0.013889	0.002786	0.000000	0.000000	0.017699	0.000000	0.026667	0.000000	0.000000	0.032258	0.017391	0.007813	0.000000	0.029268	0.012195	0.021277	0.000000	0.000000	0.051724	0.000000	0.000000	0.062802	0.015873	0.000000	0.000000	0.020619	0.009009	0.000000	0.000000	0.000000	0.000000	0.000000	0.000000
XM_138561.1	0.019499	0.000000	0.000000	0.000000	0.005102	0.000000	0.032258	0.018692	0.006061	0.000000	0.000000	0.013889	0.002786	0.000000	0.000000	0.017699	0.000000	0.026667	0.000000	0.000000	0.032258	0.017391	0.007813	0.000000	0.029268	0.000000	0.000000	0.000000	0.000000	0.051724	0.000000	0.000000	0.062802	0.015873	0.000000	0.000000	0.020619	0.009009	0.000000	0.000000	0.000000	0.000000	0.000000	0.000000
XM_154830.1	0.019499	0.000000	0.000000	0.000000	0.005102	0.000000	0.032258	0.018692	0.006061	0.000000	0.000000	0.013889	0.002786	0.000000	0.000000	0.017699	0.000000	0.026667	0.000000	0.000000	0.032258	0.017391	0.007813	0.000000	0.029268	0.012195	0.021277	0.000000	0.000000	0.051724	0.000000	0.000000	0.062802	0.015873	0.000000	0.000000	0.020619	0.009009	0.000000	0.000000	0.000000	0.000000	0.000000	0.000000
XM_129781.1	0.019499	0.000000	0.000000	0.000000	0.005102	0.000000	0.032258	0.018692	0.006061	0.000000	0.000000	0.013889	0.002786	0.000000	0.000000	0.017699	0.000000	0.026667	0.000000	0.000000	0.032258	0.017391	0.007813	0.000000	0.029268	0.012195	0.021277	0.000000	0.000000	0.051724	0.000000	0.000000	0.062802	0.015873	0.000000	0.000000	0.020619	0.009009	0.000000	0.000000	0.000000	0.000000	0.000000	0.000000
XM_123355.1	0.019499	0.000000	0.000000	0.000000	0.005102	0.000000	0.032258	0.018692	0.006061	0.000000	0.000000	0.013889	0.002786	0.000000	0.000000	0.017699	0.000000	0.026667	0.000000	0.000000	0.032258	0.017391	0.007813	0.000000	0.029268	0.012195	0.021277	0.000000	0.000000	0.051724	0.000000	0.000000	0.062802	0.015873	0.000000	0.000000	0.020619	0.009009	0.000000	0.000000	0.000000	0.000000	0.000000	0.000000
XM_124704.1	0.019499	0.000000	0.000000	0.000000	0.005102	0.000000	0.032258	0.018692	0.006061	0.000000	0.000000	0.013889	0.002786	0.000000	0.000000	0.017699	0.000000	0.026667	0.000000	0.000000	0.032258	0.017391	0.007813	0.000000	0.029268	0.012195	0.021277	0.000000	0.000000	0.051724	0.000000	0.000000	0.062802	0.015873	0.000000	0.000000	0.020619	0.009009	0.000000	0.000000	0.000000	0.000000	0.000000	0.000000
XM_139582.1	0.019499	0.000000	0.000000	0.000000	0.005102	0.000000	0.032258	0.018692	0.006061	0.000000	0.000000	0.013889	0.002786	0.000000	0.000000	0.017699	0.000000	0.026667	0.000000	0.000000	0.032258	0.017391	0.007813	0.000000	0.029268	0.012195	0.021277	0.000000	0.000000	0.051724	0.000000	0.000000	0.062802	0.015873	0.000000	0.000000	0.020619	0.009009	0.000000	0.000000	0.000000	0.000000	0.000000	0.000000
XM_124622.1	0.019499	0.000000	0.000000	0.000000	0.005102	0.000000	0.032258	0.018692	0.006061	0.000000	0.000000	0.013889	0.002786	0.000000	0.000000	0.017699	0.000000	0.026667	0.000000	0.000000	0.032258	0.017391	0.007813	0.000000	0.029268	0.012195	0.021277	0.000000	0.000000	0.051724	0.000000	0.000000	0.062802	0.015873	0.000000	0.000000	0.020619	0.009009	0.000000	0.000000	0.000000	0.000000	0.000000	0.000000
XM_126604.1	0.019499	0.000000	0.000000	0.000000	0.005102	0.000000	0.032258	0.018692	0.006061	0.000000	0.000000	0.013889	0.002786	0.000000	0.000000	0.017699	0.000000	0.026667	0.000000	0.000000	0.032258	0.017391	0.007813	0.000000	0.029268	0.012195	0.021277	0.000000	0.000000	0.051724	0.000000	0.000000	0.062802	0.015873	0.000000	0.000000	0.020619	0.009009	0.000000	0.000000	0.000000	0.000000	0.000000	0.000000
XM_126476.1	0.019499	0.000000	0.000000	0.000000	0.005102	0.000000	0.032258	0.018692	0.006061	0.000000	0.000000	0.013889	0.002786	0.000000	0.000000	0.017699	0.000000	0.026667	0.000000	0.000000	0.032258	0.017391	0.007813	0.000000	0.029268	0.012195	0.021277	0.000000	0.000000	0.051724	0.000000	0.000000	0.062802	0.015873	0.000000	0.000000	0.020619	0.009009	0.000000	0.000000	0.000000	0.000000	0.000000	0.000000
XM_153156.1	0.019499	0.000000	0.000000	0.000000	0.005102	0.000000	0.032258	0.018692	0.006061	0.000000	0.000000	0.013889	0.002786	0.000000	0.000000	0.017699	0.000000	0.026667	0.000000	0.000000	0.032258	0.017391	0.007813	0.000000	0.029268	0.012195	0.021277	0.000000	0.000000	0.051724	0.000000	0.000000	0.062802	0.015873	0.000000	0.000000	0.020619	0.009009	0.000000	0.000000	0.000000	0.000000	0.000000	0.000000
XM_161890.1	0.019499	0.000000	0.000000	0.000000	0.005102	0.000000	0.032258	0.018692	0.006061	0.000000	0.000000	0.013889	0.002786	0.000000	0.000000	0.017699	0.000000	0.026667	0.000000	0.000000	0.032258	0.017391	0.007813	0.000000	0.029268	0.012195	0.021277	0.000000	0.000000	0.051724	0.000000	0.000000	0.062802	0.015873	0.000000	0.000000	0.020619	0.009009	0.000000	0.000000	0.000000	0.000000	0.000000	0.000000
XM_123358.1	0.016713	0.000000	0.000000	0.000000	0.005102	0.000000	0.032258	0.018692	0.006061	0.000000	0.000000	0.013889	0.002786	0.000000	0.000000	0.017699	0.000000	0.026667	0.000000	0.000000	0.032258	0.017391	0.007813	0.000000	0.024390	0.012195	0.021277	0.000000	0.000000	0.051724	0.000000	0.000000	0.062802	0.015873	0.000000	0.000000	0.020619	0.009009	0.000000	0.000000	0.000000	0.000000	0.000000	0.000000
XM_130308.1	0.019499	0.000000	0.000000	0.000000	0.005102	0.000000	0.000000	0.018692	0.006061	0.000000	0.000000	0.000000	0.002786	0.000000	0.000000	0.017699	0.000000	0.026667	0.000000	0.000000	0.032258	0.017391	0.005208	0.000000	0.029268	0.012195	0.021277	0.000000	0.000000	0.051724	0.000000	0.000000	0.062802	0.015873	0.000000	0.000000	0.020619	0.009009	0.000000	0.000000	0.000000	0.000000	0.000000	0.000000
XM_147096.1	0.016713	0.000000	0.000000	0.000000	0.005102	0.000000	0.032258	0.018692	0.006061	0.000000	0.000000	0.013889	0.002786	0.000000	0.000000	0.017699	0.000000	0.026667	0.000000	0.000000	0.032258	0.017391	0.007813	0.000000	0.024390	0.012195	0.021277	0.000000	0.000000	0.051724	0.000000	0.000000	0.062802	0.015873	0.000000	0.000000	0.020619	0.009009	0.000000	0.000000	0.000000	0.000000	0.000000	0.000000
XM_150072.1	0.019499	0.000000	0.000000	0.000000	0.005102	0.000000	0.032258	0.018692	0.006061	0.000000	0.000000	0.013889	0.002786	0.000000	0.000000	0.017699	0.000000	0.026667	0.000000	0.000000	0.032258	0.017391	0.007813	0.000000	0.029268	0.012195	0.021277	0.000000	0.000000	0.051724	0.000000	0.000000	0.062802	0.015873	0.000000	0.000000	0.020619	0.009009	0.000000	0.000000	0.000000	0.000000	0.000000	0.000000
XM_147654.1	0.019499	0.000000	0.000000	0.000000	0.005102	0.000000	0.032258	0.018692	0.006061	0.000000	0.000000	0.013889	0.002786	0.000000	0.000000	0.017699	0.000000	0.026667	0.000000	0.000000	0.032258	0.017391	0.007813	0.000000	0.029268	0.012195	0.021277	0.000000	0.000000	0.051724	0.000000	0.000000	0.062802	0.015873	0.000000	0.000000	0.020619	0.009009	0.000000	0.000000	0.000000	0.000000	0.000000	0.000000
XM_124320.1	0.019499	0.000000	0.000000	0.000000	0.005102	0.000000	0.032258	0.018692	0.006061	0.000000	0.000000	0.013889	0.002786	0.000000	0.000000	0.017699	0.000000	0.026667	0.000000	0.000000	0.032258	0.017391	0.007813	0.000000	0.029268	0.012195	0.021277	0.000000	0.000000	0.051724	0.000000	0.000000	0.062802	0.015873	0.000000	0.000000	0.020619	0.009009	0.000000	0.000000	0.000000	0.000000	0.000000	0.000000
XM_123837.1	0.019499	0.000000	0.000000	0.000000	0.005102	0.000000	0.032258	0.018692	0.006061	0.000000	0.000000	0.013889	0.002786	0.000000	0.000000	0.017699	0.000000	0.026667	0.000000	0.000000	0.032258	0.017391	0.007813	0.000000	0.029268	0.012195	0.021277	0.000000	0.000000	0.051724	0.000000	0.000000	0.062802	0.015873	0.000000	0.000000	0.020619	0.009009	0.000000	0.000000	0.000000	0.000000	0.000000	0.000000
XM_155955.1	0.019499	0.000000	0.000000	0.000000	0.005102	0.000000	0.032258	0.018692	0.006061	0.000000	0.000000	0.013889	0.002786	0.000000	0.000000	0.017699	0.000000	0.026667	0.000000	0.000000	0.032258	0.017391	0.007813	0.000000	0.029268	0.012195	0.021277	0.000000	0.000000	0.051724	0.000000	0.000000	0.062802	0.015873	0.000000	0.000000	0.020619	0.009009	0.000000	0.000000	0.000000	0.000000	0.000000	0.000000
XM_122182.1	0.019499	0.000000	0.000000	0.000000	0.005102	0.000000	0.032258	0.018692	0.006061	0.000000	0.000000	0.013889	0.002786	0.000000	0.000000	0.017699	0.000000	0.026667	0.000000	0.000000	0.032258	0.017391	0.007813	0.000000	0.029268	0.012195	0.021277	0.000000	0.000000	0.051724	0.000000	0.000000	0.062802	0.015873	0.000000	0.000000	0.020619	0.009009	0.000000	0.000000	0.000000	0.000000	0.000000	0.000000
XM_133498.1	0.019499	0.000000	0.000000	0.000000	0.005102	0.000000	0.032258	0.018692	0.006061	0.000000	0.000000	0.013889	0.002786	0.000000	0.000000	0.017699	0.000000	0.026667	0.000000	0.000000	0.032258	0.014493	0.007813	0.000000	0.029268	0.012195	0.021277	0.000000	0.000000	0.051724	0.000000	0.000000	0.062802	0.015873	0.000000	0.000000	0.020619	0.009009	0.000000	0.000000	0.000000	0.000000	0.000000	0.000000
XM_134095.1	0.019499	0.000000	0.000000	0.000000	0.005102	0.000000	0.032258	0.018692	0.006061	0.000000	0.000000	0.013889	0.002786	0.000000	0.000000	0.017699	0.000000	0.026667	0.000000	0.000000	0.032258	0.017391	0.007813	0.000000	0.029268	0.012195	0.021277	0.000000	0.000000	0.051724	0.000000	0.000000	0.062802	0.015873	0.000000	0.000000	0.020619	0.009009	0.000000	0.000000	0.000000	0.000000	0.000000	0.000000
XM_127294.1	0.019499	0.000000	0.000000	0.000000	0.005102	0.000000	0.032258	0.018692	0.006061	0.000000	0.000000	0.013889	0.002786	0.000000	0.000000	0.017699	0.000000	0.026667	0.000000	0.000000	0.032258	0.017391	0.007813	0.000000	0.029268	0.012195	0.021277	0.000000	0.000000	0.051724	0.000000	0.000000	0.062802	0.015873	0.000000	0.000000	0.020619	0.009009	0.000000	0.000000	0.000000	0.000000	0.000000	0.000000
XM_132640.1	0.019499	0.000000	0.000000	0.000000	0.005102	0.000000	0.032258	0.018692	0.006061	0.000000	0.000000	0.013889	0.002786	0.000000	0.000000	0.017699	0.000000	0.026667	0.000000	0.000000	0.032258	0.017391	0.007813	0.000000	0.029268	0.012195	0.021277	0.000000	0.000000	0.051724	0.000000	0.000000	0.062802	0.015873	0.000000	0.000000	0.020619	0.009009	0.000000	0.000000	0.000000	0.000000	0.000000	0.000000
XM_125143.1	0.019499	0.000000	0.000000	0.000000	0.005102	0.000000	0.032258	0.018692	0.006061	0.000000	0.000000	0.013889	0.002786	0.000000	0.000000	0.017699	0.000000	0.026667	0.000000	0.000000	0.032258	0.017391	0.007813	0.000000	0.029268	0.012195	0.021277	0.000000	0.000000	0.051724	0.000000	0.000000	0.062802	0.015873	0.000000	0.000000	0.020619	0.009009	0.000000	0.000000	0.000000	0.000000	0.000000	0.000000
XM_149374.1	0.019499	0.000000	0.000000	0.000000	0.005102	0.000000	0.032258	0.018692	0.006061	0.000000	0.000000	0.013889	0.002786	0.000000	0.000000	0.017699	0.000000	0.026667	0.000000	0.000000	0.032258	0.017391	0.007813	0.000000	0.029268	0.012195	0.021277	0.000000	0.000000	0.051724	0.000000	0.000000	0.062802	0.015873	0.000000	0.000000	0.020619	0.009009	0.000000	0.000000	0.000000	0.000000	0.000000	0.000000
XM_133057.1	0.019499	0.000000	0.000000	0.000000	0.005102	0.000000	0.032258	0.018692	0.006061	0.000000	0.000000	0.013889	0.002786	0.000000	0.000000	0.017699	0.000000	0.026667	0.000000	0.000000	0.032258	0.017391	0.007813	0.000000	0.029268	0.012195	0.021277	0.000000	0.000000	0.051724	0.000000	0.000000	0.062802	0.015873	0.000000	0.000000	0.020619	0.009009	0.000000	0.000000	0.000000	0.000000	0.000000	0.000000
XM_127455.1	0.019499	0.000000	0.000000	0.000000	0.005102	0.000000	0.032258	0.018692	0.006061	0.000000	0.000000	0.013889	0.002786	0.000000	0.000000	0.017699	0.000000	0.026667	0.000000	0.000000	0.032258	0.017391	0.007813	0.000000	0.029268	0.012195	0.021277	0.000000	0.000000	0.051724	0.000000	0.000000	0.062802	0.015873	0.000000	0.000000	0.020619	0.009009	0.000000	0.000000	0.000000	0.000000	0.000000	0.000000
XM_149205.1	0.019499	0.000000	0.000000	0.000000	0.005102	0.000000	0.032258	0.018692	0.006061	0.000000	0.000000	0.013889	0.002786	0.000000	0.000000	0.017699	0.000000	0.026667	0.000000	0.000000	0.032258	0.017391	0.007813	0.000000	0.029268	0.012195	0.021277	0.000000	0.000000	0.051724	0.000000	0.000000	0.062802	0.015873	0.000000	0.000000	0.020619	0.009009	0.000000	0.000000	0.000000	0.000000	0.000000	0.000000
XM_126221.1	0.019499	0.000000	0.000000	0.000000	0.005102	0.000000	0.032258	0.018692	0.006061	0.000000	0.000000	0.013889	0.002786	0.000000	0.000000	0.017699	0.000000	0.026667	0.000000	0.000000	0.032258	0.017391	0.007813	0.000000	0.029268	0.012195	0.021277	0.000000	0.000000	0.051724	0.000000	0.000000	0.062802	0.015873	0.000000	0.000000	0.020619	0.009009	0.000000	0.000000	0.000000	0.000000	0.000000	0.000000
XM_149251.1	0.019499	0.000000	0.000000	0.000000	0.005102	0.000000	0.032258	0.018692	0.006061	0.000000	0.000000	0.013889	0.002786	0.000000	0.000000	0.017699	0.000000	0.026667	0.000000	0.000000	0.032258	0.017391	0.007813	0.000000	0.029268	0.012195	0.021277	0.000000	0.000000	0.051724	0.000000	0.000000	0.062802	0.015873	0.000000	0.000000	0.020619	0.009009	0.000000	0.000000	0.000000	0.000000	0.000000	0.000000
XM_125902.1	0.019499	0.000000	0.000000	0.000000	0.005102	0.000000	0.032258	0.018692	0.006061	0.000000	0.000000	0.013889	0.002786	0.000000	0.000000	0.017699	0.000000	0.026667	0.000000	0.000000	0.032258	0.017391	0.007813	0.000000	0.029268	0.012195	0.021277	0.000000	0.000000	0.051724	0.000000	0.000000	0.062802	0.015873	0.000000	0.000000	0.020619	0.009009	0.000000	0.000000	0.000000	0.000000	0.000000	0.000000
XM_126509.1	0.019499	0.000000	0.000000	0.000000	0.005102	0.000000	0.032258	0.018692	0.006061	0.000000	0.000000	0.013889	0.002786	0.000000	0.000000	0.017699	0.000000	0.026667	0.000000	0.000000	0.032258	0.017391	0.007813	0.000000	0.029268	0.012195	0.021277	0.000000	0.000000	0.051724	0.000000	0.000000	0.062802	0.015873	0.000000	0.000000	0.020619	0.009009	0.000000	0.000000	0.000000	0.000000	0.000000	0.000000
XM_146286.1	0.019499	0.000000	0.000000	0.000000	0.005102	0.000000	0.032258	0.018692	0.006061	0.000000	0.000000	0.013889	0.002786	0.000000	0.000000	0.017699	0.000000	0.026667	0.000000	0.000000	0.032258	0.017391	0.007813	0.000000	0.029268	0.012195	0.021277	0.000000	0.000000	0.051724	0.000000	0.000000	0.062802	0.015873	0.000000	0.000000	0.020619	0.009009	0.000000	0.000000	0.000000	0.000000	0.000000	0.000000
XM_132887.1	0.019499	0.000000	0.000000	0.000000	0.005102	0.000000	0.032258	0.018692	0.006061	0.000000	0.000000	0.013889	0.002786	0.000000	0.000000	0.017699	0.000000	0.026667	0.000000	0.000000	0.032258	0.017391	0.007813	0.000000	0.029268	0.012195	0.021277	0.000000	0.000000	0.051724	0.000000	0.000000	0.062802	0.015873	0.000000	0.000000	0.020619	0.009009	0.000000	0.000000	0.000000	0.000000	0.000000	0.000000
XM_124551.1	0.019499	0.000000	0.000000	0.000000	0.005102	0.000000	0.032258	0.018692	0.006061	0.000000	0.000000	0.013889	0.002786	0.000000	0.000000	0.017699	0.000000	0.026667	0.000000	0.000000	0.032258	0.017391	0.007813	0.000000	0.029268	0.012195	0.021277	0.000000	0.000000	0.051724	0.000000	0.000000	0.062802	0.015873	0.000000	0.000000	0.020619	0.009009	0.000000	0.000000	0.000000	0.000000	0.000000	0.000000
XM_139695.1	0.019499	0.000000	0.000000	0.000000	0.005102	0.000000	0.032258	0.018692	0.006061	0.000000	0.000000	0.013889	0.002786	0.000000	0.000000	0.017699	0.000000	0.026667	0.000000	0.000000	0.032258	0.017391	0.007813	0.000000	0.029268	0.012195	0.021277	0.000000	0.000000	0.051724	0.000000	0.000000	0.062802	0.015873	0.000000	0.000000	0.020619	0.009009	0.000000	0.000000	0.000000	0.000000	0.000000	0.000000
XM_126542.1	0.019499	0.000000	0.000000	0.000000	0.005102	0.000000	0.032258	0.018692	0.006061	0.000000	0.000000	0.013889	0.002786	0.000000	0.000000	0.017699	0.000000	0.026667	0.000000	0.000000	0.032258	0.017391	0.007813	0.000000	0.029268	0.012195	0.021277	0.000000	0.000000	0.051724	0.000000	0.000000	0.062802	0.015873	0.000000	0.000000	0.020619	0.009009	0.000000	0.000000	0.000000	0.000000	0.000000	0.000000
XM_148129.1	0.019499	0.000000	0.000000	0.000000	0.005102	0.000000	0.032258	0.018692	0.006061	0.000000	0.000000	0.013889	0.002786	0.000000	0.000000	0.017699	0.000000	0.026667	0.000000	0.000000	0.032258	0.017391	0.007813	0.000000	0.029268	0.012195	0.021277	0.000000	0.000000	0.051724	0.000000	0.000000	0.062802	0.015873	0.000000	0.000000	0.020619	0.009009	0.000000	0.000000	0.000000	0.000000	0.000000	0.000000
XM_126400.1	0.019499	0.000000	0.000000	0.000000	0.005102	0.000000	0.032258	0.018692	0.006061	0.000000	0.000000	0.013889	0.002786	0.000000	0.000000	0.017699	0.000000	0.026667	0.000000	0.000000	0.032258	0.017391	0.007813	0.000000	0.029268	0.012195	0.021277	0.000000	0.000000	0.051724	0.000000	0.000000	0.062802	0.015873	0.000000	0.000000	0.020619	0.009009	0.000000	0.000000	0.000000	0.000000	0.000000	0.000000
XM_130282.1	0.019499	0.000000	0.000000	0.000000	0.005102	0.000000	0.032258	0.018692	0.006061	0.000000	0.000000	0.013889	0.002786	0.000000	0.000000	0.017699	0.000000	0.026667	0.000000	0.000000	0.032258	0.017391	0.007813	0.000000	0.029268	0.012195	0.021277	0.000000	0.000000	0.051724	0.000000	0.000000	0.062802	0.015873	0.000000	0.000000	0.020619	0.009009	0.000000	0.000000	0.000000	0.000000	0.000000	0.000000
XM_135214.1	0.019499	0.000000	0.000000	0.000000	0.005102	0.000000	0.032258	0.018692	0.006061	0.000000	0.000000	0.013889	0.002786	0.000000	0.000000	0.017699	0.000000	0.026667	0.000000	0.000000	0.032258	0.014493	0.007813	0.000000	0.029268	0.012195	0.021277	0.000000	0.000000	0.051724	0.000000	0.000000	0.062802	0.015873	0.000000	0.000000	0.010309	0.009009	0.000000	0.000000	0.000000	0.000000	0.000000	0.000000
XM_135415.1	0.019499	0.000000	0.000000	0.000000	0.005102	0.000000	0.032258	0.018692	0.006061	0.000000	0.000000	0.013889	0.002786	0.000000	0.000000	0.017699	0.000000	0.026667	0.000000	0.000000	0.032258	0.014493	0.007813	0.000000	0.029268	0.012195	0.021277	0.000000	0.000000	0.051724	0.000000	0.000000	0.062802	0.015873	0.000000	0.000000	0.010309	0.009009	0.000000	0.000000	0.000000	0.000000	0.000000	0.000000
XM_126323.1	0.019499	0.000000	0.000000	0.000000	0.005102	0.000000	0.032258	0.018692	0.006061	0.000000	0.000000	0.013889	0.002786	0.000000	0.000000	0.017699	0.000000	0.026667	0.000000	0.000000	0.032258	0.017391	0.007813	0.000000	0.029268	0.012195	0.021277	0.000000	0.000000	0.051724	0.000000	0.000000	0.062802	0.015873	0.000000	0.000000	0.020619	0.009009	0.000000	0.000000	0.000000	0.000000	0.000000	0.000000
XM_127354.1	0.019499	0.000000	0.000000	0.000000	0.005102	0.000000	0.032258	0.018692	0.006061	0.000000	0.000000	0.013889	0.002786	0.000000	0.000000	0.017699	0.000000	0.026667	0.000000	0.000000	0.032258	0.017391	0.007813	0.000000	0.029268	0.012195	0.021277	0.000000	0.000000	0.051724	0.000000	0.000000	0.062802	0.015873	0.000000	0.000000	0.020619	0.009009	0.000000	0.000000	0.000000	0.000000	0.000000	0.000000
XM_122893.1	0.019499	0.000000	0.000000	0.000000	0.005102	0.000000	0.032258	0.018692	0.006061	0.000000	0.000000	0.013889	0.002786	0.000000	0.000000	0.017699	0.000000	0.026667	0.000000	0.000000	0.032258	0.017391	0.007813	0.000000	0.029268	0.012195	0.021277	0.000000	0.000000	0.051724	0.000000	0.000000	0.062802	0.015873	0.000000	0.000000	0.020619	0.009009	0.000000	0.000000	0.000000	0.000000	0.000000	0.000000
XM_124673.1	0.019499	0.000000	0.000000	0.000000	0.005102	0.000000	0.032258	0.018692	0.006061	0.000000	0.000000	0.013889	0.002786	0.000000	0.000000	0.017699	0.000000	0.026667	0.000000	0.000000	0.032258	0.017391	0.007813	0.000000	0.029268	0.012195	0.021277	0.000000	0.000000	0.043103	0.000000	0.000000	0.062802	0.015873	0.000000	0.000000	0.020619	0.009009	0.000000	0.000000	0.000000	0.000000	0.000000	0.000000
XM_123861.1	0.019499	0.000000	0.000000	0.000000	0.005102	0.000000	0.032258	0.018692	0.006061	0.000000	0.000000	0.013889	0.002786	0.000000	0.000000	0.017699	0.000000	0.026667	0.000000	0.000000	0.032258	0.017391	0.007813	0.000000	0.029268	0.012195	0.021277	0.000000	0.000000	0.051724	0.000000	0.000000	0.062802	0.015873	0.000000	0.000000	0.020619	0.009009	0.000000	0.000000	0.000000	0.000000	0.000000	0.000000
XM_131815.1	0.022284	0.000000	0.000000	0.000000	0.005102	0.000000	0.032258	0.018692	0.006061	0.000000	0.000000	0.013889	0.002786	0.000000	0.000000	0.017699	0.000000	0.026667	0.000000	0.000000	0.032258	0.017391	0.007813	0.000000	0.034146	0.012195	0.021277	0.000000	0.000000	0.051724	0.000000	0.000000	0.062802	0.015873	0.000000	0.000000	0.020619	0.009009	0.000000	0.000000	0.000000	0.000000	0.000000	0.000000
XM_131885.1	0.025070	0.000000	0.000000	0.000000	0.005102	0.000000	0.032258	0.018692	0.006061	0.000000	0.000000	0.013889	0.002786	0.000000	0.000000	0.017699	0.000000	0.026667	0.000000	0.000000	0.032258	0.017391	0.007813	0.000000	0.039024	0.012195	0.021277	0.000000	0.000000	0.043103	0.000000	0.000000	0.062802	0.015873	0.000000	0.000000	0.020619	0.009009	0.000000	0.000000	0.000000	0.000000	0.000000	0.000000
XM_134781.1	0.027855	0.000000	0.000000	0.000000	0.005102	0.000000	0.032258	0.018692	0.006061	0.000000	0.000000	0.013889	0.002786	0.000000	0.000000	0.017699	0.000000	0.026667	0.000000	0.000000	0.032258	0.017391	0.007813	0.000000	0.043902	0.012195	0.021277	0.000000	0.000000	0.043103	0.000000	0.000000	0.062802	0.015873	0.000000	0.000000	0.020619	0.009009	0.000000	0.000000	0.000000	0.000000	0.000000	0.000000
XM_127844.1	0.030641	0.000000	0.000000	0.000000	0.005102	0.000000	0.032258	0.018692	0.006061	0.000000	0.000000	0.013889	0.002786	0.000000	0.000000	0.017699	0.000000	0.026667	0.000000	0.000000	0.032258	0.017391	0.007813	0.000000	0.048780	0.012195	0.021277	0.000000	0.000000	0.043103	0.000000	0.000000	0.062802	0.015873	0.000000	0.000000	0.020619	0.009009	0.000000	0.000000	0.000000	0.000000	0.000000	0.000000
XM_121982.1	0.033426	0.000000	0.000000	0.000000	0.005102	0.000000	0.032258	0.018692	0.006061	0.000000	0.000000	0.013889	0.002786	0.000000	0.000000	0.017699	0.000000	0.026667	0.000000	0.000000	0.032258	0.017391	0.007813	0.000000	0.053659	0.012195	0.021277	0.000000	0.000000	0.034483	0.000000	0.000000	0.062802	0.015873	0.000000	0.000000	0.020619	0.009009	0.000000	0.000000	0.000000	0.000000	0.000000	0.000000
XM_144227.1	0.036212	0.000000	0.000000	0.000000	0.005102	0.000000	0.032258	0.018692	0.006061	0.000000	0.000000	0.013889	0.002786	0.000000	0.000000	0.017699	0.000000	0.026667	0.000000	0.000000	0.032258	0.017391	0.007813	0.000000	0.058537	0.012195	0.021277	0.000000	0.000000	0.043103	0.000000	0.000000	0.062802	0.015873	0.000000	0.000000	0.020619	0.009009	0.000000	0.000000	0.000000	0.000000	0.000000	0.000000
XM_125526.1	0.038997	0.000000	0.000000	0.000000	0.005102	0.000000	0.032258	0.018692	0.006061	0.000000	0.000000	0.013889	0.002786	0.000000	0.000000	0.017699	0.000000	0.026667	0.000000	0.000000	0.032258	0.017391	0.007813	0.000000	0.063415	0.012195	0.021277	0.000000	0.000000	0.043103	0.000000	0.000000	0.062802	0.015873	0.000000	0.000000	0.020619	0.009009	0.000000	0.000000	0.000000	0.000000	0.000000	0.000000
XM_149580.1	0.041783	0.000000	0.000000	0.000000	0.005102	0.000000	0.032258	0.018692	0.006061	0.000000	0.000000	0.013889	0.002786	0.000000	0.000000	0.017699	0.000000	0.026667	0.000000	0.000000	0.032258	0.017391	0.007813	0.000000	0.068293	0.012195	0.021277	0.000000	0.000000	0.043103	0.000000	0.000000	0.062802	0.015873	0.000000	0.000000	0.020619	0.009009	0.000000	0.000000	0.000000	0.000000	0.000000	0.000000
XM_122877.1	0.041783	0.000000	0.000000	0.000000	0.005102	0.000000	0.032258	0.018692	0.006061	0.000000	0.000000	0.013889	0.002786	0.000000	0.000000	0.017699	0.000000	0.026667	0.000000	0.000000	0.032258	0.014493	0.007813	0.000000	0.068293	0.012195	0.021277	0.000000	0.000000	0.043103	0.000000	0.000000	0.062802	0.015873	0.000000	0.000000	0.020619	0.000000	0.000000	0.000000	0.000000	0.000000	0.000000	0.000000
XM_123839.1	0.041783	0.000000	0.000000	0.000000	0.005102	0.000000	0.032258	0.018692	0.006061	0.000000	0.000000	0.013889	0.002786	0.000000	0.000000	0.017699	0.000000	0.026667	0.000000	0.000000	0.032258	0.017391	0.007813	0.000000	0.068293	0.012195	0.021277	0.000000	0.000000	0.043103	0.000000	0.000000	0.062802	0.015873	0.000000	0.000000	0.020619	0.000000	0.000000	0.000000	0.000000	0.000000	0.000000	0.000000
XM_122220.1	0.041783	0.000000	0.000000	0.000000	0.005102	0.000000	0.032258	0.018692	0.006061	0.000000	0.000000	0.013889	0.002786	0.000000	0.000000	0.017699	0.000000	0.026667	0.000000	0.000000	0.032258	0.017391	0.007813	0.000000	0.068293	0.012195	0.021277	0.000000	0.000000	0.043103	0.000000	0.000000	0.062802	0.015873	0.000000	0.000000	0.020619	0.000000	0.000000	0.000000	0.000000	0.000000	0.000000	0.000000
XM_122156.1	0.044568	0.000000	0.000000	0.000000	0.005102	0.000000	0.032258	0.018692	0.006061	0.000000	0.000000	0.013889	0.002786	0.000000	0.000000	0.017699	0.000000	0.026667	0.000000	0.000000	0.032258	0.017391	0.007813	0.000000	0.073171	0.012195	0.021277	0.000000	0.000000	0.043103	0.000000	0.000000	0.062802	0.015873	0.000000	0.000000	0.020619	0.000000	0.000000	0.000000	0.000000	0.000000	0.000000	0.000000
XM_124989.1	0.044568	0.000000	0.000000	0.000000	0.005102	0.000000	0.032258	0.018692	0.006061	0.000000	0.000000	0.013889	0.002786	0.000000	0.000000	0.017699	0.000000	0.026667	0.000000	0.000000	0.032258	0.017391	0.007813	0.000000	0.073171	0.012195	0.021277	0.000000	0.000000	0.043103	0.000000	0.000000	0.062802	0.015873	0.000000	0.000000	0.020619	0.000000	0.000000	0.000000	0.000000	0.000000	0.000000	0.000000
XM_124538.1	0.044568	0.000000	0.000000	0.000000	0.005102	0.000000	0.032258	0.018692	0.006061	0.000000	0.000000	0.013889	0.002786	0.000000	0.000000	0.017699	0.000000	0.026667	0.000000	0.000000	0.032258	0.017391	0.007813	0.000000	0.073171	0.012195	0.021277	0.000000	0.000000	0.043103	0.000000	0.000000	0.062802	0.015873	0.000000	0.000000	0.020619	0.000000	0.000000	0.000000	0.000000	0.000000	0.000000	0.000000
XM_134848.1	0.044568	0.000000	0.000000	0.000000	0.005102	0.000000	0.032258	0.018692	0.006061	0.000000	0.000000	0.013889	0.002786	0.005102	0.000000	0.008850	0.000000	0.026667	0.000000	0.006579	0.032258	0.017391	0.007813	0.000000	0.073171	0.012195	0.021277	0.000000	0.000000	0.043103	0.000000	0.000000	0.062802	0.015873	0.000000	0.000000	0.020619	0.000000	0.000000	0.000000	0.000000	0.000000	0.000000	0.000000
XM_123650.1	0.044568	0.000000	0.000000	0.000000	0.005102	0.000000	0.032258	0.018692	0.006061	0.000000	0.000000	0.013889	0.002786	0.005102	0.000000	0.017699	0.000000	0.026667	0.000000	0.006579	0.032258	0.017391	0.007813	0.000000	0.073171	0.012195	0.021277	0.000000	0.000000	0.043103	0.000000	0.000000	0.062802	0.015873	0.000000	0.000000	0.020619	0.000000	0.000000	0.000000	0.000000	0.000000	0.000000	0.000000
XM_122438.1	0.044568	0.000000	0.000000	0.000000	0.005102	0.000000	0.032258	0.018692	0.006061	0.000000	0.000000	0.013889	0.002786	0.005102	0.000000	0.026549	0.000000	0.026667	0.000000	0.006579	0.032258	0.017391	0.007813	0.000000	0.073171	0.012195	0.021277	0.000000	0.000000	0.043103	0.000000	0.000000	0.062802	0.015873	0.000000	0.000000	0.020619	0.000000	0.000000	0.000000	0.000000	0.000000	0.000000	0.000000
XM_125886.1	0.044568	0.000000	0.000000	0.000000	0.005102	0.000000	0.032258	0.018692	0.006061	0.000000	0.000000	0.013889	0.002786	0.005102	0.000000	0.026549	0.000000	0.026667	0.000000	0.006579	0.032258	0.017391	0.007813	0.000000	0.073171	0.012195	0.021277	0.000000	0.000000	0.043103	0.000000	0.000000	0.062802	0.015873	0.000000	0.000000	0.020619	0.000000	0.000000	0.000000	0.000000	0.000000	0.000000	0.000000
XM_145942.1	0.044568	0.000000	0.000000	0.000000	0.005102	0.000000	0.032258	0.018692	0.006061	0.000000	0.000000	0.013889	0.002786	0.005102	0.000000	0.026549	0.000000	0.026667	0.000000	0.006579	0.032258	0.017391	0.007813	0.000000	0.073171	0.012195	0.021277	0.000000	0.000000	0.043103	0.000000	0.000000	0.062802	0.015873	0.000000	0.000000	0.020619	0.000000	0.000000	0.000000	0.000000	0.000000	0.000000	0.000000
XM_136096.1	0.044568	0.000000	0.000000	0.000000	0.005102	0.000000	0.032258	0.018692	0.006061	0.000000	0.000000	0.013889	0.002786	0.005102	0.000000	0.026549	0.000000	0.026667	0.000000	0.006579	0.032258	0.017391	0.007813	0.000000	0.073171	0.012195	0.021277	0.000000	0.000000	0.043103	0.000000	0.000000	0.062802	0.015873	0.000000	0.000000	0.020619	0.000000	0.000000	0.000000	0.000000	0.000000	0.000000	0.000000
XM_144625.1	0.044568	0.000000	0.000000	0.000000	0.005102	0.000000	0.032258	0.018692	0.006061	0.000000	0.000000	0.013889	0.002786	0.005102	0.000000	0.026549	0.000000	0.026667	0.000000	0.006579	0.032258	0.017391	0.007813	0.000000	0.073171	0.012195	0.021277	0.000000	0.000000	0.043103	0.000000	0.000000	0.062802	0.015873	0.000000	0.000000	0.020619	0.000000	0.000000	0.000000	0.000000	0.000000	0.000000	0.000000
XM_125496.1	0.044568	0.000000	0.000000	0.000000	0.005102	0.000000	0.032258	0.018692	0.006061	0.000000	0.000000	0.013889	0.002786	0.005102	0.000000	0.026549	0.000000	0.026667	0.000000	0.006579	0.032258	0.017391	0.005208	0.000000	0.073171	0.012195	0.021277	0.000000	0.000000	0.043103	0.000000	0.000000	0.062802	0.015873	0.000000	0.000000	0.020619	0.000000	0.000000	0.000000	0.000000	0.000000	0.000000	0.000000
XM_144904.1	0.044568	0.000000	0.000000	0.000000	0.005102	0.000000	0.032258	0.018692	0.006061	0.000000	0.000000	0.013889	0.002786	0.005102	0.000000	0.026549	0.000000	0.026667	0.000000	0.006579	0.032258	0.017391	0.007813	0.000000	0.073171	0.012195	0.021277	0.000000	0.000000	0.043103	0.000000	0.000000	0.062802	0.015873	0.000000	0.000000	0.020619	0.000000	0.000000	0.000000	0.000000	0.000000	0.000000	0.000000
XM_123036.1	0.044568	0.000000	0.000000	0.000000	0.005102	0.000000	0.032258	0.018692	0.006061	0.000000	0.000000	0.013889	0.002786	0.005102	0.000000	0.026549	0.000000	0.026667	0.000000	0.006579	0.032258	0.017391	0.007813	0.000000	0.073171	0.012195	0.021277	0.000000	0.000000	0.043103	0.000000	0.000000	0.062802	0.015873	0.000000	0.000000	0.020619	0.000000	0.000000	0.000000	0.000000	0.000000	0.000000	0.000000
XM_134574.1	0.044568	0.000000	0.000000	0.000000	0.005102	0.000000	0.032258	0.018692	0.006061	0.000000	0.000000	0.013889	0.002786	0.005102	0.000000	0.026549	0.000000	0.026667	0.000000	0.006579	0.032258	0.017391	0.007813	0.000000	0.073171	0.012195	0.021277	0.000000	0.000000	0.043103	0.000000	0.000000	0.062802	0.015873	0.000000	0.000000	0.020619	0.000000	0.000000	0.000000	0.000000	0.000000	0.000000	0.000000
XM_129605.1	0.044568	0.000000	0.000000	0.000000	0.005102	0.000000	0.032258	0.018692	0.006061	0.000000	0.000000	0.013889	0.002786	0.005102	0.000000	0.026549	0.000000	0.026667	0.000000	0.006579	0.032258	0.017391	0.007813	0.000000	0.073171	0.012195	0.021277	0.000000	0.000000	0.043103	0.000000	0.000000	0.062802	0.015873	0.000000	0.000000	0.020619	0.000000	0.000000	0.000000	0.000000	0.000000	0.000000	0.000000
XM_122843.1	0.047354	0.000000	0.000000	0.000000	0.005102	0.000000	0.032258	0.018692	0.006061	0.000000	0.000000	0.013889	0.002786	0.005102	0.000000	0.026549	0.000000	0.026667	0.000000	0.006579	0.032258	0.017391	0.007813	0.000000	0.078049	0.012195	0.021277	0.000000	0.000000	0.043103	0.000000	0.000000	0.062802	0.015873	0.000000	0.000000	0.020619	0.000000	0.000000	0.000000	0.000000	0.000000	0.000000	0.000000
XM_124432.1	0.047354	0.000000	0.000000	0.000000	0.005102	0.000000	0.032258	0.018692	0.006061	0.000000	0.000000	0.013889	0.002786	0.005102	0.000000	0.026549	0.000000	0.026667	0.000000	0.006579	0.032258	0.017391	0.007813	0.000000	0.078049	0.012195	0.021277	0.000000	0.000000	0.043103	0.000000	0.000000	0.062802	0.015873	0.000000	0.000000	0.020619	0.000000	0.000000	0.000000	0.000000	0.000000	0.000000	0.000000
XM_136577.1	0.047354	0.000000	0.000000	0.000000	0.005102	0.000000	0.032258	0.018692	0.006061	0.000000	0.000000	0.013889	0.002786	0.005102	0.000000	0.026549	0.000000	0.026667	0.000000	0.006579	0.032258	0.017391	0.007813	0.000000	0.078049	0.012195	0.021277	0.000000	0.000000	0.043103	0.000000	0.000000	0.062802	0.015873	0.000000	0.000000	0.020619	0.000000	0.000000	0.000000	0.000000	0.000000	0.000000	0.000000
XM_129838.1	0.047354	0.000000	0.000000	0.000000	0.005102	0.000000	0.032258	0.018692	0.006061	0.000000	0.000000	0.013889	0.002786	0.005102	0.000000	0.026549	0.000000	0.026667	0.000000	0.006579	0.032258	0.017391	0.007813	0.000000	0.078049	0.012195	0.021277	0.000000	0.000000	0.043103	0.000000	0.000000	0.062802	0.015873	0.000000	0.000000	0.020619	0.000000	0.000000	0.000000	0.000000	0.000000	0.000000	0.000000
XM_126087.1	0.047354	0.000000	0.000000	0.000000	0.005102	0.000000	0.032258	0.018692	0.006061	0.000000	0.000000	0.013889	0.002786	0.005102	0.000000	0.026549	0.000000	0.026667	0.000000	0.006579	0.032258	0.017391	0.007813	0.000000	0.078049	0.012195	0.021277	0.000000	0.000000	0.043103	0.000000	0.000000	0.062802	0.015873	0.000000	0.000000	0.020619	0.000000	0.000000	0.000000	0.000000	0.000000	0.000000	0.000000
XM_143346.1	0.047354	0.000000	0.000000	0.000000	0.005102	0.000000	0.032258	0.018692	0.006061	0.000000	0.000000	0.013889	0.002786	0.005102	0.000000	0.026549	0.000000	0.026667	0.000000	0.006579	0.032258	0.017391	0.007813	0.000000	0.078049	0.012195	0.021277	0.000000	0.000000	0.043103	0.000000	0.000000	0.062802	0.015873	0.000000	0.000000	0.020619	0.000000	0.000000	0.000000	0.000000	0.000000	0.000000	0.000000
XM_143976.1	0.047354	0.000000	0.000000	0.000000	0.005102	0.000000	0.032258	0.018692	0.006061	0.000000	0.000000	0.013889	0.002786	0.005102	0.000000	0.026549	0.000000	0.026667	0.000000	0.006579	0.032258	0.017391	0.007813	0.000000	0.078049	0.012195	0.021277	0.000000	0.000000	0.043103	0.000000	0.000000	0.062802	0.015873	0.000000	0.000000	0.020619	0.000000	0.000000	0.000000	0.000000	0.000000	0.000000	0.000000
XM_156350.1	0.047354	0.000000	0.000000	0.000000	0.005102	0.000000	0.032258	0.018692	0.006061	0.000000	0.000000	0.013889	0.002786	0.005102	0.000000	0.026549	0.000000	0.026667	0.000000	0.006579	0.032258	0.017391	0.007813	0.000000	0.078049	0.012195	0.021277	0.000000	0.000000	0.043103	0.000000	0.000000	0.062802	0.015873	0.000000	0.000000	0.020619	0.000000	0.000000	0.000000	0.000000	0.000000	0.000000	0.000000
XM_137967.1	0.047354	0.000000	0.000000	0.000000	0.005102	0.000000	0.032258	0.018692	0.006061	0.000000	0.000000	0.013889	0.002786	0.005102	0.000000	0.026549	0.000000	0.040000	0.000000	0.006579	0.032258	0.017391	0.007813	0.000000	0.078049	0.012195	0.021277	0.000000	0.000000	0.043103	0.000000	0.000000	0.062802	0.015873	0.000000	0.000000	0.020619	0.000000	0.000000	0.000000	0.000000	0.000000	0.000000	0.000000
XM_127478.1	0.047354	0.000000	0.000000	0.000000	0.005102	0.000000	0.032258	0.018692	0.006061	0.000000	0.000000	0.013889	0.002786	0.005102	0.000000	0.026549	0.000000	0.040000	0.000000	0.006579	0.032258	0.017391	0.007813	0.000000	0.078049	0.012195	0.021277	0.000000	0.000000	0.043103	0.000000	0.000000	0.062802	0.015873	0.000000	0.000000	0.020619	0.000000	0.000000	0.000000	0.000000	0.000000	0.000000	0.000000
XM_133763.1	0.047354	0.000000	0.000000	0.000000	0.005102	0.000000	0.032258	0.018692	0.006061	0.000000	0.000000	0.013889	0.002786	0.005102	0.000000	0.026549	0.000000	0.026667	0.000000	0.006579	0.032258	0.017391	0.007813	0.000000	0.078049	0.012195	0.021277	0.000000	0.000000	0.043103	0.000000	0.000000	0.062802	0.015873	0.000000	0.000000	0.020619	0.000000	0.000000	0.000000	0.000000	0.000000	0.000000	0.000000
XM_147885.1	0.047354	0.000000	0.000000	0.000000	0.005102	0.000000	0.032258	0.018692	0.006061	0.000000	0.000000	0.013889	0.002786	0.005102	0.000000	0.026549	0.000000	0.040000	0.000000	0.006579	0.032258	0.017391	0.007813	0.000000	0.078049	0.012195	0.021277	0.000000	0.000000	0.043103	0.000000	0.000000	0.062802	0.015873	0.000000	0.000000	0.020619	0.000000	0.000000	0.000000	0.000000	0.000000	0.000000	0.000000
XM_138522.1	0.047354	0.000000	0.000000	0.000000	0.005102	0.000000	0.032258	0.018692	0.006061	0.000000	0.000000	0.013889	0.002786	0.005102	0.000000	0.026549	0.000000	0.040000	0.000000	0.006579	0.032258	0.017391	0.007813	0.000000	0.078049	0.012195	0.021277	0.000000	0.000000	0.043103	0.000000	0.000000	0.062802	0.015873	0.000000	0.000000	0.020619	0.000000	0.000000	0.000000	0.000000	0.000000	0.000000	0.000000
XM_122110.1	0.047354	0.000000	0.000000	0.000000	0.005102	0.000000	0.032258	0.018692	0.006061	0.000000	0.000000	0.013889	0.002786	0.005102	0.000000	0.026549	0.000000	0.040000	0.000000	0.006579	0.032258	0.017391	0.007813	0.000000	0.078049	0.012195	0.021277	0.000000	0.000000	0.043103	0.000000	0.000000	0.062802	0.015873	0.000000	0.000000	0.020619	0.000000	0.000000	0.000000	0.000000	0.000000	0.000000	0.000000
XM_130446.1	0.047354	0.000000	0.000000	0.000000	0.005102	0.000000	0.032258	0.018692	0.006061	0.000000	0.000000	0.013889	0.002786	0.005102	0.000000	0.026549	0.000000	0.040000	0.000000	0.006579	0.032258	0.017391	0.007813	0.000000	0.078049	0.012195	0.021277	0.000000	0.000000	0.043103	0.000000	0.000000	0.062802	0.000000	0.000000	0.000000	0.020619	0.000000	0.000000	0.000000	0.000000	0.000000	0.000000	0.000000
XM_123807.1	0.047354	0.000000	0.000000	0.000000	0.000000	0.000000	0.032258	0.018692	0.006061	0.000000	0.000000	0.013889	0.002786	0.005102	0.000000	0.026549	0.000000	0.040000	0.000000	0.006579	0.032258	0.017391	0.007813	0.000000	0.078049	0.012195	0.021277	0.000000	0.000000	0.043103	0.000000	0.000000	0.062802	0.015873	0.000000	0.000000	0.020619	0.000000	0.000000	0.000000	0.000000	0.000000	0.000000	0.000000
XM_141021.1	0.047354	0.000000	0.000000	0.000000	0.000000	0.000000	0.032258	0.018692	0.006061	0.000000	0.000000	0.013889	0.002786	0.005102	0.000000	0.026549	0.000000	0.040000	0.000000	0.006579	0.032258	0.017391	0.005208	0.000000	0.078049	0.012195	0.021277	0.000000	0.000000	0.043103	0.000000	0.000000	0.057971	0.015873	0.000000	0.000000	0.020619	0.000000	0.000000	0.000000	0.000000	0.000000	0.000000	0.000000
XM_122578.1	0.047354	0.000000	0.000000	0.000000	0.000000	0.000000	0.032258	0.018692	0.006061	0.000000	0.000000	0.013889	0.002786	0.005102	0.000000	0.026549	0.000000	0.040000	0.000000	0.006579	0.032258	0.017391	0.005208	0.000000	0.078049	0.012195	0.021277	0.000000	0.000000	0.043103	0.000000	0.000000	0.057971	0.015873	0.000000	0.000000	0.020619	0.000000	0.000000	0.000000	0.000000	0.000000	0.000000	0.000000
XM_146320.1	0.047354	0.000000	0.000000	0.000000	0.000000	0.000000	0.032258	0.018692	0.006061	0.000000	0.000000	0.013889	0.002786	0.005102	0.000000	0.026549	0.000000	0.040000	0.000000	0.006579	0.032258	0.017391	0.005208	0.000000	0.078049	0.012195	0.021277	0.000000	0.000000	0.043103	0.000000	0.000000	0.062802	0.015873	0.000000	0.000000	0.020619	0.000000	0.000000	0.000000	0.000000	0.000000	0.000000	0.000000
XM_138654.1	0.047354	0.000000	0.000000	0.000000	0.000000	0.000000	0.032258	0.018692	0.006061	0.000000	0.000000	0.013889	0.002786	0.005102	0.000000	0.026549	0.000000	0.040000	0.000000	0.006579	0.032258	0.017391	0.005208	0.000000	0.078049	0.012195	0.021277	0.000000	0.000000	0.043103	0.000000	0.000000	0.062802	0.015873	0.000000	0.000000	0.020619	0.000000	0.000000	0.000000	0.000000	0.000000	0.000000	0.000000
XM_124975.1	0.044568	0.000000	0.000000	0.000000	0.000000	0.000000	0.032258	0.018692	0.006061	0.000000	0.000000	0.013889	0.002786	0.005102	0.000000	0.026549	0.000000	0.040000	0.000000	0.006579	0.032258	0.017391	0.005208	0.000000	0.073171	0.012195	0.021277	0.000000	0.000000	0.043103	0.000000	0.000000	0.062802	0.015873	0.000000	0.000000	0.020619	0.000000	0.000000	0.000000	0.000000	0.000000	0.000000	0.000000
XM_140144.1	0.044568	0.000000	0.000000	0.037037	0.000000	0.000000	0.032258	0.018692	0.006061	0.000000	0.000000	0.013889	0.002786	0.005102	0.000000	0.026549	0.000000	0.040000	0.000000	0.006579	0.032258	0.017391	0.005208	0.000000	0.073171	0.012195	0.021277	0.000000	0.000000	0.043103	0.000000	0.000000	0.057971	0.015873	0.000000	0.000000	0.020619	0.000000	0.000000	0.000000	0.000000	0.000000	0.000000	0.000000
XM_145995.1	0.044568	0.000000	0.000000	0.037037	0.000000	0.000000	0.032258	0.018692	0.006061	0.000000	0.000000	0.013889	0.002786	0.005102	0.000000	0.026549	0.000000	0.040000	0.000000	0.006579	0.032258	0.017391	0.005208	0.000000	0.073171	0.012195	0.021277	0.000000	0.000000	0.043103	0.000000	0.000000	0.057971	0.015873	0.000000	0.000000	0.020619	0.000000	0.000000	0.000000	0.000000	0.000000	0.000000	0.000000
XM_123310.1	0.044568	0.000000	0.000000	0.037037	0.000000	0.000000	0.032258	0.018692	0.006061	0.000000	0.000000	0.013889	0.002786	0.005102	0.000000	0.026549	0.000000	0.040000	0.000000	0.006579	0.032258	0.017391	0.005208	0.000000	0.073171	0.012195	0.021277	0.000000	0.000000	0.043103	0.000000	0.000000	0.057971	0.015873	0.000000	0.000000	0.020619	0.000000	0.000000	0.000000	0.000000	0.000000	0.000000	0.000000
XM_122996.1	0.044568	0.000000	0.000000	0.037037	0.000000	0.000000	0.032258	0.018692	0.006061	0.000000	0.000000	0.013889	0.002786	0.005102	0.000000	0.026549	0.000000	0.040000	0.000000	0.006579	0.032258	0.017391	0.005208	0.000000	0.073171	0.012195	0.021277	0.000000	0.000000	0.043103	0.000000	0.000000	0.057971	0.015873	0.000000	0.000000	0.030928	0.000000	0.000000	0.000000	0.000000	0.000000	0.000000	0.000000
XM_124789.1	0.044568	0.000000	0.000000	0.037037	0.000000	0.000000	0.032258	0.018692	0.006061	0.000000	0.000000	0.013889	0.002786	0.005102	0.000000	0.026549	0.000000	0.040000	0.000000	0.006579	0.032258	0.017391	0.005208	0.000000	0.073171	0.012195	0.021277	0.000000	0.000000	0.043103	0.000000	0.000000	0.062802	0.015873	0.000000	0.000000	0.041237	0.000000	0.000000	0.000000	0.000000	0.000000	0.000000	0.000000
XM_143216.1	0.041783	0.000000	0.000000	0.037037	0.000000	0.000000	0.032258	0.018692	0.006061	0.000000	0.000000	0.013889	0.002786	0.005102	0.000000	0.026549	0.000000	0.040000	0.000000	0.006579	0.032258	0.017391	0.005208	0.000000	0.073171	0.012195	0.021277	0.000000	0.000000	0.043103	0.000000	0.000000	0.062802	0.015873	0.000000	0.000000	0.041237	0.000000	0.000000	0.000000	0.000000	0.000000	0.000000	0.000000
XM_132592.1	0.041783	0.000000	0.000000	0.037037	0.000000	0.000000	0.032258	0.018692	0.006061	0.000000	0.000000	0.013889	0.002786	0.005102	0.000000	0.026549	0.000000	0.040000	0.000000	0.006579	0.032258	0.017391	0.005208	0.000000	0.073171	0.000000	0.000000	0.000000	0.000000	0.043103	0.000000	0.000000	0.062802	0.015873	0.000000	0.000000	0.041237	0.000000	0.000000	0.000000	0.000000	0.000000	0.000000	0.000000
XM_142194.1	0.044568	0.000000	0.000000	0.037037	0.005102	0.000000	0.032258	0.018692	0.006061	0.000000	0.000000	0.013889	0.002786	0.005102	0.000000	0.026549	0.000000	0.040000	0.000000	0.006579	0.032258	0.017391	0.005208	0.000000	0.073171	0.000000	0.000000	0.000000	0.000000	0.043103	0.000000	0.000000	0.057971	0.015873	0.000000	0.000000	0.041237	0.000000	0.000000	0.000000	0.000000	0.000000	0.000000	0.000000
XM_122814.1	0.047354	0.000000	0.000000	0.037037	0.010204	0.000000	0.032258	0.018692	0.006061	0.000000	0.000000	0.013889	0.002786	0.005102	0.000000	0.017699	0.000000	0.040000	0.000000	0.006579	0.032258	0.017391	0.005208	0.000000	0.073171	0.000000	0.000000	0.000000	0.000000	0.043103	0.000000	0.000000	0.057971	0.015873	0.000000	0.000000	0.041237	0.000000	0.000000	0.000000	0.000000	0.000000	0.000000	0.000000
XM_124864.1	0.047354	0.000000	0.000000	0.037037	0.010204	0.000000	0.032258	0.018692	0.006061	0.000000	0.000000	0.013889	0.002786	0.005102	0.000000	0.026549	0.000000	0.040000	0.000000	0.006579	0.032258	0.017391	0.005208	0.000000	0.073171	0.000000	0.000000	0.000000	0.000000	0.043103	0.000000	0.000000	0.057971	0.015873	0.000000	0.000000	0.041237	0.000000	0.000000	0.000000	0.000000	0.000000	0.000000	0.000000
XM_124569.1	0.047354	0.000000	0.000000	0.037037	0.010204	0.000000	0.032258	0.018692	0.006061	0.000000	0.000000	0.013889	0.002786	0.005102	0.000000	0.026549	0.000000	0.040000	0.000000	0.006579	0.032258	0.017391	0.005208	0.000000	0.073171	0.000000	0.000000	0.000000	0.000000	0.043103	0.000000	0.000000	0.057971	0.015873	0.000000	0.000000	0.041237	0.000000	0.000000	0.000000	0.000000	0.000000	0.000000	0.000000
XM_123795.1	0.047354	0.000000	0.000000	0.037037	0.010204	0.000000	0.032258	0.018692	0.006061	0.000000	0.000000	0.013889	0.002786	0.005102	0.000000	0.026549	0.000000	0.040000	0.000000	0.006579	0.032258	0.017391	0.005208	0.000000	0.073171	0.000000	0.000000	0.000000	0.000000	0.043103	0.000000	0.000000	0.057971	0.015873	0.000000	0.000000	0.041237	0.000000	0.000000	0.000000	0.000000	0.000000	0.000000	0.000000
XM_122180.1	0.047354	0.000000	0.000000	0.037037	0.010204	0.000000	0.032258	0.018692	0.006061	0.000000	0.000000	0.013889	0.002786	0.005102	0.000000	0.026549	0.000000	0.040000	0.000000	0.006579	0.032258	0.017391	0.005208	0.000000	0.073171	0.000000	0.000000	0.000000	0.000000	0.043103	0.000000	0.000000	0.057971	0.015873	0.000000	0.000000	0.041237	0.000000	0.000000	0.000000	0.000000	0.000000	0.000000	0.000000
XM_140459.1	0.047354	0.000000	0.000000	0.037037	0.010204	0.000000	0.032258	0.018692	0.006061	0.000000	0.000000	0.013889	0.002786	0.005102	0.000000	0.026549	0.000000	0.040000	0.000000	0.006579	0.032258	0.017391	0.005208	0.000000	0.073171	0.000000	0.000000	0.000000	0.000000	0.043103	0.000000	0.000000	0.057971	0.015873	0.000000	0.000000	0.041237	0.000000	0.000000	0.000000	0.000000	0.000000	0.000000	0.000000
XM_123940.1	0.047354	0.000000	0.000000	0.037037	0.010204	0.000000	0.032258	0.018692	0.006061	0.000000	0.000000	0.013889	0.002786	0.005102	0.000000	0.026549	0.000000	0.040000	0.000000	0.006579	0.032258	0.017391	0.005208	0.000000	0.073171	0.000000	0.000000	0.000000	0.000000	0.043103	0.000000	0.000000	0.062802	0.015873	0.000000	0.000000	0.041237	0.000000	0.000000	0.000000	0.000000	0.000000	0.000000	0.000000
XM_133796.1	0.047354	0.000000	0.000000	0.037037	0.010204	0.000000	0.032258	0.018692	0.006061	0.000000	0.000000	0.013889	0.002786	0.005102	0.000000	0.026549	0.000000	0.040000	0.000000	0.006579	0.032258	0.017391	0.005208	0.000000	0.073171	0.000000	0.000000	0.000000	0.000000	0.043103	0.000000	0.000000	0.062802	0.015873	0.000000	0.000000	0.041237	0.000000	0.000000	0.000000	0.000000	0.000000	0.000000	0.000000
XM_123273.1	0.047354	0.000000	0.000000	0.037037	0.010204	0.000000	0.032258	0.018692	0.006061	0.000000	0.000000	0.013889	0.002786	0.005102	0.000000	0.026549	0.000000	0.040000	0.000000	0.006579	0.032258	0.017391	0.005208	0.000000	0.073171	0.000000	0.000000	0.000000	0.000000	0.043103	0.000000	0.000000	0.062802	0.015873	0.000000	0.000000	0.041237	0.000000	0.000000	0.000000	0.000000	0.000000	0.000000	0.000000
XM_130637.1	0.044568	0.000000	0.000000	0.037037	0.010204	0.000000	0.032258	0.018692	0.006061	0.000000	0.000000	0.013889	0.002786	0.005102	0.000000	0.026549	0.000000	0.040000	0.000000	0.006579	0.032258	0.017391	0.005208	0.000000	0.068293	0.000000	0.000000	0.000000	0.000000	0.043103	0.000000	0.000000	0.062802	0.015873	0.000000	0.000000	0.041237	0.000000	0.000000	0.000000	0.000000	0.000000	0.000000	0.000000
XM_139286.1	0.044568	0.000000	0.000000	0.037037	0.010204	0.000000	0.000000	0.018692	0.006061	0.000000	0.000000	0.000000	0.002786	0.005102	0.000000	0.026549	0.000000	0.040000	0.000000	0.006579	0.032258	0.017391	0.002604	0.000000	0.068293	0.000000	0.000000	0.000000	0.000000	0.043103	0.000000	0.000000	0.062802	0.015873	0.000000	0.000000	0.041237	0.000000	0.000000	0.000000	0.000000	0.000000	0.000000	0.000000
XM_127190.1	0.041783	0.000000	0.000000	0.037037	0.010204	0.000000	0.000000	0.018692	0.006061	0.000000	0.000000	0.000000	0.002786	0.005102	0.000000	0.026549	0.000000	0.040000	0.000000	0.006579	0.032258	0.017391	0.002604	0.000000	0.063415	0.000000	0.000000	0.000000	0.000000	0.043103	0.000000	0.000000	0.062802	0.015873	0.000000	0.000000	0.041237	0.000000	0.000000	0.000000	0.000000	0.000000	0.000000	0.000000
XM_131778.1	0.044568	0.017241	0.000000	0.037037	0.010204	0.000000	0.000000	0.018692	0.006061	0.000000	0.000000	0.000000	0.002786	0.005102	0.000000	0.026549	0.000000	0.040000	0.000000	0.006579	0.032258	0.017391	0.002604	0.000000	0.068293	0.000000	0.000000	0.000000	0.000000	0.043103	0.000000	0.000000	0.062802	0.015873	0.000000	0.000000	0.041237	0.000000	0.000000	0.000000	0.000000	0.000000	0.000000	0.000000
XM_125800.1	0.044568	0.017241	0.000000	0.037037	0.010204	0.000000	0.000000	0.018692	0.006061	0.000000	0.000000	0.000000	0.002786	0.005102	0.000000	0.026549	0.000000	0.040000	0.000000	0.006579	0.032258	0.017391	0.002604	0.000000	0.068293	0.000000	0.000000	0.000000	0.000000	0.043103	0.000000	0.000000	0.062802	0.015873	0.000000	0.000000	0.041237	0.000000	0.000000	0.000000	0.000000	0.000000	0.000000	0.000000
XM_122058.1	0.044568	0.017241	0.000000	0.037037	0.010204	0.000000	0.000000	0.018692	0.006061	0.000000	0.000000	0.000000	0.002786	0.005102	0.000000	0.026549	0.000000	0.040000	0.000000	0.006579	0.032258	0.017391	0.002604	0.000000	0.068293	0.000000	0.000000	0.000000	0.000000	0.043103	0.000000	0.000000	0.062802	0.015873	0.000000	0.000000	0.041237	0.000000	0.000000	0.000000	0.000000	0.000000	0.000000	0.000000
XM_132874.1	0.044568	0.017241	0.000000	0.037037	0.010204	0.000000	0.000000	0.018692	0.006061	0.000000	0.000000	0.000000	0.002786	0.005102	0.000000	0.026549	0.000000	0.040000	0.000000	0.006579	0.032258	0.014493	0.002604	0.000000	0.068293	0.000000	0.000000	0.000000	0.000000	0.043103	0.000000	0.000000	0.062802	0.015873	0.000000	0.000000	0.041237	0.000000	0.000000	0.000000	0.000000	0.000000	0.000000	0.000000
XM_127998.1	0.044568	0.017241	0.000000	0.037037	0.010204	0.000000	0.000000	0.018692	0.006061	0.000000	0.000000	0.000000	0.002786	0.005102	0.000000	0.026549	0.000000	0.040000	0.000000	0.006579	0.032258	0.017391	0.002604	0.000000	0.068293	0.000000	0.000000	0.000000	0.000000	0.043103	0.000000	0.000000	0.062802	0.015873	0.000000	0.000000	0.041237	0.000000	0.000000	0.000000	0.000000	0.000000	0.000000	0.000000
XM_129216.1	0.044568	0.017241	0.000000	0.037037	0.010204	0.000000	0.000000	0.018692	0.006061	0.000000	0.000000	0.000000	0.002786	0.005102	0.000000	0.026549	0.000000	0.040000	0.000000	0.006579	0.032258	0.017391	0.002604	0.000000	0.068293	0.000000	0.000000	0.000000	0.000000	0.043103	0.000000	0.000000	0.062802	0.015873	0.000000	0.000000	0.041237	0.000000	0.000000	0.000000	0.000000	0.000000	0.000000	0.000000
XM_148319.1	0.044568	0.017241	0.000000	0.037037	0.010204	0.000000	0.000000	0.018692	0.006061	0.000000	0.000000	0.000000	0.000000	0.005102	0.000000	0.026549	0.000000	0.026667	0.000000	0.006579	0.032258	0.011594	0.002604	0.000000	0.068293	0.000000	0.000000	0.000000	0.000000	0.043103	0.000000	0.000000	0.062802	0.015873	0.000000	0.000000	0.041237	0.000000	0.000000	0.000000	0.000000	0.000000	0.000000	0.000000
XM_125825.1	0.044568	0.017241	0.000000	0.037037	0.010204	0.000000	0.000000	0.018692	0.006061	0.000000	0.000000	0.000000	0.002786	0.005102	0.000000	0.026549	0.000000	0.040000	0.000000	0.006579	0.032258	0.014493	0.002604	0.000000	0.068293	0.000000	0.000000	0.000000	0.000000	0.043103	0.000000	0.000000	0.062802	0.015873	0.000000	0.000000	0.041237	0.000000	0.000000	0.000000	0.000000	0.000000	0.000000	0.000000
XM_134509.1	0.044568	0.017241	0.000000	0.037037	0.010204	0.000000	0.000000	0.018692	0.006061	0.000000	0.000000	0.000000	0.002786	0.005102	0.000000	0.026549	0.000000	0.040000	0.000000	0.006579	0.000000	0.014493	0.002604	0.000000	0.068293	0.000000	0.000000	0.000000	0.000000	0.043103	0.000000	0.000000	0.062802	0.015873	0.000000	0.000000	0.041237	0.000000	0.000000	0.000000	0.000000	0.000000	0.000000	0.000000
XM_134417.1	0.044568	0.017241	0.000000	0.037037	0.010204	0.000000	0.000000	0.018692	0.006061	0.000000	0.000000	0.000000	0.002786	0.005102	0.000000	0.026549	0.000000	0.040000	0.000000	0.006579	0.032258	0.014493	0.002604	0.000000	0.068293	0.000000	0.000000	0.000000	0.000000	0.043103	0.000000	0.000000	0.062802	0.015873	0.000000	0.000000	0.041237	0.000000	0.000000	0.000000	0.000000	0.000000	0.000000	0.000000
XM_146816.1	0.047354	0.017241	0.000000	0.037037	0.010204	0.000000	0.000000	0.018692	0.006061	0.000000	0.000000	0.000000	0.002786	0.005102	0.000000	0.026549	0.000000	0.040000	0.000000	0.006579	0.032258	0.014493	0.002604	0.000000	0.073171	0.000000	0.000000	0.000000	0.000000	0.043103	0.000000	0.000000	0.062802	0.015873	0.000000	0.000000	0.041237	0.000000	0.000000	0.000000	0.000000	0.000000	0.000000	0.000000
XM_143936.1	0.047354	0.017241	0.000000	0.037037	0.010204	0.000000	0.000000	0.018692	0.006061	0.000000	0.000000	0.000000	0.002786	0.005102	0.000000	0.026549	0.000000	0.040000	0.000000	0.006579	0.032258	0.014493	0.002604	0.000000	0.073171	0.000000	0.000000	0.000000	0.000000	0.043103	0.026316	0.000000	0.062802	0.015873	0.000000	0.000000	0.041237	0.000000	0.000000	0.000000	0.000000	0.000000	0.000000	0.000000
XM_129777.1	0.047354	0.017241	0.000000	0.037037	0.010204	0.000000	0.000000	0.018692	0.006061	0.000000	0.000000	0.000000	0.002786	0.005102	0.000000	0.026549	0.000000	0.040000	0.000000	0.006579	0.032258	0.014493	0.002604	0.000000	0.073171	0.000000	0.000000	0.000000	0.008696	0.043103	0.026316	0.000000	0.062802	0.015873	0.000000	0.000000	0.041237	0.000000	0.000000	0.000000	0.000000	0.000000	0.000000	0.000000
XM_124731.1	0.047354	0.017241	0.000000	0.037037	0.010204	0.000000	0.000000	0.018692	0.006061	0.000000	0.000000	0.000000	0.002786	0.005102	0.000000	0.026549	0.000000	0.040000	0.000000	0.006579	0.032258	0.014493	0.002604	0.000000	0.073171	0.000000	0.000000	0.000000	0.008696	0.043103	0.026316	0.000000	0.062802	0.015873	0.000000	0.000000	0.041237	0.000000	0.000000	0.000000	0.000000	0.000000	0.000000	0.000000
XM_127292.1	0.047354	0.017241	0.000000	0.037037	0.010204	0.000000	0.000000	0.018692	0.006061	0.000000	0.000000	0.000000	0.002786	0.005102	0.000000	0.026549	0.000000	0.040000	0.000000	0.006579	0.032258	0.014493	0.002604	0.000000	0.073171	0.000000	0.000000	0.000000	0.008696	0.043103	0.026316	0.000000	0.062802	0.015873	0.000000	0.000000	0.041237	0.000000	0.000000	0.000000	0.000000	0.000000	0.000000	0.000000
XM_137865.1	0.047354	0.017241	0.000000	0.037037	0.010204	0.000000	0.000000	0.018692	0.006061	0.000000	0.000000	0.000000	0.002786	0.005102	0.000000	0.026549	0.000000	0.040000	0.000000	0.006579	0.032258	0.014493	0.002604	0.000000	0.073171	0.000000	0.000000	0.000000	0.008696	0.043103	0.026316	0.000000	0.062802	0.015873	0.000000	0.000000	0.041237	0.000000	0.000000	0.000000	0.000000	0.000000	0.000000	0.000000
XM_149231.1	0.047354	0.017241	0.000000	0.037037	0.010204	0.000000	0.000000	0.018692	0.006061	0.000000	0.000000	0.000000	0.002786	0.005102	0.000000	0.026549	0.000000	0.040000	0.000000	0.006579	0.032258	0.014493	0.002604	0.000000	0.073171	0.000000	0.000000	0.000000	0.008696	0.043103	0.026316	0.000000	0.062802	0.015873	0.000000	0.000000	0.041237	0.000000	0.000000	0.000000	0.000000	0.000000	0.000000	0.000000
XM_132046.1	0.047354	0.017241	0.000000	0.037037	0.010204	0.000000	0.000000	0.018692	0.006061	0.000000	0.000000	0.000000	0.002786	0.005102	0.000000	0.026549	0.000000	0.040000	0.000000	0.006579	0.032258	0.014493	0.002604	0.000000	0.073171	0.000000	0.000000	0.000000	0.008696	0.043103	0.026316	0.000000	0.062802	0.015873	0.000000	0.000000	0.041237	0.000000	0.000000	0.000000	0.000000	0.000000	0.000000	0.000000
XM_145631.1	0.047354	0.017241	0.000000	0.037037	0.010204	0.000000	0.000000	0.018692	0.006061	0.000000	0.000000	0.000000	0.002786	0.005102	0.000000	0.026549	0.000000	0.040000	0.000000	0.006579	0.032258	0.014493	0.002604	0.000000	0.073171	0.000000	0.000000	0.000000	0.008696	0.043103	0.026316	0.000000	0.062802	0.015873	0.000000	0.000000	0.041237	0.000000	0.000000	0.000000	0.000000	0.000000	0.000000	0.000000
XM_132727.1	0.047354	0.017241	0.000000	0.037037	0.010204	0.000000	0.000000	0.018692	0.006061	0.000000	0.000000	0.000000	0.002786	0.005102	0.000000	0.026549	0.000000	0.040000	0.000000	0.006579	0.032258	0.014493	0.002604	0.000000	0.073171	0.000000	0.000000	0.000000	0.008696	0.043103	0.026316	0.000000	0.062802	0.015873	0.000000	0.000000	0.041237	0.000000	0.000000	0.000000	0.000000	0.000000	0.000000	0.000000
XM_132261.1	0.050139	0.017241	0.000000	0.037037	0.010204	0.000000	0.000000	0.018692	0.006061	0.000000	0.000000	0.000000	0.002786	0.005102	0.000000	0.026549	0.000000	0.040000	0.000000	0.006579	0.032258	0.014493	0.002604	0.000000	0.073171	0.000000	0.000000	0.000000	0.008696	0.043103	0.026316	0.000000	0.062802	0.015873	0.000000	0.000000	0.041237	0.000000	0.000000	0.000000	0.000000	0.000000	0.000000	0.000000
XM_131265.1	0.052925	0.017241	0.000000	0.037037	0.010204	0.000000	0.000000	0.018692	0.006061	0.000000	0.008547	0.000000	0.002786	0.005102	0.000000	0.026549	0.000000	0.040000	0.000000	0.006579	0.032258	0.014493	0.002604	0.000000	0.073171	0.000000	0.000000	0.000000	0.008696	0.043103	0.026316	0.000000	0.062802	0.015873	0.000000	0.000000	0.041237	0.000000	0.000000	0.000000	0.000000	0.000000	0.000000	0.000000
XM_135069.1	0.052925	0.017241	0.000000	0.037037	0.010204	0.000000	0.000000	0.018692	0.006061	0.000000	0.008547	0.000000	0.002786	0.005102	0.000000	0.026549	0.000000	0.040000	0.000000	0.006579	0.032258	0.014493	0.002604	0.000000	0.073171	0.000000	0.000000	0.000000	0.008696	0.043103	0.026316	0.000000	0.062802	0.015873	0.000000	0.000000	0.041237	0.000000	0.000000	0.000000	0.000000	0.000000	0.000000	0.000000
XM_146309.1	0.052925	0.017241	0.000000	0.037037	0.010204	0.000000	0.000000	0.018692	0.006061	0.000000	0.008547	0.000000	0.002786	0.005102	0.000000	0.026549	0.000000	0.040000	0.000000	0.006579	0.032258	0.014493	0.002604	0.000000	0.073171	0.000000	0.000000	0.000000	0.008696	0.043103	0.026316	0.000000	0.062802	0.015873	0.000000	0.000000	0.041237	0.000000	0.000000	0.000000	0.000000	0.000000	0.000000	0.000000
XM_131452.1	0.052925	0.017241	0.000000	0.037037	0.010204	0.000000	0.000000	0.018692	0.006061	0.000000	0.008547	0.000000	0.002786	0.005102	0.000000	0.026549	0.000000	0.040000	0.000000	0.006579	0.032258	0.014493	0.002604	0.000000	0.073171	0.000000	0.000000	0.000000	0.008696	0.043103	0.026316	0.000000	0.062802	0.015873	0.000000	0.000000	0.041237	0.000000	0.000000	0.000000	0.000000	0.000000	0.000000	0.000000
XM_127481.1	0.052925	0.017241	0.000000	0.037037	0.010204	0.000000	0.000000	0.009346	0.003030	0.000000	0.008547	0.000000	0.002786	0.005102	0.000000	0.026549	0.000000	0.040000	0.000000	0.006579	0.032258	0.014493	0.002604	0.000000	0.073171	0.000000	0.000000	0.000000	0.008696	0.043103	0.026316	0.000000	0.062802	0.015873	0.000000	0.000000	0.041237	0.000000	0.000000	0.000000	0.000000	0.000000	0.000000	0.000000
XM_131153.1	0.052925	0.017241	0.000000	0.037037	0.010204	0.000000	0.000000	0.009346	0.003030	0.000000	0.017094	0.000000	0.002786	0.005102	0.000000	0.026549	0.000000	0.040000	0.000000	0.006579	0.032258	0.014493	0.005208	0.000000	0.073171	0.000000	0.000000	0.000000	0.008696	0.043103	0.026316	0.000000	0.062802	0.015873	0.000000	0.000000	0.041237	0.000000	0.000000	0.000000	0.000000	0.000000	0.000000	0.000000
XM_143232.1	0.052925	0.017241	0.000000	0.037037	0.010204	0.000000	0.000000	0.018692	0.006061	0.000000	0.017094	0.000000	0.002786	0.005102	0.000000	0.026549	0.000000	0.040000	0.000000	0.006579	0.032258	0.011594	0.005208	0.000000	0.073171	0.000000	0.000000	0.000000	0.008696	0.043103	0.026316	0.000000	0.062802	0.015873	0.000000	0.000000	0.030928	0.000000	0.000000	0.000000	0.000000	0.000000	0.000000	0.000000
XM_131562.1	0.055710	0.034483	0.000000	0.037037	0.010204	0.000000	0.000000	0.018692	0.006061	0.000000	0.017094	0.000000	0.002786	0.005102	0.000000	0.026549	0.000000	0.040000	0.000000	0.006579	0.032258	0.008696	0.005208	0.000000	0.078049	0.000000	0.000000	0.000000	0.008696	0.043103	0.026316	0.000000	0.062802	0.015873	0.000000	0.000000	0.020619	0.000000	0.000000	0.000000	0.000000	0.000000	0.000000	0.000000
XM_130005.1	0.058496	0.034483	0.000000	0.037037	0.010204	0.000000	0.000000	0.018692	0.006061	0.000000	0.017094	0.000000	0.002786	0.005102	0.000000	0.026549	0.000000	0.040000	0.000000	0.006579	0.032258	0.008696	0.005208	0.000000	0.082927	0.000000	0.000000	0.000000	0.008696	0.043103	0.026316	0.000000	0.062802	0.015873	0.000000	0.000000	0.020619	0.000000	0.000000	0.000000	0.000000	0.000000	0.000000	0.000000
XM_122619.1	0.055710	0.034483	0.000000	0.037037	0.010204	0.000000	0.000000	0.018692	0.006061	0.000000	0.017094	0.000000	0.002786	0.005102	0.000000	0.026549	0.000000	0.040000	0.000000	0.006579	0.032258	0.008696	0.005208	0.000000	0.078049	0.000000	0.000000	0.000000	0.008696	0.043103	0.026316	0.000000	0.062802	0.015873	0.000000	0.000000	0.020619	0.000000	0.000000	0.000000	0.000000	0.000000	0.000000	0.000000
XM_135668.1	0.058496	0.034483	0.000000	0.037037	0.010204	0.000000	0.000000	0.018692	0.006061	0.000000	0.017094	0.000000	0.002786	0.005102	0.000000	0.026549	0.000000	0.040000	0.000000	0.006579	0.032258	0.008696	0.005208	0.000000	0.082927	0.000000	0.000000	0.000000	0.008696	0.043103	0.026316	0.000000	0.062802	0.015873	0.000000	0.000000	0.020619	0.000000	0.000000	0.000000	0.000000	0.000000	0.000000	0.000000
XM_123527.1	0.061281	0.034483	0.000000	0.037037	0.010204	0.000000	0.000000	0.018692	0.006061	0.000000	0.017094	0.000000	0.002786	0.005102	0.000000	0.026549	0.000000	0.040000	0.000000	0.006579	0.032258	0.008696	0.005208	0.000000	0.087805	0.000000	0.000000	0.000000	0.008696	0.034483	0.026316	0.000000	0.062802	0.015873	0.000000	0.000000	0.020619	0.000000	0.000000	0.000000	0.000000	0.000000	0.000000	0.000000
XM_139745.1	0.064067	0.034483	0.000000	0.037037	0.010204	0.000000	0.000000	0.018692	0.006061	0.000000	0.017094	0.000000	0.002786	0.005102	0.000000	0.026549	0.000000	0.040000	0.000000	0.006579	0.032258	0.008696	0.005208	0.000000	0.092683	0.000000	0.000000	0.000000	0.008696	0.034483	0.026316	0.000000	0.062802	0.015873	0.000000	0.000000	0.020619	0.000000	0.000000	0.000000	0.000000	0.000000	0.000000	0.000000
XM_136279.1	0.066852	0.034483	0.000000	0.037037	0.010204	0.000000	0.000000	0.018692	0.006061	0.000000	0.017094	0.000000	0.002786	0.005102	0.000000	0.026549	0.000000	0.040000	0.000000	0.006579	0.032258	0.008696	0.005208	0.000000	0.097561	0.000000	0.000000	0.000000	0.008696	0.034483	0.026316	0.000000	0.062802	0.015873	0.000000	0.000000	0.020619	0.000000	0.000000	0.000000	0.000000	0.000000	0.000000	0.000000
XM_144851.1	0.066852	0.034483	0.000000	0.037037	0.010204	0.000000	0.000000	0.018692	0.006061	0.000000	0.017094	0.000000	0.002786	0.005102	0.000000	0.026549	0.000000	0.040000	0.000000	0.006579	0.032258	0.008696	0.005208	0.000000	0.097561	0.000000	0.000000	0.000000	0.008696	0.025862	0.026316	0.000000	0.062802	0.015873	0.000000	0.000000	0.020619	0.000000	0.000000	0.000000	0.000000	0.000000	0.000000	0.000000
XM_122482.1	0.066852	0.034483	0.000000	0.037037	0.010204	0.000000	0.000000	0.018692	0.006061	0.000000	0.017094	0.000000	0.002786	0.005102	0.000000	0.026549	0.000000	0.040000	0.000000	0.006579	0.032258	0.008696	0.005208	0.000000	0.097561	0.000000	0.000000	0.000000	0.008696	0.017241	0.026316	0.000000	0.062802	0.015873	0.000000	0.000000	0.020619	0.000000	0.000000	0.000000	0.000000	0.000000	0.000000	0.000000
XM_134563.1	0.066852	0.034483	0.000000	0.037037	0.010204	0.000000	0.000000	0.018692	0.006061	0.000000	0.017094	0.000000	0.002786	0.005102	0.000000	0.026549	0.000000	0.040000	0.000000	0.006579	0.032258	0.008696	0.005208	0.000000	0.097561	0.000000	0.000000	0.000000	0.008696	0.008621	0.026316	0.000000	0.062802	0.015873	0.000000	0.000000	0.020619	0.000000	0.000000	0.000000	0.000000	0.000000	0.000000	0.000000
XM_122378.1	0.069638	0.034483	0.000000	0.037037	0.010204	0.000000	0.000000	0.018692	0.006061	0.000000	0.017094	0.000000	0.002786	0.005102	0.000000	0.026549	0.000000	0.040000	0.000000	0.006579	0.032258	0.008696	0.005208	0.000000	0.097561	0.000000	0.000000	0.000000	0.008696	0.000000	0.026316	0.000000	0.062802	0.015873	0.000000	0.000000	0.020619	0.000000	0.000000	0.000000	0.000000	0.000000	0.000000	0.000000
XM_126842.1	0.069638	0.034483	0.000000	0.037037	0.010204	0.000000	0.000000	0.018692	0.006061	0.000000	0.017094	0.000000	0.002786	0.005102	0.000000	0.026549	0.000000	0.040000	0.000000	0.006579	0.032258	0.008696	0.005208	0.000000	0.097561	0.000000	0.000000	0.000000	0.008696	0.000000	0.026316	0.000000	0.062802	0.015873	0.000000	0.000000	0.020619	0.000000	0.000000	0.000000	0.000000	0.000000	0.000000	0.000000
XM_133624.1	0.069638	0.034483	0.000000	0.037037	0.010204	0.000000	0.000000	0.018692	0.006061	0.000000	0.017094	0.000000	0.002786	0.005102	0.000000	0.026549	0.000000	0.040000	0.000000	0.006579	0.032258	0.008696	0.005208	0.000000	0.097561	0.000000	0.000000	0.000000	0.008696	0.000000	0.026316	0.000000	0.062802	0.015873	0.000000	0.000000	0.020619	0.000000	0.000000	0.000000	0.000000	0.000000	0.000000	0.000000
XM_128655.1	0.072423	0.034483	0.000000	0.037037	0.010204	0.000000	0.000000	0.018692	0.006061	0.000000	0.017094	0.000000	0.002786	0.005102	0.000000	0.026549	0.000000	0.040000	0.000000	0.006579	0.032258	0.008696	0.005208	0.000000	0.102439	0.000000	0.000000	0.000000	0.008696	0.000000	0.026316	0.000000	0.062802	0.015873	0.000000	0.000000	0.020619	0.000000	0.000000	0.000000	0.000000	0.003891	0.000000	0.000000
XM_143813.1	0.072423	0.034483	0.000000	0.037037	0.010204	0.000000	0.000000	0.018692	0.006061	0.000000	0.017094	0.000000	0.002786	0.005102	0.000000	0.026549	0.000000	0.040000	0.000000	0.006579	0.032258	0.005797	0.005208	0.000000	0.102439	0.000000	0.000000	0.000000	0.008696	0.000000	0.026316	0.000000	0.062802	0.015873	0.000000	0.000000	0.020619	0.000000	0.000000	0.000000	0.000000	0.003891	0.000000	0.000000
XM_135450.1	0.075209	0.034483	0.000000	0.037037	0.010204	0.000000	0.000000	0.018692	0.006061	0.000000	0.017094	0.000000	0.002786	0.005102	0.000000	0.026549	0.000000	0.040000	0.000000	0.006579	0.032258	0.005797	0.005208	0.000000	0.102439	0.000000	0.000000	0.000000	0.008696	0.000000	0.026316	0.000000	0.062802	0.015873	0.000000	0.000000	0.020619	0.000000	0.000000	0.000000	0.000000	0.003891	0.000000	0.000000
XM_145543.1	0.075209	0.034483	0.000000	0.037037	0.010204	0.000000	0.000000	0.018692	0.006061	0.000000	0.017094	0.000000	0.002786	0.005102	0.000000	0.026549	0.000000	0.040000	0.000000	0.006579	0.032258	0.005797	0.005208	0.000000	0.102439	0.000000	0.000000	0.000000	0.008696	0.000000	0.026316	0.000000	0.062802	0.015873	0.000000	0.000000	0.020619	0.000000	0.000000	0.000000	0.000000	0.003891	0.000000	0.000000
XM_142226.1	0.077994	0.034483	0.000000	0.037037	0.010204	0.000000	0.000000	0.018692	0.006061	0.000000	0.017094	0.000000	0.002786	0.005102	0.000000	0.026549	0.000000	0.040000	0.000000	0.006579	0.032258	0.005797	0.005208	0.000000	0.107317	0.000000	0.000000	0.000000	0.008696	0.000000	0.026316	0.000000	0.062802	0.015873	0.000000	0.000000	0.020619	0.000000	0.000000	0.000000	0.000000	0.003891	0.000000	0.000000
XM_142425.1	0.077994	0.034483	0.000000	0.037037	0.010204	0.000000	0.000000	0.018692	0.006061	0.000000	0.017094	0.000000	0.002786	0.005102	0.000000	0.026549	0.000000	0.040000	0.000000	0.006579	0.032258	0.005797	0.005208	0.000000	0.107317	0.000000	0.000000	0.000000	0.008696	0.000000	0.026316	0.000000	0.062802	0.015873	0.000000	0.000000	0.020619	0.000000	0.000000	0.000000	0.000000	0.003891	0.000000	0.000000
XM_122525.1	0.080780	0.034483	0.000000	0.037037	0.010204	0.000000	0.000000	0.018692	0.006061	0.000000	0.017094	0.000000	0.002786	0.000000	0.000000	0.026549	0.000000	0.040000	0.000000	0.000000	0.032258	0.005797	0.005208	0.000000	0.107317	0.000000	0.000000	0.000000	0.008696	0.000000	0.026316	0.000000	0.062802	0.015873	0.000000	0.000000	0.020619	0.000000	0.000000	0.000000	0.000000	0.003891	0.000000	0.000000
XM_135010.1	0.080780	0.034483	0.000000	0.037037	0.010204	0.000000	0.000000	0.018692	0.006061	0.000000	0.017094	0.000000	0.002786	0.005102	0.000000	0.017699	0.000000	0.040000	0.000000	0.006579	0.032258	0.005797	0.005208	0.000000	0.107317	0.000000	0.000000	0.000000	0.008696	0.000000	0.026316	0.000000	0.062802	0.015873	0.000000	0.000000	0.020619	0.000000	0.000000	0.000000	0.000000	0.003891	0.000000	0.000000
XM_131306.1	0.080780	0.034483	0.000000	0.037037	0.010204	0.000000	0.000000	0.018692	0.006061	0.000000	0.017094	0.000000	0.002786	0.005102	0.000000	0.017699	0.000000	0.040000	0.000000	0.006579	0.032258	0.005797	0.005208	0.000000	0.107317	0.000000	0.000000	0.000000	0.008696	0.000000	0.026316	0.000000	0.062802	0.015873	0.000000	0.000000	0.020619	0.000000	0.000000	0.000000	0.000000	0.003891	0.000000	0.000000
XM_147163.1	0.083565	0.034483	0.000000	0.037037	0.010204	0.000000	0.000000	0.018692	0.006061	0.000000	0.017094	0.000000	0.002786	0.005102	0.000000	0.026549	0.000000	0.040000	0.000000	0.006579	0.032258	0.005797	0.005208	0.000000	0.112195	0.000000	0.000000	0.000000	0.008696	0.000000	0.026316	0.000000	0.062802	0.015873	0.000000	0.000000	0.020619	0.000000	0.000000	0.000000	0.000000	0.003891	0.000000	0.000000
XM_125946.1	0.083565	0.034483	0.000000	0.037037	0.010204	0.000000	0.000000	0.018692	0.006061	0.000000	0.017094	0.000000	0.002786	0.005102	0.000000	0.026549	0.000000	0.040000	0.000000	0.006579	0.032258	0.005797	0.005208	0.000000	0.112195	0.000000	0.000000	0.000000	0.008696	0.000000	0.026316	0.000000	0.062802	0.015873	0.000000	0.000000	0.020619	0.000000	0.000000	0.000000	0.000000	0.003891	0.000000	0.000000
XM_146708.1	0.083565	0.034483	0.000000	0.037037	0.010204	0.000000	0.000000	0.018692	0.006061	0.000000	0.017094	0.000000	0.002786	0.005102	0.000000	0.026549	0.000000	0.040000	0.000000	0.006579	0.032258	0.005797	0.005208	0.000000	0.112195	0.000000	0.000000	0.000000	0.008696	0.000000	0.026316	0.000000	0.062802	0.015873	0.000000	0.000000	0.020619	0.000000	0.000000	0.000000	0.000000	0.003891	0.000000	0.000000
XM_122767.1	0.083565	0.034483	0.000000	0.037037	0.010204	0.000000	0.000000	0.018692	0.006061	0.000000	0.017094	0.000000	0.002786	0.005102	0.000000	0.026549	0.000000	0.040000	0.000000	0.006579	0.032258	0.005797	0.005208	0.000000	0.112195	0.000000	0.000000	0.000000	0.008696	0.000000	0.026316	0.000000	0.062802	0.015873	0.000000	0.000000	0.020619	0.000000	0.000000	0.000000	0.000000	0.003891	0.000000	0.000000
XM_130911.1	0.086351	0.034483	0.000000	0.037037	0.010204	0.000000	0.000000	0.018692	0.006061	0.000000	0.017094	0.000000	0.002786	0.005102	0.000000	0.026549	0.000000	0.040000	0.000000	0.006579	0.032258	0.005797	0.005208	0.000000	0.112195	0.000000	0.000000	0.000000	0.008696	0.000000	0.026316	0.000000	0.062802	0.015873	0.000000	0.000000	0.020619	0.000000	0.000000	0.000000	0.000000	0.003891	0.000000	0.000000
XM_124120.1	0.089136	0.034483	0.000000	0.037037	0.010204	0.000000	0.000000	0.018692	0.006061	0.000000	0.017094	0.000000	0.002786	0.005102	0.000000	0.026549	0.000000	0.040000	0.000000	0.006579	0.032258	0.005797	0.002604	0.000000	0.117073	0.000000	0.000000	0.000000	0.008696	0.000000	0.026316	0.000000	0.062802	0.015873	0.000000	0.000000	0.020619	0.000000	0.000000	0.000000	0.000000	0.003891	0.000000	0.000000
XM_124786.1	0.089136	0.034483	0.000000	0.037037	0.010204	0.000000	0.000000	0.018692	0.006061	0.000000	0.017094	0.000000	0.002786	0.005102	0.000000	0.026549	0.000000	0.040000	0.000000	0.006579	0.032258	0.005797	0.002604	0.000000	0.117073	0.000000	0.000000	0.000000	0.008696	0.000000	0.026316	0.000000	0.062802	0.015873	0.000000	0.000000	0.020619	0.000000	0.000000	0.000000	0.000000	0.003891	0.000000	0.000000
XM_129899.1	0.089136	0.034483	0.000000	0.037037	0.010204	0.000000	0.000000	0.018692	0.006061	0.000000	0.017094	0.000000	0.002786	0.005102	0.000000	0.026549	0.000000	0.040000	0.000000	0.006579	0.032258	0.005797	0.002604	0.000000	0.117073	0.000000	0.000000	0.000000	0.008696	0.000000	0.026316	0.000000	0.062802	0.015873	0.000000	0.000000	0.020619	0.000000	0.000000	0.000000	0.000000	0.003891	0.000000	0.000000
XM_130198.1	0.089136	0.034483	0.000000	0.037037	0.010204	0.000000	0.000000	0.018692	0.006061	0.000000	0.017094	0.000000	0.002786	0.010204	0.000000	0.026549	0.000000	0.040000	0.000000	0.006579	0.032258	0.005797	0.002604	0.000000	0.117073	0.000000	0.000000	0.000000	0.008696	0.000000	0.026316	0.000000	0.062802	0.015873	0.000000	0.000000	0.020619	0.000000	0.000000	0.000000	0.000000	0.003891	0.000000	0.000000
XM_148251.1	0.086351	0.034483	0.000000	0.037037	0.010204	0.000000	0.000000	0.018692	0.006061	0.000000	0.017094	0.000000	0.002786	0.010204	0.000000	0.026549	0.000000	0.040000	0.000000	0.006579	0.032258	0.005797	0.002604	0.000000	0.112195	0.000000	0.000000	0.000000	0.008696	0.000000	0.026316	0.000000	0.062802	0.015873	0.000000	0.000000	0.020619	0.000000	0.000000	0.000000	0.000000	0.003891	0.000000	0.000000
XM_128241.1	0.089136	0.034483	0.000000	0.037037	0.010204	0.000000	0.000000	0.018692	0.006061	0.000000	0.017094	0.000000	0.002786	0.010204	0.000000	0.026549	0.000000	0.040000	0.000000	0.006579	0.032258	0.005797	0.002604	0.000000	0.117073	0.000000	0.000000	0.000000	0.008696	0.000000	0.026316	0.000000	0.062802	0.015873	0.000000	0.000000	0.020619	0.000000	0.000000	0.000000	0.000000	0.003891	0.000000	0.000000
XM_126905.1	0.091922	0.034483	0.000000	0.037037	0.010204	0.000000	0.000000	0.018692	0.006061	0.000000	0.017094	0.013889	0.002786	0.010204	0.000000	0.026549	0.000000	0.040000	0.000000	0.006579	0.032258	0.005797	0.002604	0.000000	0.117073	0.000000	0.000000	0.000000	0.008696	0.000000	0.026316	0.000000	0.062802	0.015873	0.000000	0.000000	0.020619	0.000000	0.000000	0.000000	0.000000	0.003891	0.000000	0.000000
XM_133945.1	0.091922	0.034483	0.000000	0.037037	0.010204	0.000000	0.000000	0.018692	0.006061	0.000000	0.017094	0.013889	0.002786	0.010204	0.000000	0.026549	0.000000	0.040000	0.000000	0.006579	0.032258	0.005797	0.002604	0.000000	0.117073	0.000000	0.000000	0.000000	0.008696	0.000000	0.026316	0.000000	0.062802	0.015873	0.000000	0.000000	0.020619	0.000000	0.000000	0.000000	0.000000	0.003891	0.000000	0.000000
XM_125638.1	0.094708	0.034483	0.000000	0.037037	0.010204	0.000000	0.000000	0.018692	0.006061	0.000000	0.017094	0.013889	0.002786	0.010204	0.000000	0.026549	0.000000	0.040000	0.000000	0.006579	0.032258	0.005797	0.002604	0.000000	0.121951	0.000000	0.000000	0.000000	0.008696	0.000000	0.026316	0.000000	0.062802	0.015873	0.000000	0.000000	0.020619	0.000000	0.000000	0.000000	0.000000	0.003891	0.000000	0.000000
XM_126091.1	0.094708	0.034483	0.000000	0.037037	0.010204	0.000000	0.000000	0.018692	0.006061	0.000000	0.017094	0.013889	0.002786	0.010204	0.000000	0.026549	0.000000	0.040000	0.000000	0.006579	0.032258	0.005797	0.002604	0.000000	0.121951	0.000000	0.000000	0.000000	0.008696	0.000000	0.026316	0.000000	0.062802	0.015873	0.000000	0.000000	0.020619	0.000000	0.000000	0.000000	0.000000	0.003891	0.100000	0.000000
XM_126090.1	0.097493	0.034483	0.000000	0.037037	0.010204	0.000000	0.000000	0.018692	0.006061	0.000000	0.017094	0.013889	0.002786	0.010204	0.000000	0.026549	0.000000	0.040000	0.000000	0.006579	0.032258	0.005797	0.002604	0.000000	0.126829	0.000000	0.000000	0.000000	0.008696	0.000000	0.026316	0.000000	0.062802	0.015873	0.000000	0.017241	0.020619	0.000000	0.000000	0.000000	0.000000	0.003891	0.100000	0.000000
XM_125215.1	0.097493	0.034483	0.000000	0.037037	0.010204	0.000000	0.000000	0.018692	0.006061	0.000000	0.017094	0.013889	0.002786	0.010204	0.000000	0.026549	0.000000	0.040000	0.000000	0.006579	0.032258	0.005797	0.002604	0.000000	0.126829	0.000000	0.000000	0.000000	0.008696	0.000000	0.026316	0.000000	0.062802	0.015873	0.000000	0.017241	0.020619	0.000000	0.000000	0.000000	0.000000	0.003891	0.100000	0.000000
XM_132069.1	0.097493	0.034483	0.000000	0.037037	0.010204	0.000000	0.000000	0.018692	0.006061	0.000000	0.017094	0.013889	0.002786	0.010204	0.000000	0.026549	0.000000	0.026667	0.000000	0.006579	0.032258	0.005797	0.002604	0.000000	0.126829	0.000000	0.000000	0.000000	0.008696	0.000000	0.026316	0.000000	0.062802	0.015873	0.000000	0.017241	0.020619	0.000000	0.000000	0.000000	0.000000	0.003891	0.100000	0.000000
XM_128150.1	0.097493	0.034483	0.000000	0.037037	0.010204	0.000000	0.000000	0.018692	0.006061	0.000000	0.017094	0.013889	0.002786	0.010204	0.000000	0.026549	0.000000	0.040000	0.000000	0.006579	0.032258	0.005797	0.002604	0.000000	0.126829	0.000000	0.000000	0.000000	0.008696	0.000000	0.026316	0.000000	0.062802	0.015873	0.000000	0.017241	0.020619	0.000000	0.000000	0.000000	0.000000	0.003891	0.100000	0.000000
XM_128697.1	0.100279	0.034483	0.000000	0.037037	0.010204	0.000000	0.000000	0.018692	0.006061	0.000000	0.017094	0.013889	0.002786	0.010204	0.000000	0.026549	0.000000	0.040000	0.000000	0.006579	0.032258	0.005797	0.002604	0.000000	0.126829	0.000000	0.000000	0.000000	0.008696	0.000000	0.026316	0.000000	0.062802	0.015873	0.000000	0.017241	0.020619	0.000000	0.000000	0.000000	0.000000	0.003891	0.100000	0.000000
XM_148815.1	0.100279	0.034483	0.000000	0.037037	0.010204	0.000000	0.000000	0.018692	0.006061	0.000000	0.017094	0.013889	0.002786	0.010204	0.000000	0.026549	0.000000	0.026667	0.000000	0.006579	0.032258	0.005797	0.002604	0.000000	0.126829	0.000000	0.000000	0.000000	0.008696	0.000000	0.026316	0.000000	0.062802	0.015873	0.000000	0.017241	0.020619	0.000000	0.000000	0.000000	0.000000	0.003891	0.100000	0.000000
XM_132789.1	0.100279	0.034483	0.000000	0.037037	0.010204	0.000000	0.000000	0.018692	0.006061	0.000000	0.017094	0.013889	0.002786	0.010204	0.000000	0.026549	0.000000	0.026667	0.000000	0.006579	0.032258	0.005797	0.002604	0.000000	0.126829	0.000000	0.000000	0.000000	0.008696	0.000000	0.026316	0.000000	0.062802	0.015873	0.000000	0.017241	0.020619	0.000000	0.000000	0.000000	0.000000	0.003891	0.100000	0.000000
XM_135707.1	0.100279	0.034483	0.000000	0.037037	0.010204	0.000000	0.000000	0.018692	0.006061	0.000000	0.017094	0.013889	0.002786	0.010204	0.000000	0.026549	0.000000	0.026667	0.000000	0.006579	0.032258	0.005797	0.002604	0.000000	0.126829	0.000000	0.000000	0.000000	0.008696	0.000000	0.026316	0.000000	0.062802	0.015873	0.000000	0.017241	0.020619	0.000000	0.000000	0.000000	0.000000	0.003891	0.100000	0.000000
XM_133811.1	0.100279	0.034483	0.000000	0.037037	0.010204	0.000000	0.000000	0.018692	0.006061	0.000000	0.017094	0.013889	0.002786	0.010204	0.000000	0.026549	0.000000	0.026667	0.000000	0.006579	0.032258	0.005797	0.002604	0.000000	0.126829	0.000000	0.000000	0.000000	0.008696	0.000000	0.026316	0.000000	0.062802	0.015873	0.000000	0.017241	0.020619	0.000000	0.000000	0.000000	0.000000	0.003891	0.200000	0.000000
XM_133514.1	0.100279	0.034483	0.000000	0.037037	0.010204	0.000000	0.000000	0.018692	0.006061	0.000000	0.017094	0.013889	0.002786	0.010204	0.000000	0.026549	0.000000	0.026667	0.000000	0.006579	0.032258	0.005797	0.002604	0.000000	0.126829	0.000000	0.000000	0.000000	0.008696	0.000000	0.026316	0.000000	0.062802	0.000000	0.000000	0.017241	0.020619	0.000000	0.000000	0.000000	0.000000	0.003891	0.200000	0.000000
XM_127399.1	0.100279	0.034483	0.000000	0.037037	0.010204	0.000000	0.000000	0.018692	0.006061	0.000000	0.017094	0.013889	0.002786	0.010204	0.000000	0.026549	0.000000	0.026667	0.000000	0.006579	0.032258	0.005797	0.002604	0.000000	0.126829	0.000000	0.000000	0.000000	0.008696	0.000000	0.026316	0.000000	0.062802	0.000000	0.000000	0.017241	0.020619	0.000000	0.000000	0.000000	0.000000	0.003891	0.200000	0.000000
XM_133734.1	0.100279	0.034483	0.000000	0.037037	0.010204	0.000000	0.000000	0.018692	0.006061	0.000000	0.017094	0.013889	0.002786	0.010204	0.000000	0.026549	0.000000	0.026667	0.000000	0.006579	0.032258	0.005797	0.002604	0.000000	0.126829	0.000000	0.000000	0.000000	0.008696	0.000000	0.026316	0.000000	0.057971	0.000000	0.000000	0.017241	0.020619	0.000000	0.000000	0.000000	0.000000	0.003891	0.200000	0.000000
XM_130337.1	0.100279	0.034483	0.000000	0.037037	0.010204	0.000000	0.000000	0.018692	0.006061	0.000000	0.017094	0.013889	0.002786	0.010204	0.000000	0.026549	0.000000	0.026667	0.000000	0.006579	0.032258	0.005797	0.002604	0.000000	0.126829	0.000000	0.000000	0.000000	0.008696	0.000000	0.026316	0.000000	0.053140	0.000000	0.000000	0.017241	0.020619	0.000000	0.000000	0.000000	0.000000	0.003891	0.200000	0.000000
XM_131076.1	0.100279	0.034483	0.000000	0.037037	0.010204	0.000000	0.000000	0.018692	0.006061	0.000000	0.017094	0.013889	0.002786	0.010204	0.000000	0.026549	0.000000	0.026667	0.000000	0.006579	0.032258	0.005797	0.002604	0.000000	0.126829	0.000000	0.000000	0.000000	0.008696	0.000000	0.026316	0.000000	0.053140	0.000000	0.000000	0.017241	0.020619	0.000000	0.000000	0.000000	0.000000	0.003891	0.200000	0.000000
XM_136154.1	0.100279	0.034483	0.000000	0.037037	0.010204	0.000000	0.000000	0.018692	0.006061	0.000000	0.017094	0.013889	0.002786	0.010204	0.000000	0.026549	0.000000	0.026667	0.000000	0.006579	0.032258	0.005797	0.002604	0.000000	0.126829	0.000000	0.000000	0.000000	0.008696	0.000000	0.026316	0.000000	0.053140	0.000000	0.000000	0.017241	0.020619	0.000000	0.000000	0.000000	0.000000	0.003891	0.200000	0.000000
XM_140157.1	0.100279	0.034483	0.000000	0.000000	0.010204	0.000000	0.000000	0.018692	0.006061	0.000000	0.017094	0.013889	0.002786	0.010204	0.000000	0.026549	0.000000	0.026667	0.000000	0.006579	0.032258	0.005797	0.002604	0.000000	0.126829	0.000000	0.000000	0.000000	0.008696	0.000000	0.026316	0.000000	0.053140	0.000000	0.020408	0.017241	0.020619	0.000000	0.000000	0.000000	0.000000	0.003891	0.200000	0.000000
XM_129313.1	0.100279	0.034483	0.000000	0.037037	0.010204	0.000000	0.000000	0.018692	0.006061	0.000000	0.017094	0.013889	0.002786	0.010204	0.000000	0.026549	0.000000	0.026667	0.000000	0.006579	0.032258	0.005797	0.002604	0.000000	0.126829	0.000000	0.000000	0.000000	0.008696	0.000000	0.026316	0.000000	0.048309	0.000000	0.020408	0.017241	0.020619	0.000000	0.000000	0.000000	0.000000	0.003891	0.200000	0.000000
XM_128546.1	0.100279	0.034483	0.000000	0.037037	0.010204	0.000000	0.000000	0.018692	0.006061	0.000000	0.017094	0.013889	0.002786	0.010204	0.000000	0.026549	0.000000	0.026667	0.000000	0.006579	0.032258	0.005797	0.002604	0.000000	0.126829	0.000000	0.000000	0.000000	0.008696	0.000000	0.026316	0.000000	0.043478	0.000000	0.020408	0.017241	0.020619	0.000000	0.000000	0.000000	0.000000	0.003891	0.200000	0.000000
XM_123633.1	0.100279	0.034483	0.000000	0.037037	0.010204	0.000000	0.000000	0.018692	0.006061	0.000000	0.017094	0.013889	0.002786	0.010204	0.000000	0.026549	0.000000	0.026667	0.000000	0.006579	0.032258	0.005797	0.002604	0.000000	0.126829	0.000000	0.000000	0.000000	0.008696	0.000000	0.026316	0.000000	0.038647	0.000000	0.020408	0.017241	0.010309	0.000000	0.000000	0.000000	0.000000	0.003891	0.200000	0.000000
XM_124476.1	0.100279	0.034483	0.000000	0.037037	0.010204	0.000000	0.000000	0.018692	0.006061	0.000000	0.017094	0.013889	0.002786	0.010204	0.000000	0.026549	0.000000	0.026667	0.000000	0.006579	0.032258	0.005797	0.002604	0.000000	0.126829	0.000000	0.000000	0.000000	0.008696	0.000000	0.026316	0.000000	0.033816	0.000000	0.020408	0.017241	0.010309	0.000000	0.000000	0.000000	0.000000	0.003891	0.200000	0.000000
XM_127083.1	0.100279	0.034483	0.000000	0.037037	0.010204	0.000000	0.000000	0.018692	0.006061	0.000000	0.017094	0.013889	0.002786	0.010204	0.000000	0.026549	0.000000	0.026667	0.000000	0.006579	0.032258	0.005797	0.002604	0.000000	0.126829	0.000000	0.000000	0.000000	0.008696	0.000000	0.026316	0.000000	0.033816	0.000000	0.020408	0.017241	0.020619	0.000000	0.000000	0.000000	0.000000	0.003891	0.200000	0.000000
XM_148774.1	0.100279	0.034483	0.000000	0.037037	0.010204	0.000000	0.000000	0.018692	0.006061	0.000000	0.017094	0.013889	0.002786	0.010204	0.000000	0.026549	0.000000	0.026667	0.000000	0.006579	0.032258	0.005797	0.002604	0.000000	0.126829	0.000000	0.000000	0.000000	0.008696	0.000000	0.026316	0.000000	0.033816	0.000000	0.020408	0.017241	0.020619	0.000000	0.000000	0.000000	0.000000	0.003891	0.200000	0.000000
XM_136985.1	0.097493	0.034483	0.000000	0.037037	0.005102	0.000000	0.000000	0.018692	0.006061	0.000000	0.017094	0.013889	0.002786	0.010204	0.000000	0.026549	0.000000	0.026667	0.000000	0.006579	0.032258	0.005797	0.002604	0.000000	0.126829	0.000000	0.000000	0.000000	0.008696	0.000000	0.026316	0.000000	0.033816	0.000000	0.020408	0.017241	0.020619	0.000000	0.000000	0.000000	0.000000	0.003891	0.200000	0.000000
XM_145023.1	0.100279	0.034483	0.000000	0.037037	0.005102	0.000000	0.000000	0.018692	0.006061	0.000000	0.017094	0.013889	0.002786	0.010204	0.000000	0.026549	0.000000	0.026667	0.000000	0.006579	0.032258	0.005797	0.002604	0.000000	0.131707	0.000000	0.000000	0.000000	0.008696	0.000000	0.026316	0.000000	0.028986	0.000000	0.020408	0.017241	0.020619	0.000000	0.000000	0.000000	0.000000	0.003891	0.200000	0.000000
XM_126824.1	0.103064	0.034483	0.000000	0.037037	0.010204	0.000000	0.000000	0.018692	0.006061	0.000000	0.017094	0.013889	0.002786	0.010204	0.000000	0.017699	0.000000	0.026667	0.000000	0.006579	0.032258	0.005797	0.002604	0.000000	0.131707	0.000000	0.000000	0.000000	0.008696	0.000000	0.026316	0.000000	0.024155	0.000000	0.020408	0.017241	0.020619	0.000000	0.000000	0.000000	0.000000	0.003891	0.200000	0.000000
XM_140061.1	0.103064	0.034483	0.000000	0.037037	0.010204	0.000000	0.000000	0.018692	0.006061	0.000000	0.017094	0.013889	0.002786	0.010204	0.000000	0.017699	0.000000	0.026667	0.000000	0.006579	0.032258	0.005797	0.002604	0.000000	0.131707	0.000000	0.000000	0.014286	0.008696	0.000000	0.026316	0.000000	0.024155	0.000000	0.020408	0.017241	0.020619	0.000000	0.000000	0.000000	0.000000	0.003891	0.200000	0.000000
XM_127153.1	0.103064	0.034483	0.000000	0.037037	0.010204	0.000000	0.000000	0.018692	0.006061	0.000000	0.017094	0.013889	0.002786	0.010204	0.000000	0.017699	0.000000	0.026667	0.000000	0.006579	0.032258	0.005797	0.002604	0.000000	0.131707	0.000000	0.000000	0.014286	0.008696	0.000000	0.026316	0.000000	0.019324	0.000000	0.020408	0.034483	0.020619	0.000000	0.000000	0.000000	0.000000	0.003891	0.200000	0.000000
XM_130411.1	0.103064	0.034483	0.000000	0.037037	0.010204	0.000000	0.000000	0.018692	0.006061	0.000000	0.017094	0.013889	0.002786	0.010204	0.000000	0.017699	0.000000	0.026667	0.000000	0.006579	0.032258	0.005797	0.002604	0.000000	0.131707	0.000000	0.000000	0.014286	0.008696	0.000000	0.026316	0.000000	0.014493	0.000000	0.020408	0.034483	0.020619	0.000000	0.000000	0.000000	0.000000	0.003891	0.200000	0.000000
XM_126046.1	0.103064	0.034483	0.000000	0.037037	0.010204	0.000000	0.000000	0.018692	0.006061	0.000000	0.017094	0.013889	0.002786	0.010204	0.000000	0.017699	0.000000	0.026667	0.000000	0.006579	0.032258	0.005797	0.002604	0.000000	0.131707	0.000000	0.000000	0.014286	0.008696	0.000000	0.026316	0.000000	0.009662	0.000000	0.020408	0.034483	0.020619	0.000000	0.000000	0.000000	0.000000	0.003891	0.200000	0.000000
XM_125076.1	0.105850	0.034483	0.000000	0.037037	0.010204	0.000000	0.000000	0.018692	0.006061	0.000000	0.017094	0.013889	0.002786	0.010204	0.000000	0.017699	0.000000	0.026667	0.000000	0.006579	0.032258	0.005797	0.002604	0.000000	0.136585	0.000000	0.021277	0.014286	0.008696	0.000000	0.026316	0.000000	0.004831	0.000000	0.020408	0.034483	0.020619	0.000000	0.000000	0.000000	0.000000	0.003891	0.200000	0.000000
XM_126502.1	0.105850	0.034483	0.000000	0.037037	0.010204	0.000000	0.000000	0.018692	0.006061	0.000000	0.017094	0.013889	0.002786	0.010204	0.000000	0.017699	0.000000	0.026667	0.000000	0.006579	0.032258	0.005797	0.002604	0.000000	0.136585	0.000000	0.021277	0.014286	0.008696	0.000000	0.026316	0.000000	0.004831	0.000000	0.020408	0.034483	0.020619	0.000000	0.000000	0.000000	0.000000	0.003891	0.200000	0.000000
XM_125193.1	0.105850	0.034483	0.000000	0.037037	0.010204	0.000000	0.000000	0.018692	0.006061	0.000000	0.025641	0.013889	0.002786	0.010204	0.000000	0.017699	0.000000	0.026667	0.000000	0.006579	0.032258	0.005797	0.002604	0.000000	0.136585	0.000000	0.021277	0.014286	0.008696	0.000000	0.026316	0.000000	0.004831	0.000000	0.020408	0.034483	0.020619	0.000000	0.000000	0.000000	0.000000	0.003891	0.200000	0.000000
XM_132287.1	0.105850	0.034483	0.000000	0.037037	0.010204	0.000000	0.000000	0.018692	0.006061	0.000000	0.025641	0.013889	0.002786	0.010204	0.000000	0.017699	0.000000	0.026667	0.000000	0.006579	0.032258	0.005797	0.002604	0.000000	0.136585	0.000000	0.021277	0.014286	0.008696	0.000000	0.026316	0.000000	0.004831	0.000000	0.020408	0.034483	0.020619	0.000000	0.000000	0.000000	0.000000	0.003891	0.200000	0.000000
XM_129064.1	0.105850	0.034483	0.000000	0.037037	0.010204	0.000000	0.000000	0.018692	0.006061	0.000000	0.025641	0.013889	0.002786	0.010204	0.000000	0.017699	0.000000	0.026667	0.000000	0.006579	0.032258	0.005797	0.002604	0.000000	0.136585	0.000000	0.021277	0.014286	0.008696	0.000000	0.026316	0.000000	0.004831	0.000000	0.020408	0.034483	0.020619	0.000000	0.000000	0.000000	0.000000	0.003891	0.200000	0.000000
XM_130571.1	0.105850	0.034483	0.000000	0.037037	0.010204	0.000000	0.000000	0.018692	0.006061	0.000000	0.025641	0.013889	0.002786	0.010204	0.000000	0.017699	0.000000	0.026667	0.000000	0.006579	0.032258	0.005797	0.002604	0.000000	0.136585	0.000000	0.021277	0.014286	0.008696	0.000000	0.026316	0.000000	0.004831	0.000000	0.020408	0.034483	0.020619	0.000000	0.000000	0.000000	0.000000	0.003891	0.200000	0.000000
XM_123967.1	0.103064	0.017241	0.000000	0.037037	0.010204	0.000000	0.000000	0.018692	0.006061	0.000000	0.025641	0.013889	0.002786	0.010204	0.000000	0.017699	0.000000	0.026667	0.000000	0.006579	0.032258	0.005797	0.002604	0.000000	0.131707	0.000000	0.021277	0.014286	0.008696	0.000000	0.026316	0.000000	0.004831	0.000000	0.020408	0.034483	0.020619	0.000000	0.000000	0.000000	0.000000	0.003891	0.200000	0.000000
XM_148856.1	0.105850	0.034483	0.000000	0.037037	0.010204	0.000000	0.000000	0.018692	0.006061	0.000000	0.025641	0.013889	0.002786	0.010204	0.000000	0.017699	0.000000	0.026667	0.000000	0.006579	0.032258	0.005797	0.002604	0.000000	0.136585	0.000000	0.021277	0.014286	0.008696	0.000000	0.026316	0.000000	0.004831	0.000000	0.020408	0.034483	0.020619	0.000000	0.000000	0.000000	0.000000	0.003891	0.200000	0.000000
XM_124647.1	0.105850	0.034483	0.000000	0.037037	0.010204	0.000000	0.000000	0.018692	0.006061	0.000000	0.025641	0.013889	0.002786	0.010204	0.000000	0.017699	0.000000	0.026667	0.000000	0.006579	0.032258	0.005797	0.002604	0.000000	0.136585	0.000000	0.021277	0.014286	0.008696	0.000000	0.026316	0.000000	0.004831	0.000000	0.020408	0.034483	0.020619	0.000000	0.000000	0.000000	0.000000	0.003891	0.200000	0.000000
XM_133349.1	0.105850	0.034483	0.000000	0.037037	0.010204	0.000000	0.000000	0.018692	0.006061	0.000000	0.025641	0.013889	0.002786	0.010204	0.000000	0.017699	0.000000	0.026667	0.000000	0.006579	0.032258	0.005797	0.002604	0.000000	0.136585	0.000000	0.021277	0.014286	0.008696	0.000000	0.026316	0.000000	0.004831	0.000000	0.020408	0.034483	0.020619	0.000000	0.000000	0.000000	0.000000	0.003891	0.200000	0.000000
XM_130918.1	0.105850	0.034483	0.000000	0.037037	0.010204	0.000000	0.000000	0.018692	0.006061	0.000000	0.025641	0.013889	0.002786	0.010204	0.000000	0.017699	0.000000	0.026667	0.000000	0.006579	0.032258	0.002899	0.002604	0.000000	0.136585	0.000000	0.021277	0.014286	0.008696	0.000000	0.026316	0.000000	0.004831	0.000000	0.020408	0.034483	0.020619	0.000000	0.000000	0.000000	0.000000	0.003891	0.200000	0.000000
XM_135315.1	0.105850	0.034483	0.000000	0.037037	0.010204	0.000000	0.000000	0.018692	0.006061	0.000000	0.025641	0.013889	0.002786	0.010204	0.000000	0.017699	0.000000	0.026667	0.000000	0.006579	0.032258	0.002899	0.002604	0.000000	0.136585	0.000000	0.021277	0.014286	0.008696	0.000000	0.026316	0.000000	0.004831	0.000000	0.020408	0.034483	0.020619	0.000000	0.000000	0.000000	0.000000	0.003891	0.200000	0.000000
XM_125875.1	0.105850	0.034483	0.000000	0.037037	0.010204	0.000000	0.000000	0.018692	0.006061	0.000000	0.025641	0.013889	0.002786	0.010204	0.000000	0.017699	0.000000	0.026667	0.000000	0.006579	0.032258	0.002899	0.002604	0.000000	0.136585	0.000000	0.021277	0.014286	0.008696	0.000000	0.026316	0.000000	0.004831	0.000000	0.020408	0.034483	0.020619	0.000000	0.000000	0.000000	0.005464	0.003891	0.200000	0.000000
XM_132191.1	0.105850	0.034483	0.000000	0.037037	0.010204	0.000000	0.000000	0.018692	0.006061	0.000000	0.025641	0.013889	0.000000	0.010204	0.000000	0.017699	0.000000	0.013333	0.000000	0.006579	0.032258	0.000000	0.002604	0.000000	0.136585	0.000000	0.021277	0.014286	0.008696	0.000000	0.026316	0.000000	0.004831	0.000000	0.020408	0.034483	0.020619	0.000000	0.000000	0.000000	0.005464	0.003891	0.200000	0.000000
XM_128774.1	0.105850	0.034483	0.000000	0.037037	0.010204	0.000000	0.000000	0.018692	0.006061	0.000000	0.025641	0.013889	0.000000	0.010204	0.000000	0.017699	0.000000	0.013333	0.000000	0.006579	0.032258	0.000000	0.002604	0.000000	0.136585	0.000000	0.021277	0.014286	0.008696	0.000000	0.026316	0.000000	0.004831	0.000000	0.020408	0.034483	0.020619	0.000000	0.000000	0.000000	0.005464	0.003891	0.200000	0.000000
XM_141924.1	0.105850	0.034483	0.000000	0.037037	0.010204	0.000000	0.000000	0.018692	0.006061	0.000000	0.025641	0.013889	0.000000	0.010204	0.000000	0.017699	0.000000	0.013333	0.000000	0.006579	0.000000	0.000000	0.002604	0.000000	0.136585	0.000000	0.021277	0.014286	0.008696	0.000000	0.026316	0.000000	0.004831	0.000000	0.020408	0.034483	0.020619	0.000000	0.000000	0.000000	0.005464	0.003891	0.200000	0.000000
XM_122752.1	0.103064	0.034483	0.000000	0.037037	0.010204	0.000000	0.000000	0.018692	0.006061	0.000000	0.025641	0.013889	0.000000	0.010204	0.000000	0.017699	0.000000	0.013333	0.000000	0.006579	0.000000	0.000000	0.002604	0.000000	0.131707	0.000000	0.021277	0.014286	0.008696	0.000000	0.026316	0.000000	0.004831	0.000000	0.020408	0.034483	0.020619	0.000000	0.000000	0.000000	0.005464	0.003891	0.200000	0.000000
XM_123249.1	0.105850	0.034483	0.000000	0.037037	0.010204	0.000000	0.000000	0.018692	0.006061	0.000000	0.025641	0.013889	0.000000	0.010204	0.000000	0.017699	0.000000	0.013333	0.000000	0.006579	0.000000	0.000000	0.002604	0.000000	0.136585	0.000000	0.021277	0.014286	0.008696	0.000000	0.000000	0.000000	0.004831	0.000000	0.020408	0.034483	0.020619	0.000000	0.000000	0.000000	0.005464	0.003891	0.200000	0.000000
XM_131921.1	0.105850	0.034483	0.000000	0.037037	0.010204	0.000000	0.000000	0.018692	0.006061	0.000000	0.025641	0.013889	0.000000	0.010204	0.000000	0.017699	0.000000	0.013333	0.000000	0.006579	0.000000	0.000000	0.002604	0.000000	0.136585	0.000000	0.021277	0.014286	0.000000	0.000000	0.026316	0.000000	0.004831	0.000000	0.020408	0.034483	0.020619	0.000000	0.000000	0.000000	0.005464	0.003891	0.200000	0.000000
XM_123305.1	0.105850	0.034483	0.000000	0.037037	0.010204	0.000000	0.000000	0.018692	0.006061	0.000000	0.025641	0.013889	0.000000	0.010204	0.000000	0.017699	0.000000	0.013333	0.000000	0.006579	0.000000	0.000000	0.002604	0.000000	0.136585	0.000000	0.021277	0.014286	0.008696	0.000000	0.026316	0.000000	0.004831	0.000000	0.020408	0.034483	0.020619	0.000000	0.000000	0.000000	0.005464	0.003891	0.200000	0.000000
XM_133777.1	0.105850	0.034483	0.000000	0.037037	0.010204	0.000000	0.000000	0.018692	0.006061	0.000000	0.025641	0.013889	0.000000	0.010204	0.000000	0.017699	0.000000	0.013333	0.000000	0.006579	0.000000	0.000000	0.002604	0.000000	0.136585	0.000000	0.021277	0.014286	0.008696	0.000000	0.026316	0.000000	0.004831	0.000000	0.020408	0.034483	0.020619	0.000000	0.000000	0.000000	0.005464	0.003891	0.200000	0.000000
XM_132714.1	0.105850	0.034483	0.000000	0.037037	0.010204	0.000000	0.000000	0.018692	0.006061	0.000000	0.025641	0.013889	0.000000	0.010204	0.000000	0.017699	0.000000	0.013333	0.000000	0.006579	0.000000	0.000000	0.002604	0.000000	0.136585	0.000000	0.021277	0.014286	0.008696	0.000000	0.026316	0.000000	0.004831	0.000000	0.020408	0.034483	0.020619	0.000000	0.000000	0.000000	0.005464	0.003891	0.200000	0.000000
XM_141455.1	0.105850	0.034483	0.000000	0.037037	0.010204	0.000000	0.000000	0.018692	0.006061	0.000000	0.025641	0.013889	0.000000	0.010204	0.000000	0.017699	0.000000	0.013333	0.000000	0.006579	0.000000	0.000000	0.002604	0.000000	0.136585	0.000000	0.021277	0.014286	0.008696	0.000000	0.026316	0.000000	0.004831	0.000000	0.020408	0.034483	0.020619	0.000000	0.000000	0.000000	0.005464	0.003891	0.200000	0.000000
XM_125156.1	0.105850	0.034483	0.000000	0.037037	0.010204	0.000000	0.000000	0.018692	0.006061	0.000000	0.025641	0.013889	0.000000	0.010204	0.000000	0.017699	0.000000	0.013333	0.000000	0.006579	0.000000	0.000000	0.002604	0.000000	0.136585	0.000000	0.021277	0.014286	0.008696	0.000000	0.026316	0.000000	0.004831	0.000000	0.020408	0.034483	0.020619	0.000000	0.000000	0.000000	0.005464	0.003891	0.200000	0.000000
XM_158828.1	0.105850	0.034483	0.000000	0.037037	0.010204	0.000000	0.000000	0.018692	0.006061	0.000000	0.025641	0.013889	0.000000	0.010204	0.000000	0.017699	0.000000	0.013333	0.000000	0.006579	0.000000	0.000000	0.002604	0.000000	0.136585	0.000000	0.021277	0.014286	0.008696	0.000000	0.026316	0.000000	0.004831	0.000000	0.020408	0.034483	0.020619	0.000000	0.000000	0.000000	0.005464	0.003891	0.200000	0.000000
XM_124749.1	0.105850	0.034483	0.000000	0.037037	0.010204	0.000000	0.000000	0.018692	0.006061	0.000000	0.025641	0.013889	0.000000	0.010204	0.000000	0.017699	0.000000	0.013333	0.000000	0.006579	0.000000	0.000000	0.002604	0.000000	0.136585	0.000000	0.021277	0.014286	0.008696	0.000000	0.026316	0.000000	0.004831	0.000000	0.020408	0.034483	0.020619	0.000000	0.000000	0.000000	0.005464	0.003891	0.200000	0.000000
XM_131520.1	0.103064	0.034483	0.000000	0.037037	0.010204	0.000000	0.000000	0.018692	0.006061	0.000000	0.025641	0.013889	0.000000	0.010204	0.000000	0.017699	0.000000	0.013333	0.000000	0.006579	0.000000	0.000000	0.002604	0.000000	0.136585	0.000000	0.021277	0.014286	0.008696	0.000000	0.026316	0.000000	0.004831	0.000000	0.020408	0.034483	0.020619	0.000000	0.000000	0.000000	0.005464	0.003891	0.200000	0.000000
XM_124426.1	0.103064	0.034483	0.000000	0.037037	0.010204	0.000000	0.000000	0.018692	0.006061	0.000000	0.017094	0.013889	0.000000	0.010204	0.000000	0.017699	0.000000	0.013333	0.000000	0.006579	0.000000	0.000000	0.002604	0.000000	0.136585	0.000000	0.021277	0.014286	0.008696	0.000000	0.026316	0.000000	0.004831	0.000000	0.040816	0.034483	0.020619	0.000000	0.000000	0.000000	0.005464	0.003891	0.200000	0.000000
XM_128471.1	0.105850	0.034483	0.000000	0.037037	0.010204	0.000000	0.000000	0.018692	0.006061	0.000000	0.025641	0.013889	0.000000	0.010204	0.000000	0.017699	0.000000	0.013333	0.000000	0.006579	0.000000	0.000000	0.002604	0.000000	0.136585	0.000000	0.021277	0.014286	0.008696	0.000000	0.026316	0.000000	0.004831	0.000000	0.040816	0.034483	0.020619	0.000000	0.000000	0.000000	0.005464	0.003891	0.200000	0.000000
XM_149098.1	0.105850	0.034483	0.000000	0.037037	0.010204	0.000000	0.000000	0.018692	0.006061	0.000000	0.025641	0.013889	0.000000	0.010204	0.000000	0.017699	0.000000	0.013333	0.000000	0.006579	0.000000	0.000000	0.002604	0.000000	0.136585	0.000000	0.021277	0.014286	0.008696	0.000000	0.026316	0.000000	0.004831	0.000000	0.040816	0.034483	0.020619	0.000000	0.000000	0.000000	0.005464	0.003891	0.200000	0.000000
XM_142111.1	0.105850	0.034483	0.000000	0.037037	0.010204	0.000000	0.000000	0.018692	0.006061	0.000000	0.025641	0.013889	0.000000	0.010204	0.000000	0.017699	0.000000	0.013333	0.000000	0.006579	0.000000	0.000000	0.002604	0.000000	0.136585	0.000000	0.021277	0.014286	0.008696	0.000000	0.026316	0.000000	0.004831	0.000000	0.040816	0.034483	0.020619	0.000000	0.000000	0.000000	0.005464	0.003891	0.200000	0.000000
XM_140703.1	0.105850	0.034483	0.000000	0.037037	0.010204	0.000000	0.000000	0.018692	0.006061	0.000000	0.025641	0.013889	0.000000	0.010204	0.000000	0.017699	0.000000	0.013333	0.000000	0.006579	0.000000	0.000000	0.002604	0.000000	0.136585	0.000000	0.021277	0.014286	0.008696	0.000000	0.026316	0.000000	0.004831	0.000000	0.040816	0.034483	0.020619	0.000000	0.000000	0.000000	0.005464	0.003891	0.200000	0.000000
XM_131216.1	0.105850	0.034483	0.000000	0.037037	0.010204	0.000000	0.000000	0.009346	0.003030	0.000000	0.017094	0.013889	0.000000	0.010204	0.000000	0.017699	0.000000	0.013333	0.000000	0.006579	0.000000	0.000000	0.000000	0.000000	0.136585	0.000000	0.021277	0.014286	0.008696	0.000000	0.026316	0.000000	0.004831	0.000000	0.040816	0.034483	0.020619	0.000000	0.000000	0.000000	0.005464	0.003891	0.200000	0.000000
XM_135223.1	0.105850	0.034483	0.000000	0.037037	0.010204	0.000000	0.000000	0.000000	0.000000	0.000000	0.025641	0.013889	0.000000	0.010204	0.000000	0.017699	0.000000	0.013333	0.000000	0.006579	0.000000	0.000000	0.002604	0.000000	0.136585	0.000000	0.021277	0.014286	0.008696	0.000000	0.026316	0.000000	0.004831	0.000000	0.040816	0.034483	0.020619	0.000000	0.000000	0.000000	0.005464	0.003891	0.200000	0.000000
XM_122609.1	0.103064	0.017241	0.000000	0.037037	0.010204	0.000000	0.000000	0.000000	0.000000	0.000000	0.025641	0.013889	0.000000	0.010204	0.000000	0.017699	0.000000	0.013333	0.000000	0.006579	0.000000	0.000000	0.002604	0.000000	0.131707	0.000000	0.021277	0.014286	0.008696	0.000000	0.026316	0.000000	0.004831	0.000000	0.040816	0.034483	0.020619	0.000000	0.000000	0.000000	0.010929	0.003891	0.200000	0.000000
XM_147229.1	0.103064	0.034483	0.000000	0.037037	0.010204	0.000000	0.000000	0.000000	0.000000	0.000000	0.025641	0.013889	0.000000	0.010204	0.000000	0.017699	0.000000	0.013333	0.000000	0.006579	0.000000	0.000000	0.002604	0.000000	0.131707	0.000000	0.021277	0.014286	0.008696	0.000000	0.026316	0.000000	0.004831	0.000000	0.040816	0.034483	0.020619	0.000000	0.000000	0.000000	0.010929	0.003891	0.200000	0.000000
XM_122351.1	0.105850	0.034483	0.000000	0.037037	0.010204	0.000000	0.000000	0.000000	0.000000	0.000000	0.025641	0.013889	0.000000	0.010204	0.000000	0.017699	0.000000	0.013333	0.000000	0.006579	0.000000	0.000000	0.002604	0.000000	0.136585	0.000000	0.021277	0.014286	0.008696	0.000000	0.026316	0.000000	0.004831	0.000000	0.061224	0.034483	0.020619	0.000000	0.000000	0.000000	0.010929	0.003891	0.200000	0.000000
XM_123777.1	0.100279	0.034483	0.000000	0.037037	0.010204	0.000000	0.000000	0.000000	0.000000	0.000000	0.025641	0.013889	0.000000	0.010204	0.000000	0.017699	0.000000	0.013333	0.000000	0.006579	0.000000	0.000000	0.002604	0.000000	0.126829	0.000000	0.021277	0.014286	0.008696	0.000000	0.026316	0.000000	0.004831	0.000000	0.061224	0.034483	0.020619	0.000000	0.000000	0.000000	0.010929	0.003891	0.200000	0.000000
XM_125634.1	0.097493	0.034483	0.000000	0.037037	0.010204	0.000000	0.000000	0.000000	0.000000	0.000000	0.025641	0.013889	0.000000	0.010204	0.000000	0.017699	0.000000	0.013333	0.000000	0.006579	0.000000	0.000000	0.002604	0.000000	0.121951	0.000000	0.021277	0.014286	0.008696	0.000000	0.026316	0.000000	0.004831	0.000000	0.061224	0.034483	0.020619	0.000000	0.000000	0.000000	0.010929	0.003891	0.200000	0.000000
XM_125661.1	0.094708	0.034483	0.000000	0.037037	0.010204	0.000000	0.000000	0.000000	0.000000	0.000000	0.025641	0.013889	0.000000	0.010204	0.000000	0.017699	0.000000	0.013333	0.000000	0.006579	0.000000	0.000000	0.002604	0.000000	0.117073	0.000000	0.021277	0.014286	0.008696	0.000000	0.026316	0.000000	0.004831	0.000000	0.061224	0.051724	0.020619	0.000000	0.000000	0.000000	0.010929	0.003891	0.200000	0.000000
XM_124642.1	0.094708	0.034483	0.000000	0.037037	0.010204	0.000000	0.000000	0.000000	0.000000	0.000000	0.025641	0.013889	0.000000	0.010204	0.000000	0.017699	0.000000	0.013333	0.000000	0.006579	0.000000	0.000000	0.002604	0.000000	0.112195	0.000000	0.021277	0.014286	0.008696	0.000000	0.026316	0.000000	0.004831	0.000000	0.061224	0.051724	0.020619	0.000000	0.000000	0.000000	0.010929	0.003891	0.200000	0.000000
XM_126099.1	0.094708	0.034483	0.000000	0.037037	0.010204	0.000000	0.000000	0.000000	0.000000	0.000000	0.025641	0.013889	0.000000	0.010204	0.000000	0.017699	0.000000	0.013333	0.000000	0.006579	0.000000	0.000000	0.002604	0.000000	0.112195	0.000000	0.021277	0.014286	0.008696	0.000000	0.026316	0.000000	0.004831	0.000000	0.061224	0.051724	0.020619	0.000000	0.000000	0.000000	0.010929	0.003891	0.200000	0.000000
XM_133341.1	0.091922	0.034483	0.000000	0.037037	0.010204	0.000000	0.000000	0.000000	0.000000	0.000000	0.025641	0.013889	0.000000	0.010204	0.000000	0.017699	0.000000	0.013333	0.000000	0.006579	0.000000	0.000000	0.002604	0.000000	0.107317	0.000000	0.021277	0.014286	0.008696	0.000000	0.026316	0.000000	0.004831	0.000000	0.061224	0.051724	0.020619	0.000000	0.000000	0.000000	0.010929	0.003891	0.200000	0.000000
XM_124830.1	0.089136	0.034483	0.000000	0.037037	0.010204	0.000000	0.000000	0.000000	0.000000	0.000000	0.025641	0.013889	0.000000	0.010204	0.000000	0.017699	0.000000	0.013333	0.000000	0.006579	0.000000	0.000000	0.002604	0.000000	0.102439	0.000000	0.021277	0.014286	0.008696	0.000000	0.026316	0.000000	0.004831	0.000000	0.061224	0.051724	0.020619	0.000000	0.000000	0.000000	0.010929	0.003891	0.200000	0.000000
XM_123640.1	0.083565	0.034483	0.000000	0.037037	0.010204	0.000000	0.000000	0.000000	0.000000	0.000000	0.025641	0.013889	0.000000	0.010204	0.000000	0.017699	0.000000	0.013333	0.000000	0.006579	0.000000	0.000000	0.002604	0.000000	0.097561	0.000000	0.021277	0.014286	0.008696	0.000000	0.026316	0.000000	0.004831	0.000000	0.061224	0.051724	0.020619	0.000000	0.000000	0.000000	0.010929	0.003891	0.200000	0.000000
XM_134564.1	0.083565	0.034483	0.000000	0.037037	0.010204	0.000000	0.000000	0.000000	0.000000	0.000000	0.025641	0.013889	0.000000	0.010204	0.000000	0.017699	0.000000	0.013333	0.000000	0.006579	0.000000	0.000000	0.002604	0.000000	0.092683	0.000000	0.021277	0.014286	0.008696	0.000000	0.026316	0.000000	0.004831	0.000000	0.061224	0.051724	0.020619	0.000000	0.000000	0.000000	0.010929	0.003891	0.200000	0.000000
XM_127275.1	0.083565	0.034483	0.000000	0.037037	0.010204	0.000000	0.000000	0.000000	0.000000	0.000000	0.025641	0.013889	0.000000	0.010204	0.000000	0.017699	0.000000	0.013333	0.000000	0.006579	0.000000	0.000000	0.002604	0.000000	0.087805	0.000000	0.021277	0.014286	0.008696	0.000000	0.026316	0.000000	0.004831	0.000000	0.061224	0.051724	0.020619	0.000000	0.000000	0.000000	0.010929	0.003891	0.200000	0.000000
XM_124374.1	0.080780	0.034483	0.000000	0.037037	0.010204	0.000000	0.000000	0.000000	0.000000	0.000000	0.025641	0.013889	0.000000	0.010204	0.000000	0.017699	0.000000	0.013333	0.000000	0.006579	0.000000	0.000000	0.002604	0.000000	0.082927	0.000000	0.021277	0.014286	0.008696	0.000000	0.026316	0.000000	0.004831	0.000000	0.061224	0.051724	0.020619	0.000000	0.000000	0.000000	0.010929	0.000000	0.200000	0.000000
XM_135540.1	0.080780	0.034483	0.000000	0.037037	0.010204	0.000000	0.000000	0.000000	0.000000	0.000000	0.025641	0.013889	0.000000	0.010204	0.000000	0.017699	0.000000	0.013333	0.000000	0.006579	0.000000	0.000000	0.002604	0.000000	0.082927	0.000000	0.021277	0.014286	0.008696	0.000000	0.026316	0.000000	0.004831	0.000000	0.061224	0.051724	0.020619	0.000000	0.000000	0.000000	0.010929	0.003891	0.200000	0.000000
XM_130377.1	0.077994	0.034483	0.000000	0.037037	0.010204	0.000000	0.000000	0.000000	0.000000	0.000000	0.025641	0.013889	0.000000	0.010204	0.000000	0.017699	0.000000	0.013333	0.000000	0.006579	0.000000	0.000000	0.002604	0.000000	0.082927	0.000000	0.021277	0.014286	0.008696	0.000000	0.026316	0.000000	0.004831	0.000000	0.061224	0.051724	0.020619	0.000000	0.000000	0.000000	0.010929	0.003891	0.200000	0.000000
XM_149510.1	0.077994	0.034483	0.000000	0.037037	0.010204	0.000000	0.000000	0.000000	0.000000	0.000000	0.025641	0.013889	0.000000	0.010204	0.000000	0.017699	0.000000	0.013333	0.000000	0.006579	0.000000	0.000000	0.002604	0.000000	0.078049	0.000000	0.021277	0.014286	0.008696	0.000000	0.026316	0.000000	0.004831	0.000000	0.061224	0.051724	0.020619	0.000000	0.000000	0.000000	0.010929	0.003891	0.200000	0.000000
XM_149512.1	0.077994	0.034483	0.000000	0.037037	0.010204	0.000000	0.000000	0.000000	0.000000	0.000000	0.025641	0.013889	0.000000	0.010204	0.000000	0.017699	0.000000	0.013333	0.000000	0.006579	0.000000	0.000000	0.002604	0.000000	0.078049	0.000000	0.021277	0.014286	0.008696	0.000000	0.026316	0.000000	0.004831	0.000000	0.061224	0.051724	0.020619	0.000000	0.000000	0.000000	0.010929	0.003891	0.200000	0.000000
XM_132347.1	0.077994	0.034483	0.000000	0.037037	0.010204	0.000000	0.000000	0.000000	0.000000	0.000000	0.025641	0.013889	0.000000	0.010204	0.000000	0.017699	0.000000	0.013333	0.000000	0.006579	0.000000	0.000000	0.002604	0.000000	0.078049	0.000000	0.021277	0.014286	0.008696	0.000000	0.026316	0.000000	0.004831	0.000000	0.061224	0.051724	0.020619	0.000000	0.000000	0.000000	0.010929	0.003891	0.200000	0.000000
XM_135249.1	0.075209	0.034483	0.000000	0.037037	0.010204	0.000000	0.000000	0.000000	0.000000	0.000000	0.025641	0.013889	0.000000	0.010204	0.000000	0.017699	0.000000	0.013333	0.000000	0.006579	0.000000	0.000000	0.002604	0.000000	0.078049	0.000000	0.021277	0.014286	0.008696	0.000000	0.026316	0.000000	0.004831	0.000000	0.061224	0.051724	0.020619	0.000000	0.000000	0.000000	0.010929	0.003891	0.200000	0.000000
XM_122077.1	0.077994	0.034483	0.000000	0.037037	0.010204	0.000000	0.000000	0.000000	0.000000	0.000000	0.025641	0.013889	0.000000	0.005102	0.000000	0.017699	0.000000	0.013333	0.000000	0.000000	0.000000	0.000000	0.002604	0.000000	0.078049	0.000000	0.021277	0.014286	0.008696	0.000000	0.026316	0.000000	0.004831	0.000000	0.061224	0.051724	0.020619	0.000000	0.000000	0.000000	0.010929	0.003891	0.200000	0.000000
XM_143732.1	0.077994	0.034483	0.000000	0.037037	0.010204	0.000000	0.000000	0.000000	0.000000	0.000000	0.025641	0.013889	0.000000	0.005102	0.000000	0.008850	0.000000	0.013333	0.000000	0.000000	0.000000	0.000000	0.002604	0.000000	0.078049	0.000000	0.021277	0.014286	0.008696	0.000000	0.026316	0.000000	0.004831	0.000000	0.061224	0.051724	0.020619	0.000000	0.000000	0.000000	0.010929	0.003891	0.200000	0.000000
XM_123333.1	0.075209	0.034483	0.000000	0.037037	0.010204	0.000000	0.000000	0.000000	0.000000	0.000000	0.025641	0.013889	0.000000	0.005102	0.000000	0.000000	0.000000	0.013333	0.000000	0.000000	0.000000	0.000000	0.002604	0.000000	0.073171	0.000000	0.021277	0.014286	0.008696	0.000000	0.026316	0.000000	0.004831	0.000000	0.061224	0.051724	0.020619	0.000000	0.000000	0.000000	0.010929	0.003891	0.200000	0.000000
XM_123005.1	0.077994	0.034483	0.000000	0.037037	0.010204	0.000000	0.000000	0.000000	0.000000	0.000000	0.025641	0.013889	0.000000	0.005102	0.000000	0.000000	0.000000	0.013333	0.000000	0.000000	0.000000	0.000000	0.002604	0.000000	0.078049	0.000000	0.021277	0.014286	0.008696	0.000000	0.026316	0.000000	0.004831	0.000000	0.061224	0.051724	0.020619	0.000000	0.000000	0.000000	0.010929	0.003891	0.200000	0.000000
XM_122048.1	0.077994	0.034483	0.000000	0.037037	0.010204	0.000000	0.000000	0.000000	0.000000	0.000000	0.025641	0.013889	0.000000	0.005102	0.000000	0.000000	0.000000	0.013333	0.000000	0.000000	0.000000	0.000000	0.002604	0.000000	0.078049	0.000000	0.021277	0.014286	0.008696	0.000000	0.026316	0.000000	0.004831	0.000000	0.061224	0.051724	0.020619	0.000000	0.000000	0.000000	0.010929	0.003891	0.200000	0.000000
XM_125923.1	0.080780	0.034483	0.000000	0.037037	0.010204	0.000000	0.000000	0.000000	0.000000	0.000000	0.025641	0.013889	0.000000	0.005102	0.000000	0.000000	0.000000	0.013333	0.000000	0.000000	0.000000	0.000000	0.002604	0.000000	0.078049	0.000000	0.021277	0.014286	0.008696	0.000000	0.026316	0.000000	0.004831	0.000000	0.061224	0.051724	0.020619	0.000000	0.000000	0.000000	0.010929	0.003891	0.200000	0.000000
XM_126336.1	0.077994	0.034483	0.000000	0.037037	0.010204	0.000000	0.000000	0.000000	0.000000	0.000000	0.025641	0.013889	0.000000	0.005102	0.000000	0.000000	0.000000	0.013333	0.000000	0.000000	0.000000	0.000000	0.002604	0.000000	0.078049	0.000000	0.021277	0.014286	0.008696	0.000000	0.026316	0.000000	0.004831	0.000000	0.061224	0.051724	0.020619	0.000000	0.000000	0.000000	0.010929	0.003891	0.200000	0.000000
XM_147235.1	0.077994	0.034483	0.000000	0.037037	0.010204	0.000000	0.000000	0.000000	0.000000	0.000000	0.025641	0.013889	0.000000	0.005102	0.000000	0.000000	0.000000	0.013333	0.000000	0.000000	0.000000	0.000000	0.002604	0.000000	0.073171	0.000000	0.021277	0.014286	0.008696	0.000000	0.026316	0.000000	0.004831	0.000000	0.061224	0.051724	0.020619	0.000000	0.000000	0.000000	0.010929	0.003891	0.200000	0.000000
XM_126490.1	0.080780	0.034483	0.000000	0.037037	0.010204	0.000000	0.000000	0.009346	0.003030	0.000000	0.025641	0.013889	0.000000	0.005102	0.000000	0.000000	0.000000	0.013333	0.000000	0.000000	0.000000	0.000000	0.002604	0.000000	0.078049	0.000000	0.021277	0.014286	0.008696	0.000000	0.026316	0.000000	0.004831	0.000000	0.061224	0.051724	0.020619	0.000000	0.000000	0.000000	0.010929	0.003891	0.200000	0.000000
XM_123731.1	0.080780	0.034483	0.000000	0.037037	0.010204	0.000000	0.000000	0.009346	0.003030	0.000000	0.025641	0.013889	0.000000	0.005102	0.000000	0.000000	0.000000	0.013333	0.000000	0.000000	0.000000	0.000000	0.002604	0.000000	0.078049	0.000000	0.021277	0.014286	0.008696	0.000000	0.026316	0.000000	0.004831	0.000000	0.061224	0.051724	0.020619	0.000000	0.000000	0.000000	0.010929	0.003891	0.200000	0.000000
XM_147265.1	0.080780	0.034483	0.000000	0.037037	0.015306	0.000000	0.000000	0.009346	0.003030	0.000000	0.025641	0.013889	0.000000	0.000000	0.000000	0.000000	0.000000	0.013333	0.000000	0.000000	0.000000	0.000000	0.002604	0.000000	0.078049	0.000000	0.021277	0.014286	0.008696	0.000000	0.026316	0.000000	0.004831	0.000000	0.061224	0.051724	0.020619	0.000000	0.000000	0.000000	0.010929	0.003891	0.200000	0.000000
XM_131496.1	0.080780	0.034483	0.000000	0.037037	0.015306	0.000000	0.000000	0.009346	0.003030	0.000000	0.025641	0.013889	0.000000	0.005102	0.000000	0.000000	0.000000	0.013333	0.000000	0.000000	0.000000	0.000000	0.002604	0.000000	0.078049	0.000000	0.021277	0.014286	0.008696	0.000000	0.026316	0.000000	0.004831	0.000000	0.061224	0.051724	0.020619	0.000000	0.000000	0.000000	0.010929	0.003891	0.200000	0.000000
XM_122829.1	0.077994	0.034483	0.000000	0.037037	0.015306	0.000000	0.000000	0.009346	0.003030	0.000000	0.025641	0.013889	0.000000	0.005102	0.000000	0.000000	0.000000	0.013333	0.000000	0.000000	0.000000	0.000000	0.002604	0.000000	0.073171	0.000000	0.021277	0.014286	0.008696	0.000000	0.026316	0.000000	0.004831	0.000000	0.061224	0.051724	0.020619	0.000000	0.000000	0.000000	0.010929	0.003891	0.200000	0.000000
XM_124026.1	0.075209	0.034483	0.000000	0.037037	0.015306	0.000000	0.000000	0.009346	0.003030	0.000000	0.025641	0.000000	0.000000	0.005102	0.000000	0.000000	0.000000	0.013333	0.000000	0.000000	0.000000	0.000000	0.002604	0.000000	0.073171	0.000000	0.021277	0.014286	0.008696	0.000000	0.026316	0.000000	0.004831	0.000000	0.061224	0.051724	0.020619	0.000000	0.000000	0.000000	0.010929	0.003891	0.200000	0.000000
XM_138443.1	0.077994	0.034483	0.000000	0.037037	0.015306	0.000000	0.000000	0.009346	0.003030	0.000000	0.025641	0.013889	0.000000	0.005102	0.000000	0.000000	0.000000	0.013333	0.000000	0.000000	0.000000	0.000000	0.002604	0.000000	0.073171	0.000000	0.021277	0.014286	0.008696	0.000000	0.026316	0.000000	0.004831	0.000000	0.061224	0.051724	0.020619	0.000000	0.000000	0.000000	0.010929	0.003891	0.200000	0.000000
XM_148688.1	0.075209	0.034483	0.000000	0.037037	0.015306	0.000000	0.000000	0.009346	0.003030	0.000000	0.025641	0.013889	0.000000	0.005102	0.000000	0.000000	0.000000	0.013333	0.000000	0.000000	0.000000	0.000000	0.005208	0.000000	0.068293	0.000000	0.021277	0.014286	0.008696	0.000000	0.026316	0.000000	0.004831	0.000000	0.061224	0.051724	0.020619	0.000000	0.000000	0.000000	0.010929	0.003891	0.200000	0.000000
XM_136960.1	0.080780	0.034483	0.000000	0.037037	0.015306	0.000000	0.000000	0.009346	0.003030	0.000000	0.025641	0.013889	0.000000	0.005102	0.000000	0.000000	0.000000	0.013333	0.000000	0.000000	0.000000	0.000000	0.005208	0.000000	0.073171	0.000000	0.021277	0.014286	0.008696	0.000000	0.026316	0.000000	0.004831	0.000000	0.061224	0.051724	0.020619	0.000000	0.000000	0.000000	0.010929	0.003891	0.100000	0.000000
XM_135444.1	0.077994	0.034483	0.000000	0.037037	0.015306	0.000000	0.000000	0.009346	0.003030	0.000000	0.025641	0.013889	0.000000	0.005102	0.000000	0.000000	0.000000	0.013333	0.000000	0.000000	0.000000	0.000000	0.005208	0.000000	0.068293	0.000000	0.021277	0.014286	0.008696	0.000000	0.026316	0.000000	0.004831	0.000000	0.061224	0.034483	0.020619	0.000000	0.000000	0.000000	0.010929	0.003891	0.200000	0.000000
XM_135143.1	0.080780	0.034483	0.000000	0.037037	0.015306	0.000000	0.000000	0.009346	0.003030	0.000000	0.025641	0.013889	0.000000	0.005102	0.000000	0.000000	0.000000	0.013333	0.000000	0.000000	0.000000	0.000000	0.005208	0.000000	0.073171	0.000000	0.021277	0.014286	0.008696	0.000000	0.026316	0.000000	0.004831	0.000000	0.061224	0.051724	0.020619	0.000000	0.000000	0.000000	0.010929	0.003891	0.200000	0.000000
XM_122354.1	0.080780	0.034483	0.000000	0.037037	0.020408	0.000000	0.000000	0.009346	0.003030	0.000000	0.025641	0.013889	0.000000	0.005102	0.000000	0.000000	0.000000	0.013333	0.000000	0.000000	0.000000	0.000000	0.005208	0.000000	0.073171	0.000000	0.021277	0.014286	0.008696	0.000000	0.026316	0.000000	0.004831	0.000000	0.061224	0.051724	0.020619	0.000000	0.000000	0.000000	0.010929	0.003891	0.200000	0.000000
XM_131586.1	0.080780	0.034483	0.000000	0.037037	0.025510	0.000000	0.000000	0.009346	0.003030	0.000000	0.025641	0.013889	0.000000	0.005102	0.000000	0.000000	0.000000	0.000000	0.000000	0.000000	0.000000	0.000000	0.005208	0.000000	0.073171	0.000000	0.021277	0.014286	0.008696	0.000000	0.026316	0.000000	0.004831	0.000000	0.061224	0.051724	0.020619	0.000000	0.000000	0.000000	0.010929	0.003891	0.200000	0.000000
XM_131579.1	0.077994	0.034483	0.000000	0.037037	0.030612	0.000000	0.000000	0.009346	0.003030	0.000000	0.025641	0.013889	0.000000	0.005102	0.000000	0.000000	0.000000	0.000000	0.000000	0.000000	0.000000	0.000000	0.005208	0.000000	0.073171	0.000000	0.021277	0.014286	0.008696	0.000000	0.026316	0.000000	0.004831	0.000000	0.061224	0.051724	0.020619	0.000000	0.000000	0.000000	0.010929	0.003891	0.200000	0.000000
XM_131565.1	0.080780	0.034483	0.000000	0.037037	0.030612	0.000000	0.000000	0.009346	0.003030	0.000000	0.025641	0.013889	0.000000	0.005102	0.000000	0.000000	0.000000	0.000000	0.000000	0.000000	0.000000	0.000000	0.005208	0.000000	0.073171	0.000000	0.021277	0.014286	0.008696	0.000000	0.026316	0.000000	0.004831	0.000000	0.061224	0.051724	0.020619	0.000000	0.000000	0.000000	0.010929	0.003891	0.200000	0.000000
XM_135384.1	0.080780	0.034483	0.000000	0.037037	0.030612	0.000000	0.000000	0.009346	0.003030	0.000000	0.025641	0.013889	0.000000	0.005102	0.000000	0.000000	0.000000	0.000000	0.000000	0.000000	0.000000	0.000000	0.005208	0.000000	0.073171	0.000000	0.021277	0.014286	0.008696	0.000000	0.026316	0.000000	0.004831	0.000000	0.061224	0.051724	0.020619	0.000000	0.000000	0.000000	0.010929	0.003891	0.200000	0.000000
XM_133419.1	0.080780	0.034483	0.000000	0.037037	0.030612	0.000000	0.000000	0.009346	0.003030	0.000000	0.025641	0.013889	0.000000	0.005102	0.000000	0.000000	0.000000	0.000000	0.000000	0.000000	0.000000	0.000000	0.005208	0.000000	0.073171	0.000000	0.021277	0.014286	0.008696	0.000000	0.026316	0.000000	0.004831	0.000000	0.061224	0.051724	0.020619	0.000000	0.000000	0.000000	0.010929	0.003891	0.200000	0.000000
XM_136961.1	0.080780	0.034483	0.000000	0.037037	0.030612	0.000000	0.000000	0.009346	0.003030	0.000000	0.025641	0.013889	0.000000	0.005102	0.000000	0.000000	0.000000	0.000000	0.000000	0.000000	0.000000	0.000000	0.005208	0.000000	0.073171	0.000000	0.021277	0.014286	0.008696	0.000000	0.026316	0.000000	0.004831	0.000000	0.061224	0.051724	0.020619	0.000000	0.000000	0.000000	0.010929	0.003891	0.100000	0.000000
XM_127943.1	0.080780	0.034483	0.000000	0.037037	0.030612	0.000000	0.000000	0.009346	0.003030	0.000000	0.025641	0.013889	0.000000	0.005102	0.000000	0.000000	0.000000	0.000000	0.000000	0.000000	0.000000	0.000000	0.005208	0.000000	0.073171	0.000000	0.021277	0.014286	0.008696	0.000000	0.026316	0.000000	0.004831	0.000000	0.061224	0.051724	0.020619	0.000000	0.000000	0.000000	0.010929	0.003891	0.200000	0.000000
XM_142484.1	0.080780	0.034483	0.000000	0.037037	0.030612	0.000000	0.000000	0.009346	0.003030	0.000000	0.025641	0.013889	0.000000	0.005102	0.000000	0.000000	0.000000	0.000000	0.000000	0.000000	0.000000	0.000000	0.005208	0.000000	0.073171	0.000000	0.021277	0.014286	0.008696	0.000000	0.026316	0.000000	0.004831	0.000000	0.061224	0.051724	0.020619	0.000000	0.000000	0.000000	0.010929	0.003891	0.200000	0.000000
XM_127939.1	0.083565	0.051724	0.000000	0.037037	0.030612	0.000000	0.000000	0.009346	0.003030	0.000000	0.025641	0.013889	0.000000	0.005102	0.000000	0.000000	0.000000	0.000000	0.000000	0.000000	0.000000	0.000000	0.005208	0.000000	0.078049	0.000000	0.021277	0.014286	0.008696	0.000000	0.026316	0.000000	0.004831	0.000000	0.061224	0.051724	0.020619	0.000000	0.000000	0.000000	0.010929	0.003891	0.200000	0.000000
XM_134833.1	0.083565	0.051724	0.000000	0.037037	0.030612	0.000000	0.000000	0.009346	0.003030	0.000000	0.025641	0.013889	0.000000	0.005102	0.000000	0.000000	0.000000	0.000000	0.000000	0.000000	0.000000	0.000000	0.005208	0.000000	0.078049	0.000000	0.021277	0.014286	0.008696	0.000000	0.026316	0.000000	0.004831	0.000000	0.061224	0.051724	0.020619	0.000000	0.000000	0.000000	0.010929	0.003891	0.200000	0.000000
XM_122517.1	0.086351	0.051724	0.000000	0.037037	0.030612	0.000000	0.000000	0.009346	0.003030	0.000000	0.025641	0.013889	0.000000	0.005102	0.000000	0.000000	0.000000	0.000000	0.000000	0.000000	0.000000	0.000000	0.005208	0.000000	0.078049	0.000000	0.021277	0.014286	0.008696	0.000000	0.026316	0.000000	0.004831	0.000000	0.061224	0.051724	0.020619	0.000000	0.000000	0.000000	0.010929	0.003891	0.200000	0.000000
XM_123366.1	0.086351	0.051724	0.000000	0.037037	0.030612	0.000000	0.000000	0.009346	0.003030	0.000000	0.025641	0.013889	0.000000	0.005102	0.000000	0.000000	0.000000	0.000000	0.000000	0.000000	0.000000	0.000000	0.005208	0.000000	0.078049	0.000000	0.021277	0.014286	0.008696	0.000000	0.026316	0.000000	0.004831	0.000000	0.061224	0.051724	0.020619	0.000000	0.000000	0.000000	0.010929	0.003891	0.200000	0.000000
XM_135673.1	0.086351	0.051724	0.000000	0.037037	0.030612	0.000000	0.000000	0.009346	0.003030	0.000000	0.025641	0.013889	0.000000	0.005102	0.000000	0.000000	0.000000	0.000000	0.000000	0.000000	0.000000	0.000000	0.005208	0.000000	0.078049	0.000000	0.021277	0.014286	0.008696	0.000000	0.026316	0.000000	0.004831	0.000000	0.040816	0.051724	0.020619	0.000000	0.000000	0.000000	0.010929	0.003891	0.200000	0.000000
XM_147377.1	0.089136	0.051724	0.000000	0.000000	0.030612	0.000000	0.000000	0.009346	0.003030	0.000000	0.025641	0.013889	0.000000	0.005102	0.000000	0.000000	0.000000	0.000000	0.000000	0.000000	0.000000	0.000000	0.005208	0.000000	0.082927	0.000000	0.021277	0.014286	0.008696	0.000000	0.026316	0.000000	0.004831	0.000000	0.061224	0.051724	0.020619	0.000000	0.000000	0.000000	0.010929	0.003891	0.200000	0.000000
XM_128690.1	0.089136	0.051724	0.000000	0.000000	0.035714	0.000000	0.000000	0.009346	0.003030	0.000000	0.025641	0.013889	0.000000	0.005102	0.000000	0.000000	0.000000	0.000000	0.000000	0.000000	0.000000	0.000000	0.005208	0.000000	0.082927	0.000000	0.021277	0.014286	0.008696	0.000000	0.026316	0.000000	0.004831	0.000000	0.061224	0.051724	0.020619	0.000000	0.000000	0.000000	0.010929	0.003891	0.200000	0.000000
XM_135580.1	0.089136	0.051724	0.000000	0.000000	0.035714	0.000000	0.000000	0.009346	0.003030	0.000000	0.025641	0.013889	0.000000	0.005102	0.000000	0.000000	0.000000	0.000000	0.000000	0.000000	0.000000	0.000000	0.005208	0.000000	0.082927	0.000000	0.021277	0.014286	0.008696	0.000000	0.026316	0.000000	0.004831	0.000000	0.061224	0.051724	0.020619	0.000000	0.000000	0.000000	0.010929	0.003891	0.200000	0.000000
XM_124816.1	0.089136	0.051724	0.000000	0.000000	0.035714	0.000000	0.000000	0.009346	0.003030	0.000000	0.025641	0.013889	0.000000	0.005102	0.000000	0.000000	0.000000	0.000000	0.000000	0.000000	0.000000	0.000000	0.005208	0.000000	0.082927	0.000000	0.021277	0.014286	0.008696	0.000000	0.026316	0.000000	0.004831	0.000000	0.061224	0.051724	0.010309	0.000000	0.000000	0.000000	0.010929	0.003891	0.200000	0.000000
XM_124045.1	0.089136	0.051724	0.000000	0.000000	0.035714	0.000000	0.000000	0.009346	0.003030	0.000000	0.025641	0.013889	0.000000	0.005102	0.000000	0.000000	0.000000	0.000000	0.000000	0.000000	0.000000	0.000000	0.005208	0.000000	0.082927	0.000000	0.021277	0.014286	0.008696	0.000000	0.026316	0.000000	0.004831	0.000000	0.081633	0.051724	0.000000	0.000000	0.000000	0.000000	0.010929	0.003891	0.200000	0.000000
XM_135508.1	0.089136	0.051724	0.000000	0.000000	0.035714	0.000000	0.000000	0.009346	0.003030	0.000000	0.025641	0.013889	0.000000	0.005102	0.000000	0.000000	0.000000	0.000000	0.000000	0.000000	0.000000	0.000000	0.005208	0.000000	0.082927	0.000000	0.021277	0.014286	0.008696	0.000000	0.026316	0.000000	0.004831	0.000000	0.102041	0.051724	0.000000	0.000000	0.000000	0.000000	0.010929	0.003891	0.200000	0.000000
XM_127475.1	0.089136	0.051724	0.000000	0.000000	0.035714	0.000000	0.000000	0.009346	0.003030	0.000000	0.025641	0.013889	0.000000	0.005102	0.000000	0.000000	0.000000	0.000000	0.000000	0.000000	0.000000	0.000000	0.005208	0.000000	0.082927	0.000000	0.021277	0.014286	0.008696	0.000000	0.026316	0.000000	0.004831	0.000000	0.122449	0.051724	0.000000	0.000000	0.000000	0.000000	0.010929	0.003891	0.200000	0.000000
XM_122104.1	0.083565	0.051724	0.000000	0.000000	0.030612	0.000000	0.000000	0.009346	0.003030	0.000000	0.025641	0.013889	0.000000	0.005102	0.000000	0.000000	0.000000	0.000000	0.000000	0.000000	0.000000	0.000000	0.005208	0.000000	0.078049	0.000000	0.021277	0.014286	0.008696	0.000000	0.026316	0.000000	0.004831	0.000000	0.122449	0.051724	0.000000	0.000000	0.000000	0.000000	0.010929	0.003891	0.200000	0.000000
XM_132892.1	0.083565	0.051724	0.000000	0.000000	0.025510	0.000000	0.000000	0.009346	0.003030	0.000000	0.025641	0.013889	0.000000	0.005102	0.000000	0.000000	0.000000	0.000000	0.000000	0.000000	0.000000	0.000000	0.005208	0.000000	0.082927	0.000000	0.021277	0.014286	0.008696	0.000000	0.026316	0.000000	0.004831	0.000000	0.122449	0.051724	0.000000	0.000000	0.000000	0.000000	0.010929	0.003891	0.200000	0.000000
XM_131626.1	0.086351	0.051724	0.000000	0.000000	0.025510	0.000000	0.000000	0.009346	0.003030	0.000000	0.025641	0.013889	0.000000	0.005102	0.000000	0.000000	0.000000	0.000000	0.000000	0.000000	0.000000	0.000000	0.005208	0.000000	0.082927	0.000000	0.021277	0.000000	0.008696	0.000000	0.026316	0.000000	0.000000	0.000000	0.122449	0.051724	0.000000	0.000000	0.000000	0.000000	0.010929	0.003891	0.200000	0.000000
XM_133068.1	0.089136	0.051724	0.000000	0.000000	0.025510	0.000000	0.000000	0.009346	0.003030	0.000000	0.025641	0.013889	0.000000	0.005102	0.000000	0.000000	0.000000	0.000000	0.000000	0.000000	0.000000	0.000000	0.005208	0.000000	0.082927	0.000000	0.021277	0.014286	0.008696	0.000000	0.026316	0.000000	0.004831	0.000000	0.122449	0.034483	0.000000	0.000000	0.000000	0.000000	0.010929	0.003891	0.200000	0.000000
XM_150025.1	0.089136	0.051724	0.000000	0.000000	0.025510	0.000000	0.000000	0.009346	0.003030	0.000000	0.025641	0.013889	0.000000	0.005102	0.000000	0.000000	0.000000	0.000000	0.000000	0.000000	0.000000	0.000000	0.005208	0.000000	0.082927	0.000000	0.021277	0.014286	0.008696	0.000000	0.026316	0.000000	0.004831	0.000000	0.122449	0.051724	0.000000	0.000000	0.000000	0.000000	0.010929	0.003891	0.200000	0.000000
XM_128117.1	0.089136	0.051724	0.000000	0.000000	0.025510	0.000000	0.000000	0.009346	0.003030	0.000000	0.025641	0.013889	0.000000	0.005102	0.000000	0.000000	0.000000	0.000000	0.000000	0.000000	0.000000	0.000000	0.005208	0.000000	0.082927	0.000000	0.021277	0.014286	0.008696	0.000000	0.026316	0.000000	0.004831	0.000000	0.122449	0.051724	0.000000	0.000000	0.000000	0.000000	0.010929	0.003891	0.200000	0.000000
XM_134096.1	0.089136	0.051724	0.000000	0.000000	0.025510	0.000000	0.000000	0.009346	0.003030	0.000000	0.025641	0.013889	0.000000	0.005102	0.000000	0.000000	0.000000	0.000000	0.000000	0.000000	0.000000	0.000000	0.005208	0.000000	0.082927	0.000000	0.000000	0.014286	0.008696	0.000000	0.026316	0.000000	0.004831	0.000000	0.122449	0.051724	0.000000	0.000000	0.000000	0.000000	0.010929	0.003891	0.200000	0.000000
XM_134911.1	0.094708	0.068966	0.000000	0.000000	0.025510	0.000000	0.000000	0.009346	0.003030	0.000000	0.025641	0.013889	0.000000	0.005102	0.000000	0.000000	0.000000	0.000000	0.000000	0.000000	0.000000	0.000000	0.005208	0.000000	0.092683	0.000000	0.021277	0.014286	0.008696	0.000000	0.026316	0.000000	0.004831	0.000000	0.122449	0.051724	0.000000	0.000000	0.000000	0.000000	0.010929	0.003891	0.200000	0.000000
XM_129546.1	0.094708	0.068966	0.000000	0.000000	0.025510	0.000000	0.000000	0.009346	0.003030	0.000000	0.017094	0.013889	0.000000	0.005102	0.000000	0.000000	0.000000	0.000000	0.000000	0.000000	0.000000	0.000000	0.005208	0.000000	0.092683	0.000000	0.021277	0.014286	0.008696	0.000000	0.026316	0.000000	0.004831	0.000000	0.122449	0.051724	0.000000	0.000000	0.000000	0.000000	0.010929	0.003891	0.200000	0.000000
XM_135630.1	0.094708	0.068966	0.000000	0.000000	0.025510	0.000000	0.000000	0.009346	0.003030	0.000000	0.025641	0.013889	0.000000	0.005102	0.000000	0.000000	0.000000	0.000000	0.000000	0.000000	0.000000	0.000000	0.005208	0.000000	0.092683	0.000000	0.021277	0.014286	0.008696	0.000000	0.026316	0.000000	0.004831	0.000000	0.122449	0.051724	0.000000	0.000000	0.000000	0.000000	0.010929	0.003891	0.200000	0.000000
XM_128113.1	0.094708	0.068966	0.000000	0.000000	0.025510	0.000000	0.000000	0.009346	0.003030	0.000000	0.025641	0.013889	0.000000	0.005102	0.000000	0.000000	0.000000	0.000000	0.000000	0.000000	0.000000	0.000000	0.005208	0.000000	0.092683	0.000000	0.021277	0.014286	0.008696	0.000000	0.026316	0.000000	0.004831	0.000000	0.122449	0.051724	0.000000	0.000000	0.000000	0.000000	0.010929	0.003891	0.200000	0.000000
XM_148756.1	0.094708	0.068966	0.000000	0.000000	0.025510	0.000000	0.000000	0.009346	0.003030	0.000000	0.025641	0.013889	0.000000	0.005102	0.000000	0.000000	0.000000	0.000000	0.000000	0.000000	0.000000	0.000000	0.005208	0.000000	0.092683	0.000000	0.021277	0.014286	0.008696	0.000000	0.026316	0.000000	0.004831	0.000000	0.122449	0.051724	0.000000	0.000000	0.000000	0.000000	0.010929	0.003891	0.200000	0.000000
XM_131472.1	0.094708	0.068966	0.000000	0.000000	0.025510	0.000000	0.000000	0.009346	0.003030	0.000000	0.025641	0.013889	0.000000	0.005102	0.000000	0.000000	0.000000	0.000000	0.000000	0.000000	0.000000	0.000000	0.005208	0.000000	0.092683	0.000000	0.021277	0.014286	0.008696	0.000000	0.026316	0.000000	0.004831	0.000000	0.122449	0.051724	0.000000	0.000000	0.000000	0.000000	0.010929	0.003891	0.200000	0.000000
XM_140603.1	0.091922	0.051724	0.000000	0.000000	0.025510	0.000000	0.000000	0.009346	0.003030	0.000000	0.025641	0.013889	0.000000	0.005102	0.000000	0.000000	0.000000	0.000000	0.000000	0.000000	0.000000	0.000000	0.005208	0.000000	0.087805	0.000000	0.021277	0.014286	0.008696	0.000000	0.026316	0.000000	0.004831	0.000000	0.122449	0.051724	0.000000	0.000000	0.000000	0.000000	0.010929	0.003891	0.200000	0.000000
XM_142750.1	0.091922	0.051724	0.000000	0.000000	0.025510	0.000000	0.000000	0.009346	0.003030	0.000000	0.025641	0.013889	0.000000	0.005102	0.000000	0.000000	0.000000	0.000000	0.000000	0.000000	0.000000	0.000000	0.005208	0.000000	0.087805	0.000000	0.021277	0.014286	0.008696	0.000000	0.026316	0.000000	0.004831	0.000000	0.122449	0.051724	0.000000	0.000000	0.000000	0.000000	0.010929	0.003891	0.200000	0.000000
XM_140602.1	0.091922	0.051724	0.000000	0.000000	0.030612	0.000000	0.000000	0.009346	0.003030	0.000000	0.025641	0.013889	0.000000	0.005102	0.000000	0.000000	0.000000	0.000000	0.000000	0.000000	0.000000	0.000000	0.005208	0.000000	0.087805	0.000000	0.021277	0.014286	0.008696	0.000000	0.026316	0.000000	0.004831	0.000000	0.122449	0.051724	0.000000	0.000000	0.000000	0.000000	0.010929	0.003891	0.200000	0.000000
XM_125316.1	0.091922	0.051724	0.000000	0.000000	0.035714	0.000000	0.000000	0.009346	0.003030	0.000000	0.025641	0.013889	0.000000	0.005102	0.000000	0.000000	0.000000	0.000000	0.000000	0.000000	0.000000	0.000000	0.005208	0.000000	0.087805	0.000000	0.021277	0.014286	0.008696	0.000000	0.026316	0.000000	0.004831	0.000000	0.122449	0.051724	0.000000	0.000000	0.000000	0.000000	0.010929	0.003891	0.200000	0.000000
XM_136546.1	0.091922	0.051724	0.000000	0.000000	0.035714	0.000000	0.000000	0.009346	0.003030	0.000000	0.025641	0.013889	0.000000	0.005102	0.000000	0.000000	0.000000	0.000000	0.000000	0.000000	0.000000	0.000000	0.005208	0.000000	0.087805	0.000000	0.021277	0.014286	0.008696	0.000000	0.026316	0.000000	0.004831	0.000000	0.122449	0.051724	0.000000	0.000000	0.000000	0.000000	0.010929	0.003891	0.200000	0.000000
XM_142518.1	0.091922	0.051724	0.000000	0.000000	0.035714	0.000000	0.000000	0.009346	0.003030	0.000000	0.025641	0.013889	0.000000	0.005102	0.000000	0.000000	0.000000	0.000000	0.000000	0.000000	0.000000	0.000000	0.005208	0.000000	0.087805	0.000000	0.021277	0.014286	0.008696	0.000000	0.026316	0.000000	0.004831	0.000000	0.122449	0.051724	0.000000	0.000000	0.000000	0.000000	0.005464	0.003891	0.200000	0.000000
XM_154504.1	0.091922	0.051724	0.000000	0.000000	0.035714	0.000000	0.000000	0.009346	0.003030	0.000000	0.025641	0.013889	0.000000	0.005102	0.000000	0.000000	0.000000	0.000000	0.000000	0.000000	0.000000	0.002899	0.005208	0.000000	0.087805	0.000000	0.021277	0.014286	0.008696	0.000000	0.026316	0.000000	0.004831	0.000000	0.122449	0.051724	0.000000	0.000000	0.000000	0.000000	0.010929	0.003891	0.200000	0.000000
XM_135142.1	0.091922	0.051724	0.000000	0.000000	0.035714	0.000000	0.000000	0.009346	0.003030	0.000000	0.025641	0.013889	0.000000	0.005102	0.000000	0.000000	0.000000	0.000000	0.000000	0.000000	0.000000	0.005797	0.005208	0.000000	0.087805	0.000000	0.021277	0.014286	0.008696	0.000000	0.026316	0.000000	0.004831	0.000000	0.122449	0.051724	0.000000	0.000000	0.000000	0.000000	0.010929	0.003891	0.200000	0.000000
XM_150009.1	0.091922	0.051724	0.000000	0.000000	0.035714	0.000000	0.000000	0.009346	0.003030	0.000000	0.025641	0.013889	0.000000	0.005102	0.000000	0.000000	0.000000	0.000000	0.000000	0.000000	0.000000	0.005797	0.005208	0.000000	0.087805	0.000000	0.021277	0.014286	0.008696	0.000000	0.026316	0.000000	0.004831	0.000000	0.122449	0.051724	0.000000	0.009009	0.000000	0.000000	0.010929	0.003891	0.200000	0.000000
XM_131558.1	0.091922	0.051724	0.000000	0.000000	0.035714	0.000000	0.000000	0.009346	0.003030	0.000000	0.025641	0.013889	0.000000	0.005102	0.000000	0.000000	0.000000	0.000000	0.000000	0.000000	0.000000	0.005797	0.005208	0.000000	0.087805	0.000000	0.021277	0.014286	0.008696	0.000000	0.026316	0.000000	0.004831	0.000000	0.122449	0.051724	0.000000	0.018018	0.000000	0.000000	0.010929	0.003891	0.200000	0.000000
XM_131203.1	0.089136	0.051724	0.000000	0.000000	0.035714	0.000000	0.000000	0.009346	0.003030	0.000000	0.025641	0.013889	0.000000	0.005102	0.000000	0.000000	0.000000	0.000000	0.000000	0.000000	0.000000	0.005797	0.005208	0.000000	0.082927	0.000000	0.021277	0.014286	0.008696	0.000000	0.026316	0.000000	0.004831	0.000000	0.122449	0.051724	0.000000	0.018018	0.000000	0.000000	0.010929	0.003891	0.200000	0.000000
XM_128106.1	0.089136	0.051724	0.000000	0.000000	0.035714	0.000000	0.000000	0.009346	0.003030	0.000000	0.025641	0.013889	0.000000	0.005102	0.000000	0.000000	0.000000	0.000000	0.000000	0.000000	0.000000	0.005797	0.005208	0.000000	0.082927	0.000000	0.021277	0.014286	0.008696	0.000000	0.000000	0.000000	0.004831	0.000000	0.122449	0.051724	0.000000	0.018018	0.000000	0.000000	0.010929	0.003891	0.200000	0.000000
XM_125762.1	0.089136	0.051724	0.000000	0.000000	0.035714	0.000000	0.000000	0.009346	0.003030	0.000000	0.025641	0.013889	0.000000	0.005102	0.000000	0.000000	0.000000	0.000000	0.000000	0.000000	0.000000	0.005797	0.005208	0.000000	0.082927	0.000000	0.021277	0.014286	0.000000	0.000000	0.000000	0.000000	0.004831	0.000000	0.122449	0.051724	0.000000	0.018018	0.000000	0.000000	0.010929	0.003891	0.200000	0.000000
XM_125596.1	0.089136	0.051724	0.000000	0.000000	0.035714	0.000000	0.000000	0.009346	0.003030	0.000000	0.025641	0.013889	0.000000	0.005102	0.000000	0.000000	0.000000	0.000000	0.000000	0.000000	0.000000	0.005797	0.005208	0.000000	0.082927	0.000000	0.021277	0.014286	0.000000	0.000000	0.000000	0.000000	0.004831	0.000000	0.122449	0.051724	0.000000	0.018018	0.000000	0.000000	0.010929	0.003891	0.200000	0.000000
XM_143097.1	0.089136	0.051724	0.000000	0.000000	0.035714	0.000000	0.000000	0.009346	0.003030	0.000000	0.025641	0.013889	0.000000	0.005102	0.000000	0.000000	0.000000	0.000000	0.000000	0.000000	0.000000	0.005797	0.005208	0.000000	0.082927	0.000000	0.021277	0.014286	0.000000	0.000000	0.000000	0.000000	0.004831	0.000000	0.122449	0.051724	0.000000	0.018018	0.000000	0.000000	0.010929	0.003891	0.200000	0.000000
XM_129070.1	0.089136	0.051724	0.000000	0.000000	0.035714	0.000000	0.000000	0.009346	0.003030	0.000000	0.025641	0.013889	0.000000	0.005102	0.000000	0.000000	0.000000	0.000000	0.000000	0.000000	0.000000	0.005797	0.005208	0.000000	0.082927	0.000000	0.021277	0.014286	0.000000	0.000000	0.000000	0.000000	0.004831	0.000000	0.122449	0.051724	0.000000	0.018018	0.000000	0.000000	0.010929	0.003891	0.200000	0.000000
XM_163637.1	0.089136	0.051724	0.000000	0.000000	0.035714	0.000000	0.000000	0.009346	0.003030	0.000000	0.025641	0.013889	0.000000	0.005102	0.000000	0.000000	0.000000	0.000000	0.000000	0.000000	0.000000	0.005797	0.005208	0.000000	0.082927	0.000000	0.021277	0.014286	0.000000	0.000000	0.000000	0.000000	0.004831	0.000000	0.122449	0.051724	0.000000	0.018018	0.000000	0.000000	0.010929	0.003891	0.200000	0.000000
XM_133738.1	0.089136	0.051724	0.000000	0.000000	0.035714	0.000000	0.000000	0.009346	0.003030	0.000000	0.025641	0.013889	0.000000	0.005102	0.000000	0.000000	0.000000	0.000000	0.000000	0.000000	0.000000	0.005797	0.005208	0.000000	0.082927	0.000000	0.021277	0.014286	0.000000	0.000000	0.000000	0.000000	0.004831	0.000000	0.122449	0.051724	0.000000	0.018018	0.000000	0.000000	0.010929	0.003891	0.200000	0.000000
XM_142087.1	0.089136	0.051724	0.000000	0.000000	0.035714	0.000000	0.000000	0.009346	0.003030	0.000000	0.025641	0.013889	0.000000	0.005102	0.000000	0.000000	0.000000	0.000000	0.000000	0.000000	0.000000	0.005797	0.005208	0.000000	0.082927	0.000000	0.021277	0.014286	0.000000	0.000000	0.000000	0.000000	0.004831	0.000000	0.122449	0.051724	0.000000	0.018018	0.000000	0.000000	0.010929	0.003891	0.200000	0.000000
XM_126445.1	0.089136	0.051724	0.000000	0.000000	0.035714	0.000000	0.000000	0.009346	0.003030	0.000000	0.025641	0.013889	0.000000	0.005102	0.000000	0.000000	0.000000	0.000000	0.000000	0.000000	0.000000	0.005797	0.005208	0.000000	0.082927	0.000000	0.021277	0.014286	0.000000	0.000000	0.000000	0.000000	0.004831	0.000000	0.122449	0.051724	0.000000	0.018018	0.000000	0.000000	0.010929	0.003891	0.200000	0.000000
XM_135672.1	0.086351	0.051724	0.000000	0.000000	0.035714	0.000000	0.000000	0.009346	0.003030	0.000000	0.025641	0.013889	0.000000	0.005102	0.000000	0.000000	0.000000	0.000000	0.000000	0.000000	0.000000	0.005797	0.005208	0.000000	0.082927	0.000000	0.021277	0.014286	0.000000	0.000000	0.000000	0.000000	0.004831	0.000000	0.102041	0.051724	0.000000	0.018018	0.000000	0.000000	0.010929	0.003891	0.200000	0.000000
XM_145035.1	0.083565	0.051724	0.000000	0.000000	0.035714	0.000000	0.000000	0.009346	0.003030	0.000000	0.017094	0.013889	0.000000	0.005102	0.000000	0.000000	0.000000	0.000000	0.000000	0.000000	0.000000	0.005797	0.005208	0.000000	0.082927	0.000000	0.021277	0.014286	0.000000	0.000000	0.000000	0.000000	0.004831	0.000000	0.122449	0.051724	0.000000	0.018018	0.000000	0.000000	0.010929	0.003891	0.200000	0.000000
XM_154105.1	0.083565	0.051724	0.000000	0.000000	0.035714	0.000000	0.000000	0.009346	0.003030	0.000000	0.017094	0.013889	0.000000	0.005102	0.000000	0.000000	0.000000	0.000000	0.000000	0.000000	0.000000	0.005797	0.005208	0.000000	0.082927	0.000000	0.021277	0.014286	0.000000	0.000000	0.000000	0.000000	0.004831	0.000000	0.122449	0.051724	0.000000	0.018018	0.000000	0.000000	0.010929	0.003891	0.200000	0.000000
XM_131285.1	0.083565	0.051724	0.000000	0.000000	0.035714	0.000000	0.000000	0.009346	0.003030	0.000000	0.017094	0.013889	0.000000	0.005102	0.000000	0.000000	0.000000	0.000000	0.000000	0.000000	0.000000	0.005797	0.005208	0.000000	0.082927	0.000000	0.021277	0.014286	0.000000	0.000000	0.000000	0.000000	0.004831	0.000000	0.122449	0.051724	0.000000	0.018018	0.000000	0.000000	0.010929	0.003891	0.200000	0.000000
XM_153804.1	0.083565	0.051724	0.000000	0.000000	0.035714	0.000000	0.000000	0.009346	0.003030	0.000000	0.017094	0.013889	0.000000	0.005102	0.000000	0.000000	0.000000	0.000000	0.000000	0.006579	0.000000	0.005797	0.005208	0.000000	0.082927	0.000000	0.021277	0.014286	0.000000	0.000000	0.000000	0.000000	0.004831	0.000000	0.122449	0.051724	0.000000	0.018018	0.000000	0.000000	0.010929	0.003891	0.200000	0.000000
XM_151878.1	0.083565	0.051724	0.000000	0.000000	0.035714	0.000000	0.000000	0.009346	0.003030	0.000000	0.017094	0.013889	0.000000	0.005102	0.000000	0.000000	0.000000	0.000000	0.000000	0.013158	0.000000	0.005797	0.005208	0.000000	0.082927	0.000000	0.021277	0.014286	0.000000	0.000000	0.000000	0.000000	0.004831	0.000000	0.122449	0.051724	0.000000	0.018018	0.000000	0.000000	0.010929	0.003891	0.200000	0.000000
XM_135247.1	0.083565	0.051724	0.000000	0.000000	0.035714	0.000000	0.000000	0.009346	0.003030	0.000000	0.008547	0.013889	0.000000	0.005102	0.000000	0.000000	0.000000	0.000000	0.000000	0.019737	0.000000	0.005797	0.002604	0.000000	0.082927	0.000000	0.021277	0.014286	0.000000	0.000000	0.000000	0.000000	0.004831	0.000000	0.122449	0.051724	0.000000	0.018018	0.000000	0.000000	0.010929	0.003891	0.200000	0.000000
XM_133831.1	0.083565	0.051724	0.000000	0.000000	0.035714	0.000000	0.000000	0.009346	0.003030	0.000000	0.008547	0.013889	0.000000	0.005102	0.000000	0.000000	0.000000	0.000000	0.000000	0.019737	0.000000	0.005797	0.005208	0.000000	0.082927	0.000000	0.021277	0.014286	0.000000	0.000000	0.000000	0.000000	0.004831	0.000000	0.122449	0.051724	0.000000	0.018018	0.000000	0.000000	0.005464	0.003891	0.200000	0.000000
XM_122565.1	0.080780	0.034483	0.000000	0.000000	0.035714	0.000000	0.000000	0.009346	0.003030	0.000000	0.017094	0.013889	0.000000	0.005102	0.000000	0.000000	0.000000	0.000000	0.000000	0.019737	0.000000	0.005797	0.005208	0.000000	0.078049	0.000000	0.021277	0.014286	0.000000	0.000000	0.000000	0.000000	0.004831	0.000000	0.122449	0.051724	0.000000	0.018018	0.000000	0.000000	0.010929	0.003891	0.200000	0.000000
XM_125352.1	0.077994	0.034483	0.000000	0.000000	0.035714	0.000000	0.000000	0.009346	0.003030	0.000000	0.025641	0.013889	0.000000	0.005102	0.000000	0.000000	0.000000	0.000000	0.000000	0.019737	0.000000	0.005797	0.005208	0.000000	0.073171	0.000000	0.021277	0.014286	0.000000	0.000000	0.000000	0.000000	0.004831	0.000000	0.102041	0.051724	0.000000	0.018018	0.000000	0.000000	0.010929	0.003891	0.200000	0.000000
XM_130444.1	0.077994	0.034483	0.000000	0.000000	0.035714	0.000000	0.000000	0.009346	0.003030	0.000000	0.034188	0.013889	0.000000	0.005102	0.000000	0.000000	0.000000	0.000000	0.000000	0.019737	0.000000	0.005797	0.005208	0.000000	0.073171	0.000000	0.021277	0.014286	0.000000	0.000000	0.000000	0.000000	0.004831	0.000000	0.122449	0.051724	0.000000	0.018018	0.000000	0.000000	0.010929	0.003891	0.200000	0.000000
XM_164724.1	0.075209	0.034483	0.000000	0.000000	0.035714	0.000000	0.000000	0.009346	0.003030	0.000000	0.042735	0.013889	0.000000	0.005102	0.000000	0.000000	0.000000	0.000000	0.000000	0.019737	0.000000	0.005797	0.005208	0.000000	0.068293	0.000000	0.021277	0.014286	0.000000	0.000000	0.000000	0.000000	0.004831	0.000000	0.122449	0.051724	0.000000	0.018018	0.000000	0.000000	0.010929	0.003891	0.200000	0.000000
XM_133736.1	0.072423	0.034483	0.000000	0.000000	0.035714	0.000000	0.000000	0.009346	0.003030	0.000000	0.051282	0.013889	0.000000	0.005102	0.000000	0.000000	0.000000	0.000000	0.000000	0.019737	0.000000	0.005797	0.005208	0.000000	0.063415	0.000000	0.021277	0.014286	0.000000	0.000000	0.000000	0.000000	0.004831	0.000000	0.122449	0.034483	0.000000	0.018018	0.000000	0.000000	0.010929	0.003891	0.200000	0.000000
XM_131521.1	0.066852	0.034483	0.000000	0.000000	0.035714	0.000000	0.000000	0.009346	0.003030	0.000000	0.059829	0.013889	0.000000	0.005102	0.000000	0.000000	0.000000	0.000000	0.000000	0.019737	0.000000	0.005797	0.005208	0.000000	0.058537	0.000000	0.021277	0.014286	0.000000	0.000000	0.000000	0.000000	0.004831	0.000000	0.122449	0.051724	0.000000	0.018018	0.000000	0.000000	0.010929	0.003891	0.200000	0.000000
XM_128245.1	0.066852	0.034483	0.000000	0.000000	0.035714	0.000000	0.000000	0.009346	0.003030	0.000000	0.059829	0.013889	0.000000	0.005102	0.000000	0.000000	0.000000	0.000000	0.000000	0.019737	0.000000	0.005797	0.005208	0.000000	0.053659	0.000000	0.021277	0.014286	0.000000	0.000000	0.000000	0.000000	0.004831	0.000000	0.122449	0.051724	0.010309	0.018018	0.000000	0.000000	0.010929	0.003891	0.200000	0.000000
XM_127484.1	0.066852	0.034483	0.000000	0.000000	0.035714	0.000000	0.000000	0.009346	0.003030	0.000000	0.059829	0.013889	0.000000	0.005102	0.000000	0.000000	0.000000	0.000000	0.000000	0.019737	0.000000	0.005797	0.005208	0.000000	0.053659	0.000000	0.021277	0.028571	0.000000	0.000000	0.000000	0.000000	0.009662	0.000000	0.122449	0.051724	0.010309	0.018018	0.000000	0.000000	0.010929	0.003891	0.200000	0.000000
XM_147745.1	0.066852	0.034483	0.000000	0.000000	0.040816	0.000000	0.000000	0.009346	0.003030	0.000000	0.059829	0.013889	0.000000	0.005102	0.000000	0.000000	0.000000	0.000000	0.000000	0.019737	0.000000	0.005797	0.005208	0.000000	0.053659	0.000000	0.021277	0.028571	0.000000	0.000000	0.000000	0.000000	0.009662	0.000000	0.122449	0.051724	0.010309	0.018018	0.000000	0.000000	0.010929	0.003891	0.200000	0.000000
XM_125468.1	0.066852	0.034483	0.000000	0.000000	0.040816	0.000000	0.000000	0.009346	0.003030	0.000000	0.059829	0.013889	0.000000	0.005102	0.000000	0.000000	0.000000	0.000000	0.000000	0.019737	0.000000	0.005797	0.005208	0.000000	0.053659	0.000000	0.021277	0.028571	0.000000	0.000000	0.000000	0.000000	0.009662	0.000000	0.122449	0.051724	0.010309	0.018018	0.000000	0.000000	0.010929	0.003891	0.200000	0.000000
XM_143357.1	0.064067	0.034483	0.000000	0.000000	0.040816	0.000000	0.000000	0.009346	0.003030	0.000000	0.059829	0.013889	0.000000	0.005102	0.000000	0.000000	0.000000	0.000000	0.000000	0.019737	0.000000	0.005797	0.005208	0.000000	0.053659	0.000000	0.021277	0.028571	0.000000	0.000000	0.000000	0.000000	0.009662	0.000000	0.122449	0.051724	0.010309	0.018018	0.000000	0.000000	0.010929	0.003891	0.200000	0.000000
XM_131515.1	0.061281	0.034483	0.000000	0.000000	0.040816	0.000000	0.000000	0.009346	0.003030	0.000000	0.059829	0.013889	0.000000	0.005102	0.000000	0.000000	0.000000	0.000000	0.000000	0.019737	0.000000	0.005797	0.005208	0.000000	0.053659	0.000000	0.021277	0.028571	0.000000	0.000000	0.000000	0.000000	0.009662	0.000000	0.122449	0.051724	0.010309	0.018018	0.000000	0.000000	0.010929	0.003891	0.200000	0.000000
XM_129499.1	0.064067	0.034483	0.000000	0.000000	0.040816	0.000000	0.000000	0.009346	0.003030	0.000000	0.059829	0.013889	0.000000	0.005102	0.000000	0.000000	0.000000	0.000000	0.000000	0.019737	0.000000	0.005797	0.005208	0.000000	0.053659	0.000000	0.021277	0.028571	0.000000	0.000000	0.000000	0.000000	0.009662	0.000000	0.122449	0.051724	0.010309	0.018018	0.000000	0.000000	0.010929	0.003891	0.200000	0.000000
XM_136265.1	0.064067	0.034483	0.000000	0.000000	0.040816	0.000000	0.000000	0.009346	0.003030	0.000000	0.059829	0.013889	0.000000	0.005102	0.000000	0.000000	0.000000	0.000000	0.000000	0.019737	0.000000	0.005797	0.005208	0.000000	0.053659	0.000000	0.021277	0.028571	0.000000	0.000000	0.000000	0.000000	0.009662	0.000000	0.122449	0.051724	0.010309	0.018018	0.000000	0.000000	0.010929	0.000000	0.200000	0.000000
XM_143358.1	0.064067	0.034483	0.000000	0.000000	0.040816	0.000000	0.000000	0.009346	0.003030	0.000000	0.059829	0.013889	0.000000	0.005102	0.000000	0.000000	0.000000	0.000000	0.000000	0.019737	0.000000	0.005797	0.005208	0.000000	0.053659	0.000000	0.021277	0.028571	0.000000	0.000000	0.000000	0.000000	0.009662	0.000000	0.122449	0.051724	0.010309	0.018018	0.000000	0.000000	0.010929	0.000000	0.200000	0.000000
XM_136547.1	0.061281	0.034483	0.000000	0.000000	0.040816	0.000000	0.000000	0.009346	0.003030	0.000000	0.059829	0.013889	0.000000	0.005102	0.000000	0.000000	0.000000	0.000000	0.000000	0.019737	0.000000	0.005797	0.005208	0.000000	0.053659	0.000000	0.021277	0.028571	0.000000	0.000000	0.000000	0.000000	0.009662	0.000000	0.122449	0.051724	0.010309	0.018018	0.000000	0.000000	0.010929	0.000000	0.200000	0.000000
XM_130665.1	0.058496	0.034483	0.000000	0.000000	0.040816	0.000000	0.000000	0.009346	0.003030	0.000000	0.059829	0.013889	0.000000	0.005102	0.000000	0.000000	0.000000	0.000000	0.000000	0.019737	0.000000	0.005797	0.005208	0.000000	0.048780	0.000000	0.021277	0.028571	0.000000	0.000000	0.000000	0.000000	0.009662	0.000000	0.122449	0.051724	0.010309	0.018018	0.000000	0.000000	0.010929	0.000000	0.200000	0.000000
XM_130174.1	0.058496	0.034483	0.000000	0.000000	0.040816	0.000000	0.000000	0.009346	0.003030	0.000000	0.059829	0.013889	0.000000	0.005102	0.000000	0.000000	0.000000	0.000000	0.000000	0.019737	0.000000	0.005797	0.005208	0.000000	0.048780	0.000000	0.021277	0.028571	0.000000	0.000000	0.000000	0.000000	0.009662	0.000000	0.122449	0.051724	0.010309	0.018018	0.000000	0.000000	0.010929	0.000000	0.200000	0.000000
XM_136268.1	0.058496	0.034483	0.000000	0.000000	0.040816	0.000000	0.000000	0.009346	0.003030	0.000000	0.059829	0.013889	0.000000	0.005102	0.000000	0.000000	0.000000	0.000000	0.000000	0.019737	0.000000	0.005797	0.005208	0.000000	0.048780	0.000000	0.021277	0.028571	0.000000	0.000000	0.000000	0.000000	0.009662	0.000000	0.122449	0.051724	0.010309	0.018018	0.000000	0.000000	0.010929	0.000000	0.200000	0.000000
XM_157544.1	0.058496	0.051724	0.000000	0.000000	0.040816	0.000000	0.000000	0.009346	0.003030	0.000000	0.059829	0.013889	0.000000	0.005102	0.000000	0.000000	0.000000	0.000000	0.000000	0.019737	0.000000	0.005797	0.005208	0.000000	0.048780	0.000000	0.021277	0.028571	0.000000	0.000000	0.000000	0.000000	0.009662	0.000000	0.122449	0.051724	0.010309	0.018018	0.000000	0.000000	0.010929	0.000000	0.200000	0.000000
XM_135261.1	0.058496	0.051724	0.000000	0.000000	0.040816	0.000000	0.000000	0.009346	0.003030	0.000000	0.059829	0.013889	0.000000	0.005102	0.000000	0.000000	0.000000	0.000000	0.000000	0.019737	0.000000	0.005797	0.005208	0.000000	0.048780	0.000000	0.021277	0.028571	0.000000	0.000000	0.000000	0.000000	0.009662	0.000000	0.122449	0.051724	0.010309	0.018018	0.000000	0.000000	0.010929	0.000000	0.200000	0.000000
XM_153902.1	0.058496	0.051724	0.000000	0.000000	0.040816	0.000000	0.000000	0.009346	0.003030	0.000000	0.059829	0.013889	0.000000	0.005102	0.000000	0.000000	0.000000	0.000000	0.000000	0.019737	0.000000	0.005797	0.005208	0.000000	0.048780	0.000000	0.021277	0.028571	0.000000	0.000000	0.000000	0.000000	0.009662	0.000000	0.122449	0.051724	0.010309	0.018018	0.000000	0.000000	0.010929	0.000000	0.200000	0.000000
XM_122862.1	0.058496	0.051724	0.000000	0.000000	0.040816	0.000000	0.000000	0.009346	0.003030	0.000000	0.059829	0.013889	0.000000	0.005102	0.000000	0.000000	0.000000	0.000000	0.000000	0.019737	0.000000	0.005797	0.005208	0.000000	0.048780	0.000000	0.021277	0.028571	0.000000	0.000000	0.000000	0.000000	0.009662	0.000000	0.122449	0.051724	0.010309	0.018018	0.000000	0.000000	0.010929	0.000000	0.200000	0.000000
XM_144017.1	0.058496	0.051724	0.000000	0.000000	0.040816	0.000000	0.000000	0.009346	0.003030	0.000000	0.059829	0.013889	0.000000	0.005102	0.000000	0.000000	0.000000	0.000000	0.000000	0.019737	0.000000	0.005797	0.005208	0.000000	0.048780	0.000000	0.021277	0.028571	0.000000	0.000000	0.000000	0.000000	0.009662	0.000000	0.122449	0.051724	0.010309	0.018018	0.000000	0.000000	0.010929	0.000000	0.200000	0.000000
XM_143892.1	0.055710	0.051724	0.000000	0.000000	0.040816	0.000000	0.000000	0.009346	0.003030	0.000000	0.059829	0.013889	0.000000	0.005102	0.000000	0.000000	0.000000	0.000000	0.000000	0.019737	0.000000	0.005797	0.005208	0.000000	0.048780	0.000000	0.021277	0.028571	0.000000	0.000000	0.000000	0.000000	0.009662	0.000000	0.122449	0.051724	0.010309	0.018018	0.000000	0.000000	0.010929	0.000000	0.200000	0.000000
XM_144739.1	0.058496	0.051724	0.000000	0.000000	0.040816	0.000000	0.000000	0.009346	0.003030	0.000000	0.059829	0.013889	0.000000	0.005102	0.000000	0.000000	0.000000	0.000000	0.000000	0.019737	0.000000	0.005797	0.005208	0.000000	0.048780	0.000000	0.021277	0.028571	0.000000	0.000000	0.000000	0.000000	0.009662	0.000000	0.122449	0.051724	0.010309	0.018018	0.000000	0.000000	0.010929	0.000000	0.200000	0.000000
XM_127317.1	0.058496	0.051724	0.000000	0.000000	0.040816	0.000000	0.000000	0.009346	0.003030	0.000000	0.059829	0.013889	0.000000	0.005102	0.000000	0.000000	0.000000	0.000000	0.000000	0.019737	0.000000	0.005797	0.005208	0.000000	0.053659	0.000000	0.021277	0.028571	0.000000	0.000000	0.000000	0.000000	0.009662	0.000000	0.122449	0.051724	0.010309	0.018018	0.000000	0.000000	0.010929	0.000000	0.200000	0.000000
XM_125195.1	0.055710	0.051724	0.000000	0.000000	0.040816	0.000000	0.000000	0.000000	0.000000	0.000000	0.059829	0.013889	0.000000	0.005102	0.000000	0.000000	0.000000	0.000000	0.000000	0.019737	0.000000	0.005797	0.005208	0.000000	0.048780	0.000000	0.021277	0.028571	0.000000	0.000000	0.000000	0.000000	0.009662	0.000000	0.122449	0.051724	0.010309	0.018018	0.000000	0.000000	0.010929	0.000000	0.200000	0.000000
XM_144181.1	0.055710	0.051724	0.000000	0.000000	0.040816	0.000000	0.000000	0.009346	0.003030	0.000000	0.059829	0.013889	0.000000	0.005102	0.000000	0.000000	0.000000	0.000000	0.000000	0.019737	0.000000	0.005797	0.005208	0.000000	0.048780	0.000000	0.021277	0.028571	0.000000	0.000000	0.000000	0.000000	0.009662	0.000000	0.122449	0.051724	0.010309	0.018018	0.000000	0.000000	0.010929	0.000000	0.200000	0.000000
XM_126571.1	0.055710	0.051724	0.000000	0.000000	0.035714	0.000000	0.000000	0.009346	0.003030	0.000000	0.059829	0.013889	0.000000	0.005102	0.000000	0.000000	0.000000	0.000000	0.000000	0.019737	0.000000	0.005797	0.005208	0.000000	0.048780	0.000000	0.021277	0.028571	0.000000	0.000000	0.000000	0.000000	0.009662	0.000000	0.122449	0.051724	0.010309	0.018018	0.000000	0.000000	0.010929	0.000000	0.200000	0.000000
XM_136086.1	0.055710	0.051724	0.000000	0.000000	0.040816	0.000000	0.000000	0.009346	0.003030	0.000000	0.059829	0.013889	0.000000	0.000000	0.000000	0.000000	0.000000	0.000000	0.000000	0.019737	0.000000	0.005797	0.005208	0.000000	0.048780	0.000000	0.021277	0.028571	0.000000	0.000000	0.000000	0.000000	0.009662	0.000000	0.122449	0.051724	0.010309	0.018018	0.000000	0.000000	0.010929	0.000000	0.200000	0.000000
XM_128893.1	0.058496	0.051724	0.000000	0.000000	0.040816	0.000000	0.000000	0.009346	0.003030	0.000000	0.059829	0.013889	0.000000	0.000000	0.000000	0.000000	0.000000	0.000000	0.000000	0.019737	0.000000	0.005797	0.005208	0.000000	0.053659	0.000000	0.021277	0.028571	0.000000	0.000000	0.000000	0.000000	0.009662	0.000000	0.122449	0.051724	0.010309	0.018018	0.000000	0.000000	0.010929	0.000000	0.200000	0.000000
XM_132970.1	0.058496	0.051724	0.000000	0.000000	0.040816	0.000000	0.000000	0.009346	0.003030	0.000000	0.059829	0.013889	0.000000	0.000000	0.000000	0.000000	0.000000	0.000000	0.000000	0.019737	0.000000	0.005797	0.005208	0.000000	0.053659	0.000000	0.021277	0.028571	0.000000	0.000000	0.000000	0.000000	0.009662	0.000000	0.122449	0.051724	0.010309	0.027027	0.000000	0.000000	0.010929	0.000000	0.200000	0.000000
XM_131547.1	0.055710	0.051724	0.000000	0.000000	0.040816	0.000000	0.000000	0.009346	0.003030	0.000000	0.059829	0.000000	0.000000	0.000000	0.000000	0.000000	0.000000	0.000000	0.000000	0.019737	0.000000	0.005797	0.005208	0.000000	0.053659	0.000000	0.021277	0.028571	0.000000	0.000000	0.000000	0.000000	0.009662	0.000000	0.122449	0.051724	0.010309	0.027027	0.000000	0.000000	0.010929	0.000000	0.200000	0.000000
XM_124088.1	0.055710	0.051724	0.000000	0.000000	0.040816	0.000000	0.000000	0.009346	0.003030	0.000000	0.059829	0.000000	0.002786	0.000000	0.000000	0.000000	0.000000	0.000000	0.000000	0.019737	0.000000	0.005797	0.002604	0.000000	0.053659	0.000000	0.021277	0.028571	0.000000	0.000000	0.000000	0.000000	0.009662	0.015873	0.122449	0.051724	0.010309	0.027027	0.000000	0.000000	0.010929	0.000000	0.200000	0.000000
XM_134558.1	0.050139	0.051724	0.000000	0.000000	0.040816	0.000000	0.000000	0.009346	0.003030	0.000000	0.059829	0.000000	0.002786	0.000000	0.000000	0.000000	0.000000	0.000000	0.000000	0.019737	0.000000	0.005797	0.005208	0.000000	0.048780	0.000000	0.021277	0.028571	0.000000	0.000000	0.000000	0.000000	0.009662	0.015873	0.122449	0.051724	0.010309	0.027027	0.000000	0.000000	0.010929	0.000000	0.200000	0.000000
XM_143492.1	0.055710	0.051724	0.000000	0.000000	0.045918	0.000000	0.000000	0.009346	0.003030	0.000000	0.059829	0.000000	0.002786	0.000000	0.000000	0.000000	0.000000	0.000000	0.000000	0.019737	0.000000	0.005797	0.005208	0.000000	0.053659	0.000000	0.021277	0.028571	0.000000	0.000000	0.000000	0.000000	0.009662	0.015873	0.122449	0.051724	0.010309	0.027027	0.000000	0.000000	0.010929	0.000000	0.100000	0.000000
XM_131381.1	0.052925	0.051724	0.000000	0.000000	0.045918	0.000000	0.000000	0.009346	0.003030	0.000000	0.059829	0.000000	0.002786	0.000000	0.000000	0.000000	0.000000	0.000000	0.000000	0.019737	0.000000	0.005797	0.005208	0.000000	0.048780	0.000000	0.021277	0.028571	0.000000	0.000000	0.000000	0.000000	0.009662	0.015873	0.122449	0.034483	0.010309	0.027027	0.000000	0.000000	0.010929	0.000000	0.100000	0.000000
XM_136163.1	0.052925	0.051724	0.000000	0.000000	0.040816	0.000000	0.000000	0.009346	0.003030	0.000000	0.059829	0.000000	0.002786	0.000000	0.000000	0.000000	0.000000	0.000000	0.000000	0.019737	0.000000	0.005797	0.005208	0.000000	0.048780	0.000000	0.021277	0.028571	0.000000	0.000000	0.000000	0.000000	0.009662	0.015873	0.122449	0.034483	0.010309	0.027027	0.000000	0.000000	0.010929	0.000000	0.100000	0.000000
XM_132708.1	0.052925	0.051724	0.000000	0.000000	0.040816	0.000000	0.000000	0.009346	0.003030	0.000000	0.059829	0.000000	0.002786	0.000000	0.000000	0.000000	0.000000	0.000000	0.000000	0.019737	0.000000	0.005797	0.005208	0.000000	0.048780	0.000000	0.021277	0.028571	0.000000	0.000000	0.000000	0.000000	0.009662	0.015873	0.122449	0.034483	0.010309	0.027027	0.000000	0.000000	0.010929	0.000000	0.100000	0.000000
XM_136151.1	0.052925	0.051724	0.000000	0.000000	0.040816	0.000000	0.000000	0.009346	0.003030	0.000000	0.059829	0.000000	0.002786	0.000000	0.000000	0.000000	0.000000	0.000000	0.000000	0.019737	0.000000	0.005797	0.005208	0.000000	0.048780	0.000000	0.021277	0.028571	0.000000	0.000000	0.000000	0.000000	0.009662	0.015873	0.122449	0.034483	0.010309	0.027027	0.000000	0.000000	0.010929	0.000000	0.100000	0.000000
XM_135834.1	0.050139	0.051724	0.000000	0.000000	0.045918	0.000000	0.000000	0.009346	0.003030	0.000000	0.059829	0.000000	0.002786	0.000000	0.000000	0.000000	0.000000	0.000000	0.000000	0.019737	0.000000	0.005797	0.005208	0.000000	0.048780	0.000000	0.021277	0.028571	0.000000	0.000000	0.000000	0.000000	0.009662	0.015873	0.122449	0.034483	0.010309	0.027027	0.000000	0.000000	0.010929	0.000000	0.100000	0.000000
XM_127573.1	0.050139	0.051724	0.000000	0.000000	0.045918	0.000000	0.000000	0.009346	0.003030	0.000000	0.059829	0.000000	0.002786	0.000000	0.000000	0.000000	0.000000	0.000000	0.000000	0.019737	0.000000	0.005797	0.005208	0.000000	0.048780	0.000000	0.021277	0.028571	0.000000	0.000000	0.000000	0.000000	0.009662	0.015873	0.122449	0.034483	0.010309	0.027027	0.000000	0.000000	0.010929	0.000000	0.100000	0.000000
XM_129911.1	0.050139	0.051724	0.000000	0.000000	0.045918	0.000000	0.000000	0.009346	0.003030	0.000000	0.059829	0.000000	0.002786	0.000000	0.000000	0.000000	0.000000	0.000000	0.000000	0.019737	0.000000	0.005797	0.005208	0.000000	0.048780	0.000000	0.021277	0.028571	0.000000	0.000000	0.000000	0.000000	0.009662	0.015873	0.122449	0.034483	0.010309	0.027027	0.000000	0.000000	0.010929	0.000000	0.100000	0.000000
XM_132200.1	0.050139	0.051724	0.000000	0.000000	0.045918	0.000000	0.000000	0.009346	0.003030	0.000000	0.059829	0.000000	0.002786	0.000000	0.000000	0.000000	0.000000	0.000000	0.000000	0.019737	0.000000	0.005797	0.005208	0.000000	0.048780	0.000000	0.021277	0.028571	0.000000	0.000000	0.000000	0.000000	0.009662	0.015873	0.122449	0.034483	0.010309	0.027027	0.000000	0.000000	0.010929	0.000000	0.100000	0.000000
XM_136693.1	0.050139	0.051724	0.000000	0.000000	0.045918	0.000000	0.000000	0.009346	0.003030	0.000000	0.059829	0.000000	0.002786	0.000000	0.000000	0.000000	0.000000	0.000000	0.000000	0.019737	0.000000	0.005797	0.005208	0.000000	0.048780	0.000000	0.021277	0.028571	0.000000	0.000000	0.000000	0.000000	0.009662	0.015873	0.122449	0.034483	0.010309	0.027027	0.000000	0.000000	0.010929	0.000000	0.000000	0.000000
XM_128482.1	0.052925	0.051724	0.000000	0.000000	0.045918	0.000000	0.000000	0.009346	0.003030	0.000000	0.059829	0.000000	0.002786	0.000000	0.000000	0.000000	0.000000	0.000000	0.000000	0.019737	0.000000	0.005797	0.005208	0.000000	0.048780	0.000000	0.021277	0.028571	0.000000	0.000000	0.000000	0.000000	0.009662	0.015873	0.122449	0.034483	0.010309	0.027027	0.000000	0.000000	0.010929	0.000000	0.000000	0.000000
XM_134882.1	0.050139	0.034483	0.000000	0.000000	0.045918	0.000000	0.000000	0.009346	0.003030	0.000000	0.059829	0.000000	0.002786	0.000000	0.000000	0.000000	0.000000	0.000000	0.000000	0.019737	0.000000	0.005797	0.005208	0.000000	0.043902	0.000000	0.021277	0.028571	0.000000	0.000000	0.000000	0.000000	0.009662	0.015873	0.122449	0.034483	0.010309	0.027027	0.000000	0.000000	0.010929	0.000000	0.000000	0.000000
XM_148180.1	0.052925	0.051724	0.000000	0.000000	0.045918	0.000000	0.000000	0.009346	0.003030	0.000000	0.059829	0.000000	0.002786	0.000000	0.000000	0.000000	0.000000	0.000000	0.000000	0.019737	0.000000	0.005797	0.005208	0.000000	0.048780	0.000000	0.021277	0.028571	0.000000	0.000000	0.000000	0.000000	0.009662	0.015873	0.122449	0.034483	0.010309	0.027027	0.000000	0.000000	0.010929	0.000000	0.000000	0.000000
XM_134567.1	0.052925	0.051724	0.000000	0.000000	0.045918	0.000000	0.000000	0.009346	0.003030	0.000000	0.059829	0.000000	0.002786	0.000000	0.000000	0.000000	0.000000	0.000000	0.000000	0.019737	0.000000	0.005797	0.005208	0.000000	0.053659	0.000000	0.021277	0.028571	0.000000	0.000000	0.000000	0.000000	0.009662	0.015873	0.122449	0.034483	0.010309	0.027027	0.000000	0.000000	0.010929	0.000000	0.000000	0.000000
XM_123982.1	0.055710	0.051724	0.000000	0.000000	0.045918	0.000000	0.000000	0.009346	0.003030	0.000000	0.059829	0.000000	0.002786	0.000000	0.000000	0.000000	0.000000	0.000000	0.000000	0.019737	0.000000	0.005797	0.005208	0.000000	0.053659	0.000000	0.021277	0.028571	0.000000	0.000000	0.000000	0.000000	0.009662	0.015873	0.122449	0.034483	0.010309	0.027027	0.000000	0.000000	0.010929	0.000000	0.000000	0.000000
XM_133926.1	0.058496	0.051724	0.000000	0.000000	0.045918	0.000000	0.000000	0.009346	0.003030	0.000000	0.059829	0.000000	0.002786	0.000000	0.000000	0.000000	0.000000	0.000000	0.000000	0.019737	0.000000	0.005797	0.005208	0.000000	0.058537	0.000000	0.021277	0.028571	0.000000	0.000000	0.000000	0.000000	0.009662	0.015873	0.122449	0.034483	0.010309	0.027027	0.000000	0.000000	0.010929	0.000000	0.000000	0.000000
XM_123187.1	0.055710	0.051724	0.000000	0.000000	0.045918	0.000000	0.000000	0.009346	0.003030	0.000000	0.059829	0.000000	0.002786	0.000000	0.000000	0.000000	0.000000	0.000000	0.000000	0.019737	0.000000	0.005797	0.005208	0.000000	0.053659	0.000000	0.021277	0.028571	0.000000	0.000000	0.000000	0.000000	0.009662	0.015873	0.102041	0.034483	0.010309	0.027027	0.000000	0.000000	0.010929	0.000000	0.000000	0.000000
XM_131431.1	0.058496	0.051724	0.000000	0.000000	0.040816	0.000000	0.000000	0.009346	0.003030	0.000000	0.059829	0.000000	0.002786	0.000000	0.000000	0.000000	0.000000	0.000000	0.000000	0.019737	0.000000	0.005797	0.005208	0.000000	0.058537	0.000000	0.021277	0.028571	0.000000	0.000000	0.000000	0.000000	0.009662	0.015873	0.102041	0.034483	0.010309	0.027027	0.000000	0.000000	0.010929	0.000000	0.000000	0.000000
XM_127847.1	0.058496	0.051724	0.000000	0.000000	0.045918	0.000000	0.000000	0.009346	0.003030	0.000000	0.059829	0.000000	0.002786	0.000000	0.000000	0.000000	0.000000	0.000000	0.000000	0.019737	0.000000	0.005797	0.005208	0.000000	0.058537	0.000000	0.021277	0.028571	0.000000	0.000000	0.000000	0.000000	0.009662	0.015873	0.102041	0.034483	0.010309	0.027027	0.000000	0.000000	0.010929	0.000000	0.000000	0.000000
XM_122102.1	0.058496	0.051724	0.000000	0.000000	0.045918	0.000000	0.000000	0.009346	0.003030	0.000000	0.059829	0.000000	0.002786	0.000000	0.000000	0.000000	0.000000	0.000000	0.000000	0.019737	0.000000	0.005797	0.005208	0.000000	0.058537	0.000000	0.021277	0.028571	0.000000	0.000000	0.000000	0.000000	0.009662	0.015873	0.102041	0.034483	0.010309	0.027027	0.000000	0.000000	0.010929	0.000000	0.000000	0.000000
XM_131133.1	0.058496	0.051724	0.000000	0.000000	0.051020	0.000000	0.000000	0.009346	0.003030	0.000000	0.059829	0.000000	0.002786	0.000000	0.000000	0.000000	0.000000	0.000000	0.000000	0.019737	0.000000	0.005797	0.005208	0.000000	0.058537	0.000000	0.021277	0.028571	0.000000	0.000000	0.000000	0.000000	0.009662	0.015873	0.081633	0.034483	0.010309	0.027027	0.000000	0.000000	0.010929	0.000000	0.000000	0.000000
XM_131132.1	0.058496	0.051724	0.000000	0.000000	0.051020	0.000000	0.000000	0.009346	0.003030	0.000000	0.059829	0.000000	0.002786	0.000000	0.000000	0.000000	0.000000	0.000000	0.000000	0.019737	0.000000	0.005797	0.005208	0.000000	0.058537	0.000000	0.021277	0.028571	0.000000	0.000000	0.000000	0.000000	0.009662	0.015873	0.081633	0.034483	0.010309	0.027027	0.000000	0.000000	0.010929	0.000000	0.000000	0.000000
XM_124549.1	0.061281	0.051724	0.000000	0.000000	0.051020	0.000000	0.000000	0.009346	0.003030	0.000000	0.059829	0.000000	0.002786	0.000000	0.000000	0.000000	0.000000	0.000000	0.000000	0.019737	0.000000	0.005797	0.005208	0.000000	0.058537	0.000000	0.021277	0.028571	0.000000	0.000000	0.000000	0.000000	0.009662	0.015873	0.081633	0.034483	0.010309	0.027027	0.000000	0.000000	0.010929	0.000000	0.000000	0.000000
XM_122140.1	0.064067	0.051724	0.000000	0.000000	0.051020	0.000000	0.000000	0.009346	0.003030	0.000000	0.059829	0.000000	0.002786	0.000000	0.000000	0.000000	0.000000	0.000000	0.000000	0.019737	0.000000	0.005797	0.005208	0.000000	0.058537	0.000000	0.021277	0.028571	0.000000	0.000000	0.000000	0.000000	0.009662	0.015873	0.102041	0.034483	0.010309	0.027027	0.000000	0.000000	0.010929	0.000000	0.000000	0.000000
XM_132519.1	0.064067	0.051724	0.000000	0.000000	0.051020	0.000000	0.000000	0.009346	0.003030	0.000000	0.059829	0.000000	0.002786	0.000000	0.000000	0.000000	0.000000	0.000000	0.000000	0.019737	0.000000	0.005797	0.005208	0.000000	0.053659	0.000000	0.021277	0.028571	0.000000	0.000000	0.000000	0.000000	0.009662	0.015873	0.102041	0.034483	0.010309	0.027027	0.000000	0.000000	0.010929	0.000000	0.000000	0.000000
XM_122411.1	0.061281	0.051724	0.000000	0.000000	0.051020	0.000000	0.000000	0.009346	0.003030	0.000000	0.059829	0.000000	0.002786	0.000000	0.000000	0.000000	0.000000	0.000000	0.000000	0.019737	0.000000	0.005797	0.005208	0.000000	0.053659	0.000000	0.021277	0.028571	0.000000	0.000000	0.000000	0.000000	0.009662	0.015873	0.102041	0.034483	0.010309	0.027027	0.000000	0.000000	0.010929	0.000000	0.000000	0.000000
XM_125231.1	0.061281	0.051724	0.000000	0.000000	0.051020	0.000000	0.000000	0.009346	0.003030	0.000000	0.059829	0.000000	0.002786	0.000000	0.000000	0.000000	0.000000	0.000000	0.000000	0.019737	0.000000	0.005797	0.005208	0.000000	0.053659	0.000000	0.021277	0.014286	0.000000	0.000000	0.000000	0.000000	0.004831	0.015873	0.102041	0.034483	0.010309	0.027027	0.000000	0.000000	0.010929	0.000000	0.000000	0.000000
XM_131537.1	0.066852	0.051724	0.000000	0.000000	0.051020	0.000000	0.000000	0.009346	0.003030	0.000000	0.059829	0.000000	0.002786	0.000000	0.000000	0.000000	0.000000	0.000000	0.000000	0.019737	0.000000	0.005797	0.005208	0.000000	0.058537	0.000000	0.021277	0.014286	0.000000	0.008621	0.000000	0.000000	0.004831	0.015873	0.102041	0.017241	0.010309	0.027027	0.000000	0.000000	0.010929	0.000000	0.000000	0.000000
XM_137121.1	0.066852	0.051724	0.000000	0.000000	0.051020	0.000000	0.000000	0.009346	0.003030	0.000000	0.059829	0.000000	0.002786	0.000000	0.000000	0.000000	0.000000	0.000000	0.000000	0.019737	0.000000	0.005797	0.005208	0.000000	0.058537	0.000000	0.021277	0.014286	0.000000	0.008621	0.000000	0.000000	0.004831	0.015873	0.102041	0.017241	0.010309	0.027027	0.000000	0.000000	0.010929	0.000000	0.000000	0.000000
XM_144448.1	0.064067	0.051724	0.000000	0.000000	0.051020	0.000000	0.000000	0.009346	0.003030	0.000000	0.059829	0.000000	0.002786	0.000000	0.000000	0.000000	0.000000	0.000000	0.000000	0.019737	0.000000	0.005797	0.005208	0.000000	0.053659	0.000000	0.021277	0.014286	0.000000	0.008621	0.000000	0.000000	0.004831	0.015873	0.102041	0.017241	0.010309	0.027027	0.000000	0.000000	0.010929	0.000000	0.000000	0.000000
XM_131239.1	0.061281	0.034483	0.000000	0.000000	0.051020	0.000000	0.000000	0.009346	0.003030	0.000000	0.059829	0.000000	0.002786	0.000000	0.000000	0.000000	0.000000	0.000000	0.000000	0.019737	0.000000	0.005797	0.005208	0.000000	0.048780	0.000000	0.000000	0.014286	0.000000	0.008621	0.000000	0.000000	0.004831	0.015873	0.102041	0.017241	0.010309	0.027027	0.000000	0.000000	0.010929	0.000000	0.000000	0.000000
XM_148483.1	0.066852	0.051724	0.000000	0.000000	0.051020	0.000000	0.000000	0.009346	0.003030	0.000000	0.059829	0.000000	0.002786	0.000000	0.000000	0.000000	0.000000	0.000000	0.000000	0.019737	0.000000	0.005797	0.005208	0.000000	0.053659	0.000000	0.000000	0.014286	0.000000	0.008621	0.000000	0.000000	0.004831	0.015873	0.102041	0.017241	0.010309	0.027027	0.000000	0.000000	0.010929	0.000000	0.000000	0.000000
XM_123482.1	0.066852	0.051724	0.000000	0.000000	0.051020	0.000000	0.000000	0.009346	0.003030	0.000000	0.051282	0.000000	0.002786	0.000000	0.000000	0.000000	0.000000	0.000000	0.000000	0.019737	0.000000	0.005797	0.005208	0.000000	0.053659	0.000000	0.000000	0.014286	0.000000	0.008621	0.000000	0.000000	0.004831	0.015873	0.102041	0.017241	0.010309	0.027027	0.000000	0.000000	0.010929	0.000000	0.000000	0.000000
XM_148707.1	0.066852	0.051724	0.000000	0.000000	0.051020	0.000000	0.000000	0.009346	0.003030	0.000000	0.051282	0.000000	0.002786	0.000000	0.000000	0.000000	0.000000	0.000000	0.000000	0.019737	0.000000	0.005797	0.005208	0.000000	0.053659	0.000000	0.000000	0.014286	0.000000	0.008621	0.000000	0.000000	0.004831	0.015873	0.102041	0.017241	0.010309	0.027027	0.000000	0.000000	0.010929	0.000000	0.000000	0.000000
XM_123957.1	0.066852	0.051724	0.000000	0.000000	0.051020	0.000000	0.000000	0.009346	0.003030	0.000000	0.051282	0.000000	0.002786	0.000000	0.000000	0.000000	0.000000	0.000000	0.000000	0.019737	0.000000	0.005797	0.007813	0.000000	0.053659	0.000000	0.000000	0.014286	0.000000	0.008621	0.000000	0.000000	0.004831	0.015873	0.102041	0.017241	0.010309	0.027027	0.000000	0.000000	0.010929	0.000000	0.000000	0.000000
XM_141819.1	0.066852	0.051724	0.000000	0.000000	0.051020	0.000000	0.000000	0.009346	0.003030	0.000000	0.051282	0.000000	0.002786	0.000000	0.000000	0.000000	0.000000	0.000000	0.000000	0.019737	0.000000	0.005797	0.007813	0.000000	0.053659	0.000000	0.000000	0.014286	0.000000	0.008621	0.000000	0.000000	0.004831	0.015873	0.102041	0.017241	0.010309	0.027027	0.000000	0.000000	0.010929	0.000000	0.000000	0.000000
XM_141758.1	0.069638	0.051724	0.000000	0.000000	0.051020	0.000000	0.000000	0.009346	0.003030	0.000000	0.051282	0.000000	0.002786	0.000000	0.000000	0.000000	0.000000	0.000000	0.000000	0.019737	0.000000	0.005797	0.007813	0.000000	0.053659	0.000000	0.000000	0.014286	0.000000	0.008621	0.000000	0.000000	0.004831	0.015873	0.102041	0.017241	0.010309	0.027027	0.000000	0.000000	0.010929	0.000000	0.000000	0.000000
XM_146027.1	0.069638	0.051724	0.000000	0.000000	0.051020	0.000000	0.000000	0.009346	0.003030	0.000000	0.051282	0.000000	0.002786	0.000000	0.000000	0.000000	0.000000	0.000000	0.000000	0.019737	0.000000	0.005797	0.007813	0.000000	0.053659	0.000000	0.000000	0.014286	0.000000	0.008621	0.000000	0.000000	0.004831	0.015873	0.102041	0.017241	0.010309	0.027027	0.000000	0.000000	0.010929	0.000000	0.000000	0.000000
XM_140403.1	0.069638	0.051724	0.000000	0.000000	0.045918	0.000000	0.000000	0.009346	0.003030	0.000000	0.051282	0.000000	0.002786	0.000000	0.000000	0.000000	0.000000	0.000000	0.000000	0.019737	0.000000	0.005797	0.007813	0.000000	0.053659	0.000000	0.000000	0.014286	0.000000	0.008621	0.000000	0.000000	0.004831	0.015873	0.102041	0.017241	0.010309	0.027027	0.000000	0.000000	0.010929	0.000000	0.000000	0.000000
XM_131330.1	0.069638	0.051724	0.000000	0.000000	0.045918	0.000000	0.000000	0.009346	0.003030	0.000000	0.051282	0.000000	0.002786	0.000000	0.000000	0.000000	0.000000	0.000000	0.000000	0.019737	0.000000	0.005797	0.007813	0.000000	0.053659	0.000000	0.000000	0.014286	0.000000	0.008621	0.000000	0.000000	0.004831	0.015873	0.102041	0.017241	0.010309	0.027027	0.000000	0.000000	0.010929	0.000000	0.000000	0.000000
XM_123302.1	0.072423	0.051724	0.000000	0.000000	0.051020	0.000000	0.000000	0.009346	0.003030	0.000000	0.051282	0.000000	0.002786	0.000000	0.000000	0.000000	0.000000	0.000000	0.000000	0.019737	0.000000	0.005797	0.007813	0.000000	0.053659	0.000000	0.000000	0.014286	0.000000	0.008621	0.000000	0.000000	0.004831	0.015873	0.102041	0.017241	0.010309	0.027027	0.000000	0.000000	0.010929	0.000000	0.000000	0.000000
XM_145944.1	0.072423	0.051724	0.000000	0.000000	0.051020	0.000000	0.000000	0.009346	0.003030	0.000000	0.051282	0.000000	0.002786	0.000000	0.000000	0.000000	0.000000	0.000000	0.000000	0.019737	0.000000	0.005797	0.007813	0.000000	0.053659	0.000000	0.000000	0.014286	0.000000	0.008621	0.000000	0.000000	0.004831	0.015873	0.102041	0.017241	0.010309	0.027027	0.000000	0.000000	0.010929	0.000000	0.000000	0.000000
XM_150085.1	0.075209	0.051724	0.000000	0.000000	0.051020	0.000000	0.000000	0.009346	0.003030	0.000000	0.051282	0.000000	0.002786	0.000000	0.000000	0.000000	0.000000	0.000000	0.000000	0.019737	0.000000	0.002899	0.007813	0.000000	0.053659	0.000000	0.000000	0.014286	0.000000	0.008621	0.000000	0.000000	0.004831	0.015873	0.102041	0.017241	0.010309	0.027027	0.000000	0.000000	0.005464	0.000000	0.000000	0.000000
XM_134250.1	0.075209	0.051724	0.000000	0.000000	0.051020	0.000000	0.000000	0.009346	0.003030	0.000000	0.051282	0.000000	0.002786	0.000000	0.000000	0.000000	0.000000	0.000000	0.000000	0.019737	0.000000	0.002899	0.007813	0.000000	0.053659	0.000000	0.000000	0.014286	0.000000	0.008621	0.000000	0.000000	0.004831	0.015873	0.102041	0.017241	0.010309	0.027027	0.000000	0.000000	0.005464	0.000000	0.000000	0.000000
XM_125096.1	0.075209	0.051724	0.000000	0.000000	0.051020	0.000000	0.000000	0.009346	0.003030	0.000000	0.051282	0.000000	0.002786	0.000000	0.000000	0.000000	0.000000	0.000000	0.000000	0.019737	0.000000	0.005797	0.007813	0.000000	0.053659	0.000000	0.000000	0.014286	0.000000	0.008621	0.000000	0.000000	0.004831	0.015873	0.102041	0.017241	0.010309	0.018018	0.000000	0.000000	0.005464	0.000000	0.000000	0.000000
XM_147236.1	0.077994	0.051724	0.000000	0.000000	0.051020	0.000000	0.000000	0.009346	0.003030	0.000000	0.051282	0.000000	0.002786	0.000000	0.000000	0.000000	0.000000	0.000000	0.000000	0.019737	0.000000	0.005797	0.007813	0.000000	0.058537	0.000000	0.000000	0.014286	0.000000	0.008621	0.000000	0.000000	0.004831	0.015873	0.102041	0.017241	0.010309	0.018018	0.000000	0.000000	0.005464	0.000000	0.000000	0.000000
XM_135649.1	0.077994	0.051724	0.000000	0.000000	0.051020	0.000000	0.000000	0.009346	0.003030	0.000000	0.051282	0.000000	0.002786	0.000000	0.000000	0.000000	0.000000	0.000000	0.000000	0.019737	0.000000	0.005797	0.007813	0.000000	0.058537	0.000000	0.000000	0.014286	0.000000	0.008621	0.000000	0.000000	0.004831	0.015873	0.102041	0.017241	0.010309	0.027027	0.000000	0.000000	0.005464	0.000000	0.000000	0.000000
XM_125258.1	0.077994	0.051724	0.000000	0.000000	0.051020	0.000000	0.000000	0.009346	0.003030	0.000000	0.051282	0.000000	0.002786	0.000000	0.000000	0.000000	0.000000	0.000000	0.000000	0.019737	0.000000	0.005797	0.007813	0.000000	0.058537	0.000000	0.000000	0.014286	0.000000	0.008621	0.000000	0.000000	0.004831	0.015873	0.102041	0.017241	0.010309	0.027027	0.000000	0.000000	0.005464	0.000000	0.000000	0.000000
XM_122742.1	0.077994	0.051724	0.000000	0.000000	0.051020	0.000000	0.000000	0.009346	0.003030	0.000000	0.051282	0.000000	0.002786	0.000000	0.000000	0.000000	0.000000	0.000000	0.000000	0.019737	0.000000	0.005797	0.007813	0.000000	0.058537	0.000000	0.000000	0.014286	0.000000	0.008621	0.000000	0.000000	0.004831	0.031746	0.102041	0.017241	0.010309	0.027027	0.000000	0.000000	0.005464	0.000000	0.000000	0.000000
XM_125266.1	0.077994	0.051724	0.000000	0.000000	0.051020	0.000000	0.000000	0.009346	0.003030	0.000000	0.051282	0.000000	0.002786	0.000000	0.000000	0.000000	0.000000	0.000000	0.000000	0.019737	0.000000	0.005797	0.007813	0.000000	0.058537	0.000000	0.000000	0.014286	0.000000	0.008621	0.000000	0.000000	0.004831	0.031746	0.102041	0.017241	0.010309	0.027027	0.000000	0.000000	0.005464	0.000000	0.000000	0.000000
XM_128107.1	0.077994	0.051724	0.000000	0.000000	0.051020	0.000000	0.000000	0.009346	0.003030	0.000000	0.051282	0.000000	0.002786	0.000000	0.000000	0.000000	0.000000	0.000000	0.000000	0.019737	0.000000	0.005797	0.007813	0.000000	0.058537	0.000000	0.000000	0.014286	0.000000	0.008621	0.000000	0.000000	0.004831	0.031746	0.102041	0.017241	0.010309	0.027027	0.000000	0.000000	0.005464	0.000000	0.000000	0.000000
XM_134043.1	0.077994	0.051724	0.000000	0.000000	0.051020	0.000000	0.000000	0.009346	0.003030	0.000000	0.051282	0.000000	0.002786	0.000000	0.000000	0.000000	0.000000	0.000000	0.000000	0.019737	0.000000	0.005797	0.007813	0.000000	0.058537	0.000000	0.000000	0.014286	0.000000	0.008621	0.000000	0.000000	0.004831	0.031746	0.102041	0.017241	0.010309	0.027027	0.000000	0.000000	0.005464	0.000000	0.000000	0.000000
XM_139721.1	0.077994	0.051724	0.000000	0.000000	0.051020	0.000000	0.000000	0.009346	0.003030	0.000000	0.051282	0.000000	0.002786	0.000000	0.000000	0.000000	0.000000	0.000000	0.000000	0.019737	0.000000	0.005797	0.007813	0.000000	0.058537	0.000000	0.000000	0.014286	0.000000	0.008621	0.000000	0.000000	0.004831	0.031746	0.102041	0.017241	0.010309	0.027027	0.000000	0.000000	0.005464	0.000000	0.000000	0.000000
XM_142995.1	0.077994	0.051724	0.000000	0.000000	0.051020	0.000000	0.000000	0.009346	0.003030	0.000000	0.051282	0.000000	0.002786	0.000000	0.000000	0.000000	0.000000	0.000000	0.000000	0.019737	0.000000	0.005797	0.007813	0.000000	0.058537	0.000000	0.000000	0.014286	0.000000	0.008621	0.000000	0.000000	0.004831	0.031746	0.102041	0.017241	0.010309	0.027027	0.000000	0.000000	0.005464	0.000000	0.000000	0.000000
XM_131522.1	0.077994	0.051724	0.000000	0.000000	0.051020	0.000000	0.000000	0.009346	0.003030	0.000000	0.051282	0.000000	0.002786	0.000000	0.000000	0.000000	0.000000	0.000000	0.000000	0.019737	0.000000	0.005797	0.007813	0.000000	0.058537	0.000000	0.000000	0.014286	0.000000	0.008621	0.000000	0.000000	0.004831	0.031746	0.102041	0.017241	0.010309	0.027027	0.000000	0.000000	0.005464	0.000000	0.000000	0.000000
XM_132552.1	0.077994	0.051724	0.000000	0.000000	0.051020	0.000000	0.000000	0.009346	0.003030	0.000000	0.051282	0.000000	0.002786	0.000000	0.000000	0.000000	0.000000	0.000000	0.000000	0.019737	0.000000	0.005797	0.007813	0.000000	0.058537	0.000000	0.000000	0.014286	0.000000	0.008621	0.000000	0.000000	0.004831	0.031746	0.102041	0.017241	0.010309	0.027027	0.000000	0.000000	0.005464	0.000000	0.000000	0.000000
XM_149728.1	0.077994	0.051724	0.000000	0.000000	0.051020	0.000000	0.000000	0.009346	0.003030	0.000000	0.051282	0.000000	0.002786	0.000000	0.000000	0.000000	0.000000	0.000000	0.000000	0.019737	0.000000	0.005797	0.007813	0.000000	0.058537	0.000000	0.000000	0.014286	0.000000	0.008621	0.000000	0.000000	0.004831	0.031746	0.102041	0.017241	0.010309	0.027027	0.000000	0.000000	0.005464	0.000000	0.000000	0.000000
XM_122245.1	0.077994	0.051724	0.000000	0.000000	0.051020	0.000000	0.000000	0.009346	0.003030	0.000000	0.051282	0.000000	0.002786	0.000000	0.000000	0.000000	0.000000	0.000000	0.000000	0.019737	0.000000	0.005797	0.007813	0.000000	0.058537	0.000000	0.000000	0.014286	0.000000	0.008621	0.000000	0.000000	0.004831	0.031746	0.081633	0.017241	0.010309	0.027027	0.000000	0.000000	0.005464	0.000000	0.000000	0.000000
XM_145455.1	0.077994	0.051724	0.000000	0.000000	0.051020	0.000000	0.000000	0.009346	0.003030	0.000000	0.051282	0.000000	0.002786	0.000000	0.000000	0.000000	0.000000	0.000000	0.000000	0.019737	0.000000	0.005797	0.007813	0.000000	0.058537	0.000000	0.000000	0.014286	0.000000	0.008621	0.000000	0.000000	0.004831	0.031746	0.081633	0.017241	0.010309	0.027027	0.000000	0.000000	0.005464	0.000000	0.000000	0.000000
XM_125894.1	0.077994	0.051724	0.000000	0.000000	0.051020	0.000000	0.000000	0.009346	0.003030	0.000000	0.051282	0.000000	0.002786	0.000000	0.000000	0.000000	0.000000	0.000000	0.000000	0.019737	0.000000	0.005797	0.007813	0.000000	0.058537	0.000000	0.000000	0.014286	0.000000	0.008621	0.000000	0.000000	0.004831	0.031746	0.081633	0.017241	0.010309	0.027027	0.000000	0.000000	0.005464	0.000000	0.000000	0.000000
XM_138552.1	0.077994	0.051724	0.000000	0.000000	0.051020	0.000000	0.000000	0.009346	0.003030	0.000000	0.051282	0.000000	0.002786	0.000000	0.000000	0.000000	0.000000	0.000000	0.000000	0.013158	0.000000	0.005797	0.007813	0.000000	0.058537	0.000000	0.000000	0.014286	0.000000	0.008621	0.000000	0.000000	0.004831	0.031746	0.081633	0.017241	0.010309	0.027027	0.000000	0.000000	0.005464	0.000000	0.000000	0.000000
XM_138557.1	0.077994	0.051724	0.000000	0.000000	0.051020	0.000000	0.000000	0.009346	0.003030	0.000000	0.051282	0.000000	0.002786	0.000000	0.000000	0.000000	0.000000	0.000000	0.000000	0.013158	0.000000	0.005797	0.007813	0.000000	0.058537	0.000000	0.000000	0.014286	0.000000	0.008621	0.000000	0.000000	0.004831	0.031746	0.081633	0.017241	0.010309	0.027027	0.000000	0.000000	0.005464	0.000000	0.000000	0.000000
XM_138473.1	0.077994	0.051724	0.000000	0.000000	0.051020	0.000000	0.000000	0.009346	0.003030	0.000000	0.051282	0.000000	0.002786	0.000000	0.000000	0.000000	0.000000	0.000000	0.000000	0.013158	0.000000	0.005797	0.007813	0.000000	0.058537	0.000000	0.000000	0.014286	0.000000	0.008621	0.000000	0.000000	0.004831	0.031746	0.081633	0.017241	0.010309	0.027027	0.000000	0.000000	0.005464	0.000000	0.000000	0.000000
XM_144759.1	0.077994	0.051724	0.000000	0.000000	0.051020	0.000000	0.000000	0.009346	0.003030	0.000000	0.051282	0.000000	0.002786	0.000000	0.000000	0.000000	0.000000	0.000000	0.000000	0.019737	0.000000	0.005797	0.005208	0.000000	0.058537	0.000000	0.000000	0.014286	0.000000	0.008621	0.000000	0.000000	0.004831	0.031746	0.081633	0.017241	0.010309	0.027027	0.000000	0.000000	0.005464	0.000000	0.000000	0.000000
XM_129519.1	0.077994	0.051724	0.000000	0.000000	0.051020	0.000000	0.000000	0.009346	0.003030	0.000000	0.042735	0.000000	0.002786	0.000000	0.000000	0.000000	0.000000	0.000000	0.000000	0.019737	0.000000	0.005797	0.007813	0.000000	0.058537	0.000000	0.000000	0.014286	0.000000	0.008621	0.000000	0.000000	0.004831	0.031746	0.081633	0.017241	0.010309	0.027027	0.000000	0.000000	0.000000	0.000000	0.000000	0.000000
XM_129520.1	0.077994	0.051724	0.000000	0.000000	0.051020	0.000000	0.000000	0.009346	0.003030	0.000000	0.042735	0.000000	0.002786	0.000000	0.000000	0.000000	0.000000	0.000000	0.000000	0.019737	0.000000	0.005797	0.007813	0.000000	0.058537	0.000000	0.000000	0.014286	0.000000	0.008621	0.000000	0.000000	0.004831	0.031746	0.081633	0.017241	0.010309	0.027027	0.000000	0.000000	0.000000	0.000000	0.000000	0.000000
XM_129517.1	0.077994	0.051724	0.000000	0.000000	0.051020	0.000000	0.000000	0.009346	0.003030	0.000000	0.042735	0.000000	0.002786	0.000000	0.000000	0.000000	0.000000	0.000000	0.000000	0.019737	0.000000	0.005797	0.007813	0.000000	0.058537	0.000000	0.000000	0.014286	0.000000	0.008621	0.000000	0.000000	0.004831	0.031746	0.061224	0.017241	0.010309	0.027027	0.000000	0.000000	0.000000	0.000000	0.000000	0.000000
XM_129518.1	0.077994	0.051724	0.000000	0.000000	0.051020	0.000000	0.000000	0.009346	0.003030	0.000000	0.042735	0.000000	0.002786	0.000000	0.000000	0.000000	0.000000	0.000000	0.000000	0.019737	0.000000	0.005797	0.007813	0.000000	0.058537	0.000000	0.000000	0.014286	0.000000	0.008621	0.000000	0.000000	0.004831	0.031746	0.061224	0.017241	0.010309	0.027027	0.000000	0.000000	0.000000	0.000000	0.000000	0.000000
XM_129515.1	0.077994	0.051724	0.000000	0.000000	0.051020	0.000000	0.000000	0.009346	0.003030	0.000000	0.042735	0.000000	0.002786	0.000000	0.000000	0.000000	0.000000	0.000000	0.000000	0.019737	0.000000	0.005797	0.007813	0.000000	0.058537	0.000000	0.000000	0.014286	0.000000	0.008621	0.000000	0.000000	0.004831	0.031746	0.061224	0.017241	0.010309	0.027027	0.000000	0.000000	0.000000	0.000000	0.000000	0.000000
XM_130422.1	0.077994	0.051724	0.000000	0.000000	0.051020	0.000000	0.000000	0.009346	0.003030	0.000000	0.042735	0.000000	0.002786	0.000000	0.000000	0.000000	0.000000	0.000000	0.000000	0.019737	0.000000	0.005797	0.007813	0.000000	0.058537	0.000000	0.000000	0.014286	0.000000	0.008621	0.000000	0.000000	0.004831	0.031746	0.061224	0.000000	0.010309	0.027027	0.000000	0.000000	0.000000	0.000000	0.000000	0.000000
XM_134737.1	0.075209	0.051724	0.000000	0.000000	0.051020	0.000000	0.000000	0.009346	0.003030	0.000000	0.051282	0.000000	0.002786	0.000000	0.000000	0.000000	0.000000	0.000000	0.000000	0.019737	0.000000	0.005797	0.007813	0.000000	0.058537	0.000000	0.000000	0.014286	0.000000	0.008621	0.000000	0.000000	0.004831	0.031746	0.061224	0.000000	0.000000	0.027027	0.000000	0.000000	0.000000	0.000000	0.000000	0.000000
XM_130127.1	0.075209	0.051724	0.000000	0.000000	0.051020	0.000000	0.000000	0.009346	0.003030	0.000000	0.051282	0.000000	0.002786	0.000000	0.000000	0.000000	0.000000	0.000000	0.000000	0.019737	0.000000	0.005797	0.007813	0.000000	0.058537	0.000000	0.000000	0.000000	0.000000	0.008621	0.000000	0.000000	0.000000	0.031746	0.061224	0.000000	0.010309	0.027027	0.000000	0.000000	0.000000	0.000000	0.000000	0.000000
XM_122576.1	0.075209	0.051724	0.000000	0.000000	0.045918	0.000000	0.000000	0.009346	0.003030	0.000000	0.051282	0.000000	0.002786	0.000000	0.000000	0.000000	0.000000	0.000000	0.000000	0.019737	0.000000	0.005797	0.007813	0.000000	0.058537	0.000000	0.000000	0.014286	0.000000	0.008621	0.000000	0.000000	0.004831	0.031746	0.061224	0.000000	0.010309	0.027027	0.000000	0.000000	0.000000	0.000000	0.000000	0.000000
XM_128286.1	0.075209	0.051724	0.000000	0.000000	0.051020	0.000000	0.000000	0.009346	0.003030	0.000000	0.051282	0.000000	0.002786	0.000000	0.000000	0.000000	0.000000	0.000000	0.000000	0.019737	0.000000	0.005797	0.007813	0.000000	0.058537	0.000000	0.000000	0.014286	0.000000	0.008621	0.000000	0.000000	0.004831	0.031746	0.061224	0.000000	0.010309	0.027027	0.000000	0.000000	0.000000	0.000000	0.000000	0.000000
XM_124444.1	0.075209	0.051724	0.000000	0.000000	0.051020	0.000000	0.000000	0.009346	0.003030	0.000000	0.051282	0.000000	0.002786	0.000000	0.000000	0.000000	0.000000	0.000000	0.000000	0.019737	0.000000	0.005797	0.007813	0.000000	0.058537	0.000000	0.000000	0.014286	0.000000	0.008621	0.000000	0.000000	0.004831	0.031746	0.061224	0.000000	0.010309	0.027027	0.000000	0.000000	0.000000	0.000000	0.000000	0.000000
XM_130893.1	0.075209	0.051724	0.000000	0.000000	0.051020	0.000000	0.000000	0.009346	0.003030	0.000000	0.051282	0.000000	0.002786	0.000000	0.000000	0.000000	0.000000	0.000000	0.000000	0.019737	0.000000	0.005797	0.007813	0.000000	0.058537	0.000000	0.000000	0.014286	0.000000	0.008621	0.000000	0.000000	0.004831	0.031746	0.061224	0.000000	0.010309	0.027027	0.000000	0.000000	0.000000	0.000000	0.000000	0.000000
XM_127489.1	0.072423	0.051724	0.000000	0.000000	0.051020	0.000000	0.000000	0.009346	0.003030	0.000000	0.051282	0.000000	0.002786	0.000000	0.000000	0.000000	0.000000	0.000000	0.000000	0.019737	0.000000	0.005797	0.007813	0.000000	0.058537	0.000000	0.000000	0.014286	0.000000	0.008621	0.000000	0.000000	0.004831	0.031746	0.061224	0.000000	0.010309	0.027027	0.000000	0.000000	0.000000	0.000000	0.000000	0.000000
XM_127426.1	0.072423	0.051724	0.000000	0.000000	0.051020	0.000000	0.000000	0.009346	0.003030	0.000000	0.051282	0.000000	0.002786	0.000000	0.000000	0.000000	0.000000	0.000000	0.000000	0.019737	0.000000	0.005797	0.007813	0.000000	0.058537	0.000000	0.000000	0.014286	0.000000	0.008621	0.000000	0.000000	0.004831	0.031746	0.061224	0.000000	0.010309	0.027027	0.000000	0.000000	0.000000	0.000000	0.000000	0.000000
XM_124950.1	0.072423	0.051724	0.000000	0.000000	0.051020	0.000000	0.000000	0.009346	0.003030	0.000000	0.051282	0.000000	0.002786	0.000000	0.000000	0.000000	0.000000	0.000000	0.000000	0.019737	0.000000	0.005797	0.007813	0.000000	0.058537	0.000000	0.000000	0.014286	0.000000	0.008621	0.000000	0.000000	0.004831	0.031746	0.061224	0.000000	0.010309	0.027027	0.000000	0.000000	0.000000	0.000000	0.000000	0.000000
XM_135140.1	0.072423	0.051724	0.000000	0.000000	0.051020	0.000000	0.000000	0.009346	0.003030	0.000000	0.051282	0.000000	0.002786	0.000000	0.000000	0.000000	0.000000	0.000000	0.000000	0.019737	0.000000	0.005797	0.007813	0.000000	0.058537	0.000000	0.000000	0.014286	0.000000	0.008621	0.000000	0.000000	0.004831	0.031746	0.061224	0.000000	0.010309	0.027027	0.000000	0.000000	0.000000	0.000000	0.000000	0.000000
XM_123878.1	0.075209	0.051724	0.000000	0.000000	0.051020	0.000000	0.000000	0.009346	0.003030	0.000000	0.051282	0.000000	0.002786	0.000000	0.000000	0.000000	0.000000	0.000000	0.000000	0.019737	0.000000	0.005797	0.007813	0.000000	0.058537	0.000000	0.000000	0.014286	0.000000	0.008621	0.000000	0.000000	0.004831	0.031746	0.061224	0.000000	0.010309	0.027027	0.000000	0.000000	0.000000	0.000000	0.000000	0.000000
XM_132382.1	0.075209	0.051724	0.000000	0.000000	0.051020	0.000000	0.000000	0.009346	0.003030	0.000000	0.051282	0.000000	0.002786	0.000000	0.000000	0.000000	0.000000	0.000000	0.000000	0.019737	0.000000	0.005797	0.007813	0.000000	0.058537	0.000000	0.000000	0.014286	0.000000	0.008621	0.000000	0.000000	0.004831	0.031746	0.061224	0.000000	0.010309	0.027027	0.000000	0.000000	0.000000	0.000000	0.000000	0.000000
XM_142775.1	0.075209	0.051724	0.000000	0.000000	0.051020	0.000000	0.000000	0.009346	0.003030	0.000000	0.051282	0.000000	0.002786	0.000000	0.000000	0.000000	0.000000	0.000000	0.000000	0.019737	0.000000	0.005797	0.007813	0.000000	0.058537	0.000000	0.000000	0.014286	0.000000	0.008621	0.000000	0.000000	0.004831	0.031746	0.061224	0.000000	0.010309	0.027027	0.000000	0.000000	0.000000	0.000000	0.000000	0.000000
XM_127878.1	0.075209	0.051724	0.000000	0.000000	0.051020	0.000000	0.000000	0.009346	0.003030	0.000000	0.051282	0.000000	0.002786	0.000000	0.000000	0.000000	0.000000	0.000000	0.000000	0.019737	0.000000	0.005797	0.007813	0.000000	0.063415	0.000000	0.000000	0.014286	0.000000	0.008621	0.000000	0.000000	0.004831	0.031746	0.061224	0.000000	0.010309	0.027027	0.000000	0.000000	0.000000	0.000000	0.000000	0.000000
XM_126140.1	0.077994	0.068966	0.000000	0.000000	0.051020	0.000000	0.000000	0.009346	0.003030	0.000000	0.051282	0.000000	0.002786	0.000000	0.000000	0.000000	0.000000	0.000000	0.000000	0.019737	0.000000	0.005797	0.007813	0.000000	0.063415	0.000000	0.000000	0.014286	0.000000	0.008621	0.000000	0.000000	0.004831	0.031746	0.061224	0.000000	0.010309	0.027027	0.000000	0.000000	0.000000	0.000000	0.000000	0.000000
XM_125521.1	0.077994	0.068966	0.000000	0.000000	0.051020	0.000000	0.000000	0.009346	0.003030	0.000000	0.051282	0.000000	0.002786	0.000000	0.000000	0.000000	0.000000	0.000000	0.000000	0.019737	0.000000	0.005797	0.007813	0.000000	0.063415	0.000000	0.000000	0.014286	0.000000	0.008621	0.000000	0.000000	0.004831	0.031746	0.061224	0.000000	0.010309	0.027027	0.000000	0.000000	0.000000	0.000000	0.000000	0.000000
XM_135138.1	0.075209	0.068966	0.000000	0.000000	0.051020	0.000000	0.000000	0.009346	0.003030	0.000000	0.051282	0.000000	0.002786	0.000000	0.000000	0.000000	0.000000	0.000000	0.000000	0.019737	0.000000	0.005797	0.007813	0.000000	0.058537	0.000000	0.000000	0.014286	0.000000	0.008621	0.000000	0.000000	0.004831	0.031746	0.061224	0.000000	0.010309	0.027027	0.000000	0.000000	0.000000	0.000000	0.000000	0.000000
XM_133039.1	0.080780	0.068966	0.000000	0.000000	0.051020	0.000000	0.000000	0.009346	0.003030	0.000000	0.051282	0.000000	0.002786	0.000000	0.000000	0.000000	0.000000	0.000000	0.000000	0.019737	0.000000	0.005797	0.007813	0.000000	0.063415	0.000000	0.000000	0.014286	0.000000	0.008621	0.000000	0.000000	0.004831	0.031746	0.061224	0.000000	0.010309	0.027027	0.000000	0.000000	0.000000	0.000000	0.000000	0.000000
XM_127074.1	0.080780	0.068966	0.000000	0.000000	0.051020	0.000000	0.000000	0.009346	0.003030	0.000000	0.051282	0.000000	0.002786	0.000000	0.000000	0.000000	0.000000	0.000000	0.000000	0.019737	0.000000	0.005797	0.007813	0.000000	0.063415	0.000000	0.000000	0.014286	0.000000	0.008621	0.000000	0.000000	0.004831	0.031746	0.061224	0.000000	0.010309	0.027027	0.000000	0.000000	0.000000	0.000000	0.000000	0.000000
XM_132951.1	0.077994	0.068966	0.000000	0.000000	0.051020	0.000000	0.000000	0.009346	0.003030	0.000000	0.051282	0.000000	0.002786	0.000000	0.000000	0.000000	0.000000	0.000000	0.000000	0.019737	0.000000	0.005797	0.007813	0.000000	0.063415	0.000000	0.000000	0.014286	0.000000	0.008621	0.000000	0.000000	0.004831	0.031746	0.061224	0.000000	0.010309	0.027027	0.000000	0.000000	0.000000	0.000000	0.000000	0.000000
XM_135013.1	0.075209	0.068966	0.000000	0.000000	0.051020	0.000000	0.000000	0.009346	0.003030	0.000000	0.051282	0.000000	0.002786	0.000000	0.000000	0.000000	0.000000	0.000000	0.000000	0.019737	0.000000	0.005797	0.007813	0.000000	0.058537	0.000000	0.000000	0.014286	0.000000	0.008621	0.000000	0.000000	0.004831	0.031746	0.061224	0.000000	0.010309	0.027027	0.000000	0.000000	0.000000	0.000000	0.000000	0.000000
XM_124161.1	0.077994	0.068966	0.000000	0.000000	0.051020	0.000000	0.000000	0.009346	0.003030	0.000000	0.051282	0.000000	0.002786	0.000000	0.000000	0.000000	0.000000	0.000000	0.000000	0.019737	0.000000	0.005797	0.007813	0.000000	0.063415	0.000000	0.000000	0.014286	0.000000	0.008621	0.000000	0.000000	0.004831	0.031746	0.061224	0.000000	0.010309	0.027027	0.000000	0.000000	0.000000	0.000000	0.000000	0.000000
XM_131229.1	0.077994	0.068966	0.000000	0.000000	0.051020	0.000000	0.000000	0.000000	0.000000	0.000000	0.051282	0.000000	0.002786	0.000000	0.000000	0.000000	0.000000	0.000000	0.000000	0.019737	0.000000	0.005797	0.007813	0.000000	0.063415	0.000000	0.000000	0.014286	0.000000	0.008621	0.000000	0.000000	0.004831	0.031746	0.061224	0.000000	0.010309	0.027027	0.000000	0.000000	0.000000	0.000000	0.000000	0.000000
XM_129260.1	0.077994	0.068966	0.000000	0.000000	0.051020	0.000000	0.000000	0.000000	0.000000	0.000000	0.051282	0.000000	0.002786	0.000000	0.000000	0.000000	0.000000	0.000000	0.000000	0.019737	0.000000	0.005797	0.007813	0.000000	0.063415	0.000000	0.000000	0.014286	0.000000	0.008621	0.000000	0.000000	0.004831	0.031746	0.061224	0.000000	0.010309	0.027027	0.000000	0.000000	0.000000	0.000000	0.000000	0.000000
XM_129363.1	0.077994	0.068966	0.000000	0.000000	0.045918	0.000000	0.000000	0.000000	0.000000	0.000000	0.051282	0.000000	0.002786	0.000000	0.000000	0.000000	0.000000	0.000000	0.000000	0.019737	0.000000	0.005797	0.007813	0.000000	0.063415	0.000000	0.000000	0.014286	0.000000	0.008621	0.000000	0.000000	0.004831	0.031746	0.061224	0.000000	0.010309	0.027027	0.000000	0.000000	0.000000	0.000000	0.000000	0.000000
XM_122416.1	0.075209	0.068966	0.000000	0.000000	0.045918	0.000000	0.000000	0.000000	0.000000	0.000000	0.051282	0.000000	0.002786	0.000000	0.000000	0.000000	0.000000	0.000000	0.000000	0.019737	0.000000	0.005797	0.007813	0.000000	0.058537	0.000000	0.000000	0.014286	0.000000	0.008621	0.000000	0.000000	0.004831	0.031746	0.061224	0.000000	0.010309	0.027027	0.000000	0.000000	0.000000	0.000000	0.000000	0.000000
XM_122803.1	0.077994	0.068966	0.000000	0.000000	0.045918	0.000000	0.000000	0.000000	0.000000	0.000000	0.051282	0.000000	0.002786	0.000000	0.000000	0.000000	0.000000	0.000000	0.000000	0.019737	0.000000	0.005797	0.007813	0.000000	0.063415	0.000000	0.000000	0.014286	0.000000	0.008621	0.000000	0.000000	0.004831	0.031746	0.061224	0.000000	0.010309	0.018018	0.000000	0.000000	0.000000	0.000000	0.000000	0.000000
XM_133263.1	0.077994	0.068966	0.000000	0.000000	0.045918	0.000000	0.000000	0.000000	0.000000	0.000000	0.051282	0.000000	0.002786	0.000000	0.000000	0.000000	0.000000	0.000000	0.000000	0.019737	0.000000	0.005797	0.007813	0.000000	0.063415	0.000000	0.000000	0.014286	0.000000	0.008621	0.000000	0.000000	0.004831	0.031746	0.061224	0.000000	0.010309	0.027027	0.000000	0.000000	0.000000	0.000000	0.000000	0.000000
XM_125855.1	0.077994	0.068966	0.000000	0.000000	0.045918	0.000000	0.000000	0.000000	0.000000	0.000000	0.051282	0.000000	0.000000	0.000000	0.000000	0.000000	0.000000	0.000000	0.000000	0.019737	0.000000	0.005797	0.007813	0.000000	0.063415	0.000000	0.000000	0.014286	0.008696	0.008621	0.000000	0.000000	0.004831	0.015873	0.061224	0.000000	0.010309	0.027027	0.000000	0.000000	0.000000	0.000000	0.000000	0.000000
XM_123030.1	0.077994	0.068966	0.000000	0.000000	0.045918	0.000000	0.000000	0.000000	0.000000	0.000000	0.051282	0.000000	0.002786	0.000000	0.000000	0.000000	0.000000	0.000000	0.000000	0.019737	0.000000	0.005797	0.005208	0.000000	0.063415	0.000000	0.000000	0.014286	0.008696	0.008621	0.000000	0.000000	0.004831	0.031746	0.061224	0.000000	0.010309	0.027027	0.000000	0.000000	0.000000	0.000000	0.000000	0.000000
XM_132568.1	0.072423	0.068966	0.000000	0.000000	0.040816	0.000000	0.000000	0.000000	0.000000	0.000000	0.051282	0.000000	0.002786	0.000000	0.000000	0.000000	0.000000	0.000000	0.000000	0.019737	0.000000	0.005797	0.005208	0.000000	0.058537	0.000000	0.000000	0.014286	0.017391	0.008621	0.000000	0.000000	0.004831	0.031746	0.061224	0.000000	0.010309	0.027027	0.000000	0.000000	0.000000	0.000000	0.000000	0.000000
XM_129761.1	0.075209	0.068966	0.000000	0.000000	0.045918	0.000000	0.000000	0.000000	0.000000	0.000000	0.051282	0.000000	0.002786	0.000000	0.000000	0.000000	0.000000	0.000000	0.000000	0.019737	0.000000	0.005797	0.005208	0.000000	0.063415	0.000000	0.000000	0.014286	0.017391	0.008621	0.000000	0.000000	0.004831	0.031746	0.061224	0.000000	0.010309	0.027027	0.000000	0.000000	0.000000	0.000000	0.000000	0.000000
XM_123145.1	0.075209	0.068966	0.000000	0.000000	0.045918	0.000000	0.000000	0.000000	0.000000	0.000000	0.051282	0.000000	0.002786	0.000000	0.000000	0.000000	0.000000	0.000000	0.000000	0.019737	0.000000	0.005797	0.005208	0.000000	0.063415	0.000000	0.000000	0.014286	0.017391	0.008621	0.000000	0.000000	0.004831	0.031746	0.061224	0.000000	0.010309	0.027027	0.000000	0.000000	0.000000	0.000000	0.000000	0.000000
XM_133053.1	0.075209	0.068966	0.000000	0.000000	0.040816	0.000000	0.000000	0.000000	0.000000	0.000000	0.051282	0.000000	0.002786	0.000000	0.000000	0.000000	0.000000	0.000000	0.000000	0.019737	0.000000	0.005797	0.005208	0.000000	0.063415	0.000000	0.000000	0.014286	0.017391	0.008621	0.000000	0.000000	0.004831	0.031746	0.061224	0.000000	0.010309	0.027027	0.000000	0.000000	0.000000	0.000000	0.000000	0.000000
XM_126589.1	0.075209	0.068966	0.000000	0.000000	0.035714	0.000000	0.000000	0.000000	0.000000	0.000000	0.051282	0.000000	0.002786	0.000000	0.000000	0.000000	0.000000	0.000000	0.000000	0.019737	0.000000	0.005797	0.005208	0.000000	0.063415	0.000000	0.000000	0.014286	0.017391	0.008621	0.000000	0.000000	0.004831	0.031746	0.061224	0.000000	0.010309	0.027027	0.000000	0.000000	0.000000	0.000000	0.000000	0.000000
XM_136049.1	0.075209	0.068966	0.000000	0.000000	0.030612	0.000000	0.000000	0.000000	0.000000	0.000000	0.051282	0.000000	0.002786	0.000000	0.000000	0.000000	0.000000	0.000000	0.000000	0.019737	0.000000	0.005797	0.005208	0.000000	0.063415	0.000000	0.000000	0.014286	0.017391	0.008621	0.000000	0.000000	0.004831	0.031746	0.061224	0.000000	0.010309	0.027027	0.000000	0.000000	0.000000	0.000000	0.000000	0.000000
XM_129337.1	0.075209	0.068966	0.000000	0.000000	0.030612	0.000000	0.000000	0.000000	0.000000	0.000000	0.051282	0.000000	0.002786	0.000000	0.000000	0.000000	0.000000	0.000000	0.000000	0.019737	0.000000	0.005797	0.005208	0.000000	0.063415	0.000000	0.000000	0.014286	0.017391	0.008621	0.000000	0.000000	0.004831	0.031746	0.061224	0.000000	0.010309	0.027027	0.000000	0.000000	0.000000	0.000000	0.000000	0.000000
XM_130386.1	0.075209	0.068966	0.000000	0.000000	0.030612	0.000000	0.000000	0.000000	0.000000	0.000000	0.051282	0.000000	0.002786	0.000000	0.000000	0.000000	0.000000	0.000000	0.000000	0.019737	0.000000	0.005797	0.005208	0.000000	0.063415	0.000000	0.000000	0.014286	0.026087	0.008621	0.000000	0.000000	0.004831	0.031746	0.061224	0.000000	0.010309	0.027027	0.000000	0.000000	0.000000	0.000000	0.000000	0.000000
XM_128485.1	0.075209	0.068966	0.000000	0.000000	0.030612	0.000000	0.000000	0.000000	0.000000	0.000000	0.051282	0.000000	0.002786	0.000000	0.000000	0.000000	0.000000	0.000000	0.000000	0.019737	0.000000	0.005797	0.005208	0.000000	0.063415	0.000000	0.000000	0.014286	0.026087	0.008621	0.000000	0.000000	0.004831	0.031746	0.061224	0.000000	0.010309	0.027027	0.000000	0.000000	0.000000	0.000000	0.000000	0.000000
XM_128718.1	0.075209	0.068966	0.000000	0.000000	0.030612	0.000000	0.000000	0.000000	0.000000	0.000000	0.051282	0.000000	0.002786	0.000000	0.000000	0.000000	0.000000	0.000000	0.000000	0.019737	0.000000	0.005797	0.005208	0.000000	0.063415	0.000000	0.000000	0.014286	0.026087	0.008621	0.000000	0.000000	0.004831	0.031746	0.061224	0.000000	0.010309	0.027027	0.000000	0.000000	0.000000	0.000000	0.000000	0.000000
XM_123952.1	0.072423	0.068966	0.000000	0.000000	0.030612	0.000000	0.000000	0.000000	0.000000	0.000000	0.051282	0.000000	0.002786	0.000000	0.000000	0.000000	0.000000	0.000000	0.000000	0.019737	0.000000	0.005797	0.005208	0.000000	0.063415	0.000000	0.000000	0.014286	0.026087	0.008621	0.000000	0.000000	0.004831	0.031746	0.061224	0.000000	0.010309	0.027027	0.000000	0.000000	0.000000	0.000000	0.000000	0.000000
XM_140887.1	0.075209	0.068966	0.000000	0.000000	0.030612	0.000000	0.000000	0.000000	0.000000	0.000000	0.051282	0.000000	0.002786	0.000000	0.000000	0.000000	0.000000	0.000000	0.000000	0.019737	0.000000	0.005797	0.005208	0.000000	0.063415	0.000000	0.000000	0.014286	0.026087	0.008621	0.000000	0.000000	0.004831	0.031746	0.061224	0.000000	0.010309	0.027027	0.000000	0.000000	0.000000	0.000000	0.000000	0.000000
XM_134815.1	0.072423	0.051724	0.000000	0.000000	0.030612	0.000000	0.000000	0.000000	0.000000	0.000000	0.051282	0.000000	0.002786	0.000000	0.000000	0.000000	0.000000	0.000000	0.000000	0.019737	0.000000	0.005797	0.005208	0.000000	0.058537	0.000000	0.000000	0.014286	0.026087	0.008621	0.000000	0.000000	0.004831	0.031746	0.061224	0.000000	0.010309	0.027027	0.000000	0.000000	0.000000	0.000000	0.000000	0.000000
XM_128019.1	0.069638	0.051724	0.000000	0.000000	0.030612	0.000000	0.000000	0.000000	0.000000	0.000000	0.051282	0.000000	0.002786	0.000000	0.000000	0.000000	0.000000	0.000000	0.000000	0.019737	0.000000	0.005797	0.005208	0.000000	0.053659	0.000000	0.000000	0.014286	0.026087	0.008621	0.000000	0.000000	0.004831	0.031746	0.061224	0.000000	0.010309	0.027027	0.000000	0.000000	0.000000	0.000000	0.000000	0.000000
XM_124163.1	0.069638	0.051724	0.000000	0.000000	0.030612	0.000000	0.000000	0.000000	0.000000	0.000000	0.051282	0.000000	0.002786	0.000000	0.000000	0.000000	0.000000	0.000000	0.000000	0.019737	0.000000	0.005797	0.005208	0.000000	0.058537	0.000000	0.000000	0.014286	0.026087	0.008621	0.000000	0.000000	0.004831	0.031746	0.061224	0.000000	0.010309	0.027027	0.000000	0.000000	0.000000	0.000000	0.000000	0.000000
XM_129200.1	0.066852	0.051724	0.000000	0.000000	0.030612	0.000000	0.000000	0.000000	0.000000	0.000000	0.051282	0.000000	0.002786	0.000000	0.000000	0.000000	0.000000	0.000000	0.000000	0.019737	0.000000	0.005797	0.005208	0.000000	0.053659	0.000000	0.000000	0.014286	0.026087	0.008621	0.000000	0.000000	0.004831	0.031746	0.061224	0.000000	0.010309	0.027027	0.000000	0.000000	0.000000	0.000000	0.000000	0.000000
XM_125187.1	0.069638	0.051724	0.000000	0.000000	0.030612	0.000000	0.000000	0.000000	0.000000	0.000000	0.051282	0.000000	0.002786	0.000000	0.000000	0.000000	0.000000	0.000000	0.000000	0.019737	0.032258	0.005797	0.005208	0.000000	0.058537	0.000000	0.000000	0.014286	0.026087	0.008621	0.000000	0.000000	0.004831	0.031746	0.061224	0.000000	0.010309	0.027027	0.000000	0.000000	0.000000	0.000000	0.000000	0.000000
XM_150093.1	0.066852	0.051724	0.000000	0.000000	0.030612	0.000000	0.000000	0.000000	0.000000	0.000000	0.051282	0.000000	0.002786	0.000000	0.000000	0.000000	0.000000	0.000000	0.000000	0.019737	0.032258	0.005797	0.005208	0.000000	0.053659	0.000000	0.000000	0.014286	0.026087	0.008621	0.000000	0.000000	0.004831	0.031746	0.061224	0.000000	0.010309	0.027027	0.000000	0.000000	0.000000	0.000000	0.000000	0.000000
XM_127941.1	0.066852	0.051724	0.000000	0.000000	0.025510	0.000000	0.000000	0.000000	0.000000	0.000000	0.051282	0.000000	0.002786	0.000000	0.000000	0.000000	0.000000	0.000000	0.000000	0.019737	0.032258	0.005797	0.005208	0.000000	0.053659	0.000000	0.000000	0.014286	0.026087	0.008621	0.000000	0.000000	0.004831	0.031746	0.061224	0.000000	0.010309	0.027027	0.000000	0.000000	0.000000	0.000000	0.000000	0.000000
XM_124651.1	0.066852	0.051724	0.000000	0.000000	0.025510	0.000000	0.000000	0.000000	0.000000	0.000000	0.051282	0.000000	0.002786	0.000000	0.000000	0.000000	0.000000	0.000000	0.000000	0.019737	0.032258	0.005797	0.005208	0.000000	0.053659	0.000000	0.000000	0.014286	0.026087	0.008621	0.000000	0.000000	0.004831	0.031746	0.061224	0.000000	0.010309	0.027027	0.000000	0.000000	0.000000	0.000000	0.000000	0.000000
XM_123993.1	0.066852	0.051724	0.000000	0.000000	0.020408	0.000000	0.000000	0.000000	0.000000	0.000000	0.051282	0.000000	0.002786	0.000000	0.000000	0.000000	0.000000	0.000000	0.000000	0.019737	0.032258	0.005797	0.005208	0.000000	0.053659	0.000000	0.000000	0.014286	0.026087	0.008621	0.000000	0.000000	0.004831	0.031746	0.061224	0.000000	0.010309	0.027027	0.000000	0.000000	0.000000	0.000000	0.000000	0.000000
XM_130471.1	0.066852	0.051724	0.000000	0.000000	0.025510	0.000000	0.000000	0.000000	0.000000	0.000000	0.051282	0.000000	0.002786	0.000000	0.000000	0.000000	0.000000	0.000000	0.000000	0.019737	0.032258	0.005797	0.005208	0.000000	0.053659	0.000000	0.000000	0.014286	0.026087	0.008621	0.000000	0.000000	0.004831	0.031746	0.040816	0.000000	0.010309	0.027027	0.000000	0.000000	0.000000	0.000000	0.000000	0.000000
XM_131616.1	0.064067	0.051724	0.000000	0.000000	0.025510	0.000000	0.000000	0.000000	0.000000	0.000000	0.051282	0.000000	0.002786	0.000000	0.000000	0.000000	0.000000	0.000000	0.000000	0.019737	0.032258	0.005797	0.005208	0.000000	0.053659	0.000000	0.000000	0.014286	0.026087	0.008621	0.000000	0.000000	0.004831	0.031746	0.020408	0.000000	0.020619	0.027027	0.000000	0.000000	0.000000	0.000000	0.000000	0.000000
XM_135248.1	0.064067	0.051724	0.000000	0.000000	0.025510	0.000000	0.000000	0.000000	0.000000	0.000000	0.051282	0.000000	0.002786	0.000000	0.000000	0.000000	0.000000	0.000000	0.000000	0.019737	0.032258	0.005797	0.005208	0.000000	0.053659	0.000000	0.000000	0.014286	0.026087	0.008621	0.000000	0.000000	0.004831	0.031746	0.000000	0.000000	0.020619	0.027027	0.000000	0.000000	0.000000	0.000000	0.000000	0.000000
XM_135267.1	0.064067	0.051724	0.000000	0.000000	0.025510	0.000000	0.000000	0.000000	0.000000	0.000000	0.051282	0.000000	0.002786	0.000000	0.000000	0.000000	0.000000	0.000000	0.000000	0.019737	0.032258	0.005797	0.005208	0.000000	0.053659	0.000000	0.000000	0.014286	0.026087	0.008621	0.000000	0.000000	0.004831	0.031746	0.000000	0.000000	0.020619	0.027027	0.000000	0.000000	0.000000	0.000000	0.000000	0.000000
XM_143564.1	0.066852	0.051724	0.000000	0.000000	0.025510	0.000000	0.000000	0.000000	0.000000	0.000000	0.051282	0.000000	0.002786	0.000000	0.000000	0.000000	0.000000	0.000000	0.000000	0.019737	0.032258	0.005797	0.005208	0.000000	0.053659	0.000000	0.000000	0.014286	0.026087	0.008621	0.000000	0.000000	0.004831	0.031746	0.000000	0.000000	0.020619	0.027027	0.000000	0.000000	0.000000	0.000000	0.000000	0.000000
XM_123904.1	0.064067	0.051724	0.000000	0.000000	0.025510	0.000000	0.000000	0.000000	0.000000	0.000000	0.051282	0.000000	0.002786	0.000000	0.000000	0.000000	0.000000	0.000000	0.000000	0.019737	0.032258	0.005797	0.005208	0.000000	0.053659	0.000000	0.000000	0.014286	0.026087	0.008621	0.000000	0.000000	0.004831	0.031746	0.000000	0.000000	0.020619	0.027027	0.000000	0.000000	0.000000	0.000000	0.000000	0.000000
XM_126473.1	0.058496	0.051724	0.000000	0.000000	0.025510	0.000000	0.000000	0.000000	0.000000	0.000000	0.051282	0.000000	0.002786	0.000000	0.000000	0.000000	0.000000	0.000000	0.000000	0.019737	0.032258	0.005797	0.005208	0.000000	0.048780	0.000000	0.000000	0.014286	0.026087	0.000000	0.000000	0.000000	0.004831	0.031746	0.000000	0.000000	0.020619	0.027027	0.000000	0.000000	0.000000	0.000000	0.000000	0.000000
XM_127737.1	0.061281	0.051724	0.000000	0.000000	0.025510	0.000000	0.000000	0.000000	0.000000	0.000000	0.051282	0.000000	0.002786	0.000000	0.000000	0.000000	0.000000	0.000000	0.000000	0.019737	0.032258	0.005797	0.005208	0.000000	0.053659	0.000000	0.000000	0.014286	0.026087	0.008621	0.000000	0.000000	0.004831	0.031746	0.000000	0.000000	0.020619	0.027027	0.000000	0.000000	0.000000	0.000000	0.000000	0.000000
XM_129420.1	0.061281	0.051724	0.000000	0.000000	0.025510	0.000000	0.000000	0.000000	0.000000	0.000000	0.051282	0.000000	0.002786	0.000000	0.000000	0.000000	0.000000	0.000000	0.000000	0.019737	0.032258	0.005797	0.005208	0.000000	0.053659	0.000000	0.000000	0.014286	0.026087	0.008621	0.000000	0.000000	0.004831	0.031746	0.000000	0.000000	0.020619	0.027027	0.000000	0.000000	0.000000	0.000000	0.000000	0.000000
XM_122454.1	0.058496	0.051724	0.000000	0.000000	0.025510	0.000000	0.000000	0.000000	0.000000	0.000000	0.051282	0.000000	0.002786	0.000000	0.000000	0.000000	0.000000	0.000000	0.000000	0.019737	0.032258	0.005797	0.005208	0.000000	0.048780	0.000000	0.000000	0.014286	0.026087	0.008621	0.000000	0.000000	0.004831	0.031746	0.000000	0.000000	0.020619	0.036036	0.000000	0.000000	0.000000	0.000000	0.000000	0.000000
XM_139863.1	0.052925	0.034483	0.000000	0.000000	0.025510	0.000000	0.000000	0.000000	0.000000	0.000000	0.051282	0.000000	0.002786	0.000000	0.000000	0.000000	0.000000	0.000000	0.000000	0.019737	0.032258	0.005797	0.005208	0.000000	0.043902	0.000000	0.000000	0.014286	0.026087	0.008621	0.000000	0.000000	0.004831	0.031746	0.000000	0.000000	0.020619	0.036036	0.000000	0.000000	0.000000	0.000000	0.000000	0.000000
XM_131160.1	0.055710	0.034483	0.000000	0.000000	0.025510	0.000000	0.000000	0.000000	0.000000	0.000000	0.051282	0.000000	0.002786	0.000000	0.000000	0.000000	0.000000	0.000000	0.000000	0.019737	0.032258	0.005797	0.005208	0.000000	0.043902	0.000000	0.000000	0.014286	0.026087	0.008621	0.000000	0.000000	0.004831	0.031746	0.000000	0.000000	0.020619	0.036036	0.000000	0.000000	0.000000	0.000000	0.000000	0.000000
XM_131469.1	0.055710	0.034483	0.000000	0.000000	0.025510	0.000000	0.000000	0.000000	0.000000	0.000000	0.051282	0.000000	0.002786	0.000000	0.000000	0.000000	0.000000	0.000000	0.000000	0.019737	0.032258	0.005797	0.005208	0.000000	0.043902	0.000000	0.000000	0.014286	0.026087	0.008621	0.000000	0.000000	0.004831	0.031746	0.000000	0.000000	0.020619	0.036036	0.000000	0.000000	0.000000	0.000000	0.000000	0.000000
XM_128337.1	0.055710	0.034483	0.000000	0.000000	0.025510	0.000000	0.000000	0.000000	0.000000	0.000000	0.051282	0.000000	0.002786	0.000000	0.000000	0.000000	0.000000	0.000000	0.000000	0.019737	0.032258	0.005797	0.002604	0.000000	0.043902	0.000000	0.000000	0.014286	0.026087	0.008621	0.000000	0.000000	0.004831	0.031746	0.000000	0.000000	0.020619	0.036036	0.000000	0.000000	0.000000	0.000000	0.000000	0.000000
XM_134709.1	0.055710	0.034483	0.000000	0.000000	0.025510	0.000000	0.000000	0.000000	0.000000	0.000000	0.051282	0.000000	0.002786	0.000000	0.000000	0.000000	0.000000	0.000000	0.000000	0.019737	0.032258	0.005797	0.005208	0.000000	0.043902	0.000000	0.000000	0.014286	0.026087	0.008621	0.000000	0.000000	0.004831	0.031746	0.000000	0.000000	0.020619	0.036036	0.000000	0.000000	0.000000	0.000000	0.000000	0.000000
XM_134524.1	0.052925	0.034483	0.000000	0.000000	0.025510	0.000000	0.000000	0.000000	0.000000	0.000000	0.051282	0.000000	0.002786	0.000000	0.000000	0.000000	0.000000	0.000000	0.000000	0.019737	0.032258	0.005797	0.005208	0.000000	0.043902	0.000000	0.000000	0.014286	0.026087	0.008621	0.000000	0.000000	0.004831	0.031746	0.000000	0.000000	0.020619	0.036036	0.000000	0.000000	0.000000	0.000000	0.000000	0.000000
XM_132635.1	0.055710	0.034483	0.000000	0.000000	0.025510	0.000000	0.000000	0.000000	0.000000	0.000000	0.051282	0.000000	0.002786	0.000000	0.000000	0.000000	0.000000	0.000000	0.000000	0.019737	0.032258	0.005797	0.005208	0.000000	0.043902	0.000000	0.000000	0.014286	0.026087	0.008621	0.000000	0.000000	0.004831	0.031746	0.000000	0.000000	0.020619	0.036036	0.000000	0.000000	0.000000	0.000000	0.000000	0.000000
XM_132831.1	0.055710	0.034483	0.000000	0.000000	0.025510	0.000000	0.000000	0.000000	0.000000	0.000000	0.051282	0.000000	0.002786	0.000000	0.000000	0.000000	0.000000	0.000000	0.000000	0.019737	0.032258	0.005797	0.005208	0.000000	0.043902	0.000000	0.000000	0.014286	0.026087	0.008621	0.000000	0.000000	0.004831	0.031746	0.000000	0.000000	0.020619	0.036036	0.000000	0.000000	0.000000	0.000000	0.000000	0.000000
XM_126193.1	0.058496	0.034483	0.000000	0.000000	0.020408	0.000000	0.000000	0.000000	0.000000	0.000000	0.051282	0.000000	0.002786	0.000000	0.000000	0.000000	0.000000	0.000000	0.000000	0.019737	0.032258	0.005797	0.005208	0.000000	0.043902	0.000000	0.000000	0.014286	0.026087	0.008621	0.000000	0.000000	0.004831	0.031746	0.000000	0.000000	0.020619	0.036036	0.000000	0.000000	0.000000	0.000000	0.000000	0.000000
XM_124180.1	0.055710	0.034483	0.000000	0.000000	0.015306	0.000000	0.000000	0.000000	0.000000	0.000000	0.051282	0.000000	0.002786	0.000000	0.000000	0.000000	0.000000	0.000000	0.000000	0.019737	0.032258	0.005797	0.005208	0.000000	0.043902	0.000000	0.000000	0.014286	0.026087	0.008621	0.000000	0.000000	0.004831	0.031746	0.000000	0.000000	0.020619	0.036036	0.000000	0.000000	0.000000	0.000000	0.000000	0.000000
XM_123259.1	0.061281	0.034483	0.000000	0.000000	0.015306	0.000000	0.000000	0.000000	0.000000	0.000000	0.051282	0.000000	0.002786	0.000000	0.000000	0.000000	0.000000	0.000000	0.000000	0.019737	0.032258	0.005797	0.005208	0.000000	0.043902	0.000000	0.000000	0.014286	0.026087	0.008621	0.000000	0.000000	0.004831	0.031746	0.000000	0.000000	0.020619	0.036036	0.000000	0.000000	0.000000	0.000000	0.000000	0.000000
XM_127578.1	0.058496	0.034483	0.000000	0.000000	0.015306	0.000000	0.000000	0.000000	0.000000	0.000000	0.051282	0.000000	0.002786	0.000000	0.000000	0.000000	0.000000	0.000000	0.000000	0.019737	0.032258	0.005797	0.005208	0.000000	0.043902	0.000000	0.000000	0.014286	0.026087	0.008621	0.000000	0.000000	0.004831	0.031746	0.000000	0.000000	0.020619	0.036036	0.000000	0.000000	0.000000	0.000000	0.000000	0.000000
XM_130269.1	0.061281	0.034483	0.000000	0.000000	0.015306	0.000000	0.000000	0.000000	0.000000	0.000000	0.051282	0.000000	0.002786	0.000000	0.000000	0.000000	0.000000	0.000000	0.000000	0.019737	0.032258	0.002899	0.005208	0.000000	0.043902	0.000000	0.000000	0.014286	0.026087	0.008621	0.000000	0.000000	0.004831	0.031746	0.000000	0.000000	0.020619	0.036036	0.000000	0.000000	0.000000	0.000000	0.000000	0.000000
XM_129583.1	0.061281	0.034483	0.000000	0.000000	0.015306	0.000000	0.000000	0.000000	0.000000	0.000000	0.051282	0.000000	0.002786	0.000000	0.000000	0.000000	0.000000	0.000000	0.000000	0.019737	0.032258	0.000000	0.005208	0.000000	0.043902	0.000000	0.000000	0.014286	0.026087	0.008621	0.000000	0.000000	0.004831	0.031746	0.000000	0.000000	0.020619	0.036036	0.000000	0.000000	0.000000	0.000000	0.000000	0.000000
XM_148374.1	0.058496	0.034483	0.000000	0.000000	0.015306	0.000000	0.000000	0.000000	0.000000	0.000000	0.051282	0.000000	0.002786	0.000000	0.000000	0.000000	0.000000	0.000000	0.000000	0.019737	0.032258	0.000000	0.005208	0.000000	0.039024	0.000000	0.000000	0.014286	0.026087	0.008621	0.000000	0.000000	0.004831	0.031746	0.000000	0.000000	0.020619	0.027027	0.000000	0.000000	0.000000	0.000000	0.000000	0.000000
XM_126174.1	0.061281	0.034483	0.000000	0.000000	0.015306	0.000000	0.000000	0.000000	0.000000	0.000000	0.051282	0.000000	0.002786	0.000000	0.000000	0.000000	0.000000	0.000000	0.000000	0.019737	0.032258	0.000000	0.005208	0.000000	0.043902	0.000000	0.000000	0.014286	0.026087	0.008621	0.000000	0.000000	0.004831	0.031746	0.000000	0.000000	0.020619	0.018018	0.000000	0.000000	0.000000	0.000000	0.000000	0.000000
XM_131336.1	0.061281	0.034483	0.000000	0.000000	0.015306	0.000000	0.000000	0.000000	0.000000	0.000000	0.051282	0.000000	0.002786	0.000000	0.000000	0.000000	0.000000	0.000000	0.000000	0.019737	0.032258	0.000000	0.005208	0.000000	0.043902	0.000000	0.000000	0.014286	0.026087	0.008621	0.000000	0.000000	0.004831	0.031746	0.000000	0.000000	0.020619	0.018018	0.000000	0.000000	0.000000	0.000000	0.000000	0.000000
XM_130385.1	0.061281	0.034483	0.000000	0.000000	0.015306	0.000000	0.000000	0.000000	0.000000	0.000000	0.051282	0.000000	0.002786	0.000000	0.000000	0.000000	0.000000	0.000000	0.000000	0.019737	0.032258	0.000000	0.005208	0.000000	0.043902	0.000000	0.000000	0.014286	0.026087	0.008621	0.000000	0.000000	0.004831	0.015873	0.000000	0.000000	0.020619	0.018018	0.000000	0.000000	0.000000	0.000000	0.000000	0.000000
XM_135862.1	0.061281	0.034483	0.000000	0.000000	0.015306	0.000000	0.000000	0.000000	0.000000	0.000000	0.051282	0.000000	0.002786	0.000000	0.000000	0.000000	0.000000	0.000000	0.000000	0.019737	0.032258	0.000000	0.005208	0.000000	0.043902	0.000000	0.000000	0.014286	0.026087	0.008621	0.000000	0.000000	0.004831	0.031746	0.000000	0.000000	0.020619	0.018018	0.000000	0.000000	0.000000	0.000000	0.000000	0.000000
XM_132390.1	0.061281	0.034483	0.000000	0.000000	0.015306	0.000000	0.000000	0.000000	0.000000	0.000000	0.051282	0.000000	0.002786	0.000000	0.000000	0.000000	0.000000	0.000000	0.000000	0.019737	0.032258	0.000000	0.005208	0.000000	0.043902	0.000000	0.000000	0.014286	0.026087	0.008621	0.000000	0.000000	0.004831	0.031746	0.000000	0.000000	0.020619	0.018018	0.000000	0.000000	0.000000	0.000000	0.000000	0.000000
XM_123517.1	0.061281	0.034483	0.000000	0.000000	0.015306	0.000000	0.000000	0.000000	0.000000	0.000000	0.051282	0.000000	0.002786	0.000000	0.000000	0.000000	0.000000	0.000000	0.000000	0.019737	0.032258	0.000000	0.005208	0.000000	0.043902	0.000000	0.000000	0.014286	0.026087	0.008621	0.000000	0.000000	0.004831	0.031746	0.000000	0.000000	0.020619	0.027027	0.000000	0.000000	0.000000	0.000000	0.000000	0.000000
XM_142734.1	0.061281	0.034483	0.000000	0.000000	0.015306	0.000000	0.000000	0.000000	0.000000	0.000000	0.051282	0.000000	0.002786	0.000000	0.000000	0.000000	0.000000	0.000000	0.000000	0.019737	0.032258	0.000000	0.005208	0.000000	0.043902	0.000000	0.000000	0.014286	0.026087	0.008621	0.000000	0.000000	0.004831	0.031746	0.000000	0.000000	0.020619	0.027027	0.000000	0.000000	0.000000	0.000000	0.000000	0.000000
XM_131774.1	0.061281	0.034483	0.000000	0.000000	0.015306	0.000000	0.000000	0.000000	0.000000	0.000000	0.051282	0.000000	0.002786	0.000000	0.000000	0.000000	0.000000	0.000000	0.000000	0.019737	0.032258	0.000000	0.005208	0.000000	0.043902	0.000000	0.000000	0.014286	0.026087	0.008621	0.000000	0.000000	0.004831	0.031746	0.000000	0.000000	0.020619	0.027027	0.000000	0.000000	0.000000	0.000000	0.000000	0.000000
XM_128025.1	0.061281	0.034483	0.000000	0.000000	0.015306	0.000000	0.000000	0.000000	0.000000	0.000000	0.051282	0.000000	0.002786	0.000000	0.000000	0.000000	0.000000	0.000000	0.000000	0.019737	0.032258	0.000000	0.005208	0.000000	0.043902	0.000000	0.000000	0.014286	0.026087	0.008621	0.000000	0.000000	0.004831	0.031746	0.000000	0.000000	0.020619	0.036036	0.000000	0.000000	0.000000	0.000000	0.000000	0.000000
XM_144478.1	0.061281	0.034483	0.000000	0.000000	0.015306	0.000000	0.000000	0.000000	0.000000	0.000000	0.051282	0.000000	0.002786	0.000000	0.000000	0.000000	0.000000	0.000000	0.000000	0.019737	0.032258	0.000000	0.005208	0.000000	0.043902	0.000000	0.000000	0.014286	0.026087	0.008621	0.000000	0.000000	0.004831	0.031746	0.000000	0.000000	0.020619	0.045045	0.000000	0.000000	0.000000	0.000000	0.000000	0.000000
XM_123228.1	0.061281	0.034483	0.000000	0.000000	0.015306	0.000000	0.000000	0.000000	0.000000	0.000000	0.051282	0.000000	0.002786	0.000000	0.000000	0.000000	0.000000	0.000000	0.000000	0.019737	0.032258	0.000000	0.005208	0.000000	0.043902	0.000000	0.000000	0.014286	0.026087	0.008621	0.000000	0.000000	0.004831	0.031746	0.000000	0.000000	0.020619	0.045045	0.000000	0.000000	0.000000	0.000000	0.000000	0.000000
XM_129350.1	0.061281	0.034483	0.000000	0.000000	0.015306	0.000000	0.000000	0.000000	0.000000	0.000000	0.051282	0.000000	0.002786	0.000000	0.000000	0.000000	0.000000	0.000000	0.000000	0.019737	0.032258	0.000000	0.005208	0.000000	0.043902	0.000000	0.000000	0.014286	0.026087	0.008621	0.000000	0.000000	0.004831	0.031746	0.000000	0.000000	0.020619	0.045045	0.000000	0.000000	0.000000	0.000000	0.000000	0.000000
XM_132536.1	0.061281	0.034483	0.000000	0.000000	0.015306	0.000000	0.000000	0.000000	0.000000	0.000000	0.051282	0.000000	0.002786	0.000000	0.000000	0.000000	0.000000	0.000000	0.000000	0.019737	0.032258	0.000000	0.005208	0.000000	0.043902	0.000000	0.000000	0.014286	0.026087	0.008621	0.000000	0.000000	0.004831	0.031746	0.000000	0.000000	0.020619	0.045045	0.000000	0.000000	0.000000	0.000000	0.000000	0.000000
XM_133951.1	0.061281	0.034483	0.000000	0.000000	0.015306	0.000000	0.000000	0.000000	0.000000	0.000000	0.051282	0.000000	0.002786	0.000000	0.000000	0.000000	0.000000	0.000000	0.000000	0.019737	0.032258	0.000000	0.005208	0.000000	0.043902	0.000000	0.000000	0.014286	0.026087	0.008621	0.000000	0.000000	0.004831	0.031746	0.000000	0.000000	0.020619	0.045045	0.000000	0.000000	0.000000	0.000000	0.000000	0.000000
XM_132277.1	0.061281	0.034483	0.000000	0.000000	0.015306	0.000000	0.000000	0.000000	0.000000	0.000000	0.051282	0.000000	0.002786	0.000000	0.000000	0.000000	0.000000	0.000000	0.000000	0.019737	0.032258	0.000000	0.005208	0.000000	0.043902	0.000000	0.000000	0.014286	0.026087	0.008621	0.000000	0.000000	0.004831	0.031746	0.000000	0.000000	0.020619	0.045045	0.000000	0.000000	0.000000	0.000000	0.000000	0.000000
XM_134991.1	0.061281	0.034483	0.000000	0.000000	0.015306	0.000000	0.000000	0.000000	0.000000	0.000000	0.051282	0.000000	0.002786	0.000000	0.000000	0.000000	0.000000	0.000000	0.000000	0.013158	0.032258	0.000000	0.005208	0.000000	0.043902	0.000000	0.000000	0.014286	0.026087	0.008621	0.000000	0.000000	0.004831	0.031746	0.000000	0.000000	0.020619	0.045045	0.000000	0.000000	0.000000	0.000000	0.000000	0.000000
XM_155285.1	0.061281	0.034483	0.000000	0.000000	0.015306	0.000000	0.000000	0.000000	0.000000	0.000000	0.051282	0.000000	0.002786	0.000000	0.000000	0.000000	0.000000	0.000000	0.000000	0.006579	0.032258	0.000000	0.005208	0.000000	0.043902	0.000000	0.000000	0.014286	0.026087	0.008621	0.000000	0.000000	0.004831	0.031746	0.000000	0.000000	0.020619	0.045045	0.000000	0.000000	0.000000	0.000000	0.000000	0.000000
XM_128798.1	0.061281	0.034483	0.000000	0.000000	0.015306	0.000000	0.000000	0.000000	0.000000	0.000000	0.051282	0.000000	0.002786	0.000000	0.000000	0.000000	0.000000	0.000000	0.000000	0.000000	0.032258	0.000000	0.005208	0.000000	0.043902	0.000000	0.000000	0.014286	0.026087	0.008621	0.000000	0.000000	0.004831	0.031746	0.000000	0.000000	0.020619	0.045045	0.000000	0.000000	0.000000	0.000000	0.000000	0.000000
XM_125945.1	0.061281	0.034483	0.000000	0.000000	0.015306	0.000000	0.000000	0.000000	0.000000	0.000000	0.051282	0.000000	0.002786	0.000000	0.000000	0.000000	0.000000	0.000000	0.000000	0.000000	0.032258	0.000000	0.002604	0.000000	0.043902	0.000000	0.000000	0.014286	0.026087	0.008621	0.000000	0.000000	0.004831	0.031746	0.000000	0.000000	0.020619	0.045045	0.000000	0.000000	0.000000	0.000000	0.000000	0.000000
XM_128007.1	0.061281	0.034483	0.000000	0.000000	0.015306	0.000000	0.000000	0.000000	0.000000	0.000000	0.042735	0.000000	0.002786	0.000000	0.000000	0.008850	0.000000	0.000000	0.000000	0.000000	0.032258	0.000000	0.002604	0.000000	0.043902	0.000000	0.000000	0.014286	0.026087	0.008621	0.000000	0.000000	0.004831	0.031746	0.000000	0.000000	0.020619	0.045045	0.000000	0.000000	0.000000	0.000000	0.000000	0.000000
XM_127904.1	0.061281	0.034483	0.000000	0.000000	0.015306	0.000000	0.000000	0.000000	0.000000	0.000000	0.034188	0.000000	0.002786	0.000000	0.000000	0.008850	0.000000	0.000000	0.000000	0.000000	0.032258	0.000000	0.002604	0.000000	0.043902	0.000000	0.000000	0.014286	0.026087	0.008621	0.000000	0.000000	0.004831	0.031746	0.000000	0.000000	0.020619	0.045045	0.000000	0.000000	0.000000	0.000000	0.000000	0.000000
XM_150230.1	0.061281	0.034483	0.000000	0.000000	0.015306	0.000000	0.000000	0.000000	0.000000	0.000000	0.025641	0.000000	0.002786	0.000000	0.000000	0.008850	0.000000	0.000000	0.000000	0.000000	0.032258	0.000000	0.002604	0.000000	0.043902	0.000000	0.000000	0.014286	0.026087	0.008621	0.000000	0.000000	0.004831	0.031746	0.000000	0.000000	0.020619	0.045045	0.000000	0.000000	0.000000	0.000000	0.000000	0.000000
XM_135110.1	0.061281	0.034483	0.000000	0.000000	0.015306	0.000000	0.000000	0.000000	0.000000	0.000000	0.017094	0.000000	0.002786	0.000000	0.000000	0.008850	0.000000	0.000000	0.000000	0.000000	0.032258	0.000000	0.002604	0.000000	0.043902	0.000000	0.000000	0.014286	0.026087	0.008621	0.000000	0.000000	0.004831	0.031746	0.000000	0.000000	0.020619	0.045045	0.000000	0.000000	0.000000	0.000000	0.000000	0.000000
XM_128511.1	0.061281	0.034483	0.000000	0.000000	0.015306	0.000000	0.000000	0.000000	0.000000	0.000000	0.008547	0.000000	0.002786	0.000000	0.000000	0.008850	0.000000	0.000000	0.000000	0.000000	0.032258	0.000000	0.002604	0.000000	0.043902	0.000000	0.000000	0.014286	0.026087	0.008621	0.000000	0.000000	0.004831	0.031746	0.000000	0.000000	0.020619	0.045045	0.000000	0.000000	0.000000	0.000000	0.000000	0.000000
XM_129372.1	0.061281	0.034483	0.000000	0.000000	0.015306	0.000000	0.000000	0.000000	0.000000	0.000000	0.000000	0.000000	0.002786	0.000000	0.000000	0.008850	0.000000	0.000000	0.000000	0.000000	0.032258	0.002899	0.002604	0.000000	0.043902	0.000000	0.000000	0.014286	0.026087	0.008621	0.000000	0.000000	0.004831	0.031746	0.000000	0.000000	0.020619	0.045045	0.000000	0.000000	0.000000	0.000000	0.000000	0.000000
XM_125653.1	0.061281	0.034483	0.000000	0.000000	0.015306	0.000000	0.000000	0.000000	0.000000	0.000000	0.000000	0.000000	0.002786	0.000000	0.000000	0.008850	0.000000	0.000000	0.000000	0.000000	0.032258	0.002899	0.002604	0.000000	0.043902	0.000000	0.000000	0.014286	0.026087	0.008621	0.000000	0.000000	0.004831	0.031746	0.000000	0.000000	0.010309	0.045045	0.000000	0.000000	0.000000	0.000000	0.000000	0.000000
XM_126967.1	0.061281	0.034483	0.000000	0.000000	0.015306	0.000000	0.000000	0.000000	0.000000	0.000000	0.000000	0.000000	0.002786	0.000000	0.000000	0.008850	0.000000	0.000000	0.000000	0.000000	0.032258	0.002899	0.002604	0.000000	0.043902	0.000000	0.000000	0.000000	0.026087	0.008621	0.000000	0.000000	0.000000	0.031746	0.000000	0.000000	0.010309	0.045045	0.000000	0.000000	0.000000	0.000000	0.000000	0.000000
XM_128050.1	0.061281	0.034483	0.000000	0.000000	0.010204	0.000000	0.000000	0.000000	0.000000	0.000000	0.000000	0.000000	0.002786	0.000000	0.000000	0.008850	0.000000	0.000000	0.000000	0.000000	0.032258	0.002899	0.002604	0.000000	0.043902	0.000000	0.000000	0.000000	0.026087	0.008621	0.000000	0.000000	0.000000	0.031746	0.000000	0.000000	0.010309	0.045045	0.000000	0.000000	0.000000	0.000000	0.000000	0.000000
XM_127397.1	0.061281	0.034483	0.000000	0.000000	0.010204	0.000000	0.000000	0.000000	0.000000	0.000000	0.000000	0.000000	0.002786	0.000000	0.000000	0.008850	0.000000	0.000000	0.000000	0.000000	0.032258	0.002899	0.002604	0.000000	0.043902	0.000000	0.000000	0.000000	0.026087	0.008621	0.000000	0.000000	0.000000	0.031746	0.000000	0.000000	0.010309	0.045045	0.000000	0.000000	0.000000	0.000000	0.000000	0.000000
XM_131833.1	0.061281	0.034483	0.000000	0.000000	0.010204	0.000000	0.000000	0.000000	0.000000	0.000000	0.000000	0.000000	0.002786	0.000000	0.000000	0.008850	0.000000	0.000000	0.000000	0.000000	0.032258	0.002899	0.002604	0.000000	0.043902	0.000000	0.000000	0.000000	0.026087	0.008621	0.000000	0.000000	0.000000	0.047619	0.000000	0.000000	0.010309	0.045045	0.000000	0.000000	0.000000	0.000000	0.000000	0.000000
XM_130196.1	0.061281	0.034483	0.000000	0.000000	0.010204	0.000000	0.000000	0.000000	0.000000	0.000000	0.000000	0.000000	0.002786	0.000000	0.000000	0.008850	0.000000	0.000000	0.000000	0.000000	0.032258	0.002899	0.005208	0.000000	0.043902	0.000000	0.000000	0.000000	0.026087	0.008621	0.000000	0.000000	0.000000	0.047619	0.000000	0.000000	0.010309	0.045045	0.000000	0.000000	0.000000	0.000000	0.000000	0.000000
XM_127351.1	0.061281	0.034483	0.000000	0.000000	0.010204	0.000000	0.000000	0.000000	0.000000	0.000000	0.000000	0.000000	0.002786	0.000000	0.000000	0.008850	0.000000	0.000000	0.000000	0.000000	0.032258	0.002899	0.005208	0.000000	0.043902	0.000000	0.000000	0.000000	0.026087	0.008621	0.000000	0.000000	0.000000	0.047619	0.000000	0.000000	0.010309	0.045045	0.000000	0.000000	0.000000	0.000000	0.000000	0.000000
XM_124648.1	0.061281	0.034483	0.000000	0.000000	0.010204	0.000000	0.000000	0.000000	0.000000	0.000000	0.000000	0.000000	0.002786	0.000000	0.000000	0.008850	0.000000	0.000000	0.000000	0.000000	0.032258	0.002899	0.005208	0.000000	0.043902	0.000000	0.000000	0.000000	0.026087	0.008621	0.000000	0.000000	0.000000	0.047619	0.000000	0.000000	0.010309	0.045045	0.008772	0.000000	0.005464	0.000000	0.000000	0.000000
XM_128465.1	0.061281	0.034483	0.000000	0.000000	0.010204	0.000000	0.000000	0.000000	0.000000	0.000000	0.000000	0.000000	0.002786	0.000000	0.000000	0.008850	0.000000	0.000000	0.000000	0.000000	0.032258	0.002899	0.005208	0.000000	0.043902	0.000000	0.000000	0.000000	0.026087	0.008621	0.000000	0.000000	0.000000	0.047619	0.000000	0.000000	0.010309	0.045045	0.008772	0.000000	0.005464	0.000000	0.000000	0.000000
XM_124504.1	0.058496	0.034483	0.000000	0.000000	0.010204	0.000000	0.000000	0.000000	0.000000	0.000000	0.000000	0.000000	0.002786	0.000000	0.000000	0.008850	0.000000	0.000000	0.000000	0.000000	0.032258	0.002899	0.005208	0.000000	0.043902	0.000000	0.000000	0.000000	0.026087	0.008621	0.000000	0.000000	0.000000	0.047619	0.000000	0.000000	0.010309	0.045045	0.008772	0.000000	0.005464	0.000000	0.000000	0.000000
XM_130562.1	0.061281	0.034483	0.000000	0.000000	0.010204	0.000000	0.000000	0.000000	0.000000	0.000000	0.000000	0.000000	0.002786	0.000000	0.000000	0.008850	0.000000	0.000000	0.000000	0.000000	0.032258	0.002899	0.005208	0.000000	0.043902	0.000000	0.000000	0.000000	0.026087	0.008621	0.000000	0.000000	0.000000	0.047619	0.000000	0.000000	0.010309	0.045045	0.008772	0.000000	0.005464	0.000000	0.000000	0.000000
XM_147747.1	0.061281	0.034483	0.000000	0.000000	0.010204	0.000000	0.000000	0.000000	0.000000	0.000000	0.000000	0.000000	0.002786	0.000000	0.000000	0.008850	0.000000	0.000000	0.000000	0.000000	0.032258	0.002899	0.005208	0.000000	0.043902	0.000000	0.000000	0.000000	0.026087	0.008621	0.000000	0.000000	0.000000	0.047619	0.000000	0.000000	0.010309	0.045045	0.008772	0.000000	0.005464	0.000000	0.000000	0.000000
XM_125949.1	0.058496	0.017241	0.000000	0.000000	0.010204	0.000000	0.000000	0.000000	0.000000	0.000000	0.000000	0.000000	0.002786	0.000000	0.000000	0.008850	0.000000	0.000000	0.000000	0.000000	0.032258	0.002899	0.005208	0.000000	0.039024	0.000000	0.000000	0.000000	0.026087	0.008621	0.000000	0.000000	0.000000	0.047619	0.000000	0.000000	0.010309	0.045045	0.008772	0.000000	0.005464	0.000000	0.000000	0.000000
XM_129170.1	0.058496	0.017241	0.000000	0.000000	0.010204	0.000000	0.000000	0.000000	0.000000	0.000000	0.000000	0.000000	0.002786	0.000000	0.000000	0.008850	0.000000	0.000000	0.000000	0.000000	0.032258	0.002899	0.005208	0.000000	0.043902	0.000000	0.000000	0.000000	0.026087	0.008621	0.000000	0.000000	0.000000	0.047619	0.000000	0.000000	0.010309	0.045045	0.008772	0.000000	0.005464	0.000000	0.000000	0.000000
XM_123977.1	0.058496	0.017241	0.000000	0.000000	0.010204	0.000000	0.000000	0.000000	0.000000	0.000000	0.000000	0.000000	0.002786	0.000000	0.000000	0.008850	0.000000	0.000000	0.000000	0.000000	0.032258	0.002899	0.005208	0.000000	0.043902	0.000000	0.000000	0.000000	0.026087	0.008621	0.000000	0.000000	0.000000	0.047619	0.000000	0.000000	0.010309	0.045045	0.008772	0.000000	0.005464	0.000000	0.000000	0.000000
XM_130584.1	0.058496	0.017241	0.000000	0.000000	0.010204	0.000000	0.000000	0.000000	0.000000	0.000000	0.000000	0.000000	0.002786	0.000000	0.000000	0.008850	0.000000	0.000000	0.000000	0.000000	0.032258	0.002899	0.005208	0.000000	0.043902	0.000000	0.000000	0.000000	0.026087	0.008621	0.000000	0.000000	0.000000	0.047619	0.000000	0.000000	0.010309	0.045045	0.008772	0.000000	0.005464	0.000000	0.000000	0.000000
XM_130165.1	0.052925	0.017241	0.000000	0.000000	0.010204	0.000000	0.000000	0.000000	0.000000	0.000000	0.000000	0.000000	0.002786	0.000000	0.000000	0.008850	0.000000	0.000000	0.000000	0.000000	0.032258	0.002899	0.005208	0.000000	0.039024	0.000000	0.000000	0.000000	0.026087	0.008621	0.000000	0.000000	0.000000	0.047619	0.000000	0.000000	0.010309	0.045045	0.008772	0.000000	0.005464	0.000000	0.000000	0.000000
XM_124038.1	0.058496	0.017241	0.000000	0.000000	0.010204	0.000000	0.000000	0.000000	0.000000	0.000000	0.000000	0.000000	0.002786	0.000000	0.000000	0.008850	0.000000	0.000000	0.000000	0.000000	0.032258	0.002899	0.005208	0.000000	0.043902	0.000000	0.000000	0.000000	0.026087	0.008621	0.000000	0.000000	0.000000	0.047619	0.000000	0.000000	0.010309	0.045045	0.008772	0.000000	0.005464	0.000000	0.000000	0.000000
XM_149557.1	0.058496	0.017241	0.000000	0.000000	0.010204	0.000000	0.000000	0.000000	0.000000	0.000000	0.000000	0.000000	0.002786	0.000000	0.000000	0.008850	0.000000	0.000000	0.000000	0.000000	0.032258	0.002899	0.005208	0.000000	0.043902	0.000000	0.000000	0.000000	0.026087	0.008621	0.000000	0.000000	0.000000	0.047619	0.000000	0.000000	0.010309	0.045045	0.008772	0.000000	0.005464	0.000000	0.000000	0.000000
XM_124609.1	0.061281	0.017241	0.000000	0.000000	0.010204	0.000000	0.000000	0.000000	0.000000	0.000000	0.000000	0.000000	0.002786	0.000000	0.000000	0.008850	0.000000	0.000000	0.000000	0.000000	0.032258	0.002899	0.005208	0.000000	0.048780	0.000000	0.000000	0.000000	0.026087	0.008621	0.000000	0.000000	0.000000	0.047619	0.000000	0.000000	0.010309	0.045045	0.008772	0.000000	0.005464	0.000000	0.000000	0.000000
XM_132472.1	0.058496	0.017241	0.000000	0.000000	0.010204	0.000000	0.000000	0.000000	0.000000	0.000000	0.000000	0.000000	0.002786	0.000000	0.000000	0.008850	0.000000	0.000000	0.000000	0.000000	0.032258	0.002899	0.005208	0.000000	0.043902	0.000000	0.000000	0.000000	0.026087	0.008621	0.000000	0.000000	0.000000	0.047619	0.000000	0.000000	0.010309	0.045045	0.008772	0.000000	0.005464	0.000000	0.000000	0.000000
XM_125795.1	0.058496	0.017241	0.000000	0.000000	0.010204	0.000000	0.000000	0.000000	0.000000	0.000000	0.000000	0.000000	0.002786	0.000000	0.000000	0.008850	0.000000	0.000000	0.000000	0.000000	0.032258	0.002899	0.005208	0.000000	0.043902	0.000000	0.000000	0.000000	0.026087	0.008621	0.000000	0.000000	0.000000	0.047619	0.000000	0.000000	0.010309	0.045045	0.008772	0.000000	0.005464	0.000000	0.000000	0.000000
XM_143460.1	0.058496	0.017241	0.000000	0.000000	0.010204	0.000000	0.000000	0.000000	0.000000	0.000000	0.000000	0.000000	0.002786	0.000000	0.000000	0.008850	0.000000	0.000000	0.000000	0.000000	0.032258	0.002899	0.005208	0.000000	0.043902	0.000000	0.000000	0.000000	0.026087	0.008621	0.000000	0.000000	0.000000	0.047619	0.000000	0.000000	0.010309	0.045045	0.008772	0.000000	0.005464	0.000000	0.000000	0.000000
XM_147737.1	0.061281	0.017241	0.000000	0.000000	0.010204	0.000000	0.000000	0.000000	0.000000	0.000000	0.000000	0.013889	0.002786	0.000000	0.000000	0.008850	0.000000	0.000000	0.000000	0.000000	0.032258	0.002899	0.005208	0.000000	0.043902	0.000000	0.000000	0.000000	0.026087	0.008621	0.000000	0.000000	0.000000	0.047619	0.000000	0.000000	0.010309	0.045045	0.008772	0.000000	0.005464	0.000000	0.000000	0.000000
XM_128939.1	0.061281	0.017241	0.000000	0.000000	0.010204	0.000000	0.000000	0.000000	0.000000	0.000000	0.000000	0.013889	0.002786	0.000000	0.000000	0.008850	0.000000	0.000000	0.000000	0.000000	0.032258	0.002899	0.005208	0.000000	0.043902	0.000000	0.000000	0.000000	0.026087	0.008621	0.000000	0.000000	0.000000	0.047619	0.000000	0.000000	0.010309	0.045045	0.008772	0.000000	0.005464	0.000000	0.000000	0.000000
XM_128937.1	0.061281	0.017241	0.000000	0.000000	0.010204	0.000000	0.000000	0.000000	0.000000	0.000000	0.000000	0.013889	0.002786	0.000000	0.000000	0.008850	0.000000	0.000000	0.000000	0.000000	0.032258	0.002899	0.005208	0.000000	0.043902	0.000000	0.000000	0.000000	0.026087	0.008621	0.000000	0.000000	0.000000	0.047619	0.000000	0.000000	0.010309	0.045045	0.008772	0.000000	0.005464	0.000000	0.000000	0.000000
XM_123201.1	0.061281	0.017241	0.000000	0.000000	0.010204	0.000000	0.000000	0.000000	0.000000	0.000000	0.000000	0.013889	0.002786	0.000000	0.000000	0.008850	0.000000	0.000000	0.000000	0.000000	0.032258	0.002899	0.005208	0.000000	0.043902	0.000000	0.000000	0.000000	0.026087	0.008621	0.000000	0.000000	0.000000	0.047619	0.000000	0.000000	0.010309	0.036036	0.008772	0.000000	0.005464	0.000000	0.000000	0.000000
XM_139244.1	0.061281	0.017241	0.000000	0.000000	0.010204	0.000000	0.000000	0.000000	0.000000	0.000000	0.000000	0.013889	0.002786	0.000000	0.000000	0.008850	0.000000	0.000000	0.000000	0.000000	0.032258	0.002899	0.005208	0.000000	0.043902	0.000000	0.000000	0.000000	0.017391	0.008621	0.000000	0.000000	0.000000	0.047619	0.000000	0.000000	0.010309	0.036036	0.008772	0.000000	0.005464	0.000000	0.000000	0.000000
XM_133627.1	0.061281	0.017241	0.000000	0.000000	0.010204	0.000000	0.000000	0.000000	0.000000	0.000000	0.000000	0.013889	0.000000	0.000000	0.000000	0.008850	0.000000	0.000000	0.000000	0.000000	0.032258	0.002899	0.005208	0.000000	0.043902	0.000000	0.000000	0.000000	0.026087	0.008621	0.000000	0.000000	0.000000	0.031746	0.000000	0.000000	0.010309	0.036036	0.008772	0.000000	0.005464	0.000000	0.000000	0.000000
XM_123388.1	0.064067	0.017241	0.000000	0.000000	0.010204	0.000000	0.000000	0.000000	0.000000	0.000000	0.000000	0.013889	0.000000	0.000000	0.000000	0.008850	0.000000	0.000000	0.000000	0.000000	0.032258	0.002899	0.005208	0.000000	0.048780	0.000000	0.000000	0.000000	0.017391	0.008621	0.000000	0.000000	0.000000	0.031746	0.000000	0.000000	0.010309	0.036036	0.008772	0.000000	0.005464	0.000000	0.000000	0.000000
XM_134503.1	0.061281	0.017241	0.000000	0.000000	0.005102	0.000000	0.000000	0.000000	0.000000	0.000000	0.000000	0.013889	0.000000	0.000000	0.000000	0.008850	0.000000	0.000000	0.000000	0.000000	0.032258	0.002899	0.005208	0.000000	0.043902	0.000000	0.000000	0.000000	0.026087	0.008621	0.000000	0.000000	0.000000	0.031746	0.000000	0.000000	0.010309	0.036036	0.008772	0.000000	0.005464	0.000000	0.000000	0.000000
XM_128242.1	0.061281	0.017241	0.000000	0.000000	0.005102	0.000000	0.000000	0.000000	0.000000	0.000000	0.000000	0.013889	0.000000	0.000000	0.000000	0.008850	0.000000	0.000000	0.000000	0.000000	0.032258	0.002899	0.005208	0.000000	0.043902	0.000000	0.000000	0.000000	0.026087	0.008621	0.000000	0.000000	0.000000	0.031746	0.000000	0.000000	0.010309	0.036036	0.008772	0.000000	0.005464	0.000000	0.000000	0.000000
XM_150361.1	0.061281	0.017241	0.000000	0.000000	0.005102	0.000000	0.000000	0.000000	0.000000	0.000000	0.000000	0.013889	0.000000	0.000000	0.000000	0.008850	0.000000	0.000000	0.000000	0.000000	0.032258	0.002899	0.005208	0.000000	0.043902	0.000000	0.000000	0.000000	0.026087	0.008621	0.000000	0.000000	0.000000	0.031746	0.000000	0.000000	0.010309	0.036036	0.008772	0.000000	0.005464	0.000000	0.000000	0.000000
XM_134952.1	0.061281	0.017241	0.000000	0.000000	0.005102	0.000000	0.000000	0.000000	0.000000	0.000000	0.000000	0.027778	0.000000	0.000000	0.000000	0.008850	0.000000	0.000000	0.000000	0.000000	0.032258	0.002899	0.005208	0.000000	0.043902	0.000000	0.000000	0.000000	0.026087	0.008621	0.000000	0.000000	0.000000	0.031746	0.000000	0.000000	0.010309	0.036036	0.008772	0.000000	0.005464	0.000000	0.000000	0.000000
XM_130789.1	0.061281	0.017241	0.000000	0.000000	0.005102	0.000000	0.000000	0.000000	0.000000	0.000000	0.000000	0.027778	0.000000	0.000000	0.000000	0.008850	0.000000	0.000000	0.000000	0.000000	0.032258	0.002899	0.005208	0.000000	0.043902	0.000000	0.000000	0.000000	0.026087	0.008621	0.000000	0.000000	0.000000	0.031746	0.000000	0.000000	0.010309	0.036036	0.008772	0.000000	0.005464	0.000000	0.000000	0.000000
XM_130689.1	0.061281	0.017241	0.000000	0.000000	0.005102	0.000000	0.000000	0.000000	0.000000	0.000000	0.000000	0.027778	0.000000	0.000000	0.000000	0.008850	0.000000	0.000000	0.000000	0.000000	0.032258	0.002899	0.005208	0.000000	0.043902	0.000000	0.000000	0.000000	0.026087	0.008621	0.000000	0.000000	0.000000	0.047619	0.000000	0.000000	0.010309	0.036036	0.008772	0.000000	0.005464	0.000000	0.000000	0.000000
XM_126237.1	0.061281	0.017241	0.000000	0.000000	0.005102	0.000000	0.000000	0.000000	0.000000	0.000000	0.000000	0.027778	0.000000	0.000000	0.000000	0.008850	0.000000	0.000000	0.000000	0.000000	0.032258	0.002899	0.005208	0.000000	0.043902	0.000000	0.000000	0.000000	0.017391	0.008621	0.000000	0.000000	0.000000	0.047619	0.000000	0.000000	0.010309	0.036036	0.008772	0.000000	0.005464	0.000000	0.000000	0.000000
XM_132664.1	0.064067	0.034483	0.000000	0.000000	0.005102	0.000000	0.000000	0.000000	0.000000	0.000000	0.000000	0.027778	0.000000	0.000000	0.000000	0.008850	0.000000	0.000000	0.000000	0.000000	0.032258	0.002899	0.005208	0.000000	0.048780	0.000000	0.000000	0.000000	0.026087	0.008621	0.000000	0.000000	0.000000	0.047619	0.000000	0.000000	0.010309	0.036036	0.008772	0.000000	0.005464	0.000000	0.000000	0.000000
XM_148905.1	0.064067	0.034483	0.000000	0.000000	0.005102	0.000000	0.000000	0.000000	0.000000	0.000000	0.000000	0.027778	0.000000	0.000000	0.000000	0.008850	0.000000	0.000000	0.000000	0.000000	0.032258	0.002899	0.005208	0.000000	0.048780	0.000000	0.000000	0.000000	0.026087	0.008621	0.000000	0.000000	0.000000	0.047619	0.000000	0.000000	0.010309	0.036036	0.008772	0.000000	0.005464	0.000000	0.000000	0.000000
XM_125642.1	0.064067	0.034483	0.000000	0.000000	0.005102	0.000000	0.000000	0.000000	0.000000	0.000000	0.000000	0.027778	0.000000	0.000000	0.000000	0.008850	0.000000	0.000000	0.000000	0.000000	0.032258	0.002899	0.005208	0.000000	0.048780	0.000000	0.000000	0.000000	0.026087	0.008621	0.000000	0.000000	0.000000	0.047619	0.000000	0.000000	0.010309	0.036036	0.008772	0.000000	0.005464	0.000000	0.000000	0.000000
XM_141543.1	0.061281	0.034483	0.000000	0.000000	0.005102	0.000000	0.000000	0.000000	0.000000	0.000000	0.000000	0.027778	0.000000	0.000000	0.000000	0.008850	0.000000	0.000000	0.000000	0.000000	0.032258	0.002899	0.005208	0.000000	0.048780	0.000000	0.000000	0.000000	0.026087	0.008621	0.000000	0.000000	0.000000	0.047619	0.000000	0.000000	0.010309	0.036036	0.008772	0.000000	0.005464	0.000000	0.000000	0.000000
XM_132654.1	0.064067	0.034483	0.000000	0.000000	0.005102	0.000000	0.000000	0.000000	0.000000	0.000000	0.000000	0.027778	0.000000	0.000000	0.000000	0.008850	0.000000	0.000000	0.000000	0.000000	0.032258	0.002899	0.005208	0.000000	0.048780	0.000000	0.000000	0.000000	0.026087	0.008621	0.000000	0.000000	0.000000	0.047619	0.000000	0.000000	0.010309	0.036036	0.008772	0.000000	0.005464	0.000000	0.000000	0.000000
XM_137405.1	0.064067	0.034483	0.000000	0.000000	0.005102	0.000000	0.000000	0.000000	0.000000	0.000000	0.000000	0.027778	0.000000	0.000000	0.000000	0.008850	0.000000	0.000000	0.000000	0.000000	0.032258	0.002899	0.005208	0.000000	0.048780	0.000000	0.000000	0.000000	0.026087	0.008621	0.000000	0.000000	0.000000	0.047619	0.000000	0.000000	0.010309	0.036036	0.008772	0.000000	0.005464	0.000000	0.000000	0.000000
XM_146933.1	0.061281	0.034483	0.000000	0.000000	0.005102	0.000000	0.000000	0.000000	0.000000	0.000000	0.000000	0.027778	0.000000	0.000000	0.000000	0.008850	0.000000	0.000000	0.000000	0.000000	0.032258	0.002899	0.007813	0.000000	0.043902	0.000000	0.000000	0.000000	0.026087	0.008621	0.000000	0.000000	0.000000	0.047619	0.000000	0.000000	0.010309	0.036036	0.008772	0.000000	0.005464	0.000000	0.000000	0.000000
XM_134936.1	0.061281	0.034483	0.000000	0.000000	0.005102	0.000000	0.000000	0.000000	0.000000	0.000000	0.000000	0.027778	0.000000	0.000000	0.000000	0.008850	0.000000	0.000000	0.000000	0.000000	0.032258	0.002899	0.007813	0.000000	0.043902	0.000000	0.000000	0.000000	0.026087	0.008621	0.000000	0.000000	0.000000	0.047619	0.000000	0.000000	0.010309	0.036036	0.008772	0.000000	0.005464	0.000000	0.000000	0.000000
XM_132313.1	0.058496	0.034483	0.000000	0.000000	0.005102	0.000000	0.000000	0.000000	0.000000	0.000000	0.000000	0.027778	0.000000	0.000000	0.000000	0.008850	0.000000	0.000000	0.000000	0.000000	0.000000	0.002899	0.007813	0.000000	0.039024	0.000000	0.000000	0.000000	0.026087	0.008621	0.000000	0.000000	0.000000	0.047619	0.000000	0.000000	0.010309	0.036036	0.008772	0.000000	0.005464	0.000000	0.000000	0.000000
XM_144535.1	0.058496	0.034483	0.000000	0.000000	0.005102	0.000000	0.000000	0.000000	0.000000	0.000000	0.000000	0.027778	0.000000	0.000000	0.000000	0.008850	0.000000	0.000000	0.000000	0.000000	0.032258	0.002899	0.007813	0.000000	0.039024	0.000000	0.000000	0.000000	0.026087	0.008621	0.000000	0.000000	0.000000	0.047619	0.000000	0.000000	0.010309	0.036036	0.008772	0.000000	0.005464	0.000000	0.000000	0.000000
XM_127125.1	0.058496	0.034483	0.000000	0.000000	0.005102	0.000000	0.000000	0.000000	0.000000	0.000000	0.000000	0.027778	0.000000	0.000000	0.000000	0.008850	0.000000	0.000000	0.000000	0.000000	0.032258	0.002899	0.007813	0.000000	0.039024	0.000000	0.000000	0.000000	0.026087	0.008621	0.000000	0.000000	0.000000	0.047619	0.000000	0.000000	0.010309	0.036036	0.008772	0.000000	0.005464	0.000000	0.000000	0.000000
XM_131099.1	0.058496	0.034483	0.000000	0.000000	0.005102	0.000000	0.000000	0.000000	0.000000	0.000000	0.000000	0.027778	0.000000	0.000000	0.000000	0.008850	0.000000	0.000000	0.000000	0.000000	0.032258	0.002899	0.007813	0.000000	0.039024	0.000000	0.000000	0.000000	0.026087	0.008621	0.000000	0.000000	0.000000	0.047619	0.000000	0.000000	0.010309	0.036036	0.008772	0.000000	0.005464	0.000000	0.000000	0.000000
XM_127605.1	0.058496	0.034483	0.000000	0.000000	0.005102	0.000000	0.000000	0.000000	0.000000	0.000000	0.000000	0.027778	0.000000	0.000000	0.000000	0.008850	0.000000	0.000000	0.000000	0.000000	0.032258	0.002899	0.007813	0.000000	0.039024	0.000000	0.021277	0.000000	0.026087	0.008621	0.000000	0.000000	0.000000	0.047619	0.000000	0.000000	0.010309	0.036036	0.008772	0.000000	0.005464	0.000000	0.100000	0.000000
XM_132306.1	0.058496	0.034483	0.000000	0.000000	0.000000	0.000000	0.000000	0.000000	0.000000	0.000000	0.000000	0.027778	0.000000	0.000000	0.000000	0.008850	0.000000	0.000000	0.000000	0.000000	0.032258	0.002899	0.007813	0.000000	0.039024	0.000000	0.021277	0.000000	0.026087	0.008621	0.000000	0.000000	0.000000	0.047619	0.000000	0.000000	0.010309	0.036036	0.008772	0.000000	0.005464	0.000000	0.100000	0.000000
XM_133582.1	0.061281	0.034483	0.000000	0.000000	0.000000	0.000000	0.000000	0.000000	0.000000	0.000000	0.000000	0.027778	0.000000	0.000000	0.000000	0.008850	0.000000	0.000000	0.000000	0.000000	0.032258	0.002899	0.007813	0.000000	0.043902	0.000000	0.021277	0.000000	0.026087	0.008621	0.000000	0.000000	0.000000	0.047619	0.000000	0.000000	0.000000	0.036036	0.008772	0.000000	0.005464	0.000000	0.100000	0.000000
XM_136192.1	0.058496	0.034483	0.000000	0.000000	0.000000	0.000000	0.000000	0.000000	0.000000	0.000000	0.000000	0.027778	0.000000	0.000000	0.000000	0.008850	0.000000	0.000000	0.000000	0.000000	0.032258	0.002899	0.007813	0.000000	0.043902	0.000000	0.021277	0.000000	0.026087	0.008621	0.000000	0.000000	0.000000	0.047619	0.000000	0.000000	0.010309	0.036036	0.008772	0.000000	0.005464	0.000000	0.100000	0.000000
XM_123880.1	0.055710	0.034483	0.000000	0.000000	0.000000	0.000000	0.000000	0.000000	0.000000	0.000000	0.000000	0.027778	0.000000	0.000000	0.000000	0.008850	0.000000	0.000000	0.000000	0.000000	0.032258	0.002899	0.007813	0.000000	0.043902	0.000000	0.021277	0.000000	0.026087	0.008621	0.000000	0.000000	0.000000	0.047619	0.000000	0.000000	0.010309	0.036036	0.008772	0.000000	0.005464	0.000000	0.100000	0.000000
XM_124382.1	0.052925	0.034483	0.000000	0.000000	0.000000	0.000000	0.000000	0.000000	0.000000	0.000000	0.000000	0.027778	0.000000	0.000000	0.000000	0.008850	0.000000	0.000000	0.000000	0.000000	0.032258	0.002899	0.007813	0.000000	0.043902	0.000000	0.021277	0.000000	0.026087	0.008621	0.000000	0.000000	0.000000	0.047619	0.000000	0.000000	0.010309	0.036036	0.008772	0.000000	0.005464	0.000000	0.100000	0.000000
XM_128232.1	0.052925	0.034483	0.000000	0.000000	0.000000	0.000000	0.000000	0.000000	0.000000	0.000000	0.000000	0.027778	0.000000	0.000000	0.000000	0.008850	0.000000	0.000000	0.000000	0.000000	0.032258	0.002899	0.007813	0.000000	0.043902	0.000000	0.021277	0.000000	0.026087	0.008621	0.000000	0.000000	0.000000	0.047619	0.000000	0.000000	0.010309	0.036036	0.008772	0.000000	0.005464	0.000000	0.100000	0.000000
XM_134780.1	0.052925	0.034483	0.000000	0.000000	0.000000	0.000000	0.000000	0.000000	0.000000	0.000000	0.000000	0.027778	0.000000	0.000000	0.000000	0.008850	0.000000	0.000000	0.000000	0.000000	0.032258	0.002899	0.007813	0.000000	0.043902	0.000000	0.021277	0.000000	0.026087	0.008621	0.000000	0.000000	0.000000	0.047619	0.000000	0.000000	0.010309	0.036036	0.008772	0.000000	0.005464	0.000000	0.100000	0.000000
XM_124729.1	0.050139	0.034483	0.000000	0.000000	0.000000	0.000000	0.000000	0.000000	0.000000	0.000000	0.000000	0.027778	0.000000	0.000000	0.000000	0.008850	0.000000	0.000000	0.000000	0.000000	0.032258	0.002899	0.007813	0.000000	0.039024	0.000000	0.021277	0.000000	0.026087	0.000000	0.000000	0.000000	0.004831	0.047619	0.000000	0.000000	0.010309	0.036036	0.008772	0.000000	0.005464	0.000000	0.100000	0.000000
XM_122339.1	0.052925	0.034483	0.000000	0.000000	0.000000	0.000000	0.000000	0.000000	0.000000	0.000000	0.000000	0.027778	0.000000	0.000000	0.000000	0.008850	0.000000	0.000000	0.000000	0.000000	0.032258	0.002899	0.007813	0.000000	0.043902	0.000000	0.021277	0.000000	0.026087	0.000000	0.000000	0.000000	0.004831	0.047619	0.000000	0.000000	0.010309	0.036036	0.008772	0.000000	0.005464	0.000000	0.100000	0.000000
XM_143983.1	0.052925	0.034483	0.000000	0.000000	0.000000	0.000000	0.000000	0.000000	0.000000	0.000000	0.000000	0.027778	0.000000	0.000000	0.000000	0.008850	0.000000	0.000000	0.000000	0.000000	0.032258	0.002899	0.007813	0.000000	0.043902	0.000000	0.021277	0.000000	0.034783	0.000000	0.000000	0.000000	0.004831	0.047619	0.000000	0.000000	0.010309	0.027027	0.008772	0.000000	0.005464	0.000000	0.100000	0.000000
XM_149075.1	0.052925	0.034483	0.000000	0.000000	0.000000	0.000000	0.000000	0.000000	0.000000	0.000000	0.000000	0.027778	0.000000	0.000000	0.000000	0.008850	0.000000	0.000000	0.000000	0.000000	0.032258	0.002899	0.007813	0.000000	0.043902	0.000000	0.021277	0.000000	0.034783	0.000000	0.000000	0.000000	0.004831	0.047619	0.000000	0.000000	0.010309	0.036036	0.008772	0.000000	0.005464	0.000000	0.100000	0.000000
XM_123712.1	0.050139	0.034483	0.000000	0.000000	0.000000	0.000000	0.000000	0.000000	0.000000	0.000000	0.000000	0.027778	0.000000	0.000000	0.000000	0.008850	0.000000	0.000000	0.000000	0.000000	0.032258	0.002899	0.007813	0.000000	0.043902	0.000000	0.021277	0.000000	0.034783	0.000000	0.000000	0.000000	0.004831	0.047619	0.000000	0.000000	0.010309	0.036036	0.008772	0.000000	0.005464	0.000000	0.100000	0.000000
XM_126730.1	0.050139	0.034483	0.000000	0.000000	0.000000	0.000000	0.000000	0.000000	0.000000	0.000000	0.000000	0.027778	0.000000	0.000000	0.000000	0.008850	0.000000	0.000000	0.000000	0.000000	0.032258	0.002899	0.007813	0.000000	0.043902	0.000000	0.021277	0.000000	0.034783	0.000000	0.000000	0.000000	0.004831	0.047619	0.000000	0.000000	0.010309	0.036036	0.008772	0.000000	0.005464	0.000000	0.100000	0.000000
XM_122845.1	0.050139	0.051724	0.000000	0.000000	0.000000	0.000000	0.000000	0.000000	0.000000	0.000000	0.000000	0.027778	0.000000	0.000000	0.000000	0.008850	0.000000	0.000000	0.000000	0.000000	0.032258	0.002899	0.007813	0.000000	0.043902	0.000000	0.021277	0.000000	0.034783	0.000000	0.000000	0.000000	0.004831	0.047619	0.000000	0.000000	0.010309	0.036036	0.008772	0.000000	0.005464	0.000000	0.100000	0.000000
XM_132194.1	0.050139	0.051724	0.000000	0.000000	0.000000	0.000000	0.000000	0.000000	0.000000	0.000000	0.000000	0.027778	0.000000	0.000000	0.000000	0.008850	0.000000	0.000000	0.000000	0.000000	0.032258	0.002899	0.005208	0.000000	0.043902	0.000000	0.021277	0.000000	0.034783	0.000000	0.000000	0.000000	0.004831	0.047619	0.000000	0.000000	0.010309	0.036036	0.008772	0.000000	0.005464	0.000000	0.100000	0.000000
XM_131866.1	0.050139	0.051724	0.000000	0.000000	0.000000	0.000000	0.000000	0.000000	0.000000	0.000000	0.000000	0.027778	0.000000	0.000000	0.000000	0.008850	0.000000	0.000000	0.000000	0.000000	0.032258	0.002899	0.005208	0.000000	0.043902	0.000000	0.021277	0.000000	0.034783	0.000000	0.000000	0.000000	0.004831	0.047619	0.000000	0.000000	0.010309	0.036036	0.008772	0.000000	0.005464	0.000000	0.100000	0.000000
XM_123694.1	0.047354	0.051724	0.000000	0.000000	0.000000	0.000000	0.000000	0.000000	0.000000	0.000000	0.000000	0.027778	0.000000	0.000000	0.000000	0.008850	0.000000	0.000000	0.000000	0.000000	0.032258	0.002899	0.005208	0.000000	0.043902	0.000000	0.021277	0.000000	0.034783	0.000000	0.000000	0.000000	0.004831	0.047619	0.000000	0.000000	0.010309	0.036036	0.008772	0.000000	0.005464	0.000000	0.100000	0.000000
XM_129902.1	0.047354	0.051724	0.000000	0.000000	0.000000	0.000000	0.000000	0.000000	0.000000	0.000000	0.000000	0.027778	0.000000	0.000000	0.000000	0.008850	0.000000	0.000000	0.000000	0.000000	0.032258	0.002899	0.005208	0.000000	0.043902	0.000000	0.021277	0.000000	0.034783	0.000000	0.000000	0.000000	0.004831	0.047619	0.000000	0.000000	0.010309	0.036036	0.008772	0.000000	0.005464	0.000000	0.100000	0.000000
XM_131557.1	0.047354	0.051724	0.000000	0.000000	0.000000	0.000000	0.000000	0.009346	0.003030	0.000000	0.000000	0.027778	0.000000	0.000000	0.000000	0.008850	0.000000	0.000000	0.000000	0.000000	0.032258	0.002899	0.005208	0.000000	0.043902	0.000000	0.021277	0.000000	0.034783	0.000000	0.000000	0.000000	0.004831	0.047619	0.000000	0.000000	0.010309	0.036036	0.008772	0.000000	0.005464	0.000000	0.100000	0.000000
XM_135440.1	0.050139	0.051724	0.000000	0.000000	0.000000	0.000000	0.000000	0.009346	0.003030	0.000000	0.000000	0.027778	0.000000	0.000000	0.000000	0.008850	0.000000	0.000000	0.000000	0.000000	0.032258	0.002899	0.005208	0.000000	0.043902	0.000000	0.021277	0.000000	0.034783	0.000000	0.000000	0.000000	0.004831	0.047619	0.000000	0.000000	0.010309	0.036036	0.008772	0.000000	0.005464	0.000000	0.100000	0.000000
XM_135460.1	0.044568	0.051724	0.000000	0.000000	0.000000	0.000000	0.000000	0.009346	0.003030	0.000000	0.000000	0.027778	0.000000	0.000000	0.000000	0.008850	0.000000	0.000000	0.000000	0.000000	0.032258	0.002899	0.005208	0.000000	0.043902	0.000000	0.021277	0.000000	0.034783	0.000000	0.000000	0.000000	0.004831	0.047619	0.000000	0.000000	0.010309	0.036036	0.008772	0.000000	0.005464	0.000000	0.100000	0.000000
XM_139166.1	0.050139	0.068966	0.000000	0.000000	0.000000	0.000000	0.000000	0.009346	0.003030	0.000000	0.000000	0.027778	0.000000	0.000000	0.000000	0.008850	0.000000	0.000000	0.000000	0.000000	0.032258	0.002899	0.005208	0.000000	0.048780	0.000000	0.021277	0.000000	0.034783	0.000000	0.000000	0.000000	0.004831	0.047619	0.000000	0.000000	0.010309	0.036036	0.008772	0.000000	0.005464	0.000000	0.100000	0.000000
XM_132584.1	0.050139	0.086207	0.000000	0.000000	0.000000	0.000000	0.000000	0.009346	0.003030	0.000000	0.000000	0.027778	0.000000	0.000000	0.000000	0.008850	0.000000	0.000000	0.000000	0.000000	0.032258	0.002899	0.005208	0.000000	0.053659	0.000000	0.021277	0.000000	0.034783	0.000000	0.000000	0.000000	0.004831	0.047619	0.000000	0.000000	0.010309	0.036036	0.008772	0.000000	0.005464	0.000000	0.100000	0.000000
XM_132583.1	0.052925	0.103448	0.000000	0.000000	0.000000	0.000000	0.000000	0.009346	0.003030	0.000000	0.000000	0.027778	0.000000	0.000000	0.000000	0.008850	0.000000	0.000000	0.000000	0.000000	0.032258	0.002899	0.005208	0.000000	0.058537	0.000000	0.021277	0.000000	0.034783	0.000000	0.000000	0.000000	0.004831	0.047619	0.000000	0.000000	0.010309	0.036036	0.008772	0.000000	0.005464	0.000000	0.100000	0.000000
XM_129569.1	0.055710	0.120690	0.000000	0.000000	0.000000	0.000000	0.000000	0.009346	0.003030	0.000000	0.000000	0.027778	0.000000	0.000000	0.000000	0.008850	0.000000	0.000000	0.000000	0.000000	0.032258	0.002899	0.005208	0.000000	0.063415	0.000000	0.021277	0.000000	0.034783	0.000000	0.000000	0.000000	0.004831	0.047619	0.000000	0.000000	0.010309	0.036036	0.008772	0.000000	0.005464	0.000000	0.100000	0.000000
XM_133857.1	0.052925	0.120690	0.000000	0.000000	0.000000	0.000000	0.000000	0.009346	0.003030	0.000000	0.000000	0.027778	0.000000	0.000000	0.000000	0.008850	0.000000	0.000000	0.000000	0.000000	0.032258	0.002899	0.005208	0.000000	0.058537	0.000000	0.021277	0.000000	0.034783	0.000000	0.000000	0.000000	0.004831	0.047619	0.000000	0.000000	0.010309	0.036036	0.017544	0.000000	0.010929	0.000000	0.100000	0.000000
XM_146074.1	0.055710	0.120690	0.000000	0.000000	0.000000	0.000000	0.000000	0.009346	0.003030	0.000000	0.000000	0.027778	0.000000	0.000000	0.000000	0.008850	0.000000	0.000000	0.000000	0.000000	0.032258	0.002899	0.005208	0.000000	0.063415	0.000000	0.021277	0.000000	0.034783	0.000000	0.000000	0.000000	0.004831	0.047619	0.000000	0.000000	0.010309	0.036036	0.017544	0.000000	0.010929	0.000000	0.100000	0.000000
XM_128680.1	0.055710	0.120690	0.000000	0.000000	0.000000	0.000000	0.000000	0.009346	0.003030	0.000000	0.000000	0.027778	0.002786	0.000000	0.000000	0.008850	0.007246	0.000000	0.000000	0.000000	0.032258	0.002899	0.005208	0.000000	0.063415	0.000000	0.021277	0.000000	0.034783	0.000000	0.000000	0.000000	0.004831	0.047619	0.000000	0.000000	0.010309	0.036036	0.017544	0.000000	0.010929	0.000000	0.100000	0.000000
XM_145307.1	0.055710	0.120690	0.000000	0.000000	0.000000	0.000000	0.000000	0.009346	0.003030	0.000000	0.000000	0.027778	0.002786	0.000000	0.000000	0.008850	0.007246	0.000000	0.000000	0.000000	0.032258	0.002899	0.005208	0.000000	0.063415	0.000000	0.021277	0.000000	0.034783	0.000000	0.000000	0.000000	0.004831	0.031746	0.000000	0.000000	0.010309	0.036036	0.017544	0.000000	0.010929	0.000000	0.100000	0.000000
XM_125396.1	0.055710	0.120690	0.000000	0.000000	0.000000	0.000000	0.000000	0.009346	0.003030	0.000000	0.000000	0.027778	0.002786	0.000000	0.000000	0.008850	0.007246	0.000000	0.000000	0.000000	0.032258	0.002899	0.005208	0.000000	0.063415	0.000000	0.021277	0.000000	0.034783	0.000000	0.000000	0.000000	0.004831	0.031746	0.000000	0.000000	0.010309	0.036036	0.017544	0.000000	0.010929	0.000000	0.100000	0.000000
XM_124521.1	0.055710	0.120690	0.000000	0.000000	0.000000	0.000000	0.000000	0.009346	0.003030	0.000000	0.000000	0.027778	0.002786	0.000000	0.000000	0.008850	0.007246	0.000000	0.000000	0.000000	0.032258	0.002899	0.005208	0.000000	0.063415	0.000000	0.021277	0.000000	0.034783	0.000000	0.000000	0.000000	0.004831	0.031746	0.000000	0.017241	0.010309	0.027027	0.017544	0.000000	0.010929	0.000000	0.100000	0.000000
XM_132339.1	0.055710	0.120690	0.000000	0.000000	0.000000	0.000000	0.000000	0.009346	0.003030	0.000000	0.000000	0.027778	0.002786	0.000000	0.000000	0.008850	0.007246	0.000000	0.000000	0.000000	0.032258	0.002899	0.005208	0.000000	0.063415	0.000000	0.021277	0.000000	0.034783	0.000000	0.000000	0.000000	0.004831	0.031746	0.000000	0.034483	0.010309	0.036036	0.017544	0.000000	0.010929	0.000000	0.100000	0.000000
XM_140862.1	0.055710	0.120690	0.000000	0.000000	0.000000	0.000000	0.000000	0.009346	0.003030	0.000000	0.000000	0.027778	0.002786	0.000000	0.000000	0.008850	0.007246	0.000000	0.000000	0.000000	0.032258	0.002899	0.005208	0.000000	0.063415	0.000000	0.021277	0.000000	0.034783	0.000000	0.000000	0.000000	0.004831	0.031746	0.000000	0.034483	0.010309	0.036036	0.017544	0.000000	0.010929	0.000000	0.100000	0.000000
XM_135168.1	0.055710	0.120690	0.000000	0.000000	0.000000	0.000000	0.000000	0.009346	0.003030	0.000000	0.000000	0.027778	0.002786	0.000000	0.000000	0.008850	0.007246	0.000000	0.000000	0.000000	0.032258	0.002899	0.005208	0.000000	0.063415	0.000000	0.021277	0.000000	0.034783	0.000000	0.000000	0.000000	0.004831	0.031746	0.000000	0.034483	0.010309	0.027027	0.017544	0.000000	0.010929	0.000000	0.100000	0.000000
XM_122925.1	0.055710	0.120690	0.000000	0.000000	0.000000	0.000000	0.000000	0.009346	0.003030	0.000000	0.000000	0.027778	0.002786	0.000000	0.000000	0.008850	0.007246	0.000000	0.000000	0.000000	0.032258	0.002899	0.005208	0.000000	0.063415	0.000000	0.021277	0.000000	0.034783	0.000000	0.000000	0.000000	0.004831	0.031746	0.000000	0.034483	0.010309	0.027027	0.017544	0.000000	0.016393	0.000000	0.100000	0.000000
XM_124162.1	0.058496	0.120690	0.000000	0.000000	0.000000	0.000000	0.000000	0.009346	0.003030	0.000000	0.000000	0.027778	0.002786	0.000000	0.000000	0.008850	0.007246	0.000000	0.000000	0.000000	0.032258	0.002899	0.005208	0.000000	0.068293	0.000000	0.021277	0.000000	0.034783	0.000000	0.000000	0.000000	0.004831	0.031746	0.000000	0.034483	0.010309	0.036036	0.017544	0.000000	0.016393	0.000000	0.100000	0.000000
XM_128084.1	0.058496	0.120690	0.000000	0.000000	0.000000	0.000000	0.000000	0.009346	0.003030	0.000000	0.000000	0.027778	0.002786	0.000000	0.000000	0.008850	0.007246	0.000000	0.000000	0.000000	0.032258	0.002899	0.005208	0.000000	0.068293	0.000000	0.021277	0.000000	0.034783	0.000000	0.000000	0.000000	0.004831	0.031746	0.000000	0.034483	0.010309	0.036036	0.017544	0.000000	0.016393	0.000000	0.100000	0.000000
XM_161447.1	0.058496	0.120690	0.000000	0.000000	0.000000	0.000000	0.000000	0.009346	0.003030	0.000000	0.000000	0.027778	0.002786	0.000000	0.000000	0.008850	0.007246	0.000000	0.000000	0.000000	0.032258	0.002899	0.005208	0.000000	0.068293	0.000000	0.021277	0.000000	0.034783	0.000000	0.000000	0.000000	0.004831	0.031746	0.000000	0.034483	0.010309	0.036036	0.017544	0.000000	0.016393	0.000000	0.100000	0.000000
XM_127986.1	0.058496	0.120690	0.000000	0.000000	0.000000	0.000000	0.000000	0.009346	0.003030	0.000000	0.000000	0.027778	0.002786	0.000000	0.000000	0.008850	0.007246	0.000000	0.000000	0.000000	0.032258	0.002899	0.005208	0.000000	0.068293	0.000000	0.021277	0.000000	0.034783	0.000000	0.000000	0.000000	0.004831	0.031746	0.000000	0.034483	0.010309	0.036036	0.017544	0.000000	0.016393	0.000000	0.100000	0.000000
XM_165345.1	0.058496	0.120690	0.000000	0.000000	0.000000	0.000000	0.000000	0.009346	0.003030	0.000000	0.000000	0.027778	0.002786	0.000000	0.000000	0.008850	0.007246	0.000000	0.000000	0.000000	0.032258	0.002899	0.005208	0.000000	0.068293	0.000000	0.021277	0.000000	0.034783	0.000000	0.000000	0.000000	0.004831	0.031746	0.000000	0.051724	0.010309	0.036036	0.017544	0.000000	0.016393	0.000000	0.100000	0.000000
XM_159723.1	0.061281	0.120690	0.000000	0.000000	0.000000	0.000000	0.000000	0.009346	0.003030	0.000000	0.000000	0.027778	0.002786	0.000000	0.000000	0.008850	0.007246	0.000000	0.000000	0.000000	0.032258	0.002899	0.005208	0.000000	0.068293	0.000000	0.021277	0.000000	0.034783	0.000000	0.000000	0.000000	0.004831	0.031746	0.000000	0.051724	0.010309	0.036036	0.017544	0.000000	0.016393	0.000000	0.100000	0.000000
XM_127663.1	0.064067	0.120690	0.000000	0.000000	0.000000	0.000000	0.000000	0.009346	0.003030	0.000000	0.000000	0.027778	0.002786	0.000000	0.000000	0.008850	0.007246	0.000000	0.000000	0.000000	0.032258	0.002899	0.005208	0.000000	0.068293	0.000000	0.021277	0.000000	0.034783	0.000000	0.000000	0.000000	0.004831	0.031746	0.000000	0.051724	0.010309	0.036036	0.017544	0.000000	0.016393	0.000000	0.100000	0.000000
XM_130976.1	0.064067	0.120690	0.000000	0.000000	0.000000	0.000000	0.000000	0.009346	0.003030	0.000000	0.000000	0.027778	0.002786	0.000000	0.000000	0.008850	0.007246	0.000000	0.000000	0.000000	0.032258	0.002899	0.005208	0.000000	0.068293	0.000000	0.021277	0.000000	0.034783	0.000000	0.000000	0.000000	0.004831	0.031746	0.000000	0.051724	0.010309	0.036036	0.017544	0.000000	0.016393	0.000000	0.100000	0.000000
XM_144311.1	0.064067	0.120690	0.000000	0.000000	0.000000	0.000000	0.000000	0.009346	0.003030	0.000000	0.000000	0.027778	0.002786	0.000000	0.000000	0.008850	0.007246	0.000000	0.000000	0.000000	0.032258	0.002899	0.005208	0.000000	0.068293	0.000000	0.021277	0.000000	0.034783	0.000000	0.000000	0.000000	0.004831	0.031746	0.000000	0.051724	0.010309	0.036036	0.017544	0.000000	0.016393	0.000000	0.100000	0.000000
XM_139962.1	0.064067	0.120690	0.000000	0.000000	0.000000	0.000000	0.000000	0.009346	0.003030	0.000000	0.000000	0.027778	0.002786	0.000000	0.000000	0.000000	0.007246	0.000000	0.000000	0.000000	0.032258	0.002899	0.005208	0.000000	0.068293	0.000000	0.021277	0.000000	0.034783	0.000000	0.000000	0.000000	0.004831	0.031746	0.000000	0.051724	0.010309	0.036036	0.017544	0.000000	0.016393	0.000000	0.100000	0.000000
XM_143155.1	0.064067	0.120690	0.000000	0.000000	0.000000	0.000000	0.000000	0.009346	0.003030	0.000000	0.000000	0.027778	0.002786	0.000000	0.000000	0.008850	0.007246	0.000000	0.000000	0.000000	0.032258	0.002899	0.005208	0.000000	0.068293	0.000000	0.021277	0.000000	0.034783	0.000000	0.000000	0.000000	0.004831	0.031746	0.000000	0.051724	0.010309	0.036036	0.017544	0.000000	0.016393	0.000000	0.100000	0.000000
XM_129775.1	0.064067	0.120690	0.000000	0.000000	0.000000	0.000000	0.000000	0.009346	0.003030	0.000000	0.000000	0.027778	0.002786	0.000000	0.000000	0.008850	0.007246	0.000000	0.000000	0.000000	0.032258	0.002899	0.005208	0.000000	0.068293	0.000000	0.021277	0.000000	0.034783	0.000000	0.000000	0.000000	0.004831	0.031746	0.000000	0.051724	0.010309	0.036036	0.017544	0.000000	0.016393	0.000000	0.100000	0.000000
XM_133921.1	0.064067	0.120690	0.000000	0.000000	0.000000	0.000000	0.000000	0.009346	0.003030	0.000000	0.000000	0.027778	0.002786	0.000000	0.000000	0.008850	0.007246	0.000000	0.000000	0.000000	0.032258	0.002899	0.005208	0.000000	0.068293	0.000000	0.021277	0.000000	0.034783	0.000000	0.000000	0.000000	0.004831	0.031746	0.000000	0.051724	0.010309	0.036036	0.017544	0.000000	0.016393	0.000000	0.100000	0.000000
XM_132835.1	0.066852	0.120690	0.000000	0.000000	0.000000	0.000000	0.000000	0.009346	0.003030	0.000000	0.000000	0.027778	0.002786	0.000000	0.000000	0.008850	0.007246	0.000000	0.000000	0.000000	0.032258	0.002899	0.005208	0.000000	0.068293	0.000000	0.021277	0.000000	0.034783	0.000000	0.000000	0.000000	0.004831	0.031746	0.000000	0.051724	0.010309	0.036036	0.017544	0.000000	0.016393	0.000000	0.100000	0.000000
XM_133449.1	0.066852	0.120690	0.000000	0.000000	0.000000	0.000000	0.000000	0.009346	0.003030	0.000000	0.000000	0.027778	0.002786	0.000000	0.000000	0.008850	0.007246	0.000000	0.000000	0.000000	0.032258	0.000000	0.005208	0.000000	0.068293	0.000000	0.021277	0.000000	0.034783	0.000000	0.000000	0.000000	0.004831	0.031746	0.000000	0.051724	0.010309	0.036036	0.017544	0.000000	0.016393	0.000000	0.100000	0.000000
XM_134837.1	0.069638	0.120690	0.000000	0.000000	0.000000	0.000000	0.000000	0.009346	0.003030	0.000000	0.000000	0.027778	0.002786	0.000000	0.000000	0.008850	0.007246	0.000000	0.000000	0.000000	0.032258	0.002899	0.005208	0.000000	0.073171	0.000000	0.021277	0.000000	0.034783	0.000000	0.000000	0.000000	0.004831	0.031746	0.000000	0.051724	0.010309	0.036036	0.017544	0.000000	0.016393	0.000000	0.100000	0.000000
XM_128632.1	0.069638	0.120690	0.000000	0.000000	0.000000	0.000000	0.000000	0.009346	0.003030	0.000000	0.000000	0.027778	0.002786	0.000000	0.000000	0.008850	0.007246	0.000000	0.000000	0.000000	0.032258	0.002899	0.005208	0.000000	0.073171	0.000000	0.021277	0.000000	0.034783	0.000000	0.000000	0.000000	0.004831	0.031746	0.000000	0.051724	0.010309	0.036036	0.017544	0.000000	0.016393	0.000000	0.100000	0.000000
XM_149919.1	0.072423	0.120690	0.000000	0.000000	0.000000	0.000000	0.000000	0.009346	0.003030	0.000000	0.000000	0.027778	0.002786	0.000000	0.000000	0.008850	0.007246	0.000000	0.000000	0.000000	0.032258	0.002899	0.005208	0.000000	0.073171	0.000000	0.021277	0.000000	0.034783	0.000000	0.000000	0.000000	0.004831	0.031746	0.000000	0.051724	0.010309	0.036036	0.017544	0.000000	0.016393	0.000000	0.100000	0.000000
XM_148848.1	0.072423	0.120690	0.000000	0.000000	0.000000	0.000000	0.000000	0.009346	0.003030	0.000000	0.000000	0.027778	0.002786	0.000000	0.000000	0.008850	0.007246	0.000000	0.000000	0.000000	0.032258	0.002899	0.005208	0.000000	0.073171	0.000000	0.021277	0.000000	0.034783	0.000000	0.000000	0.000000	0.004831	0.031746	0.000000	0.051724	0.010309	0.036036	0.026316	0.000000	0.021858	0.000000	0.100000	0.000000
XM_122534.1	0.072423	0.120690	0.000000	0.000000	0.000000	0.000000	0.000000	0.009346	0.003030	0.000000	0.000000	0.027778	0.002786	0.000000	0.000000	0.008850	0.007246	0.000000	0.000000	0.000000	0.032258	0.002899	0.005208	0.000000	0.073171	0.000000	0.021277	0.000000	0.034783	0.000000	0.000000	0.000000	0.004831	0.015873	0.000000	0.051724	0.010309	0.036036	0.026316	0.000000	0.021858	0.000000	0.100000	0.000000
XM_135976.1	0.072423	0.120690	0.000000	0.000000	0.000000	0.000000	0.000000	0.009346	0.003030	0.000000	0.000000	0.027778	0.002786	0.000000	0.000000	0.008850	0.007246	0.000000	0.000000	0.000000	0.032258	0.002899	0.002604	0.000000	0.073171	0.000000	0.021277	0.000000	0.034783	0.000000	0.000000	0.000000	0.004831	0.031746	0.000000	0.051724	0.010309	0.036036	0.026316	0.000000	0.021858	0.000000	0.100000	0.000000
XM_126240.1	0.072423	0.120690	0.000000	0.000000	0.000000	0.000000	0.000000	0.009346	0.003030	0.000000	0.000000	0.027778	0.002786	0.000000	0.000000	0.008850	0.007246	0.000000	0.000000	0.000000	0.032258	0.002899	0.005208	0.000000	0.073171	0.000000	0.021277	0.000000	0.034783	0.000000	0.000000	0.000000	0.004831	0.031746	0.000000	0.051724	0.010309	0.036036	0.026316	0.000000	0.021858	0.000000	0.100000	0.000000
XM_123639.1	0.072423	0.120690	0.000000	0.000000	0.000000	0.000000	0.000000	0.009346	0.003030	0.000000	0.000000	0.027778	0.002786	0.000000	0.000000	0.008850	0.007246	0.000000	0.000000	0.000000	0.032258	0.002899	0.005208	0.000000	0.073171	0.000000	0.021277	0.000000	0.034783	0.000000	0.000000	0.000000	0.004831	0.031746	0.000000	0.051724	0.010309	0.036036	0.026316	0.000000	0.021858	0.000000	0.100000	0.000000
XM_133300.1	0.072423	0.120690	0.000000	0.000000	0.000000	0.000000	0.000000	0.009346	0.003030	0.000000	0.000000	0.027778	0.002786	0.000000	0.000000	0.008850	0.007246	0.000000	0.000000	0.000000	0.032258	0.002899	0.005208	0.000000	0.073171	0.000000	0.021277	0.014286	0.034783	0.000000	0.000000	0.000000	0.009662	0.031746	0.000000	0.051724	0.010309	0.036036	0.035088	0.000000	0.027322	0.000000	0.100000	0.000000
XM_142781.1	0.072423	0.120690	0.000000	0.000000	0.000000	0.000000	0.000000	0.009346	0.003030	0.000000	0.000000	0.027778	0.002786	0.000000	0.000000	0.008850	0.007246	0.000000	0.000000	0.000000	0.032258	0.002899	0.005208	0.000000	0.073171	0.000000	0.021277	0.014286	0.034783	0.000000	0.000000	0.000000	0.009662	0.031746	0.020408	0.051724	0.010309	0.036036	0.035088	0.000000	0.027322	0.000000	0.100000	0.000000
XM_133270.1	0.069638	0.120690	0.000000	0.000000	0.000000	0.000000	0.000000	0.009346	0.003030	0.000000	0.000000	0.027778	0.002786	0.000000	0.000000	0.008850	0.007246	0.000000	0.000000	0.000000	0.032258	0.002899	0.005208	0.000000	0.073171	0.000000	0.021277	0.014286	0.034783	0.000000	0.000000	0.000000	0.009662	0.031746	0.020408	0.068966	0.010309	0.036036	0.035088	0.000000	0.027322	0.000000	0.100000	0.000000
XM_136008.1	0.069638	0.120690	0.000000	0.000000	0.000000	0.000000	0.000000	0.009346	0.003030	0.000000	0.000000	0.027778	0.002786	0.000000	0.000000	0.008850	0.007246	0.000000	0.000000	0.000000	0.032258	0.002899	0.005208	0.000000	0.073171	0.000000	0.021277	0.028571	0.034783	0.000000	0.000000	0.000000	0.014493	0.031746	0.020408	0.068966	0.010309	0.036036	0.035088	0.000000	0.027322	0.000000	0.100000	0.000000
XM_131741.1	0.069638	0.120690	0.000000	0.000000	0.000000	0.000000	0.000000	0.009346	0.003030	0.000000	0.000000	0.027778	0.002786	0.000000	0.000000	0.008850	0.007246	0.000000	0.000000	0.000000	0.032258	0.002899	0.005208	0.000000	0.073171	0.000000	0.021277	0.028571	0.034783	0.000000	0.000000	0.000000	0.014493	0.031746	0.040816	0.068966	0.010309	0.036036	0.035088	0.000000	0.027322	0.000000	0.100000	0.000000
XM_122146.1	0.066852	0.103448	0.000000	0.000000	0.000000	0.000000	0.000000	0.009346	0.003030	0.000000	0.000000	0.027778	0.002786	0.000000	0.000000	0.008850	0.007246	0.000000	0.000000	0.000000	0.032258	0.002899	0.005208	0.000000	0.068293	0.000000	0.021277	0.028571	0.034783	0.000000	0.000000	0.000000	0.014493	0.031746	0.040816	0.068966	0.010309	0.036036	0.035088	0.000000	0.027322	0.000000	0.100000	0.000000
XM_144401.1	0.066852	0.103448	0.000000	0.000000	0.000000	0.000000	0.000000	0.009346	0.003030	0.000000	0.000000	0.027778	0.002786	0.000000	0.000000	0.008850	0.007246	0.000000	0.000000	0.000000	0.032258	0.002899	0.005208	0.000000	0.068293	0.000000	0.021277	0.028571	0.034783	0.000000	0.000000	0.000000	0.014493	0.031746	0.040816	0.068966	0.010309	0.036036	0.035088	0.000000	0.027322	0.000000	0.100000	0.000000
XM_149717.1	0.066852	0.103448	0.000000	0.000000	0.000000	0.000000	0.000000	0.009346	0.003030	0.000000	0.000000	0.027778	0.002786	0.000000	0.000000	0.008850	0.007246	0.000000	0.000000	0.000000	0.032258	0.002899	0.005208	0.000000	0.068293	0.000000	0.021277	0.028571	0.034783	0.000000	0.000000	0.000000	0.014493	0.031746	0.040816	0.068966	0.010309	0.036036	0.035088	0.000000	0.027322	0.000000	0.100000	0.000000
XM_138246.1	0.066852	0.103448	0.000000	0.000000	0.000000	0.000000	0.000000	0.009346	0.003030	0.000000	0.000000	0.027778	0.002786	0.000000	0.000000	0.008850	0.007246	0.000000	0.000000	0.000000	0.032258	0.002899	0.005208	0.000000	0.068293	0.000000	0.021277	0.028571	0.034783	0.000000	0.000000	0.000000	0.014493	0.031746	0.040816	0.068966	0.010309	0.036036	0.035088	0.000000	0.027322	0.000000	0.100000	0.000000
XM_125854.1	0.061281	0.103448	0.000000	0.000000	0.000000	0.000000	0.000000	0.009346	0.003030	0.000000	0.000000	0.027778	0.002786	0.000000	0.000000	0.008850	0.007246	0.000000	0.000000	0.000000	0.032258	0.002899	0.005208	0.000000	0.063415	0.000000	0.021277	0.028571	0.034783	0.000000	0.000000	0.000000	0.014493	0.031746	0.040816	0.068966	0.010309	0.036036	0.035088	0.000000	0.027322	0.000000	0.100000	0.000000
XM_144422.1	0.064067	0.103448	0.000000	0.000000	0.000000	0.000000	0.000000	0.009346	0.003030	0.000000	0.000000	0.027778	0.002786	0.000000	0.000000	0.008850	0.007246	0.000000	0.000000	0.000000	0.032258	0.002899	0.005208	0.000000	0.068293	0.000000	0.021277	0.042857	0.034783	0.000000	0.000000	0.000000	0.019324	0.031746	0.040816	0.068966	0.010309	0.036036	0.035088	0.000000	0.027322	0.000000	0.100000	0.000000
XM_144896.1	0.061281	0.103448	0.000000	0.000000	0.000000	0.000000	0.000000	0.009346	0.003030	0.000000	0.000000	0.027778	0.002786	0.000000	0.000000	0.008850	0.007246	0.000000	0.000000	0.000000	0.032258	0.002899	0.005208	0.000000	0.063415	0.000000	0.021277	0.057143	0.034783	0.000000	0.000000	0.000000	0.024155	0.031746	0.040816	0.068966	0.010309	0.036036	0.035088	0.000000	0.027322	0.000000	0.100000	0.000000
XM_139432.1	0.066852	0.103448	0.000000	0.000000	0.000000	0.000000	0.000000	0.009346	0.003030	0.000000	0.000000	0.027778	0.002786	0.000000	0.000000	0.008850	0.007246	0.000000	0.000000	0.000000	0.032258	0.002899	0.005208	0.000000	0.068293	0.000000	0.021277	0.057143	0.034783	0.000000	0.000000	0.000000	0.024155	0.031746	0.040816	0.068966	0.010309	0.036036	0.035088	0.000000	0.027322	0.000000	0.100000	0.000000
XM_151703.1	0.066852	0.103448	0.000000	0.000000	0.000000	0.000000	0.000000	0.009346	0.003030	0.000000	0.000000	0.027778	0.002786	0.000000	0.000000	0.008850	0.007246	0.000000	0.000000	0.000000	0.032258	0.002899	0.005208	0.000000	0.068293	0.000000	0.021277	0.057143	0.034783	0.000000	0.000000	0.000000	0.024155	0.031746	0.040816	0.068966	0.010309	0.036036	0.035088	0.000000	0.027322	0.000000	0.100000	0.000000
XM_122929.1	0.066852	0.103448	0.000000	0.000000	0.000000	0.000000	0.000000	0.009346	0.003030	0.000000	0.000000	0.027778	0.002786	0.000000	0.000000	0.008850	0.007246	0.000000	0.000000	0.000000	0.032258	0.002899	0.005208	0.000000	0.068293	0.000000	0.021277	0.057143	0.034783	0.000000	0.000000	0.000000	0.024155	0.031746	0.040816	0.068966	0.010309	0.036036	0.035088	0.000000	0.027322	0.000000	0.100000	0.000000
XM_124221.1	0.064067	0.103448	0.000000	0.000000	0.000000	0.000000	0.000000	0.009346	0.003030	0.000000	0.000000	0.013889	0.002786	0.000000	0.000000	0.008850	0.007246	0.000000	0.000000	0.000000	0.032258	0.002899	0.005208	0.000000	0.068293	0.000000	0.021277	0.057143	0.034783	0.000000	0.000000	0.000000	0.024155	0.031746	0.040816	0.068966	0.010309	0.036036	0.035088	0.000000	0.027322	0.000000	0.100000	0.000000
XM_128155.1	0.066852	0.103448	0.000000	0.000000	0.000000	0.000000	0.000000	0.009346	0.003030	0.000000	0.000000	0.027778	0.002786	0.000000	0.000000	0.008850	0.007246	0.000000	0.000000	0.000000	0.032258	0.002899	0.005208	0.000000	0.068293	0.000000	0.021277	0.057143	0.034783	0.000000	0.000000	0.000000	0.024155	0.031746	0.040816	0.068966	0.010309	0.036036	0.035088	0.000000	0.027322	0.000000	0.100000	0.000000
XM_134374.1	0.066852	0.103448	0.000000	0.000000	0.000000	0.000000	0.000000	0.009346	0.003030	0.000000	0.000000	0.027778	0.002786	0.000000	0.000000	0.008850	0.007246	0.000000	0.000000	0.000000	0.032258	0.002899	0.005208	0.000000	0.068293	0.000000	0.021277	0.057143	0.034783	0.000000	0.000000	0.000000	0.024155	0.031746	0.040816	0.086207	0.010309	0.036036	0.035088	0.000000	0.027322	0.000000	0.100000	0.000000
XM_135675.1	0.069638	0.103448	0.000000	0.000000	0.000000	0.000000	0.000000	0.009346	0.003030	0.000000	0.000000	0.027778	0.002786	0.000000	0.000000	0.008850	0.007246	0.000000	0.000000	0.000000	0.032258	0.002899	0.005208	0.000000	0.073171	0.000000	0.021277	0.057143	0.034783	0.000000	0.000000	0.000000	0.024155	0.031746	0.040816	0.086207	0.010309	0.036036	0.035088	0.000000	0.027322	0.000000	0.100000	0.000000
XM_135557.1	0.069638	0.103448	0.000000	0.000000	0.000000	0.000000	0.000000	0.009346	0.003030	0.000000	0.000000	0.027778	0.002786	0.000000	0.000000	0.008850	0.007246	0.000000	0.000000	0.000000	0.032258	0.002899	0.005208	0.000000	0.073171	0.000000	0.021277	0.057143	0.034783	0.000000	0.000000	0.000000	0.024155	0.031746	0.040816	0.086207	0.010309	0.036036	0.035088	0.000000	0.027322	0.000000	0.100000	0.000000
XM_132130.1	0.069638	0.103448	0.000000	0.000000	0.000000	0.000000	0.000000	0.009346	0.003030	0.000000	0.000000	0.027778	0.002786	0.000000	0.000000	0.008850	0.007246	0.000000	0.000000	0.000000	0.032258	0.002899	0.005208	0.000000	0.073171	0.000000	0.021277	0.057143	0.026087	0.000000	0.000000	0.000000	0.024155	0.031746	0.040816	0.086207	0.010309	0.036036	0.035088	0.000000	0.027322	0.000000	0.100000	0.000000
XM_132369.1	0.069638	0.103448	0.000000	0.000000	0.000000	0.000000	0.000000	0.009346	0.003030	0.000000	0.000000	0.027778	0.002786	0.000000	0.000000	0.008850	0.007246	0.000000	0.000000	0.000000	0.032258	0.002899	0.005208	0.000000	0.073171	0.000000	0.021277	0.057143	0.026087	0.000000	0.000000	0.000000	0.024155	0.031746	0.040816	0.086207	0.010309	0.036036	0.035088	0.000000	0.027322	0.000000	0.100000	0.000000
XM_127597.1	0.072423	0.103448	0.000000	0.000000	0.000000	0.000000	0.000000	0.009346	0.003030	0.000000	0.000000	0.027778	0.002786	0.000000	0.000000	0.008850	0.007246	0.000000	0.000000	0.000000	0.032258	0.002899	0.005208	0.000000	0.078049	0.000000	0.021277	0.057143	0.017391	0.000000	0.000000	0.000000	0.024155	0.031746	0.040816	0.086207	0.010309	0.036036	0.035088	0.000000	0.027322	0.000000	0.100000	0.000000
XM_133839.1	0.072423	0.103448	0.000000	0.000000	0.000000	0.000000	0.000000	0.009346	0.003030	0.000000	0.000000	0.027778	0.002786	0.000000	0.000000	0.008850	0.007246	0.000000	0.000000	0.000000	0.032258	0.002899	0.005208	0.000000	0.078049	0.000000	0.021277	0.057143	0.017391	0.000000	0.000000	0.000000	0.024155	0.031746	0.040816	0.086207	0.010309	0.036036	0.035088	0.000000	0.027322	0.000000	0.100000	0.000000
XM_146046.1	0.072423	0.103448	0.000000	0.000000	0.000000	0.000000	0.000000	0.009346	0.003030	0.000000	0.000000	0.027778	0.002786	0.000000	0.000000	0.008850	0.007246	0.000000	0.000000	0.000000	0.032258	0.002899	0.005208	0.000000	0.078049	0.000000	0.021277	0.057143	0.017391	0.000000	0.000000	0.000000	0.024155	0.031746	0.040816	0.086207	0.010309	0.036036	0.035088	0.000000	0.027322	0.000000	0.100000	0.000000
XM_135716.1	0.072423	0.103448	0.000000	0.000000	0.000000	0.000000	0.000000	0.009346	0.003030	0.000000	0.000000	0.013889	0.002786	0.000000	0.000000	0.008850	0.007246	0.000000	0.000000	0.000000	0.032258	0.002899	0.005208	0.000000	0.078049	0.000000	0.021277	0.057143	0.017391	0.000000	0.000000	0.000000	0.024155	0.031746	0.040816	0.086207	0.010309	0.036036	0.035088	0.000000	0.027322	0.000000	0.100000	0.000000
XM_133728.1	0.072423	0.103448	0.000000	0.000000	0.000000	0.000000	0.000000	0.009346	0.003030	0.000000	0.000000	0.027778	0.002786	0.000000	0.000000	0.008850	0.007246	0.000000	0.000000	0.000000	0.032258	0.002899	0.005208	0.000000	0.078049	0.000000	0.021277	0.057143	0.017391	0.000000	0.000000	0.000000	0.024155	0.031746	0.040816	0.086207	0.010309	0.036036	0.035088	0.000000	0.027322	0.000000	0.100000	0.000000
XM_143724.1	0.075209	0.103448	0.000000	0.000000	0.005102	0.000000	0.000000	0.009346	0.003030	0.000000	0.000000	0.027778	0.002786	0.000000	0.000000	0.008850	0.007246	0.000000	0.000000	0.000000	0.032258	0.002899	0.005208	0.000000	0.082927	0.000000	0.021277	0.057143	0.017391	0.000000	0.000000	0.000000	0.024155	0.015873	0.040816	0.086207	0.010309	0.036036	0.035088	0.000000	0.027322	0.000000	0.100000	0.000000
XM_125332.1	0.075209	0.103448	0.000000	0.000000	0.005102	0.000000	0.000000	0.009346	0.003030	0.000000	0.000000	0.027778	0.002786	0.000000	0.000000	0.008850	0.007246	0.000000	0.000000	0.000000	0.032258	0.002899	0.005208	0.000000	0.082927	0.000000	0.021277	0.057143	0.017391	0.000000	0.000000	0.000000	0.024155	0.031746	0.040816	0.086207	0.010309	0.036036	0.035088	0.000000	0.027322	0.000000	0.100000	0.000000
XM_128572.1	0.072423	0.086207	0.000000	0.000000	0.005102	0.000000	0.000000	0.009346	0.003030	0.000000	0.000000	0.027778	0.002786	0.000000	0.000000	0.008850	0.007246	0.000000	0.000000	0.000000	0.032258	0.002899	0.005208	0.000000	0.078049	0.000000	0.021277	0.057143	0.008696	0.000000	0.000000	0.000000	0.024155	0.031746	0.040816	0.086207	0.010309	0.036036	0.035088	0.000000	0.027322	0.000000	0.100000	0.000000
XM_128345.1	0.075209	0.103448	0.000000	0.000000	0.005102	0.000000	0.000000	0.009346	0.003030	0.000000	0.000000	0.027778	0.002786	0.000000	0.000000	0.008850	0.007246	0.000000	0.000000	0.000000	0.032258	0.002899	0.005208	0.000000	0.082927	0.000000	0.021277	0.057143	0.008696	0.000000	0.000000	0.000000	0.024155	0.031746	0.040816	0.086207	0.010309	0.036036	0.035088	0.000000	0.027322	0.000000	0.100000	0.000000
XM_128378.1	0.075209	0.103448	0.000000	0.000000	0.005102	0.000000	0.000000	0.009346	0.003030	0.000000	0.000000	0.027778	0.002786	0.000000	0.000000	0.008850	0.007246	0.000000	0.000000	0.000000	0.032258	0.002899	0.005208	0.000000	0.082927	0.000000	0.021277	0.057143	0.008696	0.000000	0.000000	0.000000	0.024155	0.031746	0.040816	0.086207	0.010309	0.036036	0.035088	0.000000	0.027322	0.000000	0.100000	0.000000
XM_124104.1	0.075209	0.103448	0.000000	0.000000	0.005102	0.000000	0.000000	0.009346	0.003030	0.000000	0.000000	0.027778	0.002786	0.000000	0.000000	0.008850	0.007246	0.000000	0.000000	0.000000	0.032258	0.002899	0.005208	0.000000	0.082927	0.000000	0.021277	0.057143	0.008696	0.000000	0.000000	0.000000	0.024155	0.031746	0.040816	0.086207	0.010309	0.036036	0.035088	0.000000	0.027322	0.000000	0.100000	0.000000
XM_128454.1	0.072423	0.103448	0.000000	0.000000	0.005102	0.000000	0.000000	0.009346	0.003030	0.000000	0.000000	0.027778	0.002786	0.000000	0.000000	0.008850	0.007246	0.000000	0.000000	0.000000	0.032258	0.002899	0.005208	0.000000	0.082927	0.000000	0.021277	0.057143	0.008696	0.000000	0.000000	0.000000	0.024155	0.031746	0.040816	0.086207	0.010309	0.036036	0.035088	0.000000	0.027322	0.000000	0.100000	0.000000
XM_133101.1	0.075209	0.103448	0.000000	0.000000	0.005102	0.000000	0.000000	0.009346	0.003030	0.000000	0.000000	0.027778	0.002786	0.000000	0.000000	0.008850	0.007246	0.000000	0.000000	0.000000	0.032258	0.002899	0.005208	0.000000	0.082927	0.000000	0.021277	0.057143	0.008696	0.000000	0.000000	0.000000	0.024155	0.031746	0.040816	0.086207	0.010309	0.036036	0.035088	0.000000	0.027322	0.000000	0.100000	0.000000
XM_122775.1	0.075209	0.103448	0.000000	0.000000	0.005102	0.000000	0.000000	0.009346	0.003030	0.000000	0.000000	0.027778	0.002786	0.000000	0.000000	0.008850	0.007246	0.000000	0.000000	0.000000	0.032258	0.002899	0.002604	0.000000	0.082927	0.000000	0.021277	0.057143	0.008696	0.000000	0.000000	0.000000	0.024155	0.031746	0.040816	0.086207	0.010309	0.036036	0.035088	0.000000	0.027322	0.000000	0.100000	0.000000
XM_130703.1	0.075209	0.103448	0.000000	0.000000	0.005102	0.000000	0.000000	0.009346	0.003030	0.000000	0.000000	0.027778	0.002786	0.000000	0.000000	0.008850	0.007246	0.000000	0.000000	0.000000	0.032258	0.002899	0.005208	0.000000	0.082927	0.000000	0.021277	0.057143	0.008696	0.000000	0.000000	0.000000	0.024155	0.031746	0.040816	0.086207	0.010309	0.036036	0.035088	0.000000	0.027322	0.000000	0.100000	0.000000
XM_127030.1	0.075209	0.103448	0.000000	0.000000	0.005102	0.000000	0.000000	0.009346	0.003030	0.000000	0.000000	0.027778	0.002786	0.000000	0.000000	0.008850	0.007246	0.000000	0.000000	0.000000	0.032258	0.002899	0.005208	0.000000	0.082927	0.000000	0.021277	0.057143	0.008696	0.000000	0.000000	0.000000	0.024155	0.031746	0.040816	0.086207	0.010309	0.036036	0.035088	0.000000	0.027322	0.000000	0.100000	0.000000
XM_124703.1	0.075209	0.103448	0.000000	0.000000	0.005102	0.000000	0.000000	0.009346	0.003030	0.000000	0.000000	0.027778	0.002786	0.005102	0.000000	0.008850	0.007246	0.000000	0.000000	0.000000	0.000000	0.002899	0.005208	0.000000	0.082927	0.000000	0.021277	0.057143	0.008696	0.000000	0.000000	0.000000	0.024155	0.031746	0.040816	0.086207	0.010309	0.036036	0.035088	0.000000	0.027322	0.000000	0.100000	0.000000
XM_132521.1	0.075209	0.103448	0.000000	0.000000	0.005102	0.000000	0.000000	0.009346	0.003030	0.000000	0.000000	0.027778	0.002786	0.005102	0.000000	0.008850	0.007246	0.000000	0.000000	0.000000	0.000000	0.002899	0.005208	0.000000	0.082927	0.000000	0.021277	0.057143	0.008696	0.000000	0.000000	0.000000	0.024155	0.031746	0.040816	0.086207	0.010309	0.036036	0.035088	0.000000	0.027322	0.000000	0.100000	0.000000
XM_128461.1	0.075209	0.103448	0.000000	0.000000	0.005102	0.000000	0.000000	0.009346	0.003030	0.000000	0.000000	0.027778	0.002786	0.005102	0.000000	0.008850	0.007246	0.000000	0.000000	0.000000	0.000000	0.002899	0.005208	0.000000	0.082927	0.000000	0.021277	0.071429	0.008696	0.000000	0.000000	0.000000	0.028986	0.031746	0.040816	0.086207	0.010309	0.036036	0.035088	0.000000	0.027322	0.000000	0.100000	0.000000
XM_131274.1	0.075209	0.103448	0.000000	0.000000	0.005102	0.000000	0.000000	0.009346	0.003030	0.000000	0.000000	0.027778	0.002786	0.005102	0.000000	0.008850	0.007246	0.000000	0.000000	0.000000	0.000000	0.002899	0.005208	0.000000	0.082927	0.000000	0.000000	0.071429	0.008696	0.000000	0.000000	0.000000	0.028986	0.031746	0.040816	0.086207	0.010309	0.036036	0.035088	0.000000	0.027322	0.000000	0.000000	0.000000
XM_131954.1	0.075209	0.103448	0.000000	0.000000	0.005102	0.000000	0.000000	0.009346	0.003030	0.000000	0.000000	0.027778	0.002786	0.005102	0.000000	0.008850	0.014493	0.000000	0.000000	0.000000	0.000000	0.002899	0.005208	0.000000	0.082927	0.000000	0.021277	0.071429	0.008696	0.000000	0.000000	0.000000	0.028986	0.031746	0.040816	0.086207	0.010309	0.036036	0.035088	0.000000	0.027322	0.000000	0.100000	0.000000
XM_125944.1	0.072423	0.103448	0.000000	0.000000	0.005102	0.000000	0.000000	0.009346	0.003030	0.000000	0.000000	0.027778	0.002786	0.005102	0.000000	0.008850	0.014493	0.000000	0.000000	0.000000	0.000000	0.002899	0.005208	0.000000	0.078049	0.000000	0.021277	0.071429	0.008696	0.000000	0.000000	0.000000	0.028986	0.031746	0.040816	0.086207	0.010309	0.036036	0.035088	0.000000	0.027322	0.000000	0.100000	0.000000
XM_126692.1	0.075209	0.103448	0.000000	0.000000	0.005102	0.000000	0.000000	0.009346	0.003030	0.000000	0.000000	0.027778	0.002786	0.005102	0.000000	0.008850	0.014493	0.000000	0.000000	0.000000	0.000000	0.002899	0.005208	0.000000	0.082927	0.000000	0.021277	0.071429	0.008696	0.000000	0.000000	0.000000	0.028986	0.031746	0.040816	0.086207	0.000000	0.036036	0.035088	0.000000	0.027322	0.000000	0.100000	0.000000
XM_127966.1	0.075209	0.103448	0.000000	0.000000	0.005102	0.000000	0.000000	0.009346	0.003030	0.000000	0.000000	0.027778	0.002786	0.005102	0.000000	0.008850	0.014493	0.000000	0.000000	0.000000	0.000000	0.002899	0.005208	0.000000	0.082927	0.000000	0.021277	0.071429	0.008696	0.000000	0.000000	0.000000	0.028986	0.031746	0.040816	0.086207	0.000000	0.036036	0.035088	0.000000	0.027322	0.000000	0.100000	0.000000
XM_131704.1	0.075209	0.103448	0.000000	0.000000	0.005102	0.000000	0.000000	0.009346	0.003030	0.000000	0.000000	0.027778	0.002786	0.005102	0.000000	0.008850	0.014493	0.000000	0.000000	0.000000	0.000000	0.002899	0.005208	0.000000	0.082927	0.000000	0.021277	0.071429	0.008696	0.000000	0.000000	0.000000	0.028986	0.031746	0.040816	0.103448	0.000000	0.036036	0.035088	0.000000	0.027322	0.000000	0.100000	0.000000
XM_123575.1	0.075209	0.103448	0.000000	0.000000	0.005102	0.000000	0.000000	0.009346	0.003030	0.000000	0.000000	0.027778	0.002786	0.005102	0.000000	0.008850	0.014493	0.000000	0.000000	0.000000	0.000000	0.002899	0.005208	0.000000	0.082927	0.000000	0.021277	0.071429	0.008696	0.000000	0.000000	0.000000	0.028986	0.031746	0.040816	0.103448	0.000000	0.036036	0.035088	0.000000	0.027322	0.000000	0.100000	0.000000
XM_132232.1	0.075209	0.103448	0.000000	0.000000	0.005102	0.000000	0.000000	0.009346	0.003030	0.000000	0.000000	0.027778	0.002786	0.005102	0.000000	0.008850	0.014493	0.000000	0.000000	0.000000	0.000000	0.002899	0.005208	0.000000	0.082927	0.000000	0.021277	0.071429	0.008696	0.000000	0.000000	0.000000	0.028986	0.031746	0.040816	0.103448	0.000000	0.036036	0.035088	0.000000	0.027322	0.000000	0.100000	0.000000
XM_135127.1	0.075209	0.103448	0.000000	0.000000	0.005102	0.000000	0.000000	0.009346	0.003030	0.000000	0.000000	0.027778	0.002786	0.005102	0.000000	0.008850	0.014493	0.000000	0.000000	0.000000	0.000000	0.002899	0.005208	0.000000	0.082927	0.000000	0.021277	0.071429	0.008696	0.000000	0.000000	0.000000	0.024155	0.031746	0.040816	0.103448	0.000000	0.036036	0.035088	0.000000	0.027322	0.000000	0.100000	0.000000
XM_139008.1	0.072423	0.103448	0.000000	0.000000	0.005102	0.000000	0.000000	0.009346	0.003030	0.000000	0.000000	0.027778	0.002786	0.005102	0.000000	0.008850	0.014493	0.000000	0.000000	0.000000	0.000000	0.002899	0.005208	0.000000	0.078049	0.000000	0.021277	0.071429	0.008696	0.000000	0.000000	0.000000	0.028986	0.031746	0.040816	0.103448	0.000000	0.036036	0.035088	0.000000	0.027322	0.000000	0.100000	0.000000
XM_132619.1	0.075209	0.103448	0.000000	0.000000	0.005102	0.000000	0.000000	0.009346	0.003030	0.000000	0.000000	0.027778	0.002786	0.005102	0.000000	0.008850	0.014493	0.000000	0.000000	0.000000	0.000000	0.002899	0.005208	0.000000	0.082927	0.000000	0.021277	0.071429	0.000000	0.000000	0.000000	0.000000	0.028986	0.031746	0.040816	0.103448	0.000000	0.036036	0.035088	0.000000	0.027322	0.000000	0.100000	0.000000
XM_126655.1	0.077994	0.103448	0.000000	0.000000	0.005102	0.000000	0.000000	0.009346	0.003030	0.000000	0.000000	0.027778	0.002786	0.005102	0.000000	0.008850	0.014493	0.000000	0.000000	0.000000	0.000000	0.002899	0.005208	0.000000	0.087805	0.000000	0.021277	0.071429	0.008696	0.000000	0.000000	0.000000	0.028986	0.031746	0.040816	0.103448	0.000000	0.027027	0.035088	0.000000	0.027322	0.000000	0.100000	0.000000
XM_128534.1	0.077994	0.103448	0.000000	0.000000	0.005102	0.000000	0.000000	0.009346	0.003030	0.000000	0.000000	0.027778	0.002786	0.005102	0.000000	0.008850	0.014493	0.000000	0.000000	0.000000	0.000000	0.002899	0.005208	0.000000	0.087805	0.000000	0.021277	0.071429	0.008696	0.000000	0.000000	0.000000	0.028986	0.031746	0.040816	0.103448	0.000000	0.027027	0.035088	0.000000	0.027322	0.000000	0.100000	0.000000
XM_123708.1	0.077994	0.103448	0.000000	0.000000	0.005102	0.000000	0.000000	0.009346	0.003030	0.000000	0.000000	0.027778	0.002786	0.005102	0.000000	0.008850	0.014493	0.000000	0.000000	0.000000	0.000000	0.002899	0.005208	0.000000	0.087805	0.000000	0.021277	0.071429	0.008696	0.000000	0.000000	0.000000	0.028986	0.031746	0.040816	0.103448	0.000000	0.027027	0.035088	0.000000	0.027322	0.000000	0.100000	0.000000
XM_147286.1	0.077994	0.086207	0.000000	0.000000	0.005102	0.000000	0.000000	0.009346	0.003030	0.000000	0.000000	0.027778	0.002786	0.005102	0.000000	0.008850	0.014493	0.000000	0.000000	0.000000	0.000000	0.002899	0.005208	0.000000	0.087805	0.000000	0.021277	0.071429	0.008696	0.000000	0.000000	0.000000	0.028986	0.031746	0.040816	0.103448	0.000000	0.027027	0.035088	0.000000	0.027322	0.000000	0.100000	0.000000
XM_158175.1	0.077994	0.120690	0.000000	0.000000	0.005102	0.000000	0.000000	0.009346	0.003030	0.000000	0.000000	0.027778	0.002786	0.005102	0.000000	0.008850	0.014493	0.000000	0.000000	0.000000	0.000000	0.002899	0.005208	0.000000	0.087805	0.000000	0.021277	0.071429	0.008696	0.000000	0.000000	0.000000	0.028986	0.031746	0.040816	0.103448	0.000000	0.027027	0.035088	0.000000	0.027322	0.000000	0.100000	0.000000
XM_136006.1	0.077994	0.120690	0.000000	0.000000	0.005102	0.000000	0.000000	0.009346	0.003030	0.000000	0.000000	0.027778	0.002786	0.005102	0.000000	0.008850	0.014493	0.000000	0.000000	0.000000	0.000000	0.002899	0.005208	0.000000	0.087805	0.000000	0.021277	0.071429	0.008696	0.000000	0.000000	0.000000	0.028986	0.031746	0.040816	0.103448	0.000000	0.027027	0.035088	0.000000	0.027322	0.000000	0.100000	0.000000
XM_142917.1	0.077994	0.120690	0.000000	0.000000	0.005102	0.000000	0.000000	0.009346	0.003030	0.000000	0.000000	0.027778	0.002786	0.005102	0.000000	0.008850	0.014493	0.000000	0.000000	0.000000	0.000000	0.002899	0.005208	0.000000	0.087805	0.000000	0.021277	0.071429	0.008696	0.000000	0.000000	0.000000	0.028986	0.031746	0.040816	0.103448	0.000000	0.027027	0.035088	0.000000	0.027322	0.000000	0.100000	0.000000
XM_138464.1	0.077994	0.120690	0.000000	0.000000	0.005102	0.000000	0.000000	0.009346	0.003030	0.000000	0.000000	0.027778	0.002786	0.005102	0.000000	0.008850	0.014493	0.000000	0.000000	0.000000	0.000000	0.002899	0.005208	0.000000	0.087805	0.000000	0.021277	0.071429	0.008696	0.000000	0.000000	0.000000	0.028986	0.031746	0.040816	0.103448	0.000000	0.027027	0.035088	0.000000	0.027322	0.000000	0.100000	0.000000
XM_122074.1	0.075209	0.120690	0.000000	0.000000	0.005102	0.000000	0.000000	0.000000	0.000000	0.000000	0.000000	0.027778	0.002786	0.005102	0.000000	0.008850	0.014493	0.000000	0.000000	0.000000	0.000000	0.002899	0.005208	0.000000	0.087805	0.000000	0.021277	0.071429	0.008696	0.000000	0.000000	0.000000	0.028986	0.031746	0.040816	0.103448	0.000000	0.027027	0.035088	0.000000	0.027322	0.000000	0.100000	0.000000
XM_132566.1	0.075209	0.120690	0.000000	0.000000	0.005102	0.000000	0.000000	0.009346	0.003030	0.000000	0.000000	0.027778	0.002786	0.005102	0.000000	0.008850	0.014493	0.000000	0.000000	0.000000	0.000000	0.002899	0.005208	0.000000	0.087805	0.000000	0.021277	0.071429	0.008696	0.000000	0.000000	0.000000	0.028986	0.031746	0.040816	0.103448	0.000000	0.027027	0.035088	0.000000	0.027322	0.000000	0.100000	0.000000
XM_131696.1	0.075209	0.120690	0.000000	0.000000	0.005102	0.000000	0.000000	0.009346	0.003030	0.000000	0.000000	0.027778	0.002786	0.005102	0.000000	0.008850	0.014493	0.000000	0.000000	0.000000	0.000000	0.002899	0.005208	0.000000	0.087805	0.000000	0.021277	0.071429	0.008696	0.000000	0.000000	0.000000	0.028986	0.031746	0.040816	0.103448	0.000000	0.027027	0.035088	0.000000	0.027322	0.000000	0.100000	0.000000
XM_129057.1	0.069638	0.103448	0.000000	0.000000	0.005102	0.000000	0.000000	0.009346	0.003030	0.000000	0.000000	0.027778	0.002786	0.005102	0.000000	0.008850	0.014493	0.000000	0.000000	0.000000	0.000000	0.002899	0.005208	0.000000	0.082927	0.000000	0.021277	0.071429	0.008696	0.000000	0.000000	0.000000	0.028986	0.031746	0.040816	0.103448	0.000000	0.027027	0.035088	0.000000	0.027322	0.000000	0.100000	0.000000
XM_122611.1	0.069638	0.103448	0.000000	0.000000	0.005102	0.000000	0.000000	0.009346	0.003030	0.000000	0.008547	0.027778	0.002786	0.005102	0.000000	0.008850	0.014493	0.000000	0.000000	0.000000	0.000000	0.002899	0.005208	0.000000	0.082927	0.000000	0.021277	0.071429	0.008696	0.000000	0.000000	0.000000	0.028986	0.031746	0.040816	0.103448	0.000000	0.027027	0.035088	0.000000	0.027322	0.000000	0.100000	0.000000
XM_124233.1	0.069638	0.103448	0.000000	0.000000	0.005102	0.000000	0.000000	0.009346	0.003030	0.000000	0.008547	0.027778	0.002786	0.005102	0.000000	0.008850	0.014493	0.000000	0.000000	0.000000	0.000000	0.002899	0.005208	0.000000	0.082927	0.000000	0.021277	0.071429	0.008696	0.000000	0.000000	0.000000	0.028986	0.031746	0.040816	0.103448	0.000000	0.027027	0.035088	0.000000	0.027322	0.000000	0.100000	0.000000
XM_123309.1	0.072423	0.103448	0.000000	0.000000	0.005102	0.000000	0.000000	0.009346	0.003030	0.000000	0.008547	0.027778	0.002786	0.005102	0.000000	0.008850	0.014493	0.000000	0.000000	0.000000	0.000000	0.002899	0.005208	0.000000	0.087805	0.000000	0.021277	0.071429	0.008696	0.000000	0.000000	0.000000	0.028986	0.031746	0.040816	0.103448	0.000000	0.027027	0.035088	0.000000	0.027322	0.000000	0.100000	0.000000
XM_134155.1	0.075209	0.120690	0.000000	0.000000	0.005102	0.000000	0.000000	0.009346	0.003030	0.000000	0.008547	0.027778	0.002786	0.005102	0.000000	0.008850	0.014493	0.000000	0.000000	0.000000	0.000000	0.002899	0.005208	0.000000	0.092683	0.000000	0.042553	0.071429	0.008696	0.000000	0.000000	0.000000	0.028986	0.031746	0.040816	0.103448	0.000000	0.027027	0.026316	0.000000	0.021858	0.000000	0.100000	0.000000
XM_122671.1	0.072423	0.120690	0.000000	0.000000	0.010204	0.000000	0.000000	0.009346	0.003030	0.000000	0.008547	0.027778	0.002786	0.005102	0.000000	0.008850	0.014493	0.000000	0.000000	0.000000	0.000000	0.002899	0.005208	0.000000	0.087805	0.000000	0.042553	0.071429	0.008696	0.000000	0.000000	0.000000	0.028986	0.031746	0.040816	0.103448	0.000000	0.027027	0.035088	0.000000	0.027322	0.000000	0.100000	0.000000
XM_134437.1	0.075209	0.120690	0.000000	0.000000	0.010204	0.000000	0.000000	0.009346	0.003030	0.000000	0.008547	0.027778	0.000000	0.005102	0.000000	0.008850	0.007246	0.000000	0.000000	0.000000	0.000000	0.002899	0.005208	0.000000	0.092683	0.000000	0.042553	0.071429	0.008696	0.000000	0.000000	0.000000	0.028986	0.031746	0.040816	0.103448	0.000000	0.027027	0.035088	0.000000	0.027322	0.000000	0.100000	0.000000
XM_149420.1	0.077994	0.137931	0.000000	0.000000	0.010204	0.000000	0.000000	0.009346	0.003030	0.000000	0.008547	0.027778	0.002786	0.005102	0.000000	0.008850	0.014493	0.000000	0.000000	0.000000	0.000000	0.002899	0.005208	0.000000	0.097561	0.000000	0.042553	0.071429	0.008696	0.000000	0.000000	0.000000	0.028986	0.031746	0.040816	0.103448	0.000000	0.027027	0.035088	0.000000	0.027322	0.000000	0.100000	0.000000
XM_124884.1	0.080780	0.155172	0.000000	0.000000	0.010204	0.000000	0.000000	0.009346	0.003030	0.000000	0.008547	0.027778	0.002786	0.005102	0.000000	0.008850	0.014493	0.000000	0.000000	0.000000	0.000000	0.002899	0.005208	0.000000	0.102439	0.000000	0.042553	0.071429	0.008696	0.000000	0.000000	0.000000	0.028986	0.031746	0.040816	0.103448	0.000000	0.027027	0.035088	0.000000	0.027322	0.000000	0.100000	0.000000
XM_133190.1	0.080780	0.155172	0.000000	0.000000	0.010204	0.000000	0.000000	0.009346	0.003030	0.000000	0.008547	0.027778	0.002786	0.005102	0.000000	0.008850	0.014493	0.000000	0.000000	0.000000	0.000000	0.002899	0.005208	0.000000	0.102439	0.000000	0.042553	0.071429	0.008696	0.000000	0.000000	0.000000	0.028986	0.031746	0.040816	0.086207	0.000000	0.027027	0.035088	0.000000	0.027322	0.000000	0.100000	0.000000
XM_133181.1	0.080780	0.155172	0.000000	0.000000	0.010204	0.000000	0.000000	0.009346	0.003030	0.000000	0.008547	0.027778	0.002786	0.005102	0.000000	0.008850	0.014493	0.000000	0.000000	0.000000	0.000000	0.002899	0.005208	0.000000	0.102439	0.000000	0.042553	0.071429	0.008696	0.000000	0.000000	0.000000	0.028986	0.031746	0.040816	0.086207	0.000000	0.018018	0.035088	0.000000	0.027322	0.000000	0.100000	0.000000
XM_133471.1	0.080780	0.155172	0.000000	0.000000	0.010204	0.000000	0.000000	0.009346	0.003030	0.000000	0.008547	0.027778	0.002786	0.005102	0.000000	0.008850	0.014493	0.000000	0.000000	0.000000	0.000000	0.002899	0.005208	0.000000	0.102439	0.000000	0.042553	0.071429	0.008696	0.000000	0.000000	0.000000	0.028986	0.031746	0.040816	0.103448	0.000000	0.018018	0.035088	0.000000	0.027322	0.000000	0.100000	0.000000
XM_124883.1	0.080780	0.155172	0.000000	0.000000	0.010204	0.000000	0.000000	0.009346	0.003030	0.000000	0.008547	0.027778	0.002786	0.005102	0.000000	0.008850	0.014493	0.000000	0.000000	0.000000	0.000000	0.002899	0.005208	0.000000	0.102439	0.000000	0.042553	0.085714	0.008696	0.000000	0.000000	0.000000	0.033816	0.031746	0.040816	0.103448	0.000000	0.018018	0.035088	0.000000	0.027322	0.000000	0.100000	0.000000
XM_124099.1	0.080780	0.155172	0.000000	0.000000	0.010204	0.000000	0.000000	0.009346	0.003030	0.000000	0.008547	0.027778	0.002786	0.005102	0.000000	0.008850	0.014493	0.000000	0.000000	0.000000	0.000000	0.002899	0.005208	0.000000	0.102439	0.000000	0.042553	0.085714	0.008696	0.000000	0.000000	0.000000	0.033816	0.031746	0.040816	0.103448	0.000000	0.009009	0.035088	0.000000	0.021858	0.000000	0.100000	0.000000
XM_130193.1	0.077994	0.155172	0.000000	0.000000	0.010204	0.000000	0.000000	0.009346	0.003030	0.000000	0.008547	0.027778	0.002786	0.005102	0.000000	0.008850	0.014493	0.000000	0.000000	0.000000	0.000000	0.002899	0.005208	0.000000	0.097561	0.000000	0.042553	0.085714	0.008696	0.000000	0.000000	0.000000	0.033816	0.031746	0.040816	0.103448	0.000000	0.000000	0.035088	0.000000	0.027322	0.000000	0.100000	0.000000
XM_125669.1	0.080780	0.155172	0.000000	0.000000	0.010204	0.000000	0.000000	0.009346	0.003030	0.000000	0.008547	0.027778	0.002786	0.005102	0.000000	0.008850	0.014493	0.000000	0.000000	0.000000	0.000000	0.002899	0.005208	0.000000	0.102439	0.000000	0.042553	0.085714	0.008696	0.008621	0.000000	0.000000	0.033816	0.031746	0.040816	0.103448	0.000000	0.000000	0.035088	0.000000	0.027322	0.000000	0.100000	0.000000
XM_127048.1	0.080780	0.155172	0.000000	0.000000	0.010204	0.000000	0.000000	0.009346	0.003030	0.000000	0.008547	0.027778	0.002786	0.005102	0.000000	0.008850	0.014493	0.000000	0.000000	0.000000	0.000000	0.002899	0.005208	0.000000	0.102439	0.000000	0.042553	0.085714	0.008696	0.008621	0.000000	0.000000	0.033816	0.031746	0.040816	0.103448	0.000000	0.000000	0.035088	0.000000	0.027322	0.000000	0.100000	0.000000
XM_137040.1	0.083565	0.155172	0.000000	0.000000	0.010204	0.000000	0.000000	0.009346	0.003030	0.000000	0.008547	0.027778	0.002786	0.005102	0.000000	0.008850	0.014493	0.000000	0.000000	0.000000	0.000000	0.002899	0.005208	0.000000	0.102439	0.000000	0.042553	0.085714	0.008696	0.008621	0.000000	0.000000	0.033816	0.031746	0.040816	0.103448	0.000000	0.000000	0.035088	0.000000	0.027322	0.000000	0.100000	0.000000
XM_145382.1	0.086351	0.155172	0.000000	0.000000	0.010204	0.000000	0.000000	0.009346	0.003030	0.000000	0.008547	0.027778	0.002786	0.005102	0.000000	0.008850	0.014493	0.000000	0.000000	0.000000	0.000000	0.002899	0.005208	0.000000	0.102439	0.000000	0.042553	0.085714	0.008696	0.008621	0.000000	0.000000	0.033816	0.031746	0.040816	0.086207	0.000000	0.000000	0.035088	0.000000	0.027322	0.000000	0.100000	0.000000
XM_141450.1	0.083565	0.155172	0.000000	0.000000	0.010204	0.000000	0.000000	0.009346	0.003030	0.000000	0.008547	0.027778	0.002786	0.005102	0.000000	0.008850	0.014493	0.000000	0.000000	0.000000	0.000000	0.002899	0.005208	0.000000	0.102439	0.000000	0.042553	0.085714	0.008696	0.008621	0.000000	0.000000	0.033816	0.031746	0.040816	0.103448	0.000000	0.000000	0.043860	0.000000	0.032787	0.000000	0.100000	0.000000
XM_136489.1	0.083565	0.155172	0.000000	0.000000	0.010204	0.000000	0.000000	0.009346	0.003030	0.000000	0.008547	0.027778	0.002786	0.005102	0.000000	0.008850	0.014493	0.000000	0.000000	0.000000	0.000000	0.002899	0.005208	0.000000	0.102439	0.000000	0.042553	0.085714	0.008696	0.008621	0.000000	0.000000	0.033816	0.031746	0.040816	0.103448	0.000000	0.000000	0.043860	0.000000	0.032787	0.000000	0.100000	0.000000
XM_129338.1	0.086351	0.155172	0.000000	0.000000	0.010204	0.000000	0.000000	0.009346	0.003030	0.017241	0.008547	0.027778	0.002786	0.005102	0.000000	0.008850	0.014493	0.000000	0.000000	0.000000	0.000000	0.002899	0.005208	0.000000	0.102439	0.000000	0.042553	0.085714	0.008696	0.008621	0.000000	0.000000	0.033816	0.031746	0.040816	0.103448	0.000000	0.000000	0.043860	0.000000	0.032787	0.000000	0.100000	0.000000
XM_125929.1	0.086351	0.155172	0.000000	0.000000	0.010204	0.000000	0.000000	0.009346	0.003030	0.017241	0.008547	0.027778	0.002786	0.005102	0.000000	0.008850	0.014493	0.000000	0.000000	0.000000	0.000000	0.002899	0.005208	0.000000	0.102439	0.000000	0.042553	0.085714	0.008696	0.008621	0.000000	0.000000	0.033816	0.031746	0.040816	0.103448	0.000000	0.000000	0.043860	0.000000	0.032787	0.000000	0.100000	0.000000
XM_122477.1	0.086351	0.155172	0.000000	0.000000	0.010204	0.000000	0.000000	0.018692	0.006061	0.017241	0.008547	0.027778	0.002786	0.005102	0.000000	0.008850	0.014493	0.000000	0.000000	0.000000	0.000000	0.002899	0.005208	0.000000	0.102439	0.000000	0.042553	0.100000	0.008696	0.008621	0.000000	0.000000	0.038647	0.031746	0.040816	0.103448	0.000000	0.000000	0.052632	0.000000	0.038251	0.000000	0.100000	0.000000
XM_129349.1	0.086351	0.155172	0.000000	0.000000	0.010204	0.000000	0.000000	0.018692	0.006061	0.017241	0.008547	0.027778	0.002786	0.005102	0.000000	0.000000	0.014493	0.000000	0.000000	0.000000	0.000000	0.002899	0.005208	0.000000	0.102439	0.000000	0.042553	0.114286	0.008696	0.008621	0.000000	0.000000	0.043478	0.031746	0.040816	0.103448	0.000000	0.000000	0.052632	0.000000	0.038251	0.000000	0.100000	0.000000
XM_134165.1	0.086351	0.155172	0.000000	0.000000	0.010204	0.000000	0.000000	0.018692	0.006061	0.017241	0.008547	0.027778	0.002786	0.005102	0.000000	0.000000	0.014493	0.000000	0.000000	0.000000	0.000000	0.002899	0.005208	0.000000	0.102439	0.000000	0.042553	0.114286	0.008696	0.008621	0.000000	0.000000	0.043478	0.031746	0.040816	0.103448	0.000000	0.000000	0.052632	0.000000	0.038251	0.000000	0.100000	0.000000
XM_123408.1	0.086351	0.155172	0.000000	0.000000	0.010204	0.000000	0.000000	0.018692	0.006061	0.017241	0.008547	0.041667	0.002786	0.005102	0.000000	0.000000	0.014493	0.000000	0.000000	0.000000	0.000000	0.002899	0.005208	0.000000	0.102439	0.000000	0.042553	0.114286	0.008696	0.008621	0.000000	0.000000	0.043478	0.031746	0.040816	0.103448	0.000000	0.000000	0.052632	0.000000	0.038251	0.000000	0.100000	0.000000
XM_123900.1	0.083565	0.155172	0.000000	0.000000	0.010204	0.000000	0.000000	0.018692	0.006061	0.017241	0.008547	0.041667	0.002786	0.005102	0.000000	0.000000	0.014493	0.000000	0.000000	0.000000	0.000000	0.002899	0.005208	0.000000	0.102439	0.000000	0.042553	0.114286	0.008696	0.008621	0.000000	0.000000	0.043478	0.031746	0.040816	0.103448	0.000000	0.000000	0.052632	0.047619	0.038251	0.000000	0.100000	0.000000
XM_131498.1	0.086351	0.155172	0.000000	0.000000	0.010204	0.000000	0.000000	0.018692	0.006061	0.017241	0.008547	0.041667	0.002786	0.005102	0.000000	0.000000	0.014493	0.000000	0.000000	0.000000	0.000000	0.002899	0.005208	0.000000	0.102439	0.000000	0.042553	0.114286	0.008696	0.008621	0.000000	0.000000	0.043478	0.031746	0.040816	0.103448	0.000000	0.000000	0.052632	0.095238	0.038251	0.000000	0.100000	0.000000
XM_123709.1	0.083565	0.155172	0.000000	0.000000	0.010204	0.000000	0.000000	0.018692	0.006061	0.017241	0.008547	0.041667	0.002786	0.005102	0.000000	0.000000	0.014493	0.000000	0.000000	0.000000	0.000000	0.000000	0.005208	0.000000	0.097561	0.000000	0.042553	0.114286	0.008696	0.008621	0.000000	0.000000	0.043478	0.031746	0.040816	0.103448	0.000000	0.000000	0.052632	0.095238	0.038251	0.000000	0.100000	0.000000
XM_148261.1	0.086351	0.155172	0.000000	0.000000	0.010204	0.000000	0.000000	0.018692	0.006061	0.017241	0.008547	0.041667	0.002786	0.005102	0.000000	0.000000	0.014493	0.000000	0.000000	0.000000	0.000000	0.000000	0.005208	0.000000	0.102439	0.000000	0.042553	0.114286	0.008696	0.008621	0.000000	0.000000	0.043478	0.031746	0.040816	0.103448	0.000000	0.000000	0.052632	0.095238	0.038251	0.000000	0.100000	0.000000
XM_133172.1	0.083565	0.155172	0.000000	0.000000	0.010204	0.000000	0.000000	0.018692	0.006061	0.017241	0.008547	0.041667	0.002786	0.005102	0.000000	0.000000	0.014493	0.000000	0.000000	0.000000	0.000000	0.000000	0.005208	0.000000	0.102439	0.000000	0.042553	0.114286	0.008696	0.008621	0.000000	0.000000	0.043478	0.031746	0.040816	0.103448	0.000000	0.000000	0.052632	0.095238	0.038251	0.000000	0.100000	0.000000
XM_129553.1	0.086351	0.155172	0.000000	0.000000	0.010204	0.000000	0.000000	0.018692	0.006061	0.017241	0.008547	0.041667	0.002786	0.005102	0.000000	0.000000	0.014493	0.000000	0.000000	0.000000	0.000000	0.000000	0.005208	0.000000	0.102439	0.000000	0.042553	0.114286	0.008696	0.008621	0.000000	0.000000	0.043478	0.031746	0.040816	0.103448	0.000000	0.000000	0.043860	0.095238	0.032787	0.000000	0.100000	0.000000
XM_127433.1	0.086351	0.155172	0.000000	0.000000	0.010204	0.000000	0.000000	0.018692	0.006061	0.017241	0.008547	0.041667	0.002786	0.005102	0.000000	0.000000	0.014493	0.000000	0.000000	0.000000	0.000000	0.000000	0.005208	0.000000	0.102439	0.000000	0.042553	0.114286	0.008696	0.008621	0.000000	0.000000	0.043478	0.031746	0.040816	0.103448	0.000000	0.000000	0.052632	0.095238	0.038251	0.000000	0.100000	0.000000
XM_123554.1	0.089136	0.155172	0.000000	0.000000	0.010204	0.000000	0.000000	0.018692	0.006061	0.017241	0.008547	0.055556	0.002786	0.005102	0.000000	0.000000	0.014493	0.000000	0.000000	0.000000	0.000000	0.000000	0.005208	0.000000	0.102439	0.000000	0.042553	0.114286	0.008696	0.008621	0.000000	0.000000	0.043478	0.015873	0.040816	0.103448	0.000000	0.000000	0.052632	0.095238	0.038251	0.000000	0.100000	0.000000
XM_134350.1	0.089136	0.155172	0.000000	0.000000	0.010204	0.000000	0.000000	0.018692	0.006061	0.017241	0.008547	0.055556	0.002786	0.005102	0.000000	0.000000	0.014493	0.000000	0.000000	0.000000	0.000000	0.000000	0.002604	0.000000	0.102439	0.000000	0.042553	0.114286	0.008696	0.008621	0.000000	0.000000	0.043478	0.015873	0.040816	0.103448	0.000000	0.000000	0.052632	0.095238	0.038251	0.000000	0.100000	0.000000
XM_123573.1	0.089136	0.155172	0.000000	0.000000	0.010204	0.000000	0.000000	0.018692	0.006061	0.017241	0.008547	0.055556	0.002786	0.005102	0.000000	0.000000	0.014493	0.000000	0.000000	0.000000	0.000000	0.000000	0.002604	0.000000	0.102439	0.000000	0.042553	0.114286	0.008696	0.008621	0.000000	0.000000	0.043478	0.015873	0.040816	0.103448	0.000000	0.000000	0.043860	0.095238	0.032787	0.000000	0.100000	0.000000
XM_149460.1	0.089136	0.155172	0.000000	0.000000	0.010204	0.000000	0.000000	0.018692	0.006061	0.017241	0.008547	0.055556	0.002786	0.005102	0.000000	0.000000	0.014493	0.000000	0.000000	0.000000	0.000000	0.000000	0.002604	0.000000	0.102439	0.000000	0.042553	0.100000	0.008696	0.008621	0.000000	0.000000	0.038647	0.015873	0.040816	0.103448	0.000000	0.000000	0.043860	0.095238	0.032787	0.000000	0.100000	0.000000
XM_132161.1	0.089136	0.155172	0.000000	0.000000	0.010204	0.000000	0.000000	0.018692	0.006061	0.017241	0.008547	0.055556	0.002786	0.005102	0.000000	0.000000	0.014493	0.000000	0.000000	0.000000	0.000000	0.000000	0.002604	0.000000	0.102439	0.000000	0.042553	0.114286	0.008696	0.008621	0.000000	0.000000	0.043478	0.015873	0.020408	0.103448	0.000000	0.000000	0.043860	0.095238	0.032787	0.000000	0.100000	0.000000
XM_133188.1	0.089136	0.155172	0.000000	0.000000	0.010204	0.000000	0.000000	0.018692	0.006061	0.017241	0.008547	0.055556	0.002786	0.005102	0.000000	0.000000	0.014493	0.000000	0.000000	0.000000	0.000000	0.000000	0.002604	0.000000	0.102439	0.000000	0.042553	0.114286	0.008696	0.008621	0.000000	0.000000	0.043478	0.015873	0.040816	0.086207	0.000000	0.000000	0.043860	0.095238	0.032787	0.000000	0.100000	0.000000
XM_135570.1	0.089136	0.155172	0.000000	0.000000	0.010204	0.000000	0.000000	0.018692	0.006061	0.017241	0.008547	0.055556	0.002786	0.005102	0.000000	0.000000	0.014493	0.000000	0.000000	0.000000	0.000000	0.000000	0.002604	0.000000	0.102439	0.000000	0.042553	0.100000	0.008696	0.008621	0.000000	0.000000	0.038647	0.015873	0.040816	0.103448	0.000000	0.000000	0.043860	0.095238	0.032787	0.000000	0.100000	0.000000
XM_124149.1	0.089136	0.155172	0.000000	0.000000	0.010204	0.000000	0.000000	0.018692	0.006061	0.017241	0.008547	0.055556	0.002786	0.005102	0.000000	0.000000	0.014493	0.000000	0.000000	0.000000	0.000000	0.000000	0.002604	0.000000	0.102439	0.000000	0.042553	0.114286	0.008696	0.008621	0.000000	0.000000	0.043478	0.015873	0.020408	0.103448	0.000000	0.000000	0.043860	0.095238	0.032787	0.000000	0.100000	0.000000
XM_123412.1	0.089136	0.155172	0.000000	0.000000	0.010204	0.000000	0.000000	0.018692	0.006061	0.017241	0.008547	0.055556	0.002786	0.005102	0.000000	0.000000	0.014493	0.000000	0.000000	0.000000	0.000000	0.000000	0.002604	0.000000	0.102439	0.000000	0.042553	0.114286	0.008696	0.008621	0.000000	0.000000	0.043478	0.015873	0.040816	0.103448	0.000000	0.000000	0.043860	0.095238	0.032787	0.000000	0.100000	0.000000
XM_123457.1	0.089136	0.155172	0.000000	0.000000	0.010204	0.000000	0.000000	0.018692	0.006061	0.017241	0.008547	0.055556	0.002786	0.005102	0.000000	0.000000	0.014493	0.000000	0.000000	0.000000	0.000000	0.000000	0.002604	0.000000	0.102439	0.000000	0.042553	0.114286	0.008696	0.008621	0.000000	0.000000	0.043478	0.015873	0.040816	0.103448	0.000000	0.000000	0.043860	0.095238	0.032787	0.000000	0.100000	0.000000
XM_132744.1	0.089136	0.155172	0.000000	0.000000	0.010204	0.000000	0.000000	0.018692	0.006061	0.017241	0.008547	0.055556	0.002786	0.005102	0.000000	0.000000	0.014493	0.000000	0.000000	0.000000	0.000000	0.000000	0.002604	0.000000	0.102439	0.000000	0.042553	0.114286	0.008696	0.008621	0.000000	0.000000	0.043478	0.015873	0.040816	0.103448	0.000000	0.000000	0.043860	0.095238	0.032787	0.000000	0.100000	0.000000
XM_124790.1	0.089136	0.155172	0.000000	0.000000	0.010204	0.000000	0.000000	0.018692	0.006061	0.017241	0.008547	0.055556	0.002786	0.005102	0.000000	0.000000	0.014493	0.000000	0.000000	0.000000	0.000000	0.000000	0.002604	0.000000	0.102439	0.000000	0.042553	0.114286	0.008696	0.008621	0.000000	0.000000	0.043478	0.015873	0.061224	0.103448	0.000000	0.000000	0.043860	0.095238	0.032787	0.000000	0.100000	0.000000
XM_135604.1	0.089136	0.155172	0.000000	0.000000	0.010204	0.000000	0.000000	0.018692	0.006061	0.017241	0.008547	0.055556	0.002786	0.005102	0.000000	0.000000	0.014493	0.000000	0.000000	0.000000	0.000000	0.000000	0.002604	0.000000	0.102439	0.000000	0.042553	0.114286	0.008696	0.008621	0.000000	0.000000	0.043478	0.015873	0.061224	0.103448	0.000000	0.000000	0.043860	0.095238	0.032787	0.000000	0.100000	0.000000
XM_131478.1	0.086351	0.155172	0.000000	0.000000	0.010204	0.000000	0.000000	0.018692	0.006061	0.017241	0.008547	0.055556	0.002786	0.005102	0.000000	0.000000	0.014493	0.000000	0.000000	0.000000	0.000000	0.000000	0.002604	0.000000	0.097561	0.000000	0.042553	0.100000	0.008696	0.008621	0.000000	0.000000	0.038647	0.015873	0.061224	0.103448	0.000000	0.000000	0.043860	0.095238	0.032787	0.000000	0.100000	0.000000
XM_131493.1	0.086351	0.155172	0.000000	0.000000	0.010204	0.000000	0.000000	0.018692	0.006061	0.017241	0.008547	0.055556	0.002786	0.005102	0.000000	0.000000	0.014493	0.000000	0.000000	0.000000	0.000000	0.000000	0.002604	0.000000	0.097561	0.000000	0.042553	0.100000	0.008696	0.008621	0.000000	0.000000	0.038647	0.015873	0.061224	0.103448	0.000000	0.000000	0.043860	0.095238	0.032787	0.000000	0.100000	0.000000
XM_125120.1	0.080780	0.155172	0.000000	0.000000	0.010204	0.000000	0.000000	0.018692	0.006061	0.017241	0.008547	0.055556	0.002786	0.005102	0.000000	0.000000	0.014493	0.000000	0.000000	0.000000	0.000000	0.000000	0.002604	0.000000	0.092683	0.000000	0.042553	0.114286	0.008696	0.008621	0.000000	0.000000	0.043478	0.015873	0.061224	0.103448	0.000000	0.000000	0.043860	0.095238	0.032787	0.003891	0.100000	0.000000
XM_132777.1	0.083565	0.155172	0.000000	0.000000	0.010204	0.000000	0.000000	0.018692	0.006061	0.017241	0.008547	0.055556	0.002786	0.005102	0.000000	0.000000	0.014493	0.000000	0.000000	0.000000	0.000000	0.000000	0.002604	0.000000	0.092683	0.000000	0.042553	0.114286	0.008696	0.008621	0.000000	0.000000	0.043478	0.015873	0.061224	0.103448	0.000000	0.000000	0.043860	0.095238	0.032787	0.003891	0.100000	0.000000
XM_148957.1	0.083565	0.155172	0.000000	0.000000	0.010204	0.000000	0.000000	0.018692	0.006061	0.017241	0.008547	0.055556	0.002786	0.005102	0.000000	0.000000	0.014493	0.000000	0.000000	0.000000	0.000000	0.000000	0.002604	0.000000	0.092683	0.000000	0.042553	0.114286	0.008696	0.008621	0.000000	0.000000	0.043478	0.015873	0.061224	0.103448	0.000000	0.000000	0.043860	0.095238	0.032787	0.003891	0.100000	0.000000
XM_122874.1	0.083565	0.155172	0.000000	0.000000	0.010204	0.000000	0.000000	0.018692	0.006061	0.017241	0.008547	0.055556	0.002786	0.005102	0.000000	0.000000	0.014493	0.000000	0.000000	0.000000	0.000000	0.000000	0.002604	0.000000	0.092683	0.000000	0.042553	0.114286	0.008696	0.008621	0.000000	0.000000	0.043478	0.015873	0.061224	0.103448	0.000000	0.000000	0.043860	0.095238	0.032787	0.003891	0.100000	0.000000
XM_149025.1	0.080780	0.155172	0.000000	0.000000	0.010204	0.000000	0.000000	0.018692	0.006061	0.017241	0.008547	0.041667	0.002786	0.005102	0.000000	0.000000	0.014493	0.000000	0.000000	0.000000	0.000000	0.000000	0.002604	0.000000	0.092683	0.000000	0.042553	0.114286	0.008696	0.008621	0.000000	0.000000	0.043478	0.015873	0.061224	0.103448	0.000000	0.000000	0.043860	0.095238	0.032787	0.003891	0.100000	0.000000
XM_124274.1	0.077994	0.155172	0.000000	0.000000	0.010204	0.000000	0.000000	0.018692	0.006061	0.017241	0.008547	0.041667	0.002786	0.005102	0.000000	0.000000	0.014493	0.000000	0.000000	0.000000	0.000000	0.000000	0.002604	0.000000	0.087805	0.000000	0.042553	0.114286	0.008696	0.008621	0.000000	0.000000	0.043478	0.015873	0.061224	0.086207	0.000000	0.000000	0.043860	0.095238	0.032787	0.003891	0.100000	0.000000
XM_122120.1	0.077994	0.155172	0.000000	0.000000	0.010204	0.000000	0.000000	0.018692	0.006061	0.017241	0.008547	0.041667	0.002786	0.005102	0.000000	0.000000	0.014493	0.000000	0.000000	0.000000	0.000000	0.000000	0.002604	0.000000	0.087805	0.000000	0.042553	0.114286	0.008696	0.008621	0.000000	0.000000	0.043478	0.015873	0.061224	0.103448	0.000000	0.000000	0.043860	0.095238	0.032787	0.003891	0.100000	0.000000
XM_122677.1	0.077994	0.155172	0.000000	0.000000	0.010204	0.000000	0.000000	0.018692	0.006061	0.017241	0.008547	0.041667	0.002786	0.005102	0.000000	0.000000	0.014493	0.000000	0.000000	0.000000	0.000000	0.000000	0.005208	0.000000	0.087805	0.000000	0.042553	0.114286	0.008696	0.008621	0.000000	0.000000	0.043478	0.015873	0.061224	0.103448	0.000000	0.000000	0.043860	0.095238	0.032787	0.003891	0.100000	0.000000
XM_132787.1	0.077994	0.155172	0.000000	0.000000	0.010204	0.000000	0.000000	0.018692	0.006061	0.017241	0.008547	0.041667	0.002786	0.005102	0.000000	0.000000	0.014493	0.000000	0.000000	0.000000	0.000000	0.000000	0.005208	0.000000	0.087805	0.000000	0.042553	0.114286	0.008696	0.008621	0.000000	0.000000	0.043478	0.015873	0.061224	0.103448	0.000000	0.000000	0.043860	0.095238	0.032787	0.003891	0.100000	0.000000
XM_130145.1	0.075209	0.155172	0.000000	0.000000	0.010204	0.000000	0.000000	0.018692	0.006061	0.017241	0.008547	0.055556	0.002786	0.005102	0.000000	0.000000	0.014493	0.000000	0.000000	0.000000	0.000000	0.000000	0.005208	0.000000	0.082927	0.000000	0.042553	0.114286	0.008696	0.008621	0.000000	0.000000	0.043478	0.015873	0.061224	0.103448	0.000000	0.000000	0.043860	0.095238	0.032787	0.003891	0.100000	0.000000
XM_123591.1	0.075209	0.155172	0.000000	0.000000	0.010204	0.000000	0.000000	0.018692	0.006061	0.017241	0.008547	0.055556	0.002786	0.005102	0.000000	0.000000	0.014493	0.000000	0.000000	0.000000	0.000000	0.000000	0.005208	0.000000	0.082927	0.000000	0.042553	0.114286	0.008696	0.008621	0.000000	0.000000	0.043478	0.015873	0.061224	0.103448	0.000000	0.000000	0.043860	0.095238	0.032787	0.003891	0.100000	0.000000
XM_124885.1	0.075209	0.155172	0.000000	0.000000	0.010204	0.000000	0.000000	0.018692	0.006061	0.017241	0.008547	0.055556	0.002786	0.005102	0.000000	0.000000	0.014493	0.000000	0.000000	0.000000	0.000000	0.000000	0.005208	0.000000	0.082927	0.000000	0.042553	0.114286	0.008696	0.008621	0.000000	0.000000	0.043478	0.015873	0.061224	0.103448	0.000000	0.000000	0.043860	0.095238	0.032787	0.003891	0.100000	0.000000
XM_127127.1	0.075209	0.155172	0.000000	0.000000	0.010204	0.000000	0.000000	0.018692	0.006061	0.017241	0.008547	0.069444	0.002786	0.005102	0.000000	0.000000	0.014493	0.000000	0.000000	0.000000	0.000000	0.000000	0.005208	0.000000	0.082927	0.000000	0.042553	0.114286	0.008696	0.008621	0.000000	0.000000	0.043478	0.015873	0.081633	0.103448	0.000000	0.000000	0.043860	0.095238	0.032787	0.003891	0.100000	0.000000
XM_143807.1	0.075209	0.155172	0.000000	0.000000	0.010204	0.000000	0.000000	0.018692	0.006061	0.017241	0.008547	0.083333	0.002786	0.005102	0.000000	0.000000	0.014493	0.000000	0.000000	0.000000	0.000000	0.000000	0.005208	0.000000	0.082927	0.000000	0.042553	0.114286	0.008696	0.008621	0.000000	0.000000	0.043478	0.015873	0.081633	0.103448	0.000000	0.000000	0.043860	0.095238	0.032787	0.003891	0.100000	0.000000
XM_127239.1	0.075209	0.155172	0.000000	0.000000	0.010204	0.000000	0.000000	0.018692	0.006061	0.017241	0.008547	0.083333	0.002786	0.005102	0.000000	0.000000	0.014493	0.000000	0.000000	0.000000	0.000000	0.000000	0.005208	0.000000	0.082927	0.000000	0.042553	0.114286	0.008696	0.008621	0.000000	0.000000	0.043478	0.015873	0.081633	0.103448	0.000000	0.000000	0.043860	0.095238	0.032787	0.003891	0.100000	0.000000
XM_132311.1	0.072423	0.155172	0.000000	0.000000	0.005102	0.000000	0.000000	0.018692	0.006061	0.017241	0.008547	0.097222	0.002786	0.005102	0.000000	0.000000	0.014493	0.000000	0.000000	0.000000	0.000000	0.000000	0.005208	0.000000	0.078049	0.000000	0.042553	0.114286	0.008696	0.008621	0.000000	0.000000	0.043478	0.015873	0.081633	0.103448	0.000000	0.000000	0.043860	0.095238	0.032787	0.003891	0.100000	0.000000
XM_134030.1	0.075209	0.155172	0.000000	0.000000	0.010204	0.000000	0.000000	0.018692	0.006061	0.017241	0.008547	0.097222	0.002786	0.005102	0.000000	0.000000	0.014493	0.000000	0.000000	0.000000	0.000000	0.000000	0.005208	0.000000	0.082927	0.000000	0.042553	0.114286	0.008696	0.008621	0.000000	0.000000	0.043478	0.000000	0.081633	0.103448	0.000000	0.000000	0.043860	0.095238	0.032787	0.003891	0.100000	0.000000
XM_123571.1	0.075209	0.155172	0.000000	0.000000	0.010204	0.000000	0.000000	0.018692	0.006061	0.017241	0.008547	0.111111	0.002786	0.005102	0.000000	0.000000	0.014493	0.000000	0.000000	0.000000	0.000000	0.000000	0.005208	0.000000	0.082927	0.000000	0.042553	0.114286	0.008696	0.008621	0.000000	0.000000	0.043478	0.000000	0.081633	0.103448	0.000000	0.000000	0.043860	0.095238	0.032787	0.003891	0.100000	0.000000
XM_132661.1	0.072423	0.137931	0.000000	0.000000	0.010204	0.000000	0.000000	0.018692	0.006061	0.017241	0.008547	0.111111	0.002786	0.005102	0.000000	0.000000	0.014493	0.000000	0.000000	0.000000	0.000000	0.000000	0.005208	0.000000	0.078049	0.000000	0.042553	0.114286	0.008696	0.008621	0.000000	0.000000	0.043478	0.000000	0.081633	0.103448	0.000000	0.000000	0.043860	0.095238	0.032787	0.003891	0.100000	0.000000
XM_122560.1	0.072423	0.137931	0.000000	0.000000	0.010204	0.000000	0.000000	0.018692	0.006061	0.017241	0.008547	0.111111	0.002786	0.005102	0.000000	0.000000	0.014493	0.000000	0.000000	0.000000	0.000000	0.000000	0.005208	0.000000	0.078049	0.000000	0.042553	0.114286	0.008696	0.008621	0.000000	0.000000	0.043478	0.000000	0.081633	0.103448	0.000000	0.000000	0.043860	0.095238	0.032787	0.003891	0.100000	0.000000
XM_135893.1	0.072423	0.137931	0.000000	0.000000	0.010204	0.000000	0.000000	0.018692	0.006061	0.017241	0.008547	0.125000	0.002786	0.005102	0.000000	0.000000	0.014493	0.000000	0.000000	0.000000	0.000000	0.000000	0.005208	0.000000	0.078049	0.000000	0.042553	0.114286	0.008696	0.008621	0.000000	0.000000	0.043478	0.000000	0.081633	0.103448	0.000000	0.000000	0.043860	0.095238	0.032787	0.003891	0.100000	0.000000
XM_128156.1	0.072423	0.137931	0.000000	0.000000	0.010204	0.000000	0.000000	0.018692	0.006061	0.017241	0.008547	0.125000	0.002786	0.005102	0.000000	0.000000	0.014493	0.000000	0.000000	0.000000	0.000000	0.000000	0.005208	0.000000	0.078049	0.000000	0.042553	0.114286	0.008696	0.008621	0.000000	0.000000	0.043478	0.000000	0.081633	0.103448	0.000000	0.000000	0.043860	0.095238	0.032787	0.003891	0.100000	0.000000
XM_136781.1	0.069638	0.137931	0.000000	0.000000	0.010204	0.000000	0.000000	0.018692	0.006061	0.017241	0.008547	0.125000	0.002786	0.005102	0.000000	0.000000	0.014493	0.000000	0.000000	0.000000	0.000000	0.000000	0.005208	0.000000	0.078049	0.000000	0.042553	0.114286	0.008696	0.008621	0.000000	0.000000	0.043478	0.000000	0.081633	0.103448	0.000000	0.000000	0.043860	0.095238	0.032787	0.003891	0.100000	0.000000
XM_146091.1	0.069638	0.137931	0.000000	0.000000	0.010204	0.000000	0.000000	0.018692	0.006061	0.017241	0.008547	0.125000	0.002786	0.005102	0.000000	0.000000	0.014493	0.000000	0.000000	0.000000	0.000000	0.000000	0.005208	0.000000	0.078049	0.000000	0.042553	0.114286	0.008696	0.008621	0.000000	0.000000	0.043478	0.000000	0.081633	0.103448	0.000000	0.000000	0.043860	0.095238	0.032787	0.003891	0.100000	0.000000
XM_142318.1	0.069638	0.137931	0.000000	0.000000	0.010204	0.000000	0.000000	0.018692	0.006061	0.017241	0.008547	0.125000	0.002786	0.005102	0.000000	0.000000	0.014493	0.000000	0.000000	0.000000	0.000000	0.000000	0.002604	0.000000	0.078049	0.000000	0.042553	0.114286	0.008696	0.008621	0.000000	0.000000	0.043478	0.000000	0.081633	0.103448	0.000000	0.000000	0.043860	0.095238	0.032787	0.003891	0.100000	0.000000
XM_125980.1	0.069638	0.137931	0.000000	0.000000	0.010204	0.000000	0.000000	0.018692	0.006061	0.017241	0.008547	0.125000	0.002786	0.005102	0.000000	0.000000	0.014493	0.000000	0.000000	0.000000	0.000000	0.000000	0.002604	0.000000	0.078049	0.000000	0.042553	0.114286	0.008696	0.008621	0.000000	0.000000	0.043478	0.000000	0.081633	0.103448	0.000000	0.000000	0.043860	0.095238	0.032787	0.003891	0.100000	0.000000
XM_133844.1	0.069638	0.137931	0.000000	0.000000	0.010204	0.000000	0.032258	0.018692	0.006061	0.017241	0.008547	0.138889	0.002786	0.000000	0.000000	0.000000	0.014493	0.000000	0.000000	0.000000	0.000000	0.000000	0.005208	0.000000	0.078049	0.000000	0.042553	0.114286	0.017391	0.008621	0.000000	0.000000	0.043478	0.000000	0.081633	0.103448	0.000000	0.000000	0.043860	0.095238	0.032787	0.003891	0.100000	0.000000
XM_127096.1	0.069638	0.137931	0.000000	0.000000	0.010204	0.000000	0.032258	0.018692	0.006061	0.017241	0.008547	0.138889	0.002786	0.005102	0.000000	0.000000	0.014493	0.000000	0.000000	0.000000	0.000000	0.000000	0.005208	0.000000	0.078049	0.000000	0.042553	0.114286	0.017391	0.008621	0.000000	0.000000	0.043478	0.000000	0.081633	0.103448	0.000000	0.000000	0.043860	0.095238	0.032787	0.003891	0.100000	0.000000
XM_124181.1	0.069638	0.137931	0.000000	0.000000	0.010204	0.000000	0.032258	0.018692	0.006061	0.017241	0.008547	0.138889	0.002786	0.005102	0.000000	0.000000	0.014493	0.000000	0.000000	0.000000	0.000000	0.000000	0.005208	0.000000	0.078049	0.000000	0.042553	0.100000	0.017391	0.008621	0.000000	0.000000	0.038647	0.000000	0.081633	0.103448	0.000000	0.000000	0.043860	0.095238	0.032787	0.003891	0.100000	0.000000
XM_132149.1	0.069638	0.137931	0.000000	0.000000	0.010204	0.000000	0.032258	0.018692	0.006061	0.017241	0.008547	0.138889	0.002786	0.005102	0.000000	0.000000	0.014493	0.000000	0.000000	0.000000	0.000000	0.000000	0.005208	0.000000	0.078049	0.000000	0.042553	0.114286	0.017391	0.008621	0.000000	0.000000	0.043478	0.000000	0.081633	0.103448	0.000000	0.000000	0.043860	0.095238	0.032787	0.003891	0.100000	0.000000
XM_132170.1	0.072423	0.137931	0.000000	0.000000	0.010204	0.000000	0.032258	0.018692	0.006061	0.017241	0.008547	0.138889	0.002786	0.005102	0.000000	0.000000	0.007246	0.000000	0.000000	0.000000	0.000000	0.000000	0.005208	0.000000	0.082927	0.000000	0.021277	0.114286	0.017391	0.008621	0.000000	0.000000	0.043478	0.000000	0.081633	0.103448	0.000000	0.000000	0.043860	0.095238	0.032787	0.003891	0.000000	0.000000
XM_133673.1	0.072423	0.137931	0.000000	0.000000	0.010204	0.000000	0.032258	0.018692	0.006061	0.017241	0.008547	0.138889	0.002786	0.005102	0.000000	0.000000	0.014493	0.000000	0.000000	0.000000	0.000000	0.000000	0.005208	0.000000	0.082927	0.000000	0.021277	0.114286	0.017391	0.008621	0.000000	0.000000	0.043478	0.000000	0.081633	0.103448	0.000000	0.000000	0.043860	0.095238	0.032787	0.003891	0.000000	0.000000
XM_123537.1	0.069638	0.137931	0.000000	0.000000	0.010204	0.000000	0.032258	0.018692	0.006061	0.017241	0.008547	0.138889	0.002786	0.005102	0.000000	0.000000	0.014493	0.000000	0.000000	0.000000	0.000000	0.000000	0.005208	0.000000	0.078049	0.000000	0.021277	0.114286	0.017391	0.008621	0.000000	0.000000	0.043478	0.000000	0.081633	0.103448	0.000000	0.000000	0.043860	0.095238	0.032787	0.003891	0.000000	0.000000
XM_122735.1	0.069638	0.137931	0.000000	0.000000	0.010204	0.000000	0.032258	0.018692	0.006061	0.017241	0.008547	0.138889	0.002786	0.005102	0.000000	0.000000	0.014493	0.000000	0.000000	0.000000	0.000000	0.000000	0.005208	0.000000	0.078049	0.000000	0.021277	0.114286	0.017391	0.008621	0.000000	0.000000	0.043478	0.000000	0.081633	0.103448	0.000000	0.000000	0.043860	0.095238	0.032787	0.003891	0.000000	0.000000
XM_123551.1	0.069638	0.137931	0.000000	0.000000	0.010204	0.000000	0.032258	0.018692	0.006061	0.017241	0.008547	0.138889	0.002786	0.005102	0.000000	0.000000	0.014493	0.013333	0.000000	0.000000	0.000000	0.000000	0.005208	0.000000	0.078049	0.000000	0.021277	0.114286	0.017391	0.008621	0.000000	0.000000	0.043478	0.000000	0.081633	0.086207	0.000000	0.000000	0.043860	0.095238	0.032787	0.003891	0.000000	0.000000
XM_124063.1	0.069638	0.137931	0.000000	0.000000	0.010204	0.000000	0.032258	0.018692	0.006061	0.017241	0.008547	0.138889	0.002786	0.005102	0.000000	0.000000	0.014493	0.013333	0.000000	0.000000	0.000000	0.000000	0.005208	0.000000	0.078049	0.000000	0.021277	0.114286	0.017391	0.008621	0.000000	0.000000	0.043478	0.000000	0.081633	0.103448	0.000000	0.000000	0.043860	0.095238	0.032787	0.003891	0.000000	0.000000
XM_130960.1	0.069638	0.137931	0.000000	0.000000	0.010204	0.000000	0.032258	0.018692	0.006061	0.017241	0.008547	0.138889	0.002786	0.005102	0.000000	0.000000	0.014493	0.013333	0.000000	0.000000	0.000000	0.000000	0.005208	0.000000	0.078049	0.000000	0.021277	0.114286	0.017391	0.008621	0.000000	0.000000	0.043478	0.000000	0.081633	0.103448	0.000000	0.000000	0.043860	0.095238	0.032787	0.003891	0.000000	0.000000
XM_130931.1	0.069638	0.137931	0.000000	0.000000	0.010204	0.000000	0.032258	0.018692	0.006061	0.017241	0.008547	0.138889	0.002786	0.005102	0.000000	0.000000	0.014493	0.013333	0.000000	0.000000	0.000000	0.000000	0.005208	0.000000	0.078049	0.000000	0.021277	0.114286	0.017391	0.008621	0.000000	0.000000	0.043478	0.000000	0.081633	0.103448	0.000000	0.000000	0.043860	0.095238	0.032787	0.003891	0.000000	0.000000
XM_159719.1	0.069638	0.137931	0.000000	0.000000	0.010204	0.000000	0.032258	0.018692	0.006061	0.017241	0.008547	0.138889	0.002786	0.005102	0.000000	0.000000	0.014493	0.013333	0.000000	0.000000	0.000000	0.000000	0.005208	0.000000	0.078049	0.000000	0.021277	0.114286	0.017391	0.008621	0.000000	0.000000	0.038647	0.000000	0.081633	0.103448	0.000000	0.000000	0.043860	0.095238	0.032787	0.003891	0.000000	0.000000
XM_129663.1	0.066852	0.137931	0.000000	0.000000	0.010204	0.000000	0.032258	0.018692	0.006061	0.017241	0.008547	0.138889	0.002786	0.005102	0.000000	0.000000	0.014493	0.013333	0.000000	0.000000	0.000000	0.000000	0.005208	0.000000	0.073171	0.000000	0.021277	0.114286	0.017391	0.008621	0.000000	0.000000	0.038647	0.000000	0.081633	0.103448	0.000000	0.000000	0.043860	0.095238	0.032787	0.003891	0.000000	0.000000
XM_124081.1	0.064067	0.137931	0.000000	0.000000	0.010204	0.000000	0.032258	0.018692	0.006061	0.017241	0.008547	0.138889	0.002786	0.005102	0.000000	0.000000	0.014493	0.013333	0.000000	0.000000	0.000000	0.000000	0.005208	0.000000	0.068293	0.000000	0.021277	0.114286	0.008696	0.008621	0.000000	0.000000	0.038647	0.000000	0.081633	0.103448	0.000000	0.000000	0.043860	0.095238	0.032787	0.003891	0.000000	0.000000
XM_127133.1	0.066852	0.137931	0.000000	0.000000	0.010204	0.000000	0.032258	0.018692	0.006061	0.017241	0.008547	0.138889	0.002786	0.005102	0.000000	0.000000	0.014493	0.013333	0.000000	0.000000	0.000000	0.000000	0.005208	0.000000	0.073171	0.000000	0.021277	0.114286	0.008696	0.008621	0.000000	0.000000	0.038647	0.000000	0.081633	0.103448	0.000000	0.000000	0.043860	0.095238	0.032787	0.003891	0.000000	0.000000
XM_133690.1	0.066852	0.137931	0.000000	0.000000	0.010204	0.000000	0.032258	0.018692	0.006061	0.017241	0.008547	0.138889	0.002786	0.005102	0.000000	0.000000	0.014493	0.013333	0.000000	0.000000	0.000000	0.000000	0.005208	0.000000	0.073171	0.000000	0.021277	0.114286	0.008696	0.008621	0.000000	0.000000	0.038647	0.000000	0.081633	0.103448	0.000000	0.000000	0.043860	0.095238	0.032787	0.003891	0.000000	0.000000
XM_127076.1	0.069638	0.137931	0.000000	0.000000	0.010204	0.000000	0.032258	0.028037	0.009091	0.017241	0.008547	0.138889	0.002786	0.010204	0.000000	0.000000	0.014493	0.013333	0.000000	0.000000	0.000000	0.000000	0.005208	0.000000	0.078049	0.000000	0.021277	0.114286	0.008696	0.008621	0.000000	0.000000	0.038647	0.000000	0.081633	0.103448	0.000000	0.000000	0.043860	0.095238	0.032787	0.003891	0.000000	0.000000
XM_143951.1	0.069638	0.103448	0.000000	0.000000	0.010204	0.000000	0.032258	0.028037	0.009091	0.017241	0.008547	0.138889	0.002786	0.010204	0.000000	0.000000	0.014493	0.013333	0.000000	0.000000	0.000000	0.000000	0.005208	0.000000	0.078049	0.000000	0.021277	0.114286	0.008696	0.008621	0.000000	0.000000	0.038647	0.000000	0.081633	0.103448	0.000000	0.000000	0.043860	0.095238	0.032787	0.003891	0.000000	0.000000
XM_148700.1	0.069638	0.120690	0.000000	0.000000	0.010204	0.000000	0.032258	0.028037	0.009091	0.017241	0.008547	0.138889	0.002786	0.010204	0.000000	0.000000	0.014493	0.013333	0.000000	0.000000	0.000000	0.000000	0.005208	0.000000	0.078049	0.000000	0.021277	0.114286	0.008696	0.008621	0.000000	0.000000	0.038647	0.000000	0.081633	0.103448	0.000000	0.000000	0.043860	0.095238	0.032787	0.003891	0.000000	0.000000
XM_148692.1	0.069638	0.120690	0.000000	0.000000	0.010204	0.000000	0.032258	0.028037	0.009091	0.017241	0.008547	0.138889	0.002786	0.010204	0.000000	0.000000	0.014493	0.013333	0.000000	0.000000	0.000000	0.000000	0.005208	0.000000	0.078049	0.000000	0.021277	0.114286	0.008696	0.008621	0.000000	0.000000	0.038647	0.000000	0.081633	0.103448	0.000000	0.000000	0.043860	0.095238	0.032787	0.003891	0.000000	0.000000
XM_132118.1	0.072423	0.120690	0.000000	0.000000	0.010204	0.000000	0.032258	0.028037	0.009091	0.017241	0.008547	0.138889	0.002786	0.010204	0.000000	0.000000	0.014493	0.013333	0.000000	0.000000	0.000000	0.000000	0.005208	0.000000	0.078049	0.000000	0.021277	0.114286	0.008696	0.008621	0.000000	0.000000	0.038647	0.000000	0.081633	0.103448	0.000000	0.000000	0.043860	0.095238	0.032787	0.003891	0.000000	0.000000
XM_133536.1	0.072423	0.120690	0.000000	0.000000	0.010204	0.000000	0.032258	0.028037	0.009091	0.017241	0.008547	0.138889	0.002786	0.010204	0.000000	0.000000	0.014493	0.013333	0.000000	0.000000	0.000000	0.000000	0.005208	0.000000	0.078049	0.000000	0.021277	0.114286	0.008696	0.008621	0.000000	0.000000	0.038647	0.000000	0.081633	0.103448	0.000000	0.000000	0.043860	0.095238	0.032787	0.003891	0.000000	0.000000
XM_136295.1	0.072423	0.120690	0.000000	0.000000	0.010204	0.000000	0.032258	0.018692	0.006061	0.017241	0.008547	0.138889	0.002786	0.010204	0.000000	0.000000	0.014493	0.013333	0.000000	0.000000	0.000000	0.000000	0.005208	0.000000	0.078049	0.000000	0.021277	0.114286	0.008696	0.008621	0.000000	0.000000	0.038647	0.000000	0.081633	0.103448	0.000000	0.000000	0.043860	0.095238	0.032787	0.003891	0.000000	0.000000
XM_133765.1	0.072423	0.120690	0.000000	0.000000	0.010204	0.000000	0.032258	0.018692	0.006061	0.017241	0.008547	0.138889	0.002786	0.010204	0.000000	0.000000	0.014493	0.013333	0.000000	0.000000	0.000000	0.000000	0.005208	0.000000	0.078049	0.000000	0.021277	0.114286	0.008696	0.008621	0.000000	0.000000	0.038647	0.000000	0.081633	0.103448	0.000000	0.000000	0.043860	0.095238	0.032787	0.003891	0.000000	0.000000
XM_132558.1	0.072423	0.120690	0.000000	0.000000	0.010204	0.000000	0.032258	0.018692	0.006061	0.017241	0.008547	0.138889	0.002786	0.010204	0.000000	0.000000	0.014493	0.013333	0.000000	0.000000	0.000000	0.000000	0.005208	0.000000	0.078049	0.000000	0.021277	0.114286	0.008696	0.008621	0.000000	0.000000	0.038647	0.000000	0.081633	0.103448	0.000000	0.000000	0.043860	0.095238	0.032787	0.003891	0.000000	0.000000
XM_129259.1	0.069638	0.103448	0.000000	0.000000	0.010204	0.000000	0.032258	0.018692	0.006061	0.017241	0.000000	0.138889	0.002786	0.010204	0.000000	0.000000	0.014493	0.013333	0.000000	0.000000	0.000000	0.000000	0.005208	0.000000	0.073171	0.000000	0.021277	0.114286	0.008696	0.008621	0.000000	0.000000	0.038647	0.000000	0.081633	0.103448	0.000000	0.000000	0.043860	0.095238	0.032787	0.003891	0.000000	0.000000
XM_129747.1	0.066852	0.086207	0.000000	0.000000	0.010204	0.000000	0.032258	0.018692	0.006061	0.017241	0.008547	0.138889	0.002786	0.010204	0.000000	0.000000	0.014493	0.013333	0.000000	0.000000	0.000000	0.000000	0.005208	0.000000	0.068293	0.000000	0.021277	0.114286	0.008696	0.008621	0.000000	0.000000	0.038647	0.000000	0.081633	0.103448	0.000000	0.000000	0.043860	0.095238	0.032787	0.003891	0.000000	0.000000
XM_122418.1	0.064067	0.068966	0.000000	0.000000	0.010204	0.000000	0.032258	0.018692	0.006061	0.017241	0.008547	0.138889	0.002786	0.010204	0.000000	0.000000	0.014493	0.013333	0.000000	0.000000	0.000000	0.000000	0.005208	0.000000	0.063415	0.000000	0.021277	0.114286	0.008696	0.008621	0.000000	0.000000	0.038647	0.000000	0.081633	0.103448	0.000000	0.000000	0.043860	0.095238	0.032787	0.003891	0.000000	0.000000
XM_133461.1	0.064067	0.051724	0.000000	0.000000	0.010204	0.000000	0.032258	0.018692	0.006061	0.017241	0.008547	0.138889	0.002786	0.010204	0.000000	0.000000	0.014493	0.013333	0.000000	0.000000	0.000000	0.000000	0.005208	0.000000	0.063415	0.000000	0.000000	0.114286	0.008696	0.008621	0.000000	0.000000	0.038647	0.000000	0.081633	0.103448	0.000000	0.000000	0.043860	0.095238	0.032787	0.003891	0.000000	0.000000
XM_131872.1	0.064067	0.051724	0.000000	0.000000	0.005102	0.000000	0.032258	0.018692	0.006061	0.017241	0.008547	0.138889	0.002786	0.010204	0.000000	0.000000	0.014493	0.013333	0.000000	0.000000	0.000000	0.000000	0.005208	0.000000	0.063415	0.000000	0.021277	0.114286	0.008696	0.008621	0.000000	0.000000	0.038647	0.000000	0.081633	0.103448	0.000000	0.000000	0.035088	0.095238	0.027322	0.003891	0.000000	0.000000
XM_123613.1	0.061281	0.051724	0.000000	0.000000	0.010204	0.000000	0.032258	0.018692	0.006061	0.017241	0.008547	0.138889	0.002786	0.010204	0.000000	0.000000	0.014493	0.013333	0.000000	0.000000	0.000000	0.000000	0.005208	0.000000	0.058537	0.000000	0.021277	0.114286	0.008696	0.008621	0.000000	0.000000	0.038647	0.000000	0.081633	0.103448	0.000000	0.000000	0.035088	0.095238	0.027322	0.003891	0.000000	0.000000
XM_123217.1	0.058496	0.034483	0.000000	0.000000	0.010204	0.000000	0.032258	0.018692	0.006061	0.017241	0.008547	0.138889	0.000000	0.010204	0.000000	0.000000	0.007246	0.013333	0.000000	0.000000	0.000000	0.000000	0.005208	0.000000	0.053659	0.000000	0.021277	0.114286	0.008696	0.008621	0.000000	0.000000	0.038647	0.000000	0.081633	0.103448	0.000000	0.000000	0.035088	0.095238	0.027322	0.003891	0.000000	0.000000
XM_147922.1	0.058496	0.034483	0.000000	0.000000	0.010204	0.000000	0.032258	0.018692	0.006061	0.017241	0.008547	0.138889	0.000000	0.010204	0.000000	0.000000	0.007246	0.013333	0.000000	0.000000	0.000000	0.000000	0.005208	0.000000	0.053659	0.000000	0.021277	0.114286	0.008696	0.008621	0.000000	0.000000	0.038647	0.000000	0.081633	0.103448	0.000000	0.000000	0.035088	0.095238	0.027322	0.003891	0.000000	0.000000
XM_133814.1	0.064067	0.051724	0.000000	0.000000	0.010204	0.000000	0.032258	0.018692	0.006061	0.017241	0.008547	0.138889	0.000000	0.010204	0.000000	0.000000	0.007246	0.013333	0.000000	0.000000	0.000000	0.000000	0.005208	0.000000	0.063415	0.000000	0.021277	0.114286	0.008696	0.008621	0.000000	0.000000	0.038647	0.000000	0.081633	0.103448	0.000000	0.000000	0.035088	0.095238	0.027322	0.003891	0.000000	0.000000
XM_122372.1	0.064067	0.051724	0.000000	0.000000	0.010204	0.000000	0.032258	0.018692	0.006061	0.017241	0.008547	0.138889	0.000000	0.010204	0.000000	0.000000	0.007246	0.013333	0.000000	0.000000	0.000000	0.000000	0.005208	0.000000	0.063415	0.000000	0.021277	0.114286	0.008696	0.008621	0.000000	0.000000	0.038647	0.000000	0.081633	0.086207	0.000000	0.000000	0.035088	0.095238	0.027322	0.003891	0.000000	0.000000
XM_131409.1	0.064067	0.051724	0.000000	0.000000	0.010204	0.000000	0.032258	0.018692	0.006061	0.017241	0.008547	0.138889	0.000000	0.010204	0.000000	0.000000	0.007246	0.013333	0.000000	0.000000	0.000000	0.000000	0.005208	0.000000	0.063415	0.000000	0.021277	0.114286	0.008696	0.008621	0.000000	0.000000	0.038647	0.000000	0.081633	0.068966	0.000000	0.000000	0.035088	0.095238	0.027322	0.003891	0.000000	0.000000
XM_123064.1	0.064067	0.051724	0.000000	0.000000	0.010204	0.000000	0.032258	0.018692	0.006061	0.017241	0.008547	0.138889	0.000000	0.010204	0.000000	0.000000	0.007246	0.013333	0.000000	0.000000	0.000000	0.000000	0.005208	0.000000	0.063415	0.000000	0.021277	0.100000	0.008696	0.008621	0.000000	0.000000	0.033816	0.000000	0.081633	0.068966	0.000000	0.000000	0.035088	0.095238	0.027322	0.003891	0.000000	0.000000
XM_125895.1	0.064067	0.051724	0.000000	0.000000	0.010204	0.000000	0.032258	0.018692	0.006061	0.017241	0.008547	0.138889	0.000000	0.010204	0.000000	0.000000	0.007246	0.013333	0.000000	0.000000	0.000000	0.000000	0.005208	0.000000	0.063415	0.000000	0.021277	0.114286	0.008696	0.008621	0.000000	0.000000	0.038647	0.000000	0.081633	0.068966	0.000000	0.000000	0.035088	0.095238	0.027322	0.003891	0.000000	0.000000
XM_135034.1	0.064067	0.051724	0.000000	0.000000	0.010204	0.000000	0.032258	0.018692	0.006061	0.017241	0.008547	0.138889	0.000000	0.010204	0.000000	0.000000	0.007246	0.013333	0.000000	0.000000	0.000000	0.000000	0.005208	0.000000	0.063415	0.000000	0.021277	0.114286	0.008696	0.008621	0.000000	0.000000	0.038647	0.015873	0.081633	0.068966	0.000000	0.000000	0.035088	0.095238	0.021858	0.003891	0.000000	0.000000
XM_128951.1	0.061281	0.051724	0.000000	0.000000	0.010204	0.000000	0.032258	0.018692	0.006061	0.017241	0.008547	0.138889	0.000000	0.010204	0.000000	0.000000	0.007246	0.013333	0.000000	0.000000	0.000000	0.000000	0.005208	0.000000	0.058537	0.000000	0.021277	0.114286	0.008696	0.000000	0.000000	0.000000	0.038647	0.015873	0.081633	0.068966	0.000000	0.000000	0.035088	0.095238	0.021858	0.003891	0.000000	0.000000
XM_122478.1	0.061281	0.051724	0.000000	0.000000	0.010204	0.000000	0.032258	0.018692	0.006061	0.017241	0.008547	0.138889	0.000000	0.010204	0.000000	0.000000	0.007246	0.013333	0.000000	0.000000	0.000000	0.000000	0.005208	0.000000	0.058537	0.000000	0.021277	0.114286	0.008696	0.008621	0.000000	0.000000	0.038647	0.015873	0.081633	0.068966	0.000000	0.000000	0.035088	0.095238	0.021858	0.003891	0.000000	0.000000
XM_140783.1	0.058496	0.051724	0.000000	0.000000	0.010204	0.000000	0.032258	0.018692	0.006061	0.017241	0.008547	0.138889	0.000000	0.010204	0.000000	0.000000	0.007246	0.013333	0.000000	0.000000	0.000000	0.000000	0.005208	0.000000	0.058537	0.000000	0.021277	0.114286	0.008696	0.008621	0.000000	0.000000	0.038647	0.015873	0.081633	0.068966	0.000000	0.000000	0.035088	0.095238	0.021858	0.003891	0.000000	0.000000
XM_123466.1	0.058496	0.051724	0.000000	0.000000	0.010204	0.000000	0.032258	0.018692	0.006061	0.017241	0.008547	0.138889	0.000000	0.010204	0.000000	0.000000	0.007246	0.013333	0.000000	0.000000	0.000000	0.000000	0.005208	0.000000	0.058537	0.000000	0.021277	0.114286	0.008696	0.008621	0.000000	0.000000	0.038647	0.015873	0.081633	0.068966	0.000000	0.000000	0.035088	0.095238	0.021858	0.003891	0.000000	0.000000
XM_124758.1	0.061281	0.051724	0.000000	0.000000	0.010204	0.000000	0.032258	0.018692	0.006061	0.017241	0.008547	0.138889	0.000000	0.010204	0.000000	0.000000	0.007246	0.013333	0.000000	0.000000	0.000000	0.000000	0.005208	0.000000	0.058537	0.000000	0.021277	0.114286	0.008696	0.008621	0.000000	0.000000	0.038647	0.015873	0.081633	0.051724	0.000000	0.000000	0.026316	0.095238	0.016393	0.003891	0.000000	0.000000
XM_134555.1	0.058496	0.051724	0.000000	0.000000	0.010204	0.000000	0.032258	0.018692	0.006061	0.017241	0.008547	0.138889	0.000000	0.010204	0.000000	0.000000	0.007246	0.013333	0.000000	0.000000	0.000000	0.000000	0.005208	0.000000	0.058537	0.000000	0.021277	0.114286	0.008696	0.008621	0.000000	0.000000	0.038647	0.015873	0.081633	0.051724	0.000000	0.000000	0.035088	0.095238	0.021858	0.003891	0.000000	0.000000
XM_147306.1	0.055710	0.051724	0.000000	0.000000	0.010204	0.000000	0.032258	0.018692	0.006061	0.000000	0.008547	0.138889	0.000000	0.010204	0.000000	0.000000	0.007246	0.013333	0.000000	0.000000	0.000000	0.000000	0.005208	0.000000	0.058537	0.000000	0.021277	0.114286	0.008696	0.008621	0.000000	0.000000	0.038647	0.015873	0.081633	0.051724	0.000000	0.000000	0.035088	0.095238	0.021858	0.003891	0.000000	0.000000
XM_124903.1	0.055710	0.051724	0.000000	0.000000	0.010204	0.000000	0.032258	0.018692	0.006061	0.017241	0.008547	0.138889	0.000000	0.010204	0.000000	0.000000	0.007246	0.013333	0.000000	0.000000	0.000000	0.000000	0.005208	0.000000	0.058537	0.000000	0.021277	0.114286	0.008696	0.008621	0.000000	0.000000	0.038647	0.015873	0.081633	0.051724	0.000000	0.000000	0.035088	0.095238	0.021858	0.003891	0.000000	0.000000
XM_123087.1	0.055710	0.051724	0.000000	0.000000	0.010204	0.000000	0.032258	0.009346	0.003030	0.017241	0.008547	0.138889	0.000000	0.010204	0.000000	0.000000	0.007246	0.013333	0.000000	0.000000	0.000000	0.002899	0.005208	0.000000	0.058537	0.000000	0.021277	0.100000	0.008696	0.008621	0.000000	0.000000	0.033816	0.015873	0.081633	0.051724	0.000000	0.000000	0.026316	0.095238	0.016393	0.003891	0.000000	0.000000
XM_128608.1	0.055710	0.051724	0.000000	0.000000	0.010204	0.000000	0.032258	0.018692	0.009091	0.017241	0.008547	0.152778	0.000000	0.010204	0.000000	0.000000	0.007246	0.013333	0.000000	0.000000	0.000000	0.002899	0.005208	0.000000	0.058537	0.000000	0.021277	0.100000	0.008696	0.008621	0.000000	0.000000	0.033816	0.015873	0.081633	0.051724	0.000000	0.000000	0.035088	0.095238	0.021858	0.003891	0.000000	0.000000
XM_124460.1	0.055710	0.051724	0.000000	0.000000	0.010204	0.000000	0.032258	0.018692	0.009091	0.017241	0.008547	0.152778	0.000000	0.010204	0.000000	0.000000	0.007246	0.013333	0.000000	0.000000	0.000000	0.002899	0.005208	0.000000	0.058537	0.000000	0.021277	0.114286	0.008696	0.008621	0.000000	0.000000	0.038647	0.015873	0.081633	0.051724	0.000000	0.000000	0.035088	0.095238	0.021858	0.003891	0.000000	0.000000
XM_126374.1	0.055710	0.051724	0.000000	0.000000	0.010204	0.000000	0.032258	0.018692	0.009091	0.017241	0.008547	0.138889	0.000000	0.010204	0.000000	0.000000	0.007246	0.013333	0.000000	0.000000	0.000000	0.002899	0.005208	0.000000	0.058537	0.000000	0.021277	0.114286	0.008696	0.008621	0.000000	0.000000	0.038647	0.015873	0.081633	0.051724	0.000000	0.000000	0.035088	0.095238	0.021858	0.003891	0.000000	0.000000
XM_139884.1	0.055710	0.051724	0.000000	0.000000	0.010204	0.000000	0.032258	0.018692	0.009091	0.017241	0.008547	0.152778	0.000000	0.010204	0.000000	0.000000	0.007246	0.013333	0.000000	0.000000	0.000000	0.002899	0.005208	0.000000	0.058537	0.000000	0.021277	0.114286	0.008696	0.008621	0.000000	0.000000	0.038647	0.015873	0.081633	0.051724	0.000000	0.000000	0.035088	0.047619	0.021858	0.003891	0.000000	0.000000
XM_135718.1	0.052925	0.051724	0.000000	0.000000	0.010204	0.000000	0.032258	0.018692	0.009091	0.017241	0.008547	0.152778	0.000000	0.010204	0.000000	0.000000	0.007246	0.013333	0.000000	0.000000	0.000000	0.002899	0.005208	0.000000	0.058537	0.000000	0.021277	0.114286	0.008696	0.008621	0.000000	0.000000	0.038647	0.015873	0.081633	0.051724	0.000000	0.000000	0.035088	0.047619	0.021858	0.003891	0.000000	0.000000
XM_126122.1	0.052925	0.051724	0.000000	0.000000	0.010204	0.000000	0.032258	0.018692	0.009091	0.017241	0.008547	0.152778	0.000000	0.010204	0.000000	0.000000	0.007246	0.013333	0.000000	0.000000	0.000000	0.005797	0.005208	0.000000	0.058537	0.012195	0.021277	0.114286	0.008696	0.008621	0.000000	0.000000	0.038647	0.015873	0.081633	0.051724	0.000000	0.000000	0.035088	0.095238	0.021858	0.003891	0.000000	0.000000
XM_128252.1	0.050139	0.051724	0.000000	0.000000	0.015306	0.000000	0.032258	0.018692	0.009091	0.017241	0.008547	0.152778	0.000000	0.010204	0.000000	0.000000	0.007246	0.013333	0.000000	0.000000	0.000000	0.005797	0.005208	0.000000	0.053659	0.012195	0.021277	0.114286	0.008696	0.008621	0.000000	0.000000	0.038647	0.015873	0.081633	0.051724	0.000000	0.000000	0.035088	0.095238	0.021858	0.003891	0.000000	0.000000
XM_147204.1	0.050139	0.051724	0.000000	0.000000	0.015306	0.000000	0.032258	0.018692	0.009091	0.017241	0.008547	0.152778	0.000000	0.010204	0.000000	0.000000	0.007246	0.013333	0.000000	0.000000	0.000000	0.005797	0.005208	0.000000	0.053659	0.012195	0.021277	0.114286	0.008696	0.008621	0.000000	0.000000	0.038647	0.015873	0.081633	0.051724	0.000000	0.000000	0.035088	0.095238	0.021858	0.003891	0.000000	0.000000
XM_122115.1	0.047354	0.051724	0.000000	0.000000	0.015306	0.000000	0.032258	0.018692	0.009091	0.017241	0.008547	0.152778	0.000000	0.010204	0.000000	0.000000	0.007246	0.013333	0.000000	0.000000	0.000000	0.005797	0.005208	0.000000	0.053659	0.012195	0.021277	0.114286	0.008696	0.008621	0.000000	0.000000	0.038647	0.015873	0.081633	0.051724	0.000000	0.000000	0.035088	0.095238	0.021858	0.003891	0.000000	0.000000
XM_122422.1	0.047354	0.051724	0.000000	0.000000	0.015306	0.000000	0.032258	0.018692	0.009091	0.017241	0.008547	0.152778	0.000000	0.010204	0.000000	0.000000	0.007246	0.013333	0.000000	0.000000	0.000000	0.005797	0.005208	0.000000	0.053659	0.012195	0.021277	0.114286	0.008696	0.008621	0.000000	0.000000	0.038647	0.015873	0.081633	0.051724	0.000000	0.000000	0.026316	0.095238	0.016393	0.003891	0.000000	0.000000
XM_135190.1	0.044568	0.051724	0.000000	0.000000	0.015306	0.000000	0.032258	0.018692	0.009091	0.017241	0.008547	0.138889	0.000000	0.010204	0.000000	0.000000	0.007246	0.013333	0.000000	0.000000	0.000000	0.005797	0.005208	0.000000	0.053659	0.012195	0.021277	0.114286	0.008696	0.008621	0.000000	0.000000	0.038647	0.015873	0.081633	0.051724	0.000000	0.000000	0.026316	0.095238	0.016393	0.003891	0.000000	0.000000
XM_125988.1	0.047354	0.051724	0.000000	0.000000	0.015306	0.000000	0.032258	0.018692	0.009091	0.017241	0.008547	0.152778	0.000000	0.010204	0.000000	0.000000	0.007246	0.013333	0.000000	0.000000	0.000000	0.005797	0.005208	0.000000	0.053659	0.012195	0.021277	0.114286	0.008696	0.008621	0.000000	0.000000	0.038647	0.015873	0.081633	0.051724	0.000000	0.000000	0.026316	0.095238	0.016393	0.003891	0.000000	0.000000
XM_122695.1	0.047354	0.051724	0.000000	0.000000	0.015306	0.000000	0.032258	0.018692	0.009091	0.017241	0.008547	0.152778	0.000000	0.010204	0.000000	0.000000	0.007246	0.013333	0.000000	0.000000	0.000000	0.005797	0.005208	0.000000	0.053659	0.012195	0.021277	0.114286	0.008696	0.008621	0.000000	0.000000	0.038647	0.015873	0.081633	0.051724	0.000000	0.000000	0.026316	0.095238	0.016393	0.003891	0.000000	0.000000
XM_127697.1	0.047354	0.051724	0.000000	0.000000	0.015306	0.000000	0.032258	0.018692	0.009091	0.017241	0.008547	0.152778	0.000000	0.010204	0.000000	0.000000	0.007246	0.013333	0.000000	0.000000	0.000000	0.005797	0.005208	0.000000	0.053659	0.012195	0.021277	0.114286	0.008696	0.008621	0.000000	0.000000	0.038647	0.015873	0.081633	0.051724	0.000000	0.000000	0.017544	0.095238	0.010929	0.003891	0.000000	0.000000
XM_149972.1	0.047354	0.051724	0.000000	0.000000	0.015306	0.000000	0.032258	0.018692	0.009091	0.017241	0.008547	0.152778	0.000000	0.010204	0.000000	0.000000	0.007246	0.013333	0.000000	0.000000	0.000000	0.005797	0.005208	0.000000	0.053659	0.012195	0.021277	0.100000	0.008696	0.008621	0.000000	0.000000	0.033816	0.015873	0.081633	0.051724	0.000000	0.000000	0.017544	0.095238	0.010929	0.003891	0.000000	0.000000
XM_130909.1	0.047354	0.051724	0.000000	0.000000	0.015306	0.000000	0.032258	0.018692	0.009091	0.017241	0.008547	0.152778	0.000000	0.010204	0.000000	0.000000	0.007246	0.013333	0.000000	0.000000	0.000000	0.005797	0.005208	0.000000	0.053659	0.012195	0.021277	0.100000	0.008696	0.008621	0.000000	0.000000	0.033816	0.015873	0.061224	0.051724	0.000000	0.000000	0.017544	0.095238	0.010929	0.003891	0.000000	0.000000
XM_124430.1	0.047354	0.051724	0.000000	0.000000	0.015306	0.000000	0.032258	0.018692	0.009091	0.017241	0.008547	0.152778	0.000000	0.010204	0.000000	0.000000	0.007246	0.013333	0.000000	0.000000	0.000000	0.005797	0.005208	0.000000	0.053659	0.012195	0.021277	0.100000	0.008696	0.008621	0.000000	0.000000	0.033816	0.015873	0.061224	0.034483	0.000000	0.000000	0.017544	0.095238	0.010929	0.003891	0.000000	0.000000
XM_140366.1	0.047354	0.051724	0.000000	0.000000	0.015306	0.000000	0.032258	0.018692	0.009091	0.017241	0.008547	0.152778	0.000000	0.010204	0.000000	0.000000	0.007246	0.013333	0.000000	0.000000	0.000000	0.005797	0.005208	0.000000	0.053659	0.012195	0.021277	0.085714	0.008696	0.008621	0.000000	0.000000	0.028986	0.015873	0.061224	0.034483	0.000000	0.000000	0.017544	0.095238	0.010929	0.003891	0.000000	0.000000
XM_126329.1	0.047354	0.051724	0.000000	0.000000	0.015306	0.000000	0.032258	0.018692	0.009091	0.017241	0.008547	0.152778	0.000000	0.010204	0.000000	0.000000	0.007246	0.013333	0.000000	0.000000	0.000000	0.005797	0.005208	0.000000	0.053659	0.012195	0.021277	0.085714	0.008696	0.008621	0.000000	0.000000	0.028986	0.015873	0.040816	0.034483	0.000000	0.000000	0.017544	0.095238	0.010929	0.003891	0.000000	0.000000
XM_132707.1	0.047354	0.051724	0.000000	0.000000	0.015306	0.000000	0.032258	0.018692	0.009091	0.017241	0.008547	0.152778	0.000000	0.010204	0.000000	0.000000	0.007246	0.013333	0.000000	0.000000	0.000000	0.005797	0.005208	0.000000	0.053659	0.012195	0.021277	0.085714	0.008696	0.008621	0.000000	0.000000	0.028986	0.015873	0.040816	0.034483	0.000000	0.000000	0.017544	0.095238	0.010929	0.003891	0.000000	0.000000
XM_122088.1	0.047354	0.051724	0.000000	0.000000	0.015306	0.000000	0.032258	0.018692	0.009091	0.017241	0.008547	0.152778	0.000000	0.010204	0.000000	0.000000	0.007246	0.013333	0.000000	0.000000	0.000000	0.005797	0.005208	0.000000	0.053659	0.012195	0.021277	0.085714	0.008696	0.008621	0.000000	0.000000	0.028986	0.015873	0.040816	0.034483	0.000000	0.000000	0.017544	0.095238	0.010929	0.003891	0.000000	0.000000
XM_125934.1	0.047354	0.051724	0.000000	0.000000	0.015306	0.000000	0.032258	0.018692	0.009091	0.017241	0.008547	0.152778	0.000000	0.010204	0.000000	0.000000	0.007246	0.013333	0.000000	0.000000	0.000000	0.005797	0.005208	0.000000	0.053659	0.012195	0.021277	0.085714	0.008696	0.008621	0.000000	0.000000	0.028986	0.015873	0.020408	0.034483	0.000000	0.000000	0.017544	0.095238	0.010929	0.003891	0.000000	0.000000
XM_126146.1	0.047354	0.051724	0.000000	0.000000	0.020408	0.000000	0.032258	0.018692	0.009091	0.017241	0.008547	0.152778	0.000000	0.010204	0.000000	0.000000	0.007246	0.013333	0.000000	0.000000	0.000000	0.005797	0.005208	0.000000	0.053659	0.012195	0.021277	0.085714	0.008696	0.008621	0.000000	0.000000	0.028986	0.015873	0.040816	0.034483	0.000000	0.000000	0.017544	0.095238	0.010929	0.003891	0.000000	0.000000
XM_123489.1	0.047354	0.051724	0.000000	0.000000	0.020408	0.000000	0.032258	0.018692	0.009091	0.017241	0.008547	0.152778	0.000000	0.010204	0.000000	0.000000	0.007246	0.013333	0.000000	0.000000	0.000000	0.005797	0.007813	0.000000	0.053659	0.012195	0.021277	0.085714	0.008696	0.008621	0.000000	0.000000	0.028986	0.015873	0.040816	0.034483	0.000000	0.000000	0.017544	0.095238	0.010929	0.003891	0.000000	0.000000
XM_126465.1	0.047354	0.051724	0.000000	0.000000	0.020408	0.000000	0.032258	0.018692	0.009091	0.017241	0.008547	0.152778	0.000000	0.010204	0.000000	0.000000	0.007246	0.013333	0.000000	0.000000	0.000000	0.005797	0.007813	0.000000	0.053659	0.012195	0.021277	0.071429	0.008696	0.008621	0.000000	0.000000	0.024155	0.015873	0.040816	0.034483	0.000000	0.000000	0.017544	0.095238	0.010929	0.003891	0.000000	0.000000
XM_144630.1	0.047354	0.051724	0.000000	0.000000	0.020408	0.000000	0.032258	0.018692	0.009091	0.017241	0.008547	0.152778	0.000000	0.010204	0.000000	0.000000	0.007246	0.013333	0.000000	0.000000	0.000000	0.005797	0.007813	0.000000	0.053659	0.012195	0.021277	0.057143	0.008696	0.008621	0.000000	0.000000	0.019324	0.015873	0.040816	0.034483	0.000000	0.000000	0.017544	0.095238	0.010929	0.000000	0.000000	0.000000
XM_145614.1	0.044568	0.051724	0.000000	0.000000	0.020408	0.000000	0.032258	0.018692	0.009091	0.017241	0.008547	0.152778	0.000000	0.010204	0.000000	0.000000	0.007246	0.013333	0.000000	0.000000	0.000000	0.005797	0.007813	0.000000	0.053659	0.012195	0.021277	0.057143	0.008696	0.008621	0.000000	0.000000	0.019324	0.015873	0.040816	0.034483	0.000000	0.000000	0.017544	0.095238	0.010929	0.003891	0.000000	0.000000
XM_143744.1	0.044568	0.051724	0.000000	0.000000	0.020408	0.000000	0.032258	0.018692	0.009091	0.017241	0.008547	0.152778	0.000000	0.010204	0.000000	0.000000	0.007246	0.013333	0.000000	0.000000	0.000000	0.005797	0.007813	0.000000	0.053659	0.012195	0.021277	0.057143	0.008696	0.008621	0.000000	0.000000	0.019324	0.015873	0.040816	0.034483	0.000000	0.000000	0.017544	0.095238	0.010929	0.003891	0.000000	0.000000
XM_122427.1	0.044568	0.051724	0.000000	0.000000	0.020408	0.000000	0.032258	0.018692	0.009091	0.017241	0.008547	0.152778	0.000000	0.010204	0.000000	0.000000	0.007246	0.013333	0.000000	0.000000	0.000000	0.005797	0.007813	0.000000	0.053659	0.012195	0.021277	0.057143	0.008696	0.008621	0.000000	0.000000	0.019324	0.015873	0.040816	0.034483	0.000000	0.000000	0.017544	0.095238	0.010929	0.003891	0.000000	0.000000
XM_129087.1	0.044568	0.051724	0.000000	0.000000	0.020408	0.000000	0.032258	0.018692	0.009091	0.017241	0.008547	0.152778	0.000000	0.010204	0.000000	0.000000	0.007246	0.013333	0.000000	0.000000	0.000000	0.005797	0.007813	0.000000	0.053659	0.012195	0.021277	0.057143	0.008696	0.008621	0.000000	0.000000	0.019324	0.015873	0.040816	0.034483	0.000000	0.000000	0.017544	0.095238	0.010929	0.003891	0.000000	0.000000
XM_131111.1	0.044568	0.051724	0.000000	0.000000	0.020408	0.000000	0.032258	0.018692	0.009091	0.017241	0.008547	0.152778	0.000000	0.015306	0.000000	0.000000	0.007246	0.013333	0.000000	0.000000	0.000000	0.005797	0.010417	0.000000	0.053659	0.012195	0.021277	0.057143	0.008696	0.008621	0.000000	0.000000	0.019324	0.015873	0.040816	0.034483	0.000000	0.000000	0.017544	0.095238	0.010929	0.003891	0.000000	0.000000
XM_127674.1	0.041783	0.051724	0.000000	0.000000	0.020408	0.000000	0.032258	0.018692	0.009091	0.017241	0.008547	0.152778	0.000000	0.015306	0.000000	0.000000	0.007246	0.013333	0.000000	0.000000	0.000000	0.005797	0.010417	0.000000	0.048780	0.012195	0.021277	0.057143	0.008696	0.008621	0.000000	0.000000	0.019324	0.015873	0.040816	0.017241	0.000000	0.000000	0.017544	0.095238	0.010929	0.003891	0.000000	0.000000
XM_129109.1	0.041783	0.051724	0.000000	0.000000	0.020408	0.000000	0.032258	0.018692	0.009091	0.017241	0.008547	0.152778	0.000000	0.015306	0.000000	0.000000	0.007246	0.013333	0.000000	0.000000	0.000000	0.005797	0.007813	0.000000	0.048780	0.012195	0.021277	0.057143	0.008696	0.008621	0.000000	0.000000	0.019324	0.015873	0.040816	0.017241	0.000000	0.000000	0.017544	0.095238	0.010929	0.003891	0.000000	0.000000
XM_126639.1	0.041783	0.051724	0.000000	0.000000	0.020408	0.000000	0.032258	0.018692	0.009091	0.017241	0.008547	0.152778	0.000000	0.015306	0.000000	0.000000	0.007246	0.013333	0.000000	0.000000	0.000000	0.005797	0.010417	0.000000	0.048780	0.012195	0.021277	0.057143	0.008696	0.008621	0.000000	0.000000	0.019324	0.015873	0.040816	0.017241	0.000000	0.000000	0.017544	0.095238	0.010929	0.003891	0.000000	0.000000
XM_126025.1	0.041783	0.051724	0.000000	0.000000	0.020408	0.000000	0.032258	0.018692	0.009091	0.017241	0.008547	0.138889	0.000000	0.015306	0.000000	0.000000	0.014493	0.013333	0.000000	0.000000	0.000000	0.005797	0.010417	0.000000	0.048780	0.012195	0.021277	0.057143	0.008696	0.008621	0.000000	0.000000	0.019324	0.015873	0.040816	0.017241	0.000000	0.000000	0.017544	0.095238	0.010929	0.003891	0.000000	0.000000
XM_131683.1	0.038997	0.051724	0.000000	0.000000	0.020408	0.000000	0.032258	0.018692	0.009091	0.017241	0.008547	0.152778	0.000000	0.015306	0.000000	0.000000	0.014493	0.013333	0.000000	0.000000	0.000000	0.005797	0.010417	0.000000	0.043902	0.012195	0.021277	0.057143	0.008696	0.008621	0.000000	0.000000	0.019324	0.015873	0.040816	0.017241	0.000000	0.000000	0.017544	0.095238	0.010929	0.003891	0.000000	0.000000
XM_131538.1	0.038997	0.051724	0.000000	0.000000	0.020408	0.000000	0.032258	0.018692	0.009091	0.017241	0.008547	0.152778	0.000000	0.015306	0.000000	0.000000	0.014493	0.013333	0.000000	0.000000	0.000000	0.005797	0.010417	0.000000	0.043902	0.012195	0.021277	0.057143	0.008696	0.008621	0.000000	0.000000	0.019324	0.015873	0.040816	0.017241	0.000000	0.000000	0.017544	0.095238	0.010929	0.003891	0.000000	0.000000
XM_135638.1	0.038997	0.051724	0.000000	0.000000	0.020408	0.000000	0.032258	0.018692	0.009091	0.017241	0.008547	0.138889	0.000000	0.015306	0.000000	0.000000	0.014493	0.013333	0.000000	0.000000	0.000000	0.005797	0.010417	0.000000	0.043902	0.012195	0.021277	0.057143	0.008696	0.008621	0.000000	0.000000	0.019324	0.031746	0.020408	0.017241	0.000000	0.000000	0.017544	0.095238	0.010929	0.003891	0.000000	0.000000
XM_130225.1	0.038997	0.051724	0.000000	0.000000	0.020408	0.000000	0.032258	0.018692	0.009091	0.017241	0.008547	0.138889	0.000000	0.015306	0.000000	0.000000	0.014493	0.013333	0.000000	0.000000	0.000000	0.005797	0.010417	0.000000	0.043902	0.012195	0.021277	0.057143	0.008696	0.008621	0.000000	0.000000	0.019324	0.031746	0.040816	0.017241	0.000000	0.000000	0.017544	0.095238	0.010929	0.003891	0.000000	0.000000
XM_127194.1	0.038997	0.051724	0.000000	0.000000	0.020408	0.000000	0.032258	0.018692	0.009091	0.017241	0.008547	0.138889	0.000000	0.015306	0.000000	0.000000	0.014493	0.013333	0.000000	0.000000	0.000000	0.005797	0.010417	0.000000	0.043902	0.012195	0.021277	0.057143	0.008696	0.008621	0.000000	0.000000	0.019324	0.031746	0.040816	0.017241	0.000000	0.000000	0.017544	0.095238	0.010929	0.003891	0.000000	0.000000
XM_130245.1	0.038997	0.051724	0.000000	0.000000	0.020408	0.000000	0.032258	0.018692	0.009091	0.017241	0.008547	0.138889	0.000000	0.015306	0.000000	0.000000	0.014493	0.013333	0.000000	0.000000	0.000000	0.005797	0.010417	0.000000	0.043902	0.012195	0.021277	0.057143	0.008696	0.008621	0.000000	0.000000	0.019324	0.031746	0.040816	0.017241	0.000000	0.000000	0.017544	0.095238	0.010929	0.003891	0.000000	0.000000
XM_125397.1	0.036212	0.051724	0.000000	0.000000	0.015306	0.000000	0.032258	0.018692	0.009091	0.017241	0.008547	0.152778	0.000000	0.015306	0.000000	0.000000	0.014493	0.013333	0.000000	0.000000	0.000000	0.005797	0.010417	0.000000	0.039024	0.012195	0.021277	0.057143	0.008696	0.008621	0.000000	0.000000	0.019324	0.031746	0.040816	0.017241	0.010309	0.000000	0.017544	0.095238	0.010929	0.003891	0.000000	0.000000
XM_124821.1	0.036212	0.051724	0.000000	0.000000	0.015306	0.000000	0.032258	0.018692	0.009091	0.017241	0.008547	0.138889	0.000000	0.015306	0.000000	0.000000	0.021739	0.013333	0.000000	0.000000	0.000000	0.005797	0.010417	0.000000	0.039024	0.012195	0.021277	0.057143	0.008696	0.008621	0.000000	0.000000	0.019324	0.031746	0.040816	0.017241	0.010309	0.000000	0.017544	0.095238	0.010929	0.003891	0.000000	0.000000
XM_124062.1	0.036212	0.051724	0.000000	0.000000	0.015306	0.000000	0.032258	0.018692	0.009091	0.017241	0.008547	0.152778	0.000000	0.015306	0.000000	0.000000	0.021739	0.013333	0.000000	0.000000	0.000000	0.005797	0.010417	0.000000	0.039024	0.012195	0.021277	0.057143	0.008696	0.008621	0.000000	0.000000	0.019324	0.031746	0.040816	0.017241	0.010309	0.000000	0.017544	0.095238	0.010929	0.003891	0.000000	0.000000
XM_122087.1	0.036212	0.051724	0.000000	0.000000	0.015306	0.000000	0.032258	0.018692	0.009091	0.017241	0.008547	0.152778	0.000000	0.015306	0.000000	0.000000	0.021739	0.013333	0.000000	0.000000	0.000000	0.005797	0.010417	0.000000	0.039024	0.012195	0.021277	0.057143	0.008696	0.008621	0.000000	0.000000	0.019324	0.031746	0.040816	0.017241	0.010309	0.000000	0.017544	0.095238	0.010929	0.003891	0.000000	0.000000
XM_139829.1	0.036212	0.051724	0.000000	0.000000	0.015306	0.000000	0.032258	0.018692	0.009091	0.017241	0.008547	0.138889	0.000000	0.015306	0.000000	0.000000	0.021739	0.013333	0.000000	0.000000	0.000000	0.005797	0.010417	0.000000	0.039024	0.012195	0.021277	0.057143	0.008696	0.008621	0.000000	0.000000	0.019324	0.031746	0.040816	0.017241	0.010309	0.000000	0.017544	0.095238	0.010929	0.003891	0.000000	0.000000
XM_147394.1	0.036212	0.051724	0.000000	0.000000	0.015306	0.000000	0.032258	0.018692	0.009091	0.017241	0.008547	0.152778	0.000000	0.015306	0.000000	0.000000	0.021739	0.013333	0.000000	0.000000	0.000000	0.005797	0.010417	0.000000	0.039024	0.012195	0.021277	0.057143	0.008696	0.008621	0.000000	0.000000	0.019324	0.031746	0.040816	0.017241	0.010309	0.000000	0.017544	0.095238	0.010929	0.003891	0.000000	0.000000
XM_122940.1	0.036212	0.051724	0.000000	0.000000	0.015306	0.000000	0.032258	0.018692	0.009091	0.017241	0.008547	0.152778	0.000000	0.015306	0.000000	0.000000	0.021739	0.013333	0.000000	0.000000	0.000000	0.005797	0.010417	0.000000	0.039024	0.012195	0.021277	0.057143	0.008696	0.008621	0.000000	0.000000	0.019324	0.031746	0.040816	0.017241	0.010309	0.000000	0.017544	0.095238	0.010929	0.003891	0.000000	0.000000
XM_124236.1	0.036212	0.051724	0.000000	0.000000	0.015306	0.000000	0.032258	0.018692	0.009091	0.017241	0.008547	0.152778	0.000000	0.015306	0.000000	0.000000	0.021739	0.013333	0.000000	0.000000	0.000000	0.005797	0.010417	0.000000	0.039024	0.012195	0.021277	0.057143	0.008696	0.008621	0.000000	0.000000	0.019324	0.031746	0.040816	0.017241	0.010309	0.000000	0.017544	0.095238	0.010929	0.003891	0.000000	0.000000
XM_134530.1	0.036212	0.051724	0.000000	0.000000	0.015306	0.000000	0.032258	0.018692	0.009091	0.017241	0.008547	0.152778	0.000000	0.015306	0.000000	0.000000	0.021739	0.013333	0.000000	0.000000	0.000000	0.005797	0.010417	0.000000	0.039024	0.012195	0.021277	0.057143	0.008696	0.008621	0.000000	0.000000	0.019324	0.031746	0.040816	0.017241	0.010309	0.000000	0.017544	0.095238	0.010929	0.003891	0.000000	0.000000
XM_123150.1	0.036212	0.051724	0.000000	0.000000	0.015306	0.000000	0.032258	0.018692	0.009091	0.017241	0.008547	0.152778	0.000000	0.015306	0.000000	0.000000	0.021739	0.013333	0.000000	0.000000	0.000000	0.005797	0.010417	0.000000	0.039024	0.012195	0.021277	0.057143	0.008696	0.008621	0.000000	0.000000	0.019324	0.031746	0.040816	0.017241	0.010309	0.000000	0.017544	0.095238	0.010929	0.003891	0.000000	0.000000
XM_134633.1	0.036212	0.051724	0.000000	0.000000	0.015306	0.000000	0.000000	0.018692	0.009091	0.017241	0.008547	0.138889	0.000000	0.015306	0.000000	0.000000	0.021739	0.013333	0.000000	0.000000	0.000000	0.005797	0.007813	0.000000	0.039024	0.012195	0.021277	0.057143	0.000000	0.008621	0.000000	0.000000	0.019324	0.031746	0.040816	0.017241	0.010309	0.000000	0.017544	0.095238	0.010929	0.003891	0.000000	0.000000
XM_124154.1	0.036212	0.051724	0.000000	0.000000	0.015306	0.000000	0.032258	0.018692	0.009091	0.017241	0.008547	0.152778	0.000000	0.010204	0.000000	0.000000	0.021739	0.013333	0.000000	0.000000	0.000000	0.005797	0.010417	0.000000	0.039024	0.012195	0.021277	0.057143	0.008696	0.008621	0.000000	0.000000	0.019324	0.031746	0.040816	0.017241	0.010309	0.000000	0.017544	0.095238	0.010929	0.003891	0.000000	0.000000
XM_131892.1	0.036212	0.051724	0.000000	0.000000	0.015306	0.000000	0.032258	0.018692	0.009091	0.017241	0.008547	0.152778	0.000000	0.010204	0.000000	0.000000	0.021739	0.013333	0.000000	0.000000	0.000000	0.005797	0.010417	0.000000	0.039024	0.012195	0.021277	0.057143	0.008696	0.008621	0.000000	0.000000	0.019324	0.031746	0.040816	0.017241	0.010309	0.000000	0.017544	0.095238	0.010929	0.003891	0.000000	0.000000
XM_135850.1	0.036212	0.051724	0.000000	0.000000	0.015306	0.000000	0.032258	0.018692	0.009091	0.017241	0.008547	0.152778	0.000000	0.010204	0.000000	0.000000	0.021739	0.013333	0.000000	0.000000	0.000000	0.005797	0.010417	0.000000	0.039024	0.012195	0.021277	0.042857	0.008696	0.008621	0.000000	0.000000	0.014493	0.031746	0.040816	0.017241	0.010309	0.000000	0.017544	0.095238	0.010929	0.003891	0.000000	0.000000
XM_134141.1	0.033426	0.051724	0.000000	0.000000	0.015306	0.000000	0.032258	0.018692	0.009091	0.017241	0.008547	0.152778	0.000000	0.010204	0.000000	0.000000	0.021739	0.013333	0.000000	0.000000	0.000000	0.005797	0.010417	0.000000	0.034146	0.012195	0.021277	0.042857	0.008696	0.008621	0.000000	0.000000	0.014493	0.031746	0.040816	0.017241	0.010309	0.000000	0.017544	0.095238	0.010929	0.003891	0.000000	0.000000
XM_122608.1	0.036212	0.051724	0.000000	0.000000	0.015306	0.000000	0.032258	0.018692	0.009091	0.017241	0.008547	0.152778	0.000000	0.010204	0.000000	0.000000	0.014493	0.013333	0.000000	0.000000	0.000000	0.005797	0.010417	0.000000	0.039024	0.012195	0.021277	0.042857	0.008696	0.008621	0.000000	0.000000	0.014493	0.031746	0.040816	0.017241	0.010309	0.000000	0.017544	0.095238	0.010929	0.003891	0.000000	0.000000
XM_130466.1	0.036212	0.051724	0.000000	0.000000	0.015306	0.000000	0.032258	0.018692	0.009091	0.017241	0.008547	0.152778	0.000000	0.010204	0.000000	0.000000	0.014493	0.013333	0.000000	0.000000	0.000000	0.005797	0.010417	0.000000	0.039024	0.012195	0.021277	0.042857	0.008696	0.008621	0.000000	0.000000	0.014493	0.031746	0.040816	0.017241	0.010309	0.000000	0.017544	0.095238	0.010929	0.003891	0.000000	0.000000
XM_129023.1	0.036212	0.051724	0.000000	0.000000	0.015306	0.000000	0.032258	0.018692	0.009091	0.017241	0.008547	0.152778	0.000000	0.010204	0.000000	0.008850	0.014493	0.013333	0.000000	0.000000	0.000000	0.005797	0.010417	0.000000	0.039024	0.012195	0.021277	0.042857	0.008696	0.008621	0.000000	0.000000	0.014493	0.031746	0.040816	0.017241	0.010309	0.000000	0.017544	0.095238	0.010929	0.003891	0.000000	0.000000
XM_130869.1	0.036212	0.051724	0.000000	0.000000	0.015306	0.000000	0.032258	0.018692	0.009091	0.017241	0.008547	0.152778	0.000000	0.010204	0.000000	0.008850	0.014493	0.000000	0.000000	0.000000	0.000000	0.005797	0.010417	0.000000	0.039024	0.012195	0.021277	0.042857	0.008696	0.008621	0.000000	0.000000	0.014493	0.031746	0.040816	0.017241	0.010309	0.000000	0.017544	0.095238	0.010929	0.003891	0.000000	0.000000
XM_127297.1	0.036212	0.051724	0.000000	0.000000	0.015306	0.000000	0.032258	0.018692	0.009091	0.017241	0.008547	0.152778	0.000000	0.010204	0.000000	0.008850	0.014493	0.013333	0.000000	0.000000	0.000000	0.005797	0.010417	0.000000	0.039024	0.012195	0.021277	0.042857	0.008696	0.008621	0.000000	0.000000	0.014493	0.031746	0.040816	0.000000	0.010309	0.000000	0.017544	0.095238	0.010929	0.003891	0.000000	0.000000
XM_123276.1	0.036212	0.051724	0.000000	0.000000	0.015306	0.000000	0.032258	0.018692	0.009091	0.017241	0.008547	0.152778	0.000000	0.010204	0.000000	0.008850	0.014493	0.013333	0.000000	0.000000	0.000000	0.005797	0.010417	0.000000	0.039024	0.012195	0.021277	0.042857	0.008696	0.008621	0.000000	0.000000	0.014493	0.031746	0.040816	0.000000	0.010309	0.000000	0.017544	0.095238	0.010929	0.003891	0.000000	0.000000
XM_134895.1	0.036212	0.051724	0.000000	0.000000	0.015306	0.000000	0.032258	0.018692	0.009091	0.017241	0.008547	0.152778	0.000000	0.010204	0.000000	0.008850	0.014493	0.013333	0.000000	0.000000	0.000000	0.005797	0.010417	0.000000	0.039024	0.012195	0.021277	0.042857	0.008696	0.008621	0.000000	0.000000	0.014493	0.031746	0.040816	0.000000	0.010309	0.000000	0.017544	0.095238	0.010929	0.003891	0.000000	0.000000
XM_129174.1	0.036212	0.051724	0.000000	0.000000	0.015306	0.000000	0.032258	0.018692	0.009091	0.017241	0.008547	0.152778	0.000000	0.010204	0.000000	0.008850	0.014493	0.013333	0.000000	0.000000	0.000000	0.005797	0.010417	0.000000	0.039024	0.012195	0.021277	0.042857	0.008696	0.008621	0.000000	0.000000	0.014493	0.031746	0.040816	0.000000	0.010309	0.000000	0.017544	0.095238	0.010929	0.003891	0.000000	0.000000
XM_123172.1	0.036212	0.051724	0.000000	0.000000	0.015306	0.000000	0.032258	0.018692	0.009091	0.017241	0.008547	0.152778	0.000000	0.010204	0.000000	0.008850	0.014493	0.013333	0.000000	0.000000	0.000000	0.005797	0.010417	0.000000	0.039024	0.012195	0.021277	0.042857	0.008696	0.008621	0.000000	0.000000	0.014493	0.031746	0.040816	0.000000	0.010309	0.000000	0.017544	0.095238	0.010929	0.003891	0.000000	0.000000
XM_133127.1	0.036212	0.051724	0.000000	0.000000	0.015306	0.000000	0.032258	0.018692	0.009091	0.017241	0.008547	0.152778	0.000000	0.010204	0.000000	0.008850	0.014493	0.013333	0.000000	0.000000	0.000000	0.005797	0.010417	0.000000	0.039024	0.012195	0.021277	0.042857	0.008696	0.008621	0.000000	0.000000	0.014493	0.031746	0.040816	0.000000	0.010309	0.000000	0.017544	0.095238	0.010929	0.003891	0.000000	0.000000
XM_130283.1	0.033426	0.051724	0.000000	0.000000	0.015306	0.000000	0.032258	0.018692	0.009091	0.017241	0.008547	0.152778	0.000000	0.010204	0.000000	0.008850	0.014493	0.013333	0.000000	0.000000	0.000000	0.005797	0.010417	0.000000	0.034146	0.012195	0.021277	0.042857	0.008696	0.008621	0.000000	0.000000	0.014493	0.031746	0.040816	0.000000	0.010309	0.000000	0.017544	0.095238	0.010929	0.003891	0.000000	0.000000
[truncated: 21,743 more rows]
