# Supplementary material for: The functional landscape of mouse gene expression
Source: J Biol. 2004 Dec 6;3(5):21. doi: 10.1186/jbiol16 (PMC549719; doi:10.1186/jbiol16)
Supplement: Additional data file 14 — Figure 4d data [file jbiol16-s14.txt]

	Kidney	Liver	Adrenal	Lung	Aorta	Heart	Skeletal Muscle	Skin	Digit	Snout	Tongue	Tongue surface	Trachea	Thyroid	Eye	Olfactory bulb	Brain	Striatum	Cortex	Cerebellum	Hindbrain	Spinal cord	Midbrain	Trigeminus	E10.5 Head	E14.5 Head	Embryo 12.5	Embryo 9.5	Embryo	ES	Placenta 9.5	Placenta 12.5	Uterus	Ovary	Testis	Epididymus	Prostate	Colon	Large intestine	Small intestine	Pancreas	Stomach	Salivary	Teeth	Mandible	Femur	Knee	Calvaria	Bone Marrow
ATP biosynthesis [GO:0006754]	7.000000	0.834631	0.252803	0.003150	0.171736	2.719877	3.759451	0.011232	0.770236	0.306681	1.041723	1.107900	0.220191	0.021264	0.024196	0.181479	1.703620	2.063285	2.107794	1.520396	1.914531	1.096422	0.397110	2.675512	0.000817	0.026296	0.262717	0.004988	0.002787	0.041176	0.462400	0.927074	0.000002	0.000087	0.096699	0.092627	0.025262	0.221981	0.817979	1.604988	0.000017	1.233215	0.482113	0.153949	0.007006	0.088434	0.097641	0.036693	0.075288
excretion [GO:0007588]	5.154902	0.109822	0.048455	0.165238	0.782132	0.257908	0.185236	1.309228	0.276574	0.979543	1.057560	0.825437	0.825702	1.208309	1.056877	0.456185	0.885049	0.335266	0.577576	0.288887	0.470395	2.734004	1.411930	0.117626	0.000160	0.000058	0.000055	0.000118	0.911325	0.403429	0.080023	0.051308	0.337951	0.070679	0.080948	0.028744	1.025908	0.594852	0.250244	2.260507	0.317344	1.470698	2.104025	0.001156	1.248482	0.009634	0.481010	1.281058	1.097089
carboxylic acid metabolism [GO:0019752]	7.000000	7.000000	7.000000	0.000000	3.118615	0.297702	0.001351	1.112371	2.139722	1.181596	0.463925	0.239119	2.955460	1.287797	0.291431	0.049399	0.009927	0.090584	0.008446	0.074402	0.204623	3.449772	0.130871	0.375458	0.017919	0.000374	0.317476	0.228763	0.011849	0.027829	2.732359	2.506681	0.000002	0.054402	0.168437	7.000000	7.000000	1.127407	1.867100	4.853872	2.117077	7.000000	6.000000	0.000085	0.000001	0.000000	0.000010	0.000017	0.001126
amino acid metabolism [GO:0006520]	7.000000	4.366532	4.698970	0.000000	0.018951	0.000379	0.000000	0.250054	0.888348	0.068331	0.004231	0.000329	0.024288	0.013016	0.081235	0.044850	0.045984	0.432889	0.576338	0.423502	0.240695	2.640734	0.161413	0.089222	2.254847	0.695311	4.154902	2.159831	1.712826	4.853872	7.000000	4.823909	0.000577	0.003391	0.887281	6.000000	6.000000	0.028553	0.302653	0.559833	7.000000	3.044793	3.021819	0.002562	0.000033	0.000130	0.030753	0.001072	0.098442
sulfur metabolism [GO:0006790]	5.301030	2.970616	1.164995	0.000209	0.342493	0.570538	0.054915	0.284458	0.275936	0.835716	0.602175	0.559930	1.410944	1.367786	2.793984	0.181798	0.264205	0.166648	0.094344	0.335672	0.177359	0.782011	0.138697	0.177295	0.718696	0.294505	2.795337	1.757036	1.517627	1.214720	1.066806	0.469314	0.030750	0.728484	0.155162	1.509648	0.060907	0.192055	0.340702	0.627320	1.154257	1.479150	0.051337	0.251246	0.157775	0.016548	0.021288	0.126853	0.119724
mitochondrion organization and biogenesis [GO:0007005]	7.000000	0.609309	1.021751	0.000000	6.000000	1.697409	1.882530	0.504263	0.601132	0.810740	1.801976	3.126098	0.090322	0.002069	0.000002	0.076300	0.409708	0.179789	0.150110	0.079925	0.126377	0.021270	0.003112	1.545857	4.008774	1.195942	2.627640	5.301030	0.173752	3.400117	7.000000	1.330107	0.002300	0.098215	0.279062	0.000057	0.000420	1.560620	1.447125	2.756714	0.000009	1.048497	0.766664	0.000001	0.000001	0.001274	0.000250	0.000187	0.073476
aromatic compound metabolism [GO:0006725]	3.554396	7.000000	3.634512	0.091513	0.089781	0.423546	0.022196	0.044774	0.080625	0.016430	0.078587	0.024615	0.477697	0.072673	0.212647	0.261786	0.230555	0.524268	0.162265	1.123384	1.110592	1.690583	0.526755	0.865011	0.187377	0.481976	0.565950	0.159169	0.146363	0.368828	0.244968	0.840060	0.014702	0.000204	0.510814	0.192655	0.181483	0.454140	1.087693	0.907129	0.704198	1.833688	0.186902	0.060613	0.015177	0.010408	0.047611	0.086055	0.544096
steroid metabolism [GO:0008202]	7.000000	7.000000	7.000000	2.388808	0.030670	0.358686	0.000000	3.598599	0.035508	0.067801	0.000001	0.009486	0.128484	0.665189	0.503810	2.053204	2.027242	0.620655	0.278584	0.220108	2.538652	0.739900	0.957519	0.660461	0.013259	0.000372	0.000303	0.004583	0.002319	0.000012	0.108230	2.615109	0.000052	2.162601	2.810229	2.827981	1.193806	0.834889	2.043784	2.195179	1.054773	1.116929	0.773524	0.015825	0.065070	0.000000	0.000017	0.733829	0.007738
fatty acid oxidation [GO:0019395]	5.397940	7.000000	7.000000	0.000137	4.769551	4.327902	2.227532	1.308423	1.258289	0.543094	3.193142	3.400117	2.088416	1.089546	0.008612	0.074114	0.008201	0.002332	0.002210	0.004958	0.009031	0.033891	0.001795	0.730697	0.000596	0.000507	0.001717	0.015431	0.000017	0.000013	0.229383	0.374489	0.173864	0.682842	0.330544	0.206247	1.578297	4.638272	2.946537	3.987163	0.025394	5.522879	3.081445	0.007496	0.073909	0.007732	0.016041	0.034107	0.006359
succinyl-CoA metabolism [GO:0006104]	1.416847	2.496345	1.982216	0.009403	1.446736	2.198734	0.976311	0.500679	0.090334	0.106624	0.532639	1.398320	0.095242	0.468392	0.477518	0.013933	0.036639	0.024518	0.008783	0.036517	0.041950	0.039874	0.033165	0.003333	0.469932	0.484357	0.138031	0.463712	0.069053	0.308314	0.413237	0.140255	0.053399	0.825757	0.112480	1.215411	0.710797	1.483359	2.452225	1.200880	0.093850	1.255801	1.132020	0.298311	0.032917	0.062071	0.090584	0.016829	0.050041
circulation [GO:0008015]	1.746299	0.255473	2.815309	4.886057	2.665546	3.224754	0.009024	0.215758	0.395369	0.271365	0.127094	0.004212	0.832774	0.895496	0.229521	2.463315	1.160553	0.972997	0.247332	0.216561	0.168551	1.230601	0.765845	0.174103	0.000621	0.000633	0.199664	0.111379	0.655818	0.000454	0.463889	0.027957	0.158381	0.597832	0.144906	1.894251	2.003007	1.039168	0.125501	0.172016	2.188291	2.676542	0.078732	0.000341	1.498804	0.037802	0.015306	2.324955	0.331497
oxidative phosphorylation [GO:0006119]	6.000000	1.330246	0.932494	0.000000	7.000000	7.000000	7.000000	0.000038	0.235878	0.590948	7.000000	7.000000	3.270835	0.092527	0.000000	0.001356	0.346904	1.191870	0.536945	1.176109	1.110385	0.072062	0.001553	3.183759	0.000131	0.003544	1.209300	0.032672	0.000150	0.000219	0.402440	0.689375	0.000021	0.000004	1.580805	0.060863	0.488859	0.478595	3.126679	4.823909	0.000427	1.859398	0.988070	0.004647	0.038048	0.052075	0.000209	0.005634	0.018856
glycolysis [GO:0006096]	7.000000	0.000000	0.000007	0.000000	2.600672	3.767004	7.000000	7.000000	0.117886	0.041346	7.000000	7.000000	3.935542	7.000000	3.505845	0.439168	4.677781	1.681519	2.022276	0.334037	0.820747	2.465339	0.844549	1.605426	5.698970	0.067065	0.000310	6.000000	0.025023	7.000000	0.480970	0.001603	0.000000	0.000000	0.070300	0.000000	0.000000	1.776270	0.213050	0.983414	0.000000	0.100713	0.076062	0.000000	1.427256	0.000000	0.008591	0.088035	0.000000
regulation of muscle contraction [GO:0006937]	0.000162	0.000138	0.147741	0.525517	5.096910	1.998959	4.060481	1.926282	1.969238	3.476254	1.854710	3.258061	4.200659	4.214670	1.954638	0.731081	0.449445	0.203255	0.032420	0.446125	0.165873	0.120190	0.006429	1.376503	0.015443	0.175934	0.362179	0.254536	1.078184	0.009023	0.001223	0.006949	0.613157	0.034439	0.412052	2.482936	0.159289	0.045696	0.132997	0.006766	0.050752	0.559804	0.027256	0.417916	2.949234	0.598932	0.298720	3.397940	0.012878
muscle contraction [GO:0006936]	0.000007	0.000000	0.150844	0.949187	7.000000	7.000000	7.000000	7.000000	6.000000	7.000000	7.000000	7.000000	7.000000	7.000000	7.000000	0.499829	0.077892	1.666069	0.006178	0.027692	0.086341	0.085634	0.004596	7.000000	0.000000	0.000798	0.002211	0.000248	0.554601	0.000028	0.000000	0.000000	0.561257	0.033203	0.000342	7.000000	1.601609	0.001766	0.015458	0.000022	0.057156	0.705355	0.190132	0.007650	7.000000	0.622783	0.000254	7.000000	0.000000
ectoderm development [GO:0007398]	0.000212	0.545472	1.169925	0.818194	7.000000	0.513411	0.057446	7.000000	7.000000	7.000000	7.000000	7.000000	7.000000	7.000000	5.221849	0.039437	0.010889	0.055422	0.000720	0.000340	0.001967	0.044551	0.000225	3.688246	0.002366	0.219610	0.015433	0.000873	1.803244	0.011671	0.388244	0.846118	1.225563	0.001771	0.030095	0.028811	0.892692	0.000052	0.000015	0.000022	0.283548	5.397940	0.431165	7.000000	4.853872	0.000003	0.000001	0.007950	0.000176
cell-cell adhesion [GO:0016337]	0.000381	0.007007	0.040127	0.584241	1.090284	0.091882	0.002625	1.541574	0.263895	2.085657	0.316256	0.218090	0.904022	2.306449	7.000000	3.341989	1.481460	3.063486	1.296253	1.677409	3.413413	2.100617	3.384050	0.078430	0.281118	2.069458	0.113269	0.035935	2.605373	0.518267	0.003384	0.000119	0.787328	1.817471	0.000325	0.008824	0.000499	0.014847	0.031175	0.003047	1.374379	0.050212	0.008232	7.000000	5.096910	0.024541	0.000619	0.205697	0.000165
vision [GO:0007601]	0.041032	1.933525	0.220309	0.217020	0.038256	1.313364	0.802411	0.611561	0.002498	0.195456	1.676975	0.034907	0.319898	0.972528	7.000000	0.846109	1.691201	1.056674	0.912606	1.666754	0.511180	1.411773	2.361012	0.132023	0.004277	0.016821	0.010301	0.001145	0.113271	0.044665	0.013858	0.010374	0.205097	1.449490	0.427694	0.228384	0.476267	0.096599	0.002321	0.107737	0.934585	0.273503	0.415106	0.410949	0.631347	0.590708	0.077838	0.674035	0.130589
neurogenesis [GO:0007399]	0.000000	0.000000	0.000015	0.044082	0.019515	0.057382	0.000013	0.024534	0.009113	1.250743	0.349295	0.671853	0.641061	3.052566	7.000000	7.000000	7.000000	7.000000	7.000000	7.000000	7.000000	7.000000	7.000000	7.000000	4.075721	7.000000	7.000000	1.683443	2.538802	0.001196	0.000017	0.000002	0.073275	1.387121	0.004389	0.785087	0.017483	0.000000	0.000000	0.000000	1.585545	0.000005	0.015076	2.526659	0.593266	0.019197	0.000000	0.002475	0.000025
locomotory behavior [GO:0007626]	0.473023	0.680825	0.076210	0.104794	0.035171	0.793198	1.058911	0.392205	0.010909	0.895602	0.564887	0.454287	0.360130	0.086531	2.212398	1.713970	3.732828	3.436519	4.602060	2.146910	3.410050	3.725842	5.045757	1.269710	1.415952	1.923942	1.336346	0.168774	0.330388	0.012141	0.001906	0.000414	0.403301	0.004592	0.458852	0.081499	0.006838	0.088733	0.649872	0.059766	0.132111	0.133057	0.049550	0.095460	0.424435	0.001355	0.063350	0.139620	0.691779
learning and/or memory [GO:0007611]	0.854648	0.038980	0.483343	0.008788	0.104404	0.959991	0.882175	0.333129	0.003693	0.015607	0.215028	0.314495	0.897841	1.084996	2.437350	2.640924	4.886057	4.481486	4.677781	2.132768	3.494850	2.301551	2.782779	2.676335	1.123176	1.687675	0.989310	1.143283	0.121432	0.036583	0.157300	0.493031	0.007095	0.009403	0.888223	0.006806	0.000119	0.270999	0.055522	0.074525	0.009310	0.014523	0.128734	0.281779	0.204819	0.001042	0.001078	0.038784	0.052385
behavior [GO:0007610]	0.359433	0.518469	0.179869	0.066128	0.201658	1.194934	2.461049	0.435358	0.000774	0.212822	0.399219	0.188090	1.975432	1.845667	5.301030	6.000000	7.000000	7.000000	7.000000	7.000000	7.000000	7.000000	7.000000	3.329754	0.067337	0.592828	0.296501	0.027473	0.088318	0.005930	0.000006	0.000003	0.000310	0.001237	0.206381	0.000341	0.000003	0.121781	0.149824	0.106526	0.545379	0.026496	0.297801	0.578760	0.618796	0.000165	0.000008	0.278235	0.036824
synaptic transmission [GO:0007268]	0.005121	0.017857	0.036766	0.000275	0.000000	0.402949	0.075758	0.000048	0.000000	0.000001	0.155402	0.000000	0.000567	4.036212	7.000000	7.000000	7.000000	7.000000	7.000000	7.000000	7.000000	7.000000	7.000000	7.000000	0.000451	2.537303	0.155397	0.000000	4.193820	0.079527	0.000000	0.000000	0.000521	0.008395	1.521260	0.023086	0.000014	0.000000	0.003318	0.005012	0.875395	0.000454	0.000011	0.005885	1.169829	0.000015	0.000000	1.611615	0.748240
endocytosis [GO:0006897]	0.038546	0.554759	0.228208	4.017729	1.145603	1.747681	0.023355	0.208690	0.040139	0.232722	0.045342	0.123575	0.759863	0.890671	3.111821	1.083704	2.331894	3.348722	3.201349	2.948847	2.376647	1.862963	2.314975	3.459671	0.000050	0.005193	0.000055	0.000053	0.000003	0.000099	0.021131	1.179457	0.321407	0.081104	0.002062	0.302600	1.231976	0.009059	0.039475	0.018810	0.617261	0.419336	1.308503	0.095155	0.301665	1.309246	0.085426	0.085569	0.000333
cholesterol biosynthesis [GO:0006695]	0.282053	2.473144	0.193560	3.605548	0.002760	0.482953	0.000000	4.638272	0.086974	1.981341	0.000061	0.154415	0.072369	1.455176	0.030884	2.916497	6.000000	4.431798	3.473661	2.007093	7.000000	0.013347	0.548745	2.963371	1.797866	0.412883	0.014004	0.443950	0.223444	0.087012	0.018301	1.886960	0.000000	1.256600	4.397940	1.083451	0.086392	0.001312	0.641416	0.000911	0.039842	0.000669	0.009382	0.495601	0.931640	0.001056	0.011898	0.510567	0.000485
neuropeptide signaling pathway [GO:0007218]	0.001943	0.002397	0.070838	1.795121	0.752547	0.384209	0.027146	0.637459	0.296738	0.593961	0.918426	1.076974	1.618759	1.620568	0.709954	0.440087	1.006727	2.466101	0.709293	0.181940	2.482540	1.122531	1.832033	1.026821	0.000379	0.483174	0.009203	0.000025	0.417461	0.001223	0.038802	0.147009	4.040959	0.294584	0.129515	0.292691	1.133004	0.241788	0.216937	0.002476	2.128953	0.577320	0.422938	2.535510	1.702174	0.074204	0.043966	0.619281	0.000154
mechanosensory behavior [GO:0007638]	0.864740	0.000618	0.658783	0.105250	1.188760	0.708729	0.467326	0.168270	0.259416	0.219167	0.163306	0.207904	2.623788	2.123898	0.367263	1.097905	0.366982	0.884097	0.111453	0.206286	2.122571	3.218245	0.782540	2.141944	0.025797	0.160599	0.117639	0.040708	0.108032	0.157769	0.098333	0.034896	0.056339	0.028865	0.117639	0.148449	0.000910	0.192633	1.099616	0.041731	1.338613	0.045732	0.487068	3.071604	0.879219	0.255728	0.011203	0.512954	0.236597
response to temperature [GO:0009266]	4.259637	0.113707	1.201501	0.000000	1.489281	1.241520	0.279185	2.106183	0.000199	0.000097	0.580652	0.579140	0.000754	0.013345	0.504131	0.134413	1.909425	0.740619	3.001305	1.482501	0.499388	0.718710	1.132786	6.000000	3.442493	1.451439	0.452407	2.930702	0.339895	3.454693	3.424812	0.231364	0.163743	0.953088	0.008182	0.000003	0.000002	1.862171	0.507529	0.855491	0.000000	1.303617	0.006076	0.000002	0.000000	0.000430	0.009478	0.000240	0.048380
brain development [GO:0007420]	0.000000	0.000298	0.000003	0.011015	0.002819	0.000038	0.000154	0.280047	0.934017	0.838761	0.002033	0.468664	0.000126	0.002709	2.552222	1.586399	3.295849	1.687548	2.845576	0.219643	0.165614	1.119930	1.355621	0.458371	7.000000	7.000000	7.000000	7.000000	4.853872	3.388277	2.838632	0.433365	0.000661	0.002065	1.118935	3.155523	1.585528	0.000099	0.000000	0.000054	3.307153	0.004260	0.871368	0.018672	0.001288	0.299909	0.224783	0.011160	0.348773
chromatin assembly/disassembly [GO:0006333]	0.222560	0.000006	0.788026	0.002097	0.000287	0.010776	0.324543	0.002264	1.238080	0.283445	0.002661	0.856795	0.035059	0.016298	0.054892	0.395143	0.174124	0.428674	0.438457	0.719993	0.411410	0.003416	0.003531	0.029433	7.000000	7.000000	7.000000	7.000000	5.698970	3.910095	0.024696	0.318289	0.055513	0.395495	2.845576	0.286117	0.783343	0.023326	0.553917	0.000050	0.000000	0.000045	0.006583	1.301691	0.241383	1.666371	3.034328	0.422560	1.844998
RNA splicing [GO:0008380]	0.001414	0.000132	0.087718	0.049964	0.018221	0.000056	0.359070	0.005526	0.865303	0.086693	0.000007	0.716339	0.000081	0.000000	0.000065	0.000854	0.008872	0.025533	0.120917	0.282242	0.010136	0.000003	0.000028	0.013513	7.000000	7.000000	7.000000	7.000000	6.000000	7.000000	2.473273	3.014125	0.443035	0.003666	0.205788	0.060977	0.068236	0.007503	0.571984	0.329881	0.000038	0.000121	0.000061	0.325360	0.000000	1.883625	1.475513	0.007924	4.677781
cell cycle [GO:0007049]	0.000000	0.000000	0.000000	0.135498	0.000000	0.000000	0.000000	0.073591	3.518557	0.143582	0.000000	0.083560	0.000004	0.000000	0.000000	0.000003	0.000017	0.000008	0.004928	0.006239	0.000002	0.000000	0.000000	0.000023	7.000000	7.000000	7.000000	7.000000	6.000000	7.000000	7.000000	7.000000	0.749609	0.587063	3.235077	0.027132	0.024698	0.429501	0.340729	0.074501	0.000000	0.000000	0.004798	0.207172	1.084400	7.000000	7.000000	2.060481	7.000000
DNA recombination [GO:0006310]	0.004041	0.023451	0.016247	0.015628	0.000137	0.077766	0.001697	0.144769	1.075690	0.080538	0.048892	0.016346	0.031702	0.001413	0.014379	0.021571	0.030247	0.000868	0.027917	0.064519	0.004124	0.003744	0.004423	0.003241	3.793174	1.386994	1.688479	4.040959	1.215547	4.431798	1.151005	1.604866	0.179552	0.561058	3.982967	0.740664	0.346595	0.397887	0.123793	0.709195	0.022077	0.655531	0.756754	0.015677	0.627500	1.278000	4.142668	1.937568	4.008774
pattern specification [GO:0007389]	0.636973	0.000895	0.989018	0.606966	0.138862	0.054380	1.692269	1.707434	1.617281	0.050662	0.017380	0.000102	0.732835	0.346905	0.309610	0.350464	0.194934	0.002326	0.008986	0.029933	0.501910	2.036259	0.151265	0.000126	2.962972	2.997834	7.000000	7.000000	1.554365	0.026917	0.181014	0.246526	2.495937	3.651695	0.132906	3.067019	1.222827	1.346055	0.154558	0.046036	0.056603	0.395738	0.001204	0.089147	0.048545	0.000049	0.486237	0.028881	0.323151
polyamine biosynthesis [GO:0006596]	6.000000	0.000002	1.887999	0.000000	0.000007	0.059497	4.040959	1.383094	0.522992	0.004703	0.000000	0.002848	0.090102	0.424773	0.008643	0.000561	0.095453	0.021455	0.000148	0.000222	0.007174	0.135187	0.000149	0.026942	6.000000	1.477686	6.000000	5.698970	4.619789	7.000000	3.503070	1.421475	0.000000	0.000008	1.318732	1.145554	4.769551	2.005067	2.039434	1.196686	1.422152	0.501371	0.004359	5.522879	0.322261	0.026609	1.487556	2.373044	3.841638
glycoprotein biosynthesis [GO:0009101]	0.076345	0.283503	1.211513	2.326242	0.075390	0.049093	0.002855	0.023563	0.005275	0.026761	0.000003	0.000001	0.073881	0.013537	0.003032	0.072683	0.037592	0.026985	0.074782	0.291792	0.046666	0.029353	0.180916	0.002312	0.001643	0.002679	0.235755	0.073039	0.142692	0.000357	7.000000	7.000000	0.298603	1.467857	1.876638	3.603801	0.662205	0.261665	0.291826	0.062176	1.624099	0.178684	0.301440	2.660151	0.612374	2.211619	2.645892	0.775268	0.108845
sexual reproduction [GO:0019953]	0.133048	0.815610	0.001100	0.806016	0.012741	0.454874	0.863476	0.029225	0.211732	0.004911	0.010219	0.059693	0.010187	0.122776	0.016129	0.763289	2.653061	2.093827	1.939529	0.749448	0.849446	0.069426	0.350891	0.527251	1.322065	0.890783	0.248552	0.599996	0.075685	1.418881	0.511229	0.207310	0.059496	0.682597	7.000000	7.000000	0.247766	0.043105	0.013140	0.355206	0.235734	0.146222	0.412133	0.207927	0.006309	0.000182	0.013659	0.124638	1.685627
spermatogenesis [GO:0007283]	0.230251	0.797970	0.001378	0.326215	0.681088	0.626700	1.308609	0.042435	0.105247	0.010003	0.150535	0.250597	0.036744	0.501531	0.021320	0.346954	1.181444	1.612984	1.591726	0.752668	0.584528	0.114890	0.413311	0.392468	1.192627	0.428968	0.250060	0.649946	0.105317	1.067750	0.219869	0.268005	0.152875	0.498453	7.000000	3.709965	0.206240	0.015666	0.030869	0.343246	0.102804	0.061514	0.133305	0.289712	0.156279	0.002656	0.804266	0.209318	0.801808
fertilization [GO:0009566]	0.041901	0.552916	0.130244	0.668775	0.135338	0.324275	0.362468	0.161361	0.131713	0.184161	0.053866	0.091827	0.176172	0.273936	0.047371	1.298829	1.695725	1.230054	0.911570	0.299154	0.853162	0.043639	0.274337	0.065222	0.170719	0.378566	0.002078	0.037607	0.209558	1.439878	0.091148	0.022561	0.504114	0.680134	7.000000	3.488117	0.264758	0.256914	0.061808	0.394147	1.085371	0.130849	0.714983	0.123501	0.045436	0.002608	0.050822	0.394499	2.534766
spermidine biosynthesis [GO:0008295]	0.687687	0.000266	0.964959	0.000233	0.002110	1.644989	1.892214	0.945215	0.832792	0.028089	0.000056	0.516055	0.553954	0.853336	0.016035	0.357082	1.966737	1.548536	0.565979	0.372269	0.950654	0.845357	0.458138	0.635475	1.749458	0.221801	1.789949	1.995808	0.126538	2.575772	1.380249	0.050105	0.000838	0.001137	0.815536	0.863330	4.920819	0.294858	0.760838	0.036348	0.835930	0.135938	0.330371	2.164690	0.031638	0.001413	0.083994	0.579726	0.291248
mitochondrial transport [GO:0006839]	1.428897	1.738238	0.369481	0.399070	0.847739	0.580692	0.091439	0.922185	0.465197	0.717287	0.079330	0.646178	0.339517	0.042236	0.052895	0.166621	0.081879	0.282462	0.109088	0.143093	0.569878	0.257911	0.134543	0.636674	0.656097	0.412455	0.536116	0.623080	0.291085	1.503306	0.381169	0.113743	0.171829	0.006656	0.002003	0.612470	0.324150	1.920783	1.367057	2.280752	0.136969	2.594654	1.405000	0.617626	0.005262	0.000265	0.027339	0.002204	0.003538
digestion [GO:0007586]	1.102851	4.568636	0.074897	0.114815	0.051454	0.492780	0.253514	0.528462	1.791881	0.030854	0.075311	0.172362	0.086441	1.501345	0.094929	1.095301	0.528507	0.037680	0.018104	0.219964	0.081886	1.487542	1.093175	0.000248	0.021279	0.000062	0.000217	0.005167	1.213391	0.134930	0.254447	0.000029	0.001460	0.082208	3.140862	0.205863	0.632346	0.729645	0.110364	7.000000	3.568636	7.000000	1.145554	0.122830	0.623478	0.003719	0.301939	1.598531	2.303382
smooth muscle contraction [GO:0006939]	0.306948	0.005472	0.788434	1.207664	1.603487	0.993705	0.089813	0.103704	0.342637	0.642090	0.223967	0.234715	1.036930	1.217062	0.515508	0.324677	0.134135	0.629839	0.182555	0.624364	0.547939	0.547634	0.474155	1.829944	0.216620	0.247479	0.277750	0.167127	1.460259	0.482763	0.051842	0.302181	0.750650	0.452736	0.016404	0.248903	0.931343	0.210427	0.963144	0.103188	0.614637	3.429457	0.225937	1.158853	1.523415	0.034572	0.008963	0.433426	0.474551
skeletal development [GO:0001501]	0.000943	0.012579	0.733058	1.245820	1.422635	0.320841	0.716344	2.954286	7.000000	7.000000	0.437674	0.419153	7.000000	4.481486	0.499464	0.532875	0.007801	0.000723	0.002878	0.044804	0.001919	0.011404	0.001957	0.005085	0.039341	3.511449	1.335838	0.134340	3.164309	0.000848	0.765526	0.259758	2.756714	2.898597	0.000199	0.310993	1.185979	0.022082	0.002142	0.000004	3.207608	0.014200	0.000779	7.000000	7.000000	4.420216	1.545170	2.376027	0.000000
bone remodeling [GO:0046849]	0.570437	0.542307	0.133126	1.072019	1.022126	0.519365	1.295163	0.818868	4.537602	1.632271	0.122442	0.055465	0.604408	0.208622	1.331465	0.325816	0.335561	0.010417	0.116423	0.256347	0.037008	0.345697	0.018786	0.434084	0.005654	1.091343	0.109271	0.027626	1.050059	0.091115	1.342046	0.241193	0.231144	0.410751	0.129556	0.034172	0.115167	0.209454	0.056426	0.098395	0.087994	0.287883	0.180733	4.602060	2.902743	3.314258	2.454198	1.632402	0.014668
oxygen transport [GO:0015671]	0.051174	0.055897	1.007279	2.289544	1.658843	2.522734	0.076817	0.010412	0.040346	0.040169	0.298556	0.004797	0.154552	0.731441	0.103036	0.037204	0.716378	0.223308	0.048258	0.095262	0.043267	0.029180	0.043695	2.202386	0.360596	0.174034	0.933067	0.081925	1.339362	0.009776	0.304542	0.607351	0.010124	0.033079	0.006616	0.118792	0.027205	0.006464	0.002096	0.002296	0.118620	0.018057	0.928251	0.981716	2.716473	3.473661	1.797049	1.639747	0.800176
antigen processing [GO:0030333]	0.490264	2.474955	4.522879	7.000000	2.615647	1.038802	0.181076	4.795880	0.042025	0.343068	0.000101	0.001148	1.456491	0.053835	0.005879	0.000700	0.001071	0.000017	0.000001	0.000047	0.000684	0.001004	0.010107	0.002353	0.000000	0.000001	0.000000	0.000000	0.000010	0.000014	0.221954	0.644600	0.072301	0.302749	0.012605	0.283623	2.390726	3.195861	4.619789	3.694649	2.268814	0.055158	1.824285	0.009933	0.748213	3.034798	2.166725	3.609065	2.482672
response to wounding [GO:0009611]	0.003444	4.318759	2.336770	7.000000	2.931072	0.474218	0.465649	6.000000	1.211853	1.759775	0.012752	0.131299	2.660350	0.571595	0.000353	0.309642	0.000125	0.000000	0.000000	0.000000	0.000003	0.007915	0.000316	0.000000	0.000000	0.000000	0.000000	0.000000	0.000007	0.000000	0.017171	0.036153	0.585449	0.304302	0.006209	0.006248	0.252355	1.622475	1.234525	1.249091	4.823909	0.991856	3.222573	0.761894	2.941195	7.000000	3.297569	5.698970	4.920819
innate immune response [GO:0045087]	0.011484	5.045757	1.550028	7.000000	2.456304	0.464174	0.276280	4.657577	2.663941	2.042297	0.062307	0.530493	2.849858	0.941373	0.004398	0.110722	0.015944	0.000008	0.000015	0.000010	0.000100	0.001916	0.000505	0.000037	0.000000	0.000000	0.000000	0.000000	0.000029	0.000016	0.001670	0.119115	1.114079	0.333392	0.013161	0.058756	0.985639	0.925740	0.879541	0.684376	1.322183	1.161082	2.176982	0.638557	2.229148	4.657577	2.290730	4.180456	4.045757
hemopoiesis [GO:0030097]	0.099592	0.000645	0.521794	0.249257	0.031317	0.000338	0.024467	1.352930	0.000584	0.000052	0.000014	0.011267	0.002448	0.001098	0.542565	0.152195	0.827961	0.521155	1.115754	0.572796	0.615124	0.032510	0.591585	0.582400	2.063889	0.939835	0.265769	0.258516	0.400522	2.273273	0.131555	0.011464	2.342275	1.988091	0.090497	0.010241	0.000000	2.396856	0.234742	0.044656	0.312742	0.199508	0.634888	2.459295	0.379634	0.364544	2.395882	0.294683	0.827949
lymph gland development [GO:0007515]	0.441875	0.005078	0.045737	0.608137	0.388536	0.006982	0.004667	0.791338	0.191112	0.189039	0.023980	0.112314	0.289967	0.018802	0.006794	0.496238	0.213437	0.066109	0.027755	0.002027	0.015728	0.048319	0.236368	0.014113	0.030997	0.005093	0.222421	0.095257	0.916619	0.149747	0.912936	0.704125	0.048571	0.070841	0.033102	0.198594	0.151489	0.148799	0.566762	0.346652	1.416869	0.336946	0.544067	0.323442	0.992009	0.639062	0.141489	1.713858	2.337242
[truncated: 6 more columns]
