# Supplementary material for: The functional landscape of mouse gene expression
Source: J Biol. 2004 Dec 6;3(5):21. doi: 10.1186/jbiol16 (PMC549719; doi:10.1186/jbiol16)
Supplement: Additional data file 15 — Figure 5 data [file jbiol16-s15.xls]

## Sheet: mouse_merged_zeroed_23-Dec-2003
UNIQID		Kidney	Liver	Adrenal	Lung	Aorta	Heart	Skeletal Muscle	Skin	Digit	Snout	Tongue	Tongue surface	Trachea	Thyroid	Eye	Olfactory bulb	Brain	Striatum	Cortex	Cerebellum	Hindbrain	Spinal cord	Midbrain	Trigeminus	E10.5 Head	E14.5 Head	Embryo 12.5	Embryo 9.5	Embryo	ES	Placenta 9.5	Placenta 12.5	Uterus	Ovary	Testis	Epididymus	Prostate	Colon	Large intestine	Small intestine	Pancreas	Stomach	Salivary	Teeth	Mandible	Femur	Knee	Calvaria
XM_128451.1	Polyamine biosynthesis	0.518149	0	0.239569	0	0.446814	0	0.583811	0	0.103254	0.25116	0	0.36314	0.230173	0	0	0	0.357256	0	0	0	0	0	0	0.051014	0.089832	0.222687	0.715696	0.461538	0.106163	0	0.463039	0.398459	0	0	0	0	0.257251	0	0.299755	0.593465	0	0	0.58237	0	0	1.39767	0.632727	0
XM_125700.1	Polyamine biosynthesis	0.63273	0	0.124296	0	0.407559	0.12029	0.619377	0.193259	0.023283	0.117126	0.053076	0.485811	0.724543	0	0	0	0	0	0	0	0	0	0	0.322375	0.678675	0.404041	1.03841	0.768983	0.139981	0	0.224143	0.290751	0	0	0	0	0.293993	0	0.214289	0.04643	0	0.328606	0	0	0	0.195214	0	0
XM_122482.1	Polyamine biosynthesis	2.5864	0	0.906382	0	0	0	0.468317	0	0.636169	0	0	0	0.38871	0	0	0	0	0	0	0	0	0	0	0	1.47957	0.485664	1.75549	1.89099	0.911356	1.39672	1.5726	1.05279	0	0	0.748758	0.596699	0	0.635367	0.922135	0.365899	0	0.283087	0	0.810648	0.238526	0	0.625243	0.564572
XM_126842.1	Polyamine biosynthesis	2.24648	0	0.753117	0	0	0	0.468104	0	0.455394	0	0	0	0.307907	0	0	0	0	0	0	0	0	0	0	0	1.45026	0.94744	1.4454	1.5143	0.707392	1.2633	0.907574	1.02794	0	0	0.496195	0.273975	0.428925	1.24646	0.93344	0.844609	0	0.284744	0	0.758664	0	0	0.364834	0.003296
XM_122378.1	Polyamine biosynthesis	2.61705	0	0.454367	0	0	0	0.309032	0	0.255953	0	0	0	0.065528	0	0	0	0	0	0	0	0	0	0	0	1.66045	0.919056	1.42414	1.67709	0.547056	1.0815	1.31379	1.10877	0	0	0.792357	0.201992	0.443023	0.971605	0.831253	0.300567	0	0	0	0.755176	0	0.194587	0.592331	0.071517
XM_134563.1	Polyamine biosynthesis	2.57382	0	0.503758	0	0	0.033217	0.885134	0	0.193043	0	0	0	0	0.092682	0	0	0	0	0	0	0	0	0	0	1.63263	0.81363	1.41864	1.65492	1.12129	1.79713	1.31145	0.963275	0	0	0.917819	0.391512	0.272165	1.02332	0.745944	0.770678	0	0	0	0.830688	0	0.132142	0.964191	0.223321
XM_144851.1	Polyamine biosynthesis	3.05205	0	0.482709	0	0	0	0.297514	0.266216	0.030764	0	0	0	0.058107	0	0	0	0	0	0	0	0	0	0	0	1.62447	0.945808	1.78976	1.66637	0.727226	1.33488	1.50365	1.40528	0	0	1.29712	0.575979	0.574816	0.795453	0.828423	0.725102	0	0	0	0.895354	0	0.825474	1.03633	0.169135
XM_136279.1	Polyamine biosynthesis	2.93419	0	0.250386	0	0	0	0.396209	0.629929	0.005002	0	0	0	0.089625	0	0.24805	0	0	0	0	0	0	0	0	0	1.74083	1.04402	1.36343	1.8038	0.890915	1.39891	1.71947	1.19407	0	0	1.31607	0.15238	0.470829	1.03931	0.737356	0.947731	0	0	0	0.658516	0	0.895289	1.25738	0.029637
XM_139745.1	Polyamine biosynthesis	3.20633	0	0.427588	0	0	0	0.336872	0.574109	0	0	0	0	0	0	0.314229	0	0	0	0	0	0	0	0	0	1.80723	1.18968	1.39865	2.07402	0.829236	1.44515	1.80616	0.863619	0	0	1.48922	0.116567	0.127664	1.24727	0.636036	1.02378	0	0.001677	0	0.508875	0	0.606704	1.26099	0
XM_123527.1	Polyamine biosynthesis	3.24566	0	0.364737	0	0	0	0.184021	0.277785	0.031684	0	0	0	0	0.1621	0.222386	0	0	0	0	0	0	0	0	0	1.64477	1.06756	1.3408	2.13597	1.04095	1.71062	1.97642	1.23705	0	0	1.56639	0	0.460859	1.12554	0.805214	1.50862	0	0	0	0.882809	0	1.02113	1.57805	0
XM_135668.1	Polyamine biosynthesis	2.25789	0	0.004021	0	0	0	0.461433	0.384676	0.122839	0	0	0	0	0	0	0	0	0	0	0	0	0	0	0	1.32312	0.625735	1.28966	1.42419	0.470952	0.91808	0.884862	0.715617	0	0	1.40033	0.113747	0.626272	1.19504	0.945004	1.5749	0.5608	0.455228	0	0.500439	0	0.117226	0.835711	0
XM_133624.1	Polyamine biosynthesis	3.26465	0	0.259838	0	0	0	0.275002	0.456839	0	0	0	0	0	0	0.403713	0	0	0	0	0	0	0.040875	0	0	1.93744	1.17902	1.43832	1.32539	1.35265	2.06622	0.693274	0.781233	0	0	0.640299	0.377025	0	1.53236	0.456872	0.953449	0	0.722411	0	1.09271	0.040754	0	0.095825	0.259927
XM_145543.1	Polyamine biosynthesis	3.51192	0	0.186989	0	0	0	0.12196	1.30434	0	0	0	0	0.15587	0	0.803634	0	0	0	0	0	0	0.533534	0	0	0.686749	0	0.861277	0.198528	0.76147	1.35424	0.03262	0	1.45687	0.906998	0	0.526038	0	1.80246	0.148933	0.812925	0.571352	1.07704	0	0.72228	0	0	0.616401	0
XM_146668.1	Polyamine biosynthesis	0.579409	0	0	0	0	0.520808	1.01069	1.01608	0	0	0	0	0	0	0.751915	0.843257	0.514743	0	0	0.367289	0	0.418249	0.230422	0.054359	1.22818	0.815848	0.881295	1.44368	0.316319	1.02754	1.31927	0	0.47584	0.144379	0	0.815235	0.872381	1.28502	0	0	0	0.818264	0	0	0	0	0.716211	0.304487
XM_124457.1	Polyamine biosynthesis	0.039422	0	0.118894	0	0	0	0	0.280969	0.531931	0.066825	0	0.149857	0	0	0	0	0.288124	0.156896	0	0	0	0	0	0.24809	0.803468	0.961434	1.21533	1.44943	0.803538	1.63553	1.42773	0.149516	0	0	0	0.157104	1.09499	0	0.178125	0	0.020156	0	0.658889	0.169496	0	0.498349	0.23442	0
XM_142394.1	Polyamine biosynthesis	0	0	0.357352	0	0	0.362769	0.961678	0.108269	0	0	0	0.464812	0	0.635209	0.019934	0	0.195101	0.372048	0.297815	0.052281	0.365184	0	0.039236	0.344979	0.600881	0.069077	0.52981	1.08748	0.02901	0.508709	0.593942	0	0	0	0	0.18465	1.87396	0.225416	0.442528	0	0	0	0	0.63081	0	0	0	0
XM_128988.1	Polyamine biosynthesis	0	0	0.41813	0	0	0.682145	1.19937	0.186795	0.239104	0	0	0.3946	0.258152	0.338973	0	0	0.432663	0.361943	0.718105	0	0.310817	0.239573	0.380443	0	0.969653	0.077558	0.654743	1.00658	0	0.467004	0.635465	0	0	0	0	0.405195	1.8715	0.316021	0.486968	0	0	0	0.034574	0.761022	0	0	0.38355	0
XM_131428.1	Polyamine biosynthesis	0	0	0.295596	0	0	0.784893	0.841706	0.170385	0.129529	0	0	0.365267	0.20912	0.445254	0	0	0.386612	0.398696	0.705281	0	0.429745	0.204812	0.475319	0.299833	0.912441	0.20709	0.667252	0.896862	0	0.50252	0.870626	0	0	0	0.075863	0.322097	2.09603	0.171065	0.479045	0	0	0	0	0.588676	0	0	0	0
XM_125592.1	Polyamine biosynthesis	0	0	0.002145	0	0	0.734916	0.821715	0.171183	0.253715	0	0	0.210863	0.39216	0.161295	0	0	0.267346	0.243049	0.355227	0	0.061769	0	0	0.160566	0.861634	0.268637	0.418456	0.614853	0	0.171124	0.733936	0.00201	0	0	0	0.153453	2.26648	0.046783	0.454437	0	0	0	0.223206	0.179392	0	0	0	0
XM_125283.1	Polyamine biosynthesis	0	0	0.029946	0	0	0.631408	0.88723	0.166282	0.577239	0	0	0.324578	0.129862	0.021402	0	0	0.48621	0.226888	0.501787	0	0.207892	0	0	0.318049	0.562115	0.354377	0.29978	0.672559	0	0.17576	0.3325	0.090312	0	0	0	0.071308	2.31921	0	0.669766	0	0	0	0.172131	0.437629	0	0	0.057176	0
XM_136140.1	Polyamine biosynthesis	0	0	0.725585	0	0	0.731269	0.790194	0.765045	1.10446	0.042724	0	0.637636	0.338135	0.458814	0.204383	0	0	0.61214	0	0	0.641424	0	0	0.436653	1.03584	0.793358	0.779196	0.433444	0	0.244388	0	0.21235	0	0	0	0.472728	2.03933	0.696845	1.14633	0	0.469112	0.42776	0	0.949569	0	0	0	0
XM_144047.1	Polyamine biosynthesis	0	0.438319	0	0.327113	0	0.407015	0.495698	0.396863	0	0	0	0	0	0	0.435734	0	0	0.064031	0.020586	0	0	0.126148	0	0	0.185293	0	0	0	0.157967	0.252692	0	0.090839	0.70091	0.281545	0.078274	0.019334	0	0.036743	0	0	2.56834	0.320186	0.326895	6.26828	3.46022	0.738507	0.17926	0.062789
XM_131722.1	Polyamine biosynthesis	2.08877	4.12608	1.9078	0.317375	0.092045	0	0	0	0.467005	0	0	0	0.087109	0	0	0.001143	0.492673	0.342859	0.2816	0.684711	0.570467	1.03569	0.728611	0.116312	0	0	0.889544	0	0.280118	0	0.215674	0.048587	0	0	0	0	0	0.178185	0.391615	3.65729	1.55736	0	1.2951	0.387539	0	0	0	0
XM_145657.1	Oxidative phosphorylation	0	0.334337	0	0.169033	2.51925	0.360657	0.284465	0	0	0	0.224673	1.93851	0	0	0	0.97923	0	0	0.234071	0.442078	0	0	0.696012	1.35265	0	0.289493	0.12252	0.100461	0	0.273691	0	0	0.284299	0.365897	0.37273	0	0	0.074456	0	0.419289	0	0	0.077274	0	0	0.484768	0	1.57816
XM_122128.1	Oxidative phosphorylation	1.03413	0.093004	0.203267	0	0.535475	0.480845	0.043456	0	0	0.202862	1.32211	0.474838	0.087371	0	0.032921	0	0	0	0.184793	0.708104	0.688305	0	0	0	0.069552	0.133848	0	0.203534	0	0.050494	0.277405	0	0	0	0	0	0	0.630946	0.495259	1.38921	0	0.600566	0.503469	0	0	0.197265	0	0
XM_128725.1	Oxidative phosphorylation	0.344034	0	0.040519	0	1.13489	1.17698	1.13685	0	0	0.044057	1.783	1.19402	0.25121	0	0	0	0	0	0.33335	0.09749	0.005218	0	0	0.566306	0	0.262842	0.071972	0.030698	0	0	0.266507	0	0	0	0.518011	0	0	0.461292	0.722193	1.12832	0	0.616453	0.874416	0	0	0.068629	0.257171	0
XM_129834.1	Oxidative phosphorylation	1.0555	0.430194	0.350777	0	1.34279	1.54251	1.30975	0.366104	0	0	1.54309	1.56273	1.13604	0	0.026308	0	0	0	0.456156	0.436993	0.327665	0	0	0	0.009194	0	0.309495	0	0	0	0.308589	0.446944	0	0	0	0	0.015795	0.882261	0.545417	1.0024	0	1.04933	0.317391	0.027626	0	0	0	0
XM_129587.1	Oxidative phosphorylation	1.22256	0.186943	0.686111	0	1.3199	1.38309	1.03407	0	0.062145	0.035503	1.84995	1.36929	0.480671	0	0	0	0	0	0	0	0.032878	0	0	0.116475	0.29358	0.272096	0.31004	0.21204	0	0	0.619109	0.683444	0.349011	0	0	0	0	0.763842	0.495818	1.54256	0	0.962918	0.068781	0	0	0	0	0
XM_131359.1	Oxidative phosphorylation	0.872264	0.285479	0.360456	0	1.4993	0.843916	0.789761	0	0.190433	0	1.32472	1.01701	0.371382	0	0	0	0	0	0.006487	0	0	0	0	0.466709	0.047191	0.268151	0.843729	0.510824	0	0	0.864969	0.259747	0	0	0	0.186605	0	0	0.76041	1.27601	0	0.814717	0.423215	0.010577	0	0.033202	0	0
XM_140152.1	Oxidative phosphorylation	1.65719	0	0.217178	0	0.989217	0.853046	0.471369	0	0	0	0.738605	0.89311	0.036197	0.337248	0	0	0	0.037482	0.282105	0.052024	0	0	0	0.234072	0.358996	0.074096	0.621862	0.740467	0	0.128321	0.884948	0	0	0	0	0	0	0.511027	0.465923	0.460409	0	0.379298	0.415903	0	0	0	0.12397	0
XM_129107.1	Oxidative phosphorylation	1.65645	0.370246	0.491082	0	1.1533	1.10874	0.836957	0	0	0.324715	0.20541	1.39711	0.210753	0	0	0	0.602417	0.210097	0.374156	0	0	0	0	0.650021	0.202145	0.626639	0.757232	0.342096	0	0	0.45568	0	0	0	0	0	0	1.17222	1.06835	0.732192	0	0.837627	0.682332	0	0	0	0.448157	0
XM_148592.1	Oxidative phosphorylation	1.96725	0	0.3368	0	0.933861	0.982937	1.15126	0	0.119886	0	0.797016	0.882201	0.711594	0	0	0	0.312589	0.013003	0.300888	0.33966	0.037865	0	0	0.717048	0	0.166253	0.792785	0.017672	0	0	0.270515	0.039198	0	0	0.382883	0.21672	0	0.477709	1.05956	0.571802	0	0	0	0	0	0	0	0
XM_130347.1	Oxidative phosphorylation	1.44331	0.235387	0.643735	0	1.2318	1.17121	1.16207	0	0	0.523364	1.08258	1.11489	0.36789	0.331535	0	0	0.357175	0.159558	0.103502	0	0.106063	0	0	0.237703	0	0	0.35614	0.034518	0	0	0.296495	0	0	0	0.221347	0.055579	0	0	0.715728	0.541483	0	0.053398	0.110979	0	0	0	0	0
XM_123330.1	Oxidative phosphorylation	1.8239	0	0.189168	0	1.36347	1.34767	0.964534	0	0.004365	0.465709	1.13291	1.32442	0.309251	0.190641	0	0	0.547023	0.024847	0.359721	0.067306	0.205981	0	0	0.480792	0	0	0	0.046522	0	0	0.168657	0.113927	0	0	0.005401	0	0	0.381529	0.376506	0.438644	0	0	0.574648	0	0	0.077729	0	0
XM_125728.1	Oxidative phosphorylation	1.59147	0	0.290867	0	1.31531	1.37845	1.37279	0	0.271163	0.499295	1.24589	1.41904	0.768542	0.093754	0	0	0.598253	0.036617	0	0.097367	0.29312	0	0	0.632946	0	0	0.52903	0	0	0	0.113562	0.402529	0	0	0	0	0.225188	0.155885	1.07712	0.661318	0	0	0.730028	0	0	0.248801	0	0
XM_127467.1	Oxidative phosphorylation	0.875289	0	0.149121	0	1.20949	1.41074	1.05431	0	0.444407	0.516702	0.846056	1.34819	0.562206	0.089255	0	0	0	0.055872	0	0	0.259793	0	0	0.568078	0	0.15094	0.603203	0.031362	0	0	0	0.393975	0	0	0.177304	0.166915	0.544623	0.308894	1.31046	0.062261	0	0.002229	0	0	0	0	0	0
XM_133705.1	Oxidative phosphorylation	0.439896	0	0.201887	0	1.49975	2.26767	1.9875	0.053814	0.057573	0.557644	1.54243	2.22356	0.811208	0.839138	0	0	0.252915	1.24182	0.213641	0.361793	1.27101	0	0	1.2466	0	0.356127	0.69112	0.385543	0	0	0	0	0	0	0	0	0.014715	0.958352	1.60649	0.048124	0	0.280824	0	0	0	0	0	0
XM_124339.1	Oxidative phosphorylation	0	0.432962	0	0.034246	1.0591	1.06368	1.10038	0	0	0.108859	0.431728	0.841245	0.592607	0	0	0	0	0.354601	0.184495	0.728416	0.798263	0	0	0.728119	0	0.122332	0.578505	0	0	0	0.003505	0.43462	0	0	0.553641	0	0	0.179848	0.603161	0.885129	0	0.912137	0.381938	0	0	0.721854	0	0
XM_122999.1	Oxidative phosphorylation	0	0.439239	0.845991	0.036351	1.91501	1.54453	1.3521	0	0.623488	0.338144	1.06862	1.65521	1.22638	0.173512	0	0	0	0.649666	0	0	0.770048	0	0	1.20912	0	0	1.25486	0	0	0	0	0.846758	0	0	0	1.22619	0.954134	0.101287	1.17683	1.06829	0	0.904211	0.005719	0	0	0	0	0
XM_147304.1	Oxidative phosphorylation	0	0.383901	0.445245	0	1.36043	1.44492	1.61265	0	0.273102	0.127944	1.26204	1.64507	1.38072	0	0	0	0	0.16287	0	0.220474	0	0	0	0.673638	0	0	0.554795	0	0	0	0	0.70295	0	0	0.788118	0.498977	0.685134	0	0.839695	1.30987	0	0.489434	0.615629	0.289897	0	0.602004	0	0
XM_137494.1	Oxidative phosphorylation	0.355002	0.566947	0.529197	0	1.28233	0.975826	1.02058	0	0.394465	0.335192	1.33866	1.23089	0.78961	0	0	0	0	0	0	0	0	0	0	0.337614	0	0	0.597858	0	0	0	0.121538	0.437412	0	0	0.068446	0.376413	0.388802	0.60637	1.41134	1.67806	0	0.789306	0.55151	0.077151	0	0.215877	0	0
XM_123649.1	Oxidative phosphorylation	1.5766	0.096452	0.256803	0	1.10636	1.04544	0.824058	0	0.651863	0.402441	1.17475	1.38354	0.714489	0	0	0	0.302172	0	0	0	0	0	0	0.513932	0	0	0.903949	0.052311	0	0	0.61563	0.533684	0	0	0	0	0.144893	0.027618	1.011	1.06966	0	0.205895	0	0	0	0.307145	0	0
XM_124482.1	Oxidative phosphorylation	1.35162	0.016721	0.033101	0	0.810562	0.658522	0.75692	0	0.454108	0.34757	0.635305	1.05154	0.285765	0	0	0	0.368566	0	0.077209	0.172766	0	0	0	0.22881	0	0	0.591981	0	0	0	0.588936	0.404114	0	0	0	0	0.074008	0.240026	0.949758	1.42048	0	0.235586	0	0	0	0.833073	0	0
XM_123431.1	Oxidative phosphorylation	0.510965	0.241849	0	0	0.405068	1.08594	0.933416	0	0	0	0.066876	1.23566	0.454699	0	0	0	0.514096	0.278046	0.285708	0.449135	0.205922	0	0	0.531797	0	0	0.973449	0.148596	0.392349	0	1.03867	0.517003	0	0	0	0	0.192997	0.201591	1.1844	1.81418	0	0	0	0	0	0.646219	0	0
XM_133022.1	Oxidative phosphorylation	0.619834	0.492402	0.087219	0.388572	0.099385	0	0.453969	0	0.054731	0	0	0.131939	0.406292	0	0	0	0	0	0.522589	0.23696	0	0	0	0.29779	0	0.055104	0.136488	0	0	0	0.820829	0.70458	0	0	0.463046	0.032282	0.36735	0	0.282158	0.949556	0	0.355284	1.15389	0	0	0.521399	0.33094	0
XM_132815.1	Oxidative phosphorylation	0.158468	0.26524	0.076542	0.048926	0	0.12131	0.303516	0	0.090503	0	0.16044	0.605721	0.324282	0	0.11468	0	0	0.316291	0.758982	0.695296	0.0415	0	0	1.02158	0	0	0	0	0	0	0.633605	0.639268	0	0	0	0	0.061605	0.115116	0.105857	0.46313	0	0.362025	0.802498	0.15623	0	0.066241	0	0
XM_140157.1	Oxidative phosphorylation	1.73965	0.021159	0.448424	0.126863	0.224054	0	0.325298	0.043184	0.234779	0	0	0.15158	0	0	0.081422	0	0.561974	0.37673	0.389943	0	0.385577	0	0	0.960934	0	0.324531	0.602879	0	0	0	0.515618	0.461742	0	0	0.075507	0.069499	0	0.368149	0.794604	0	0	0	0.21177	0.153765	0	0	0.312862	0
XM_155482.1	Oxidative phosphorylation	0	0.277239	0	0.288157	0	0.058103	0.02357	0	1.49415	1.49949	0.727407	1.77865	0.479611	0.255656	0.007776	0.485816	0	1.14075	0	0	2.86517	0.977014	0.099654	4.15973	0	0	0.121631	0	0	0.154807	0	0	0.253458	0.122452	2.44644	0.403241	0.962763	0	0	0	0.074684	0	0	0	0	0	0	0
XM_149822.1	Oxidative phosphorylation	0.957482	0.550034	0	0.467802	0	0.131352	0.167264	0	0	0	0.451479	0	0	0	0	0	0	0.152096	0.106095	0.507659	0.078425	1.02682	0.446444	0	0	0	0.119851	0	0	0	0	0	0.556144	0.614576	2.25233	0.583634	0.456302	0	0.02134	0	0	0	0.435615	0	0	0	0.391613	0
XM_134461.1	Oxidative phosphorylation	0	0	0.280358	0	0	0	0	0	0.108499	0	0.276688	0	1.01817	0.46647	0	0	0.772012	0	0.063237	0.002799	0	0	0	0	0	0.12325	0	0.293836	0.770231	0.616583	0	0.328799	0.441413	0.245478	0.439144	0.601178	0	0.244099	0	0.22967	0	0	0.277696	0.784603	1.2053	0.192366	0.662631	0.611649
XM_122965.1	Muscle contraction	0.150753	0	0	1.7194	0	0	0.127492	0	0	0	0	0	0	0	2.8005	0.207757	1.04608	0.407484	0.496593	0.784483	1.30903	0.155974	0.820247	0	0.066284	1.91068	0.748892	0	0.082265	0	0.148162	0	0	0	0.66515	0	0	0.640421	0	0	0	5.28373	0.347731	0	0	1.44209	0.265863	0
XM_125232.1	Muscle contraction	0.697347	0	0	0.843674	0.707408	3.57503	0	0	0	0.840678	0	0	0	0	0.210668	0.785313	2.40267	0.111264	1.51893	0	0	0.465935	1.29955	0.134595	0.283267	0	0.376227	0	0	0	1.33673	0.115633	0	0	1.51648	0	0	0.56632	0	0	1.08426	0.544657	0.406488	0	0.32794	0	0	0
XM_147154.1	Muscle contraction	0	0.258903	0.062815	0	0	0.292499	0	0	0	0	0	0	0.280176	0	0.605155	0.699177	1.97938	1.37438	2.51908	0	0.7356	0.397038	1.57001	0	0	0	0	0.23583	0	0.090357	0.269374	0	0	0	0	1.00533	0.478321	0	0.130337	0.42428	0.18876	0.704999	1.90598	0	0	0.153298	0.44465	0
XM_139133.1	Muscle contraction	0.285947	0	0	0	0	0	0	0.011197	0.50284	1.81146	0	0.297078	0	1.7573	0	0	0	3.42066	3.04909	2.51314	3.34875	0.517245	3.24964	1.65634	0.228649	0	0	0	0.249817	0.088048	0	1.82388	0	0	0	0	1.05998	0	2.01668	0.681606	0	0.680864	0.788434	0.801636	0.444049	2.03834	0.717085	0
XM_123979.1	Muscle contraction	0	0	0.357975	0.058191	0.550629	0.588727	0.408424	0	0.255961	0.398463	0	0.572453	0.607588	0.914355	0.479656	0.589132	0.907879	1.45425	1.3908	0.319312	1.27684	0	0.621306	1.26302	0	0	0	0	0	0	0	0.212242	0	0	0	0.043829	0.365324	0	0.511749	0	0.750085	0	0	0.294699	0	0.271747	0	0
XM_136479.1	Muscle contraction	0	0	0.299925	0	0	0.196484	0	0	0.250321	0.237662	0	0.00964	0.028208	0.224398	0.940351	2.86244	0.960221	1.57747	1.85567	0.257002	1.51223	0.524223	0.898228	2.58007	0	0.529186	0.626749	0	0.749734	0.507471	0	0.024592	0	0	0.151599	0	0	0	0.43854	0	0	0.347834	0	0.017766	0	0	0.41052	0
XM_136482.1	Muscle contraction	0.35542	0	0	0.190529	0	0	0.060334	0.302137	0	0	0	0	0	0	1.25742	2.70468	1.52456	1.45991	1.9113	0.463848	1.48347	1.49778	1.65688	2.71853	0	0.59435	0	0	1.14945	0.656045	0	0	0	0	0.305828	0	0	1.59381	0.215664	0.615465	0.137503	0.695699	0	0	0.965364	0	0	1.20606
XM_125412.1	Muscle contraction	0.227555	0	0.044119	0	0	1.28511	0.661567	0.629487	0.892122	0.206761	0.98307	0.907596	0.432477	0	0.396423	1.4457	0.200899	1.89184	2.25995	3.07299	3.35706	2.30289	1.71734	0.85683	0	0	0	0	0	0	0.655089	0.20439	0	0	0	0	0	1.22235	0.855566	2.70411	0	0	0.217245	0.08231	0	0	0	0
XM_124800.1	Muscle contraction	0	0.846515	0	0.822568	0.314725	0.906609	0.639283	0	0	0.330143	0.778348	0.545593	0.263179	0.216165	0.744156	0.509858	1.31848	1.7674	1.91606	2.64719	2.7702	2.54934	2.12593	3.10262	0	0	0	0	0	0	0	0	0	0.388458	0	0.796362	0.008799	0	0.346793	0.016566	0	0	0.176457	0	0	0	0	0
XM_122500.1	Muscle contraction	0.013685	1.06812	1.04552	0.989826	2.32476	4.32767	0.790302	0	0	0	0	0	0	0	2.68135	3.79755	3.32567	3.41396	3.78993	2.60434	3.51553	2.85481	3.14762	2.63192	0	0.21498	0.185138	0.534343	0	0	0	0	0	0.729647	0	0.251881	0	0.478011	0.378447	0	0	0.554787	0	0	0	0	0	0
XM_124483.1	Muscle contraction	0	0	1.13013	1.12404	1.63235	2.43894	0	0	0	0	0	0	0	0	1.98014	0.965523	0.882889	1.27204	1.39204	1.36258	2.10987	1.4993	1.53679	2.41658	1.11415	1.11937	0.48193	1.27082	0	0	0	0	2.23832	1.367	0.53664	1.49766	0.693367	1.05972	0.522584	0	0	0.9105	0	0	0	0	0	0
XM_133011.1	Muscle contraction	0	0	0	0	0	0	0.436427	0.305406	0.061709	0.524668	0.254905	0.314909	0.383509	0	2.56744	0.365089	1.33691	1.76218	2.32057	2.20497	2.34085	1.40248	1.88629	1.79444	0.888177	1.11245	0.421996	0.288552	0	0.182903	0	0	0.676564	0.09925	3.83314	1.85815	0	0	0	0	0	0.290384	0	0	0	0	0	0
XM_146165.1	Muscle contraction	0	0.420247	0	0.383914	0	0.26166	0.266402	0.202514	0	0	0.843741	0.099517	0.38915	0.094298	0.708541	0	0	0.544584	0.517643	0.303369	0.357098	0	0.462308	0	0	0	0	0	0	0	0	0	0.76979	1.26218	2.36439	0.427056	0.271877	0.353411	0	0	0.58706	0	0.923296	0	0	0	1.09251	0
XM_142117.1	Muscle contraction	0	0.670997	0.568298	0.811814	0	0.814827	0.467766	0	0	0	0.805082	0	0.306937	0.811225	0	0	0	0	0.212262	1.04911	0.594053	0.253451	0	0.309701	0	0	0.26654	0	0	0	0	0	0.921212	2.69295	0	0.71403	0.427605	0	0.117418	0	1.14681	0	0.753557	0.91676	0.116313	0.471641	1.3635	0
XM_144956.1	Muscle contraction	0	0	0.437167	0.058514	0.296592	0	0	0	0.319996	0.137335	0	0.324444	0	0.501351	0.233205	0	0	0.548238	0.472224	0.283726	0.322915	0	0.200964	0.181289	0	0	0	0	0	0	0	0.100788	0.508027	0.780213	0	0.252703	0.395732	0	0	0	0.376902	0	0.58817	0.61198	0.013225	0.774471	0.585225	0.137261
XM_140702.1	Muscle contraction	0	0	0.180656	0.269976	0	0	0	0.304393	0	0	0.515942	0	0	0.07311	0.408035	0	0	0.23245	0.803756	1.39038	0	0.356478	1.02163	0	0	0.03454	0	0	0	0	0	0.221584	0.379456	1.01317	0	0	0.178408	0	0	0	0.453955	0	0.76594	0.3976	0	0.682208	0.523993	0
XM_134428.1	Muscle contraction	0	0.231289	0	0.70401	0	0.897314	0.678757	0.530535	0	0	0.509181	0	0	0	1.19094	0.719559	1.37278	0.603875	2.34304	2.64326	1.01841	0.445351	1.38547	0.665525	0	0.294763	0	0	0.137636	0	0	0	0.191335	0.196961	0	0	0	0.327799	0	0	0	0	1.61581	0	0	1.70439	1.3265	0
XM_137239.1	Muscle contraction	0	0	0	0.32312	1.06228	0.248805	0	0.079977	0	0.108894	0	0.524355	0	0.268578	0.18651	0	0.06023	0.389988	1.31387	0.490699	0.147621	0	0	0.009632	0	0	0	0	0	0.193453	0.104771	0	0.261603	0.297066	0	0.786403	0	0.919105	1.2649	0	0	0	0.606455	0.059766	0	0.615695	1.26959	0
XM_134192.1	Muscle contraction	0	0	0	0	0.88491	0.946935	0.439401	0.959418	0	0.608057	0	1.26675	0.796043	1.13606	0.189509	0	0	0	0	0	0	0	0	0	0	0.588676	0.427258	0.116863	0	0	0.232396	0.640424	0.528468	0.447269	0	0.196359	0.388684	1.06315	1.15113	0	0	0.058028	1.16979	1.14262	0.241426	1.05786	0.406787	0
XM_124210.1	Muscle contraction	0	0	0.147641	0.214264	1.09166	0.366068	0	0.272644	0	0	0	0	0.015042	0.266703	0.715533	0	0	0	0	0	0	0	0	0	0.539147	0.16835	0.254795	0	0.046102	0	0	0	0.665473	0.534736	0	0	0.231371	0.125821	0	0.139222	0.446034	0.257237	0.45036	0.340632	0.040448	0.483946	0.28065	0
XM_133052.1	Muscle contraction	0	1.36917	0.104374	0	1.73102	0	0	0.188759	0	0	0	0	0	0	0.650218	0	0	0	0	0	0	0	0	0	0.776122	1.02862	1.10648	0.570883	0.146974	0	1.25389	1.27534	2.04901	1.06026	0	1.43939	1.15896	1.24747	0.754259	0	0	1.13634	0.429939	0.955061	0.471238	0.940512	0.149969	0
XM_130617.1	Muscle contraction	0	0	0.200101	0.137343	2.82754	0.523361	0.38165	0.360339	0.197584	0.240925	0	0	0.587145	0	0	0	0	0	0	0	0	0	0	0.32426	0	0.063005	0.455199	0.246802	0	0	0	0	1.58736	0.738389	0.029497	2.31316	1.82337	2.11833	2.6422	0.82631	0	1.7904	1.07264	0	0	1.07711	0.016141	0
XM_147228.1	Muscle contraction	0	0	0.310926	0.96832	4.08209	0.706377	0.436769	1.69872	0.56625	0.59588	0.738648	0.618352	1.41955	0.944422	1.3213	0	0	0	0	0	0	0	0	0	0	0	0	0	0	0	0	0	2.85556	2.58731	0	3.37791	3.09814	3.92334	3.72522	1.41131	0	2.80664	2.51738	0	0	0.027676	0	0
XM_122194.1	Muscle contraction	0.055301	0.190053	0	0.705361	3.48757	0.548191	0.21974	0	0	0	0.339209	0	0.778263	0	0	0	0	0	0	0	0	0.602672	0.116475	2.31047	0	0	0	0	0.080869	0.271766	0	0	2.26649	1.45573	0	2.09919	1.60344	1.47979	1.82498	0.894163	0	1.94607	0.994433	0	0	0	0	0
XM_122169.1	Muscle contraction	0	0	0	0.165955	1.95201	1.20453	1.01066	0.411474	0.658201	0.308123	1.09972	0.993496	0.721314	0	0	0	0	0	0	0	0	0	0	0.582915	0	0	0	0	0	0	0.02457	0.539299	1.81259	0.256347	0	0.781261	0.610324	1.65956	1.53261	0	0	1.26853	0.649837	0.12241	0.133104	0.442314	0.183468	0
XM_127625.1	Muscle contraction	0	0.105484	0.289708	0.363377	1.71512	1.62203	0.610339	0.252142	0.677496	0.633519	0.180495	0.686295	0.542551	0.142291	0.783636	0	0	0.257245	0	0	0	0	0	0.3661	0	0	0	0	0	0	0	0.195306	1.31237	0	0	1.37869	0.654463	0.685219	1.17454	0.907805	0	1.08375	0.027249	0.03056	0	0	0	0
XM_124994.1	Muscle contraction	0.869751	0	1.4913	1.32467	0.445188	1.89301	0	0	0	0.499819	0	0	0.611974	0	0	0	0	0	0.377773	0	0.27017	0	0	0.099097	0	0	0	0	0.534466	0.629261	0	0.101324	1.46081	1.19597	0	2.02798	1.33614	3.17736	2.42715	2.50358	1.66917	3.37566	2.28241	0.200925	0.652403	0	0	1.35987
XM_123903.1	Muscle contraction	0	0.59885	0	0.496655	0	0.499908	0.613498	0.277263	0.817465	0.173625	0.231466	0.796224	0.492905	0	0.401791	0	0	0.77648	0.746168	1.48275	1.35824	0.323362	0.529774	1.27764	0	0	0	0	0	0	0	0	0.76277	0.268913	0	0	0	1.91816	2.751	2.54978	0	1.71987	1.29699	0.438746	0	0.228606	0	0
XM_125478.1	Muscle contraction	0	0	0	0.13677	0.338638	0	0	0	0	0	3.38105	2.06074	1.19742	0.399983	1.56129	1.77196	2.74289	2.35577	3.87875	0.20391	1.67629	0.571985	1.74823	0.109327	0	0.211606	0.026452	0	0	0	0	0	0	0	0	0.314536	2.13805	4.08829	4.71094	4.4448	2.28017	3.05332	0.626076	0	0	0	0	0
XM_125195.1	Muscle contraction	1.98049	0.094581	0	0.628617	0	0.278808	0.213563	0.077568	0.499016	0.183766	0	0.350867	0.03023	0.263783	1.10995	0	0.401119	0.440043	0.562878	0.125478	0.620046	0.690532	0.511278	0	0	0	0	0	0	0	0.312973	0	0	0.283201	0	0.947104	0	1.14942	1.26402	0.67553	0	0.086251	0	0.542765	0	0	0	0
XM_135920.1	Muscle contraction	1.41507	0.240966	0.651553	0.676261	0.704074	0.712815	0.942093	0.426582	0.548151	0.134614	0.270058	0.872622	0	0	0.130947	0	0	0	0.180111	0	0	0	0	0	0	0.752691	0	0	0	0	0	0.441392	0	0	0	0.183214	1.02494	0.808876	1.30246	0.859126	0	0.039425	1.79504	0	0	0.184558	0.377553	0
XM_130643.1	Muscle contraction	0	0	2.42642	0.020962	0	1.33857	0.092621	0	0	0	0	0	0.006191	0	0.168593	0	0.726234	0.418397	0.738534	1.18517	0.918234	0	0	0	1.59367	0.716905	0.18927	0.165759	0	0.148616	1.10031	2.5732	0.402771	0.524931	0	0	0	0	0	0.192375	0.26202	0	0	0	0	0.329844	0	0
XM_123169.1	Muscle contraction	0	0	0.225463	0.90423	1.01477	1.98177	0.375845	0.265502	0.511746	0.244508	1.03345	0.780769	0.710913	0	0	0	0	0	0	0	0	0	0	0	0.896504	0.822735	1.05194	1.14611	0	0	1.40783	1.58711	0.698449	0.337981	0	0	0.118602	0	0	0	0	0.126247	0	0.717539	0	0.960568	0	0
XM_132054.1	Muscle contraction	0.001464	0	0.712315	0.606868	0.967195	1.49549	0.51805	1.10136	1.00736	0.765191	0	1.15993	0.499695	0.158015	0	0	0	0	0	0	0	0	0	0	0.936784	0.843523	1.41046	0.467136	0.260764	0.023688	0.83118	1.53399	0.11516	0	0	0.815627	0	0.637137	1.16892	0	0	0.578042	0	1.19942	0	0	0	0
XM_134499.1	Muscle contraction	0	0	1.35345	1.15122	0.626293	1.37662	0	0.329157	0.329836	0.685499	0	0	0.502876	0	0.306724	0	0	0	0	0	0	0	0	0.3533	0.398908	1.43666	1.4399	0.932944	0.086498	0	0	0.318308	1.09456	0.750944	0	1.18729	0.318381	0.644699	0.087294	0	0.639986	0.08935	0	1.87492	0.36141	0.604373	0	0
XM_122350.1	Muscle contraction	0	0	0.743242	0.809597	0.868294	0.896637	0	0.520108	0	0	0.029461	0	0	0	0.394431	0.36812	0	0	0	0	0	0	0	0	2.41662	1.7332	1.93127	2.20451	0.341393	0.474399	0.943911	0.464223	1.43541	0.707624	0.456843	0.732556	0	0.191736	0.008247	0	0	0.448336	0	0.770924	0	0.154025	0	0
XM_131153.1	Muscle contraction	0.905208	0.116544	0.621155	0.389413	0.795036	0	0	0	0.105684	0.135932	0	0	0	0	1.03628	0.050027	0	0	0	0	0	0	0	0.657932	1.64292	1.85874	1.36831	1.49409	0.697419	0.31554	1.31529	0.406999	0.156295	0.638594	0	0	0.172337	0	0.00397	0	0	0.799734	0	1.63965	0	0.137666	0	0
XM_127481.1	Muscle contraction	1.01364	0.231935	0.751882	0.422678	0.572198	0	0	0	0.206955	0	0	0	0	0	0.659455	0.233779	0	0	0	0	0	0.325317	0	0.540565	2.09681	1.6943	1.68509	1.4644	0.703387	0.261938	1.52695	0.4111	0.22224	0.897832	0	0	0.139635	0.159302	0.259787	0	0	1.21367	0	0.253175	0	0	0	0
XM_127891.1	Muscle contraction	0	0.212238	0.591533	1.17915	0	0	0	0.290994	0	0.213333	0	0.164585	0	0	0	0	0	0	0	0	0	0	0	0	1.0257	0.454053	0.880363	1.17185	0.270528	0.515732	1.07558	0.583987	0.334535	0.264004	0	0	0	0.751386	0.877338	0.081116	0	0.150869	0	0.045699	0	0.261277	0.586497	0
XM_127884.1	Muscle contraction	0	0	0.510878	0.834211	0	0	0	0.262571	0.157463	0.035829	0	0	0	0	0	0	0	0	0	0	0	0	0	0	0.681066	0.289219	1.03222	1.02991	0.044979	0.451545	1.01172	0.967022	0.968335	0.194536	0	0.359335	0	0.916226	0.802771	1.02313	0	0.827263	0	0.247059	0	0.48225	0.552413	0
XM_125034.1	Muscle contraction	0.122578	0	0.093791	1.15346	0	0.087709	0.335375	0.89897	0.50773	0.097419	0	0.127171	0	0	0.225794	0	0	0	0	0	0	0	0	0.438074	1.15928	1.09821	0.697415	0.952512	0.18963	0	1.05366	0.861204	0	0	0	0	0	1.02489	1.05163	0.410134	0	0.673729	0	0.074758	0	0	0.070618	0
XM_122600.1	Muscle contraction	0.344268	0	0.016808	0.832641	0.339409	0	0.325342	0.824428	0.608736	0.447788	0	0.426988	0	0	0.334517	0	0	0	0	0	0	0	0	0.749131	1.25592	1.10371	0.799638	1.02268	0.604207	0.54935	0.851703	1.09018	0	0	0	0	0.190179	1.1559	0.884475	0.599613	0	0.820711	0	0	0	0.583178	0	0
XM_124813.1	Muscle contraction	0.074522	0	0	0.652166	0.264721	0	0.263238	0.841711	0.53548	0.398183	0	0.408772	0	0.062005	0.302505	0	0	0	0	0	0	0	0	0.753071	1.29965	1.19756	0.49726	0.870466	0.62013	0.645424	0.98433	0.805916	0	0	0	0	0.014483	0.947867	1.08135	0.071247	0	0.578655	0	0.213954	0	0.491552	0	0
XM_129393.1	Muscle contraction	0	0	0	0	0.542946	0	3.63708	0	2.84189	1.23589	0.409952	0.766599	1.8752	0.04918	1.1479	0	0	0	0	0	0	0.52093	0	0.426471	1.88691	3.52637	4.04045	3.62292	3.44356	0	1.16953	0.348429	0	0	0	1.71243	0	2.40352	3.32501	0.717065	0	0	0	0.195223	0	0.738405	0	0.626025
XM_126236.1	Muscle contraction	0	0	0.163867	0	0	0	0.3551	0.06165	2.19134	1.84406	0.326562	0.299875	0.476663	0.583753	2.72225	0	0	0	0.873987	0	0.573092	0	0	0	0	2.75901	2.27716	0	3.1482	0.615486	0	0	0.524348	0.111628	1.19468	1.01574	1.00319	0	0.307581	0	0.190506	0	0	0.370676	0.824244	0	0	0.529022
XM_127845.1	Muscle contraction	0	0	0	1.28594	0.626811	3.82085	3.81739	0	1.57254	0	0	0	0.056558	0.713196	1.18833	0.787015	1.71758	1.69082	2.44888	0	1.31261	0	1.21341	0	2.15422	1.66908	1.89595	2.51932	1.42338	0	0	0	0	0	0	1.40097	0.219798	0	0	0.010272	0	0	0	0	0	0.513631	0	0.978322
XM_123844.1	Muscle contraction	0	0	0	0.773567	1.7392	5.35641	0.661082	0.417712	0	0	0	0	0	0	0.323895	1.42982	1.44072	0	0.065389	2.92235	1.65646	0.172584	0	0	1.57563	0	1.33187	2.30444	0	0	0.142089	0	0	1.00063	0.034644	0.244961	0	0.506211	0	0	0	0.047868	0	0	0	0	0.212754	0.016392
XM_122161.1	Muscle contraction	0	0	0.051576	2.19121	3.93733	3.67442	0	0	0	0	0.525806	0.254809	0.209722	0.407163	0	0	0	0.258375	0.074784	0.506977	0.251056	0	0	0	1.52534	0	2.19265	3.63462	0.338113	0	0	0.456058	0.291814	0.23797	0	0	0.026884	0	0.889628	0.504016	0.104044	0.387242	0.009153	0	0	0.097734	0	0
XM_122757.1	Muscle contraction	0	0	0	1.3211	3.75408	4.59389	0.384958	1.04871	0.15128	0	1.44927	1.03578	0.292984	0.496729	0.494157	0	0.130522	0.007496	0.493443	0.264018	0	0	0	0	1.51698	0.543878	0.917286	2.31454	0	0	0	0	0.462275	0.138124	0	0.087408	0	0	0	0	0	0.317717	0.311582	0	0	0	0	0.055781
XM_124141.1	Muscle contraction	0	0	0	0	1.13267	4.45235	1.46826	0.434286	0.629863	0.767073	2.06527	1.6236	0.934542	0.882198	0	0	0.19681	0	0	0.236208	0	0	0	0	0	1.61291	1.42802	0	1.047	0	0	0	0.2629	0	0.054859	0.263772	0.444163	0.451992	0.025537	0	0	1.19033	0.001414	0	0.358083	0	0	0.498635
XM_131077.1	Muscle contraction	0	0	0	1.58064	3.27282	2.85127	0	0	0	0.139511	0	0	2.93361	1.66465	2.04783	0.073153	0	0.905472	0.451222	0	1.77476	0	0.104303	0.409689	0	0	0.437613	0.415586	0	0	0	0.013492	0	0	0.185087	0.029283	0	0	0.024675	0	0.485339	0.223011	0.905783	0	0	0	0.066527	0
XM_135139.1	Muscle contraction	0	0	0.450474	0.788831	0.895251	1.14361	0.876524	0.012258	0.037391	0.130956	1.02551	0.365878	0.600526	0.509398	0	0	0	0	0	0	0	0	0	0.735188	0.252172	0	0	0	0	0	0.583644	0.563331	0.585692	1.04462	0	0.372407	0.173775	0.434789	0.227397	0.213043	0	0.462584	0	0.378587	0	0.42835	0	0
XM_132155.1	Muscle contraction	0.505297	0.843205	0.136166	0	1.34287	0	1.63865	0.147159	0	0.049465	0.801783	0.771253	0.55376	0.961689	0	0	0	0	0	0	0	0	0	1.68577	0	0.247475	0.392001	0	0.145327	0	0	0.334039	1.24099	0.962776	0	0.013953	0.05953	0	0.072328	0.110495	0	0	0	0.204747	0	0	0	0
XM_123386.1	Muscle contraction	0	0	0.068634	0.158987	0.841773	0.51636	1.12364	0.112371	0	0	1.80631	1.58692	0.709159	0.482436	1.36731	0.276307	0	0	0	0.162966	0.267085	0	0	2.19018	0	0.175605	0.066042	0	0	0	0	0	0.609979	0	0.052078	0.527451	0	0.12507	0.134982	0	0	0.175338	0	0.507736	0.443501	0	0.032788	0
XM_125519.1	Muscle contraction	0	0.241481	0.642314	0.620081	0.591417	0.066108	0.168191	0.128621	0.030259	0	0.405656	0.298769	0.619655	0.392302	0.35122	0	0	0	0	0	0.213513	0	0	1.32342	0.029424	0	0	0	0	0	0.02335	0.115299	0.515248	0.135138	0	0.204375	0	0.334066	0	0	0	0	0.146632	0.470725	0	0.518333	0	0
XM_130350.1	Muscle contraction	0	0	1.77974	2.7119	2.18223	0.625783	0.068618	0.833414	0.197416	1.01218	0.092219	1.21314	1.05305	1.10087	0.953616	1.19615	0	0	0	0	0	0	0	4.25491	0	0	0	0	0	0	0	0	0	0.81777	0	1.0476	0.988211	0.706276	1.13632	0	0.597239	0.127151	0	0	0	0	0	0
XM_126281.1	Muscle contraction	0	0.028204	0	0	5.40517	0	0	0.369309	0	0	1.07434	1.65607	6.02593	6.22574	0.94341	0	1.19158	0.105356	0.101545	0	0	1.18535	0	3.10325	0	2.02394	0.96298	0	2.40468	0	0	0.570461	0	0	0	1.87461	0.201959	0	0	1.40135	0.717578	0.573009	0	0	4.02591	0.756795	0	1.54632
XM_137644.1	Muscle contraction	0.016181	0	0	0	0	0	0.261434	0	0	0.419032	0.242014	0.323529	3.9358	3.64505	1.78508	0	0.473403	0	0.146621	0.150613	0	0	0	1.44829	0	0	0	0.553726	0.396206	1.09004	0	0.370139	0	0	0.011441	0.289284	0.029919	0	0	0	0	0.222684	0	0	0.779155	0	0	0.425053
XM_133478.1	Muscle contraction	0	0	0.421491	0.546417	1.46064	0.587486	5.65113	3.26104	0.932503	0.5984	1.38494	1.65954	3.15975	3.87616	1.40601	0	0	0	0	0	0	0	0	1.44734	0	0	0	0	0	0	0	0	0.059731	0.35486	0	0.998375	0	0	0	0	2.59354	0	0.301195	6.30258	3.46682	1.84262	1.50151	2.45459
XM_129882.1	Muscle contraction	0	0	0	0.605181	1.23072	2.64129	3.26259	2.00119	0.647761	1.49787	2.59991	2.68514	2.26341	2.41944	0.274031	0	0	0	0	0	0	0	0	0.27269	0	0	0	0	0	0	2.60289	1.79128	1.17305	0	0	1.64263	1.27617	1.79416	2.49907	0	1.3406	0.78592	0	0	1.49093	0.544177	0	0.918533
XM_123182.1	Muscle contraction	0	0	0	0.237039	2.71726	4.15434	4.05167	1.42527	0.462471	1.98557	3.25041	3.24329	2.87776	3.10504	0.483222	0	0	0	0	0	0	0	0	0.066599	0	0	0	0	0.258068	0	0	0	1.70283	0.143383	0	1.24141	0.410322	0.838929	0.590677	0	0	0.40729	0	0	1.55692	0.973872	0.293516	1.25099
XM_124817.1	Muscle contraction	0	0	0.51529	0.549927	1.45742	2.44158	1.71616	0.222332	0.752786	0.580539	2.39957	1.85231	1.6111	1.03001	0	0	0	0	0	0	0	0.377917	0	0.139253	0	0.012497	0	0	0	0	0	0	0.505796	0.262232	0	0.430089	0.431824	0	0.172113	0	0	0.020315	0	0.776418	0.553523	1.04833	0.036114	0
XM_133345.1	Muscle contraction	0	1.69957	0.546247	0.313797	1.63967	2.15647	2.25324	0.796897	0.94297	0.606463	2.0389	1.89241	1.5867	0.734304	0.824176	0	0	0	0	0.897367	0	0	0	0.859811	0	0	0	0	0	0	0	0	0.501807	0.408696	0	0.589397	0.448749	0	0.206863	0	0.231163	0.006326	0	0	0.146966	1.8214	0.189555	0
XM_123974.1	Muscle contraction	0.883517	0	0.340607	0	0.581857	0.802332	1.56101	0.419071	0.610538	0.458631	1.08756	1.13072	0.994527	1.03375	0.207279	0	0.398279	0.178294	0.612168	0.17745	0.322189	0	0	0.680164	0	0	0	0	0	0	0.394782	0	0	0	0	0.117958	0	0	0	0	0	0	0.413922	0	0.581778	0.988173	0	0.107994
XM_133698.1	Muscle contraction	0.765275	0	0	0	0.516433	0	2.05057	1.37372	0.450938	0.686622	1.263	1.29076	0.873483	1.26716	0.47756	0	0.846203	0.073935	0.866563	0.414664	0.103374	0	0	0.647462	0	0	0	0.357698	0	0.259673	0.207144	0	0	0	0	0	0	0.6578	0.129194	0	0	0	0.473723	0	0.367392	0.176628	0.127258	0
XM_146978.1	Muscle contraction	0.578939	0	0.315028	0	0.805235	0.472062	3.09926	1.32671	0.874362	0.520409	1.66913	1.32263	0.969527	1.42646	0.505531	0	0.725295	0.260676	0.587756	0	0.184433	0	0	0.680749	0	0	0	0.11553	0	0	0.051951	0	0	0	0.216646	0	0	0.09241	0.085961	0	0	0	0.075305	0	0.358593	0	0	0.102449
XM_142271.1	Muscle contraction	0.351775	0	0.224193	0	0.741723	0.238539	3.00462	1.12039	0.727071	0.799231	0.936178	1.22046	1.19256	1.5053	0.24395	0	0.797625	0.239774	0.624499	0.197546	0.152158	0	0	0.577897	0	0	0	0	0	0	0	0	0	0	0.437627	0	0	0.091988	0.084493	0	0	0	0.268009	0	0.41939	0.593522	0	0.32816
XM_141765.1	Muscle contraction	0.905702	0	0.438794	0	0.852666	0.595968	3.26881	1.4626	0.801449	0.834954	1.5315	1.16132	1.63441	1.80213	0.587831	0	0.022958	0.376256	0.132758	0	0.446321	0.018913	0.189968	0.762775	0	0	0	0	0	0	0	0	0	0	0	0.264643	0	0.358588	0.476898	0	0	0	0	0.054084	1.14294	0	0	1.0079
XM_143245.1	Muscle contraction	0.624001	0	0.117115	0	1.0325	1.26062	3.39892	1.84979	0.468049	0.893184	1.329	1.47305	1.36397	1.74308	1.01894	0	0.205329	0.405592	0	0	0.473352	0.604965	0.138756	1.12192	0	0	0	0	0	0.752453	0	0	0	0	0	0.442101	0	0.724699	0.409504	0	0	0	0	0.369092	1.15324	0	0	0.927124
XM_133482.1	Muscle contraction	0	0	0.716538	0	2.56135	1.22312	5.98721	4.75229	1.81794	1.36071	3.00933	2.56929	4.43389	5.27903	2.28092	1.2273	0	0	0	0.0504	0	1.05428	0	2.27018	0	0	0	0	0	0	0	0	0	0	0	2.00902	0.228642	0	0	0.392046	0	0	0.065379	0	4.17143	1.84677	1.23189	3.29701
XM_126201.1	Muscle contraction	0	0	0	0.54339	2.0968	0.734759	5.87749	4.0384	4.70501	0.746747	3.51688	3.14056	4.13927	4.2975	3.4455	1.14397	0	0	0	0	0	0	0	1.96428	0	0	0	0	0	0	0.053137	0	0	0	0	2.44699	1.33863	0	0	0.452111	0	0	0.05689	0	4.41494	2.72375	0.875319	3.50899
XM_123560.1	Muscle contraction	0	0	0	0	2.31113	0.366055	5.04629	3.83442	2.21562	2.54747	3.13141	3.2002	3.91814	3.88141	2.15586	0.159001	0	0	0	0	0	0	0	1.78677	0	0	0	0.052256	0.784392	0	0	0	0	0	0	1.46244	0.327718	0	0	0	1.3936	0	0.982875	2.95024	3.08069	2.40028	1.73315	3.02981
XM_126119.1	Muscle contraction	0	0	1.79124	1.83755	2.39355	0.77705	6.82138	5.88975	3.02382	5.26411	6.47235	6.44943	5.30881	5.86515	3.89985	1.36264	0	0.803317	0	0	0	0	0.27309	3.81697	0	0	0	0	0	0	0	0	0	0	0	1.29433	1.71532	0	0	0	0	0	2.50556	0	3.36673	2.75488	3.33254	3.85593
XM_130232.1	Muscle contraction	0	0.389118	0	0	2.855	0	3.49727	4.23097	3.01917	3.56781	5.41842	5.12765	4.21668	5.55389	2.47717	0.826535	0	0.043235	0	0	0	1.74001	0	2.18753	0	0.83139	0.510876	0	0.429212	0	0.25212	0	0	0	0	1.96124	0	0	0	0	0	0	0.606354	0	3.84312	1.25495	1.1118	2.76942
XM_133347.1	Muscle contraction	0	0	0	0	1.63472	0.640226	4.58339	3.57096	2.34093	2.89404	4.21676	4.05272	3.44571	4.14577	1.6071	0	0.514316	0.76259	0.45194	0.885549	0	0	0	1.50977	0	0.709194	0	0	0.300735	0	0	0	0	0	0	0.298173	0	0	0	0	0	0	0.419706	0	3.14449	0.963473	0.855149	2.58482
XM_125883.1	Muscle contraction	0	0	0.308391	0	2.43297	0	5.28785	3.71269	3.47308	3.07513	5.34741	5.04827	4.15626	3.53485	1.95219	0	0.640567	0	0	0	0	0.394175	0	1.64553	0	0.476398	0.523089	0.015421	1.67056	0	0	0	0.513527	0	0	1.52283	0.40198	0	0	0	0	0	0	0	3.51323	1.49507	0	2.66026
XM_134551.1	Muscle contraction	0	0	0.646472	0.461996	2.40596	0	4.28261	4.69881	3.14187	3.04361	3.87926	3.93785	3.88191	4.36883	2.14224	0	0	0.213028	0	0.426669	0	0	0	1.9316	0	0.732463	0.513741	0	0	0	0	0	0	0	0	2.4866	1.39823	0	0	0	0	0	0	0	3.38689	1.38282	1.04701	2.94667
XM_137643.1	Muscle contraction	0	0	1.38064	0.494924	3.67538	0	5.95294	4.15584	4.61215	3.1832	6.55954	5.60517	5.07828	5.49923	2.53163	0	0	0.740758	0	0	0	0	0	2.48122	0	0	0	0	0	0	0	0	2.39819	0	0	2.75072	1.34918	0	0	0	0	0.011487	0.205765	0.040412	5.09358	3.39144	0.894945	4.04325
XM_124262.1	Muscle contraction	0	0	0	0	2.05817	0.290396	3.56701	2.66174	1.998	2.40764	4.00106	3.44203	3.32082	3.08969	1.03386	0	0	0	0	0	0	0	0	0.648834	0	0	0.533518	0	0	0	0	0.182121	1.68283	0	0	1.89084	0.931416	0.428383	0.528944	0	0	0.126642	0	0	2.40275	1.18877	0	1.6141
XM_129422.1	Muscle contraction	0	0	0	0.221651	0.988124	0.793752	4.3059	2.43332	1.26142	2.05246	4.07657	3.65351	2.89437	2.68379	1.60539	0	1.0113	0	0	0	0	0.166218	0	0.789088	0	0.22808	0	0	0	0	0.782833	0	0	0	1.05814	0.079802	0	0	0	0	0	0	0	0	2.42329	0.977283	0.309128	1.75733
XM_137035.1	Muscle contraction	0.228529	0	0	0	1.96202	1.79923	4.309	3.13471	2.34468	2.37818	4.47397	4.30195	3.59594	3.72301	1.88909	1.12688	0	0	0	0	0	0	0	1.43429	0	0	0	0.729686	0.233826	0	0	0	0.6057	0.684874	0	1.13447	0.057241	0	0	0	0	0	0	0	3.075	0.149884	0.251514	2.1881
XM_130293.1	Muscle contraction	0	0	0	0	2.76347	2.60368	4.30693	3.87498	3.04537	3.09912	5.02522	4.41993	4.17733	4.15263	1.99164	0.669034	0	1.22255	0	0	0	0	0	1.63142	0	1.17065	1.77085	0	1.21128	0	0	0	0.152146	0	1.3364	1.46766	0	0	0	0	0	0.197292	0	0	3.03075	1.21981	0	2.10238
XM_123233.1	Muscle contraction	0	0	0.55414	0	2.38643	3.09626	5.53547	4.63404	3.32404	3.20163	5.81692	5.22849	4.69189	4.32949	2.56438	0	0	0	0	0	0	0	0	1.98364	0	0.786501	0.365179	0	0.350456	0	0	0	0	0	0	1.92953	0.524337	0	0	0	0	0	0.082425	0.135003	3.73532	1.77727	0.307584	2.80537
XM_130312.1	Muscle contraction	0	0	0	0.660284	2.6902	3.98578	4.7582	3.99577	3.26166	2.84965	5.03118	4.38172	4.01751	4.39991	2.23674	0.101491	0	0	0	0	0	0	0	1.68666	0	0.634888	0.059719	0.212679	0.423796	0	0	0	0	0	0	1.28631	0.35709	0	0	0	0	0	0	0	3.35962	0.947631	0.532174	2.33123
XM_127443.1	Muscle contraction	0	0	0	1.35564	2.46455	5.40927	5.1974	3.27372	2.81487	3.31355	6.25114	5.68526	4.68813	4.04026	2.77563	0	0	0	0	0	0	0	0	1.89596	0	0	0	0	0	0	0	0	1.32098	0	1.8744	0.610316	0.696158	0.15412	0	0	0	0.033052	0	0.345238	3.69805	2.56182	0.307037	2.61122
XM_122497.1	Muscle contraction	0	0	0	0.763727	2.88017	4.43851	3.4983	3.04113	2.1231	2.76278	4.22353	4.66264	3.66519	3.01496	1.58298	0	0	0.829613	0.55449	0	0	0	0	1.18313	0	1.38763	1.31472	0.328862	0.882517	0	0	0	0.041838	0	0	0.905709	0	0	0	0	0	0	0	0	2.61229	1.18853	0	1.55122
XM_135178.1	Muscle contraction	0	0	0	0.801443	2.77081	4.67622	2.79399	3.72863	2.7428	0.480107	3.8226	3.99984	4.38177	3.76119	1.85266	0	0	0	0	0	0	0	0	1.03501	0.16516	0.848198	1.75921	1.25075	1.6706	0	0	0	0	0	0	1.20812	0	0	0	0	0	0	0.268455	0	2.69697	2.04697	0.947965	2.41951
XM_137122.1	Muscle contraction	0	0	0	0	1.20897	2.1907	3.37955	2.49364	1.40981	1.12368	4.11475	3.11065	2.75294	2.87838	1.78907	0	0.052343	1.22567	0	0	0.151734	0.047405	0	0.639114	0	0	0	0	0.471777	0	0	0	0.322844	0	0.841712	0.575891	0	0.236652	0	0	0.831689	0	0	2.935	2.18674	0.276702	0	2.04591
XM_149848.1	Muscle contraction	0	0	0.015378	0	0.040247	0	1.33133	0.292087	0.61099	0.58758	2.13317	1.93915	1.31435	1.38297	0.421372	0	0	0.577055	0	0.035591	0.360994	0.015606	0.133136	0.345372	0	0	0	0	0	0	0	0.364819	0	0.288343	0	0	0.221716	0	0.168078	0	0.203612	0	0.078048	0	0.963273	0	0	0.499615
XM_125890.1	Muscle contraction	0	0.196318	0	0.429172	0.181637	0.05925	0.919889	0.367279	1.08549	0.713646	2.15369	1.87814	1.5233	1.77418	0	0.270895	0	0	0	0.039924	0	0	0.17151	0	0	0	0	0.29968	0	0	0	0.350527	0.112215	0	0	0.139051	0.683394	0	0	0.323744	0.063002	0	0.059699	0.035688	0.921766	0	0	0.532699
XM_144099.1	Muscle contraction	0.09184	0	0	0	1.04554	0	1.23371	0.811475	1.65301	1.45898	2.18311	2.51725	2.05383	1.9086	0.571104	0.352629	0	0	0	0.230155	0.359805	0	0	0	0	0	0.187636	0	0.455283	0	0.272755	0.902413	0	0.275096	0	0.435373	0	0	0	0	0	0	0	0.332346	0.988996	0	0	0.453378
XM_125885.1	Muscle contraction	0	0	0	0	1.94101	0	2.40842	1.55732	2.40203	2.20468	4.31014	3.81928	3.43855	2.08776	1.62942	0.720431	0.189368	0	0	0.090451	0	0	0	0	0.21949	0.781082	0.107961	0.382525	0.854622	0	0.232907	0	0.708439	0	0.524893	0.783522	0	0	0	0	0	0	0	0	1.90036	0.40558	0	0.690588
XM_130351.1	Muscle contraction	0	0	0	0	2.06091	0	2.31988	1.45445	1.96006	1.79769	2.71907	3.09821	2.941	1.48769	1.04298	0	1.03859	0.103465	0	0	0	0	0	0.563005	0	2.12114	2.36515	0.008115	1.88172	0.361136	0	0	0.088882	0	0.452159	0	0	0	0	0	0.403788	0	0	0	0.80726	0	0	0.914801
XM_122276.1	Muscle contraction	1.533	0	0	0	0.251646	0.069442	2.5451	1.2984	0.686313	2.35929	3.09477	2.66695	2.00791	3.45462	0.301475	0	0	0.804583	0	0	0	0	1.25587	0	0	2.41269	0	1.36579	0	0	0	0	0	0	0	0	0.267085	0	0.283201	0.901275	1.377	0	0	0	2.28448	0	0	1.41726
XM_136178.1	Muscle contraction	0	0.061208	0	0	0.325397	0.926829	0.658288	0.050818	0.010068	0.568078	3.02921	1.80355	1.44925	1.8303	0.367899	1.50751	0	0.696698	1.441	0.8308	0.634626	0.69718	1.48964	0.58939	0	0.203689	0	0	0	0	0	0	0	0	0.19578	0	0	0	0	0	0	0	0	0.478768	0.407246	0	0.112142	0
XM_124626.1	Muscle contraction	0.124023	0	0	0	0.413451	0	0.392836	0.596754	0	1.195	3.616	2.40903	1.66861	2.74143	0.741459	2.06496	0.996338	1.48529	1.64483	2.22724	2.25655	0.844892	2.02039	0.32933	0	0	0	0	0.391379	0.386082	0	0	0	0	0	0.536262	0	0	0	0	0	0	0.048998	1.80877	1.47244	0	0	0.031144
XM_126179.1	Muscle contraction	0	0	0.311923	0.402832	0.635926	0.916148	1.34493	0	1.03371	1.3172	1.28379	1.67995	1.1124	1.35756	0.842918	0.114028	0	1.02545	0.614572	2.40644	1.86376	0.193109	1.17886	1.64069	0	0	0	0	0	0.067295	0	0.052516	0	0	0	0	0	0	0.78626	0	1.30128	0	2.8493	0	0.827228	0	0	0.561745
XM_142061.1	Muscle contraction	0	0.097713	0.368995	0.062356	0.445679	0.095681	0.14759	0	0.682508	0	1.16353	1.63283	0.399374	0.531976	0	0	0	0.665723	0.383992	0.465093	0.768976	0	0	0	0.002757	0	0	0.419486	0	0	0	0	1.0957	0.335703	0	0	0	0	0.140302	0	0.108678	0	1.31788	0.162337	0	0.365987	0.305564	0
XM_145163.1	Muscle contraction	0	0.158706	0.845131	0	1.02348	0.32746	0	0	0.99668	0.975832	0	1.9709	0.777139	1.38647	0	0	0	1.1173	0	0.215996	0.627261	0	0.025184	0.921195	0	0	0.176048	0	0.144477	0	0	0.668168	0.340385	0	0	0.09311	0.601615	0	0.809657	0	0	0	0.850957	0.387821	0.645102	0	0	0.565063
XM_126958.1	Muscle contraction	0	0	0.952097	0	0.285654	0.105897	0.98578	0	1.0548	0.785951	0.443642	0.777149	0.746057	0.24397	0	0	0	0	0	0	0.081596	0	0	0.180745	0.049819	0.197308	0.338344	0	0.048276	0.798691	0.917639	1.48393	0	0	0	0.646426	1.25903	0	0.178107	0	0	0	0.932516	0.40297	0.071749	0	0	0
XM_128516.1	Muscle contraction	0	1.05172	0	1.32879	1.18405	0.731612	1.08152	2.48988	3.60322	2.81611	2.89294	3.54631	3.00122	1.70841	1.15436	0	0	0	0	0	0	0	0	0.14378	0	0	0	0	0	0	0	0	0.457048	0	0.114822	0.020634	2.62176	2.25379	2.046	1.67669	0.775477	3.01357	1.8271	0	0	0	0	0
XM_123087.1	Muscle contraction	0.311045	3.46095	2.17175	1.59061	2.63267	0.340725	0.460481	1.64692	1.26222	1.54999	0	0.127655	1.17935	0.97715	0	0	0.267361	0	0	0	0.085838	0.043212	0	0.603808	0	0	0	0	0	0	0	0.631358	0	0	0	1.1471	0.939245	0	0.977022	0	0	0	0	0	0	1.57202	1.21402	0
XM_132773.1	Muscle contraction	2.72965	3.28221	0.784433	0	0	0	0	0	0.012507	0.08688	0.238143	0	0	0	2.09986	1.18681	1.21393	0.569184	1.29326	1.33348	0.55521	0.302562	0.105641	1.40939	0	1.00647	0.74641	0	0.097577	0	0.237673	1.77661	0	0	0	0	0	0	0	0	0	0	0	0	0.123258	1.08792	0.518282	0.259513
XM_122074.1	Muscle contraction	1.13389	2.79698	2.23107	0	0.687331	0	0.93692	0.936815	0	0	0	0	0.876256	0.341465	0.416549	0	0.453578	0.475039	0.278793	0	0.659273	0.313223	0.236845	1.37538	0.315267	0.748218	0.817827	0.180205	0.260757	0	0	0	0	1.27513	1.16233	1.68339	0	0	0	0	1.67223	0	0	0	0	0.132163	0	0
XM_124533.1	Muscle contraction	2.3013	0	0.204494	1.67753	0	0	0	0	0	0.320771	0	0.017153	0.880318	0.412478	0	0	0.191451	0.794129	0	0	0.636155	0.581626	0.468312	1.80296	0	0	0.043313	0	0.208897	0.095289	0	0	0	0.411364	0	0	0	0.065165	1.08521	0.759865	4.55804	2.66337	0	0.753178	0.783625	0	0	0.980502
XM_122748.1	Muscle contraction	1.23241	0	1.06729	0	1.92642	0.485101	0.254209	0.278767	0.018217	0.748554	0	0.477107	0.939811	1.32546	0	3.12883	0	0.900749	0.00218	0	0.567679	0	0	0	0	0.014356	0	1.45614	0	0	1.20519	0	0	0	0	0.934417	0	0.402721	0	0	3.19027	0.769477	2.12484	0	0	0	0	0
XM_122229.1	Epidermal differentiation	0	0.249602	0	0.833453	0	0.79977	0.482291	1.0904	0.759828	0.028352	0.323844	1.06678	0	0	1.04188	0.290351	0.950861	0	1.831	2.10251	0	0.184316	1.25408	0	0.253975	0.413979	0	0	0	0	0	0	0	0.586609	0	0	0	0.27785	0	0	0	0	1.26479	0	0	1.22285	1.1216	0
XM_128469.1	Epidermal differentiation	0	0	0	0.763887	0.149785	0	0.14566	0.806574	1.1725	0.911976	0.749856	1.19291	0.852167	0.356531	0	0	0	0	0	0	0	0	0	0.873261	0	0	0	0	0	0.520193	0	0	0	0	0.130802	0.151412	0.972352	0	0	0	0	0	2.67729	0.878772	0.359843	1.76716	1.64316	0.72293
XM_126688.1	Epidermal differentiation	0	0	0.919824	0	0	0	0	0.262833	5.9692	0.965372	1.30506	1.62829	0	0.140447	0	0.862457	0.246527	0.242537	0	0.356448	0	0	0	0.257012	0	0	0	0	1.17575	2.65117	0.314852	0.297049	0	0	0	0	0	0.466269	0	1.28912	0	0.478518	0.18852	1.9156	0.834185	0.712748	0	0
XM_139597.1	Epidermal differentiation	0.204293	0	0.614325	0	0	0	0	0.525862	5.36341	0.497113	0	0	0	0	0.289472	0.23946	0.090378	0	0	0.354238	0	0.918148	1.16357	0	0.532822	0	0	1.52693	0.8553	0.767508	0.392963	0	0	0.069153	0.005247	0.543187	0	0.494172	0	0.639206	0	0.838469	0.149302	0.025128	0	0.001858	0	0
XM_128265.1	Epidermal differentiation	0	0.816275	3.92117	0.415218	0	0.435025	0.50992	0.501429	7.66263	7.03426	0.325063	0	0	0	0.329843	0.645169	0.757333	0	1.0107	0.676274	0	0	0.058621	2.50519	0	0	0	0	0	0	0.011142	0	0.287684	0	0	0	0.118968	0.128511	0	0.005466	0	0	0.234997	0	0	0.81796	0	0
XM_122273.1	Epidermal differentiation	0.193082	0	1.10469	0	0	0	0	0	5.21999	5.58218	0	0.690388	0.299194	0	0.218615	0	0	0.609543	0	1.1205	0	1.56267	0	1.03432	0	0.715748	0	0.136808	0.091005	0	1.87926	2.26304	0	0	0	0	0.473006	0.58393	0.666618	0	1.56774	0.793466	0	1.20599	0.06429	0	0	0
XM_126759.1	Epidermal differentiation	0	0	0.950859	0.138408	0.986154	0.273141	0.123731	0	6.35818	4.82425	3.81424	5.14159	0	0	0	2.13073	0	0	0.424746	0.732768	0	0	0	0.786161	0	0	0.415807	1.68839	0	0	0.809247	0.855807	0	0	1.39889	0.295408	0	0	0.465609	1.4776	1.55544	0	0	0.502984	0	0	0	0
XM_128086.1	Epidermal differentiation	0	0.557669	1.68806	0.377684	2.19672	0.243656	0.176944	0	5.49156	5.00992	4.49369	5.29228	0.182866	0	0	0.897718	0	0	0.683484	0	0	0	1.1531	0.474545	0	1.14975	0	0	0	0	0	0.491893	0	0.476738	0	0	0	0	0.509721	0	1.11674	0.40616	0	0.323855	0	0.609805	0.079137	0
XM_128270.1	Epidermal differentiation	0	0.115373	2.05021	0.438021	2.32757	0	0.308268	0	7.02546	6.18973	5.46902	6.84506	0	0	0	0	0	0.013435	0	0	0	0	0.45296	1.68201	0	0.340632	0.114244	0	0	0	0	0.834984	2.19641	0.161092	0	0	1.05369	1.05928	1.65584	0.046247	0.055251	0	0.151958	0	0.179196	0	0.028944	0
XM_122280.1	Epidermal differentiation	0	0.832753	1.37759	0.949207	0.694159	0.592694	0.475262	0.497477	6.99282	6.2612	5.44025	5.96201	0	0	0	0	0.217486	0	0	0	0	0.311695	0	0.596517	0	0	0.022688	0	0	0	0.112955	0.117963	0.209993	0	0.774664	0.049861	0.81369	0	0	0	0.461459	0	0.355235	0	0.622036	0	0	0
XM_122317.1	Epidermal differentiation	0	0.109201	0.658042	0	1.0014	0.083325	0.133803	0.046817	5.32874	4.74939	3.48996	5.0941	1.26123	1.15259	0	0	0	0.401592	0	0	0.353464	0	0	0.827863	0	0	0	0	0	0	0	0.189544	0.140732	0	0	0.617295	0.325835	0	0.216708	0	0.386294	0	0.229518	1.64333	0.554115	0	0	0.488626
XM_137846.1	Epidermal differentiation	0	0.713087	0.594777	0.583166	0.002694	0.081623	0.085719	0	1.90579	1.42739	1.34182	2.26336	0.242507	0.585845	0	0	0	0.616004	0.421229	0.653215	0.242115	0	0	0	0	0	0	0	0	0	0	0.288822	0.583179	0.112791	0	0.199159	0.42728	0	0	0	0.420123	0	0.099202	0.471554	0	0	0	0.051471
XM_130513.1	Epidermal differentiation	0	0	0.826349	0	0.407866	0.031455	0.074227	1.72451	2.98556	2.21988	1.72738	2.97559	0.309894	0.449209	0.832236	0.318988	0	0	0	0	0	1.00317	0	0.679135	0	0	0	0.219611	0	0	1.08475	0	0.146152	0.217257	0.035695	0.026246	0.607983	0	0	0	0	1.20229	3.17978	0	0	0	0.043358	0
XM_138583.1	Epidermal differentiation	0	0	0	0	1.64656	2.92568	0	3.27446	4.16492	3.53938	3.11054	3.89825	2.72978	2.38824	2.47966	0	0	0	0	0	0	0	0	0	0	0	0	0.018553	0	0	1.45428	2.04658	1.12193	0.323788	1.59559	0.480848	1.60979	2.38522	2.02165	2.49805	0	2.65875	1.60852	1.77146	0.51726	0	0	0
XM_124112.1	Epidermal differentiation	1.3503	0	0	0	1.96715	0	0	4.93678	4.25658	5.99187	4.40906	4.61633	4.90882	4.31398	1.62754	0	0	0	0	0	0	0.346209	0	2.08619	0.052182	0.379659	0	0	1.14718	0.185374	0	0	2.37626	0.247533	0	0	3.35738	0.925184	1.95599	0	0	4.7077	0	1.66565	1.94821	0	0	0
XM_122344.1	Epidermal differentiation	0	0	0.142736	0.275846	2.14483	0	0	5.70872	4.45521	4.9454	4.1947	4.38857	4.28404	4.08397	4.50753	0	0	0	0	0.168861	0	0	0	1.77136	0	2.35602	1.60561	0	2.32152	0	0.688982	0	0.22426	0	0	2.52515	3.21693	0	0.374034	0	0	1.39363	0	0.640611	0.438729	0	0	0
XM_128213.1	Epidermal differentiation	0	0	0.694434	0	2.37264	0	0	5.06694	5.6399	4.97207	4.36132	4.95014	4.48871	3.72345	4.81132	0	0	0	0	0	0	0	0	1.36496	0	2.43773	1.60913	0	2.17076	0.042434	0	0	1.01133	0	0	1.50376	2.28964	0	0	0	0.219363	3.34097	1.97752	4.09408	2.53859	0	0	0
XM_126698.1	Epidermal differentiation	0	0	1.56515	0	2.23053	0	0.387588	5.96945	6.44896	5.93398	5.36862	5.95826	4.1404	3.44051	3.81814	0	0	0	0	0	0	0	0	1.47584	0.177665	2.91965	2.36624	0	2.10674	0	0	0	2.22461	0	0	1.6843	1.57972	0	0	0	1.06538	3.98566	2.82587	5.04258	3.08434	0	0	0
XM_122919.1	Epidermal differentiation	0	0	0.333567	0	1.57221	0	0	4.05783	4.44488	4.04808	4.09573	5.82064	2.28606	3.00405	4.32029	0.312802	0.103823	0.35733	0.161908	0	0.174312	0.820253	0.006616	0.745066	0	0.402177	0	0	0.272471	0	0	0	0.615218	0	3.0591	1.23119	0	0	0	0	0	0.769956	0	3.21105	1.88251	0	0	0
XM_122315.1	Epidermal differentiation	0	0.309844	0.6011	0.405197	1.69194	0.085332	0.492914	1.85131	4.60633	4.04298	3.62146	3.74409	3.31687	2.15509	0	0	0	0.166324	0	0	0.468905	0	0.083396	0.609727	0	0	0	0	0.760566	0.666034	0	0	0	0.103566	0	2.41423	0.213567	0	0.638215	0	0	0	0	0	0.550252	0	0	0.797825
XM_139604.1	Epidermal differentiation	0	0.126391	0	0.454191	3.62921	0	0	3.50895	4.38827	3.88158	3.65745	6.01289	5.25439	4.94905	1.41398	0	0	0.33498	0	0	0	0.69394	0	2.05858	0	0	0	0	1.50325	1.01308	0	0	0.212623	0	0	0	0.56959	0	0	0	0.000912	2.45876	0	0.838012	1.92246	0	0	1.32592
XM_127192.1	Epidermal differentiation	0	0	2.89825	0	4.47948	0	0	5.57157	7.50034	7.0243	7.10876	7.15518	5.94704	5.14051	1.57989	0	0	0.549421	0	0	0	0	0	3.06094	0.359448	0	0	0	1.19917	0	2.80727	2.11129	2.26908	0	0.504423	0	0	0	0	0	0.598726	5.0105	0	3.32701	3.1927	0	0	0.305553
XM_139989.1	Epidermal differentiation	0	0.462152	0.217212	0	2.33843	0.014544	0.325091	4.42005	5.1078	4.76668	3.66953	4.91201	3.26365	3.05765	0.74008	0	0	0	0	0	0	0.597032	0	0	0.120498	0	0	0	0	0.242831	1.08217	0	0.051032	0.326809	1.37332	0	0	0	0	0	0	2.68612	0.456769	0.441087	0.424371	0	0	0
XM_133412.1	Epidermal differentiation	0	0	0.160688	0	1.22648	0.117669	0.115224	4.22443	5.07715	4.78486	1.79113	2.94723	1.80493	1.61577	0.354511	0.530286	0	0	0	0	0	0	0	0.535706	0	0.072828	0	0.44543	0.430691	0.474985	0.112438	0	0	0	0.248724	0	0	0.114869	0	0.343425	0	3.77265	0.233641	0	0	0	0	0
XM_122787.1	Epidermal differentiation	0.634086	0	0	3.50992	2.55275	0	0	4.7937	4.14403	4.05826	4.06041	4.56657	4.38978	3.59475	4.04077	0	2.89605	0	0.020169	0	0	0	0	1.13874	0	0.51149	0	0	0.257023	0	0.662626	0.935312	0.442015	0	0	2.91884	0.461047	0.961863	0.324486	0	0	4.34482	0	0.891984	0.608743	0	0	0
XM_124013.1	Epidermal differentiation	0	2.61662	0	1.15132	1.41087	0	0	1.67041	3.62446	2.58438	3.04283	3.49821	2.95422	2.10646	3.43343	0.358911	0	0	0.494668	0	0	0	0	0.864044	0.978634	1.37476	1.8774	1.22768	1.23952	0	1.45199	2.13562	0	0	0	0	0	0	0	0.025541	0	3.58282	0	1.10149	0	0	0	0
XM_125267.1	Epidermal differentiation	0.684079	1.59404	0	0.404777	1.09872	0	0	1.39757	2.93391	2.77011	2.1138	2.87428	1.66391	1.38283	2.27426	0	0.301405	0	0.352936	0	0	0.649336	0	0.590071	1.35085	1.35608	1.58204	1.46334	1.6079	0	1.30114	1.34779	0	0	0	0	0	0	0	0	0	2.48468	0	0.023983	0	0	0	0
XM_123257.1	Epidermal differentiation	0	1.68514	0	0.453094	1.27107	0	0	1.52326	3.05447	2.85939	2.17388	3.10845	1.9582	1.68145	2.54562	0	0.331198	0.306485	0.669726	0	0.305164	0	0	0.68643	1.24696	1.4565	1.75562	1.51977	1.56713	0	1.4552	1.72069	0	0	0	0	0	0	0	0	0	2.52596	0	0.335162	0	0	0	0
XM_141324.1	Epidermal differentiation	0	1.94061	0	0.430246	1.80942	0	0	1.56698	3.34466	3.27161	2.04727	3.68683	2.04354	1.96159	2.65139	0	0.089745	0.518627	0.305927	0	0.517506	0	0	1.05607	1.10948	1.63764	2.13593	1.78298	1.28998	0	1.34368	1.98804	0	0	0	0	0	0	0	0	0	2.58138	0	0.567656	0	0	0	0
XM_146294.1	Epidermal differentiation	0	1.85266	0.512396	0.406824	2.00493	0	0	1.85312	3.98098	0.711443	2.50026	3.95501	2.71251	2.33866	2.77268	0	0	1.07388	0	0	0.846071	0	0	1.12881	1.57597	1.47404	2.39484	1.43312	1.68443	0	1.29604	2.16671	0	0	0	0	0	0	0	0	0	3.20898	0	0.832324	0.280239	0	0	0
XM_130937.1	Epidermal differentiation	0	0	0	0	1.2636	0	0	2.6975	2.70677	2.89671	2.6936	3.13601	3.58701	0.99901	0	0.598181	0	0	0.361558	0.309353	0	0	0	0.988914	4.2673	2.92667	3.20165	4.18577	1.58687	0	1.94335	2.85274	1.73614	1.2209	0	2.26489	0	0	0	0	0	1.92411	0	1.04186	0	0.189928	0	0
XM_122951.1	Epidermal differentiation	0	0	4.2047	0.089783	0	0	0	4.92634	7.02853	6.67399	1.239	0.886417	1.54055	1.24867	1.80124	0	0.580516	0.404668	0.633229	0	0.400476	0.002045	0.913589	2.81638	2.44844	2.09484	1.03644	0	2.36282	0	0	0	0.380874	0	0	0	0	0	0	0	0	6.57083	0	2.03381	1.40259	0	0	0
XM_138400.1	Epidermal differentiation	0	0.940271	0.705386	0.336502	0	0.29793	0.247027	4.33445	4.16897	4.25282	1.1808	0.530328	0	0	0	0	1.2224	0	0.188225	0	0.070668	0	0.062989	0.06529	0	0.05479	0.269914	0	0	0	0.248032	0.357716	0	0	1.51679	0.041843	0	0	0	1.16641	0	0.549252	0	0	0	0.282947	0.838417	0
XM_129080.1	Epidermal differentiation	0	0	0.176991	0	0.856778	1.20025	2.79104	5.50725	5.12376	5.64325	2.5628	3.42812	2.38178	1.65478	1.91118	0	0.899595	0.342763	0.731044	0.139769	0.112736	0.436307	0	1.6856	0	0	0	0	0	0	0	0	0	0	0	0	0	0	0	2.87659	0.063807	3.64611	1.78729	0	0.272941	0	0	0
XM_125220.1	Epidermal differentiation	0	0.575925	0.308456	0.341463	0.220983	0	1.0429	0.80729	1.16588	0.822054	0	0.963691	0.392585	0.645783	0.343549	0	0	0.460678	0	0	0.330905	0	0	0.120921	0	0	0	0	0	0	0	0.339729	0.079569	0	0	0.321808	0.911081	0	0	0	1.30976	0	0.440139	0.291193	0.396903	0	0	0.108379
XM_122792.1	Epidermal differentiation	0	3.34356	0.469417	0	0	0.98269	0	2.02125	1.63305	1.61747	0	0.151866	0.448745	0.119487	5.60854	0.832417	0	0.225349	0	0	0.23273	0.063333	0.739831	0	1.04183	1.81717	1.13058	0	0.881196	0	0	0.251925	0	0	1.23353	0	0.029302	0	0	0.176584	0	0.249536	0	1.32917	0.352027	0	0	0.00607
XM_133570.1	Epidermal differentiation	0	0	0	0.213744	0.988706	0.369502	0.014681	1.3601	2.0171	1.94868	0	0	0.533166	0	1.75255	0.014951	0	0	0	0	0	0	0	0	0.311316	0.62168	0.843484	1.1492	0	0	0.92988	0.561204	0.947171	1.36814	0	0.39145	0	0.053065	0	0	0	0.183534	0	2.33074	0.666914	0	0	0
XM_124819.1	Epidermal differentiation	0	0	0	0.387453	0.500226	0.150433	0.658422	1.0823	1.47008	1.75128	0.137708	0	0.994816	0	1.18002	0	0	0	0.861278	0	0.025858	0	0	0	0	1.00766	0.209583	0	0	0	1.2383	0	0.940188	0	0	0	0	0.51523	0.294451	1.14926	0	2.62475	0	2.86907	0.580864	0.078054	0	0
XM_123612.1	Epidermal differentiation	0	0	0	2.61913	0.293274	1.70209	0.399622	3.13043	2.35893	1.92636	1.42882	2.50446	1.73702	1.59038	1.1694	0	0	0	0	0	0	0	0	0	0	0	0	0	0	0	0	0	1.06115	0	0.619629	0.287189	0.649063	3.84197	3.10908	1.80862	0.925083	1.94573	3.54178	3.16928	1.66652	0	0	0
XM_126413.1	Epidermal differentiation	1.38471	2.11424	0.143038	0.838497	0.142054	0	0	0.638925	0	0.122388	0	0	0.333322	0	0.250812	0	0	0	0.061936	0	0	0	0	0.35041	0	0.039683	0	0	0	0	2.17263	0.954173	0.402654	0.142009	0	0.473861	1.60831	1.70228	1.20042	2.24335	0	1.78851	1.54887	0	0	0.384439	0	0
XM_128500.1	Epidermal differentiation	0	0.52519	0.308208	0.250485	0.184176	0.648496	0.361137	0.100522	0.213493	0.488377	0.574543	0.838185	0.710222	0.601656	0.074312	0	0.042976	0	0.193118	0	0	0	0	0.111464	0	0	0	0	0	0	1.97818	0.521732	0	0	0	0.55744	0	1.21006	1.54564	0	0	0	0.148928	0.565314	0	0.384584	0.154819	0
XM_122007.1	Epidermal differentiation	0	0	0.460082	1.29672	2.93618	1.68157	0	2.37188	1.50081	1.19073	0.859618	0.808373	1.82156	1.01335	1.50532	0	0	0	0	0	0	0	0	0	0	0.016877	0.070144	0	0	0	1.098	1.78912	0	0	0	0.602252	0.827121	0.361491	0.352141	0	0	0	0.602753	0.335069	0.015148	1.39202	0.962118	0
XM_124452.1	Epidermal differentiation	0	0.045612	0.175202	0.057707	0.964343	0.961642	0.112371	0.952311	0	0	0.18221	0.136757	1.1612	0.07318	0.405296	0	0	0	0	0	0	0	0	0.530474	0.080468	0.72483	0	0	0	0	0	1.43477	1.01397	0.246726	0	0.199945	0.013988	0.268476	0	0	0	0.158795	0.315499	0.503514	0	0.839906	0.429839	0
XM_135047.1	Epidermal differentiation	1.02208	0	1.97997	1.00784	0.927534	0.532438	0	0	0.483582	0	0	0	1.12609	0	0.401424	0	0	0	0	0	0	0	0	0	1.57716	1.80814	1.28521	0.922641	0.84907	0.630636	2.70754	2.183	0.975721	2.21207	0	0	1.16504	0.744705	0.176811	0	0	0.840055	0	3.26593	1.47844	1.77483	2.05921	0
XM_135151.1	Epidermal differentiation	0	1.11077	0.317814	0.765034	0	0.469744	0.543305	0	0	0	0	0	0.113851	0	0.209416	0	0	0.478698	0.266695	0.519781	0.478757	0.266357	1.02069	0.594836	0	0.15302	0.482433	0.13793	0	0	0.267775	0.842443	0.191945	0	0	0.065195	0.368854	0	0	0	0	0	0	0.734882	0	0.667247	0.380917	0
XM_123532.1	Epidermal differentiation	0	0	0	0.971127	0	0.093169	0	1.16474	0.815629	0.486452	0	0.153302	0.434158	0.618467	0	0	0	1.8604	2.17112	1.01797	3.04277	0.485558	0.906715	0.473497	0	0	0	0	0	0	1.05035	0.576336	1.62708	0	0	0.29317	1.30845	0.590736	0.610537	0	0	0.195888	0.427498	2.56404	1.23013	0	0	0
XM_125123.1	Cell-cell adhesion	0	0	0	0	0	0	2.41516	0.754748	0	0.209899	1.51497	1.38576	1.05027	1.11012	0.232525	0	0.243046	0.356684	0	1.92873	1.11862	0	0.411192	0.978599	1.56512	1.80479	1.39906	0	1.67189	0	0	0	0.006509	0.144471	0	0	0	0	0	0	0.029167	0	0	0	0.800589	2.47384	2.36904	0.938254
XM_134850.1	Cell-cell adhesion	0	0	1.14173	0	0	0.551468	1.2759	0	0	0	1.17123	0.52674	0.752842	0.524301	0.545454	0.707265	0.294355	0.725617	1.11939	1.32101	0.93478	0.631478	0.591991	0	0.647388	1.43959	1.11549	0	0.964486	0	0	0	0.578725	0.807131	0	0	0	0.986486	0.775196	0	0	0	0	0.857767	0.094895	1.12834	0	0
XM_148134.1	Cell-cell adhesion	0.65234	0	0.156138	0	0	0	0.348967	0	0	0	0	0	0	0	0.479976	0	0.646879	0.704287	1.19585	0.909533	0.570877	0	0.182756	0.795881	0.545709	1.09358	0.331467	0.266535	0.014672	0	0.951102	1.6705	0	0.041667	0	0	0	0.652808	0.36485	0.183077	0	0	0.618857	0.236949	0	0.589779	0.095163	0
XM_135392.1	Cell-cell adhesion	0	0.100825	0.010021	0.692548	0	0	0	0.22285	0	0	0	0	0.336362	0	0.361799	0	0	0	0.190306	0	0.439925	0	0	0.199533	0.16084	0.675346	0.254388	0	0	0	0	0.246553	0.320768	0.348123	0	0.180944	0.125904	0.82319	0	0.3582	0	0	0.2759	0.182314	0	0	0.19511	0
XM_135459.1	Cell-cell adhesion	0	0.762651	0.352926	0.464627	0	0.184667	0	0	0.044824	0	0.199434	0	0.269692	0	0.683114	0.155532	0	0.434747	0.272754	0.151599	0.490515	0.126392	0.242438	0	0.73487	1.05558	0	0	0.560179	0.54041	0	0	0.794649	0.345956	0	0.166867	0	0.287373	0	0.58912	0	0	0.051329	0.209606	0	0	0	0
XM_142696.1	Cell-cell adhesion	0.152946	0.302161	0.239618	0.526514	0.197874	0	0	0.006355	0	0	0	0.127501	0	0	0.144024	0.042165	0.056309	0.220872	0.285054	0.559955	0.586083	0	0	0.849275	0.794676	1.05343	0	0	0.303511	0.68312	0	0.057049	0	0.320073	0	0	0	0.168188	0.596966	0	0	0	0.213958	0.170093	0	0.278143	0	0
XM_148857.1	Cell-cell adhesion	0.056238	0.593165	0.117615	0.633976	0	0.397129	0.307909	0.472304	0	0.018388	0	0	0	0	0.512121	0.143064	0.252893	0.360069	0.49166	0.601887	0.360728	0	0	0.540174	0.886849	1.19275	0	0.084908	0.751087	0.951119	0	0	0	0	0	0	0	0.728608	0.478625	0	0	0	0	0.5032	0	0.407449	0	0
XM_135688.1	Cell-cell adhesion	0.039774	0.465213	0.206207	0.4503	0	0.369071	0.283649	0.674099	0	0	0	0	0	0	0.766032	0.281385	0.305916	0.456801	0.616989	0.427224	0.296488	0	0	0.510457	1.22688	1.18121	0.14783	0.135286	0.179169	0.563716	0	0	0	0.317281	0	0	0	0.805602	0.306241	0	0	0	0	0.433035	0	0	0	0
XM_135474.1	Cell-cell adhesion	0	0.504997	0.295316	0	0.089262	0.24597	0.303453	0.51257	0.030465	0.182993	0	0.193751	0	0	0.511849	0	0	0.401244	0.500598	0.161157	0.345797	0	0	0.63321	0.991663	1.21516	0.096767	0.042762	0.188227	0.537965	0	0	0	0.131627	0	0	0	0.81033	0.617131	0	0	0	0	0.604409	0	0	0	0
XM_150308.1	Cell-cell adhesion	0.360967	0	0.201434	0.182088	0	0	0.094781	0.855121	0.206284	0.351391	0	0.005974	0	0	0.591347	0.080561	0.098045	0.160951	0.172517	0.675896	0.3281	0	0	0.784149	1.12781	1.52636	0	0.037454	0	0.361397	0	0	0	0	0	0	0	1.22531	0.656805	0.667623	0	0	0	0.439491	0	0	0	0
XM_143254.1	Cell-cell adhesion	0	0	0	0.3344	0.580861	0.071997	0.444743	1.40359	0.331996	0.786901	0	0.365535	0.149361	0.209189	0.46179	0	0	0	0	0	0	0	0.249835	0	0.522257	1.58512	0.44738	0	0.013808	0	0	0	0.3459	0.741316	0	0	0	0.925162	0.974845	0	0	0	0	1.88252	0.548998	1.27696	0.116447	0
XM_134474.1	Cell-cell adhesion	0	0	0	0.922894	0.064251	0	0	0	0.449012	0.472756	0	0	0	0	1.17912	0	0	0.586932	0.926706	0	0	0.246544	0.348039	1.25691	2.18985	2.96427	2.78727	1.8079	1.77919	0	0.156096	0	2.08536	0.584905	0	0.807615	0	0.029948	0	0	0	0.050527	0	2.60148	1.57114	2.38839	1.54204	0.768025
XM_124041.1	Cell-cell adhesion	0	0	0	1.55078	0.327767	0	0	0	0.46025	0.181721	0.457773	0.286343	0.810608	0.336203	0.943756	0	0	0	0	0	0.105173	0	0.497755	0.035377	2.61567	2.63532	2.79069	2.24491	1.39238	0	0	0.346438	1.27441	0.957821	0	0	0.060574	0	0	0	0	0	0	2.50429	0.920471	2.12582	0.897151	0
XM_134373.1	Cell-cell adhesion	0	0	0.252515	0	0.267134	0.027017	0	0.534707	0.393403	0.717217	0	1.04669	0.141957	0.515469	0.475771	0	0	0.041011	0	0	0.212146	0	0.170421	0.36114	0.749585	0.827367	0.471975	0.684508	0	0	0.262893	0.456071	0	0	0	0	0.369167	0.049875	0.000269	0	0	0	0.381402	0.155204	0	0.57209	0	0
XM_144899.1	Cell-cell adhesion	0	0	0.127608	0	0.355322	0	0.141177	0.593748	0.747714	0.663895	0	0.665133	0	0	0	0	0	0	0	0	0	0	0	0	0.792485	1.18511	0.576328	0.709379	0.077863	0.138813	0.146055	0.274955	0	0.051286	0	0	0	0.640175	0.934702	0.467219	0	0.073603	0	0.363739	0	0.861251	0.345975	0
XM_136925.1	Cell-cell adhesion	0.131977	0	0	0	0.10338	0	0.002385	0.393815	0.609575	0.485618	0	0.702913	0	0	0	0	0	0	0	0	0	0	0	0	0.876874	1.02584	0.779897	0.733813	0.294102	0.369756	0.531035	0.265919	0	0	0	0	0.019759	0.479021	0.876467	0.194913	0	0	0	0.034332	0	0.668822	0.344988	0
XM_139147.1	Cell-cell adhesion	0.136038	0	0	0	0.049678	0	0.007449	0.554698	0.549263	0.54201	0	0.557418	0	0	0	0	0	0	0	0	0	0	0	0	0.869596	0.878792	0.617862	0.810487	0.285171	0.34664	0.629204	0.039693	0	0	0	0	0	0.398736	0.612769	0.554418	0	0	0	0.119577	0	0.627142	0.186367	0
XM_138665.1	Cell-cell adhesion	0.102472	0	0.174183	0	0.246467	0	0.199303	0.368519	0.747317	0.582311	0	0.752592	0	0	0	0	0	0	0	0	0	0	0	0	0.863654	0.934533	0.829154	0.791539	0.201389	0.35716	0.632755	0.260712	0	0	0	0	0	0.356511	0.986157	0.349027	0	0	0	0.205491	0	0.373889	0.479069	0
XM_136585.1	Cell-cell adhesion	0.09914	0	0.192708	0	0	0	0.15438	0.637752	0.805316	0.393581	0	0.528895	0	0	0	0	0	0	0	0	0	0	0	0	1.21326	1.16476	0.933746	0.854965	0.213052	0.264923	0.44763	0.13864	0	0.216364	0	0	0	0.818155	0.823874	0.145278	0	0.451128	0	0.114778	0	0.330561	0.158502	0
XM_148571.1	Cell-cell adhesion	0	0	0	0.188495	0	0	0.057304	0	0.170314	0	0.141412	0	0	0	0	0	0	0	0	0.531105	0	0	0	0	1.2573	0.904729	0.908596	0.616411	0	0	1.32549	1.02252	0.577606	0.025365	0	0.283178	0	0.028423	0.315898	0.261854	0	0	0.016579	0.012031	0	0.755	0.293723	0
XM_147256.1	Cell-cell adhesion	0.445979	0	0.006742	0.387531	0	0	0	0.371012	0	0	0	0	0	0	0.105032	0	0.176955	0	0.024196	0	0	0	0	0.105576	1.01857	1.11077	0.598538	0.790968	0.282662	0.140992	0.614767	0.284471	0	0	0	0	0	0.460584	0.360213	0	0	0	0.214639	0	0	0.31863	0.629927	0
XM_142265.1	Cell-cell adhesion	0.541075	0	0	0.110878	0	0.025693	0.162681	0.953493	0	0	0.278173	0	0	0	0.187753	1.08694	0	0	0	0	0	0.379937	0	0	1.51869	1.31248	0.984519	1.13343	0.963344	0.848637	0	0	0.308586	0.037786	0	0.463387	0	1.31485	0.087114	0.241654	0	1.27812	0	0	0	0	0	0
XM_144034.1	Cell-cell adhesion	0	0	0	0	0	0	0	0	0	0.625837	0	0	0	0.179507	1.73416	0.887154	0	0	0	0	0	0.673023	0.270387	0	0.157491	2.05534	1.1478	0	1.67265	0.49533	2.39631	0.161322	1.38686	0.558461	0	0.553869	0	1.28143	0	0.393296	0	1.13728	0	0	0.551434	2.4599	0.261249	0.721131
XM_141582.1	Cell-cell adhesion	0	0	0	0	0	0	0.195919	0.505082	0	0.018911	0.373366	0	0	0	0	1.14925	0.907087	0.04798	0.136047	0.077417	0	0	1.17809	0	0.399717	0.39102	0.347778	1.28113	0.42743	0.752354	3.48758	0	0.182539	0	0.043823	0.15689	0	0.951352	0	0	0	0	1.74747	0	0	0.533857	0	0
XM_131314.1	Cell-cell adhesion	0	0.336893	0	0	0	0.074373	0.152654	0	0	0	0.500617	0	0	0	0	0.222709	0	0	0.749219	0.895194	0	0.151417	1.05636	0	0	0	0	0	0.109848	0.085807	3.32523	0.216172	0.157324	0.18025	0	0	0.314335	0	0	0.166878	0	0	0.097576	0	0	1.08958	0.698836	0.013506
XM_122035.1	Cell-cell adhesion	0.440071	0.300646	0.713889	0.799614	0.408741	1.08681	0.725179	0.134061	0	0	0	0	0	0	0.298624	0	0	0	0.496963	0.144936	0.176241	0.060594	0.62537	0	0	0	0	0	0	0	2.80451	0.959346	0	0.428649	0	0.071524	0	0.260779	0	0	0	0.015919	0	0.367924	0	0.793158	0.606866	0
XM_134643.1	Cell-cell adhesion	0.684735	0	0.944716	2.21776	1.12569	1.06418	0.722728	1.24361	0.209518	0.011296	0.036213	0.4755	0.309608	0	0.430272	0	0	0	0	0	0	0	0	0	0.247352	0.807294	0.10059	0	0	0	1.87406	2.07125	0	0.557891	0	0.109469	0	0.394928	0	0	0	0.170424	0	0	0	0.585028	0.294362	0
XM_124293.1	Cell-cell adhesion	0.719612	0	1.51088	2.6491	1.41296	0.716087	0.028369	0.447567	0.000807	0.33615	0.649961	1.01384	1.06116	0	0.200484	0	0	0	0	0	0	0	0	0	0.112709	0.256349	0	0.365736	0	0	0.865247	0.612179	0.633264	0.348914	0	0	0.007155	0	0	0	0.180854	0	0	0.270013	0	0	0.239121	0
XM_134675.1	Cell-cell adhesion	0	0	0.578511	2.72873	0.536331	0	0	1.09529	0.332839	0.141432	0.376691	0.419403	0.706661	0.036359	0	0	0	0	0	0	0	0	0	0	0	0	0	0	0	0.373393	2.27324	1.23942	0.682576	0	0	0.733402	0	0.007962	0.263548	0	0	0	0.106225	0.096981	0	0.738013	0.213274	0
XM_134674.1	Cell-cell adhesion	0	0	0.181297	1.5352	0.387942	0	0	0.456228	0.892861	0.883965	0.545726	0.614853	0.290189	0.422612	0.106537	0	0	0	0.169747	0	0	0	0	0	0	0	0	0.551247	0	0.347075	1.40732	0.782006	0.544917	0.487537	0	0	0	0	0.023496	0	0	0	0.666201	0.323617	0	0.824553	0.845017	0
XM_134405.1	Cell-cell adhesion	0	0	0	0	0	0	0	0	1.74477	1.49942	1.12875	0.812915	0.23446	0	0	0.4619	0	0	0	0	0	0	0	0	0.941563	0.221522	1.62972	1.26438	1.68605	1.40416	3.18809	4.01078	1.51392	1.05176	0	1.2358	0.920559	0	0	0.93108	0.547541	0	1.44557	1.37548	1.0246	0	0	0.524201
XM_123239.1	Cell-cell adhesion	0	0	0.985946	0.578964	0.792917	0	0	0	0	0	0.783799	0.38671	0	0.65095	0	0.353149	0	0	0	0	0.146672	0.306429	0	0	0.195568	0.471668	0.974649	0.718078	0.322575	0.128568	1.70628	2.70838	0.53494	0.472989	0	0	0	0	0	0.051859	0	0	0	0.111882	0.772555	0.067658	0.065238	0.767776
XM_150069.1	Cell-cell adhesion	0.263202	0	0.310771	0	0.308062	0.58973	0.319609	0	0	0	0.259693	0.361595	0	0	0.142785	0	0	0	0.00694	0	0	0	0	0	0.636733	0.492364	0.947004	0.755515	0	0	0.738347	0.449929	0	0	0.740197	0.196168	0.090277	0.145717	0.187381	0.168301	0	0.464635	0.498392	0.178167	0	0	0	0
XM_140813.1	Cell-cell adhesion	0	0.409162	1.42975	2.0322	4.65595	0	0	0.095665	0	0.437445	0	0.01858	1.00705	0.371232	0	0	0	0.000453	0.264303	0	0	0	0	0	6.18285	0.860692	0.996077	0.652736	0	0	0	0	0.601561	1.38749	0	0.955732	1.23765	0.291627	0.861074	0	0	0	1.5612	1.52172	0.104471	1.33402	0	0
XM_125154.1	Cell-cell adhesion	0	0	0.924543	1.73763	2.64959	0	0	0.496156	0.110527	0.198485	0	0.104616	0.648061	0	0	0	0	0	0	0.228408	0.149746	0	0	1.82609	0.130709	0.816236	0.42125	0	0	0	0.116592	0.433792	1.43227	0.436708	0	1.37918	0.632824	0.986556	0.989432	0	0	1.40429	0.313869	0.22433	0	0	0	0
XM_134403.1	Cell-cell adhesion	0	0	0.56206	0.815841	0.983019	0.43133	0	0.162846	0.100506	0	0.344508	0.03889	0.480668	0	0	0	0	0	0	0	0	0	0	0.125098	0	0.405115	0.123852	0	0	0	0.658987	0.808261	0.937966	0.334226	0	0.325651	0.119161	0.612095	0.430554	0.940012	0	0.352183	0.545546	0.700594	0	0.642133	0.497876	0
XM_148245.1	Cell-cell adhesion	0	0.148511	0	0.250163	0.550673	0	0	0.450496	0.187115	0.465213	0.780359	0	0	0.431931	0.506844	0	0	0	0	0	0	0	0	0	0	0.543951	0.826688	0.022571	0.77001	0	0	0.25858	1.05693	0.687231	0	0.221547	0	0.00965	0	0	0.59996	0.852425	2.32391	1.30067	0.713408	2.30109	1.31518	0.320495
XM_148307.1	Cell-cell adhesion	0	0	0	0	0.61242	0	0	0.344733	0.235736	0.247834	0.638034	0.157302	0.458977	0.46322	0.548513	0	0	0.154044	0	0.635928	0.014299	0	0	0.021224	0	0.427981	0.084713	0	0	0	0	0.205322	0.61026	0	0	0.240098	0	0	0.176494	0	0	0	0.259488	0.418853	0.477026	1.58075	0.477857	0.330379
XM_125768.1	Cell-cell adhesion	0	0	0.084971	0.234932	1.65014	0.322985	0.69749	0.94099	0.600974	1.51635	0	0.374594	0.865422	0.742413	0.641414	0	0	0	0	0	0	0	0	0	0	1.26035	0.158959	0	0.949244	0	0	0	1.61871	0.955686	0	1.79816	0.854333	0.42191	0.786673	0	0	0.03927	0	1.08447	0.300034	2.31317	1.1549	0
XM_124524.1	Cell-cell adhesion	0.032915	0	0	0.546782	1.90986	1.37371	0	1.17173	1.79588	1.69631	0.883113	1.12618	0.37856	0	0.01236	0	0	0	0	0	0	0	0	0	0.463136	0.395862	0.423565	0.593145	0	0	0.136005	0	1.70129	1.00277	0	1.39079	0.049562	0	0.031882	0	0	0	0	0.882829	0.260798	1.27392	0.249395	0
XM_122930.1	Cell-cell adhesion	0	0	0	1.35751	0	0.367466	0	1.59981	2.17346	1.77444	1.34629	1.2432	1.56679	1.39896	0.730427	0	0	0	0	0	0	0	0	0	1.76316	1.32413	0.181166	1.19601	0	0	0.766628	0	1.49904	0.962496	0	0.493949	0	1.48038	1.16013	0	0.932092	1.25099	1.68024	1.52743	0.862733	0	0	0
XM_140484.1	Cell-cell adhesion	0.751487	0.455198	0	0	0.550423	0	0	2.30146	3.56019	2.14782	0.352904	3.10303	0.772337	1.28785	1.00244	0.573277	0.114332	0	0	0	0	0	0.415477	0.028503	0	0	0	0	0.927031	0.512541	0.201044	0	0	0	0.011321	0	0.208068	0	0	0	0	0	0	1.28948	1.00561	0	0.073141	0.55159
XM_135347.1	Cell-cell adhesion	0	0.912453	0	0.618078	0.938855	0.274509	0.389119	2.80182	3.38632	2.78189	2.23126	3.97664	2.22421	1.39403	1.79659	0	0	0	0	0.026456	0	0	0.370398	0	0	0	0	0	0.069908	0.006991	0	0	0.03818	0.084069	0.563919	0	0	0	0	0	0	0.40513	1.26197	0.628115	0.412353	0.707531	0.132814	0
XM_123291.1	Cell-cell adhesion	0	0.08352	0	0	0.557202	0	0.330548	4.43126	4.44106	4.3723	1.98365	4.44162	2.50115	2.72103	3.51057	0	0.293267	0	0	0	0	1.19047	0.613358	0	0	0.276796	0.036378	0	0	0	0.247885	0	0	0	0	0	0	0	0	0.318564	0	1.47076	0.674274	2.77635	0.229858	0	0	0
XM_128925.1	Cell-cell adhesion	0	1.02281	0.364237	0.124589	2.63788	0.28416	0.019971	4.32195	5.03451	4.26927	3.1321	5.60624	3.62846	4.01133	3.5151	0.076723	0.224165	0	0	1.06679	0	0	0	0	0	0.872118	0	0.76436	0	0	0.804705	0	0	0	0	0	0	0	0	0	0	1.39204	0	2.08727	0.415967	0	0	0
XM_128901.1	Cell-cell adhesion	0.08852	0.45477	0	0	1.57655	0.016682	0.465536	3.55361	3.09143	3.15795	2.53772	3.69324	3.20873	3.06788	3.2138	1.31242	0	0	0	0	0	0	0.048456	0	0	0	0	0.244813	0	0	0.080919	0	0	0	0.349603	0	0	0	0	0	0	2.53787	0.162986	2.93278	0.859771	0	0.046297	0
XM_123246.1	Cell-cell adhesion	0.176571	0.540786	0.823342	0.703666	3.291	1.06262	1.53526	4.72267	6.5581	5.38647	4.66871	6.62677	4.69179	3.98902	0.177443	3.48343	0	0	0	0	0	0	0	0.318324	0	0	0	0	0.248725	0	0	0	0.015817	0	0.10528	0	0	0	0	0	0	4.76382	0	1.83072	1.60604	0	0	0
XM_125103.1	Cell-cell adhesion	0	0.169053	0.629773	1.52113	2.21745	0.39969	0	3.08363	4.31083	4.18259	2.57136	3.73043	2.87258	3.20439	0.035741	0	0	1.03335	0	0	0.203058	0	0	1.01817	0.601403	0	0.297911	0	0	0	1.15438	1.76351	0.010791	0	0	0	0	0	0	0	0	2.47725	0	0.284323	0.478277	0.154744	0	0
XM_134397.1	Cell-cell adhesion	0	0	0	0	2.12521	2.20877	1.33913	1.49419	1.51623	1.22948	1.68307	1.90031	1.20927	0.856555	0.023488	0.105957	0.372852	1.19194	1.22428	0	0.787342	0.254047	0.974717	0	0.094865	0.590991	0	0	0	0	0	0	0	0	0	0.021825	0	0.224144	0.253141	0	0	0.178112	0	0	0.03632	0	0	0
XM_139092.1	Cell-cell adhesion	0	0	0.705999	0	2.2151	1.52156	1.4035	0.939324	0.47621	0.442322	2.45614	2.066	1.06578	1.04605	0.093333	0.480536	0.211022	0	0	0	0	0	0	0	0	0	0	0.269777	0	0	0.433081	0	0.468602	0	0.602685	0.473152	0.141789	0.215801	0	0	0	0.273005	0	0	0.580722	0	0	0
XM_149109.1	Cell-cell adhesion	0	0	0	0.285997	0.513426	0.879463	0.96747	0.252337	0.290778	0.1408	1.21709	0.990106	0.436979	0.306542	0	0	0	0	0.072234	0	0.039504	0	0	0.166065	0.473724	0.226567	0.467077	0.279708	0	0	0.482101	1.13808	0	0	0	0.0249	0	0.056283	0	0	0	0	0	0.085833	0	0.133462	0	0
XM_147173.1	Cell-cell adhesion	1.31495	0.318276	0.425266	0	0.148309	1.61613	0.061271	0	0	0	1.17517	0.858718	0	0	0	0.014287	0	0.639234	0.734288	0	0.961098	0.901685	0.703028	1.34367	0	0.271446	0.208608	0	0	0	0.900074	0.33377	0	0	0	0	0.44428	0.397901	0.839197	1.49902	0	0	0.185296	0	0	0	0	0
XM_133942.1	Cell-cell adhesion	2.98802	2.0978	0.358757	0.814968	0	0.702257	0.36543	0	0	0	0	0	0	0	0	0	0	0	0.598356	0.452059	0.21968	0.267922	0.929319	0	0.324676	0.511036	0	0	0.064277	0.010307	0.769887	1.34677	0	0.95384	0	0	0	5.07339	4.87753	4.72798	0	0	0.345491	0	0	0.39476	0.456839	0
XM_138632.1	Cell-cell adhesion	2.62356	0.381642	0	0.313269	0	0.289752	0.31457	0	0	0	0.287841	0	0	0	0	0	0	0	0	0	0.759665	0.146354	1.8089	0	0	0	0.163985	0.223962	1.0377	0.543339	2.81877	2.0066	0	0	0	0.48288	0	4.95738	4.585	6.35682	1.45229	0.203156	0	0	0.421548	0	0.118731	0.396408
XM_150113.1	Cell-cell adhesion	0.541989	0	0	0.898964	0	0	0	1.21533	1.21917	0.929956	0.639485	1.08391	1.07416	1.19015	0.280385	0	0	0	0	0	0	0	0	0.561254	0	0	0	0	0	1.42049	1.15114	0.484222	1.20118	0.029144	0	1.19075	1.08791	2.03967	1.9336	2.34004	0.532909	1.00978	1.72379	0.319324	0	0	0	0
XM_126566.1	Cell-cell adhesion	0	0	0	0.418886	0.673122	0	0	2.3186	1.8132	1.52504	1.79587	2.30529	1.66738	0.897121	1.20303	0	0	0.519716	0	0	0.737003	0.252444	0.067552	1.36234	0	0	0	0	0	0	0	0.215219	1.23081	0	0	0	1.04002	2.11462	1.92172	1.12575	0.571138	1.44912	1.76432	0.518876	0.354332	0	0	0
XM_128995.1	Cell-cell adhesion	0	0.814926	0	1.30486	0.503983	0	0	1.14003	1.22387	1.11473	1.51296	2.02158	1.31855	0.668525	0.613706	0	0	0.5014	0.247824	0	0	0	0	0	0	0	0	0.056023	0	0	1.55591	0.69067	0.338293	0.352943	0	0	0.551287	1.24756	1.42134	0.522997	0.214036	0.801424	1.09401	0	0	0	0	0
XM_123849.1	Cell-cell adhesion	0	0.112119	0.535515	0.677414	0.291174	0	0	0.472943	0.858776	0.73149	0.277681	0.536267	0.960754	0.080143	0.47504	0	0	0	0	0	0	0	0	0	0.369331	0	0.061268	0.498293	0	0	0.453464	0.999673	1.1389	0.290986	0	0.156366	0.686373	1.02735	0.986786	1.10857	0	1.14299	0	0.315709	0	0	0	0
XM_134772.1	Cell-cell adhesion	0	1.34604	0	0	0.831671	0	0	1.64032	1.08426	0.736506	0.706231	1.60871	1.61431	0.433857	1.03976	0	0	0	0	0	0.056137	0	0	0	0	0	0	0	0	0	0.277822	1.58834	1.1193	0.038124	0	1.26477	1.09021	1.54459	0.966397	1.47006	0.340868	1.68349	1.27659	2.27736	0.04262	0	0	0
XM_128826.1	Cell-cell adhesion	0	1.2575	0	0	0	0.719313	0	0.70936	0.309566	0.784918	0	0.020173	1.1202	0.591299	0.73223	0	0.145255	0	0	0	0.444888	0	0	0	0	0.295587	0	0	0	0	1.14491	2.21002	1.32258	0	0	0.709131	1.12544	3.30981	2.76401	2.37283	0	2.25906	2.62668	1.64001	0	0	1.22919	0
XM_125550.1	Cell-cell adhesion	0.306564	0.883955	0.074167	0.661842	0	0	0	0.837248	0.352129	0.093072	0	0	0.544293	0.845312	0.253867	0	0	0	0	0	0	0	0	0	0	0	0	0	0	0	0.617096	1.17447	0.490491	0.197131	0	0.026572	0.922945	1.00691	0.3425	0.686826	0	0.762695	1.75882	0	0	0.346608	0	0
XM_148015.1	Cell-cell adhesion	0.779794	1.74162	0	1.21426	0.0242	1.77778	1.06522	0.105181	0	0	0	0	0.823011	0	0.886068	0	0	0	0.049446	0	0	0	0.007624	0	0.432024	0	0	0.86078	0	0.379329	2.25119	3.11475	0.787016	1.23726	0	0.776921	1.17373	2.0052	1.321	2.03643	0	1.64481	1.57756	0	0	0	0	0
XM_148524.1	Cell-cell adhesion	0	0.926074	0	0.624447	0	0.46515	0.236293	0	0.354519	0	0.144856	0.05186	0.142908	0	0.090807	0	0	0	0.013558	0.303251	0.067981	0	0	0	0.785767	0.456913	0.223443	0.40867	0	0	0	0.159608	0.258686	0	0	0.149824	0.464382	0.447996	0.245116	0.712809	0	0.391974	0.22104	0.027226	0	0	0	0
XM_126902.1	Cell-cell adhesion	0	3.47447	0	3.52319	1.71965	2.48364	3.02779	0	0	0.844658	0	0	2.82361	2.14501	0.713627	1.84809	0.742096	0	0.153294	0	0	0	0.568362	0	1.39232	0	0	0	0	0	1.52407	0.161938	0	2.36153	1.55293	0	0	0	0	0.125989	0.58578	0.392168	1.26825	0.59801	0	0.173959	0	0
XM_146820.1	Cell-cell adhesion	0.682919	0.177585	0	0.32149	0.187136	0.096325	0.10524	0	0	0	0	0	0.086056	0	0	5.0794	0.530334	0.018384	0.369938	0.59368	0.231845	0.648387	0.317079	0	0.159581	0.324933	0.193115	0.322837	0	0	0.5724	0.035328	0	0	0.543557	0.422312	0	0	0	0	0	0	0	0.787291	0.730854	0	0.126037	0
XM_134025.1	Cell-cell adhesion	0	0.440862	0	1.81252	0.580347	0.139117	1.45205	2.86823	0.060528	0.664059	0	0.457168	0.819713	0	0	2.66501	0	0	0	0	0	0	0	0	0	0	0	0.006811	0	0	0	0	0.317073	0.414728	0	0.974111	0	0.695849	0	0.869739	0	0.642743	1.13074	0	0	1.65586	1.14851	0
XM_123893.1	Cell-cell adhesion	0	0.547047	0.725587	0.489808	0.499382	0	0	0.788704	0	0.340763	0	0.179575	0	0.15822	0	0	0	0	0	0	0.16857	0	0	0	0	0	0	0	0	0	0	0.058271	0.634418	0.357209	0	0.336086	0.121518	0	0.174791	0	0.437117	0	0.027067	0.300095	0.185084	0.788659	0.246335	0
XM_129543.1	Cell-cell adhesion	0	0	0.875473	1.33311	0.848688	0	0	0.761713	0.212098	0.501996	0	0.172317	0.434837	0	0	0	0.269532	0	0	0	0	0.045079	0	0.251739	0	0.042071	0	0	0	0	0	0	0	0	0.940111	0.357036	0.405175	0.443615	0	0	0	0.236411	1.03477	0	0.856452	0.88712	0.837466	1.06365
XM_124159.1	Cell-cell adhesion	0	0.286945	0.797545	1.09303	0.524687	0.264716	0	0	0	0	0	0	0	0	0	0	0.363489	0	0.058127	0	0	0	0	0	1.10874	1.04808	1.53768	0.974842	0.12086	0	0	0	0	0	1.2049	0	0	0.400742	0	0	0.147536	0.167488	0	0.44859	1.11435	2.14446	2.16761	1.56267
XM_146058.1	Cell-cell adhesion	0.032913	0	0	0.106824	0	0	0	0.029615	0	0	0	0	0	0.290312	0	0.747493	1.60731	1.20948	0.345674	0	0.624145	0.639294	0	0.055043	0	0	0.588009	0	0.562729	0.785411	0	0	0	0	2.48513	0.664602	0.212785	0	0	0	0	0	0	0	1.18745	1.73276	1.78092	1.35954
XM_126600.1	Cell-cell adhesion	0.331548	0.076465	0	0.036954	0	0	0	0	0.054229	0	0.25477	0	0.515483	0	0	0	0	0	0.208888	0.334685	0	0.763278	1.3185	0.042353	0	0	0.205118	0	0	0	0.923225	0	0.261541	0.502615	3.94378	0.692537	0	0	0	0.972802	0	0	1.13884	0	0	0.661127	0.10659	0
XM_143188.1	Cell-cell adhesion	0	0	0.182279	0	0.497077	0	0	0	0	0	0	0	0	0	1.21622	0	0.79117	0	0.616834	0.073847	0.106849	1.03426	0.910904	0.005504	0.232342	0.856669	0	1.07998	0.20533	0	1.24737	0	0	0.099052	0.83031	0	0	0	0.210829	0.64049	0.894351	0	0	0.32237	0.385581	0.193633	0.027457	0.087341
XM_123297.1	Cell-cell adhesion	0	1.92837	0.855763	0	0.481804	3.47983	0	0	0	0	0	0	0	0	2.10921	1.11802	1.32999	1.55707	2.45949	1.69359	1.5537	1.3841	2.14079	1.45529	2.84719	2.71056	1.86539	2.25318	0.907099	0	0	0	0	0.474648	0.423341	0	0	0	0	0	0	0	0	2.34463	1.30716	2.50391	1.9204	0.677183
XM_146821.1	Cell-cell adhesion	0	0	0	0	0	0.03603	0	0	0	0	0	0	0	0	1.1822	2.39199	0.985803	1.91412	2.49263	1.14929	1.52221	0.875262	1.65572	1.01935	0.592492	0.859745	0.956129	0.746664	0.615165	0.454546	0	0	0	0.636239	0	0.481784	0	0	0.268214	0	0.419763	0	0	1.68275	1.70494	1.68476	1.67298	1.08512
XM_123213.1	Cell-cell adhesion	0	0	1.15806	0.456335	0.366679	0	0	0	0	0	0	0	0.299726	0.201147	1.37681	0.454621	0	0.526277	0.75975	0.803298	0.95408	0.396057	0.781151	0.561328	0.024333	0.950687	0.911853	0	0.682844	3e-06	0	0	0.340373	0.259672	0	0.185273	0	0	0	0	0	0	0	0.798996	0.251993	0.569824	0	0.424405
XM_123215.1	Cell-cell adhesion	0	0	0	0.833272	0.147834	0	0	0	0.01732	0.34746	0.033161	0	0.140303	0.429377	1.41252	0	1.43142	1.35248	2.06456	0.096096	1.17932	0	1.18047	1.38566	0	1.04201	0.881866	0	0.960751	0.277985	0	0	0.904602	0.567938	0	0.285319	0	0	0	0	0	0	0	1.24085	0.933006	0.461408	0	0.506952
XM_127944.1	Cell-cell adhesion	0	0	0	0	0	0	0	0	0	0.803685	0	0.001507	0.17004	0	1.82156	0.966253	1.94311	2.28293	2.38889	0	0.78764	0.982849	1.673	1.75966	0	1.04298	0.140445	0	0.791406	0.446456	0	0	0	0	0.756697	0	0	0	0	0.72785	0.610214	0.033673	0	0	0.274356	0	0	0.665281
XM_122730.1	Cell-cell adhesion	0	0.310154	0	0.434494	0	0.390512	0.189926	0.223589	0.165665	0	0	0	0	0	3.10833	2.91825	3.07897	3.52952	4.19777	1.16668	2.36959	1.62355	3.36834	0	3.40908	3.5748	2.74632	3.01332	1.85656	0	1.04047	0	0	0	1.78426	0.03532	0	0	0	0.466424	0	0	0	0.618835	0	0	0	0
XM_136111.1	Cell-cell adhesion	0	0	0.765382	0	0.170439	0	0	0	0	0.258231	0	0	0	0.233599	1.9841	2.31629	3.23409	2.80031	3.49295	2.57403	2.77942	2.24765	2.90238	2.28403	2.7537	3.24025	2.0052	2.16379	1.83126	1.15919	0.712519	1.12553	0	0.275428	0.02433	0	0	0	0	0	0	0	0	0.435445	0	0	0	0
XM_127931.1	Cell-cell adhesion	0	0	0.370394	0	0.54564	0	0	0.579689	0	0	0	0	0	0.175084	1.79328	0.80371	1.09618	2.00179	2.06113	3.13546	2.57228	2.0162	2.34075	2.3661	0	0.495353	0.691687	0.558529	0.679051	0.428883	0.485127	0	0	0	0	0	0	0	0	0.059399	0	0	0	0.182676	0.261588	0.046635	0	0.345977
XM_139187.1	Cell-cell adhesion	0	0	0	0	0	0	0	0	0	0.319339	0.005402	0.015944	0	0	0.67966	2.19691	1.09383	2.06977	2.3479	2.53858	2.58429	3.0241	1.99742	1.17352	0.225448	0	0.499519	0.472882	0.905228	0.550256	0	0	0	0	0	0.065607	0	0	0	0	0	0	0.421023	0.991672	0.794541	0	0.439804	1.06129
XM_127945.1	Cell-cell adhesion	0	0	0	0	0	0.085871	0.223665	0	0	0.480604	0.212861	0	0	0.279478	0.853825	1.7602	1.43827	1.87317	2.27126	1.12358	1.90213	1.7694	1.93751	1.50547	0.514485	1.52087	0.773567	0	0.634291	0.460032	0	0	0.189034	0	0	0	0	0	0	0	0.400933	0.123301	0	0	1.15694	0	0	1.30163
XM_122815.1	Cell-cell adhesion	1.01955	0	0	0.182111	0	0	0	0	0	0	0.119442	0.702678	0	0	2.14332	2.45912	2.80608	3.05103	3.83769	2.84891	3.07876	2.50948	3.42354	2.6116	1.98965	1.84056	1.74625	0.447848	0.730105	0	0	0	0	0	0	0.315771	0	0	0.57971	0.01642	0.084284	0.857946	0	2.23452	0	0	0	0
XM_123574.1	Cell-cell adhesion	0	0	1.50519	0	0	0	0	0	0	0	0	0	0	0.487239	2.9878	3.47481	3.75341	4.20916	4.6654	2.9405	3.53428	2.9931	3.42805	2.97926	2.08837	2.62927	2.66337	0.953887	0.194531	0	0	0	0	0.135259	0	0.522647	0	0.647153	0.310592	0.337599	0.445794	0.232265	0	1.24102	0	0	0	0
XM_130847.1	Cell-cell adhesion	0.117653	0.494884	0.771135	0	0	0	0	0	0	0	0	0	0	0	3.11987	2.14271	3.02291	2.76884	3.89449	2.50957	3.82463	1.84257	3.341	1.58862	0.793404	2.61491	1.59085	0.628023	1.2631	0	0.038776	0	0	0.780488	0	0	0	0	0	0.451588	0	0	0	0.101197	0	0	0	0
XM_127786.1	Cell-cell adhesion	0.544525	0	0.607356	0.991197	0	0.261215	0	0	0	0	0	0	0	0.044606	1.74005	1.99666	1.40593	2.78309	2.50626	1.48186	2.77647	2.03991	2.80802	1.89702	0.507702	1.07414	0.509015	0.145452	0.191216	0	0.227288	0	0.443949	0.145609	0.628117	0	0	0.189649	0	0	0	0	0	0	0	0	0	0
XM_125203.1	Cell-cell adhesion	0	0	0.719258	1.33213	0	0	0	0.64862	0	0.279977	0	0	1.55651	1.5031	1.92311	2.27135	2.07898	1.98505	2.58667	1.58041	2.07472	1.76058	2.43495	2.01086	0.009443	1.68657	0.897303	0.12381	0.169367	0	0	0	0	0.315852	0	0.534937	0	0	0	0	0.180745	0.004382	0	1.18923	0	0	0	0
XM_134758.1	Cell-cell adhesion	0	0.032457	0	0.012346	0	0.56166	0.701485	0	0	0	0.008094	0	0.274679	0.213601	2.0051	2.39568	2.51106	2.70412	3.25447	2.4278	2.39134	1.29043	1.5776	0.36196	0	1.21804	0.220599	0	0.144125	0	0	0	0.033697	0.195654	0	0	0	0	0	0.176084	0	0	0	0	0	0	0	0
XM_124133.1	Cell-cell adhesion	0	0.329765	0	0.448037	0	0.418128	0.234981	0	0.101828	0.049705	0.357446	0.140325	0.123746	0.455605	0.649838	0.780947	1.60545	1.32034	1.92275	1.25692	1.61233	0.697023	1.43749	0.233143	0	0	0	0	0	0	0	0	0.176813	0	0	0.361032	0.045353	0	0	0	0.01557	0	0	0.152339	0	0	0.209644	0
XM_124440.1	Cell-cell adhesion	0	0	0	0.592849	0.57715	0.146751	0	0.173326	0	0.502377	0	0.635017	0.066683	0.985371	1.53412	0.560496	1.83118	2.20287	3.0748	1.51643	2.05756	1.22322	1.70629	2.34364	0	0.345176	0	0.273696	0	0	0	0	0	0	0	0	0.599791	0.564533	0.541107	0	0	0	1.96181	0.313753	0	0.114975	0	0
XM_149446.1	Cell-cell adhesion	0	0	0	0.18559	0.475716	0.330897	0.208687	0	0	0	0	0	0	0.052662	0.556632	0.732654	1.77202	1.37261	1.85351	3.05861	2.24504	1.09964	1.91086	1.66388	0	0.208692	0.672688	0	0.22693	0.067643	0	0	0.112072	0.342151	0	0	0	0	0	0.549491	0	0	0	0.068236	0	0.212045	0	0
XM_132034.1	Cell-cell adhesion	0	0.599998	0	0.077543	1.8012	1.65112	0.520969	0.631264	0	0	0.05933	0	0.011338	0	1.85508	1.50367	0.972942	1.71266	2.64371	1.16653	2.01661	2.18512	2.03022	2.02941	0	0.881073	0.365914	0	0	0	0	0	1.38272	0.721359	0	0.818916	0	0	0.209315	0	0	0	0	0	0.215313	0.756911	0.397174	0
XM_132803.1	Cell-cell adhesion	0	0.281103	1.30362	0	3.59017	0	0.532611	0.646863	1.78256	2.18004	0	0	0.899576	0.376703	1.77347	1.76833	2.12767	3.58355	2.76184	3.14659	3.70239	2.00154	2.9477	2.25003	0	0.792298	0.619739	0	0	0	0	0	0	0.706379	0	0	0	0	0.280565	0	0	0	0.073799	0	0	0.07203	0	0
XM_139350.1	Cell-cell adhesion	0	0.075659	0.706784	0	0	0.057603	0	0	0.204829	0	0	0	0	0	0.833076	0.955422	1.27786	1.46761	2.5365	1.97208	1.23681	0.968386	1.8298	0	0	0.194396	0	1.40264	0.628718	0.48829	0.437037	0	0	0	0	0	0	0	1.37137	0.354379	0.57166	0	0	0.020516	0	0.015701	0.616158	0
XM_139351.1	Cell-cell adhesion	0	0.389905	0	0.224226	0.43923	0.374485	0.414554	0	0	0	0	0	0.064546	0	0.668048	1.20078	1.62621	1.28999	2.34601	0.841506	1.28851	1.38063	1.91269	0.41746	0	0	0	1.64287	0	0	0.833139	0	0.545765	0.498319	1.25657	0	0	0	0	0.007814	0.086456	0	0	0	0	0.047447	0	0
XM_147289.1	Cell-cell adhesion	0	0.961763	0	1.28437	0	0.316581	0.386138	0.494538	0	0	0.491056	0	0	0	1.04109	1.28041	0	0.563215	1.39509	1.73386	1.25999	1.14806	1.58199	0.112016	0	0	0	0.853752	0	0.311677	0	0	0.081352	0.247688	1.27904	0	0	0	0	0.052962	0	0	0.571982	0	0	0.388779	0.422776	0
XM_136859.1	Cell-cell adhesion	0	0.279517	0	2.94118	0	0.527432	0	0.029581	0	0	0	0	0.160558	0	1.71598	1.92596	1.94974	1.80689	2.12668	1.56573	2.39371	2.2029	2.14867	0.734646	0.778281	0.636692	0	0	0	0	0	0	0	0	0.861782	0	0.552477	0	0	0	0.866041	0.643714	0	0.083567	0	0.086529	0	0
XM_150224.1	Cell-cell adhesion	0.108325	0	0.08327	0	0.466384	0	0	0	0.68707	0	0.236366	0.257397	0.075488	0.444549	0.7346	0.152479	0.88798	0.79239	1.13648	0.936929	1.25182	1.10864	0.799918	0.492065	0	0.32379	0	0	0.8024	0.688462	0	0.308766	0.057811	0	0	0	0.537424	0	0	0	0.240532	0	0	0	1.13862	0	0	1.16605
XM_142105.1	Cell-cell adhesion	0	0	0.446917	0	0.175497	0	0	0	0.273012	0	0	0.212825	0.023257	0.492869	0.320646	0.658147	0	1.26537	1.12129	0.522716	1.55489	0.873061	1.63047	0.648164	0	0	0.117916	0	0.220533	0.405539	0	0.095497	0	0.580042	0	0	0.075311	0	0.794118	0	0.078459	0	0	0.374091	0.485544	0	0	0.402321
XM_129033.1	Cell-cell adhesion	0.383184	1.00057	0	0.710854	0.651303	0	0	0.337447	0.347774	1.0109	0	1.64008	1.01647	1.37062	0.916386	1.00422	1.07894	1.64864	2.1699	0.51593	0.871941	0	0.983	1.05908	0	0	0	0	0	0	0.647084	0.75071	0	0	0	0.121375	0.392389	0.975782	1.34943	0	0	0	0.278575	0	0	0	0	0
XM_125148.1	Cell-cell adhesion	0.036526	0.251362	0.417989	0.160316	0.623725	0.369488	0.376782	0	0.367959	0.079875	0.212844	0.99443	0.419126	0.920351	0	2.25859	2.02392	2.95862	3.4644	0	0.789417	0	2.00689	0.06622	0	0	0	0	0.224309	0.139547	0	0	0.160249	0.204794	0	0.339708	0	0	0.937266	0	0	0	0	0	0.352868	0	0	0
XM_127841.1	Cell-cell adhesion	0	0	0	0	0.27755	0.048891	0.09137	1.31026	0.793947	1.10817	0	0	0.367738	0	0.639924	2.25326	2.1616	1.72874	1.69248	0.204958	1.0502	0	1.71006	0.405168	0.854956	0.673609	0.245346	0.119752	0.012809	0	0	0	0	0	0.374351	0	0	0	0.151552	0	0	0	0	0.761658	0	0.040196	0	0
XM_124001.1	Cell-cell adhesion	0.671356	0	0.140624	0.053601	0	0.659509	2.44977	1.26161	0	0	0	0	1.48316	1.49806	1.96019	0.701569	1.24872	1.3788	1.97869	2.1897	1.62009	0.482036	1.6832	1.11125	1.73479	1.68406	1.27042	0.003321	0	0	0	0	0	0	0.832368	0	0	0	0	0	0	0	0	0	0	0	0	0
XM_132829.1	Cell-cell adhesion	0	0.204159	0	0.069368	0	0.317416	0.175795	0.210442	0	0.542698	0	0	0.223512	0.516899	1.20468	0	0.552151	0.970217	0	1.45324	1.42339	1.43125	1.1677	3.85636	0	0	0	0	0.189318	0	0	0	0.277986	0.191629	0	0	0	0.277139	0.253529	0	0	0	1.99804	0.157505	0.091868	0	0	0
XM_129984.1	Cell-cell adhesion	0	0	0.501327	0	0.416832	0	0	1.13641	0	0.331344	0	0.589207	0.575716	0	0.431344	1.46823	0.736241	0.92668	0.785121	0	1.43831	1.37438	0.470421	2.59385	0	0	0	0	0.798393	0.226651	0	0	0	0	0	0	0	1.18572	0.813064	0	0.22782	0	0.292401	0.553935	1.74909	0	0	1.10867
XM_123568.1	Cell-cell adhesion	0	0	0	0	1.26016	0	2.36321	1.78841	2.1318	3.41332	3.14177	2.61233	1.66272	1.82489	0.674281	0	0	0.703875	0	0	0	1.41088	0	6.31167	0	0.116415	0.386459	0	1.16078	0.567828	0	0	0.240045	0	0	0.015594	0	0	0	0	0.5189	0	0	1.25347	3.68659	0.161965	0	1.6119
XM_143025.1	Cell-cell adhesion	0.293999	0	0.170361	0	0.169944	0	0	0	0.146882	0.202656	0	0.028291	0.245779	0.699198	0	0	0	0.41428	0	0.133255	0.712357	0.870845	0	0.700206	0	0	0	0	0.659708	0.502262	0	0.103903	0.334937	0.791937	0	0	0.355774	0	0.382647	0.019507	1.12041	0	0	0.183637	1.23624	0	0	1.3828
XM_148992.1	Cell-cell adhesion	0	0	0.781577	0	0.186	0	0	0	0.515877	0.426932	0.325661	0.499581	0.067421	0.779835	0.012518	0	0	0.377933	0	0	0.684101	0	0.064947	0.561653	0.31179	0	0.163705	0	0	0	0.078687	0.398068	0.606324	0.71895	0	0.17759	0.415223	0	0.302529	0	0.41697	0	0	0.583709	0.386932	0	0.348359	0.02353
XM_139122.1	Cell-cell adhesion	0	0.037247	0.214364	0	0	0.037124	0	0	0.176157	0.241021	0.198236	0	0.003214	0.75214	0.170962	0.383337	0	0.542432	0	0.552355	0.825959	0	0	0.297897	0	0	0	0	0.104452	0.03011	0	0.353774	0.631206	0.123719	0	0	0.286696	0	0	0	0.530901	0	0	0.708467	0.483953	0.575978	0.230632	0.288086
XM_122028.1	Cell-cell adhesion	0	0.078771	0.148662	0	0.217626	0	0	0.002131	0.315095	0.360337	0.51145	0.049417	0	0.321816	0	0	0	0.364956	0.594186	0.687595	0.417694	0	0	0.249242	0	0	0	0	0	0	0	0	0.075373	0.166279	0.755882	0	0.008957	0	0	0	0.665815	0	0.377915	0.489257	0.067503	0.398845	0.976541	0.009413
XM_146323.1	Cell-cell adhesion	0	0	0.534539	0	0.186361	0	0	0	0	0.068821	0	0.193218	0	0.910494	0.988258	1.15789	0.136531	0	0.562143	1.29892	1.05937	0	0.468026	0.084145	0.417682	0.271301	0.171385	0.895637	0	0	0.068576	0	0	0.239272	0	0.40175	0	0.62935	0.827613	0	0	0	0.44218	2.11333	1.03626	0.790304	1.41452	0
XM_134149.1	Cell-cell adhesion	0	0	0.557232	0.239941	0.552132	0	0	0	0.061589	0.380245	0	0.315198	0.177546	0.34207	0.822933	0.014006	0	0	0	0.95065	0.46761	0	0	0	0.432608	0.695015	0	0	0	0.1	0	0	0	0.382803	0	0.237795	0.242974	0.930873	0.825015	0.37018	0	0	0.599228	1.50838	0.440269	0.715863	0.657037	0
XM_155828.1	Cell-cell adhesion	0	0	0	0	0	0	0	0.509989	0.100486	0.190798	0.307484	0	0.150363	0.374778	0.094939	0	0	0.313647	0	0	0.000549	0	0	0	0.0715	0.09536	0	0.039404	0.240094	0.390439	0	0	0.19681	0	0	0.61113	0	0.982132	0.247702	0	1.31841	0.544147	0.079668	3.03042	0.901937	0	0	0.462402
XM_132038.1	Cell-cell adhesion	1.16886	0.308501	0	0.515621	0	0.300659	0.512595	0	0	0	0	0	0.675734	0.310077	0.421074	0.444676	0	1.90836	0.751913	0.866049	0.300561	0.885241	0	0.250914	0	0	0	0	0	0	0	0	0	0.310252	0	0.176381	0	0.609318	0	0	2.35201	0	0.042911	1.97046	0	0	0.040896	0
XM_148729.1	Regulation of neurotransmitter levels	0.670532	0.022803	0	0	1.07799	0.276485	0.278445	0.503196	0	0	0	0.336729	0	0	0	1.06517	0.880872	0	1.08075	0	0	0.452081	0	0.18188	0.580755	0.590087	0.325267	0.429874	0.087368	0.333497	0	0.230712	0.239657	0	3.8285	0	0	0	0	0	0	0.340638	0	0	0	0.178698	0.663782	0.869987
XM_147265.1	Regulation of neurotransmitter levels	2.14238	2.11906	1.05421	0.171734	1.19521	0.781118	0	0.309782	0.111282	0	0	0.442566	0.526263	0.373492	0	0	0.326148	0.139994	0.45408	0	0.116387	0	0	0	0	0	0	0	0	0	0.063929	0	0	0	0	1.09288	0.195226	0.344685	0.798011	0.074296	0	0	0.642541	0	0	0.469425	0.528008	0
XM_123533.1	Regulation of neurotransmitter levels	0	1.15673	0.678648	0.031731	1.18603	0.508564	0.180246	0.166135	0	0	0.35198	0	0	0	1.29175	0.280048	0.306505	0.752386	1.33143	0.685052	0.822139	0.756583	0.54971	0	0	0	0	0	0	0	0.300003	0	0.183066	0	0	0.617751	0.268745	0.021298	0.049357	0	0	0.405752	0.952632	0	0	0.310335	0	0
XM_125983.1	Regulation of neurotransmitter levels	0.971653	1.12773	1.15143	0	1.38732	0.419277	0.291806	0.398152	0	0	0	0	0	0	1.77215	0.854355	0.950394	0.669073	1.53879	0.471795	1.00267	1.24693	1.06432	0.098396	0	0	0	0	0	0	0.395527	0	0	0	0.549604	0.327378	0.33051	0	0.253487	0	0	0.269138	1.36426	0	0	0.409113	0	0
XM_140284.1	Regulation of neurotransmitter levels	0.7939	0.969676	1.07638	0	1.49768	0	0	0	0	0.208149	0	0	0	0.220745	1.69329	0.404683	0.680734	1.01283	1.10204	0	1.31974	1.3741	0.580291	0.315105	0	0	0	0	0	0	0.857912	0	0	0	0.455637	0.32	0.384213	0.022976	0.545573	0	0	0.122932	0.241443	0.005707	0	0	0	0
XM_137261.1	Regulation of neurotransmitter levels	0	0.009234	1.09689	0.275921	0	0	0	0.227725	0.251235	0	0	0.343126	0.051154	0.492458	0.885725	0	0.72373	1.44687	0.951989	0.752237	2.26997	0	0.836561	0.800901	0	0.719687	0	0	0.284628	0	0	0.168078	0	0	0	0	0.347256	0.117782	0.709914	0	0.180389	0	1.03008	0.462157	0.40181	0	0	0.100843
XM_122085.1	Regulation of neurotransmitter levels	0.342006	0	0	0.4046	0.105068	0	0	0	0.416576	0.593016	0	0.984512	0.879181	0.659187	0.432227	0	0.493059	0.973645	0.937904	0.685851	1.10308	0.098508	0.248218	0.532348	0.177423	0.144259	0	0	0	0	0	0.044352	0	0.358591	0	0.068126	0.145051	0	0.043342	0	0	0	0	0	0.05335	0	0	0
XM_129585.1	Regulation of neurotransmitter levels	0	0	1.30475	0	2.66558	1.96732	2.90186	1.49462	0.846885	2.30067	2.63713	2.79849	1.97931	2.73276	1.47523	2.67082	2.85533	3.09892	3.02356	2.984	3.90075	4.02762	2.82294	2.25573	0	0	0	0	0	0	0	0	0	0	0	0.403719	0	0	0.729424	0	0	0	0	0	1.16019	0.024097	0	0.356538
XM_127922.1	Regulation of neurotransmitter levels	0	0	1.82219	0.394579	2.11269	0	0.285973	0.692345	0	0	0	0	0.756474	0	2.75173	2.56391	2.47898	2.66161	3.30115	3.87692	4.04373	0.943656	2.96749	0.820311	0.427212	1.98821	0.965658	0.171712	0.366741	0.055354	0	0	0	0.475707	0	0	0.951647	0	0	0	0	0	0.389761	0	0	0	0	0
XM_123846.1	Regulation of neurotransmitter levels	0.669195	0	0	0	0	0	0	0.055736	0	0	0	0	0	0	3.64883	5.73972	4.39189	4.42896	4.33264	4.17247	4.28901	3.62511	3.88301	0.16588	0.837476	2.82297	1.66604	0.287741	0.686745	0	0.230764	0	0	0	0	1.07766	0	0.060039	0	0	0.88967	0.43683	0	2.61504	0	0	0	0
XM_137306.1	Regulation of neurotransmitter levels	0	0.674122	0	0.829946	0	0.430103	0.310244	0	0	0	0	0	0	0.067752	3.13632	4.37332	3.76925	3.49706	3.93893	3.95607	3.2799	2.36721	3.67128	0	0	1.90849	0.501279	0	0.434372	0	0	0	0	0	0.115444	0.078941	0	0	0	0.063237	0	0	0	1.4468	0	1.05319	1.16657	0
XM_127056.1	Regulation of neurotransmitter levels	0	0.872184	0	0.957575	0	0.967041	0.867117	0.822885	0	0	0.298472	0	0	0	1.77905	2.16084	1.2445	2.38628	2.82402	2.39465	2.17279	1.68787	2.57425	1.10828	0.357894	0.679735	0	0	0.378999	0.501257	0	0	0.019368	0.788008	0	0	0	0	0	0	0	0	0.182952	0	0	0.123328	0.257165	0
XM_124539.1	Regulation of neurotransmitter levels	0	0.998039	0	0.515684	0	0.435079	0.488551	0	0	0	0	0	0	0.940566	3.1259	3.48635	3.81365	4.08787	4.61595	3.09559	4.02835	4.19499	4.3711	4.49285	0.713852	1.5259	1.71942	0.807589	0.518556	0	3.40099	0	0	0	0	0.633628	0	0	0.853927	0	0	0	0	0	0	0.182261	0.269716	0
XM_124470.1	Regulation of neurotransmitter levels	1.01508	0	1.02079	0	0	0	0	0	0	0.151329	0	0	0.109714	0.418578	2.89254	2.80382	3.60731	3.29734	4.31905	2.81673	2.82494	1.78299	3.22849	2.25391	0.905174	1.67868	0	0	0	0	0	0.346223	0	0.010615	0	0	0.087588	0	0	0	0.568287	0	0.621024	0.497958	0.149406	0	0	0.696049
XM_128796.1	Regulation of neurotransmitter levels	0.033465	0	0.410769	0	0	0	0	0.06303	0	0	0.618599	0	0	0	1.79731	2.12183	2.29742	3.0493	3.58995	2.78161	3.22394	1.87832	2.99081	2.7016	0	0.852595	0.533225	0	0.388487	0	0.063009	0	0.399221	0.400189	0	0	0	0.701427	0	0	0.55621	0	0.031381	0.058825	0	0	0	0
XM_130450.1	Regulation of neurotransmitter levels	0.011497	0	1.35626	0	0	0	0	0.674635	0	1.00923	0	0	0	1.60198	4.41375	3.81625	4.77632	5.06151	5.42155	5.07531	5.19255	4.74074	4.82206	4.90033	0.385818	1.41665	0.45303	0	0.32077	0	0	0	0	0	0	0	0	1.03564	1.66495	1.0721	0.06326	0.19238	0	0	0	0.996868	0	0
XM_133262.1	Regulation of neurotransmitter levels	0.480002	0	0.330084	0.427834	0	0	0	0.937903	0	0	0	0	0	1.29712	2.66228	3.12106	2.92335	3.21211	4.99817	4.23823	4.63592	3.97535	4.62144	2.14106	0	0.626248	0.559554	0	0.382856	0.279333	0.71025	0	0	1.32217	0	0	0	0	1.22355	1.59505	0	0	0	0	0	1.80698	1.08652	0
XM_123772.1	Regulation of neurotransmitter levels	0.191533	0.406367	0	0.270179	0	0.389751	0.338384	0.896204	0	0	0	0	0	2.83926	2.292	2.53512	2.58883	3.60064	3.72354	2.77018	3.48714	2.61201	4.19131	0	0.555274	1.8563	1.0975	1.26076	0	0	1.04668	0	0	0	0.826889	0	0	0	1.22232	1.67336	0	0	0	0	0	0.060807	0	0
XM_123995.1	Regulation of neurotransmitter levels	0.452496	0.147361	0	0	0	0.092822	0.2774	1.08938	0	0	0	0.652678	0	1.62993	2.36916	1.37395	3.03177	3.68985	3.24445	1.04624	1.66918	2.65872	2.908	0.115462	0.114677	0.973508	0.013398	1.77659	0	0	1.97659	0	0	0	0	0.222329	0	0	0	0	0	1.94911	0	0	0.427535	0	0	0
XM_139906.1	Regulation of neurotransmitter levels	0	0	0.252319	0.047046	0.280192	0.067256	0	0	0	0	0.260529	0	0.143637	0.614228	0.095496	0.134052	0.106067	0.629644	0.433535	0	0.467518	0.788626	1.02053	0	0.448112	0	0	0	0	0	0	0	0.334256	0.161267	0	0	0.344036	0	0	0	0.318546	0	0	0.634904	0.10146	0	0.140947	0.132333
XM_133486.1	Regulation of neurotransmitter levels	0	0.691513	0.789675	0.663444	0	0.566626	0.519981	0	0	0	0	0	0.71081	0	1.17618	0	0.864573	0	0	1.15499	3.71787	3.8517	0.710117	0.303479	0	0.406795	0.769121	0	0	0	0.661008	0.071883	0	0	0	0.122099	0.017753	0.764054	1.67817	0	0.652909	0	1.07689	0	0	0	0.015218	0
XM_123152.1	Regulation of neurotransmitter levels	0	0	0	0	0.498201	0.436691	1.5996	1.04842	0.79005	0.591808	0.233805	1.13256	0	0.20107	1.34363	0	0	0.661069	0	0.067258	1.81553	1.62401	0.73773	0.096081	0.685708	0.176553	0	0	0	0	0	0	0.515092	0.900871	0	0	0	1.09089	1.04298	0	0.282959	0.007088	0.813295	0	0	0	0.027915	0
XM_124251.1	Regulation of neurotransmitter levels	0	0	0	1.07441	0.152656	0	0	0.188551	0	0	0.179129	0.253577	0.801041	0.004428	1.45941	0.037346	0.050977	0	0.957336	0	0	0	0	0.041249	0.778353	0.652743	0	0	0	0	0	0	0.763539	0.267138	0.404682	0.75118	1.51748	0.65433	0.246565	0.41805	0.109211	0.947544	3.43947	0	0	0	0.310521	0
XM_141552.1	Regulation of neurotransmitter levels	0	0.131307	0	0.29606	0	0.41479	0	0	0.968975	0.334792	0.294189	0	1.1803	1.78101	0.236036	0.124053	1.03609	0.816121	1.17353	0.898011	0.822387	0.422752	0.347722	0.274774	0.011104	0	0	0	0	0.109859	0	0	0	0.102937	0.690158	0	0	0	0	0	0	0	5.30257	0	0	0.633008	0.237787	0
XM_138956.1	Regulation of neurotransmitter levels	0	0	0	0.427011	0.052092	0.156402	0.080925	0	0.203074	0.260086	1.0575	1.20191	0	1.01713	0	0	2.41578	0	0	0	0.295718	0.090389	0	0.573978	0	0	0	0	0.347108	0.051201	0	0.185532	0	0	0.047151	0	0	0	0.0177	0	0.464666	0	0	0.136272	0.472978	0.327301	0	0.782142
XM_122235.1	Regulation of neurotransmitter levels	0.167795	0	3.06363	0.750788	0.684883	0	0	2.15331	1.60431	1.24175	1.14017	1.49091	0.555746	0	0	1.57713	0	0	0	0	1.71436	0	0	0	0	0	0	0	0	0	1.5364	0.4694	0.496959	0	0	0.192741	0	1.42829	1.11175	4.36511	0.035934	0.050328	0	0	1.29488	2.44179	2.22739	1.4669
XM_135807.1	Regulation of neurotransmitter levels	0	0.171184	1.37361	1.30197	0.065189	0	0	0	0.468767	0.152336	0	0	0.291917	0	0	0	0	0	0	0.471532	0.481881	0.169385	0.836147	0.80962	1.04014	0.983398	0.825491	0.827253	0	0	1.43655	1.84924	0.862126	0.849148	0	0.098611	0.008217	4.16129	3.82735	5.26504	0	0.159948	0	0	0	0	0	0
XM_122525.1	Regulation of neurotransmitter levels	1.14252	0.000318	0.171653	0.326007	0.047662	0.605034	1.61551	0	0.765523	0.527222	1.03489	0.504927	0.102139	0	0	0	0	0	0	0	0	0	0	0	0	0	0	0	0	0	0.418469	0.325273	0.218776	0	0	0.546779	0.623254	1.09413	1.35611	0.953456	0	0.710854	0.045172	0.595224	0	0.949847	0.521732	0
XM_124064.1	Regulation of neurotransmitter levels	0	0	0.157861	0.603532	0.361805	0.514753	1.06916	0	0.107376	0.203689	0.740935	0.533027	0.563306	0	0.204333	0	0	0.021201	0.143386	0	0	0	0	0.664307	0	0.155766	0	0	0	0	0.617913	0.530267	0.131259	0.169501	0.294983	0.014242	0	0.144428	0	0	0	0	0.267526	0.055781	0	0.21997	0	0
XM_135367.1	Regulation of neurotransmitter levels	0	0.169773	0.289984	0.544757	0.312896	0.406102	0.896729	0	1.30458	1.36167	0	1.14073	0.580754	0	0	0	0	0	0	0	0	0	0	0	1.07957	1.51025	2.17798	1.2987	1.60433	0	1.53505	1.04989	0	0	0.030641	0.670939	0.280191	0	1.2837	0	0	0	0	0.612089	0	0.845245	0	0.133306
XM_122137.1	Synaptic transmission	0.394052	0	0	0	0	0	0	0	0	0.170668	0	0	0	0	1.37373	1.2781	1.01273	2.23255	2.19207	0	0.278573	2.62738	2.01157	0	0	0	1.38175	0.824381	1.32113	0.632056	4.51332	2.93447	0	0.025878	0	0	0	0	0	0	0.132266	0	0	1.76522	1.13169	1.73834	1.82093	1.43712
XM_149555.1	Synaptic transmission	0	0.135887	0	0.07447	0.168046	0	0	0	0	0.278404	0	0.03717	0	0.24536	0.163793	0	0	0.091947	0.052276	0.050253	0.688227	0	0.920134	0	0.166172	0.606695	1.2038	0.116591	0	0	0.502085	0.073978	0.468773	0.065632	0	0.225406	0.415823	0	0.050834	0	0	0	0	1.06827	0.146111	0.141841	0	0
XM_125833.1	Synaptic transmission	0	0.271734	0	0.443369	0	0.14526	0.165486	0.026484	0	0	0	0	0	0	0.143728	0.492281	3.24997	4.33798	0.25716	0	0.105339	0.539192	4.24646	0	0	1.29448	1.10895	0.831543	0.313813	0	0.593866	0	0	0.118524	0.943393	0	0	0	0.103383	0.01992	1.04642	0.137605	0	4.69386	1.81639	0	0	0
XM_143116.1	Synaptic transmission	0	0.37979	0	0.151997	0	0.136531	0	0	0	0.00815	0	0	0	0.741497	0.350927	0	0.509987	0.800895	0.952035	0.714834	1.0257	0	0.329004	0.473765	0.376339	0.256464	0.124263	0	0.103421	0.333213	0	0	0	0	0.669795	0	0	0.063991	0.089204	0	0	0	0.67832	3.41243	2.79272	0.403974	0.840847	0
XM_137894.1	Synaptic transmission	0	0	0	0	0	0	0	0	0	0	0	0	0	0.088787	1.87875	0.616653	0.9003	0.450408	1.5471	0.770463	0.40417	0.505962	1.28181	0.587117	0.77463	0.359894	0.393745	0.311728	0.330085	0	0.4741	0.398897	0.272561	0	1.0343	0.933939	0	0	0	0	0	0	0.55324	1.42023	0.413059	1.83439	2.11826	0
XM_134934.1	Synaptic transmission	0	0	0.806996	0	0.24595	0	0	0	0	0	0	0	0	0.326726	0.404646	0.168974	0.190466	0.291578	0.476388	0.405255	0.253511	0.069125	0.506573	0.212724	0	0	0	0	0	1.11096	0.082964	0.035622	0	0.232328	0.232217	0	0.018109	0.257868	0.434507	0	0	0.15273	0	0	0	1.54006	0.562493	0
XM_139942.1	Synaptic transmission	0.484526	0.246536	0	0.604852	0	0.24909	0	0.206393	0	0	0.736703	0	0	0	0.36516	0	0.230891	0	0.744767	1.99527	0	1.20344	0.992824	0	0.193327	0.19206	0	0	0.147809	0.02806	0	0	0.828842	0.852939	0	0	0	0.56307	0	0	0	0.550756	0.795454	0	0.684578	0.985938	0.794492	0
XM_125044.1	Synaptic transmission	0.293706	0.607675	0	0.868794	0	0.485139	0.162233	0.544019	0	0	0.646899	0	0	0	0.680798	0.360409	0.407486	0	1.4791	1.53167	0	0.988622	1.49206	0	0.321854	0.143401	0	0	0.148339	0	0	0	0.457866	0.93523	0.084341	0	0	0	0	0	0	0	1.21539	0.672645	0	0.691358	1.79323	0
XM_130738.1	Synaptic transmission	0	0.341384	0	1.20323	0	1.00351	0.973475	0.251161	0	0	1.06368	0	0	0	0.972464	0.4477	0.351877	0.306161	1.68633	1.96475	0.770072	0.944236	2.0428	0	0.107867	0.818921	0	0	0.129966	0	0	0	1.27468	1.11967	0	0	0	0	0	0.131751	0	0	1.07786	0	0	0.757517	1.12718	0
XM_123999.1	Synaptic transmission	0.981859	0.086892	0.27118	0.124488	0	0.122183	0.093886	0.300154	0	0	0.928076	0	0.230712	0.268574	0.947892	0	0.971143	0.845887	1.42039	0.775471	1.00636	0.994649	1.75837	0	0.367323	0	0	0	0	0	0	0	0.710968	0.631115	0	0.126743	0	0	0	0	0	0	0.53673	0.013431	0	0.03815	0.754326	0
XM_150183.1	Synaptic transmission	0.292437	0	0	0	0	0	0	0.16663	0	0	0.670279	0	0	0	0.275633	0	0.832646	0.904071	1.08623	1.11858	0.531126	0.535199	0.691874	0.935335	0	0	0	0.544123	0	0	0.01317	0	0.594404	0.800356	0.538078	0	0	0.293806	0.001244	0.168849	0	0	1.70656	0.049405	0	0.483422	0.215585	0
XM_123179.1	Synaptic transmission	0	0.646491	0.37877	0.4805	0	0.536179	0.241583	0	0.162242	0.72187	0	0.616547	0.14448	0.363405	0.315126	0	0	1.07215	0.609904	0.651056	1.19862	0.527945	1.26656	0.853998	0	0	0	0	0	0	0.271936	0.340967	0.139268	0.35625	0	0	0	0	0.356816	0	0	0	0	0.721565	0.240234	0.636335	1.01318	0
XM_124836.1	Synaptic transmission	0	0	0	0	0	0.802601	0	0	0	0.466852	0.263386	0.457153	0	0.119839	1.14543	0.094936	2.20266	3.32744	2.4586	0	1.95289	1.81984	2.54499	4.49407	0.224707	2.23769	1.39437	0	1.44347	0	0	0	0	0.772759	0	0	3.90217	2.71399	3.02871	2.68586	0	1.83151	0.045133	0.003852	0.045477	0	0	0
XM_145245.1	Synaptic transmission	0	0	0	1.52606	1.28215	3.63617	0	0	0	0	0	0	1.33255	0.217398	1.56248	2.44055	0.780075	2.01397	2.01425	0.934728	3.00893	3.1206	2.73168	1.67185	0	0.743393	0.566505	0.156528	0.153651	0	0	0	0	0	0	0.788884	0	1.81686	2.34416	1.38001	0	2.91774	0	0.194917	0	0	0	0
XM_133749.1	Synaptic transmission	0	0.483038	0	1.09837	0	1.53137	0.970326	0.689213	0	0	0.168289	0	0	0	1.00244	0.499058	2.27846	0.875001	2.48324	2.71544	0.4404	1.285	1.76461	0	0.543689	0.257998	0	0	0.128796	0	0	0	0.157279	0	0.640107	0	0	0	0	0.265605	0	0	1.25379	0	0	1.56795	1.13559	0
XM_123882.1	Synaptic transmission	0	0.003718	0	0	0.434662	0.293888	0.133625	0	0	0	0.134798	0	0	0	0.809147	0	1.91946	1.64451	2.24085	0.717682	0	0.945802	1.59542	0.0225	0	0.83586	0.191492	0	0.435624	0.270801	0.904763	0	0.278936	0.072854	0	0	0	0	0	0	0.525584	0	0.532621	0	0	1.42379	0.669054	0
XM_134238.1	Synaptic transmission	0	0.632548	0	0.573965	0	0.304466	0.144149	0.262879	0	0	0	0.026806	0	0	0	1.38537	1.4884	1.25868	1.52541	0	1.27527	1.39889	1.2669	0.314707	0.075256	0	0	0	0	0	0	0	0	0	0.602184	0.138953	0	0.010576	0.12576	0.041019	0.100737	0	0.244608	0.548544	0	0	0.028024	0.15105
XM_139139.1	Synaptic transmission	1.54031	0.192736	0	0	0	0.492378	0.47819	0.615602	0	0	0	0.062478	0	0	0.891161	1.38633	0.625093	1.45486	2.21761	0.034797	0.847334	3.60367	1.65595	0	0.600089	0	0.284964	0	0	0	0.090558	0	0.510426	0	0.320621	0.248393	0	0	0	0	0	0	0	0	0	0.076049	0.104981	0
XM_124928.1	Synaptic transmission	0	0	0.878899	0	0	1.39871	0.483292	0	0	0	0.118781	0	0	0	1.58951	3.18021	2.58453	2.44831	2.78029	0.577437	1.48059	1.07497	2.40664	0	0	0	0.14429	0.065984	0	0	1.51112	0	0.112076	0.893727	0.199216	0	0	0	0	0	0	1.54839	0.297305	0	0	0	0.424003	0
XM_133033.1	Synaptic transmission	0	1.65853	0	0	0	0	0.238935	1.36002	0	0	0	0	0	0	2.54224	2.79178	2.39961	2.42428	2.35627	1.27061	2.66214	1.63725	1.80731	2.90404	2.03635	1.44692	0	1.04323	0	0	3.13731	0	0	0.035251	0	0	0	0	0	0.680411	0.088573	1.14888	0	0	0	0.125649	0	0
XM_146885.1	Synaptic transmission	0.428005	0	0	0	0	0	0	0	0	0	0	0	0	0.378498	1.04611	0	1.38846	2.22505	1.78699	1.37536	1.81292	2.21424	2.30373	2.55524	0.598921	1.01177	1.36094	0	0.878799	0.891173	1.71351	0	0.54802	0.64411	0	0.278416	0.14043	0.334806	0	0	0.631173	0	0	1.18106	0.323729	0	0	0.866238
XM_122268.1	Synaptic transmission	0	0	0.136774	0	0	0	0	0.352861	0	0.218809	0	0	0.09034	0.375938	1.16264	0.67617	1.28529	1.69113	1.9418	1.57445	1.68236	1.34025	2.13298	1.79714	0	0.056369	0	0	0.638431	0.487304	0	0.071286	1.95139	1.32088	0	0.4775	0.814061	0	0	0.283221	0	0	0	0	0.782226	0	0	0.850136
XM_149947.1	Synaptic transmission	0.327155	0.425947	0	0	0	0.367463	0.193669	0	0	0.194256	0.879943	0	0	0	0	2.74371	1.2938	2.45526	3.04351	0.096437	2.06756	2.56033	3.21346	1.4988	0	1.44288	0	0	1.02312	0.659069	0	0	0	0	0	0.406928	0	0	0.54081	0	0	0.313496	0	0.060768	0.931768	0	0	1.28594
XM_140385.1	Synaptic transmission	0.233801	0.008445	0	0.013942	0.261936	0	0	0	0.011372	0	0.400747	0	0	0.417558	0.263109	1.41716	1.48929	1.15361	1.77291	0.189687	0.870663	0.51141	1.23597	0.042313	0	0	0	0	0.270629	0	0	0	0	0.463167	0	0	0	0	0.489299	0	0.261231	0	0.092843	0.546542	0.241258	0.240237	0	0.489418
XM_132919.1	Synaptic transmission	0	0.636234	0	0.181576	0	0.169166	0.274288	0.055531	0.281296	0.131081	0	0	0	0	0.74016	2.58799	1.78678	2.60669	2.8132	0.562909	1.43594	0.872103	2.50683	0	0	0.114395	0.052365	0.341323	0	0	0	0	0	0	1.72805	0.244072	0	0	0	0.291536	0	0	0	0	0	0	0.048117	0
XM_123998.1	Synaptic transmission	0.230961	0.609659	0	0.705385	0	0.422924	0.388629	0	0	0	0	0	0	0	0.856103	1.35587	1.51545	1.73543	2.25545	0.020556	1.34414	1.11145	1.95712	0	0	0.956853	0.244752	0.380696	0	0	0	0	0	0	0.571777	0.16642	0	0.450471	0.034742	0	0	0.194742	0	0	0	0	0.040272	0
XM_136084.1	Synaptic transmission	0.074785	0.271347	0	0.165557	0	0.13403	0.211733	0	0	0	0	0	0	0	0.393556	0.749728	2.50596	3.19855	2.83515	1.01337	3.27468	3.26367	3.5026	0	0.138743	0.544914	0.183959	0.217503	0	0	0	0	0	0	0.976205	0	0	0	0	0	0.108215	0.13488	0	0	0	0.823499	0	0.026991
XM_125162.1	Synaptic transmission	0.086083	0.030779	0.384793	0.379688	0	0.486343	0	0	0	0	0.290576	0	0.061945	0.205109	1.7813	0	1.13077	2.41096	1.13082	0.891615	1.50917	1.53267	2.15802	0.301699	0.120163	0.07095	0	0.029771	0.234946	0	0	0	0.17658	0.172293	0	0	0	0	0	0	0	0	0	0	0.287673	0	0	0
XM_125507.1	Synaptic transmission	0	0	0	0.162758	0	1.62658	0.052933	0.28758	0	0	0.148004	0.344868	0	0.630552	1.36575	2.17326	2.99342	2.60837	2.543	3.35657	2.76232	1.03227	2.687	0	0	0.437457	0	0	0.365202	0	0	0	0	0	0.963669	0	0	0.02258	0.187331	0.363866	0	0.228541	0	0	0	0.840265	0	0.129799
XM_122259.1	Synaptic transmission	0	0	0	0	0.100186	0	0	0	0.287159	0.045927	0	0.147993	0.306092	0.284677	0.468826	2.12793	2.11915	2.32729	1.76785	1.70391	1.84061	0.896569	1.55704	0.448267	0	0	0.475668	0	0.448528	0.303728	0	0.211884	0.038592	0	0	0.435751	0.410461	0	0.188672	0	0	0	0	0.415277	0.481194	0	0	0.285639
XM_131877.1	Synaptic transmission	0.490551	0.168526	0	0	0	0.416234	0.368871	0	0	0	0	0	0	0.562358	0.350551	3.27169	3.23763	3.70273	4.11081	2.91279	3.44494	2.80225	3.61002	0.335052	0.277269	1.5624	0.809169	0.33135	0	0	0.216964	0	0	0	0.445329	0	0	0	0.74506	0.111226	0	0.05575	0	0	0	0	0	0
XM_130379.1	Synaptic transmission	0.072531	1.6933	0.865442	0	0	0	0	0	0	0	0	0	0	2.00091	2.09127	3.97374	4.24735	4.88421	5.12532	3.65759	4.91491	4.39608	5.5227	0.194963	0.614422	0.622631	1.08496	0	0	0	0	0	0	0	0.045899	0.340094	0	0.818169	1.20067	0.783617	3.99614	0	0	0	0	0.369722	0	0
XM_132088.1	Synaptic transmission	0.332504	0.080388	0	0.335494	0	0	0	0	0	0	0	0	0	0	1.25989	2.46477	3.03736	3.56006	3.80983	2.30231	1.75995	1.93855	3.69619	0.320772	0	1.31064	1.24059	0.624676	1.12161	0	0	0	0	0	0.300913	0.272521	0.781859	0	0	1.39478	1.59682	0.506072	1.82014	0	0	0	0.246681	0
XM_133532.1	Synaptic transmission	0	0	0	0.055498	0	0	0	0	0	0	0.125671	0	0	0.286608	1.26341	0.872207	3.04984	2.06844	2.85715	2.64313	1.76434	1.99113	1.91199	1.40924	1.35329	1.74419	0.984344	0.813597	0.923785	0.685648	0	0	0.124154	0	0	0.340725	0	1.05463	0.916219	0.100793	0	0	0	0	0	0.430563	0	0
XM_125630.1	Synaptic transmission	0	0	0	0	0	0	0	0.041956	0	0	0.579848	0	0	0	1.64594	2.34725	2.50617	3.09511	2.89544	2.05669	2.81057	1.45553	2.36455	1.62682	1.09768	1.86387	1.67359	0.11656	1.80851	1.21157	0	0	0.606315	0.282246	0.439084	0	0	0	0	0	0	0.091113	0	0.405944	0.638299	0	0	0.857684
XM_122690.1	Synaptic transmission	0.049272	0	0	0	0	0	0	0	0	0	0	0	0	0	1.15288	1.40593	2.17619	2.14659	2.06447	0.887657	1.66562	1.65181	1.93126	0.798508	0.121331	0.424783	0.792921	0.068079	1.19826	1.07425	0	0	0	0	0.397888	0	0	0	0.100215	0.088896	0	0	0	0.215192	0	0.00252	0.144679	0
XM_139409.1	Synaptic transmission	0	0.138893	0.154085	0	0	0	0	0.040336	0	0	0	0	0	0	0.224531	1.1299	2.12168	2.62307	2.98178	0.707886	1.99804	1.42388	2.32911	1.82188	0	0.619154	0.434483	0.114293	0.836028	0.095183	0.579957	0	0	0.140554	0.589065	0	0	0	0	0.591292	0	0	0	0	0	0	0	0.186813
XM_132080.1	Synaptic transmission	0.316044	0.066485	0	0	0	0	0	0	0	0.060855	0	0	0	0	1.28779	2.18846	3.33758	3.36584	3.39989	2.23387	3.17341	2.47426	2.94584	3.765	0	1.24697	0	0.093044	1.03182	0.238052	0.549077	0	0	0	1.22076	0	0	0	0	0	0	0.96981	0	0	0.173278	0	0.094965	0.769655
XM_144986.1	Synaptic transmission	0	0	0.021454	0	0	0.315855	0.296259	0.347103	0	0.010336	0	0.184984	0	0	1.36825	1.71352	1.94604	2.37651	2.18846	0.89439	1.99083	1.90844	2.09346	2.31069	0	0.59971	0.604028	0	0.322102	0.552796	0	0	0	0.266921	0.897813	0	0	0	0	0	0.293581	0	0	0	0.444933	0.704352	0	0.491884
XM_134930.1	Synaptic transmission	0	0	0.603643	1.25863	0	0	0	0	0	0	0.642143	0.600212	0.730631	0.880222	2.32949	3.09468	2.99858	3.03463	3.71244	2.43176	3.30638	2.37676	3.38586	2.92983	1.35223	1.9228	1.62174	0.934401	0.357111	0	0	0	0.522189	0	2.6796	0.74162	0	0	0	0	0.134696	0	0	0.135394	0	0	0	0
XM_135908.1	Synaptic transmission	0	0.206448	0.124107	0.144987	1.12133	0.368823	0.404514	0	0	0	0	0	0	0	1.48525	1.58644	1.29138	2.19447	3.02122	0.964076	2.54751	2.22921	2.8968	0.775505	0.022057	1.00074	0.770141	0.324353	0.505068	0	0	0	0.292776	0.559987	0	0	0	0	0.041175	0	0.236995	0	0.21865	0	0	0	0	0
XM_134787.1	Synaptic transmission	0	0.308503	0.44712	0	0	0	0.161223	0	0	0	0	0	0	0.284917	1.86653	1.51201	2.2479	3.36146	3.59936	3.41675	3.22706	2.81966	3.93595	1.19845	0	0.114289	0.614808	0.057611	0.489276	0.276659	0	0	0.846429	0.323535	0	0	0	0	0.170144	0	0	0	0	0.628114	0.243882	0	0	0.228845
XM_146948.1	Synaptic transmission	0	0.419601	0	0.257654	0	0.543593	0.285428	0	0	0	0.137049	0	0	0	2.62554	0.934877	2.66449	2.72724	2.83796	3.03112	3.60774	2.84781	2.50715	1.47937	0	0	0	0	0.160303	0	0	0	0.693789	0.279923	0	0.168864	0.100579	0	0	0	0	0	0.169024	0.488231	0.409693	0	0	0.391544
XM_146949.1	Synaptic transmission	0	0.268146	0	0.155172	0	0.375215	0.05569	0	0	0	0	0	0	0	2.85984	1.39718	2.63075	2.47037	2.52024	4.12372	3.26456	3.27011	3.19462	0.910924	0	0.739314	0.461405	0.73566	0	0	0.595072	0	0	0	0.467376	0.553877	0	0	0	0	0	0	0	0.848818	0	0.309968	0.338341	0
XM_149244.1	Synaptic transmission	0	0.549487	0.03204	0.64689	0	0	0.852465	0.186352	0	0.126435	0.003873	0	0	0.048023	3.05387	1.87735	3.05023	2.76533	3.62312	2.66168	2.76925	2.40557	3.13155	0	0.117271	0.364479	0	0	0.116579	0	0	0	0.274615	0	0.457535	0	0	0	0	0	0	0.059264	0	0	0.19926	0.043442	0	0.213454
XM_124119.1	Synaptic transmission	0.415098	0.331749	0	0.162193	0.038855	0.498377	0.34164	0	0	0	0	0	0	0.086042	2.3568	2.18048	2.70737	2.6387	2.65127	1.88209	2.75452	2.27352	2.70629	1.00015	0	0.588383	0.289697	0	0.246772	0	0	0	0.612899	0	0	0	0	0	0.037242	0	0	0	0	0.164519	0.093631	0	0	0.095129
XM_132778.1	Synaptic transmission	0.593293	0	0	0	0	0	0.225325	1.13067	0	0	0	0	0.254476	0.516568	4.34853	4.52322	3.99104	3.73031	4.36261	4.43244	4.23472	4.32865	4.15129	2.01466	0.298059	2.28261	1.02674	0	0.84799	0.889536	0	0	0	0	0	0	0	0	0	0	0	0.131457	0	0	0.181136	0.257566	0	0.273618
XM_125128.1	Synaptic transmission	0	1.15006	0.046425	0	0	0.808077	1.36397	0	0	0	0	0.442427	0	0	2.05434	2.5197	3.13202	2.528	3.25991	4.6884	3.34307	2.61707	2.81951	2.14484	0.93791	1.5976	0.707377	0	0	0	0	0	0	0	0.368833	0.117424	0	0.474036	0.429637	0.07806	0.637829	0.982577	0	0	0	0	0	0
XM_122238.1	Synaptic transmission	0	1.23455	0	0.648733	0	0.986799	0.897195	0	0	0	0	0	0	0.150837	3.70561	3.6171	3.76284	4.15167	4.68841	4.47886	4.18957	2.28613	4.30564	3.70069	0	1.11372	0.354014	0	0.346757	0.145197	0	0	0	0	0.380587	0	0	0	0.907685	0	0	0.322546	3.04951	0	0	0.045683	0	0.145954
XM_122144.1	Synaptic transmission	0	0.395367	0.494049	0	0	0.22744	0.015081	0	0	0	0	0	0	0.613579	2.79851	3.08215	4.78527	4.93004	5.44054	3.60842	4.39575	4.55324	4.87415	4.30043	0.966115	1.92208	1.43994	0.922567	0.318126	0	2.8891	0	0	0	0	0	0	2.04537	1.4836	0	0	0	2.07736	0	0	0.02281	0	0
XM_124098.1	Synaptic transmission	0	0	1.30987	0	0	0.203159	0.228111	0.808887	0	0	0	0	0	0	2.06148	2.35136	3.08318	2.99642	2.73882	2.52533	3.43367	3.38779	2.94698	3.47622	0.365146	1.18287	1.08712	0.773345	0	0	0.613901	0	0.51472	0	0	0	0.489104	0.16127	0	0	0	0.373775	0	1.18555	0	0	0	0
XM_130133.1	Synaptic transmission	0	0	0	0	0.048384	0	0	0.787412	0.440478	1.05377	0	0.171656	0.385419	0.715361	2.25502	2.57033	3.57701	3.16907	3.77911	3.34376	3.29271	3.07328	3.35484	3.03582	0.37926	1.23596	0.444555	0	0	0	0	0	0.060644	0.001764	0	0	0	0	0	0.752076	0	0	0	1.46216	0.045482	1.41691	0	0
XM_135129.1	Synaptic transmission	0	0	0.371503	0	0	0	0.03754	0	0	0	0	0.145911	0.196348	0	2.38161	2.74916	2.82221	3.07857	3.68885	3.19081	3.13421	2.02464	3.3242	2.5161	0.685943	1.18704	0.730806	0.496007	0.274187	0	0	0	0.427186	0	0	0	0	0.796647	1.23733	0.733862	0	0	0	0	0	0.101127	0.311488	0
XM_125375.1	Synaptic transmission	0	0	1.43685	0	0.497742	0	0	0	0	0	0	0	0.351139	0.182522	3.51623	2.96503	3.59464	4.24624	4.5585	3.60105	3.77868	2.96353	4.02152	3.71605	0.369249	1.79862	1.37636	0	0.643602	0	0	0.831703	0	0	0	0.02855	0	0.17019	0.973367	0.356288	0.100058	0.803214	0	0	0	0.677513	0	0
XM_127213.1	Synaptic transmission	0	0	0.381121	1.07164	0	0	0	0	0	0	0.031326	0	0.063062	0	3.32293	2.78121	2.65122	2.83907	3.49638	2.92145	3.11341	2.76191	3.08125	3.40603	0.781127	1.76921	1.30082	0.855879	0.848763	0.830797	0.053453	0.483422	0.13492	0	0	0	0	0.416388	0.372448	0.593343	0	0	0	0	0	0.083579	0	0
XM_126412.1	Synaptic transmission	0	0.299537	0	0.026873	0	0	0	0	0	0	0.449359	1.08099	1.43789	0	4.13275	3.32695	4.03757	4.36313	4.71798	4.44451	4.39013	3.6744	4.2377	4.17086	0.458833	3.61763	2.69987	0	0.935303	0	0	0.13914	0	0	0	0.090262	0	0	0.259934	0.215066	0.248017	0	0	0	0	0.757465	0	0
XM_130760.1	Synaptic transmission	0	0.010661	0.570157	0	0	0	0	0.376571	0	0	0	0	0	0	2.89065	2.81642	3.16122	3.47599	4.41615	3.6669	3.47443	3.40886	3.88164	3.34554	0.987779	2.69422	1.41157	0.009284	0.254042	0	0.268023	0	0	0	0.220884	0	0	1.0857	0.200856	0.03328	0	0.329242	0	0	0	0.021646	0	0
XM_124929.1	Synaptic transmission	1.32795	0	1.04479	0	0	0	0	0.080591	0	0	0	0	0	0.410069	3.64226	4.03788	3.36635	4.22841	4.57437	3.79998	3.78587	3.32705	4.27743	3.66858	1.82258	2.79934	1.45677	1.36929	0	0	0	0	0	0	0.932715	0.666874	0	0.438217	0	0.280359	0	0.605659	0	0	0	0	0	0
XM_122101.1	Synaptic transmission	0	1.25782	1.35608	0	0	0	0	0	0	0	0	0	0	0	4.0678	3.63147	3.55476	4.24509	4.53309	3.26493	3.52086	2.61062	4.81123	2.98103	0.190247	1.99529	1.33513	0.146096	0	0	0.461999	0	0	0	0.301464	0.489986	0	0.219355	0.207304	0.31006	0	0.394129	0	0	0	0	0	0
XM_122264.1	Synaptic transmission	0	0	0.885697	0	0.517759	0	0	0	0	0	0	0	0	0.174064	2.27343	2.47536	2.6377	3.12972	3.77233	2.79166	2.80944	2.7529	3.51413	1.55046	0.701659	1.54363	1.90386	0.698806	0.794721	0.391478	0	0	0.917815	0.267901	0	0.442279	0	0	0	0	0	0	0	0.7695	0.000231	0.830076	0	0
XM_133939.1	Synaptic transmission	0	0	1.90156	0	0	0	0	0.080519	0	0	0	0	0.342828	0.361105	3.73215	3.47173	4.02377	5.05957	5.29862	4.07261	4.34513	3.28328	4.45097	2.95359	0.56075	3.28279	1.95901	0.075403	0.857311	0	0	0	0	1.99662	0.569895	0	0	0.849765	1.20961	0.068612	0	0.168549	0	0.304321	0	0.649341	0	0
XM_124090.1	Synaptic transmission	0.31608	0	2.07139	0	0	0	0	0	0	0.162676	0	0	0	1.47411	3.43016	3.65943	4.19207	5.05192	4.7528	3.61277	4.15665	3.01181	4.3209	2.79151	0.210043	3.73016	2.24358	0	1.83255	0.530879	0	0	0	0	0	0.401051	0	0.324532	0.162582	0.338243	0.312393	0	0	0	0.5618	0	0	0.988278
XM_123267.1	Synaptic transmission	0	0	2.9529	0	0	0	0	0.160683	0	0.891884	0	0	0	0	4.72004	2.90687	4.38161	4.28632	4.81541	5.2498	4.7994	4.55559	4.63926	4.46373	0.759395	3.77004	2.95906	0	2.62645	0.086822	0	0	0	0	0.457155	0	0	1.86733	1.40271	1.67941	0.480228	0.666992	0	0	0	0.34228	0	0
XM_126078.1	Synaptic transmission	0	0	1.12836	0.467427	0	0.528325	0	0	0	0	0	0.215835	0	0	3.23871	3.0572	1.77452	2.32847	3.08675	3.602	3.15942	2.79746	2.90837	2.41574	0.968855	2.63865	1.82983	0.316409	1.45188	0	0	0	1.12079	0	0.091257	2.11592	1.38621	1.66081	0.865899	0	0.759838	1.23749	0	0	0	0	0	0
XM_123776.1	Synaptic transmission	0.094878	0.21983	0	0.212277	0	0.380317	0.18403	0	0	0	0	0	0	0	1.18291	1.30552	1.07437	1.62717	2.19017	1.57028	1.45158	1.54017	1.88781	1.67405	0.625348	1.49439	0.3304	0.180465	0	0	0.496226	0	0	0	0	0.923569	0	1.01043	0.254045	0.09521	0	0.530219	0	0	0	0	0	0
XM_133579.1	Synaptic transmission	0	0.02177	0	0	0	0	0	0.225273	0	0	0	0	0.146645	0	3.4074	2.20985	3.50603	3.79996	4.14955	3.43078	3.51073	2.81661	3.44759	4.27778	0.335366	1.08314	1.10055	0	0.074039	0	0.422868	0	2.2058	0.684389	0	2.77862	0	0	0	0.063283	0	0.299561	0.010107	0	0	0	0	0
XM_128379.1	Synaptic transmission	0.105523	0.179912	0.414356	1.0236	0	0.516975	0.17931	0.578816	0	0	0	0.021826	0	0.004974	1.53092	0.70449	2.04845	2.32005	3.08955	1.36478	2.61555	1.58645	2.60368	2.01207	0	0.476562	0	0	0	0	0	0	0	0	0	0	0	0.843758	0.691312	0	0	0	0	0.565969	0	0.637753	1.03235	0
XM_135849.1	Synaptic transmission	0.003262	0	1.86329	0.74361	0.006985	0	0	0	0	0.038348	0	0	0.098346	0.258093	1.57004	1.7752	2.05028	2.54849	3.23419	2.08662	2.29052	2.06363	2.49731	1.07096	0	0.870969	0.102876	0	0.814075	0	0	0	0	0	0	0.19051	0	0	0	0	0	0	0.501638	1.81057	0.433424	0.421372	0.6336	0
XM_133619.1	Synaptic transmission	0	0	1.77995	0	0	0	0	0.94115	0.380679	0.949128	0	1.08029	0.558931	0.054982	2.87492	1.95758	1.8903	2.79029	3.40292	2.7628	2.60864	1.24554	2.73633	1.97398	0	1.0788	0.293855	0	0	0	0.510924	0	0	0	1.38032	0	0	0	0	0	0	1.06154	0	1.83032	0.465212	0.175445	0	0
XM_122322.1	Synaptic transmission	0	0	2.48416	2.36569	0	0.757969	0	0.102096	0	1.50325	0	0.322873	0.540637	0	1.52601	3.28139	4.25308	3.33913	3.84794	5.35813	4.15173	1.95247	3.24702	1.83881	0	0.056883	0	0	0	0	0	0	0	1.63074	1.06146	0	0	0	1.3667	0	0	0.093142	0	0.05963	0	0.620384	0	0
XM_123264.1	Synaptic transmission	0.217585	0	0.588928	0.137619	0	0	0.059897	0	0	0	0	0	0	0	1.42626	1.57117	2.87222	3.65659	2.81699	3.61837	3.89677	1.22887	2.13666	1.89446	0.118926	0.456963	0.493088	0.18605	0.087568	0	0	0	0	0	0.847746	0	0	0	0.905813	0	0	0	0	0	0	0.228531	0.000875	0
XM_144733.1	Synaptic transmission	0	0.003218	0	0.07726	0	0	0.353618	0.174163	0	0	0	0	0	0	1.14381	0.271219	2.03829	1.83281	1.03209	3.10888	3.0965	1.21901	1.85047	0.967798	0	0.702956	0.113884	0.545506	0	0	0.5827	0	0	0	0.295789	0	0	0.084206	0.091869	0	0.352338	0.27593	0	0.332689	0	0	0.059812	0
XM_140577.1	Synaptic transmission	0	0	0.339302	0	0	0	0	0	0	0	0.301034	0	0	0.397777	0.561615	0.56064	1.52004	1.61021	1.77667	1.80582	1.96117	1.0612	1.48177	1.90371	0	0	0	0	0.269303	0.20966	0	0.084672	0.330265	0.10984	0.798118	0	0.285724	0	0	0	0.270269	0	0	0.71574	0.246497	0.441364	0.017155	0
XM_140578.1	Synaptic transmission	0	0	0.164155	0	0.72693	0.04824	0	0	0	0	0	0.341555	0.102373	0.361929	0.852022	0.699111	1.82017	1.72452	2.3729	1.36038	2.11659	1.63601	2.00538	2.06169	0	0.202317	0	0	0	0.340721	0	1.56192	0	0	0.518815	0	0.620999	0	0	0	0.170362	0	0	0.535167	0.661712	0.176194	0	0.509341
XM_122340.1	Synaptic transmission	0	0.698818	0.487232	1.32553	0	1.05394	0.659376	0.399749	0.737727	0.027847	0	0.543716	1.97397	0.934171	2.45176	1.03707	3.07596	3.03542	3.88381	4.56048	3.4898	2.68281	3.24232	3.55971	0	0.801169	0.024375	0	0	0	0	0	0.932091	0.179959	0	1.06732	0	0	0	0	0	0	0	0.279807	0	0	0	0
XM_129053.1	Synaptic transmission	0	0	0	0	1.48957	0	2.05216	1.6965	1.78159	1.87708	2.0234	1.84238	1.78921	0.916216	0.41046	3.5347	4.53444	5.20937	4.45712	4.90845	4.99048	5.84656	5.28451	5.48915	0	0	0	0	0	0	0	0	0	0	0	0	0	0	1.30587	0	0	0.071402	0.124344	0.381177	2.3849	1.0418	0	0
XM_136064.1	Synaptic transmission	2.45985	0	0	0	1.01528	0	0	0.568231	0	2.36261	0.446002	1.22177	0.66831	3.17474	0.318384	3.67872	5.58814	5.44736	4.49231	4.59253	6.28606	5.95517	4.34742	5.35115	0.110951	0	0	0	0.11058	0	0	0	0	0	0.470254	0	0	0	2.80208	1.38574	0	0	0	0	0.536976	1.57324	0	0
XM_127490.1	Synaptic transmission	0	0	0.328199	0	0.467961	0	0	0	0	0.663425	0	0	0.141848	0.364187	1.59268	2.28098	1.866	2.70491	2.00679	1.60439	3.64816	3.67672	2.64262	4.6904	0	0.658301	0.374847	0	0	0	0.57157	0	0	0.376249	0.156376	0.465775	0.283345	0.353282	0.512226	0	0.536945	0.538707	0	0	0	0	0	0
XM_128371.1	Synaptic transmission	0	0.489652	0	0.208422	0.066965	0	0.103711	0.278542	0	0	0	0.501054	0	0	1.87763	1.26761	1.66166	2.54894	2.74094	2.49411	2.59099	1.00314	1.302	4.41504	0.196098	2.01586	0.692863	0.010753	1.06399	0	0	0	0	0	0	0	0	0	0.226723	0.065626	0	0.002333	0.140446	1.47975	0	0	0.321945	0
XM_124881.1	Synaptic transmission	0	0.175782	0.172871	0.501597	0	0.18852	0.02189	0	0	0	0	0	0	0	1.11382	1.33973	1.67722	1.91423	2.07834	0.792606	0.809436	0.424477	1.01998	0.451509	1.09234	1.49577	1.01946	0.133461	0.282023	0	0	0	0	0.251046	0.732096	0.238407	0.290956	0	0	0	0	0	0	0	0	0.631194	0	0.027534
XM_129055.1	Synaptic transmission	0.388036	0	0	0.120716	0	0	0	0	0	0	0	0	0	0	2.47715	1.85373	1.53624	2.00899	2.60128	0	1.82813	2.39524	2.819	1.77931	0.778049	2.4111	2.20196	0.703521	0.566468	0	0.584826	0	0	0	0	0	0	1.06161	0.072557	0.434268	0	0.795989	0	0	0	0	0.217143	0
XM_138026.1	Synaptic transmission	0	0	0	0	0.346567	0	0.482434	1.07862	0.341753	1.12484	1.28509	1.54804	0.940753	0.785862	1.93479	1.17957	1.37737	2.26333	2.0026	2.49646	2.78811	2.85649	2.74615	0.287017	1.74937	2.55417	2.57311	1.44938	0.430177	0	0	0	0.322963	0	0	0	0	0	0	0	0	0	0	0	0	0.124154	0	0
XM_138027.1	Synaptic transmission	0	0.423398	0	0	0.146113	0.319469	0.34487	0.459879	0	0.346861	1.04208	0.779994	0.494401	0.732373	1.25408	1.02016	1.00689	1.82846	1.63532	2.31733	2.31423	2.47317	2.27323	0	1.04861	2.03659	2.13929	1.00184	0	0	0	0	0.383204	0	0	0.037041	0	0	0	0	0	0	0	0	0	0.034055	0	0
XM_124728.1	Synaptic transmission	0.281171	0	0	0	0	0	0	0.131601	0	0.382881	0	0	0	0.446238	1.12109	0.822083	0	1.5371	1.49605	4.29716	2.94294	1.60862	2.03134	1.27074	0	0.683896	0	0	1.3283	1.13732	0	0	0.134557	0.408533	0	0	0	0	0	0.938929	0.538728	0	0	0.60775	1.20875	0.322355	0.77343	1.68501
XM_148499.1	Synaptic transmission	0.411941	0	0	0.473554	0.409784	0.552727	0	0.191166	0	0	0	0	0	0	0.647835	0.78957	0.224385	0.495961	1.62855	1.0697	0.777856	0	0.407822	0.50163	0.035474	0.092363	0	0	0	0	0	0	0	0	0	0.000749	0.483885	0.44458	0.066422	0.09573	0	0.241662	0.306796	0	0	0.028431	0	0
XM_134824.1	Synaptic transmission	0	0	0.291132	0	1.56317	0	0	0	0	0	0	0	0	0	2.06527	1.81824	0.782302	1.29535	2.17583	2.11959	1.76095	1.22212	2.10378	0.817499	0.970924	1.72391	1.15895	0.253052	1.04758	0	0	0.4862	0.399155	0.191402	0	1.71902	0.210589	0	0	0	0	0	0	1.04746	0.719904	1.18299	0.803961	0.008769
XM_123392.1	Synaptic transmission	2.57552	0	0	1.41502	0	0	0	0.113093	0	0	0	0	0	0.139638	2.19105	1.60951	1.70596	1.98855	2.50499	1.06974	1.67343	1.62739	2.07398	0.207326	0	0	0.70045	0	0	0	0	0.560741	0.883604	0.036691	0.570731	3.24421	0	0.48059	0.827815	1.64409	0	0	0	0.3274	0	0	0	0
XM_131130.1	Synaptic transmission	0	0	0.110261	0	0.565809	0	2.09191	0.607571	0	1.20316	1.06209	0.785245	1.40342	1.05756	0.93745	0	1.09017	1.46531	1.67604	1.37063	2.19192	1.65639	1.72611	1.66518	0	0	0.1257	0.515485	0.331572	0.272091	0	0.790525	0	0	0	2.19689	0	0	0	0	0	0	0	0	1.12882	0	0	0.74788
XM_143750.1	Synaptic transmission	0.022596	0	0	0	0.260965	0	0	0	0	0	0	0	0	0.302811	0.286046	3.50449	0	0.714683	0.910061	1.20414	1.06417	0.355024	0.798219	0.379578	0	0	0	0	0.708737	0.512787	0	0	0	0	0	0.063759	0.026999	0	0	0.351661	0.453446	0.594801	0.060932	0.431307	0.49862	0	0	0.277669
XM_127843.1	Synaptic transmission	0	0	0	0	0.148103	0	0	0	0	0	0	0.034867	1.44474	0.420137	0	3.94966	0.919818	1.55227	1.77029	0.788385	1.84172	1.79896	1.98024	0	0.296834	1.8942	2.0667	0	0.716443	0	0.002302	1.85376	0.350835	0.396956	1.32662	0.9849	0	0.073504	0	0.082928	0.716208	0.615079	0	0	0	0	0	0
XM_138063.1	Synaptic transmission	0	0.246573	0	2.67521	0.106021	0	0	0	0	0	0.479306	0	0.255758	0.235303	0	0.900341	3.59959	2.54833	2.75883	0.330573	0.773377	0.475501	2.03461	0.09181	0.28238	0.264399	0.67364	0.652928	0	0	0.152182	0.035123	0	0	0	0.291852	0	0	0	0	0	0	0	0	0	0	0.273477	0
XM_129136.1	Synaptic transmission	0	0.351481	0.209209	0.382463	0.075023	0.506097	0	0	0.382785	0.008547	0.914179	0.554037	0.541864	0.857079	0	0.999836	1.62917	1.52546	2.50849	0	0	0	1.03118	0.059886	0	0	0.043685	0.047499	0	0	0	0	0.119341	0	0	0.310573	0.644178	0	0.218722	0	0	0	0.029682	0	0.517904	0	0	0.239939
XM_129704.1	Synaptic transmission	0	0	0	0	0.118984	0	1.03563	0.126621	0	1.11043	2.10091	1.48611	1.22354	1.7436	0	1.55668	1.01041	1.88083	2.74185	0	0.967206	0	1.51346	0.563796	0.099326	0	0	0	0.258995	0	1.90586	0	0.025074	0.498453	0	0.716351	0	0	0.357733	0	0	0	0	0.117156	0.709268	0	0	1.14217
XM_123848.1	Synaptic transmission	0	0	0	0	0	0	0.015909	0	0.959894	0	0.119091	1.02986	0	0.945308	0	0.984551	1.18368	1.94205	2.60255	0.541446	0.23433	0.610567	0.035338	0.534351	0	0	0	0	1.16619	0.218301	0	0	0	0.982386	0.5791	0	0.102249	0	0	0	0.199617	0	0	0.842022	0	0.774557	0.353133	0
XM_131647.1	Synaptic transmission	0	0.320796	0.186794	0.278223	0.356908	0	0	0	0.232465	0	0.439136	1.39813	0.316894	0.536426	0.148611	0.643567	0.576562	0.834605	0.935419	0.482741	0.924694	0	0.321529	0.266233	0	0	0	0	0	0	0	0	0.18764	0.729847	0	0	0	0.101751	0	0	0	0.161877	0	0.6875	0	0	0	0
XM_126103.1	Synaptic transmission	0	0.360567	0	0.919349	0.537218	0.172233	0	1.09634	0.712631	0.622468	1.1058	1.7584	1.00987	0	0.595936	0	0.280607	1.17222	1.90123	0.10783	0.728928	0	0.804974	1.16449	0	0.08466	0	0	0	0	0	0	0.358327	0	0	0.032407	0	0.883734	0.836798	0	0	0.758299	0.462902	0	0	0.175994	0	0
XM_131679.1	Synaptic transmission	0	0	0.271388	0	0	0	0	0	0.032908	0.092233	0.086233	0	0	0.057394	2.80788	0	0	0.726157	0.207578	0.762862	1.36539	0.963809	1.21416	0.699162	0	0	0	0.310258	0.164979	0	0.309636	0.387867	0.095733	0.329472	0	0	0	0	0.550403	0.004899	0	0	0	0	0.443929	0	0	0.21001
XM_134055.1	Synaptic transmission	0	0.32082	0	0.382827	0	0.051266	0.142005	1.14976	0	0	0	0	0	0	4.12521	0	1.39401	0.284618	0.923123	0	0	0.480894	1.45784	2.26505	0	0	0.215427	0	0.137186	0.019258	0.117019	0	0	0	0.927275	0	0.032296	0	0	0.055333	0	0	0	0	0.293502	0	0.328421	0.294328
XM_124241.1	Synaptic transmission	0	0.3061	0	0.502975	0.758754	0.417323	0.147149	0.841236	0.258031	0	0	0.317654	0	0.943302	3.83291	0	0.040387	0.279395	0	0	0.423082	0	0.8915	0	0	0	0.051554	0.307571	0	0	0	0	0.155629	0.148518	0	0.386504	0.427187	0	0.530979	0.951261	1.08457	0.609859	0.46516	0	0	0	0.691575	0
XM_124240.1	Synaptic transmission	0.246546	0.210719	0	0.080605	0.054421	0.828072	0.419024	0.519403	0	0	0.276693	0	0.136479	0	3.63798	0	0.124012	0	0	0.208828	0.211579	0.502114	0.42384	0	0	0	0	0	0	0	0	0	0	0.124017	0.371007	0	0.080317	0.40561	0	0.652241	0	0	0.49889	0	0	0	0	0
XM_156343.1	Synaptic transmission	0.342532	0	0	0	0	0	0	0	0.225277	0.514501	0.124434	0	0	0.53262	3.26537	0	0.039823	0.0282	0.101856	0	0	0.712453	0.219819	0.197218	0	0.130166	0	0	1.08726	1.00492	0	0.04119	0.085152	0	0	0	0.003529	0	0	0.14322	0	0	0	0	1.25753	0.311755	0.145941	1.47523
XM_125373.1	Synaptic transmission	0	0.577297	0	0.521663	0.842107	0.114425	0.003819	0	0.707828	0	0.810051	0	0	0	2.53525	0	0	0	0	0	0	0	0	0	0.115876	0	0	0	0.087547	0	0.780501	0	0.587559	0.30473	0.214128	0	0	0.519329	0.566159	0	0	0	0.175446	0	1.29185	0.091636	0.290059	0.725368
XM_125158.1	Synaptic transmission	0	0	1.70919	0.0684	2.25204	0.146988	0.25935	0.177237	0.685489	0	0	0	0	0.943217	1.71428	2.91376	0.585087	0	0.873932	0	0	0.276441	0	4.30847	0	1.90098	0	0	0	0	2.08434	0	0	0.117948	0.020902	0.217026	0.163853	2.11488	1.36017	0.591139	0	0	0	2.38062	0	0	0	0
XM_134933.1	Synaptic transmission	0	0	1.8952	0	0	0.169214	0	0.57927	0	0	0	0	0	0.573522	0.931298	0.887605	0.477187	0.202792	0.300524	0	0.372743	0.146397	0.983027	0.302778	1.24109	0.981483	0.888923	0.75714	0	0	0.07097	0	0	0	0	0	0	1.00918	0.943169	0.517049	0	1.09311	0	0	0	0.000311	0	0
XM_132535.1	Synaptic transmission	0	0.831604	2.77987	0.72569	0	0.792196	0.646095	0	0	0	0	0.03285	0.534251	0	0.825105	1.68914	0.659072	1.32789	2.58025	0.832528	0.644865	0.2648	1.1389	0	0	0.43254	1.15077	0	0	0	0	0	0	0.231547	0	3.42078	0.448338	0	0.591929	0.390452	0	0	1.54131	0.219173	0	1.12183	0.826357	0
XM_127759.1	Synaptic transmission	0	0.447487	0.676435	0.325103	0.319954	0.120396	0.191053	0	0.196625	0	0	0	0.320157	0.237139	0.727664	0	0	0.194964	0	0	0.715769	0	0.55293	0	0	0	0	0	0	0	0	0.3283	0	1.17929	0	1.31585	0.694613	0	0.197826	0.194301	0	0	0.241093	0.354232	0.233766	0	0.841679	0
XM_132045.1	Synaptic transmission	0	0	0	0	1.09978	0	0.359057	0.215719	0	0.29493	0	0	2.39809	1.72936	0	2.56672	0.186804	0.466628	0.055098	0	0	0	0.506701	0.336664	0	0	0	0.457254	0.602291	1.8738	0	0.234015	0	0.129672	1.30674	0	0	0	0	0.046702	0.810782	0	0	0	0.991388	0	0.062911	1.32837
XM_137234.1	Synaptic transmission	0	0.322162	0.479588	0.096225	0	0	0.01438	0	0	0	0.325677	0.261504	0.384855	0.255976	0	1.92334	0	0.284113	0.071576	0.047211	0	0.106054	0	0	0	0.126388	0	0	0	0	0	0	0.607311	0.287369	1.21109	0.16655	0.907078	0	0	0	0.16129	0	0.085685	0.186958	0	0.042004	0.095866	0
XM_146961.1	Synaptic transmission	0	0.033035	0	0.004874	0	0	0.204714	0.025019	0	0	1.06124	0	0	0.010147	0.366583	1.72882	0	0.394103	0.311661	1.13077	0.258519	0.685498	0.221351	0	0.638414	0.270418	0	0	0	0	0	0	1.03648	0.439431	0.077655	0	0	0.400978	0.411864	0	0	0	0.096174	0	0.030907	0.725802	0.370392	0.082413
XM_125511.1	Synaptic transmission	0	0.149243	0.26021	0	0	0.668086	0	0	0.304662	0.258371	2.26118	0	0	0.216339	0	1.20061	0	0	0.083257	0.258941	0	0	0	0	0	0	0	0	1.06847	0	0.195363	0.261522	1.84816	1.97524	1.72737	0.303607	0	0	0	0	0	0.251651	0.493789	0.225764	0	1.38085	0.14409	0
XM_132081.1	Synaptic transmission	0	0	0	0	0	0.426818	0.187571	0	0.214713	0	1.56467	0	0.393069	0.677562	0	0	0	0	0.340336	0.54116	0.291033	0	0	0	0	0.203754	0.338846	0	1.49704	0.272351	0	0	1.73554	1.92837	1.55772	0.537493	0	0	0	0	0.235568	0	0.792679	0.182428	0	1.36778	0.489317	0
XM_141852.1	Synaptic transmission	0	0.237448	0	0.436193	0	0.087869	0.152678	0	0	0	0	0.088276	0	0	0	0.362367	2.50081	0	0.318177	1.85333	0.03689	1.82098	0	0.065796	0	1.40127	0	0	0	0	2.84994	0	0	0	5.34743	1.98012	0	1.14365	0	0.658512	0	0	0.221573	2.27316	0	2.11399	0.347267	0.207593
XM_143712.1	Synaptic transmission	0	0.132794	0	0	0	0.025187	0	0	0	0	0	0	0	0	0.018488	0	0.443438	0	0	0	0	0.263367	0.924137	0	1.08003	0.061654	0.793264	0.950666	0.290508	0.458371	0.895129	0	0.12384	0.922626	4.17219	1.76493	0	0	0	0.782485	0.726322	1.87881	0	0.451531	0.244553	0	0.121751	0
XM_148035.1	Synaptic transmission	0.138746	0.05613	0.490006	0	0	0.558782	0.448332	0.077064	0	0	0	0	0.552625	0.030955	0	0.794904	0.223582	0	0	0.354649	0	0.016237	0	0	0	0.078624	0	0.094426	0	0	0	0	0	0	2.27823	0.800271	0.128739	0.454622	0	1.01808	0	0.027455	0	0.457467	0.7003	0	0.607532	0
XM_156206.1	Synaptic transmission	0	0.015237	0	0.219224	0	0	0	0	0	0	0	0	0.194162	0	0	1.33461	0	0	0.165465	0.430512	0	0	0.738994	0	0.020789	0.585913	0.053818	0.306705	0	0	0.46435	0	0	0.204745	4.04066	0.626942	0	0	0	1.56714	2.15871	0.100455	0	0	0	0.180513	1.02379	0
XM_139937.1	Synaptic transmission	0.142539	0	0.210318	0.643843	0	0.209261	0.013805	0.315279	0	0	0	0	0	0	0.033318	0.80427	0.745833	0	0	1.14527	0.016398	0	0.747333	0	0	0	0	0.365431	0	0	0.42807	0	0	0	4.61886	1.67497	0	0	0	0.138569	0	0	0.339689	0.139413	0	0.03493	0.924526	0
XM_134024.1	Synaptic transmission	0	0	0.078258	0	0	0	0.061001	0.412157	0	0	0.133466	0	0	0.231125	0	0.853532	0.128322	0	0	0	0	0.598602	0.365952	0	0.090986	0	0.149423	0.168021	0.296052	0.105888	0	0.238567	0	0.355071	3.57551	1.54333	0.026269	0	0	0	0	0	0	0.311019	0.882911	0	0	1.47644
XM_156217.1	Synaptic transmission	0	0.980519	0.22694	0	0	0	0	0	0.407105	0.186794	0	0.837751	0.312844	0.520554	0	0	0	0.243909	0.224469	0.044099	0.218472	0	0.179694	0	0	0	0	0	0	0	0	0.283011	0.045284	0.128178	1.50861	0.223085	0.214556	0.089682	1.19671	0	0.044808	0	0.277108	0.318625	0	0.068206	0.557062	0
XM_127081.1	Synaptic transmission	0	1.74427	0.098598	1.37265	0	0.78928	0.756119	0	0.178745	0.138145	0	0.137559	0.063969	0.008424	0	0.058385	0	0.002924	0.017781	0	0	0	0.127853	0.066958	0	0	0.048575	0	0.476883	1.32144	0.366641	0	0	0	0.278156	0.083001	0	0	0.287421	0	0	0	0	0.21258	0	0.401525	0.154398	0
XM_133844.1	Synaptic transmission	3.2685	3.38642	0.946025	0	0	0	0	0	0	0	0.179935	0	0	1.26478	0	0	0.120366	0.484955	0	0	0	0	0	0.076612	0.448632	0.026515	2.00172	1.19331	1.01212	0.876415	3.16566	2.68568	0	0	0.190903	0.745958	0	0	0	0	1.39798	0	0	0	0.234377	0.590656	0.135562	0.622263
XM_126191.1	Synaptic transmission	0	0.093984	0.615931	0.777919	0.000779	0	0.532186	0	0	0	0	0	0.349249	0	2.28123	0	0	0	0.398946	0	0.004471	0	0	0.463419	1.38947	1.21354	1.42004	0.819792	0	0	1.28315	1.41324	0	0.564612	0.86847	0.001765	0	0.968373	1.22001	0	0	0.107308	0	0	0	1.12249	1.16261	0
XM_128610.1	Synaptic transmission	0.363432	0	0.009251	0	0.220335	0.220732	0.193977	0	0	0	0.600497	0.237553	0.057432	0	0.090225	0.065958	0	0	0	0	0	0	0	0	1.02052	0.989064	1.4856	1.09154	0	0	0.607213	0.522835	0	0	0	0.154375	0.165339	0.165313	0.06886	0	0	0.113623	0	0	0	0.038343	0.257313	0
XM_134796.1	Synaptic transmission	0.073477	0.270833	0.258775	0.722388	0	0.104241	0.010732	0	0.444585	0.22409	0	0	0	0	0	0	0	0	0.143839	0	0	0	0	0.771051	0.386231	1.01768	1.11573	0.815807	0	0	0.623953	0.822593	0	0	0.491995	0.261383	0.118662	0.191513	0.396405	1.38486	0	0	0	0.036623	0	0.37759	0	0
XM_131861.1	Synaptic transmission	0	0	0	1.23441	0.693478	0	0	0.304664	0.091073	0.035013	0	0.71788	0.42025	0	0.443391	0	0	0.057988	0.788817	0	0	0	0.195379	0.338783	1.05559	1.72598	0.77559	0.354811	0.355352	0	0.25493	0.408154	0.581393	0	0	0	0.32253	0.336967	0.06397	0.72971	0	0	0.128461	0.747445	0	0	0	0
XM_133191.1	Synaptic transmission	0	0	0	0.411821	0	0.472821	0	0.553504	0.116338	0	0	0	0	0	0.363375	0	0.607114	0.242147	1.223	0	0	0	0	0	0.294802	0.708787	0.675343	0	0.111716	0	0.342671	0.161954	0	0	0.437357	0.023929	0.004591	0.216477	0.109663	0	0.169876	0	0.063905	0	0	0.456118	0.125445	0
XM_147263.1	Synaptic transmission	0	0.591142	0.190714	0.055091	0	0.687658	0.6857	0	0.160427	0	0	0	0.383513	0	0.355026	0	0.218102	0.029312	0.494784	0.197108	0	0	0.290281	0	0.2502	0.429068	0	0.626044	0	0	0.043518	0.314122	0.069521	0	0	0.12055	0.317681	0.385312	0	0.136743	0	0.418847	0	0.16543	0	0	0	0
XM_127473.1	Synaptic transmission	0	0	0.612926	0	0	1.24506	2.11024	0	0	0	1.06577	0.630699	0.49962	0	0.260104	0	0.749517	0.90993	2.43806	1.08464	0.591172	0	1.30085	0.338102	0.57435	0.631977	0.835845	0.909522	0	0	0.086128	0.031863	0.65974	0.216191	0	0.311724	0	0.039932	0	0.428362	0	0	0	0	0	0	0.233951	0
XM_126125.1	Synaptic transmission	0.581729	0	0	0	0.409825	1.05808	1.4078	0	0.099246	0.471191	1.71653	1.47645	0.379181	1.01988	0.733131	0	0	0.407732	0.846793	0	0.266532	0.314088	0.312703	0.526321	0.903217	0	0.337164	0.430345	0	0	0.755876	0.264148	0	0	0	0	0	0.480032	0.362708	0.940221	0	0.556746	0	0	0	0	0	0
XM_127653.1	Synaptic transmission	0.401633	0	0.948727	0	0.596873	0.692078	1.50667	0.125969	0.146016	0	0.920699	1.25125	0.650763	0.73821	0	0	0.233439	0.734545	0	0	0.67759	0	0	1.03892	0.651082	0.547224	1.08178	0.469474	0	0	0	0.522112	0	0	1.19675	0.186562	0	1.49672	1.63262	0	0	0	0	0.342822	0	0	0	0
XM_127648.1	Synaptic transmission	0.534933	0	0.724444	0	0.241912	0.775279	1.45706	0.368978	0	0.267427	0.822469	0.908361	0.568263	0.169606	0	0	0.431815	0.309614	0	0	0.213719	0	0	0.523423	0.657871	0.677375	0.816633	0.583124	0	0	0.177529	0.218561	0	0	1.09885	0	0	1.52014	1.20928	0	0	0	0	0	0	0	0	0
XM_122509.1	Synaptic transmission	0.764515	0	0.504675	0	0.299568	0.920895	1.561	0.40174	0	0	0.658316	1.2004	0.528601	0.173178	0	0	0.182506	0.210071	0.375206	0	0.283834	0	0	0.618937	0.872386	0.83887	0.696495	0.715305	0	0	0.084773	0.401442	0	0	1.14197	0	0	1.71291	1.20592	0.390775	0	0	0	0	0	0	0	0
XM_127234.1	Synaptic transmission	0.548655	0	0.46093	0	0.10332	0.615189	1.41946	0.20741	0	0	0.683355	0.959638	0.331723	0.190954	0	0	0.278547	0.177888	0.427479	0	0.404908	0	0	0.645607	0.8403	0.593947	0.571484	0.585998	0	0	0.265126	0.085869	0	0	1.32023	0	0	1.48868	1.34432	0.192775	0	0	0.207638	0	0	0	0	0
XM_127229.1	Synaptic transmission	0.742671	0	0.320876	0	0.228914	0.670799	1.42345	0.163816	0	0	0.447105	1.03404	0.140795	0	0	0	0.329037	0.015495	0.405593	0.056622	0.233454	0	0	0.582394	0.609356	0.537134	0.237049	0.587693	0	0	0.265162	0.287348	0	0	1.37564	0	0	1.60553	1.20144	0.558705	0	0	0	0	0	0.133531	0	0
XM_127230.1	Synaptic transmission	0.723397	0	0.119672	0	0.038452	0.475713	1.0141	0	0	0	0.864348	0.750239	0.224824	0	0	0	0.265496	0	0.269073	0	0.04165	0	0	0.374375	0.350092	0.588593	0.402175	0.605592	0	0	0.263642	0.07811	0	0	1.26865	0	0	1.27357	1.00228	0.324911	0	0	0.147869	0	0	0.032677	0.113116	0
XM_141845.1	Synaptic transmission	1.06453	0	0.304639	0.00937	0.299708	0.150383	1.67977	0.780644	0.34077	0.039406	0.496311	0.751875	0.788627	0.180956	0.745451	0	0	0	0	0	0	0	0	0	0	0	0	0	0	0	0.706041	0.537095	0.490395	0	1.33753	0.262223	0.358142	1.43244	1.10542	0.82731	0	1.6155	1.08412	0	0	0	0.03259	0
XM_125112.1	Synaptic transmission	1.12183	0.415174	0	0	1.08843	1.74273	0.460937	0	0.599258	1.54929	1.38726	3.06428	2.04601	0	0.931364	0.522883	0	0	0	0	0	0	0	0.338551	0	0	0.239195	0	0	0	0	0.491851	0.169335	0	0	1.69221	0.041092	1.97113	1.71366	2.78187	0	4.4545	0	1.1023	0.140899	0	0	0
XM_135551.1	Synaptic transmission	0	0	0.722365	0.868359	1.72642	1.80535	0.885899	0.834387	0.754484	0.834469	1.42405	1.01689	0.945369	0.921501	0.45611	0	0	0	0	0	0	0	0	0	0	0.555064	0	0	0	0	1.46524	0.661985	0.744053	0.552115	0	1.20959	0.69617	0	0	0	0	0.076828	0.57665	0.674094	0	1.20512	0.128062	0
XM_125149.1	Synaptic transmission	0	0.384526	0	1.17658	0.174676	0.276423	0.045017	0	0.499774	0.328392	0.376821	0.608628	0.358339	0	0	0	0	0	0	0	0	0	0	0	0	0	0	0	0	0	0.957788	0.785438	0.358175	0	0.4298	0.111478	0.49221	0.801502	0.65727	0.605207	0	0	0.331606	0	0	0.582307	0.161854	0
XM_133759.1	Synaptic transmission	0	0.198898	0.289217	1.49501	0.365794	0	0	0.014722	0.529643	0.337599	0.122252	0.672567	0.617145	0	0.067777	0	0	0.081513	0.537116	0	0	0	0	2.29168	0	0	0.119393	0	0	0	0.443696	0.737928	0.127688	0	0	0	0.784783	1.44771	1.43094	1.67345	0	0.87861	0	0	0	0.532387	0.171955	0
XM_125425.1	Synaptic transmission	0	0.550095	0.401797	0.497982	0	0	0	0	0.268664	0	0	0.599322	0.668334	0	0.881373	0.771855	0.273049	1.09267	1.66886	0.830933	0.359617	0	0.652544	0	0.630486	0.535865	0.203625	0.52099	0	0	0.10122	1.69604	0	0	0	0	1.0285	1.02918	0.824655	1.85021	0	0.304952	0.624143	0	0	0	0	0
XM_130090.1	Synaptic transmission	0.83583	0	4.97918	0	1.17942	0.146099	0	0	1.21882	0.938357	0	0.186092	0	0	0	0	0.844292	0	0	0.889284	2.27507	0.421283	0	1.46541	0	0.892034	0.478532	0	0	0	0	0.927575	0	0	0	0	0.81893	1.94474	1.76881	0.444854	1.33371	0	0	0.767442	0.485736	0.202988	0.676651	0.703261
XM_131966.1	Synaptic transmission	0.049185	0	3.92792	0	2.61281	2.30483	0	0	2.00566	0	0.074147	0.539325	0.276269	0.330058	0.524885	1.52454	0.645642	0.44796	0.056167	0.535087	1.16638	0.589263	0.35041	0.418079	0	0	0	0	0	0	0	0.14301	0	0.704005	0	0	2.09415	0	0	0	0	0	0	0	0.423924	0	0	0.618611
XM_123842.1	Synaptic transmission	0	0.112769	0.760371	0.45175	1.12037	0.425053	0.324101	0.167305	0.817979	0.579556	0.795461	1.59041	0.826211	0.363807	0.547727	0	0	0.114369	0.362443	0	0.50313	0	0.866882	1.09716	0	0	0	0	0	0	0	0.182735	0	0.765376	0	0	1.43796	0	0	0	0.003057	0	0.855831	0	0.081232	0	0.522923	0
XM_122898.1	Synaptic transmission	0.190809	0	0.513638	0	0.631042	0	0	0	0.626749	0.387329	0.319904	0.072846	0.377914	0.799374	0	0	0	0.33372	0	0	0.501418	0.388928	0	0.608024	0	0	0	0	0.510862	0.326412	0	0.873506	0.424232	0.158564	0	0.036298	0.915369	0	0.287993	0	0.722408	0	0.258839	0.332018	1.09896	0	0	1.26538
XM_139402.1	Synaptic transmission	0	0	1.38998	0	0	0	0	0	1.54276	0.67151	0	0.397305	0.688667	1.68194	0	0.269547	0	0.730795	0.171597	0	0.895446	0	0	0	0.461158	0	0.612329	0.768674	0	0	1.10546	2.03027	0	0	0	1.2237	1.11568	0	0.116019	0	0.085778	0	0	1.04566	1.45158	0	1.0629	1.309
XM_124923.1	Synaptic transmission	0	0	1.1369	0.175055	0	0	0	0	1.27331	0	0	0	0.261513	1.02939	0	0.539488	0	0.286777	0.167988	0	0.228522	0	0	0	0.885135	0	0.417235	1.37952	1.12808	0	1.47994	1.78007	0	0	0	0.913254	0.866359	0	0	0	0	0	0	0.725914	0.957631	0.657932	1.94718	1.02259
XM_136404.1	Synaptic transmission	0	0.405564	0.144137	0.189456	0	0.151599	0	0	0.503523	0.453644	0.828578	0.319516	0.251468	0.921191	0	0	0	0.331754	0	0	0.100537	0	0	0.16126	0	0	0	0	0	0	1.47781	0	0.773149	0.324856	0	0	0.170301	0.1248	0.751143	0	1.1496	0	0.087107	1.17997	0.560756	0	0.213821	0.429021
XM_126076.1	Synaptic transmission	0	0	0	3.58874	0	0	0	0.46014	1.0171	1.9832	0.4131	0	3.08747	2.41534	0.782297	0.412437	0	0	0.044507	0	0	0.047422	0	0	1.11901	0.997711	1.72099	1.16411	0	0	0.491481	2.27635	3.45968	1.61288	0	1.53036	0.943599	0	0	0	0	1.41754	0	0	0	0	0	0
XM_139850.1	Synaptic transmission	0	0	0.28124	0	0.073146	0	0	1.6001	2.43932	1.80765	0.257184	0.558096	0.896106	0.647302	0	0	0	0.027276	0	0	0.092735	0	0.226508	0	0	0	0	0	1.20476	0.922842	0	0.344233	0	0	0	0.14301	0.659657	0	0	0	0	0.644758	0.132989	0.291212	1.00438	0	0.191045	0.960364
XM_125239.1	Synaptic transmission	0.000458	0	0	0.143308	0	0.118467	0	0	0	0.327453	0.336736	0	0.639303	0.127821	0	0	0.163101	0	0	0.125914	0	0.084496	0	4.06442	0	0	0	0	0.498929	0	0	0.605699	0.074428	0.693078	0	0.238733	0.484848	0	0	0.230035	0	0	0.372065	0	0.940124	0	0.046889	0.876731
XM_143960.1	Synaptic transmission	0	0	0	0	0.8806	0	0	0.055103	0	0.415031	0.405717	1.01679	0.516771	0.711542	0	0	0	0.216255	0.287712	0	0.464208	0.097117	0	2.07472	0	0	0	0	1.01069	0.686764	0	0	0.120285	0	0.025723	0.263637	0.120578	0	0	0.728521	0.553176	0.47679	0.314226	0	0.213247	0	0.130412	0.605389
XM_134101.1	Synaptic transmission	0	0	0	0	0	0	0	0	0	0.440417	0	0.126033	0	0	0.982968	0	1.8844	0.150029	0.057492	0	0.229433	0.628451	0	2.31195	1.03667	0.751023	0.74316	0.46044	0.532175	1.17234	0.669192	0	0.226194	0	0.143884	0.081176	0	0.568065	0.29174	0	0	0.261052	0	0	0.117096	0	0	1.03955
XM_147311.1	Synaptic transmission	0.325566	0.365583	0	0.117279	0	0.203877	0.333518	0	0.804782	0.698134	0	0.06351	0	0	0.9546	0	0	0.61912	0.111945	0.369002	0.799478	0.878643	1.07093	2.42973	0	0	0	0	0	0	0.216702	0.758697	0.972477	0.539748	0	0	0.864814	0.218177	0	0	0	0	0.208373	0.508001	0.066675	0	0	0
XM_122338.1	Axonogenesis	0	0	0	0	0.045245	0	0	0	1.27314	1.12299	0.127817	0.934629	0.035056	0	0	0.718731	0.593932	0.435756	0	0.266638	0.575326	0.517111	0	0.446272	0.579465	0.238541	1.13658	1.00344	1.40328	2.11821	0.008785	0	0	0	0	0.160791	0	0.691908	0.640483	0	0	0	0	0.107951	1.017	0	0	1.07129
XM_146632.1	Axonogenesis	0	0	0.252455	0.102031	0.01035	0	0	1.57392	0.990077	0.726663	0	0.227341	0	0.536715	0	0	0	0	0.156329	0	0.465869	0	0.480888	0	0	0	0.566618	0.715825	0.277498	0.259415	0	0	0.748008	0.506323	0	0.914558	0.334196	1.17968	0.189863	0.38531	0	0	0.393689	0	0.893244	0	0	0.316849
XM_144076.1	Axonogenesis	0	0	0	0	0	0	1.88233	0.694241	0.193012	0.242646	0	0.824997	0.697093	0.927761	0.853172	0.429654	0.305705	0	0.598173	0.534598	0.428869	0	0.161494	0	0	0.302487	0.177529	0	0	0	0	0	0	0.207096	1.12645	0.579763	0	0.312751	0	0	0.240405	0.017219	0	0.222945	0.259514	0.161048	0	0
XM_124768.1	Axonogenesis	0	0	0	0	0.501209	0	0.306543	2.23062	1.75328	1.44098	2.31039	2.69959	2.1451	1.43311	1.38071	0.359597	1.60742	1.74636	2.01139	2.16658	2.03263	1.37193	2.03897	1.47048	0	1.83226	1.29529	0	0	0	0	0	0	0	4.61664	1.98774	0	0	0	0	0	0.369927	0	0.518379	0	0	0	0
XM_123797.1	Axonogenesis	0	0.051595	1.77161	0	2.96455	0	0	3.22508	4.83733	4.08137	3.0647	4.39563	3.47364	3.56165	1.38307	0	0.794628	2.26598	2.09146	2.07895	2.1111	1.82767	2.19842	2.50927	1.15219	0.695509	0.686731	0	0	0	0	0	1.11195	0	0	0	0	0	0	0	0	3.71513	0	0.005932	0.218246	0	0	0
XM_131903.1	Axonogenesis	0	0	1.63231	1.52228	3.28682	0	0	1.77783	4.56116	3.81811	1.80505	5.04997	2.74932	3.62097	0.44563	0	0	1.15569	0.550429	0	0.61192	0.029738	0	1.44874	0.55234	0.760702	0.816999	0.194551	0.540164	0	0	0	0.956907	0	0	0	0	0.465881	0.856076	0	0	2.29512	0	0.490041	0.654664	0	0	0
XM_141029.1	Axonogenesis	0	0	1.90527	0	2.45851	0	0	2.42417	5.7092	5.07486	1.22626	3.95715	3.54548	3.12837	0	0	0	1.905	0	0	1.50599	0	0	2.1866	0.045418	0	0.738162	0.849706	0.248661	0.188703	0	1.79053	0	0	0	0.87448	1.1883	0	1.37189	0	0.316207	1.42812	0	1.21943	1.45788	0	0	1.15787
XM_135121.1	Axonogenesis	0	0	0	1.08841	0.925988	0.069448	0	0.441093	0.763553	1.43303	0.596252	1.03518	0.27017	0.92263	0.548744	0	0	0	0	0	0	0	0	0.141124	0.039396	0.214446	0.281809	0.15081	0.218889	0	0.894785	1.29385	0.547902	0.302594	0	0	0.019724	0	0	0	0.260832	0	0	0	0.287078	0.263213	0	0.274604
XM_124471.1	Axonogenesis	0	0	0	3.50919	0.011003	0	0	1.88004	1.0761	0.643823	0	0	0.774977	0.330853	0.933976	0.918233	1.19263	1.16087	1.09853	0.158073	0.91065	0	0.855815	0.953013	0	0.735426	0.112024	0.064412	0	0.058312	2.8854	2.49429	0	0	0.138693	0	0	0	0	0	0.371577	1.25942	0	3.08294	0	0	0	0
XM_135984.1	Axonogenesis	0	0.189662	0.695017	1.98413	0.304625	0	0	0.773637	1.27809	0.817655	0	0.853915	0.390503	0	0.182769	0	0	0	0	0	0	0	0	0	1.07328	1.23242	1.1392	0.553206	0	0	0.577034	1.43763	0.129065	0.84444	0	0	0.315393	1.51277	1.03929	1.71202	0	0.475367	0.358973	0.953102	0	0.802709	0.4091	0
XM_128819.1	Axonogenesis	0	0	1.03857	0.205031	0.845753	0.584336	1.03918	0	0	0	0.012516	0.675522	0.598363	0.030642	0.846051	0	0	0	0	0	0.366621	0.187716	0.006226	1.01182	0.237277	0.236305	0.442063	0.093033	0	0	1.05709	0.979642	0	0	0	0	0	0.796256	0.567976	1.14741	0	0.11316	0	0.762717	0	0	0	0
XM_127231.1	Axonogenesis	0	0	0.421172	0.289228	0	0.119536	0.314023	0.082598	0.26596	0.216539	0.080565	0.212263	0.149524	0	0	0	0	0	0.231515	0	0.08372	0	0	0.481996	0	0.701619	0.334172	0.145867	0	0	0.382403	0	0.149071	0	0	0.174707	0	0.368511	0.622625	0.147374	0	0	0.323048	0.020322	0	0	0.127655	0
XM_124502.1	Axonogenesis	0.313839	0.233574	0	1.06389	0	0	0.177986	0.194123	1.2546	0.646344	0	1.04828	0.737581	0.091446	0.9142	0	0	0	0	0	0	0	0	0	0	0.04074	0.281838	0	0	0	0.280461	0.92561	2.38345	0	0	1.45872	2.20038	0.168986	1.0842	0.069185	0.68646	0.527903	0.468865	0.689215	0.619434	0	0	0
XM_122813.1	Axonogenesis	0.241947	0	0	1.16031	0.877875	0	0	0.094433	0	0.572188	0	0	0.255278	0	0.79832	0.378647	0	0	0	0.064634	0.676143	0	0.421548	1.68437	0	0.710947	0.466126	0	0	0	0.22871	0	1.71476	1.38468	0	1.39577	0.781524	1.18109	0.606673	0.895521	0	0	0	2.42869	0.610784	1.07235	0.031056	0
XM_138962.1	Axonogenesis	0	0.248393	0	0.161533	0	0.010888	0	0.560105	0	0	0.495065	0.533319	0	0	0.595706	0	0	0	0.020285	0.217534	0	1.05082	0.032685	1.80827	0.350631	0.121837	0.260661	0	0	0	0	0	1.11016	0.30972	0.465974	0.367892	0	0.60309	0.516388	0.422289	0	0	0.493284	0	0	0.539822	0.867103	0.299336
XM_126751.1	Axonogenesis	0	0.544051	0.251645	0.45571	0	0.411703	0.145693	0	0	0.810204	0.217239	0	0	0.124444	1.35185	0	0	0	0	0	0.038867	0	0.265545	3.87515	1.28853	1.21274	2.06803	1.22459	0	0	0	0	1.90117	0.673613	0.267876	0.159424	0.232263	0	0.047092	0	0	0	2.72586	0.19847	0.22788	0	0	0.137329
XM_146494.1	Axonogenesis	0	0.111688	0	0	0	0.320054	0.329772	0	0.542856	0.402817	0.333075	0.157173	0	0	1.36289	0	0	0.374835	0	0	0.47674	0.859937	1.02255	3.3143	0.446933	1.08678	0.892182	1.65374	0	0	0	0.231306	0.201234	0.052848	0	0.218414	0.147674	0	0	0	0.301217	0	0.23681	0	0	0	0	0
XM_135366.1	Axonogenesis	0.281898	0.062586	0	0.176019	0	0	0.095328	0	0	0.113183	0	0	0	0	0.740538	0.451949	0.304661	0	0.231157	0	0.303679	0	1.27523	3.15464	0.072041	0.206042	0.911624	0.98386	0.010528	0	0.223553	0	0	0	0.471872	0	0	0	0	0.473157	0.441042	0.802887	0	0	0.088618	0	0	0
XM_129317.1	Axonogenesis	0	1.02234	0.103342	0	0	0	0	0	0.015059	0	0.574635	0.875428	0	0	0.417363	0	1.38854	1.44109	1.74873	0	0.509516	0.531976	1.82886	1.78092	0.301135	0.653005	0.023077	1.26179	0.619843	0.204487	0.875946	2.06145	0	0	0	1.18715	0.241161	0	0	0	0	0	0.010786	0	0.857398	0	0	0.859913
XM_130118.1	Axonogenesis	0	0	0.934144	0	0.089845	0	0	0	0.002186	0.148805	0.480936	0.750819	0	0.553287	0.580157	0	0.947022	0.826538	1.61576	0	0.618595	0.821624	0.769106	1.74424	0	0.260007	0	0	0	0.094048	0	0	0.159994	0.318468	0	0	0	0	0	0	0	0	0	0.745369	0.552405	1.2983	1.66634	0.849622
XM_137727.1	Axonogenesis	0	0.8865	1.47802	0.524847	0	0.38035	0	0	0	0.419401	0	0	0	0.173126	1.42195	0	1.27334	1.12489	2.06189	1.10462	0.704664	0	1.10805	1.36749	0	0	0	0	0	0	0	0	0.12703	0.624892	0	0.175432	0.225411	0	0.050312	0.35048	0	0	0	0.120089	0	0.772405	0.3785	0
XM_141809.1	Axonogenesis	0	0.289071	0.148972	0.254431	0	0.328178	0.167782	0	0	0	0	0	0	0.053257	1.90327	1.13489	1.19604	0.926775	1.78727	1.48715	1.20505	1.12962	1.44858	0.921913	0.178448	0.15967	0.292945	0.372584	0	0	0	0	0	0.583705	0	0	0	0	0	0	0	0	0.330974	0	0	0.483347	0.727058	0
XM_127282.1	Axonogenesis	0	4.39036	0.839107	1.397	0	0	0	0.661852	0.512338	0.379538	0	0	0	0	1.8382	2.02527	2.79413	2.86258	3.8219	2.54299	2.56231	1.89583	2.61669	3.99077	0.748071	2.27855	1.48626	0	0.835833	0	0	0.262607	0	2.19467	0	0.072394	0.484034	0	0	0	0	2.03576	0	0	0	0	0	0
XM_124129.1	Axonogenesis	0	2.60739	0	2.62988	0	2.56367	2.35867	0.413351	0	0	0	0	0.323966	0	2.86132	2.1178	2.0831	2.41462	2.33016	1.44569	1.821	1.58798	3.11892	2.92715	0.407649	1.97304	0.527293	0.18391	0	0	0	0	0	0.259699	0.524033	0	0	0.501398	0	0	0	0	1.20616	0.766963	0	0	0.722606	0
XM_131093.1	Axonogenesis	0	0.109172	0.541443	0.352361	0.236733	0.626579	0.796775	0	0	0.088447	0.587107	0.325585	0.157482	0.949214	1.18302	1.72407	1.57439	1.37856	2.18089	0.764913	1.42087	1.37781	2.07338	2.14489	0	0.219186	0	0	0	0	0	0	0	0.414477	0	0	0.764462	0	0	0	0	0	0.705349	0	0	0.33456	0	0
XM_131098.1	Axonogenesis	0.061513	0	0.1066	0.236492	0.503827	0.916496	1.47455	0	0	0	0.18086	0.518342	0.374242	1.03377	0.635371	1.23394	1.22851	1.43008	1.78656	1.68909	1.47611	0.494293	0.844999	1.98484	0	0	0	0	0	0	0	0	0	0	0	0.35394	1.02744	0.311675	0	0	0.854893	0	0.377614	0	0	0	0	0
XM_122645.1	Axonogenesis	1.38262	0	1.9028	0.249947	0	0.946936	0	0	0	0	0.053367	0.123279	1.02903	1.55718	0	2.1538	2.1351	2.36737	2.34357	3.8843	3.40198	1.69956	2.03649	1.97705	0	1.0401	0.67538	0.034139	0	0	0	0	0	0	0	0.116627	0	0.378035	0.837467	0	0	0	2.6007	1.17721	0	0	0	0
XM_122397.1	Axonogenesis	1.47821	0	1.9006	0	0.007111	0.610411	0	0	0	0	0	0	1.17186	1.38223	0.342077	2.58806	2.56469	2.28101	2.28016	3.40589	3.25441	1.94293	1.82946	1.98284	0.309815	0.618933	0.249121	0.484914	0	0.486064	0	0	0	0	0	0	0	0.508316	0.571208	0	0	0	2.57631	1.05812	0	0	0	0
XM_128815.1	Axonogenesis	0.276879	0.371572	1.07221	0.045915	0	0	0.316596	0	0	0	0	0	0.03297	0.212062	0	2.50666	1.26076	1.94301	1.72595	2.06734	1.83864	1.31014	1.49677	0.289934	0	0.578218	0.540971	0	0.285932	0.18281	0	0.228116	0	0	0	0	0.43668	0.044488	0	0	0	0	0	1.84694	0	0	0.296367	0.579599
XM_124832.1	Axonogenesis	0	0	0	0	0.94206	0	0	0	0	0	0	0	0.481564	0	0.036422	2.67444	2.88756	3.02764	3.52636	4.00978	2.99634	2.53898	3.38619	2.03966	1.24327	2.14009	1.21864	0.115944	0.530211	0	0	0.037004	0	0	0	0	0	0	0.051943	0	1.57026	0	0.140169	2.4541	0.499477	0.526762	0	0.005053
XM_134498.1	Axonogenesis	0	0	0	0.324328	0	0	0.044525	0	0	0	0	0.322018	0	0.544446	1.34091	2.26508	1.27803	1.50509	2.02267	2.45509	1.77683	1.63446	2.00129	0.610641	1.44569	2.03207	1.72856	1.29933	0.157295	0	0.33352	0	0.5949	0	0	0	0	0	0	0	0.260435	0	0	0.595685	0.426229	0	0.31713	0
XM_134678.1	Axonogenesis	0	0	0	0	0.868886	0	0.53758	0	0	0	0.134485	0.771524	0.727294	0	1.66935	2.07282	2.35374	2.8522	3.55463	2.77095	2.8108	2.19744	2.8835	3.61366	2.08409	3.09593	2.70216	1.777	1.52694	0.112014	0.678028	1.02134	0	0	0	0.559232	0.338603	0	0.023711	0	0	0	0	0	0	0.523434	0	0
XM_135935.1	Axonogenesis	0	0.219259	0	0.105013	0	0.142662	0	0.707478	0.023971	0.408059	0	0.730053	0	0.301525	1.41893	0.844786	1.86941	1.91767	2.10705	1.28948	1.93415	0.963992	1.98228	3.0496	0.098656	1.60055	0.556457	0	0.274889	0.246648	0	0	0	0	0	0	0	1.80605	1.60639	0	0	0	0	0	0	0.275197	0.701981	0
XM_147208.1	Axonogenesis	0.107878	0	0	0	0	1.10867	0	0.515674	1.45753	0.354028	0	0.117673	0	0	0.320013	1.44963	2.1147	2.68973	3.904	2.81105	1.75305	0.114349	1.8049	1.33289	0	1.39797	1.05314	0	0	0	0.183471	0.191574	0	0	0	0	0	1.45938	0.441648	0	0	0.730447	0	0	0	1.10655	0	0
XM_133009.1	Axonogenesis	0	0	0	0.339367	1.50158	0	0	0	1.4247	0.86841	0	0.625022	1.22037	0	1.02489	1.28985	1.44165	1.35455	1.89104	1.49066	1.51159	0.259396	1.89684	1.32694	1.28788	1.77729	0.733657	0	0.240854	0	1.46062	0	0	0	0	0	0	0.536377	0	0	0	0	0	3.23096	0.857192	1.27454	0.028338	0.256116
XM_123592.1	Axonogenesis	0	0	0.171655	0	0.358243	1.01425	0	0	0.442288	0	0.110799	0.143976	0	0	0.129322	0	0	0.133417	0.667373	0.605469	0.838769	0.828143	0.913939	0.89155	1.21051	1.14112	0.564498	0.555642	0	1.36773	0	0.289929	0.445013	0.771721	0.416937	0.627685	0.291189	0	0	0	0	0	0	0.884356	0	0.558556	0	0
XM_123691.1	Axonogenesis	0	0	0	0	0.012367	1.40388	0	1.00199	0.840237	0.880585	0	0.339137	0.20942	0	1.58241	0	1.28729	2.61712	2.30762	0	1.3214	0.250283	2.53945	0.234771	1.69102	2.22749	2.0323	1.25413	0	0	0	0.404473	0.050685	0	0	0	0	0.423436	0.262829	0	0	0.064572	0	0.003749	0	0	0.241097	0
XM_147280.1	Axonogenesis	0.400519	0	0	0.656452	0	0.493035	0.367558	0.955055	0	0	0.543217	0	0	0	1.27128	0.280912	0.417294	0.839116	1.04668	0.262448	0.784809	0.644654	0.908463	0	0.942357	1.31528	1.43822	0.330406	0.273124	0	0	0	0	0	0	0	0	0.996143	0	0.479956	0	0.441122	0	0	0.101712	0	0	0
XM_122826.1	Axonogenesis	0.38445	0	0.01063	0.263071	0	0.130834	0.014611	0.564767	0.647684	0.406547	0	0.153127	0	0	0.456121	0	0.479568	0	0.669504	0.535195	0	0	0.358971	0.203849	0.641303	0.976662	0.953514	0.549909	0	0	0	0	0	0	0.320037	0	0	0.078849	0.179568	0.128689	0	0	0	0	0	0	0.211065	0
XM_125472.1	Axonogenesis	0.320232	0	0.166288	0.469202	0.032637	0.610497	0.566342	0.452091	0.802433	0.667287	0	0.39978	0	0	0.124543	0	0.208745	0.040853	0	0	0	0	0	0.265789	1.21681	1.00184	1.07741	1.20068	0.508658	0.722556	0.538003	0	0	0	0.157357	0	0	0.08344	0.360079	0	0	0	0	0.447122	0	0	0	0
XM_127572.1	Axonogenesis	0	0	0	0.406519	0.130096	0.053617	0	0.25696	0.463266	0.068338	0	0.658542	0.335033	0	0.117599	0	0	0	0	0.139446	0	0	0	0	0.873282	1.01548	0.836103	0.536812	0	0	0	0.165751	0.192842	0	0	0	0.076638	0.377812	0.263532	0.404012	0	0	0.044286	0.255822	0	0.262258	0.230005	0
XM_131790.1	Axonogenesis	0	0	0.56248	0	0.643318	0	0	0	0	0.520239	0	0.220128	0.441499	0.377284	1.17121	0.670034	0	0.656219	0.352875	1.23562	0	0.347558	0.127222	0	1.80665	1.93574	1.69105	2.01659	0.418069	0	0	0	1.4383	0.538834	0	0.230227	0	1.40614	1.43215	0	0.60478	0.015488	0.321892	0	0	1.25017	0	0
XM_123662.1	Axonogenesis	0	0	0.145799	0.163753	0	0.143272	0.286563	0	0	0	0	0.037083	0	0.257552	0.170408	0.219522	0	0.011919	0.436411	0.437675	0.132053	0	0.584433	0.19823	1.13998	0.478139	1.21221	1.42823	0	0	0.573879	0	0	0	0	0	0	0.107301	0.240503	0	0	0	0	0	0	0.446684	0.792798	0
XM_141031.1	Axonogenesis	0	0	0	0	0	0	0	0	0	0	0.319144	0.04661	0.107859	0	0	0.663708	0	0.168072	0	0.382648	0	0	0.175148	0	0.985333	0.471996	0.917205	0.671428	0.302143	0.345858	0.214918	0.543469	0.518958	0.041542	0.66081	0	0	0	0	0	0.102938	0	0.218612	0.236026	1.11176	0.600818	0.440309	0.764402
XM_133025.1	Axonogenesis	0	0	0	0	0	0.291832	0	1.01591	2.01267	1.36551	0.778538	0.963996	0	0	0	1.13655	0.544218	0.056826	1.40429	0	0	0	0.434863	0	2.05903	2.27453	1.63524	0.852658	0.777544	0	0	0	3.54744	0.563475	0.143793	0	0	0	0	0	0.084576	0.276792	0	2.80467	1.25038	2.82674	2.08964	0.277406
XM_137649.1	Axonogenesis	0.307324	0	0	0	0.955906	0.278773	0	0	0.014168	0.301775	0.55039	0.085023	0.115602	0.928762	0.24353	0	0.117794	0	0.229288	0.212238	0.438336	0	0.2287	0	0	0	0.406244	0.953934	0	0.204349	0	0.0517	1.13563	0	0	0.388766	0	0	0	0	0.335062	0	0.628304	0	0	0.367159	0.00802	0
XM_137648.1	Axonogenesis	1.24174	0	0.174691	0	0.973316	0.194805	1.0625	0	0.077444	0.85668	0.54199	0.108552	0	0.714772	0.271343	0	0	0	0	0.33108	0.057973	0	0	0	0.723569	0.528572	0.712688	1.50724	0.054566	0	0	0.101101	0.852732	0.035525	0	0.77654	0	0	0.125905	0	0	0	0	0	0.223215	0.279281	0	0.232184
XM_131964.1	Axonogenesis	0	0	1.69804	0.072217	0	0	0	0	0.154146	0	0.267304	0	0	0	0.343119	0	0.040743	0	0.386883	0	0	0	0.702878	0.518546	1.42791	0	0.174559	0.84665	0	0	0.091181	0	0	0	0	1.33922	0.137428	0	0.241688	0	0	1.00729	0.086365	0.31783	0.396163	0.048576	0.172211	0
XM_133762.1	Axonogenesis	0.044016	0	0	1.15254	0	0.324849	0.051189	0	0	1.18958	0	0	0.321409	0	2.74709	0.962947	0	0	0.548693	0.023281	0.382259	0.633502	0.290411	0	1.51179	0.874567	0.499869	0.640305	0	0	0.968033	0.536315	0.692344	0	0	1.09268	0	0.32315	0.762151	0.835074	0	6.42709	3.51427	0	0	0	0	0
XM_125473.1	Axonogenesis	0	0	0	0.664327	0.426045	0.019537	0.111055	0	0.473027	0	0	0	0	0	1.42095	2.41113	0	0.411555	0.67	0.016206	0.117067	0	0.39239	0.179255	0.15383	0	0.816158	0	0	0	0.660825	0	0	0	0	0.158216	0	0	0.298304	0	0.340019	1.59307	0	0	0	0	0.466707	0
XM_135742.1	Axonogenesis	0	0	0.180615	0	0	0	0	0	0.803561	0	0.663959	0	0.238461	0.901211	0	0.079364	0.113747	0.323348	1.20755	0.620778	0.484574	0.82488	0.42323	0	0	0	0	0.512079	0	0	0.365808	0.250757	0	0	0	0.055383	0	0	0	0.369559	0.320763	0	1.75381	0	0	1.49368	0.430792	0
XM_135750.1	Axonogenesis	0	0	0	0	0	0	0	0	1.19047	0	0.989842	0	0.156992	1.31081	0	0.032349	0	0.462445	1.14703	0	0.633163	0.756554	0	0	0	0	0	0.669179	5.3e-05	0	0.740143	0.183749	0	0.652491	0.143583	0.457756	0	0	0	0	0.725621	0	1.66049	0	0	0.789209	0.540705	0.060585
XM_150381.1	Axonogenesis	0	0	0	0	0.346968	0	0	0	1.8262	0	2.15582	0	0.407122	2.50187	0	0	1.29334	1.06579	2.07465	0.174261	0	1.45819	0	0	0	0	0	0.38814	0.747874	0	0.83211	0	0.984427	1.72412	0	0	0	0	0	0.10543	1.75849	0	2.10515	0	0.12126	1.64118	2.00346	0.638163
XM_124381.1	Axonogenesis	0.546125	0.029971	0.120289	0.178108	0	0.069776	0	0	0.271054	0	0.490041	0	0	0.602129	0	0	0	0.215556	0	1.10963	0.370501	0.601327	0	0	0	0	0	0	0.106621	0	0	0.041839	0.390457	0.67742	0	0	0.213216	0.324212	0.93747	0	1.04514	0	0	0.828342	0.719803	0.875143	0.031576	0.257611
XM_142249.1	RNA splicing	0	0.243161	0	0	0.702395	0	0.518514	1.42812	0	0	1.76366	2.62625	1.51982	2.04385	0	0.350089	0	0	0	1.36161	0	0.886008	0	0	0.375856	0	0	0	0.53297	0.532652	0.46981	0	0	0	0	0	0	0	0.076109	0	1.64286	0	0.576672	0.009167	0.903009	1.48705	0	0
XM_134388.1	RNA splicing	0	0	0.217726	0	1.62343	1.43493	1.73235	0.594382	0.875091	1.34467	2.55848	2.41845	1.29134	1.44251	1.08222	0	0	1.02754	0.726567	0.097915	0.937397	0.509416	0.101229	2.28552	0	0	0	0	0	0	0	0	0	0	0	0	0	0	0.203872	0	0	0.179976	0	0.100643	0.812899	0.400147	0	0.47147
XM_132364.1	RNA splicing	0	0.441327	0	0	0.728178	0.522727	0.972856	0.039101	0	0.427855	0.789624	0.986585	0	0.230114	0.402975	0	0	0.203194	0.662475	0.4563	0.341135	0	0.092665	0.655741	0.360269	0	0.00474	0	0	0	0	0	0.439664	0.311201	0	0	0.223999	0.214732	0	0	0	0.222368	0.880018	0	0	0.423795	0.444974	0
XM_143746.1	RNA splicing	0	0.098074	0	0.242097	0.562066	1.00594	0.453538	0.320051	0.952307	0.723154	0.954746	0.568395	0.123359	0.140389	0.22466	0	0	0	0	0.005548	0.286012	0.319193	0	0.65648	0	0	0	1.27794	0	0	0	0	0	0	0	0	0	1.86273	0.910514	0.537976	1.2619	1.02335	0.794704	0.44149	0.285898	0	0	0
XM_151615.1	RNA splicing	0	0.522367	0.702957	0.54441	0.004707	0.281452	0.112235	0	3.58727	2.84239	0.416503	0.073018	0	0.926359	0	0	0	0.550589	0	0	0.35514	0	0	0.021565	0	0	0	0	0	0	0	0.169007	0.322945	0.14989	0	0.17555	0.221229	0	0.385111	0	0.474846	0	1.08513	0.267349	0.273151	0	0	0
XM_122080.1	RNA splicing	0	0.54785	0.352225	0.769761	0.45554	0.366711	0.201838	0	1.35885	1.32139	0	0.993364	0	0.095614	0.089339	0	0	0.30331	0.773689	0	0.15383	0	0.457972	0.061112	0	0	0	0	0.142787	0	0	0.072571	0	0.13693	0.501147	0	0	0	0.006988	0	0	0	0.390506	0.51003	0	0.79422	0.445019	0
XM_149347.1	RNA splicing	0	0	1.5543	0.123777	1.72083	0.024433	0.079236	0	0.301324	0.636889	0	0.826574	0	0.898604	0	0	0	0.026802	0	0	0.089493	0	0	0.107087	0.508176	0	0.469369	0.856149	0.545215	0.7125	0.465719	0.289467	0	0	0.973312	0	0.437964	0	0.264187	0	0	0	0	0	0.120198	0.770587	0.155714	0.028373
XM_150120.1	RNA splicing	0	0.107106	0.311618	0.080021	0.215264	0	0	0	0	0.264079	0.176342	0.217736	0	0.167449	0	0	0	0.009766	0.331172	0.346633	0.297869	0	0	0.206512	0.323481	0	0.174028	0.744267	0	0.404062	0	0.086138	0.277915	0.228215	0	0.004932	0	0	0	0	0	0	0	0	0	0.903962	0.969443	0
XM_141745.1	RNA splicing	0.113507	0	0.642525	0	0	0	0.326272	0	0.190327	0	0.619588	0	0.385061	0.903885	0	0.0468	0	0.544009	0	0	0.433032	0	0	0.091742	0.424065	0	0.061063	0	0.389794	0.277282	0	0.494804	0.864728	0.151208	0	0.330483	0.538066	0	0.319578	0	0	0	0	0.52671	0.764014	0	0	0.623269
XM_139242.1	RNA splicing	0.082534	0	0.313038	0	0	0.035403	0.008308	0	0.346058	0.518211	0.332448	0.012056	0.221356	0.325734	0	0	0	0	0	0	0	0.829156	0	0	0	1.31493	0	0	0.292729	0.83366	0	0	0.266492	0	0	0	0	0	0	1.22001	0.324454	0	0.283683	0	1.50633	0.140413	0.171701	1.55689
XM_136593.1	RNA splicing	0.401757	0	0	0.150158	0	0.050522	0	1.08912	0	0	0	0	0	0	0.228984	0.17601	0.519324	0	0.31854	0	0	0.946643	0.375528	0	0.390885	0.623387	0.091701	1.06208	0	0.018656	0	0	0	0	1.10278	0.089713	0.04818	0.178685	0	0	0	0.328843	0	0	0.094109	0	0	0.270977
XM_125581.1	RNA splicing	1.1684	0	0	0.119232	0	0.282734	0.274178	0.588434	0	0	0.092139	0	0	0	0.099774	1.99177	0.581347	0	0.921164	0	0	1.87112	0.247656	0	0.28825	0.208875	0	0.682123	0	0	1.55257	0.0157	1.1197	0	1.28615	0	0	0	0	0	0	1.36238	0.609234	0.411608	0	0	0.379125	0
XM_132793.1	RNA splicing	0	0.379102	0	0	0	0.144633	0.479196	3.35891	0	0.102596	0	0	0.145672	0	0.539617	1.62508	2.01412	0	1.28032	0	0	0.170514	0	0	0.621484	0.626862	0.204729	0	0	0	1.19124	0	0.246394	0.172962	1.30341	0	0	0.435378	0	0	0.657406	1.25237	0.396691	0.037796	0	0	0.990831	0
XM_146369.1	RNA splicing	0.24996	0	0	0.002467	0.29132	0.006442	0.162843	0.566905	0	0.05613	0	0	0	0	0.307627	0	0.154603	0	0	0	0	0.429633	0.170908	0	1.37701	0.907751	0.59804	0.553737	0	0.161631	0.327713	0	0	0	0.225075	0	0	0.343036	0.247441	0.381448	0	0.663548	0	0	0	0	0	0
XM_138105.1	RNA splicing	0.563579	0	0	0	0	0	0	0	0	0	0	0	0	0.463192	0	1.77672	2.3277	0	0	0	0	0.179114	0.052102	0	1.56361	0.598451	0	1.22623	1.46591	1.55963	2.88026	0	0.075054	0.193592	0.837899	0	0	1.05648	0	0	0	3.0794	0	0	1.43361	0.753886	0.025422	1.39146
XM_128612.1	RNA splicing	0	0	0	0.191078	0.001409	0	0	0.175916	0.314076	0	0.428358	0.263413	0	0	0.064694	2.20167	0	0	0	0.241776	0	0	0	0	0.635665	0.185175	0.138427	0.253637	0	1.28172	0.2377	0	0.393214	0	0.56178	0.150427	0	0.435306	0.461171	0	0	0	0	0	0	0.308979	0.326704	0
XM_163961.1	RNA splicing	0	0.457958	0.081543	0.257076	0.111247	0.043264	0.133063	0	0	0	0	0	0.079274	0	0.045414	3.45538	0.797149	0	0.153762	0.407752	0.592697	1.99974	0.368184	0	0	0.346989	0.768191	0	0	0	0	0	0	0	0.902035	1.13902	0	0	0.049185	0	0.666303	0	0	0	0	0.257666	0.115288	0
XM_137027.1	RNA splicing	0.437842	0	0	0	0	0.369784	0.360996	0.297028	0	0	0	0.281441	0	0	0.644966	0.442728	1.09934	0	0.386624	0.105035	1.35671	1.99892	0.056128	0.342017	0	0.672038	0	0	0	0	0	0	0.494268	0	1.15127	0	0	0	0	0.52283	2.86992	0.666225	0	1.47978	0	0.466067	1.18827	0
XM_128942.1	RNA splicing	0	0	0.671341	0	0	0	0	0.448913	0.078833	0	0.316385	1.11689	0.459445	0.391652	3.43311	3.30135	3.55805	3.98227	4.63533	3.83003	3.69056	2.90744	3.74039	2.41783	0.86865	2.80596	1.95833	0	1.28861	1.04768	0.254498	0	0	0	0	0.83997	0	0.09912	0.691934	0	0	0	0	0	0	0	0	0
XM_137061.1	RNA splicing	0.001179	0	0.242298	0	0.407758	0	0.434246	0	0	0.187034	0	0.766606	0	0	1.5043	1.65371	2.27247	2.47898	2.33042	1.70168	2.4718	1.93311	1.95471	2.83546	0.988414	1.4429	1.43934	1.05743	0.45326	0.508969	0.301183	0.15664	0	0	0	0	0.003301	0.37877	0.65051	0	0	0	0	0	0	0	0	0
XM_147856.1	RNA splicing	0	0	0	0	0.152304	0.658422	0.823339	0	0	0	0	0.81021	0	0	1.95852	1.17493	1.98127	2.66456	3.26207	2.98492	2.59187	1.65036	2.57467	3.08374	0.789067	1.65871	0.813466	0.520213	0.588125	0.810145	0	0.512341	0	0	0	0	0.679448	0.156807	0.039536	0.737925	0	0.192266	0.009538	0	0	0	0	0
XM_131935.1	RNA splicing	0	0	0.207258	0.95136	0	0.242818	0.00924	0.091867	0.644205	0.429067	0	0	0.082641	0	0.602077	0.503095	0.231325	0.769731	1.40448	1.40886	1.5938	0.472224	1.19897	0.812732	0.108113	0.702766	0.460154	0.031896	0	0	0	0	0	0	0	0.208769	0	0	0	0	0	0	0.265837	0.508459	0	0.494865	0.011955	0
XM_123630.1	RNA splicing	0	0	0.55703	0.959512	0	0.005535	0	0	0.217476	0	0	0	0.072274	0	0.376327	0.024236	0	0.404865	0.899386	0.847165	1.19416	0	0.420489	0.264588	0.670553	1.0677	0.635091	0.118183	0	0	0	0	0.311565	0.085233	0	0.074576	0.006778	0	0.070977	0.097378	0	0	0	0	0	0.059748	0	0
XM_123733.1	RNA splicing	0	0	0	0.93759	0.973429	0.673051	1.24951	0.236635	0	0	0	0	0.784688	0	0.910994	0.87878	0.38241	1.1784	1.3462	0.625093	0.427644	0	0.932313	0.22464	0.058176	0.88715	0.115324	0	0	0	0	0	0	0	0	0.220001	0.771793	0	0	0	0	0	0	0	0	0.104125	0.281141	0
XM_133051.1	RNA splicing	0	0.424978	0.302612	0.426157	0.631403	0.278155	0.797207	0	0.119133	0.061827	0.240621	0.450863	0.58543	0	0.072362	0	0	0.11264	0	0	0.090219	0	0	0.053968	0.159721	0.106911	0	0.040087	0	0	0	0.047767	0.54092	0	0	0	0.225733	0	0.240908	0	0	0	0	0.530928	0.068447	0.408802	0	0
XM_130009.1	RNA splicing	0	0.739715	0.275306	0.518398	0	0.339314	0.466811	0	0	0.021879	0.212629	0.032134	0.113989	0.276909	0.321186	0	0	0	0.130819	0	0.010408	0	0.195276	0	0.136926	0.238272	0.534314	0	0	0	0	0.294883	0	0	0	0.052892	0	0.316304	0	0.047821	0	0.386356	0	0.324573	0	0.470046	0.272967	0
XM_133313.1	RNA splicing	0	0.370874	0	0.156105	0.37616	0.761033	0.853424	0	0.039557	0.000254	0.319024	0.173867	0.294767	0	0	0.329279	0.048244	0	0.179977	0	0	0	0.289909	0	0.015734	0	0.293099	0.151108	0.415102	0	0.180267	0.066809	0	0	0.11128	0	0	0	0	0.266275	0	0.237964	0	0	0	0	0	0
XM_131356.1	RNA splicing	0	1.31798	0.15069	1.19847	0.304023	1.48675	1.66267	0.185273	0.095153	0.210252	0.07888	0.116686	0.06923	0	0	0	0	0	0	0	0	0	0	0	0.148815	0	0	0	0.253932	0	0	0	0.45633	0.203925	0	0	0	0	0.33326	0.162029	0	0	0.215779	0.460585	0	0.133031	0.447742	0
XM_128178.1	RNA splicing	0	0.685588	0.112572	0.913888	0.023288	1.19105	1.03211	0	0	0	0	0.09543	0	0	0	0	0.219977	0	0.085701	0.146217	0.232106	0	0	0.188889	0.531534	0	0.028769	0.503645	0.674298	0.354193	0.201334	0	0	0.027533	0	0	0	0.005531	0.150725	0	0	0	0.008737	0.022374	0	0.499327	0.245076	0
XM_133004.1	RNA splicing	0	0.675566	0.388865	0.428851	0	0.497485	0.509648	0	0.391104	0.115899	0	0	0.330108	0	0.256349	0	0	0	0	0	0.128901	0	0	0	0.859437	0	0.45216	0.358091	0.393255	0.368429	0.105885	0.282871	0.080918	0.062967	0	0.31576	0.311577	0	0.018663	0	0	0	0	0	0.141301	0	0.329314	0.045246
XM_132170.1	RNA splicing	2.96816	6.47451	5.24483	0	0	2.26069	0	0.186677	1.32431	0	0	0.176429	0	0	0	0	0	0	0	0.060538	0.157332	0.747681	0	0.54731	0	0.199658	2.73418	0.946045	2.71656	0	1.36211	4.09375	0	0	0	0.659998	0	0	0	0	0.826337	2.2135	0	0.199907	0	0.906503	0.381227	0
XM_134437.1	RNA splicing	0.299405	1.62106	0.177608	0.685453	0.213024	0.720132	1.19609	0	0	0	0	0	0	0	0	0.20892	0.539532	0.339511	0.533	0.208635	0.267222	0.163464	0.545582	0.832513	0	0	0.419974	0	0	0	0	0.263333	0	0	1.88779	0.119728	0.091625	0	0	0.244644	0.772478	0	0	0.367006	0	0.152053	0	0
XM_137148.1	RNA splicing	0.451653	0.324092	0	0	0	0	0	0	0	0	0	0	0	0	0	0.124864	0.935729	0.221343	0.888172	0.226283	0	0.452406	0.735779	0.585543	0.248806	0	0.326578	0.529412	0	0	0.342668	0.02401	0	0.103898	2.25016	0.191026	0	0.173102	0	1.48786	0	0	0.204283	0	0	0.760691	0.437257	0
XM_126187.1	RNA splicing	0.805273	0	0.320845	0	0.486147	0.267592	0.429886	0	0.156249	0	0	0.511386	0.132978	0	0	0	0.26416	0	0.350273	0	0	0	0	0.655782	0.053074	0.187861	0.650386	0.490307	0	0	0.540682	0.477133	0	0	1.46019	0.119388	0.271944	0.198854	0.679716	0.562382	0	0	0.312711	0	0	0.653341	0.241007	0
XM_126006.1	RNA splicing	0.790488	0.679272	0	0	0.205184	0.799644	1.07834	0.019034	0.202668	0.041064	0.055486	0.664008	0.086333	0	0	0	0	0	0	0	0	0	0	0	0.619705	0.670045	0.832236	0.649874	0.080477	0.207251	0.458853	0.060544	0	0	0.955978	0	0	0.23124	0.758104	0.418573	0	0	0	0.074353	0	0.897943	0.104501	0
XM_123052.1	RNA splicing	0.714	0.375853	0	0.386603	0	0.461762	0.673045	0.80251	1.03601	0.24334	0	0.520534	0	0	0	0	0	0.068914	0.542176	0	0	0	0	0	0.761943	0.445033	0.487795	0.934451	0.113882	0.639965	0.278289	0.710798	0	0.066043	1.80251	0	0	0	0	0	0.326829	0	0	0	0	0.361573	0.088238	0
XM_126338.1	RNA splicing	0.288941	0	0	0	0	0	0	0.155604	0	0	0	0	0	0	0	0.092933	0.138419	0.170607	0.710045	0.47862	0.448344	0.078727	0.586824	0	0.17884	0.476949	1.11298	0.72264	0.771331	1.44758	1.13547	0.333117	0	0	0.032638	0	0	0	0	0.066883	0	0	0	0	0.47657	0.116816	0.038242	0.119253
XM_128470.1	RNA splicing	0	0	0.733355	0.65307	0	0	0	0	0.115447	0	0	0	0	0	0.547487	0.374073	0.255851	0.559267	0.662681	0.211447	0.706978	0	1.15229	0.018723	0.586516	1.03442	1.09974	1.05196	0.386698	0.713985	0.043386	0.343456	0.301565	0	0	0.163827	0.16883	0	0	0	0	0	0	0	0	0.089193	0.007091	0
XM_134505.1	RNA splicing	0	0.295748	0.667761	0	0	0	0.721519	0	0.044582	0	0.118499	0.12808	0	0	0.507797	0.230412	0	0.24535	0.287252	0.276505	0.675417	0.351172	0.798034	0.425109	1.00647	1.0628	1.45443	1.33716	0.091307	0	0.527033	0.044848	0	0	0	0.597162	0	0	0	0	0	0.797508	0	0.097917	0	0	0	0
XM_132389.1	RNA splicing	0	0.038623	0.083678	0.010001	0	0	0.140906	0.222868	0.111958	0.043811	0.113473	0.234111	0	0	0.500026	0	0	0	0.192194	0.077811	0	0	0.009347	0.021134	0.481237	0.963406	0.604058	0.555013	0	0	0.226445	0	0.108543	0	0	0	0	0.201377	0.119837	0	0	0	0	0.128617	0	0.143795	0.405211	0
XM_130275.1	RNA splicing	0	0	0.300708	0.034232	0	0.068585	0.249716	0.748082	0	0	0	0	0.572797	0	2.26503	0	0.025873	0.003524	1.14977	0.140468	0.10678	0	0.752871	0	1.01793	1.39879	0.713914	0.306886	0	0	0.029969	0.166393	0.016238	0.488593	0	0	0	0.505961	0	0.11153	0	0.246117	0	0.01592	0	0	0	0
XM_131165.1	RNA splicing	0	0	0	0.491373	0	0	0.283847	0.373739	0.134534	0	0	0	0.344973	0	0.718389	0	0.435256	0.505355	0.924488	0.244278	1.02168	0.018355	0.281762	1.11274	2.12415	1.74566	1.43271	1.10802	0.504383	0	0	0	0.479342	0	1.32261	0.45677	0	0.115124	0	0	0	0	0.102669	0.537312	0	0	0	0
XM_131168.1	RNA splicing	0.411027	0	0	0.153375	0.094469	0	0.526392	0	0	0	0	0	0.095844	0	0.259523	0	0	0.038091	0.35278	0.249024	0	0	0	1.17141	1.16365	0.927114	0.543402	0.743686	0	0.087557	0.466124	0.276887	0	0	1.19664	0.31185	0	1.01932	0.74274	0.698102	0	0.290881	0	0.180588	0	0.154839	0	0
XM_130261.1	RNA splicing	0	0.57575	0.494597	0	0	0.315159	0.130434	0	0	0	0	0	0.082328	0.081145	0.461427	0	0	0.186069	0.394984	0.597028	0.041547	0	0.469467	0	0.810431	0.473948	0.534146	0.74314	0	0.18913	0.288317	0.441122	0	0.047041	0	0	0	0.150874	0.092358	0.448679	0	0	0	0.054008	0	0.4066	0.515766	0
XM_129100.1	RNA splicing	0	0.117419	0	0.256965	0	0.398064	0.096509	0	0	0	0.040078	0.130195	0	0	0.241913	0	0	0	0.26928	0.294205	0	0	0	0	0.847895	0.279853	0.693627	0.376287	0	0	0.247762	0.184797	0.498776	0	0	0.184816	0.011338	0	0	0.451738	0	0	0.404426	0	0	0.61077	0.380456	0
XM_126585.1	RNA splicing	0	0	0.204037	0	0.34874	0	0	0	0	0	0	0.154141	0	0	0.112141	0	0	0	0.62114	0.539604	0.511397	0	0	0.004875	0.934462	0.286169	1.02276	0.851073	0	0.752618	1.02055	0.552843	0.482006	0.223899	0.303066	0.64439	0	0	0.177332	0	0	0	0.181871	0.416469	0	1.08503	0.977018	0
XM_135597.1	RNA splicing	0	0	0.33057	0	0.578664	0	0	0.006129	0.088181	0	0	0.188332	0	0.056285	0	0	0	0	0	0	0	0	0	0	1.37063	0.464728	1.3176	1.96946	0.064681	1.13658	1.17878	0.443264	0.481051	0.160608	0	0.688428	0.035431	0.218328	0.25546	0	0	0	0.04035	0.864116	0	0.920768	0.999343	0
XM_125713.1	RNA splicing	0.111378	0	0	0.460749	0.462676	0	0	0.239201	0.142791	0.310423	0	0.180301	0	0	0	0	0	0	0	0	0	0	0	0	1.07658	0.89429	0.982615	1.31659	0.311255	0.859377	0.781415	0.60063	0	0	0	0.2713	0.236944	0.350481	0.491006	0	0	0	0.523867	0.394151	0	1.383	0.938317	0
XM_134659.1	RNA splicing	0	0	0	0	0.192518	0	0	0.79684	0.566149	0.569255	0	0.656873	0	0	0	0	0	0	0.069525	0	0	0	0	0	0.773323	1.18265	1.13428	1.79578	0.727783	1.63784	1.82416	0.673121	0.091011	0	0	0	0	0.668278	0.756734	0	0.08624	0	0.197092	0	0	1.13759	0.881156	0
XM_138421.1	RNA splicing	0.007926	0.781058	0.011781	0.646753	0.08357	0.663561	0.031798	0	0.141852	0.279424	0	0.122147	0	0.042072	0.055118	0	0	0.038248	0	0	0	0	0	0.003551	0.502911	0.39105	1.11935	1.63533	1.07525	1.3782	1.3615	0.290737	0	0	0	0	0	0	0.22629	0	0	0	0	0.247779	0	0.641351	0.423015	0
XM_141947.1	RNA splicing	0	0	0	0.071357	0	0	0	0.066861	0.08839	0.131667	0	0	0	0	0.561286	0	0.385854	0	0.609259	0.182629	0	0	0.309105	0	0.980745	0.846961	1.05468	1.81329	0.993442	1.1912	0.922587	0	0.268265	0.320504	0	0.032546	0	0.303691	0.111394	0	0	0	0	0	0	0.805118	1.22826	0
XM_128746.1	RNA splicing	0	0	0.084217	0	0	0	0	0	0	0	0.121683	0	0	0.308103	0.309445	0.328947	0.007738	0.047654	0.181383	0	0.16096	0.254952	0.473446	0	0.564545	0.075542	0.2992	1.60909	0.66275	0.580101	0.796561	0	0.522891	0.906583	0	0.026848	0	0	0	0	0	0	0	0	0	0.751295	1.25359	0
XM_135596.1	RNA splicing	0.187018	0	0	0.300323	0	0	0	0.434677	0.607413	0.480017	0	0.086332	0	0	0	0	0	0	0	0	0	0	0	0	1.58424	0.706816	0.117282	1.24575	0.076566	0.851305	0.506101	0.26475	0.036567	0.252607	0	0	0	0.703248	0.587873	0.310588	0	0	0.050667	0.035588	0	0.759054	0.727373	0
XM_144907.1	RNA splicing	0	0.215299	0.207979	0.125951	0	0	0.066546	0.443397	0.168909	0.173975	0	0.063282	0	0	0.022576	0	0	0	0	0	0	0	0	0.25142	1.28116	0.762431	0.550988	0.765542	0	0.650023	0.36358	0.311927	0	0.338358	0	0	0.074857	0.519017	0.451199	0	0	0	0	0.158131	0	0.403658	0.066827	0
XM_126557.1	RNA splicing	0	0.226606	0	0.365407	0	0	0	0.219967	0	0.136656	0	0.037555	0.024618	0	0.154142	0	0	0	0.081779	0	0	0	0.092127	0.013146	1.28886	0.752797	0.139449	0.456341	0	0.23774	0.309064	0.212304	0	0	0	0	0.02779	0.852427	0	0.283593	0	0.046079	0	0.051264	0	0.240844	0.379381	0
XM_130028.1	RNA splicing	0	0.9674	0.036329	0.621207	0	0.378872	0.658185	0.246542	0.112615	0.092912	0	0.102056	0	0	0	0	0	0	0	0	0	0	0	0.186358	1.07844	0.690426	0.510041	0.923162	0.083351	1.22834	0.490152	0.211098	0	0.056341	0	0	0	0.327276	0.354722	0	0	0	0	0.092334	0	0.123916	0.358683	0
XM_138180.1	RNA splicing	0.431509	0.260607	0.113588	0.526909	0	0.575768	0.652358	0	0.344565	0.135924	0	0.178499	0	0	0.028992	0	0.243749	0.044385	0.330428	0	0	0	0	0.081967	1.44552	1.18803	1.30197	1.47764	0.407871	1.31177	0.76237	0.418807	0	0	0.433583	0	0	0	0.371202	0	0	0	0	0	0	0.398945	0.539353	0
XM_131056.1	RNA splicing	0.064281	0.170213	0	0.130169	0.06598	0.177535	0.141246	0	0.110015	0	0	0	0.21273	0	0.023075	0	0	0	0.263629	0	0	0	0	0	0.912571	0.791424	0.739977	1.23095	0	0.657463	1.09271	0.468405	0	0	0	0	0.076361	0.177895	0.401735	0	0	0	0	0.039762	0	0.380898	0.332053	0
XM_135692.1	RNA splicing	0.1215	0.142862	0	0	0	0	0	0	0	0	0	0.10008	0	0	0.091656	0	0	0.015585	0	0	0	0	0	0.129849	1.76079	0.890329	1.34546	1.65854	0.230957	0.766615	1.14971	0.467813	0.02088	0.147248	0.684519	0.132231	0.387332	0.247566	0.16069	0	0	0	0	0.228933	0	0.355629	0.334492	0
XM_125419.1	RNA splicing	0.77288	0	0.497357	0.078868	0	0	0	0.0926	0.42973	0.020018	0	0.034784	0	0	0	0	0	0	0	0	0	0	0	0	1.77447	1.34459	1.36358	1.72422	0.705189	0.787157	0.845678	0.39031	0	0.39647	0	0	0	0.339634	0.424871	0.188352	0	0	0	0.242305	0	0.434285	0.639433	0
XM_137026.1	RNA splicing	0.300646	0	0.257554	0.020338	0	0	0	0	0	0	0	0	0	0	0.194258	0	0.103714	0	0.201767	0	0	0	0	0	1.79293	1.56653	1.41505	1.84091	0.501101	0.75074	1.18656	0.570523	0.060902	0.046954	0	0.051043	0	0.582876	0.265828	0	0	0	0.628726	0.03673	0	0.693802	0.961598	0
XM_122614.1	RNA splicing	0	0	0	0	0	0	0.001832	0	0	0.25533	0.226843	0.20427	0	0	0.14476	0	0	0	0.102946	0	0	0	0	0.073973	1.14366	1.10467	1.45949	1.55594	0.385181	0.857434	1.23323	0.854247	0.765047	0.39943	0	0.288726	0	0.159033	0.235018	0.138335	0	0.049011	0.04986	0	0	0.65132	0.843298	0
XM_133144.1	RNA splicing	0	0	0	0.019159	0.064266	0	0	0	0.238265	0.337318	0	0.060898	0	0.017481	0.141445	0	0.029881	0.087411	0.362778	0	0.198882	0	0	0.347146	0.564283	0.514913	0.966306	1.28546	0.05263	0.38129	0.637871	0.607693	0.117144	0.422554	0	0	0	0	0.361515	0	0	0	0	0	0	0.9074	0.607154	0
XM_123730.1	RNA splicing	0.108397	0	0.039074	0	0	0	0	0	0.578044	0.375594	0	0.417407	0	0	0	0	0.371319	0.140373	0.151183	0	0	0	0	0.444142	1.07324	1.04199	1.56409	1.32762	0.690432	0.307224	0.931846	0.622448	0	0.18149	0	0.024419	0	0	0.469717	0.12684	0	0	0	0	0	0.487947	0.028357	0
XM_123092.1	RNA splicing	0	0	0	0	0	0.166456	0.201394	0	0.252795	0.25654	0	0.260763	0	0	0	0	0.69134	0.159642	0.576711	0.111946	0	0	0	0.181801	1.0153	0.793829	1.43729	1.33611	0.188768	0.543961	0.882641	0.854908	0	0	0	0	0.10868	0	0.383696	0	0	0	0	0	0	0.882139	0.227066	0
XM_134208.1	RNA splicing	1.20077	0	0	0	0	0.008871	0.585676	0.164154	0.406062	0	0	0.209206	0	0	0	0	0.305845	0	0.240676	0	0	0	0	0	1.52777	1.18193	1.47629	1.32755	0.375102	0.686009	1.36884	0.786274	0	0	0	0.062788	0	0.6511	0.540799	1.4222	0	0	0.493029	0	0	1.2218	0.782099	0
XM_133634.1	RNA splicing	0.578159	0	0	0	0	0	0	0.448951	0.242985	0	0	0.220814	0.007518	0	0.351408	0	0	0	0.057421	0.444958	0	0	0	0	1.90214	1.02405	1.37212	1.73361	0.499699	0.726705	1.20351	0.844726	0	0	0	0	0.164946	0.099688	0.294339	0.363897	0	0	0.349723	0	0	1.30125	0.916726	0
XM_128982.1	RNA splicing	0.788652	0	0.188819	0	0	0	0	0.52926	0.639541	0	0	0.638579	0	0	0.379481	0	0	0	0.115689	0.4216	0	0	0	0	1.91718	1.13649	1.24508	1.55239	0.23874	0.511126	0.646396	0.921323	0	0.424685	0	0	0.260374	0.14999	0.773077	0.039688	0	0	0	0	0	1.11407	0.692518	0
XM_126668.1	RNA splicing	0.69162	0	0.021849	0	0	0	0	0.379687	0.455818	0	0	0.256904	0.037689	0	0.138147	0	0	0	0	0	0	0	0	0	2.28621	1.56022	1.38719	1.19528	0.993868	0.921392	0.439864	0.244382	0	0	0	0	0	0.596309	0.711636	0.383393	0	0.318196	0	0.252808	0	0.597402	0.928001	0
XM_126052.1	RNA splicing	0.337905	0	0.34953	0	0	0	0.036459	0.137563	0.278433	0.013359	0	0	0	0	0	0	0	0	0	0.037309	0	0	0	0	1.55592	1.3816	0.99702	1.49688	0.709247	0.562172	0.521065	0.344233	0	0.227599	0.3257	0	0	0.484425	0.613874	0.539458	0	0	0	0	0	0.41583	0.578644	0
XM_131727.1	RNA splicing	0.318802	0	0.093222	0.317715	0	0	0	0	0.242629	0.146587	0	0.058717	0	0	0.009298	0	0.24386	0.056395	0.410889	0	0	0	0	0	1.6407	1.52965	1.48314	1.33638	0.704451	0	0.594227	0.405834	0	0	0	0.063175	0	0.145443	0.296166	0	0	0	0.022217	0.207774	0	0.681054	0.54298	0
XM_147247.1	RNA splicing	0.119665	0	0	0.275732	0	0	0	0.493688	0.025097	0.025823	0	0	0	0	0	0	0.077604	0	0.438991	0.48994	0	0	0	0	1.61865	1.52535	0.802892	1.27553	0.617985	0.530828	0.666446	0.213622	0	0	0.371049	0	0	0.716355	0.626834	0.025439	0	0	0.794347	0	0	1.134	1.2068	0
XM_124054.1	RNA splicing	0	0	0.264234	0.128808	0.207169	0	0	0.440665	0.471017	0.273908	0	0.175376	0.024794	0	0	0	0	0	0	0	0	0	0	0	1.41361	1.4313	1.18307	1.23739	0.602362	0.461056	0.546295	0.873155	0	0.054958	0.035228	0	0.158161	0.56897	0.869384	0	0	0	0	0.214387	0	0.376888	0	0
XM_131163.1	RNA splicing	0.177885	0	0.235224	0.055104	0.233713	0	0	0	0.618392	0.524547	0	0.53173	0.031991	0	0	0	0	0	0	0	0	0	0	0.051878	1.43922	1.14551	1.56572	1.40687	0.917408	0.910691	0.493478	0.567372	0.083034	0.101101	0	0	0	0.201954	0.948028	0	0	0	0	0.548254	0	0	0.385295	0
XM_131649.1	RNA splicing	0	0	0.306644	0.043268	0	0.045105	0.033325	0.26902	0.537185	0.601671	0	0.611768	0	0	0	0	0	0	0	0	0	0	0	0.158839	1.93751	1.30495	1.44799	1.08413	0.275289	0.991827	0.408549	0.949103	0	0	0.172085	0.156434	0.43677	0.492801	1.05153	0	0	0	0	0	0	0.035065	0	0
XM_124541.1	RNA splicing	0.424347	0	0	0.325246	0.065073	0.074191	0.153966	0.479234	0.500627	0.252154	0	0.519452	0.075553	0	0	0	0	0	0	0	0	0	0	0.220591	1.40194	1.12204	0.807908	1.25534	0	0.092739	0.835705	0.287486	0	0	0	0	0	0.54291	0.957519	0	0	0	0	0.241199	0	0.163523	0.092578	0
XM_143901.1	RNA splicing	0	0	0.150665	0	0.150389	0	0.007247	0.339213	0.026457	0.06858	0	0.364242	0	0	0	0	0	0	0	0	0	0	0	0.614793	1.22549	1.35426	0.81242	1.54944	0.160287	0.172385	1.31891	0.489001	0.003786	0.501083	0.575204	0	0	0.400185	0.801014	0	0	0	0	0.045442	0	0.158411	0.050151	0
XM_150165.1	RNA splicing	0.09444	0	0.483875	0	0.114102	0	0	0.341132	0.252145	0.085289	0	0.431271	0	0	0	0	0.182433	0	0	0	0	0	0	0.56123	1.52361	1.63307	1.6993	1.85024	0.526406	1.01062	1.19211	0.275826	0.176039	0.127606	0.84816	0.386282	0	0.866984	0.878738	0	0	0	0	0.317323	0	0	0	0
XM_139243.1	RNA splicing	0.692871	0	0	0	0	0	0.591145	0.497663	0	0	0	0	0	0	0.370001	0.004641	0.722436	0	0	0	0	0.098679	0	0	1.99202	1.97775	1.89394	2.01288	0.759916	1.07526	1.82532	0.044563	0	0	1.89465	0.477857	0	1.54093	0	0	0	1.02947	0	0	0	0	0.874112	0
XM_138624.1	RNA splicing	0.635639	0	0	0	0	0.067353	0.295373	0.112352	0	0.100723	0	0.008074	0	0	0.396557	0	0	0	0	0	0	0	0	0	1.51885	1.3624	1.94205	1.55913	0.589362	0.927373	0.944241	0.297197	0.247835	0.436666	0.769231	0.714758	0	0.645989	0.309393	0.422165	0	0.199172	0	0.260599	0	0	0	0
XM_122367.1	RNA splicing	0	0.025306	0	0	0	0	0.606021	0	0.209079	0	0.56513	0.432829	0.114687	0	0.010122	0	0	0.134349	0.389096	0.076673	0.007437	0	0	0.153939	1.056	0.519593	0.957317	0.89949	0	0.290716	0.653928	0.055625	0.246101	0	0.710308	0.3417	0	0.353682	0.31567	0.337062	0	0.052562	0	0	0	0	0	0
XM_147168.1	RNA splicing	0.389161	0	0.054056	0	0.139985	0	0.532003	0	0.34347	0.121593	0.0531	0.180673	0	0	0	0	0	0	0	0.105274	0	0	0	0.102021	1.30431	1.30558	1.73347	1.70879	0.170059	0.378809	1.05472	0.882308	0	0	1.30562	0.219284	0	0	0.632447	0.11149	0	0	0	0	0	0.758954	0.499347	0
XM_122912.1	RNA splicing	0.270325	0	0	0	0.363728	0	0.450035	0	0	0.432417	0	0.551587	0.242489	0	0	0	0	0	0.016314	0	0	0	0	0.164454	1.14394	1.33566	1.75206	1.83547	0.45744	0.673118	1.48816	0.925675	0	0	0.933239	0.229959	0	0	0.540902	0.41097	0	0	0	0	0	0.679047	0.787684	0
XM_146048.1	RNA splicing	0	0	0	0	0.073696	0	0.162582	0	0.034532	0	0	0.426593	0	0	0	0	0.17786	0	0.342961	0.289297	0	0	0.03477	0	1.62454	1.16928	1.56411	1.5269	0.398622	0.716376	0.943287	0.512219	0	0.195808	1.67885	0	0	0.120588	0.530252	0.517812	0	0	0.578807	0	0	1.09344	1.28135	0
XM_137406.1	RNA splicing	0.239749	0	0	0	0.090509	0	0	0	0.013621	0.265654	0	0.400489	0	0	0	0	0.143089	0	0	0.066386	0	0	0	0.147056	0.75103	0.595913	1.49131	1.49052	0.204529	0.467054	1.06163	0.408109	0	0.130033	1.2575	0.133907	0	0	0.395291	0.491816	0	0	0	0.033258	0	1.03202	0.121638	0
XM_131383.1	RNA splicing	0	0	0	0.198898	0.104316	0.116681	0	0	0.50121	0.312501	0	0.410852	0.130863	0	0	0	0	0	0	0	0	0	0	0.251261	0.881009	0.816949	0.893384	1.0643	0.075928	0.653346	0.729472	0.679693	0	0	1.28608	0.08214	0	0.036068	0.201722	0.334186	0	0	0	0	0	0.541479	0.155508	0
XM_128248.1	RNA splicing	0	0	0	0.487282	0	0	0	0.060398	0.19191	0	0	0.112544	0.090466	0	0.173605	0	0	0	0.161718	0.499153	0	0	0	0	1.24918	0.656203	0.729143	1.10055	0	0.508551	0.655949	0.804359	0.231125	0	0.796153	0	0.188183	0.166426	0	0.117474	0	0.22824	0	0	0	0.84742	0.618236	0
XM_123911.1	RNA splicing	0	0	0.19554	0.407669	0.443364	0	0.266552	0	0.573806	0.413813	0	0.628334	0.543801	0	0.179444	0	0	0	0	0	0	0	0	0	1.40257	0.880821	1.34287	0.952243	0.081582	0.209493	1.26594	0.922446	0	0	0	0.302008	0.284706	0	0.733454	0.581586	0	0	0	0	0	1.11331	0.705403	0
XM_144133.1	RNA splicing	0	0	0	0.141227	0.488139	0	0.394172	0.039866	0.760116	0.54288	0	0.812141	0.742732	0	0	0	0	0	0	0	0	0	0	0	1.16218	0.82113	1.77879	1.30963	0.639837	0	1.05332	1.48761	0.294514	0	0.221971	0.429025	0.219216	0	0.598274	0.722533	0	0	0	0	0	1.5154	0.415504	0
XM_129473.1	RNA splicing	0	0	0.015721	0.391714	0.153303	0	0	0	0.811609	0.602871	0	0.567014	0.442464	0	0	0	0	0	0	0	0	0	0	0.121188	0.787567	0.90126	1.90517	1.43275	0.821727	0	0.337218	1.35175	0.08273	0	0	0.468591	0.264741	0	0.741561	1.10982	0	0	0	0.1815	0	1.36762	0	0
XM_132992.1	RNA splicing	0	0	0	0.148832	0.054043	0	0	0	0.356157	0.421549	0	0.463926	0.365931	0	0	0	0	0	0	0	0	0	0	0	0.843561	0.803061	1.35549	1.41853	0.369706	0.276813	0.973949	1.07188	0.298491	0	0	0.416717	0.443329	0.233458	0.434279	0.777234	0	0	0.072767	0.609209	0	0.630832	0.273586	0
XM_125753.1	RNA splicing	0	0.046966	0.236694	0.272471	0	0	0.053237	0	0.043818	0	0.102138	0	0	0	0	0	0	0	0	0.247222	0	0	0	0.279006	0.674749	0.289564	0.798615	0.755231	0	0	0.698112	0.637664	0.528774	0.120436	0	0.038057	0	0	0.626829	0.613201	0	0.08508	0	0	0	0.49816	0.302447	0
XM_129325.1	RNA splicing	0	0	0	0.421952	0	0	0.01721	0	0.173843	0	0.074624	0.015882	0	0	0	0	0	0	0	0.08147	0	0	0	0.087263	0.86969	0.84683	0.951119	1.03637	0	0.045122	1.17494	1.10612	0.315792	0	0	0.113007	0	0.447328	0.242447	1.12519	0	0.047695	0.053994	0	0	0.630879	0.187295	0
XM_131871.1	RNA splicing	0	0	0.001913	0.314549	0	0	0	0.160503	0.320575	0	0	0.070342	0.040215	0	0	0	0	0	0	0	0	0	0	0	1.51247	1.23577	1.04621	1.40342	0.475398	0.632887	0.825838	0.633054	0.148328	0	0	0	0.147625	0.604559	0.430169	0.94868	0	0.096431	0.232107	0	0	0.666492	0.374004	0
XM_131658.1	RNA splicing	0	0	0	0.26974	0	0	0	0	0.089965	0	0	0.071107	0.116248	0	0.092407	0	0	0	0	0	0	0	0	0	1.75526	1.10505	1.11931	1.35503	0.169292	0.690438	0.86671	0.653652	0.463449	0	0.344467	0	0.024759	0.393933	0.149085	0.529431	0	0.194635	0.046385	0	0	0.495289	0.269985	0
XM_131785.1	RNA splicing	0	0	0.237496	0.250879	0.062399	0.140481	0.274288	0	0.364205	0	0.088798	0.227985	0.088575	0	0	0	0	0	0	0	0	0	0	0	1.30674	1.07681	1.31917	1.72514	0.130493	0	1.07362	0.737574	0.134503	0	0	0	0	0.219544	0.11705	0.72204	0	0	0	0.026175	0	0.192964	0	0
XM_122307.1	RNA splicing	0	0.183836	0.075765	0.441815	0	0	0.103652	0.19964	0.587067	0.306585	0	0.161092	0.175664	0	0	0	0	0	0	0	0	0	0	0	1.44249	0.920665	1.17825	1.51486	0	0	0.872054	0.681213	0.13904	0	0	0.270084	0.064103	0	0.509651	0.747623	0	0.015297	0	0	0	0.099359	0.269506	0
XM_124040.1	RNA splicing	0	0	0	0.368256	0	0	0	0	0.543163	0	0	0.010361	0.220057	0	0	0	0	0	0.781511	0	0	0	0	0	1.03702	0.964172	1.17027	1.14146	0.177142	0.374834	0.663381	0.923454	0.506973	0.089871	0	0.237499	0.247751	0.022079	0.414672	1.09747	0	0	0	0.284015	0	0.524371	0.516419	0
XM_135043.1	RNA splicing	0	0.152163	0	0.199613	0.213015	0	0	0	0.40915	0.150881	0	0.187877	0.696636	0	0	0	0	0	0.077316	0	0	0	0	0	0.705123	0.580925	0.89522	1.079	0	0.194793	0.245027	0.828441	0.260139	0	0	0.136726	0.095959	0.320283	0.482156	0.818106	0	0.011194	0	0	0	0	0.006897	0
XM_134561.1	RNA splicing	0	0	0.236413	0.325532	0.295078	0	0	0	0.730022	0.25132	0	0.592781	0.537793	0	0	0	0	0	0	0	0	0	0	0	1.3404	0.59479	1.0858	1.70714	0	0.038937	0.605327	0.821449	0.815349	0.340126	0	0.181629	0.376308	0	0.560343	0.458506	0	0	0	0.034695	0	0.052899	0.007089	0
XM_132582.1	RNA splicing	0	0	0.086038	0.631272	0.182489	0	0	0.901933	0.2246	0	0.308616	0.68009	0.537071	0	0.181904	0	0	0	0	0	0	0	0	0	1.31326	1.18246	0.935089	1.42077	0.062352	0	0.716714	0.455371	1.00843	0	0	0	0	0.648684	0.365148	0.758564	0	0.17847	0	0.236304	0	0	0.284424	0
XM_131660.1	RNA splicing	0	0	0	0.020309	0.176237	0	0	0.119907	0.065967	0	0	0.303362	0.239767	0	0.131945	0	0	0	0	0	0	0	0	0	1.26551	0.685397	0.875328	1.06512	0	0.177809	0.054911	0.194028	0.397419	0.237033	0	0.391209	0.072989	0.084827	0	0.530777	0	0	0	0.05556	0	0.257952	0.535597	0
XM_126181.1	RNA splicing	0	0	0.230102	0.368796	0.101934	0.076727	0.122884	0	0.114458	0	0	0.225987	0.145768	0	0	0	0	0	0	0	0	0	0	0	1.25566	1.09373	1.04341	1.1274	0.131922	0.267672	0.295138	0.076672	0.492549	0	0	0	0	0.069136	0.381405	0.264217	0	0	0	0.142591	0	0.210943	0.468513	0
XM_128803.1	RNA splicing	0	0	0.397765	0.168886	0	0	0	0	0	0	0	0	0.159351	0	0.015144	0.026593	0	0.41943	0.608846	0.008332	0.074671	0	0.16135	0.10002	1.53986	1.54499	1.80503	1.31975	0.504187	0.366023	0.264066	0.489555	0.612029	0.439101	0	0	0	0	0.150673	0.556753	0	0.025312	0	0	0	0	0	0
XM_130606.1	RNA splicing	0	0	0.70922	0	0	0	0.104026	0	0.282371	0	0	0.277689	0.127285	0	0	0	0.204991	0.281908	0	0	0.182607	0	0	0.550154	1.30697	1.29164	1.7832	1.48033	0.39762	0.251952	0.86756	0.454443	0.250365	0	0.019734	0.402909	0	0.283632	0.848077	0.520477	0	0.139039	0	0	0	0	0	0
XM_131444.1	RNA splicing	0	0	0.7599	0	0.176368	0	0.067608	0	0.121766	0	0	0.286713	0.245358	0	0	0	0	0	0	0.063037	0	0	0	0	1.18984	0.457682	0.600991	0.988903	0	0.525948	0.450103	0.408202	0.361105	0.076624	0	0.425814	0.01776	0.012309	0	0.046435	0	0.000786	0	0	0	0.11634	0.191582	0
XM_129151.1	RNA splicing	0	0	0.498702	0	0.427197	0.371759	0.268822	0.194467	0.371653	0.080269	0	1.05204	0	0	0	0	0	0	0.190132	0	0.288682	0	0	0.017344	1.21056	0.582414	0.981764	1.15495	0.023277	0.429788	0.376055	0.79516	0	0.179762	0	0	0.207664	0	0.686797	0	0	0	0	0.320595	0	0.168292	0.476298	0
XM_129020.1	RNA splicing	0	0	0.683209	0	0	0	0.739434	0	0	0	0.245018	0.698152	0	0	0	0	0.33117	0.372046	0.067806	0.815599	0.774231	0	0.177907	0.542473	0.720663	0.829934	1.15895	1.14843	0.188748	0	0.09003	0.553191	0	0.024731	0	0.46717	0.227161	0	0.55949	0	0	0	0	0.525911	0	0.965297	0.454779	0
XM_134104.1	RNA splicing	0	0.136954	0.612011	0	0	0	0.842256	0	0.098107	0.051577	0	0.463946	0	0	0	0	0.465689	0.298696	0.078952	0	0.586948	0	0	0.615032	0.938598	0.813788	1.15794	1.04258	0.44904	0	0.277548	0.541161	0	0	0	0.506054	0.399203	0	0.431951	0	0	0	0	0.274468	0	0.554872	0.195817	0
XM_128544.1	RNA splicing	0.497847	0	0.328417	0.129328	0.034874	0.037862	0	0	0.362726	0.342827	0.152316	0	0.372702	0	0.127172	0	0.18908	0	0.111411	0	0	0	0	0.280627	0.932659	0.765425	1.18409	0.699797	0.162534	0	0.425943	0.816753	0	0.158028	0	0.298536	0.645072	0	0	0.244719	0	0	0	0.080867	0	0.06954	0	0
XM_133121.1	RNA splicing	0.396774	0	0.239545	0.323555	0.040501	0.213128	0	0	0.33504	0.429401	0.364991	0.028934	0.459032	0	0	0	0.079225	0.002867	0	0	0	0	0	0.259757	0.698127	0.617388	1.12791	0.658772	0.026085	0	0.669863	0.772413	0.027493	0	0	0.237562	0.582605	0	0	0.003237	0	0	0	0.260519	0	0.033428	0	0
XM_146258.1	RNA splicing	0	0.45327	0.407902	0	0.556518	0	0.265512	0	0	0	0	0.041468	0.116129	0	0	0	0	0	0	0	0	0	0	0.47201	0.537682	1.01079	1.24187	1.06053	0	0.168436	1.15191	1.04005	0	0	0.32703	0.51873	0.26135	0.237607	0.433504	1.08826	0	0.112665	0	0.221454	0	0.039916	0	0
XM_131666.1	RNA splicing	0.195957	0.167822	0.465194	0.149481	0.554636	0.005379	0	0	0.160767	0	0	0	0.264863	0	0	0	0	0	0	0	0	0	0	0	0.562383	0.530832	0.753123	0.346396	0	0	1.0076	1.17214	0.468225	0.276425	0.361309	0.302556	0.015408	0.213472	0.594134	0.529811	0	0.401646	0	0	0	0.290938	0.064925	0
XM_148893.1	RNA splicing	0	0	0.526165	0	0.523437	0	0	0	0	0	0.133261	0.518722	0.404523	0.719955	0	0.160962	0	0.411669	0	0	0.110279	0	0	0	0.534345	1.14862	1.75893	0.47539	1.99508	0.438039	0.959965	1.8826	0	0	0	0.450614	0.165703	0	0.163062	0	0.344142	0	0	0.298789	0.395554	0	0.148498	0.400398
XM_128085.1	RNA splicing	0	0	0.128958	0.659078	0.459857	0.376713	0.215594	0.065578	0.739659	0.663556	0	0.659134	0.134284	0	0	0	0	0	0	0	0	0	0	0.098783	1.69417	1.36495	1.886	0.232438	1.03307	0.975004	0	0.651589	0	0	0	0.34089	0.021785	0.34532	1.04762	0.223816	0	0	0	0.841205	0	0	0	0.402749
XM_135019.1	RNA splicing	0	0.044825	0.418307	0.572402	0	0.469035	0.97934	0	0.656111	0.347393	0.014354	0.295739	0.512218	0.283191	0	0	0	0	0	0	0	0	0	0	0.794432	0.818919	1.14506	0.559478	0	0.184968	0	0.113568	0.169927	0	0	0.360605	0	0	0.033673	0.459732	0	0	0	0.558513	0.066912	0.104098	0	0
XM_126941.1	RNA splicing	0	0.117163	0.187759	0.474405	0	0.444203	0.578595	0.160603	0.076735	0	0	0	0.117178	0	0.142589	0	0	0	0.061125	0.045377	0	0	0	0	0.83062	0.791629	0.147064	0.405547	0	0.095626	0.043397	0.009875	0.11246	0	0	0	0	0.368469	0.171408	0.129356	0	0	0.089942	0.151409	0	0	0.137922	0
XM_123932.1	RNA splicing	0	0.170251	0.265231	0.419363	0	0.344865	0.451512	0	0.263893	0	0	0	0.21588	0	0.006208	0	0	0	0	0	0	0	0	0	0.760932	0.963668	0.735726	0.453627	0.125049	0	0.416594	0.326366	0.265402	0	0	0.150486	0	0.41241	0.4583	0.355276	0	0	0.248847	0.376435	0	0	0.079895	0
XM_127270.1	RNA splicing	0	0.205368	0.074602	0.479631	0.301606	0.429859	0.437404	0.100335	0.204851	0	0	0.293376	0.276311	0	0	0	0	0	0	0	0	0	0	0.020273	0.828279	0.576391	0.445746	0.467447	0	0	0	0.3616	0.451006	0.011278	0	0	0.276215	0.392237	0.323482	0.667642	0	0	0	0.065984	0	0	0	0
XM_131199.1	RNA splicing	0	0	0.107516	0.453305	0	0	0.266222	0	0.112071	0	0	0	0	0	0.164854	0	0	0	0.727538	0.486482	0.377864	0	0.353843	0.388739	0.886604	1.08074	0.79655	0.46207	0.016442	0	0	0	0.384641	0	0	0	0	0.42789	0.134267	0.750675	0	0	0.354572	0.135674	0	0.063664	0.030789	0
XM_126689.1	RNA splicing	0	0.076451	0.149387	0.734152	0	0	0.408474	0	0.207368	0	0	0	0	0	0.228319	0	0	0	0.194285	0.699004	0	0	0	0.075044	0.588057	1.20779	0.316583	0.304998	0	0	0	0	0.256333	0	0	0.065526	0	0.621851	0.429492	0.428098	0	0	0.207952	0.120366	0	0.625806	0.145217	0
XM_123937.1	RNA splicing	0.311146	0	0	0.265795	0	0	0	0.934903	0	0.012404	0	0	0	0	0.28425	0	0	0	0	0	0	0	0	0	1.17352	1.4669	1.09875	0	0.577473	0	0.513686	0.402321	0.041217	0	0.297377	0.096369	0	0.57507	0.430723	0.796208	0.399393	0.28308	0.245137	0.501561	0	0.638409	0.376585	0
XM_131247.1	RNA splicing	0	0.607661	0.148513	0.371702	0.460284	0.015169	0.175576	0.640912	0	0	0	0	0.062591	0	0	0	0	0	0	0	0	0	0	0	0.508297	0.971582	0.190767	0.092421	0.335381	0.398594	0	0.097989	0.332637	0.012916	0	0	0.304084	0.768411	0.281303	0.550806	0	0	0.514691	0.323669	0	0	0.131569	0
XM_129999.1	RNA splicing	0	0.137419	0.183105	0.633218	0	0.01937	0.094608	0.044152	0.166105	0	0.429594	0.0801	0.102043	0	0.077933	0	0	0	0	0	0	0	0.19621	0	0.303449	0.261801	0.00738	0	0	0	0	0.109019	0.246249	0	0	0.056449	0	0.484539	0	0.72737	0	0	0.029395	0.083171	0	0.068368	0.274043	0
XM_126206.1	RNA splicing	0	0	0.087948	0.541107	0	0	0.284903	0	0.073966	0	0.320212	0.063008	0	0	0.105151	0	0	0	0.448262	0	0.181885	0.031953	0.069091	0.004776	0.336202	0.394988	0.153773	0	0	0	0	0.114486	0.31685	0	0	0	0	0.715216	0.360464	0.661111	0	0.322406	0.339727	0.187328	0	0	0.476237	0
XM_126104.1	RNA splicing	0	0	0.062699	0.232616	0.350274	0	0	0.422487	0	0	0	0	0.316501	0	0.626147	0	0	0	0.163416	0.462653	0.444229	0	0	0.060965	1.19194	0.428265	0	0.333071	0	0.465441	0.010944	0.237812	0	0.00296	0	0	0.392977	0.534058	0.260287	0	0	0.315166	0.52007	0	0	0.473557	0.538242	0
XM_136720.1	RNA splicing	0.169729	0	0.208138	0	0.017974	0	0.019729	0.307157	0.016845	0	0	0.065535	0	0.024682	0.446861	0	0	0.044639	0	0.40705	0.183326	0	0	0.07934	1.12459	0.84819	0.268376	0.575999	0	0.172026	0.017536	0	0	0	0	0	0	0.843978	0.667312	0	0	0	0.908485	0.202957	0	0	0.620013	0
XM_148785.1	RNA splicing	0	0	0.436054	0.160493	0.06489	0	0	0	0.262062	0.085162	0	0.15746	0.131041	0.524558	0.248022	0.170571	0	0.467488	0	1.07617	0.653439	0	0	0.31233	0	0	0	0	0	0	0	0.124287	0.75532	0.025619	0.41914	0.132927	0.290321	1.44263	1.14103	0	0.038742	0	2.01012	0.67334	0	0.60641	0	0
XM_125718.1	RNA splicing	0	0	0	0	0.649371	0	0	0	0	0.567713	0.113121	0.586751	0	0.868173	0.510651	0	0	0.645717	1.12132	0.348975	0.788296	0	0	0.77773	0	0	0.107627	0.696156	0	0	0.30435	0.489815	0.367164	0.469275	0.477632	0	0	0	0.55243	0	0	0.571771	1.48034	0	0	1.36364	1.35682	0
XM_132273.1	RNA splicing	0.201953	0	0	0.065226	0.180655	0	0.330469	0	0.152583	0	0.126434	0.38934	0.146784	0	0	0	0.172155	0.079382	0.361455	0	0.033894	0	0	0.179945	0.328155	0.285125	0.469408	0.374039	0	0	0	0.19016	0	0	0	0.180619	0.342101	0	0.364756	0	0	0	0.8629	0	0	0.467352	0.42204	0
XM_130748.1	RNA splicing	0	0	0.284937	0	0.361689	0	0	0	0.20049	0.157437	0	0.352239	0.347835	0	0.115616	0	0	0	0.171956	0.577145	0.130508	0	0	0.101089	0.358384	0.004356	0.245755	0.391967	0	0.128699	0.195492	0.547646	0	0.050625	0	0.010476	0.350398	0.157813	0	0.235634	0	0	0.147584	0	0	0.748012	0.326612	0
XM_133655.1	RNA splicing	0	0.153842	0.298581	0.920709	0.226693	0.156747	0.132679	0.465201	0.04518	0	0	0	0.078811	0	0.310435	0	0	0	0.208649	1.0105	0	0	0	0.048602	0	0	0	0	0	0	1.46183	1.24268	0.050678	0	0	0	0.053072	0.091999	0.335182	0	0	0	0	0.264082	0	1.24511	0.564064	0
XM_131427.1	RNA splicing	0	0.331183	0.267883	0.273731	0	0	0	0.128474	0.744488	0.441849	0	0.699394	0.208299	0.169369	0	0	0	0	0	0	0	0	0	0	0	0	0.444195	0	0	0	0.900534	1.59649	0.491295	0	0	0.781664	0	0.352736	0.286268	0.957671	0	0	0	0.434344	0.275564	0.577166	0.823857	0.113944
XM_131648.1	RNA splicing	0	0.354218	0	0.957216	0.155703	0	0	0.072769	0.320902	0.151334	0.000676	0.221981	0.267221	0	0	0	0	0	0	0.335666	0	0	0	0.03547	0	0.345087	0.110013	0.142582	0	0	0	0	0.493209	0	0	0.886973	0.370164	0.574645	0.747847	0.277619	0	0	0.511976	0.13865	0	0.718677	0	0
XM_127002.1	RNA splicing	0.299601	0.377456	0.130466	0.832222	0.258259	0	0.059382	0.258707	0.469827	0.400906	0	0.351965	0.053737	0	0	0	0	0.033685	0	0	0	0	0	0.303908	0	0.539716	0	0.330188	0	0	0.196961	0.131464	0	0.091011	0	0.333915	0.627835	0.24948	1.10071	0	0	0	0	0	0	0.080117	0	0
XM_145590.1	RNA splicing	0	0.06426	0	0.320249	0.233557	0	0.606079	0	0.248699	0.609139	0	0.325187	0	0	0	0	0.011599	0.617737	0	0.202765	0.542936	0	0	0.490901	0.039142	0	0.031606	0.681289	0	0.001323	0	0.327024	0	0	0	0	0.587971	0	0.71499	0	0.835592	0	0.059916	0	0.095246	0.890409	0	0
XM_135883.1	Cytokinesis	0.852778	0	0.300028	0.875819	0.98425	0	0	1.49579	2.95604	2.33393	1.88356	2.60146	2.18783	1.45899	2.41054	0	0	0	0	0	0	0	0	0	0	0.941653	0.554955	0.413743	0.82129	0	0.889919	1.05542	0	0.57425	0	3.38265	1.80656	0	0	0	0	1.07237	0.598089	1.78389	0	0	0	0
XM_131971.1	Cytokinesis	0	0	0.106866	0.121432	0.40661	0.736705	0.959576	0	0.643583	0	0.403472	0.628388	0.517769	0.28732	0	0	0	0.121923	0	0	0	0	0	0	0	0	0.476228	0.230487	0	0	0	0.26289	0.403497	0	0	0.23743	0.495044	0.084624	0.534243	0.89408	0	0	0	0.782565	0	0.218837	0.017817	0
XM_146230.1	Cytokinesis	0	0	0	1.4e-05	0	0.529532	0.609221	0	0	0.315105	0.171054	0.161528	0.325129	0	0	0.552272	0	0	0.163436	0	0	0	0	0.237121	0.509059	0.4929	0.390627	0.60542	0	0.25291	0.318368	0	0	0	0.301436	0.137905	0	0.684308	0.521394	0.416311	0	0.064146	0	0.206549	0	0	0.167142	0
XM_129395.1	Cytokinesis	0	0.073164	0.07866	0.571611	0	0	0.04586	0	0.10149	0	0	0.048648	0	0	0	0	0	0	0.031466	0.000573	0	0	0	0	0.605258	0.61612	0.496447	0.297507	0	0	0.184476	0	0.27212	0.008544	0	0	0.064541	0.347482	0.223783	0.011595	0	0	0.378055	0.192449	0	0.178663	0.435618	0
XM_140796.1	Cytokinesis	0	0	0	0	0	0	0.040699	0	0.846763	0.719503	0	0.191235	0	0	0	0	0	0	0	0	0	0	0	0	2.81625	1.51829	2.16118	2.5733	0.804219	1.43437	2.1326	0.426404	0.155987	0.5842	1.70203	0	0	0.26388	0.776512	0	0	0.374178	0	0	0.401594	1.72064	2.35662	0.565306
XM_133400.1	Cytokinesis	0	0	0	0	0	0	0	0	1.72764	1.5897	0	1.11083	0	0	0	0	0	0	0	0	0	0	0	0	4.14045	3.31598	3.79312	4.22742	2.06416	3.25106	3.82004	2.17326	0	0.890982	2.81063	0.620775	0	1.05104	1.59175	1.46224	0	0.644416	0	0	1.33285	2.68164	3.42281	1.76841
XM_132481.1	Cytokinesis	0	0	0	0	0	0	0	0	1.59847	1.51698	0	0.935653	0	0	0	0	0	0	0	0	0	0	0	0	3.93808	3.23664	3.26455	3.76793	2.43966	3.49528	2.87891	1.99062	0.001193	0.747326	0.509183	0	0	0.722634	1.30942	1.46757	0	0.278969	0	0	0.88414	2.39181	2.84872	1.43998
XM_122646.1	Cytokinesis	0	0	0	0	0	0	0	0	1.72542	1.49422	0	0.962509	0.287547	0	0	0	0	0	0	0	0	0	0	0	3.71995	2.74018	3.30004	3.66667	1.90406	2.96057	2.97878	2.00769	0	0.744373	0	0	0.026882	0.453986	1.20046	1.28288	0	0	0	0.382257	0.687603	2.18092	2.24625	1.2795
XM_122660.1	Cytokinesis	0	0	0	0	0	0	0	0	2.10264	1.57409	0	1.24557	0	0	0	0	0	0	0	0	0	0	0	0	3.78311	2.91157	3.33018	3.70663	2.08268	3.19659	2.85432	2.26375	0.374577	1.01418	0	0	0	0.545096	1.31935	1.01502	0	0.515385	0	0.17485	0.810586	2.04274	1.8602	1.26631
XM_131615.1	Cytokinesis	0	0	0	0	0	0	0	0	1.34446	1.13715	0	0.642878	0	0	0	0	0	0	0	0	0	0	0	0	3.51505	2.61645	2.77361	3.42663	1.83116	3.07308	2.6642	1.92286	0	0.804523	2.10471	0	0	1.14025	0.862456	1.17029	0	0.44976	0	0	0.594991	1.94883	2.10496	1.18784
XM_133509.1	Cytokinesis	0	0	0	0.022293	0	0	0	0	0.88757	0.434759	0	0	0	0	0	0	0	0	0	0	0	0	0	0	2.43526	1.45495	1.56035	1.57127	0.983346	1.74055	1.5722	0.665638	0.39335	0.496507	1.29408	0.140374	0	0.116317	0	0.894856	0	0.175855	0.409746	0.033996	0	1.71908	2.23473	0.272753
XM_141534.1	Cytokinesis	0	0	0	0	0	0	0	0	0	0	0	0	0	0	0	0	0	0	1.01298	0	0	0	0.036583	0	2.55596	1.31273	1.8487	2.00126	1.21639	1.27337	1.24305	0.453101	0	0.020998	0.012973	0.980241	0	0.33271	0.380693	0.888693	0	0.276022	1.04258	0	0.378816	1.78516	2.20362	0.734937
XM_134897.1	Cytokinesis	0	0	0.216862	0.7348	0.177718	0.416068	0.211141	0	0.934518	0.55899	0.726956	1.41592	0.43726	0.400489	0	0	0	0	0	0	0	0	0	0.294211	0	0	0	0	0	0	0.446731	1.5875	0.142596	0.096459	0	0.047168	0.188023	0	0	0	0	0	0	0.419624	0.394557	1.87761	1.53781	0.963145
XM_141841.1	Cytokinesis	0	0.051739	0	0.021058	0	0	0	0.077463	0.117854	0.174217	0.2763	0	0.185569	0.041491	0.072997	0	0	0.144079	0	0	0	0.324436	0.079245	0.136068	0	0	0	0	0.607343	0.380084	0	0.378674	0.250134	0.149442	0	0	0.502942	0	0	0	0.488503	0	0.264867	0	0.941103	0.043228	0.629633	1.14177
XM_130861.1	Cytokinesis	0.196231	0	0.054398	0.657817	0	0.321962	0	0.26179	0	0	0	0	0	0.228866	0	0.296832	0.611397	0.158871	0.40672	0.002406	0.618824	0	0.085925	0.367958	0.110516	0.097846	0	0	0.762809	0.535863	0	0.598207	0	0.096583	0.264151	0	0	0	0	0	0	0	0	0.068546	0.695271	0	0	0.704563
XM_127458.1	Cytokinesis	0.563303	0.212605	0	0.921672	0	0.776337	0	0.548686	0	0	0	0	0	0.029594	0.006731	0.763724	0.474219	0.166644	0.448959	0.197077	0.380355	0	0.087906	0.169	0.620667	0.045768	0	0	0	0	0.022621	0.287735	0	0.009091	0.390391	0	0	0.151232	0	0	0	0.58014	0.400032	0	0.280314	0	0.139309	0
XM_133048.1	Cytokinesis	0.429012	0.389365	0.070744	0.805868	0	1.09764	0.220923	0.809162	0	0.31969	0	0	0.026879	0	0.222136	0.255237	0.005804	0.3641	0.60284	0.411429	0.350922	0	0	0.260191	0	0	0	0	0	0.351849	0	0.577916	0	0.326891	0.465583	0	0.128161	0.056672	0.060103	0	0	0	0.636887	0	0	0.047086	0	0
XM_135866.1	Cytokinesis	0.531125	0	0.127433	0.488007	0	0.559019	0	1.15506	0.038255	0.552809	0	0	0	0	0.444718	0.40878	0.282479	0.292703	0.966876	0.348325	0.278831	0	0.613349	0.015906	0	0	0	0	0	0.326735	0	0.765438	0	0.527092	0.605913	0	0.093842	0.332577	0	0.052114	0	0	1.06719	0	0	0.550981	0.457473	0
XM_131745.1	Cytokinesis	0.409318	0	0.033729	0.631939	0	0.297267	0	0.784709	0	0.022789	0	0	0.077314	0.156056	0.27057	0.356897	1.25375	0.171897	1.25146	1.30763	0.520335	0	0.526054	0	0	0	0	0	0	0	0	0.399717	0	0.312281	0.704474	0	0	0.021568	0	0	0	0	0.795008	0.061472	0	0.818957	0.466154	0
XM_127839.1	Cytokinesis	0.235793	0.222355	0	0.799053	0	0.494355	0	0.372608	0	0.005827	0	0	0.157563	0.053309	0	0.594315	0.951821	0.322144	0.970747	0.969129	0.666881	0	0.445322	0.06213	0.259996	0	0	0.036415	0	0	0	0.136859	0	0.268395	0.487488	0	0	0.040781	0	0	0	0	0.764074	0.115354	0	0.174721	0.364226	0
XM_136021.1	Cytokinesis	0.324533	1.41375	0	0.777373	0	0.304341	0	0.716263	0	0	0	0	0.274348	0.121494	0.405138	0.628424	0.92507	0.260754	0.977309	0.8175	0.431171	0	0	0	0.391094	0.294479	0	0.095715	0	0	0.067387	0.236437	0.048381	0	0.369288	0	0	0.136003	0	0	0	0	0.698444	0	0	0.090715	0.168657	0
XM_126225.1	Cytokinesis	0.320244	0.825333	0	0.782277	0	0.350359	0	0.538252	0	0.01416	0	0	0.003851	0.121676	0.293948	0.300619	1.03233	0.333207	1.0917	0.884007	0.628444	0	0.127788	0	0.445488	0.325016	0	0.003925	0	0	0	0.216687	0	0	0.340022	0	0	0.179698	0	0	0	0	0.641516	0.104999	0	0.457601	0.348899	0
XM_135319.1	Cytokinesis	0.507038	0.665129	0	1.0458	0	0.473947	0	0.4825	0	0	0	0	0.211636	0.171016	0.129462	0.510485	1.06638	0.437092	0.849075	1.15204	0.569981	0	0	0.113728	0.346959	0.270865	0	0.340514	0	0	0	0.214829	0.04092	0	0.525726	0	0	0.344013	0	0	0	0	0.453741	0	0	0.386827	0.423463	0
XM_127569.1	Cytokinesis	0.077108	0.205856	0.371319	0.781693	0	0.446513	0	0.004177	0	0.01175	0	0	0.116556	0.477422	0	0.496488	0.538263	0.280844	0.212264	0.508401	0.64604	0	0	0.103257	0	0	0	0	0	0	0	0.331591	0	0	0.17458	0.116321	0.062984	0	0	0	0.147051	0	0.294083	0.075431	0.245687	0	0.04481	0.212123
XM_131748.1	Cytokinesis	0	0	0	1.07637	0	0.320917	0	0	0	0	0	0.005477	0	0.358436	0	0.198132	1.15373	0.717592	0.971079	0.964482	1.04556	0	0.411044	0.07805	0.409855	0.166339	0	0.080263	0	0	0.073899	0.381037	0	0.204688	0.728193	0.059487	0.030256	0	0.023045	0	0	0	0	0.328308	0.079724	0.275306	0.325722	0
XM_126892.1	Cytokinesis	0	0	0	1.05744	0	0.296826	0	0.273926	0	0.096786	0	0	0	0.190739	0	0.286958	1.02126	0.569498	1.02787	1.16516	0.885573	0	0.259856	0.015232	0.624619	0.349425	0	0.097654	0	0	0	0.328067	0.063886	0.428978	0.823162	0.151588	0.090987	0	0	0	0	0	0.072977	0.021018	0	0.457577	0.527544	0
XM_129979.1	Cytokinesis	0	0	0	1.10449	0	0.298594	0	0.042573	0	0	0	0.093957	0.074273	0.337758	0	0.379328	1.16361	0.627259	1.09959	1.20357	0.852703	0	0.274095	0	0.500767	0.241961	0	0.195068	0	0	0.119832	0.38391	0	0.244733	0.63215	0.231211	0.02592	0	0	0	0	0	0	0.205992	0.086709	0.46333	0.590275	0
XM_129485.1	Cytokinesis	0	0	0	1.13141	0	0.336895	0	0.242177	0	0	0	0.135962	0.093397	0.48722	0	0.881735	1.4422	0.806201	1.30539	1.52304	1.10822	0	0.38	0	0.851226	0.553156	0.18286	0.59929	0	0	0.432949	0.290646	0	0.217524	0.64829	0.508985	0	0	0	0	0	0	0	0.439399	0.474248	0.136365	0.61909	0
XM_135199.1	Cytokinesis	0.143984	0	0	0.786679	0	0.153275	0	0.577899	0	0	0	0	0	0.230598	0.068922	0.606766	1.70043	0.330504	1.23286	1.03935	1.10436	0	0.387865	0	0.587989	0.255872	0	0.119252	0	0	0.313306	0.148202	0	0	0.818154	0	0	0.056217	0	0	0	0	0.036648	0.163548	0.111687	0.553971	0.588508	0
XM_135331.1	Cytokinesis	0	0	0	0.906538	0.207169	0	0	0	0.205072	0.102025	0	0.350958	0	0.243645	0	0.276782	1.70291	0.740384	0.973949	1.27189	1.38718	0	0	0.427849	0.926639	0.918908	0.442189	0.830547	0	0	0.117063	0.603642	0	0	0	0.053091	0	0	0.459285	0	0	0	0	0.386232	0.249842	0.985559	0.50625	0.098396
XM_135945.1	Cytokinesis	0	0	0	1.38565	0	0.67113	0.154295	0.257862	0.057081	0.169645	0	0.118682	0	0.252076	0	0.123709	1.20301	0.990915	1.42967	0.936479	1.57109	0.062375	0.25181	0.323924	0.418245	0.503017	0	0.261568	0	0	0	0.531544	0	0	0	0.04996	0	0	0.25252	0	0	0	0	0.483134	0	0.329443	0.062741	0
XM_127905.1	Cytokinesis	0	0	0	1.31803	0	0.593953	0	0.295351	0	0.196645	0	0.094208	0.035707	0.507635	0	0.385315	1.30815	0.779605	0.906725	0.9965	1.14027	0	0.124962	0.192221	0.690687	0.279044	0	0.264013	0	0	0.053563	0.605058	0	0	0	0.098553	0	0	0.120306	0	0	0	0	0.393706	0.117187	0.187653	0.197016	0
XM_135320.1	Cytokinesis	0	0	0.140724	1.00373	0	0.548617	0	0.181398	0.119519	0.331025	0	0.186424	0.123824	0.632193	0	0.681642	1.22583	0.866802	0.626509	0.615926	1.31181	0	0.128246	0.36332	0.382086	0	0	0.668507	0	0	0.130032	0.438395	0	0	0.168005	0.058459	0	0	0.35231	0	0	0	0	0.645888	0.166602	0	0	0
XM_135281.1	Cytokinesis	0	0	0.202516	0.940204	0.06497	0.545189	0.067137	0	0.279184	0.263433	0	0.216664	0.196549	0.676703	0	0.411521	0.89359	1.02724	0.278003	0.681602	1.73343	0	0	0.630053	0.399482	0	0.081891	0.245961	0	0	0.034972	0.484766	0	0	0	0.393741	0	0	0.322307	0	0	0	0	0.740764	0.368606	0	0	0
XM_135651.1	Cytokinesis	0	0.148663	0.708367	0.961396	0.16725	0.139497	0	0	0.634647	0.737856	0	0.268631	0.595837	0.867368	0	0	0.435725	0.815058	0	0	1.09188	0	0	0.25641	1.03256	0.415511	0.393139	0	0	0	0	0.50504	0	0.138277	0	0.389502	0.370355	0	0.596636	0	0.273935	0	0	0.825109	0.423375	0	0	0.307052
XM_125560.1	Cytokinesis	0	0.295553	0.326993	0.509007	0	0.141555	0	0.307274	0	0.404234	0	0.18816	0.408908	0	0.447854	0	0.038515	0.58523	0.425021	0.482381	0.601109	0	0	0.405588	0.530969	0.39451	0.128085	0	0	0	0	0.333005	0	0	0.242592	0.299764	0.048262	0.516623	0.623216	0	0.809875	0	0	0.366241	0	0	0.207069	0
XM_128828.1	Microtubule-based movement	0	1.00507	2.97981	2.61543	2.1433	3.1185	0	1.48457	0.076288	0.397027	0	0	0	0	0	0.230716	0	0	0	0	0	0	0	0	0	0.534236	1.30152	2.0802	0	0	1.77134	0.780791	1.34729	2.4678	1.48138	1.32086	0	3.25052	2.85336	3.7305	1.25614	3.39604	0	0	0	0	0	0
XM_138401.1	Microtubule-based movement	0	0	0.295566	0	0.468317	1.24941	1.6695	0	0.362198	0.219281	0.486855	1.03164	0.466183	0.135802	0.149434	0	0	1.33043	0	0.025274	1.06985	0	0.432867	0.475613	0	0	0	0	0.26496	0.173027	0	0.944318	0	0	0	0.266766	0.255036	2.07196	2.42689	3.81495	0	0	0	0.003483	1.39565	0	0	1.2608
XM_122431.1	Microtubule-based movement	0	0	0.924708	0.291863	0.272248	0.367876	0.809513	0	0.691493	0.412237	0	0.685311	0.499083	0	0.26078	0	0	0.727625	0.260606	0	0.83693	0	0.534484	1.4871	0.309823	1.11262	0.819477	0.210886	0.079578	0	0.573226	0.60647	0	0	0	0.32433	0.52544	0	1.0031	0	0	0	0	0.441282	0	0	0	0
XM_122704.1	Microtubule-based movement	0	0	0	0.296215	0	1.10017	1.13832	0.391241	0.32406	0.404046	0.800396	0.820924	0.451203	0	0.422337	0	0	0	0.178023	0.300881	1.09852	0	0	0.492042	0.661257	0.486567	0	0.166425	0	0	0	0.327988	0.3613	0	0	0.167119	0.072608	0.675438	0.626382	0	0	0	0.368088	0	0.192905	0	0	0
XM_143670.1	Microtubule-based movement	0.88618	0	0	0	0	1.29402	1.79547	1.06275	1.3059	1.15729	1.20212	1.77382	0.814743	0.895872	0	0	0.348595	0.780823	0.652546	0.164047	0.928875	0.766218	0.285272	1.20467	0	0	0	0	0	0	0	0	0	0	0	0	0	0.174143	0.306378	0	0	0.556378	0	0	0.068987	0.346845	0.143536	0.216555
XM_131416.1	Microtubule-based movement	0	0.062107	0	0	0.489106	0	0.933778	1.40095	0.809345	0.142712	3.08201	2.12572	2.30074	2.28166	0	0	0.668973	0	0.382151	0.044659	0	0.083373	0	0.979636	0.05288	0.559816	0.819612	0	0	0	2.25567	0	0	0	0.616836	0.269354	0	0.295429	0	0	0	0	1.45237	0	0.298266	0.348485	0	0
XM_137834.1	Microtubule-based movement	0.131388	0	0.23631	0	0	1.21066	1.66691	0.487206	0.524821	0.383808	0.824111	0.298337	0.731207	0.77857	0.220583	0	0	0.591632	0	0	0.394096	0	0.004465	0.308987	0	0	0	0	0	0.737268	0	0	0.011933	0.086131	0.850514	0.361051	0.127787	0	0	0	0.286487	0	0	4.03057	0.349738	0	0.201696	0
XM_128911.1	Microtubule-based movement	0	0.358351	0.216751	0.323212	0.241718	0.143088	0	0	0	0.316008	0.789768	0.266047	1.13273	0.43976	0.052262	0	0	0.365969	0	0	0.397913	0	0	0.535488	0	0	0.199595	0	0	0	0	1.16363	0.546007	0.584854	0	0.217277	1.16217	0	0	0	0.294872	0	0	0.348809	0.656852	0	0	0.397912
XM_127933.1	Microtubule-based movement	0	0.21395	0	2.00612	0.320649	0	0	0	0	1.01179	0	0	2.28886	1.4284	0	0	0.462561	0.058045	0.962586	0.06372	0.070551	0.280086	0.950432	0	0	0	0	0.11832	0	0	0.469622	0	0.314979	3.01616	0.582551	0	0	0.748261	0.24701	0	0.465234	0.284612	0	0	0	0	0	0
XM_127652.1	Microtubule-based movement	0	0.210652	0	2.33853	0.074276	0.756691	0	0.306955	0	0.408089	0.135976	0	2.18274	1.55406	0	0	0.528308	0.39122	0	0.27807	0	0.780679	0.673394	0	0.039876	0	0	0	0	0	0.055113	0	0.08947	2.07261	3.27628	1.34692	0	0	0	0	0	0.407442	0.172268	0	0	0	0	0
XM_128512.1	Microtubule-based movement	0	0.078292	0	1.15768	0.374109	0.160401	0	0	0	0	0.110554	0	0	0	0	0	0	0	0	0.475859	0	0	0	0.037951	0	0	0	0	0	0	0	0	0.338513	0.247462	4.85515	1.56682	0.21594	0.681948	0	1.0318	0.751017	0.940138	0.081528	0.835107	0.163853	1.39474	0.607828	0.268824
XM_128514.1	Microtubule-based movement	0	0	0	0.307692	0	0.712071	0.544573	0	0.188823	0	0	0	0	0	0.414967	1.8598	0.657661	0	0	0	0	0	0	0.073029	0	0	0	0.150655	0	0	0	0	0	0	4.12601	1.66591	0	0.779101	0	0.630519	0.550661	1.23273	0.299711	0.72263	0.021372	0.752508	1.02808	0
XM_139859.1	Microtubule-based movement	0	0	0	0	0	0	0	0	0	0	0	0	0.122991	0	0	1.06199	0	0.758785	0	0.731639	0	0	1.0477	0.018341	0	0	0.305248	0	0.979832	1.47511	0	0	1.52619	1.10048	4.65769	1.6215	0	0.741995	0.248271	1.74046	0	0.233928	0.401085	0.274481	1.84929	0.875482	1.79181	1.786
XM_139858.1	Microtubule-based movement	0	0	0.035346	0	0	0	0	0	0	0	0.292058	0.287618	0	0.129068	0	0	0	0	0	0.08917	0	0	0	0.262928	0.054751	0	0.181399	0	0.607088	0.851306	0	0	0.095981	0.338318	3.61775	1.60855	0	0	0.43057	0.258238	0.59244	0	0	0.967827	1.16301	0.903571	1.14015	0.782771
XM_142625.1	Microtubule-based movement	0	0	1.04139	0.144309	0.001885	0	0	0	0.203342	0.295288	0	0	0.695746	0.71592	0.117814	0	0	0.735059	0	0.420921	0.944946	0.241119	0.260735	0.346264	0	0	0.317436	0	0.259656	0.077	0	0.168935	0	0.945893	2.74495	1.64424	0.456617	0	0.132808	0	2.07849	0	0	0.267462	0.360564	0	0	0.182783
XM_145877.1	Microtubule-based movement	0	0	0.238067	0	0.121308	0.032198	0	0	0.138767	0	0.226131	0.014984	0.095749	0.22142	0.147367	0.003749	0	0.845975	0.399768	0.230392	0.834986	0	0	0.477868	0	1.0878	0.071019	0	0	0	0.295964	0.168236	0.151424	0.166534	2.04825	0.408619	0.369557	0	0.039036	0	0	0	0	0.103957	0.083744	0	0	0
XM_129770.1	Microtubule-based movement	0.752792	0	1.47703	1.98483	0	0	0	0	0.573154	1.11626	0	0	1.0246	0	1.14914	0.342882	1.35728	1.12749	1.12958	1.05314	1.26491	0.419499	1.35061	1.07391	1.19402	1.43481	0	0.334317	0	0	0	0	0.046653	2.06575	4.058	1.67012	0	0	0	0	0.05964	0	0	0.205637	0	0.469309	0	0
XM_129783.1	Microtubule-based movement	0.942415	0	1.14088	2.34576	0	0	0	0	0	0.043612	0	0	0.883727	0.221802	1.10997	0.934593	1.07952	0.753873	0.971439	1.00395	1.2429	0.680534	1.11322	0.1357	1.07516	1.35364	0	0.870429	0	0	0.348552	0	0	1.96121	3.84015	1.52684	0	0.08466	0	0	0	0	0	0	0	0.053807	0	0
XM_135506.1	Microtubule-based movement	0.906039	0	0.818245	1.3055	0	0	0	0	0	0.069746	0	0	0.264846	0	0.879266	1.10194	0.498057	0.434661	0.466397	0.921624	0.847542	0.505156	0.758073	0.133112	0.449346	0.800013	0	0.129004	0	0	2.63051	0	0	1.58988	3.56994	1.00498	0	0	0	0	0.003996	0.282173	0	0	0	0	0	0
XM_131973.1	Microtubule-based movement	0.296252	0	0	0.142493	0	0.043617	0.778377	0.665843	0	0	0	0	0	0	0.590068	1.18239	0.198717	0	0.602963	0.090766	0	0	0	0	0.33394	0.696894	0	0.595084	0	0	0.307496	0	0	0.201728	3.46013	0.252294	0	0.175516	0	0	0.216956	0.358727	0.114087	0	0	0.178222	0	0
XM_127382.1	Microtubule-based movement	0.374726	0	0	0.746599	0	0.026752	0.062903	0.506157	0	0	0	0	0.14341	0	0.147199	0.821186	1.05039	0	0.523131	0	0	0.404849	0.095608	0	0.454937	0.330736	0	0.15919	0	0	0.496448	0	0	0.528576	3.57216	1.49778	0	0.341786	0	0.22719	0	0.493808	0.036454	0	0	0	0.081349	0
XM_123011.1	Microtubule-based movement	0.867292	0	0	0.544764	0	0.882762	0	0.108035	0.215289	0.960038	0	0	0	0	0.57992	0	1.08666	0	0	0	0	0	0	0	0	0	0.250084	0	0.700587	0.682197	0	0.068365	0	0.397515	7.61576	3.89701	0.951612	0.444347	0	0	0.192313	0.325027	0.080916	0	0.478793	0	0.011804	0.782155
XM_127678.1	Microtubule-based movement	0.084557	0	0	0.796391	0.15619	0	0	0	0	0.839302	0	0	0.128686	0	0.213842	0	0.952797	0.187986	0.511785	0	0.25511	0.197836	0.350465	0	0.726596	1.11221	0	0.248242	0.889272	0.706735	0.350238	0	0	0.39135	2.14461	0.2571	0	0.120575	0	0	0	0	0	0.588373	0.760605	0.550293	0	0.640106
XM_134623.1	Microtubule-based movement	0.339161	0	0.522361	1.11576	0	1.20581	0	0	0	0	0	0	0.467905	0	1.15424	0.488226	0.476182	0.676648	1.24821	0.752267	0.789858	0.255434	0.682499	0.527815	0.881329	0.904829	0.005608	0.422508	0	0	0	0	0.177883	0.237167	0.918718	0.595397	0.418566	0	0	0	0	0	0.375352	1.04353	0	0	0	0
XM_122464.1	Microtubule-based movement	0	0	0.075747	1.07164	0.073133	0.971643	0.189223	0.413764	0.331348	0	0.148989	0.041852	0.059573	0	0.452583	0	0	0.269785	0.704663	0.177157	0.405501	0	0.422774	1.2569	0.713836	0.334227	0	0.064044	0	0	0	0	0	0	0	0	0.170023	0.346701	0.067287	0.833151	0	0.230955	0.35226	0	0	0	0	0
XM_126428.1	Microtubule-based movement	0	0	0	0.929249	0.455811	1.06216	0.869932	0.097588	0.329568	0	0	0.482977	0.991853	0	0.582877	0	0.564041	1.52542	1.70099	1.15673	1.60653	0.470373	0.82782	1.97069	0.012432	0	0.206733	0	0	0	0	0.475115	0	0	0	0.471229	0.669575	0.209074	0	0.444272	0	0	0	0.334656	0	0.3262	0	0
XM_132982.1	Microtubule-based movement	0	0.083823	0.28112	0	0	0	0	0	0.362923	0.107721	0	0	0	0	2.19088	2.64803	1.80982	2.19126	3.11365	2.9538	2.72097	2.03236	2.79764	2.8378	0	0.94281	0.439655	0	0.701114	0	0	0	1.59886	1.08537	0.119907	0	0	0.324323	0.823757	0	0.144001	0	0.324037	2.00278	0	0.588986	0	0
XM_122271.1	Microtubule-based movement	0	0	0.276309	0.177391	0	0.265621	0	0	0.052122	0	0	0	0.110813	0	2.30981	1.24336	2.02431	2.45462	2.90163	1.85223	2.19235	2.07566	2.0825	2.79393	0	1.27739	0.98098	0	0.553203	0	0	0	0	0.05317	0.175038	0	0.815572	0.034075	0.198079	0	0	0	0	0.651394	0	0.146159	0	0
XM_123715.1	Microtubule-based movement	0	0.169949	0.512909	0.119726	0	0.198317	0.369133	0	0	0	0.048343	0	0	0.157648	1.47677	1.56994	2.64301	2.37572	3.04612	1.77101	2.62106	2.40689	2.65509	2.59269	0	0.631692	0.310753	0	0.223476	0	0	0	0	0	0	0	0	0	0	0	0	0.044434	0	0.543596	0.240281	1.80368	0.909099	0.109263
XM_141262.1	Microtubule-based movement	0.050376	0.44247	1.07365	0	0	0	0	0	0	0	0	0	0	0.33151	2.54251	2.00922	3.08709	3.17649	4.49667	2.57696	3.02288	2.66711	3.56833	1.84215	0	1.6464	0.859893	0	1.36893	0.380067	2.67298	0	0.245899	0	0.691313	0	0	0	0	0.258547	0	0.81414	0	0	0.334707	0	0	0.531871
XM_133035.1	Microtubule-based movement	0	0	0.48501	0	0.563667	0	0	0	0.019224	0.313232	0	1.07289	0	0	1.51176	1.21722	1.81669	2.16746	2.76595	2.57606	2.13231	1.41161	1.65659	1.26527	0.677798	0.531037	0.950134	0.389358	0.040606	0	0	0.072366	0	0	0	0.144247	0.482703	0	0.525585	0	0	1.57015	0	1.05963	0	0	0	0
XM_124803.1	Microtubule-based movement	0	0	0	0	0	0.30752	0	0	0	0	0	0	0	0.564453	1.26004	0.224553	3.1349	4.46103	4.66047	4.81545	5.65929	3.39917	3.32944	3.03731	0	0	0.575078	0.180051	1.01033	2.9798	0.131023	0	0	0.36502	6.47004	3.68879	0	0	0.918501	0.452382	0	1.73525	0	0	0	0.489389	0	0.631183
XM_125368.1	Microtubule-based movement	0	0	0	0	0	1.07089	0.784732	0	0	0	0.077087	0	0.021568	0	1.00053	1.27548	0.560626	1.15851	1.47704	0.817855	1.37411	1.19197	1.37085	1.41127	0.23953	0.764955	0.117258	0.358692	0	0	0.845708	2.36203	0	0	2.84556	0	0	0	0	0	0	0	0.17799	0.240081	0	0	0	0
XM_147153.1	Microtubule-based movement	0.197016	0	0.195534	0	0	1.87516	0	0.204586	0	0	0	0	0.152315	0.620681	0	1.84342	0.63852	1.02398	0.381589	1.41944	1.41478	0	0.248432	0	0	0	0.730735	0	0.526401	0.768829	2.63989	0	0	0.703209	1.01136	1.24114	0	0	0	0	0	0	1.89943	0	0.710739	0	0	0.95965
XM_122483.1	Microtubule-based movement	0.12619	0.033026	0	0.98124	0.020332	0.037138	0	0	0.00197	0	0	0.477899	0.937725	0.366645	0	1.67669	3.0147	0	0	0	0.431262	0.205188	1.67362	0	0.257765	0	0	0	0	0	0.903728	0	0	0.282315	0.407722	0.450555	0	0	0	0	0	0.911331	0.04158	0	1.7e-05	0	0	0.321812
XM_136492.1	Microtubule-based movement	0.135212	0	0	0.272243	0	0	0.086915	0.80019	0	0	0.601189	0	0.049852	0	0.13897	4.13443	0.278099	0	0.019117	0.873367	0	0	0	0	0.551498	0.958284	0.493708	0.972948	0.42351	0.38634	0	0	0.592029	0	0.936385	0.28726	0	0.473858	0	0	0	0	0	0	0.311386	0.708634	0	0.01311
XM_126831.1	Microtubule-based movement	0.434627	0.175708	0	0.49528	0	0.312784	0.156507	0.92928	0	0	0.93045	0	0	0	1.16898	0.945104	0.529149	0	1.20262	0.590372	0	0.739034	0.884309	0	1.06338	0.964716	0.024411	0	0.19679	0.101287	0	0	0.664209	0.518033	0	0	0	0.450291	0	0	0	0	1.48601	0	0	0.30066	1.17973	0
XM_154712.1	Microtubule-based movement	1.99281	0.417025	0	0.290963	0	0.196555	0	0	0	0	0.310847	0	0	0	0	0	0.412183	0	0.313155	0.578692	0	3.119	0.773535	0	0.519267	0	0.193963	1.25564	0	0	0	0	0.338404	0.367271	0.886962	0	0	2.20169	0.016372	0.588394	0	0.037947	0.659373	0	0	0.817485	1.12431	0
XM_126176.1	Microtubule-based movement	0.370602	0.596965	0	0.210682	0.283006	0.180216	0.628571	0.725096	0	0	0	0	0.193026	0	0.69438	0.301129	0	0	0	0	0	0	0.072221	0	0.182739	0.345243	0	0.499418	0	0	0.449233	0.116595	0	0	0.394308	0	0.017492	0.953073	0	0.385501	0	0.590855	0.462087	0	0	0	1.22981	0
XM_125246.1	Microtubule-based movement	0.587904	0.118291	0.283407	0	0	0	0	1.10127	1.1097	0.600172	0	0.217212	0	0	0	0	0	0	0	0	0	0	0	0	0.535381	0.581549	0.490405	0.594387	0.519052	1.3396	1.26214	1.47577	0	0.013648	0	0	0.327851	0.811686	0.840669	1.43396	0	0.461923	1.36299	0	0	1.29678	1.41948	0
XM_147357.1	Microtubule-based movement	0.633448	0.129267	0.438878	0	0	0	0	1.16995	1.21416	0.806675	0	0.499221	0	0	0	0	0	0	0	0	0	0	0	0	0.609097	0.61815	0.805413	0.642273	0.513684	1.28819	1.66334	1.61044	0	0.071165	0	0	0.344739	0.866989	0.978636	1.51407	0	0.456801	1.18947	0	0	1.03152	1.44586	0
XM_122380.1	Microtubule-based movement	0.859624	0	0.288457	0	0	0	0	1.13763	1.06153	0.840477	0	0.417286	0.036254	0	0	0	0	0	0	0	0	0	0	0	0.801584	0.534216	0.805636	0.59194	0.391413	1.1372	1.77727	1.5885	0	0	0	0	0.363914	0.896883	0.951517	1.39285	0	0.655841	1.0215	0	0	1.0315	1.17526	0
XM_129637.1	Microtubule-based movement	0	0.30581	0.035836	0.224564	0	0	0	0.490578	0.342426	0	0.208946	0	0.189532	0	0.040204	0	0	0	0	0	0	0	0	0	0.980868	0.434717	0	0.524159	0	0.665719	0.752257	0.929776	0.132504	0	0.570385	0.340491	0	0.556747	0.255014	0.423197	0	0	0.144436	0	0.006145	0.330019	0.568794	0
XM_129841.1	Microtubule-based movement	0.315165	0	0	0	0	0.091304	0.515669	1.0717	0.656204	0.148086	0	0.615801	0.089878	0	0	0	0	0	0.055575	0	0	0	0	0.8815	0.800245	0.312151	0.551405	1.01519	0	0.565127	0.737037	0.007806	0	0	1.58003	0	0	1.00036	0.988396	0.073552	0	0.38231	0	0	0	0.038458	0.967769	0
XM_130158.1	Microtubule-based movement	0.04892	0	0	0.025599	0	0.054323	0.367091	0.890548	0.405315	0.113714	0	0.613222	0.159202	0	0	0	0.036401	0	0.277862	0	0.030223	0	0	1.10663	0.369933	0	0.12402	0.377826	0	0.338283	0.791059	0.06331	0	0	1.56342	0	0	0.699345	0.997249	0.303318	0	0	0	0	0	0.565835	0.81155	0
XM_131897.1	Microtubule-based movement	0	0	0	0.081787	0.21669	0.208653	0.596862	0.419819	0.872447	0.734064	0.027046	1.11088	0.572529	0.358032	0	0	0	0.350207	0	0	0.513355	0	0	1.53236	0.136454	0	0.79086	0.190716	0	0.544297	0.740542	0.707928	0	0	1.52229	0.069078	0.347067	0.440161	1.35495	0	0	0	0	0	0	0.697676	0	0
XM_123376.1	Microtubule-based movement	0	0	0	0.4037	0.467486	0	0	0.738065	1.38309	0.855464	0	1.19547	0.396674	0.141187	0	0.074606	0.433263	0.374529	0.143148	0	0	0	0	0.617845	1.22084	1.23608	1.8169	1.79851	1.33382	0.92596	1.39581	0.670981	0	0	1.43355	0.312022	0	0.497675	0.713058	0	0	0.728593	0	0.13483	0	0	0	0
XM_133115.1	Microtubule-based movement	0	0	0	0.541414	0	0	0.393043	0.534822	0.796122	0.283889	0.120523	0.604058	0.596863	0	0.469361	0	0	0	0	0.579123	0	0	0	0	0.889062	0.912855	0.732628	0.385727	0	0	0	0.282135	0.055834	0.14794	0	0.05055	0.76673	0.43101	0	0.307034	0	0.191544	0.278338	0.349756	0	0.10947	0.317478	0
XM_130062.1	Microtubule-based movement	0.007098	0	0	0	0.350231	0.214005	0.324507	0	0.019562	0.042388	0	0.032125	0.598391	0	0	0	0	0	0.452856	0	0.045291	0.569696	0.228516	0.304059	0.197065	0.69237	0.618412	0	0	0.110933	0	0.462577	0	0	0	0	0.483237	0	0	0	0.530741	0	0	0.441969	0.216426	0.029728	0.213819	0
XM_127288.1	Microtubule-based movement	0	0	0	0.545872	0.09398	0	0	0.332073	1.12778	0.368384	0.110193	1.43735	0.454102	0	1.20333	1.22941	0.606038	1.48665	2.12582	0.670052	1.26096	0.40163	1.23395	2.25421	0	1.80325	1.46871	0	0.86249	0	0.106583	0.277055	0	0	0	0.117509	0	0	0	0	0	0.102111	0	0	0	0.048742	0	0
XM_134319.1	Microtubule-based movement	0	0	0	0	0	0	0	0	0.589297	1.08028	0.285512	1.0356	0.046353	0	1.02857	2.28917	2.44831	2.57386	2.82788	1.70059	2.71342	2.63572	2.35192	4.31185	2.90594	3.74503	3.37248	1.74347	1.47087	0.170432	0	1.1992	0	0	0.358786	0	0.122989	0.409263	0.005296	0	0	0	0	0.088731	0	0	0	0
XM_124811.1	Microtubule-based movement	0	0	0.205526	0	0	0	0	0	0.737248	1.23112	0	1.33656	0	0	0.934045	1.19436	1.80595	2.72891	1.6747	0.489181	2.96324	2.0992	1.91928	4.67728	3.00912	3.78381	3.53397	0.44711	2.97221	1.48096	0	1.10143	0	0	0	0	0.143956	0.056396	0.437852	0	0.148117	0	0	0.587235	0	0	0	0
XM_122406.1	Microtubule-based movement	0	0	0	1.11106	0.259837	0	0	0	0.334576	0.544702	0	0.526033	0	0	1.28318	1.09394	0.246151	1.36698	1.28177	0.334419	1.4	0.998448	1.11127	2.38753	2.23925	3.38144	3.27117	1.97471	1.65214	0.218249	0.843326	0.782627	0.009862	0	0	0.262309	0	0	0	0	0	0	0	0.827875	0	0	0	0
XM_144769.1	Microtubule-based movement	0	0	0	1.31653	0.31774	0	0	0	0.517319	0.362698	0	0.745469	0	0	1.71	0.884561	1.5179	1.67867	2.26767	1.51748	1.69618	1.71258	1.66718	2.45903	2.26081	3.45748	2.58661	2.70425	2.46316	0.962448	0.821226	0.955512	0	0.514155	0	0	0	0	0	0	0	0	0	0.933973	0	0.987867	0.168923	0
XM_138676.1	Microtubule-based movement	0	0	0	0.161821	0	0	0	0.063515	0.658261	0.297523	0	0.044898	0	0.088174	0.608507	1.11925	1.82735	1.21437	1.72748	1.21454	1.48244	1.04541	0.917133	1.76709	1.71319	2.405	2.07195	1.64891	1.14329	0.636503	0.575984	0.349641	0	0	0.314723	0	0	0	0	0	0	0	0	0	0	0.477222	0	0
XM_127286.1	Microtubule-based movement	0	0	0	0	0	0	0	0.382205	0.197087	0.434621	0	0.467883	0.56844	0	0.973848	1.48988	2.40348	2.07076	2.68969	1.64693	1.6856	1.26398	1.64268	2.66795	3.69197	4.90864	4.2103	3.06359	3.94559	2.27313	0.854524	0	0	0	0	0.295388	0	0.612486	0	0	0	0	0.900242	0	0	0	0	0
XM_146380.1	Microtubule-based movement	0.025368	0	0	0.636414	0	0	0	0.856589	0	0	0	0	0	0	1.69847	0.16614	0.737292	0	0.930991	0.524398	0	1.32447	1.21185	0.000712	2.7004	3.16195	0.943683	2.67333	2.28502	1.79072	1.99581	0	0.201916	0	0	0	0	0.849472	0	0	0	0.314687	1.03939	0	0	0.772962	1.20018	0
XM_128297.1	Microtubule-based movement	0	0	0	1.29144	0	0.654816	0	0.206862	0	0	0	0	0	0	0.82827	0	0.832186	0.396775	1.24872	0.357144	0.682146	0.25296	0.499104	1.36531	2.00696	1.70433	1.05055	1.5979	1.52039	2.13747	1.23808	0.521145	0	0	0	0	0	0	0	0.190645	0	0	0.221504	0	0	1.65915	1.58588	0
XM_134732.1	Microtubule-based movement	0	0	0	0.384774	0	0	0	0.341207	0	0	0	0	0	0	0.795829	0	0.815433	0.324852	0.980813	0.021585	0.446826	0.306063	0.203663	1.36498	2.04126	1.77184	1.38436	1.92176	1.03259	1.37247	1.5273	0.764077	0	0	0	0	0	0.047833	0	0	0	0	0	0	0	1.13345	0.917691	0
XM_128256.1	Microtubule-based movement	0	0	0	0.516069	0.046782	0.034588	0	0.255751	0.110325	0	0	0	0	0	0.755747	0	0.445323	0.383867	0.709759	0	0.679349	0.355111	0	1.69254	1.87947	1.75412	1.462	1.49586	0.879891	1.13389	1.02728	0.883593	0	0	0	0	0	0.013325	0.13667	0	0	0	0	0	0	0.988327	0.694996	0
XM_127548.1	Microtubule-based movement	0	0	0.172321	0.726917	0.155768	0	0	0.226455	0.465152	0	0	0	0	0	0.820314	0	0.327975	0.327618	0.657406	0	0.5683	0.248291	0.115934	1.64195	2.22414	1.84005	1.66546	1.74624	1.05865	1.36632	1.20063	0.77415	0	0	0	0	0	0	0	0	0	0	0	0	0	0.694517	0.759356	0
XM_123115.1	Microtubule-based movement	0	0	0	0	0	0	0	0.126542	0.187223	0.184766	0	0	0	0	0.509675	0	0.921065	0.314491	0.978362	0	0.248213	0	0.130061	1.38137	2.49319	2.62883	2.10052	2.25051	1.47334	1.4758	1.55069	1.13846	0	0	0	0	0	0	0.21737	0	0	0	0	0.309211	0	1.45346	1.29047	0
XM_135055.1	Microtubule-based movement	0	0	0	0.27044	0	0	0	0.111257	0	0	0	0	0	0	0.470128	0.068527	0.63566	0.31892	0.789182	0.372347	0.336618	0.062634	0	1.44075	1.44736	2.08107	2.02391	1.68132	1.13318	0.869698	1.59916	1.11415	0	0	0	0	0	0	0.044277	0.131725	0	0	0.549041	0	0	1.58734	0.803678	0
XM_127551.1	Microtubule-based movement	0	0	0	0.318492	0	0	0	0.028645	0.336342	0.136221	0	0	0	0	0.388096	0.217542	1.10988	0.412068	0.680899	0	0.439697	0.217117	0.25118	1.58605	1.5198	1.94268	1.73488	1.85478	0.929414	0.553308	1.40755	0.887194	0	0	0	0	0	0	0	0.062382	0	0	0.230669	0	0	1.24404	0.531643	0
XM_135052.1	Microtubule-based movement	0	0	0	0.183768	0	0	0	0.200484	0	0	0	0	0	0	0.849513	0	1.25599	0.603628	1.57553	0.367038	0.672235	0.943738	0.805553	1.5385	1.84537	2.14646	1.53795	1.87315	1.35621	1.10232	1.34828	0.788008	0	0.107127	0	0	0	0	0	0	0	0	0.143748	0	0	1.73321	1.30549	0
XM_127560.1	Microtubule-based movement	0	0	0	0.252596	0	0	0	0.20181	0	0	0	0	0	0	0.757814	0.217726	1.08045	0.677609	1.65865	0.623537	0.599351	0.524675	0.754347	1.74408	1.7373	2.32556	1.82001	2.13432	1.59025	1.39309	1.79008	0.965584	0	0	0	0	0	0	0	0	0	0	0.524538	0	0	1.83255	1.57326	0
XM_135286.1	Microtubule-based movement	0	0	0	0.28827	0	0	0	0	0	0.014104	0	0.025365	0	0	0.740025	0.13097	0.935875	0.652892	1.46191	0.333108	0.606801	0.672329	0.884358	1.47864	1.28684	1.93149	1.46676	1.71429	1.38727	1.18996	1.30471	0.600993	0	0	0	0	0	0	0	0	0	0	0.156499	0	0	1.47308	1.14586	0
XM_143214.1	Microtubule-based movement	0	0	0	0.203026	0	0	0	0.009371	0.02998	0.075198	0	0	0	0	0.789918	0.290322	0.87996	0.81659	1.12113	0.069018	0.823739	0.529612	0.332393	1.81264	1.78076	2.27445	1.94339	1.82131	1.53155	1.1513	1.48549	0.76701	0	0	0	0	0	0	0	0	0	0	0	0	0	1.13061	1.08814	0
XM_144885.1	Microtubule-based movement	0	0	0	0.939316	0	0.139567	0	0.76241	0	0	0	0	0	0	1.50943	0.062599	0.358639	0.773049	0.627407	0	0.965052	1.03348	0	1.51909	2.40844	2.56903	2.34592	1.40975	2.05951	1.5924	1.03112	0.582907	0	0.137959	0	0.001145	0	0.126454	0.018622	0	0	0	0	0	0	0.361054	0.606341	0
XM_143695.1	Microtubule-based movement	0	0	0.083733	0	0	0	0	0.244069	0.69773	0.323877	0	0	0	0	0.493371	0	0.305351	0.784176	0.067656	0	0.49544	0	0.013725	1.54845	2.6478	2.68534	2.36557	2.29491	1.26249	1.17545	1.21647	0.979982	0.130715	0.352814	0	0	0	0	0.261332	0	0	0	0	0.648814	0	0	0.273084	0
XM_122623.1	Microtubule-based movement	0	0	0.339058	0	0.729764	0	0	0.359024	0.664152	0.23297	0.350453	0.611654	0.233052	0	0.523737	0.26511	0.601758	0.437003	0.529637	0.52577	0.076857	0	0	1.47271	3.78298	3.32788	3.3399	3.59011	1.13249	0	0	0.083891	0	0	0	0	0	0.313078	0	0	0	0	0	0.510335	0	3.29032	0	1.09791
XM_126575.1	Microtubule-based movement	0	0.073324	0	0	0.251571	0	0.475951	0	0	0	0.307287	0.341684	0.406875	0	0.528241	0	0	0.029864	0.477842	0.84128	0.166298	0	0	0.85038	1.20006	0.862476	1.0035	1.38975	0	0	0.831202	0.484559	0.098138	0	0.163185	0	0	0	0	0	0	0	0	0	0	0.362691	0.420918	0
XM_130296.1	Microtubule-based movement	0.010069	0	0	0.825216	0	0.308516	0.318463	0	0.266504	0	0.166483	0.052293	0	0	0	0	0	0	0.373387	0.508511	0	0	0	0.781702	1.05136	1.12001	0.78394	0.691632	0	0	0.461568	0.379865	0.640937	0.145819	0	0.276217	0	0.411329	0	0.855844	0	0.247094	0	0.424467	0	0.476962	0.001937	0
XM_127344.1	Microtubule-based movement	0	0	0.375493	0.249784	0	0	0	0	0.490804	0.358945	0.067455	0	0	0.281581	0	0	0	0	0.213997	0	0.107305	0	0.761849	0.781272	1.28315	0.71573	0.751794	1.24689	0.459074	0.021219	0	0.108121	1.41798	0.76189	0	0	0.258842	0.544549	0.559571	0	0	0	0	0.624656	0.173285	0.172954	0	0.155885
XM_127181.1	Microtubule-based movement	0	0	0.234474	0.294743	0	0.040458	0	0.051594	0.79398	0.002919	0.625589	0	0.767198	0.160064	0	0	0	0	0	0	0	0	0	0	1.46808	0.551071	0.593796	1.33211	0	0	0	0.234973	0.847524	0.019801	0	0	0.567971	0.241755	0.366718	0	0	0	0.827771	0.246071	0	0.980421	1.16459	0.052608
XM_125434.1	Microtubule-based movement	0	0	0	0	0.120928	0	0.238872	0	0.463413	0.283156	0.041985	0.51525	0	0.085959	0	0	0	0	0	0.35317	0.155935	0	0	0	1.69537	0.630399	0.76756	1.03767	0	0.831722	0.637239	0.297388	0.010293	0.230216	0	0	0	0	0.703974	0.55027	0	0	0	0	0.245156	0.804893	1.21098	0.234038
XM_135230.1	Microtubule-based movement	0	0.382544	0	0.59639	0	0	0.799888	0	0	0	0	0	0	0	0	0	0.034477	0	0	0	0	0.2384	0	0	2.64931	1.74418	1.87582	2.0633	0	0.278843	0.665216	0.509942	0.366318	0	1.35793	0.292569	0	0.142799	0.256225	0	0	0	0.130845	0	0.858412	1.59204	2.2231	0.584363
XM_125543.1	Microtubule-based movement	0	0.019094	0	0	0	0.016059	0	0.071362	0	0	0	0	0.1285	0	0.37767	0.000435	0.133215	0	0	0	0	0	0.181795	0.221704	1.89747	1.60866	0.992886	1.79938	0.419035	0	0.864878	0.326641	0	0	0.898989	0	0	0.525304	0.644862	0.170312	0	0.117989	0.146471	0	0	0	0.676997	0
XM_123222.1	Microtubule-based movement	0	0	0.349278	0	0.443708	0	0	0.896843	0.022566	0	0.457155	0.598197	0.307863	0	0.629798	0	0	0	0	0	0	0	0	0	0.802376	0.832405	0.89353	0.760705	0.485142	0.809586	1.85242	0.999516	1.72792	0.604968	0	0.03499	0.015799	0	0	0	0	0.321119	0	0.411807	0	0.56072	0.349976	0
XM_141571.1	Microtubule-based movement	0	0.058641	0	0.871987	0	0.028927	0	1.03723	0.425226	0.085751	0	0	0	0	0	0.151365	0	0	0	0	0	0	0.350966	0.412744	1.03903	1.20715	1.59964	0.690273	1.30573	0.634686	0.761976	0	0.820414	0.865335	0	0.408885	0	0	0	0	0	0	0	0	2.04779	3.58481	3.4826	2.45843
XM_137639.1	Microtubule-based movement	0.664407	0.425823	0	0.177282	0	0.304287	0.201798	0	0.057481	0	0.645349	0	0.255805	0	0	0	0	0	0	0.035375	0	0	0.415258	0	1.41139	0.289364	0.60265	0	0	0	0	0.292067	0.817938	0.887611	0	0.299883	0.364729	0	0	0	0	0.799958	1.03862	1.16515	0.695072	2.46896	0.574479	0.91864
XM_140485.1	Microtubule-based movement	0.943481	0.171285	0.302642	0.210156	0	0.611863	1.0946	0	2.10985	1.56722	0	0	0	0	0.134473	0	1.56222	0	0.589499	0	0	0	0.27231	0.699652	1.50653	0.109998	0	2.05835	0	0	1.26118	1.66734	0	0	0.587332	0	0	0	1.77653	0	0	1.56087	0	0	0	0	0	0
XM_131908.1	M phase	2.9964	1.32643	0.053528	1.29155	0	0	0	0	0	0	0	0.307861	0	0	0.225307	1.57312	0	0	0.960109	0	0	2.2371	0	0.447128	0	0.942354	0.698509	1.47933	0	0	0.92058	0	1.30473	0	0	0	0	0.880156	0.464548	0.149611	0	0.201683	0.629538	0.75346	0.178628	0.472052	1.09238	0
XM_141579.1	M phase	1.05064	0.413212	0	1.72228	0.802164	0.887158	0.762742	0	0	0	0	1.17137	0.108651	0	0	0.64104	1.14199	0	0.173863	0	0	0.621317	0.203479	1.19658	0	0	0	0	0	0	0	0.076961	0	0	1.1988	0	0	0	0.412256	0.126938	1.10105	0	0	0	0	0	0.23883	0
XM_125855.1	M phase	3.60784	0.537615	1.33477	0	2.28606	1.62534	1.13948	0.159563	0	0.032808	1.03483	1.24706	0.843205	0.891097	0	0	0	0	0	0	0.140872	0	0	0	0	0	0	0	0	0	0	0.371843	0	0	1.05265	0.518081	0.465226	0.582474	0.946193	1.46059	0	0.468736	2.61388	0.14836	0	0.055046	0	0
XM_146401.1	M phase	0.300945	0.467179	0	0.387594	0.23202	0.577915	0.13772	0.541512	0.06881	0.02877	0	0	0	0	0	0	0.181116	0	0.079796	0	0.137751	0.471614	0	0.060684	0.637954	1.03281	0	1.82203	0	0	0	0	0	0	0.429934	0	0	0.536797	0.055048	0.711214	0	0.023693	0	0	0	0	0	0
XM_147293.1	M phase	0	0.180362	0	0.159736	0	0.219402	0.104827	0	0	0.200121	0	0	0.385573	0	0.48244	0.599568	0.090435	0	0.013132	0	0.320861	0.371671	1.55303	0.220835	0.003103	0	0	0.052364	0.096639	0	0.565659	0	0	0.221974	0.184433	0.226603	0	0	0	0.691509	1.13377	0	0	0	0	0	0	0
XM_138371.1	M phase	0.127406	2.22585	0	2.25458	0	1.32756	0.911614	0	0	0	0.305492	0	0.146095	0	0	5.03067	2.66598	0	0	1.09592	0	0.704811	3.57799	0	0	0.634728	0	2.71329	1.49297	0.707134	2.38672	0.121779	3.39875	3.11673	0	0	1.62546	0	0	0	0.376527	1.35172	0	0	0	0	3.96371	0
XM_131114.1	M phase	0	1.15824	0	0.773839	0	0.519872	0.797675	0	0.51708	0.490151	0.136938	0.264122	0	0	0	2.51089	0.042601	0.175296	0.562217	0.188539	0	0	0.308705	0.955432	0	0	0	0	0	0	0	0	0	0	0	0.502315	0.534328	0.406124	0.460762	0.277296	0	0	0.224389	0.045089	0	0.116594	0.160502	0
XM_127415.1	M phase	0	0	0.148827	0.062952	0	0	0	0.230191	0.121722	0	0.305408	0	0.550245	0.21636	0	4.84979	0	0	0	0	0	0.992527	0	0	0.17597	3.02879	0	0.353702	0	0	0.357346	0	0.771726	0	2.90049	0.642838	0	0	0	0	0	0.429823	0.019644	0.21537	0.261331	0	0.155397	0
XM_124671.1	M phase	0	0	0	0	0	0	0.178843	0	0.575173	0.402712	0	0.165211	0.327777	0.010596	1.12869	0.082069	0	0.189458	0	0	0.095649	0	0	0.112774	1.13168	1.88431	0.515016	0.049564	0.790221	1.66045	1.3561	2.22243	0	0	3.94378	2.06032	0.123343	0	0	0	0	0	0	0	0.465176	0.837003	1.24806	0.604914
XM_131136.1	M phase	0	0	0	0	0	0	0	0	0.228068	0.219836	0.38804	0	0	0.526985	0	0	0	1.36985	0.002055	2.52638	1.27205	0	0.614705	0.789862	0.213153	0	0	0	1.8812	2.23832	2.77289	0	0.881212	1.07486	4.8812	1.93994	0.179483	0	0	0.42161	0.472474	0	0	0	2.24719	0.943828	0	1.95415
XM_122733.1	M phase	0	0	0	0.136504	0	0	0	0.500605	0	0	0.606003	0	0.448905	0	0.158802	0	0.282604	0	0.33847	0.721729	0	0.579263	0.19779	0	0.693276	0	0	0	0	0.867231	0	1.51006	0.086194	0.546635	2.47251	0.263633	0.30438	0	0	0.581927	0	0.849908	0.299793	0.962154	0	0.36929	0.533804	0
XM_123992.1	M phase	0.170136	0.245918	0	0.183168	0.347747	0.35784	0.408224	0	0.156849	0	0.165742	0.368856	0	0.015855	0	0	0	0.250816	0	0	0.373305	0	0	0.020171	0	0.154981	0	0	0	0	0	0.02643	0	0.067804	3.48324	0.635422	0.164386	0	0.422294	0.159077	0.385854	0	0	0	0	0	0	0
XM_146285.1	M phase	0	0.317144	0.146566	0	0	0.084625	0.358521	0	0	0.332397	0	0.302107	0.32402	0.292194	0.217785	0.691346	0	0.250149	0.350217	0	0	0	0	0.068117	0	0.246508	0	0	0	0	1.44288	0	0.147514	0	3.4327	0.78078	0.301099	0.506993	0	0	0.796569	0	0.789004	0	0	0	0	0
XM_126949.1	M phase	0	0	0.051981	0	0	0	0	0.047657	0	0.411842	0	0.087929	0.151562	0	0	0.365391	0	0	0.13223	0.740057	0	0	0.524942	0	0	0.124701	0.528421	0.013776	0	0.625132	0.063234	0	0.228605	0	4.53243	1.62185	0	0	0	0	0.098102	0.921986	0.127576	0.399725	0	0	0.096688	0
XM_130589.1	M phase	0.433556	0	0	0	0.238352	0.120529	0.105746	0	0	0	0	0	0	0	0	0.175428	0.448688	0.046391	0	0	0.016565	0.34797	0.827551	0.110504	0.233607	0.650122	0.223426	0.606367	0	0	0.403917	0	0	0	4.63902	1.21088	0	0	0	0.640553	0.115846	0	0.109783	0	0	0.048832	0.010637	0
XM_131323.1	M phase	1.2432	0	0	0.552661	0	0.849354	0	0	0	0	0	0	0	0	0	0	1.77693	0	0	0	0	0.723854	0.02737	0	0.037817	0.457967	0.406106	0	0.015359	0	0.742765	0.140915	0	0	7.63772	4.54695	0.441004	0.405024	0	0.160743	0.760466	0.232639	0	0.16616	0.015658	0.15632	0	0
XM_123299.1	M phase	1.59266	0	0	0	0	0.34287	0	0	0	0	0	0	0	0	0	0.844505	1.69847	0	1.48216	0	0	0.657272	0.535351	0	0.554658	0.365369	0.237932	1.10052	0	0	1.31254	0.200317	0	0	6.83918	3.75438	0.259453	0.611185	0	1.15371	0.901649	0.733782	0.490206	0	0	0	0.602958	0
XM_124060.1	M phase	0.891962	0	0	0.818429	0	0.110491	0.003584	0	0	0	0	0	0	0	0.040962	1.66396	0.990305	0	1.06731	0	0	0.745722	0	0	1.03399	0.46752	0.829984	1.78805	0.137372	0.208945	0.247851	0	0	0	4.9767	1.80722	0	0	0	0.133032	0.054547	0	0	0.219833	0	0	0.088923	0
XM_122097.1	M phase	0.477215	0	0.571995	0	1.53108	0	0	1.09582	0	0	0	0	0	0	0.568907	1.94256	1.45964	0	1.08039	0	0	0	0.416185	0	0.735783	0.842665	0	1.27855	0	1.74806	1.28085	0	0	0	5.15137	1.60799	0	0.375069	0	0.499962	0	1.24852	0.647514	0	0	0	0.493302	0
XM_123063.1	M phase	0	0.408969	0	1.23675	0.279236	0.973672	0.866332	1.94555	0	0	0.44079	0.284281	0.191178	0	1.36589	0	0.175436	0	0.861903	0.450929	0	0.133628	0.188938	0	0.471673	0.103285	0	1.17187	0	0	0	0	0	0	4.90705	1.42449	0	0.243926	0	0	0	0	0.518942	0	0	0.190566	0.464129	0
XM_137510.1	M phase	1.0618	0.817243	0	0.747823	0	1.2002	1.32618	0.760009	0.728773	0.49609	0	1.33484	0	0	0.189736	0.50714	0	0	0.378157	0	0	0	0	0	0	0.148733	0	0.062923	0	0	0.070391	0	0	0	4.73604	1.7232	0	0.827839	0.515203	0.81076	0	1.2048	0.233158	0	0	0	0.379687	0
XM_130673.1	M phase	0	0.997283	0.283183	0.906606	0.978346	0.76846	0.963841	0	0	0	0	0.758621	0	0.007438	0.056201	0	0.42648	0	0.521184	0.01296	0.610477	1.17089	0.808587	0	0	0	0	0	0	0	0	0	0.339033	0.836966	4.70744	1.3175	0.117334	0.280473	0	0.186063	0.091236	0	0.323928	0	0	0	0.438336	0
XM_130844.1	M phase	0.437221	0	0.903691	1.97087	0.001601	0.143218	0	0	0	0	0	0	1.67235	0.43014	0.089984	0	1.52491	1.00953	1.08068	0	0.199647	1.2251	0.678175	0.867701	0.365088	0.74146	0.950508	0.349843	0	0	0	0	0	1.04666	5.36665	2.85268	0.359086	0	0	0	0	0	0	0.433817	0	0.161744	0	0
XM_136556.1	M phase	0	0.082519	0.533468	1.67229	0.258637	0	0.119931	0	0	0	0	0	1.55594	0.644726	0	1.46512	1.76227	1.26866	1.3987	0.649923	0.979531	0.606083	1.30852	1.05718	0.224588	0.704731	0.406886	0	0.27551	0	0.095077	0	0	1.38886	5.34963	2.14934	0	0	0	0	0	0	0	0.375067	0	0.739253	0	0
XM_144632.1	M phase	0.31225	0.136757	0	1.12411	0	0.087348	0.087635	0.405922	0	0	0	0	0.339465	0	2.58383	0.401635	1.11132	0.3041	1.06454	1.25966	0.177531	0.450644	0.42876	0	0.282544	0.654792	0	0	0.12671	0.125015	0	0	0	1.29225	3.72563	0	0	0	0	0.323142	0	0	0	0	0	0.079776	0	0
XM_131307.1	M phase	0	0	0.260628	0.598428	0.396934	0.658419	0.382276	0.760311	0.555784	0	0	0.349214	0	0	0.031162	0.258866	0.311586	0.380583	0	0.043579	0.391063	0.101551	0	0.667509	0.360442	0.459127	0	0.497838	0	0	0.504567	0	0	0.216791	0.138464	0	0	0	0.338829	0	0.390841	0.058352	0.134638	0.542593	0	0	0	0
XM_136117.1	M phase	0	0	0.142359	1.40781	0.334529	0.297724	0	0	0.138099	0.103242	0	0.499341	0.192623	0.473379	0	0.225096	1.00513	0.678325	0.292406	0	1.01432	0	0	0.460059	0.973449	0.738195	0.664756	0.705359	0	0	0.385385	0.443522	0	0	0	0.304181	0	0	0.400745	0	0	0	0	0.605425	0.204123	0	0.077254	0
XM_129751.1	M phase	1.10422	0	0.630483	0	0.821463	0.072406	0.136059	0.822532	0.220223	0.087203	0	0.970911	0	0.033674	0.133826	0	0	0.670278	0	0	1.14293	0	0	1.36627	1.14152	1.08561	0.934154	0	0.279815	1.11823	0.377951	0.67836	0	0	0	0	0	1.01809	1.32984	0.128743	0	0.475864	0	0.338133	0	0	0	0
XM_127802.1	M phase	0	0	0	0	0.434327	0	0.132531	0	0	0.366582	0	0.640485	0.066965	0.289386	0	0	0.022713	0.30405	0.782008	0.434402	0.577645	0	0	0.783466	0.131737	0.463936	0.988491	1.02777	0	0.592872	0.470908	0.648126	0	0	0	0	0.308595	0.163066	0.336676	0	0	0	0	0	0	0.741675	0.416918	0
XM_134670.1	M phase	0	0	0	0.412045	0.477167	0.386885	0.260726	0	0.095309	0	0	0.596224	0.220617	0	0	0	0.321938	0.763903	0.885305	0	0.484885	0	0.24796	0.69422	0.274576	0.892742	0.662883	0.360043	0	0	0.320134	0.839823	0.432436	0	0	0	0.107035	0.168301	0	0.187527	0	0.069905	0	0.164525	0	0	0	0
XM_147666.1	M phase	0	0.540886	0	0	0.017727	0.980915	0	0.48793	0.124221	0.241844	0	1.42908	0	0.674148	0.815297	0	0.199395	0.771122	0.935087	0.099995	1.32028	0.012736	0.156686	0.609294	0.038038	0.203764	0.371536	0	0	0	0.262007	0.879384	0	0	0	0	0	0.647968	1.09947	0	0	0	0	0	0	0.413579	0.366587	0
XM_126954.1	M phase	0	0.458384	0	0	0	0.236086	0	0.432508	0.275416	0.518423	0.519656	1.21029	0.095554	0.226789	0.670756	0	0	0.105343	0.140419	0.471019	0.270402	0	0.006758	0.113059	0	0.452972	0.020471	0.380594	0	0	0.503091	0.567303	0	0	0	0	0	0.702445	0.534465	0	0	0.47386	0	0	0	0.248871	0.327511	0
XM_136043.1	M phase	0	0.93397	0.757505	0.517987	0.761159	0.465694	0	0.201829	0	0.276089	0	0.64601	0.267714	0.008531	0	0.010389	0	0.168001	1.10524	0.492862	0	0	0.189861	0.320473	0	0	0	0	0	0	0	0	0.284977	0.014339	0	0.483868	0	0.587078	0.301875	0	0	0.433989	0.117535	0	0	1.03413	0.82583	0
XM_127221.1	M phase	0	1.00449	0.329161	0.562763	0.050718	0.159954	0	0	0	0	0	0.054965	0	0.161676	0	0	0	0.180223	0.752759	0.217606	0.260485	0	0.339333	0.125942	0.215577	0	0	0.483314	0.145623	0.362221	0.269391	0	0	0.230338	0.287305	0	0	0	0.261939	0	0	0	0	0.579252	0	0.626686	0.670735	0
XM_126481.1	M phase	1.16634	0	0.345583	0.545856	0.294812	0.525989	0.545477	0.424294	0	0	0	0	0	0	0	0	1.20175	0.514768	1.84526	0.349572	0.287048	0.212737	0.045628	0.524289	0	0	0	0	0	0	0	0	0.288183	0.78859	0.29639	0	0	0.139554	0	0	0	0	0	0	0	2.02862	1.73136	0.389532
XM_133223.1	M phase	0	0.246421	0.103894	0.559177	0.070632	0.684263	0.468946	0	0	0	0	0	0	0	0.346678	0.067182	1.01525	1.03706	1.54837	0	0.57876	0.087542	0.39858	0.942638	0.784004	0.843892	0.28923	0.098378	0	0.008245	0.047973	0.267835	0	0	0.268982	0	0	0	0	0	0	0	0.817899	0	0	0.424547	0.419358	0
XM_134185.1	M phase	0	0	0.444261	0.05859	0.313173	0.578018	0	0.701205	0.069272	0	0	0.410761	0.412849	0	1.04484	0	0.74687	0.3888	1.22061	0	0.354454	0	0.894893	1.11352	0.687553	0.829702	0	0	0	0	0.544602	0.232231	0.583003	0.469176	0.841588	0	0	0.749365	0	0	0	0.390608	0	0.102233	0	0	0	0
XM_122643.1	M phase	0	0	0	0.095655	0	0	0.036881	0	0	0.082268	0	0	0.064832	0	0.237971	0.757172	0	0.292382	0.931264	0.105232	0.620215	0.369835	0.570703	1.62572	0.621957	0.7957	0.769207	0.728755	0.67162	0.292536	0	0.386471	0.012388	0	0	0.026029	0	0	0	0.007712	0	0	0	0.092942	0	0.136617	0.6544	0
XM_126290.1	M phase	0	0	0.288703	1.03363	1.47036	0	0	0	0	0	0	0	0	0.655422	1.13012	0.097334	0.760833	1.88691	1.95118	1.27667	1.90517	1.21821	1.93375	1.60901	1.99603	1.76092	2.00194	2.13768	0	0	0.816107	0.012684	1.61963	0.415696	0	1.16481	0	0	0	0	0	0	0	0.565539	0.157038	0.417721	0.694014	0
XM_122907.1	M phase	0	0	0	0	0	0	0	1.21667	0.195523	0	0	0	0	0.441254	3.13875	3.39505	3.34947	3.37245	4.20906	4.57602	3.70676	3.29539	4.19881	2.81802	3.21239	3.41045	2.20984	2.09186	1.56173	0	0	0	0	0	0.96525	0.79627	0	0.109129	0.787356	0.146278	0	0	0	0.412534	0	0	0	0
XM_123577.1	M phase	0	0.368551	0	0	0	0.137288	0	0.110014	0	0	0	0	0.167848	0.52697	1.8406	2.31426	2.42237	2.45929	2.52808	1.56182	2.56813	2.24208	1.84278	2.3662	1.39468	1.38361	0.645865	1.03745	0	0	0.279717	0	0	0	0.344674	0	0	0.141277	0	0	0	0.278274	0.143219	0.091432	0	0	0	0
XM_128692.1	M phase	0	0	1.28098	0	0	0	0	0	0	1.39463	0	0	0	0	0.188228	1.29778	1.94863	2.06194	2.4643	2.36169	2.5614	2.2145	2.17346	2.09487	0.213087	2.23933	0.937868	1.16931	0	0	0.377707	0	0	1.32497	1.53056	0	0	0	1.19336	0	0.243009	0	0	2.36029	1.49514	1.64896	1.51653	0
XM_148797.1	M phase	0	0	0.874354	0	0	0	0.078148	0	0	0	0.475578	0	0	0.239236	0	0.788919	1.04187	1.35095	1.09419	1.52867	1.67515	1.59343	1.30092	1.34712	0.366936	0.030156	0.441024	0.134862	0.21709	0.127153	0	0	0.656735	0.842247	0.796646	0	0	0	0	0	0	0.056223	0	1.47927	0.096498	0.526649	0.450388	0
XM_132632.1	M phase	0	0	0	0.179205	0	0.686044	0.746372	0	0	0.160069	0.433054	0.018236	0	0.066468	0.462232	0.246536	1.30447	0.708215	1.21804	0.87292	0.674073	1.00689	0.72873	1.28853	0	0.050471	0.025011	0	0	0	0.056466	0.258962	0	0	0	0	0.342106	0.129843	0	0	0	0	0.24743	0	0	0.890392	0.06028	0
XM_147300.1	M phase	0.17235	0.207228	0	0.728731	0	0.643977	0.746289	0.88088	0	0	0.66064	0	0	0	1.37067	0.030442	0.269649	0	1.1172	1.80544	0.450797	0.767195	0.984389	2.16984	0.177698	0.068794	0	0	0	0	0	0	0.641392	0.856261	0.714159	0	0	0	0	0	0	0	0.693116	0	0	0.601527	0.822567	0
XM_143772.1	M phase	0	0.640039	0	1.48551	0	1.54097	1.01248	1.41501	0	0	0.082423	0	0	0	1.61576	0	1.0523	0	1.9747	2.46134	0	0.822414	1.90649	0	1.31631	0.742563	0	0	0.260697	0.156853	0	0	0.110217	0.548566	0.349803	0	0	0.7577	0	0.19632	0	0	1.77149	0	0	1.26074	1.68768	0
XM_139687.1	M phase	0	0.332353	0	0.924749	0	0.533779	0.46921	1.0538	0	0	0.957157	0	0	0	1.24134	0.842062	0.325036	0	0.822405	1.71544	0	0.120312	0.192216	0	0.76966	0.291851	0	0	0	0.06399	0	0	1.1545	0.490094	0	0.077852	0	0.384744	0	0	0	0.209969	0.941895	0	0	1.14055	1.0882	0
XM_123035.1	M phase	0	0.457768	0	0.570589	0	0.709209	0.666131	0.239451	0	0	1.00634	0	0.164367	0	0.770519	0.220272	0	0	0.918014	1.68195	0	0.402218	1.29192	0	0.247778	0.322541	0	0	0	0	0	0	1.11743	1.16292	1.58834	0.923972	0	0.327808	0	0.669172	0	0	1.1114	0	0	1.25519	1.02569	0
XM_128968.1	M phase	0.642101	0	0.065887	0.483112	0.223898	0.249858	0	0.123893	0	0	0.082608	0.116876	0	0.339479	0.392961	0	0.472324	0.116092	0.911134	1.31007	0	0.231133	0.746475	0.194964	0.138022	0.196733	0.238208	0	0	0	0	0.901214	0	0	1.21095	0	0	0.104481	0	0.074007	0	0	0.471429	0	0	0.872774	0.375127	0
XM_150254.1	M phase	0.578216	0.120407	0	0.912307	0	0.379431	0	0.759667	0.061515	0.010619	0.012689	0	0	0	0.116943	0.434106	1.05032	0.046201	1.21473	1.13636	0.409231	0	0.320003	0	0.464682	0.224683	0	0	0	0	0	0.232588	0	0	0.706586	0	0	0.171382	0	0	0	0	0.810521	0	0	0.54041	0.511538	0
XM_134116.1	M phase	0.434931	0.526167	0	1.08691	0	0.742152	0.02078	0.650573	0	0	0	0	0	0	0.276228	0.265821	0.982665	0.232039	0.926474	1.03142	0.460607	0	0.379938	0	0.656995	0.390451	0	0	0.070062	0.02682	0	0.152128	0	0.437729	0.624099	0	0	0.192564	0	0	0	0	0.697965	0	0	0.577732	0.485426	0
XM_126035.1	M phase	0.38939	0.676112	0	0.829974	0	0.442545	0	0.592084	0	0	0	0	0.025846	0.158382	0.307384	0.400775	1.07171	0.340902	1.11481	0.900137	0.616162	0	0.20587	0	0.546875	0.432758	0	0.072685	0	0	0	0.251273	0	0	0.432196	0	0	0.274381	0	0	0	0	0.72484	0.103158	0	0.397859	0.471433	0
XM_127514.1	M phase	0.241042	0	0	0.634157	0	0.441835	0	0.76091	0	0	0	0	0.217151	0.117305	0	0.783296	0.827952	0.104549	0.809521	0.942743	0.590572	0	0.273056	0	0.521723	0.115644	0.137234	0.11169	0.151935	0	0.048925	0.373288	0	0	0.567941	0.176426	0	0	0	0	0	0	0.473717	0	0.672732	1.49554	0.434586	0
XM_125651.1	M phase	0	0	0	1.07198	0	0.249277	0	0	0.156948	0.323834	0	0.079824	0	0.440234	0	0.185476	1.00198	0.725093	0.472054	0.187933	0.920813	0	0.063786	0.099406	0.224831	0	0	0.132099	0	0	0.279358	0.438096	0	0.342261	0.74524	0.286127	0.242322	0	0	0	0	0	0	0.500827	0.078957	0.105321	0.159501	0
XM_135361.1	M phase	0.58665	0	0.148558	0.218957	0	0	0	0.888043	0.800236	1.66323	0	0	0	0.001206	0.281717	0.218999	0.227556	0.152967	0.338814	0.603988	0.221361	0	0.239936	0	0	0	0	0	0	0	0.347065	0	0	0.60711	0.186104	0.248289	0.255485	0.215662	0.084601	0	0.255765	0	0.542518	0.125805	0	0	0	0
XM_141408.1	M phase	0	0.028877	0.110997	0	0.733635	0.443628	0.358483	0	2.85873	3.33768	2.12814	3.9302	0.080233	0.706746	0	0	0	0.407067	0.152245	0	0.555138	0	0	1.09553	0	0.194569	0.363289	0.018747	0.46012	0.574551	0.204612	0.194314	0.086731	0.09117	0	0	0.111326	0	0.148265	0	0	0	0	0.479648	0	0	0	0
XM_147094.1	M phase	0	0	0.374639	0.068939	0.216656	0	0	0.113469	0.76276	0.630611	0.363561	0.50125	0.301027	0.546522	0.159055	0	0.004945	0.447271	0.243973	0	0.516684	0	0.081311	0.713573	0.012271	0	0	0	0	0	0	0.155727	0.030745	0	0.439138	0.266905	0.299013	0	0	0	0	0	0.069423	1.08965	0	0.461884	0.064087	0
XM_126766.1	M phase	0	0	0.951748	0.166012	0.724877	0.587139	0	0.136799	1.38155	0.59459	0.017025	0.991788	0.078629	0.032302	0	0	0	0	0	0	0.003733	0	0.071929	0	0	0.688873	0.549117	0.297791	0.527926	0	0	0.314189	0	0.658296	0	0.073658	0.670213	0	0	0	0.538724	0.366887	0	1.49699	0	0.879828	0.103991	0
XM_128279.1	M phase	0	0	0.373629	0.506404	1.59888	0.82654	1.25359	0.703016	1.33114	1.44367	0.519839	0.655223	0	0.831707	0	0.304479	0.172944	0	0	0	0.02385	0	0	0.157289	0	0	0	0	0	0	0	0	0	0	0	0	0	0	0.113926	0	0.419333	0	0	0.586478	0.699043	0.829937	1.22082	1.11437
XM_139896.1	M phase	0	0.193518	0.051916	0.063428	0	0.373783	0.161754	1.79978	1.78725	1.32572	0	0.105926	0.150395	0.138253	0	0.145574	0	0	0	0	0.377848	0	0.006527	0	0	0	0.803751	0	0	0	0	0.296854	0	0.038238	0.561692	0	0	0	0.119376	0	0	0	0	0	0.365823	2.44949	1.9339	0.951124
XM_123293.1	M phase	0	0.184226	0	0.557571	0.228444	0	0.003772	0.711813	0.495589	0.600061	0.506568	0.921142	0.147756	0.870468	0.152162	0	0	0	0.520073	0	0	0	0	0	0	0	0	0	0	0.00285	0.263292	0.346952	0	0	0	0	0.332777	0.53642	0.581679	0.321534	0	0	0.991446	0	0	1.51073	1.33169	0
XM_130991.1	M phase	0	0	0	2.28101	0	0	0	1.29766	1.66144	1.04587	0.694728	1.414	1.02522	0.300894	0.595084	0	0	0	0	0	0	0	0	0.442487	0	0	0	0	0.237431	0	0.316777	1.38979	0	0.379121	1.04544	0	0	0.728094	0.22895	0	0	1.31108	1.14558	1.049	0.132877	1.07703	1.91589	0
XM_124079.1	M phase	0	0	0.16252	0.901608	0.583547	0	0	0.855862	0.568765	0.368665	0	0.481528	0	0	0	0	0	0	0	0.080413	0	0	0	0	0.211828	0.627758	0.440063	0.253429	0.185343	0	0.307291	0.358976	0	0	0	0	0.032203	0.505455	0.751488	0	0	0	0	0.138475	0	0.33073	0.369147	2.5e-05
XM_128263.1	M phase	0	0	0.405666	1.43414	0.772476	0.292335	0	0	0.336227	0.050005	0.103923	0	0.473584	0	0.032642	0	0	0	0	0	0	0	0	0	0.729192	0.966671	0.40518	0.380879	0	0	0.433201	0.659919	0.402359	1.01355	0	0	0	0	0	0	0	0	0	1.55744	0.48107	1.46822	1.42841	0.127763
XM_126539.1	M phase	0.1965	0	0.757704	0	0	0.0961	0	0	0	0	0.313874	0	0.277299	0	0	0.377749	0	0	0.020856	0.31753	0	0	0	0	0	0	0	0	0	0.506589	1.69983	0.477109	1.20228	0.658824	0	0.656428	0.478015	0	0	0	0	1.66414	0.446916	1.55312	0.68671	0.162876	1.0724	0
XM_149894.1	M phase	0	0.227814	0.255237	0.008918	0	0	0	0	0.124132	0	0	0	0	0.454856	0.19093	0.022776	0.3162	0.430428	0.12082	0.683265	0.319166	0	0.023682	0.217521	0	0	0.057213	0	0	0	0	0.088512	0.250373	0.399917	0	0.188923	0.21772	0	0	0	0	0	0.424627	0.931491	0.182103	0.122401	0.2634	0
XM_130211.1	M phase	0	0.379189	1.34539	0.407152	0	0	0.569529	0	0.492202	0	0	0	1.04952	0.489908	0.437095	0	0	0	0	0	0	0	0	1.25421	1.5379	1.36606	1.1175	0.84667	0	0	0	0	0.747343	1.2829	0	0.489102	0.035659	0	0	0	0	0.023498	0.584605	0.866718	0.022357	0.561096	0.63768	0
XM_132848.1	M phase	0	0.021635	1.48255	0.423428	0	0.373422	0.019618	0	0	0.077463	0.454405	0.159445	0.556035	0.907007	0.509881	0	0	0	0.205117	0	0	0	0.180398	0	1.23989	0.749867	1.31368	1.50682	0	0	0	0	0.194108	0.591384	0	1.03286	0.485522	0	0.028902	0.383655	0	0	0	0.474536	0	0.653926	0.423542	0
XM_144652.1	M phase	0.231748	0.832668	0.371719	0.04807	0	0.112258	0	0	0.080998	0	0	0.045974	0.616123	0.689252	0	0	0	0	0	0	0.127326	0	0	0.176407	0.579853	0.21308	0.785769	0.840645	0.059901	0.297486	0	0.012361	0	0	0	0.343745	0.049091	0.084075	0.698767	0	0	0	0.076104	0.032392	0	0.161746	0.044024	0
XM_129279.1	M phase	0.106789	0	0.269459	0.05943	0	0.093695	0.38947	0	0.048689	0	0	0.071179	0	0	0.06663	0.236592	0.634405	0.110756	0.770311	0.65495	0.380923	0.085591	0.229409	0.471794	1.07926	0.443022	0.383622	1.40406	0.100188	0.673426	0.142991	0	0	0	0	0	0	0	0	0	0	0	0	0	0	0.541048	0	0
XM_144368.1	M phase	0	0	0	0	0	0	0.322393	0	0	0	0.363951	0	0	0.160697	0.298251	0.644865	0.63668	0.53277	1.0867	0.73969	0.319341	0	0.466121	0.553395	1.67662	0.649994	1.23012	1.67825	0.048077	0.112695	0.916445	0.585593	0.35976	0.656839	0	0	0	0.073516	0	0	0	0	0	0.112239	0	0.69558	0.534994	0
XM_132062.1	M phase	0.169924	0	0.397972	0.18424	0	0	0	0	0	0	0	0	0	0	0.238933	0	0.520268	0.202653	0.661204	0.63453	0.21577	0	0.05581	0.732551	1.15282	1.39069	0.965199	0.676602	0.031906	0	0.852035	0.509289	0	0	0	0.304259	0.052712	0.097629	0.08728	0	0	0	0.008025	0.09957	0	0.662311	0.298312	0
XM_125279.1	M phase	0.736899	0	0	0	0	0	0.594314	0.179419	0	0	0	0	0	0	0.468935	0.383464	0.437512	0.023264	0.526542	0.352288	0	0	0	0	1.35649	1.17821	1.11784	1.52306	0	0.322875	0.970954	0	0	0.371712	0	0.166723	0	0.576779	0.172096	0.848811	0	0	0	0	0	0.598161	0.58409	0
XM_121982.1	M phase	1.27892	0	0.293886	0	0.268445	0.314838	0.279737	0.925714	0	0	0	0.501582	0	0	0.463678	0	0.52039	0.345128	0.689166	0	0.132975	0	0	0.861274	1.47466	1.04055	0.205365	1.01258	0	0.711994	1.20098	0.365028	0	0	0	0	0	1.12565	0.629774	0.130308	0	0.204628	0	0	0	0	0	0
XM_127844.1	M phase	1.27514	0	0	0	0.269622	0.12134	0	0.967766	0	0	0	0.335295	0	0	0.610303	0	0.595073	0.294728	0.888912	0.183638	0.044441	0.032819	0	0.71702	1.29355	1.06043	0.700781	1.07913	0.177088	1.00807	0.955805	0	0	0	0	0	0	1.07767	0.445363	0.109825	0	0.205113	0.366059	0	0	0	0.4071	0
XM_134781.1	M phase	1.0181	0	0	0	0.097683	0.086302	0	0.733817	0	0	0	0.217791	0	0	0.193102	0	0.49356	0.119736	0.9491	0.298506	0	0	0	0.738641	1.25265	0.970654	0.533401	1.13475	0.041748	0.957768	1.00455	0.236681	0	0	0	0	0	0.79975	0.268366	0.348543	0	0	0.814953	0	0	0.225277	0.423371	0
XM_131885.1	M phase	1.20947	0	0.01116	0	0	0.107239	0.216155	0.932728	0	0	0	0.327101	0	0	0.438578	0	0.976509	0.178567	1.2927	0.700738	0.157985	0	0.19134	0.745107	1.07684	0.86381	0	0.767902	0	0.680311	0.725638	0	0	0	0	0	0	0.934675	0.486245	0.846918	0	0	0.957073	0	0	0.298449	0.699592	0
XM_149022.1	M phase	0.540211	0	0	0.546464	0.550599	0.410447	0.55746	0.666755	0.49084	0.152104	0	0.543861	0.473468	0	0.298242	0	0	0.174265	0.314838	0	0	0	0	0	1.67806	1.17391	1.02699	1.20333	0	0	0.94047	0.984365	0	0	0.641366	0	0	0.71166	0.625526	0	0	0.184099	0	0.875851	0	0.181146	0.372114	0
XM_134002.1	M phase	0	0	0.060958	0	0	0	0.344158	0.099299	0.020317	0	0.303749	0	0.157556	0	0.047143	0	0	0	0	0.258938	0	0	0	0	1.24824	1.39268	1.46165	1.36789	0	0	1.32661	0.687371	0.602251	0.037709	0.047855	0.091645	0.078044	0.214844	0	0	0	0	0.518909	0.609475	0	0.823887	0.166287	0
XM_128481.1	M phase	0	0	0	0.977125	1.03079	0.037385	0	0	0.679531	0.395012	0.189262	0.720025	0.749242	0	0.222126	0	0	0	0	0.268315	0	0	0	0.319929	2.38588	2.32403	2.36779	1.67183	0.987867	0.294959	0.213518	1.22742	1.03599	0.362042	0	0.714855	0.527747	0	0	0	0	0	0.806856	0.260985	0	0.610399	0	0
XM_133971.1	M phase	1.79519	0.580058	0.862552	1.08397	0	0.260438	0	0	1.41201	1.17097	0.374438	1.04895	0.718247	0.200651	0.640637	0	0	0	0	0	0	0	0	0	2.39584	1.58648	1.7439	2.04588	0.089617	0	0	0	0.859212	0	0	1.0917	1.00332	0.375094	0.879623	0	0	0.207411	0.643499	0.07216	0	0.658344	0	0
XM_123048.1	M phase	0	0.033975	0.308196	0.482278	0	0	0	0.04093	0.334147	0.245193	0	0	0	0	0	0	0	0	0	0.513243	0	0	0	0	0.588129	0.614115	0.374096	0.451983	0	0.411746	0.032724	0.010082	0.116216	0	0	0.373719	0.043575	0.380327	0.032537	0	0	0	0.010504	0.011911	0	0.355113	0.026427	0
XM_135049.1	M phase	0	0.390335	0	0.488398	0	0.662628	0.616491	0.071811	0.12037	0	0	0	0.149107	0	0.221063	0	0	0	0	0.144533	0	0	0	0	1.10662	0.862756	0.717524	0.612832	0.013061	0	0.297183	0.685478	0.370119	0	0	0.42616	0	0.430517	0.01285	0.457675	0	0	0	0.072325	0	0.157161	0.105518	0
XM_126410.1	M phase	0.055064	0	0.71476	0.106918	0	0.510795	0.465588	0	0	0	0.249523	0.088842	0.029411	0	0.250019	0.027767	0	0	0	0	0	0	0	0	0.597517	0.715704	0.921282	0.649761	0	0	0.640346	0.48613	0.020744	0	0.117917	0	0.143603	0.341648	0.142098	0.43985	0	0.491594	0.205432	0.250872	0	0	0	0
XM_133764.1	M phase	0	0.223967	0	0.111916	0	0.799774	0.890274	0.104117	0	0	0.476526	0.234855	0.439001	0.040487	0.005654	0	0	0.344113	0.615058	0.485788	0.264866	0	0.197878	0	0.772931	0.718715	0.63409	0.905651	0	0	0.475409	0	0.201998	0	0	0	0	0.51857	0	0.533235	0	0.240487	0.165952	0	0	0	0	0
XM_125019.1	M phase	0	0.128943	0.023032	0.209798	0	0	0	0	0	0	0	0	0.285107	0	0.220927	0	0	0	0	0.543396	0	0	0	1.14253	1.58204	1.3108	0.94012	1.20427	0.093834	0.688517	0.930268	0.309953	0.229859	0.358178	0	0	0	1.39308	0.906714	2.44701	0	0.070303	0.491336	0	0	0.301966	0.059845	0
XM_127694.1	M phase	0.17139	0.480531	0.19971	0.415033	0.041681	0	0	0	0.433603	0	0	0.250383	1.00727	0.274889	0	0	0	0	0	0	0	0	0	0.135856	1.10007	0.766856	0.425966	0.891893	0	0	0	0.355771	0	0.154104	0	0.536041	0.613496	0.914191	0.529553	0.820192	0	0.474863	0.112044	0.156429	0	0	0	0
XM_125171.1	M phase	0	0.258783	0.082693	0.123523	0	0.234477	0.390299	0	0	0	0	0.10309	0.230251	0	0.003838	0	0	0	0.023664	0	0	0	0	0.188749	1.22755	0.396731	0.374516	0.995154	0.044173	0.115099	0	0	0.395346	0	0	0.275943	0.500825	0.490611	0.418329	0	0	0.187273	0.354956	0	0	0	0	0
XM_135201.1	M phase	0.065593	0.367218	0.045732	0	0	0.214236	0.296232	0	0.226795	0	0	0	0	0	0	0	0	0	0	0	0	0.718262	0	0	1.11399	0.932768	0.878401	1.22755	0	0.230612	0.877056	0.4166	0.341285	0	0	0.474058	0.342375	0.432577	0.383594	0.267465	0	0.398366	0.135956	0	0	0	0	0
XM_135371.1	M phase	0	0	0	0	0.061319	0.279454	0.345775	0	0.248715	0	0.362798	0.417053	0.538912	0	0	0	0	0	0	0	0	0	0	0.289343	1.06878	0.782986	0.948579	0.545251	0	0.88229	0.469793	0.607001	0.362344	0	0	0.297532	0.283759	0.642514	0.681334	0.380855	0	0.336749	0	0	0	0.168787	0.11108	0
XM_138040.1	M phase	0.050397	0	0	0.727949	0	0.072983	0.61903	1.42987	0.04439	0	0	0.190057	0	0	0.217461	0	0	0	0	0	0	0	0	0	1.93865	1.60816	0.905175	1.2834	1.0296	1.30943	0.092207	0	0.940727	0.42897	0	0.581273	0	1.86294	0.008808	0.596561	0	1.19042	0	0	0	0	0.286476	0
XM_146381.1	M phase	0.861108	0	0.091598	0	0.050435	0	0	0.856727	0	0	0	0.344479	0.293172	0	0.73429	0.524087	0	0	0	0	0	0	0	0	1.38848	1.5167	0.951185	0.157603	1.82596	0.187046	0.616664	0	0.206871	0	0.651482	0.273422	0	1.346	0.229703	0	0	0.614495	0.196661	0.510582	0	0	0.494715	0
XM_123062.1	M phase	0.318818	0	0	0	0	0	0	0.209847	0.027974	0.110148	0	0	0	0	0.110091	0	0	0	0.701794	0.797536	0	0.121489	0.393964	0	0.767373	0.475208	0	0.05785	1.58062	1.16979	0	0.186943	0	0.369377	1.72231	0	0	0	0	0	0	0	0.655826	0	0.181302	0.845791	0.959709	0.737169
XM_125388.1	M phase	0.254326	0.312618	0.076313	0.287028	0	0.148208	0.608562	0.178947	0.071119	0.029159	0	0.234785	0	0.112042	0	0	0	0	0	0.348959	0	0	0	0.024358	0.340214	0.276126	0.314537	0.229929	0.138523	0	0.085941	0	0	0	0	0	0	0.456883	0.512129	0	0	0	0	0.350279	0	0.32319	0.700307	0
XM_135636.1	M phase	0.422443	0.243584	0	0.417892	0	0.445249	0.742532	0	0	0	0	0	0	0	0	0	0.221929	0	0.351375	0.203249	0	0	0	0.055491	0.637156	0.705255	0.23256	0.822288	0.192182	1.46229	0.48705	0	0	0	0	0	0	0.336492	0.338072	0.360464	0	0	0.277624	0	0	0.884795	0.447148	0
XM_124692.1	M phase	0.11072	0	0.045313	0.138837	0	0	0	0	0	0	0.160833	0	0	0	0	0	0.336504	0.131922	0.431619	0.417412	0	0.77554	0	0	0.91124	0.57065	0.679322	0.999893	0.488263	0.524975	0.198701	0.073553	0.242433	0.219816	0	0	0	0	0	0	0	0	0.587218	0	0	0.902658	1.30272	0
XM_125458.1	M phase	0.340279	0	0	0.244203	0.206545	0	0	0.142145	0	0.170026	0	0.263012	0	0	0.187881	0	0	0	0.562741	0.432766	0.191809	0	0	0.43347	1.33071	0.736741	0.400731	0.565554	0	0.290204	0.441206	0	0	0	0	0	0	0.121796	0.170302	0.083986	0	0	0.665098	0	0	1.03112	1.04815	0
XM_121987.1	M phase	0.483192	0	0.088773	0	0	0	0.040287	1.19022	0.685809	0.303247	0	0.8183	0	0	0.174019	0	0	0	0	0	0	0	0	0	1.01528	1.06008	0.439365	0.902426	0	0.232315	0.588202	0.501855	0	0	0.176323	0	0	1.37119	0.905717	0.576634	0	0.594502	0.697751	0	0	0.849903	0.391871	0
XM_133477.1	M phase	0	0	0	0.109294	0	0	0.000441	0.591388	0.304181	0.19486	0	0.489445	0	0	0	0	0	0	0	0	0	0	0	0	1.13382	1.0445	0.550722	0.887617	0.121431	0.376665	0.678733	0.146176	0	0.080567	0.018831	0	0	0.883025	0.8618	0.831975	0	0.022538	0	0	0	1.26101	0.689749	0
XM_131793.1	M phase	0	0	0	0	0	0	0	0.496972	1.04424	0.205291	0.237872	0.86305	0.22711	0	0	0	0	0	0	0	0	0	0	0	1.97226	1.18224	1.16062	1.76059	0	1.42318	1.47025	1.40278	0.577111	0	0.87011	0	0	0.998219	1.27269	1.28403	0	0.432807	0	0	0	1.06428	0.903931	0
XM_122942.1	M phase	0.084572	0	0	0.682918	0.0963	0.041531	0	0	0.435783	0.192979	0	0.243342	0	0	0.127153	0	0	0	0	0	0	0	0	0.218727	0.820011	0.859182	0.756949	0.63318	0	0.089677	0.235237	1.12599	0	0	0	0	0.049957	0.696429	0.464379	1.37399	0	0.392287	0	0	0	0.6589	0.435888	0
XM_123867.1	M phase	0	0.383596	0	0.755182	0.167526	0	0	0	0.96802	0.373764	0.144856	0.312184	0.142654	0	0	0	0	0	0	0	0	0	0	0	1.28475	0.100645	1.54267	0.906668	0.233781	0	0	0	0.457221	0	0	0	0	0	0.310286	0.32353	0	0.008137	0	0.215241	0.472918	1.64405	1.68637	0.621964
XM_123147.1	M phase	0.259201	0	0.965571	0.673149	0.313878	0	0	0	0	0	0	0	0.248854	0	0	0	0	0	0	0	0	0	0	0	1.02189	0.832375	1.23948	1.00708	0.227163	0.548389	0.989308	0.692537	0	0	0.195829	0	0.375857	0.09562	0.119114	0	0	0	0.59236	0	0.124098	1.45614	1.80141	0.837288
XM_124421.1	M phase	0.256701	0	1.26994	0.788134	0.234111	0.057412	0	0.498763	0	0	0	0	0.086101	0	0	0	0	0	0	0	0	0	0	0	1.24689	0.833092	1.34702	1.0822	0.588337	0.882302	0.875705	0.581708	0.166775	0	0	0.107629	0.143598	0.415687	0	0	0	0	0	0	0.472969	1.17647	1.74851	1.32388
XM_124591.1	M phase	0	0	0	0	0.770744	0	0	0.19095	0.364767	0	0	0.590185	0	0	0.234087	0.077019	0.595875	0.369468	0	0.507895	0.646834	0	0	0	1.78987	1.6425	1.69742	1.51084	0.662454	0.775238	0.913699	0.38623	0	0	0.228021	0	0	0	0.634054	0	0	0	0	0	0	0.777522	0.937	0.857896
XM_130944.1	M phase	0	0	0.022934	0.281794	0.007627	0	0	0	0.342815	0.184988	0	0	0	0	0	0	0	0	0	0	0	0	0	0	1.99487	1.05865	1.21846	1.3768	0.269829	0.412596	1.35588	0.72387	0	0	1.73985	0	0	0.130133	0.674284	0.051877	0	0	0	0.293456	0.212298	1.13399	1.17333	0.786848
XM_126310.1	M phase	0	0.312265	0	0.470146	0	0	0	0	0.935994	0.477921	0	0.152476	0	0	0	0	0	0	0	0	0	0	0	0	2.38885	1.88331	2.3115	2.00362	0.887806	1.03155	0.779287	1.44317	0.074443	0.793008	2.21396	0	0	0	0.587207	1.55665	0	0.099803	0	0	0	1.85361	1.86679	0.339957
XM_125198.1	M phase	0	0	0	0	0	0	0	0	1.01953	0.392714	0	0.07615	0	0	0	0	0	0	0	0	0	0	0	0	2.58016	2.04284	2.21075	2.05774	1.33709	1.99631	1.14683	1.11414	0.395187	0.156278	2.58067	0.166664	0	0.549408	1.21244	1.80044	0	0.233514	0	0	0.32406	1.51202	2.42191	0.713859
XM_130737.1	M phase	0	0	0	0	0	0	1.27878	0	0.134723	0	0	0	0	0	0	0	0	0	0	0	0	0	0	0	2.77963	1.70197	1.94308	2.50557	1.36704	2.26832	2.03119	1.39661	0.235964	0.188276	2.26724	0.031971	0	0.224559	0.283379	1.25349	0	0.051847	0	0	0.178534	2.12556	2.05693	0.391564
XM_129650.1	M phase	0.231499	0.135495	0	0.88655	0	0	0	0	0.415905	0.544362	0	0	0	0	0	0	0	0	0	0.739628	0	0.768588	0	0	1.59716	0.843648	1.35806	1.54942	0.607457	1.67041	1.47374	0.915137	0	0	2.24021	0.23397	0	0.12947	0.225122	1.36811	0	0	0	0	0	1.52226	1.53758	0.350672
XM_124706.1	M phase	0	0	0	0.102522	0	0	0	0	0.503946	0.516525	0	0	0.066461	0	0	0	0	0	0	0	0	0	0	0	1.65884	0.755233	1.43452	1.88434	0.71578	1.58042	0.391388	0.683546	0.17267	0.514406	2.15498	0.681119	0.503289	0	0	0.502283	0	0	0	0	0.436403	1.07406	2.03006	0.719506
XM_137270.1	M phase	0	0.032013	0	0	0	0	0	0	0.988613	0.749771	0	0	0	0	0	0.029415	0	0	0	0	0.003554	0	0	0	1.84734	0.972528	1.98384	2.06139	0.724309	1.05173	1.2723	0.814762	0.124813	0	0.469311	0.047559	0.225167	0	0.6237	0	0	0	0	0	1.14267	1.46922	1.72983	1.33702
XM_144274.1	M phase	0	0	0	0	0	0	0	0	0.829558	1.26406	0	0.193266	0	0	0	0	0	0	0	0	0	0	0	0	2.64951	1.69632	2.04216	3.14193	1.28117	1.93555	2.42908	0.999526	0.061636	0.645695	2.21641	0.04338	0.074111	0.071675	0.901086	0	0	0	0	0	0.368274	1.98992	1.99043	0.858761
XM_130647.1	M phase	0	0.112643	0	0	0	0	0	0	0.840499	0.460114	0	0.727975	0	0	0	0	0	0	0	0	0	0	0	0	3.10818	2.21522	2.53396	2.75472	1.57078	2.15192	1.77622	1.13469	0	0.295906	1.74052	0	0.001564	0	0.57386	0.48093	0	0.137187	0	0	0.497627	2.59312	2.57394	0.893635
XM_123171.1	M phase	0	0	0	0	0	0	0	0.145544	1.12709	0.807259	0	0.214697	0	0	0	0	0	0	0	0.341409	0	0	0	1.25564	2.61967	1.97981	1.66084	2.30065	1.43478	1.86099	1.47001	1.17054	0.298744	0.335263	1.62311	0	0	0	0.554442	0	0	0.335754	0	0	0	2.13055	1.90786	0.385355
XM_135412.1	M phase	0.105265	0	0	0.018285	0	0	0	0.452961	0.52814	0.125639	0	0	0	0	0	0	0	0	0	0	0	0	0	0	2.51765	1.89532	1.56675	1.53333	1.61901	2.09008	1.01513	0.798806	0	0.334172	1.92727	0.126698	0	0.503628	1.03715	0.693976	0	0	0	0	0.045932	1.17794	1.43517	0.71231
XM_135014.1	M phase	0	0	0	0	0	0	0	1.48472	1.43736	1.71538	0	0.186066	0	0	0	0	0	0	0	0	0	0	0	0	3.20762	2.17249	2.55559	2.74891	2.06663	3.25298	2.16333	1.29326	0	0.748659	2.87347	0.142823	0	0.851354	0.829101	1.09008	0	0.796927	0	0	0.235851	2.72486	2.6074	0.949844
XM_140171.1	M phase	0	0	0	0	0	0	0	0	0.581032	0.522686	0	0.228138	0	0	0	0	0	0	0	0	0	0	0	0	2.79537	1.85826	3.14268	2.92355	1.76504	1.71257	2.48039	1.40608	0	0.633997	0.804516	0.779709	0	0.492187	1.18564	0.706929	0	0.572769	0	0	0.785527	2.19136	2.20525	1.24773
XM_134701.1	M phase	0	0	0	0	0	0	0	0	0.661727	0	0	0	0	0	0	0	0	0	0.016539	0	0	0	0	0	2.97409	2.28103	2.30313	2.92298	1.45911	2.23633	1.88049	1.28441	0.626492	0.993361	0.929315	0.640678	0	0.429508	0.461401	0.785918	0	0.3218	0.156108	0	0	1.38393	1.66417	0.502206
XM_125635.1	M phase	0	0	0	0	0	0	0	0	0.784753	0.54622	0	0	0	0	0	0	0	0	0	0	0	0	0	0	2.58604	2.27827	2.70843	2.60983	1.70528	1.97349	2.70389	1.90684	0.544679	0.405043	1.14555	0	0.11627	0.398804	0.860798	1.8021	0	0.224844	0	0	0.24715	2.12776	2.02389	0.733445
XM_132585.1	M phase	0	0	0	0	0	0	0	0	0.469707	0.208907	0	0.082401	0	0	0	0	0	0	0	0	0	0	0	0	2.3231	1.80316	2.40049	2.80964	1.72863	2.2859	2.47137	1.3664	0.236382	0.081245	0.749701	0	0	0.715507	1.09856	1.22651	0	0	0	0.100971	0.442873	1.65222	2.06913	0.899535
XM_129935.1	M phase	0	0	0	0	0	0.535392	0	0	0.564301	0.225958	0	0.380098	0	0	0	0	0	0	0	0	0	0	0	0	1.86344	1.40374	0.964153	2.00861	0.607033	1.48758	1.54242	0.970209	0	0	0.526807	0	0.166858	0.279804	0.356866	0.825698	0	0.171705	0	0	0.565866	1.14396	1.06028	0.888715
XM_123104.1	M phase	0	0	0	0	0	0	0	0.419277	0.43928	0	0	0	0	0.050891	0	0.175665	0	0	0	0	0	0	0	0	2.70549	1.62161	2.14984	2.9414	0.78985	2.03718	2.6275	2.21895	0.05978	0.363217	0.79052	0	0	0.066978	0	0.299516	0	0	0	0	0.885591	2.534	2.27062	1.28425
XM_122302.1	M phase	0	0	0	0	0	0	0	0.045909	0.358452	0.377019	0	0	0	0	0	0	0	0.023052	0	0	0	0	0	0	2.44037	1.36152	2.08383	2.58913	1.55455	1.90769	2.55034	1.10271	0.689302	0	0	0.292097	0.171088	0	0.336492	0.604683	0	0.617717	0	0	1.35819	2.2536	2.42494	1.67374
XM_124326.1	M phase	0	0	0	0	0	0	0	0	0.601285	0.313601	0	0	0	0	0	0	0	0.478059	0	0.367719	0	0	0	0	2.57773	1.43547	1.73831	2.49357	1.48061	2.30329	1.4603	1.08549	0.858848	0.532755	0	0	0	0.064401	0.50473	1.33746	0.702585	0	0	0	1.58122	1.82853	2.09859	1.56896
XM_139780.1	M phase	0	0	0.052341	0	0	0	0	0	0.003953	0.199946	0	0	0	0	0	0	0	0	0	0	0	0	0	0	2.59608	2.25914	2.35926	2.45231	1.35817	2.08708	2.11441	0.744517	0.682617	0	0.508093	0.063315	0	0.314392	0.737691	0.303139	0	0	0	0.554237	1.11291	1.44181	2.33737	0.686814
XM_145251.1	M phase	0.19073	0	0	0.537972	0	0	0	0	0.469115	0	0	0.288768	0	0	0	0	0.314455	0	0	0	0	0	0	0	2.52237	1.81191	1.82892	2.51873	0.855394	1.67675	1.55653	0.680308	0	0	0.444201	0	0	0.200543	0.177556	1.19499	0	0	0	0	0.7411	1.28494	2.44065	0.584474
XM_130549.1	M phase	0	0	0	0.511491	0	0	0	0.139821	0.653137	0.221754	0	0	0	0	0	0	0	0	0	0	0	0	0	0	2.47161	2.04157	1.88094	2.34562	0.863778	1.4017	1.66567	0.710309	0.631363	0.237314	1.06044	0	1.36929	0.884614	0	1.1575	0	0	0	0.072724	0	1.85885	2.05102	0.189039
XM_133912.1	M phase	0	0	0	0.521218	0	0	0	0.202695	1.28285	0.616439	0	0	0	0	0	0	0	0	0	0	0	0	0	0	2.8312	1.79943	1.57855	1.73773	1.56872	1.15695	1.18304	0.336058	0.714363	0.380189	0	0	0	1.03184	0.852735	1.50468	0	0.112877	0	0	1.45023	2.50418	3.29553	1.55809
XM_124037.1	M phase	0	0	0	0	0	0	0	0	1.16909	0.830245	0	0.058069	0	0	0	0	0	0	0	0	0	0	0	0	2.81402	2.44679	2.3954	2.41683	1.81719	1.50627	2.06548	1.75993	0.725511	0.673453	0	0	0	0.652898	0.914754	2.00645	0	0.562689	0	0.229971	1.34826	2.59364	2.62667	1.63259
XM_133825.1	M phase	0	0	0	0	0	0	0	0	1.28777	0.674437	0	0.141617	0	0	0	0	0	0	0	0	0	0	0	0	3.29278	2.64063	2.52718	3.27576	1.14227	1.43384	1.93947	2.13183	0.504602	0.430237	1.03561	0	0.14301	0.780564	1.11307	1.37933	0	0.540481	0	0	0.509664	2.43218	2.5061	0.97468
XM_123380.1	M phase	0	0	0	0.37823	0	0	0	0	0.622735	0	0	0.041611	0	0	0	0	0	0	0.424181	0	0	0	0	0	2.1663	1.49671	1.29705	2.03001	0.658914	1.24741	0.973066	0.951141	0.308906	0.012053	0	0	0	0.453358	0.586523	0.934183	0	0.032849	0	0	0.217194	1.84858	2.29177	0.853775
XM_133182.1	M phase	0	0	0	0.036016	0	0	0	0	0.886281	0.249538	0	0	0	0	0.301085	0	0	0	0	0	0	0	0	0.120969	2.5899	1.94631	1.63722	2.28844	1.22102	2.02604	0.9401	0.831894	0	0.284364	0	0	0.101638	0.47885	0.622744	0.717125	0	0	0.016987	0	0	1.80535	2.45361	0.434647
XM_123053.1	M phase	0	0	0	0	0	0	0	0	1.09142	0.811447	0	0	0	0	0	0.050961	0	0	0.010061	0	0	0.028383	0	0	1.85707	1.05194	1.75074	2.18738	0.468219	1.14512	1.20181	1.05892	0	0.202932	0.445954	0	0.23719	0	0.292407	0.717917	0	0	0	0	0	1.54525	1.5297	0.997785
XM_132889.1	M phase	0	0	0	0	0	0	0	0	0.532441	0.294761	0.194081	0	0	0	0	0	0	0	0	0.390964	0	0	0	0	2.17001	1.2972	1.58044	1.9409	0.74874	1.764	0.833231	0.500736	0.057726	0.133953	0.796635	0	0	0	0	0.413679	0	0	0.474589	0	0.177705	2.25532	2.45793	0.544543
XM_145048.1	M phase	0	0	0	0	0	0	0	0	0.118867	0	0	0	0	0	0	0	0	0	0.796302	0	0	0	0	0	2.90738	1.5592	2.38273	2.2771	2.11868	2.13868	1.64128	0.719194	0	0.303104	0.474289	0.349876	0	0.550401	0.450633	0.952703	0	0.768038	1.03909	0	0.4022	1.96143	2.4512	1.02519
XM_133385.1	M phase	0	0	0	0	0	0	0	0	0	0.025137	0	0	0	0	0.00277	0	0	0.586189	0.912122	0	0.750785	0	0.420353	0.619981	2.07714	1.83084	2.62152	2.75515	2.29541	3.30901	2.60338	2.4161	0	0	0.028814	0	0	0	0.530786	0.391182	0	0	0	0	0.568775	1.59388	2.19417	1.0705
XM_123905.1	M phase	0	0	0	0	0	0	0	0	0.99582	0.43522	0	0.163872	0	0	0	0	0	0	0	0	0	0	0	0	2.87287	1.97918	2.12071	2.84954	1.03674	2.45076	1.99126	1.2468	0.383847	0.687125	1.62251	0	0	0.316871	0.691803	1.2848	0	0	0	0	0.508572	1.46037	2.02395	0.724341
XM_131292.1	M phase	0	0	0	0	0	0	0	0.449048	1.10793	0	0	0	0	0	0.364553	0	0.568005	0	0.088731	0	0	0	0	0	2.26546	1.94174	1.72183	1.53276	1.1743	2.2328	1.35641	0.824909	0.310107	0	1.79639	0	0	0.796712	0.122345	0.490296	0	0.577732	0	0	0	0.732055	1.2342	0.035047
XM_129006.1	M phase	0	0	0	0	0	0	0	0	0.67531	0.28043	0	0	0	0	0	0	0.078719	0	0	0	0	0	0	0	2.77552	1.95328	1.84396	2.25797	0.852597	1.20962	1.0849	0.448624	0	0.082332	1.76606	0.433908	0	0.446535	0.046303	0.485524	0	0.523153	0	0.156142	0.069841	0.835832	1.46258	0.215957
XM_130040.1	M phase	0.150579	0	0	0	0	0.71151	0	0.175003	0.720501	0	0	0.033534	0	0	0	0	0	0	0	0	0	0	0	0	2.81614	2.21779	1.90778	2.72668	0.573248	1.4605	1.66683	0.722272	0	0.165128	1.62665	0	0	1.11474	0.448522	0.701678	0	0.837489	0	0	0	0.707334	1.08884	0
XM_122318.1	M phase	0.080322	0	0	0	0	0.684976	0	0	0.88568	0.330969	0	0.405896	0	0	0	0	0	0	0	0	0	0	0	0	2.45271	1.66419	1.78302	2.06481	0.533232	1.42083	1.32105	1.17916	0	0	1.41865	0	0.300049	0.361	0.636367	0.995484	0	0.402586	0	0	0	1.28427	1.26724	0.279883
XM_125403.1	M phase	0.095498	0	0	0	0	0.610574	0	0	0.773642	0.517977	0	0.363198	0	0	0	0	0	0	0	0	0	0	0	0	2.46331	1.82816	1.96703	2.3685	0.525157	1.52722	1.51596	1.13168	0	0	1.69572	0	0.228419	0.342012	0.777911	0.980787	0	0.229724	0	0	0	1.18675	1.22909	0.278784
XM_123793.1	M phase	0.730317	0	0	0	0	0	0.0607	0.381781	0.373408	0	0	0.520036	0.265946	0	0	0	0	0	0.119866	0	0	0	0	0.400885	2.24698	1.73805	1.75079	2.08901	0.644483	1.1604	1.77426	1.11413	0	0	1.4332	0	0	0.221673	0.63198	0.331167	0	0	0	0	0	0.577444	0.420134	0
XM_135352.1	M phase	1.03491	0	0.101633	0	0.05509	0	0	0.020909	0.600965	0.396969	0	0.680254	0	0	0	0	0	0	0	0	0	0	0	0.49801	1.99729	1.63046	1.65917	2.00739	0.552733	1.18073	1.29564	1.21488	0	0	1.84153	0	0	0.393449	0.802324	0.829588	0	0.11727	0	0	0	0.537509	0.25536	0
XM_140261.1	M phase	0	0	0.03708	0	0	0.199835	0	0.227915	0.703979	0.591325	0	0.340939	0	0	0	0	0	0	0.037126	0	0	0	0	0.065963	2.21891	1.33257	1.66873	1.46887	0.281609	1.21622	0.643551	0.733952	0	0	1.44123	0	0.067092	0.459375	0.675689	0.304084	0	0.341216	0	0	0	0.030514	0.747629	0.175479
XM_134769.1	M phase	0	0	0	0.207211	0.04854	0	0	0	0.718843	0.281789	0.005502	0.287111	0.124662	0	0	0	0	0	0	0	0	0	0	0	0.807787	0.701721	0.673887	0.764828	0	0.254917	0.662197	0.399662	0	0	0	0	0.171654	0.471353	0.363803	0.140166	0	0	0.223936	0.077708	0	0.209335	0.361873	0
XM_123472.1	M phase	0	0	0	0.330251	0	0.253559	0.167297	0.057107	0.395475	0	0	0	0.201904	0	0.180181	0	0	0	0	0	0	0	0	0	1.2379	1.04737	0.976607	1.13772	0.171466	0.64435	0.488144	1.22121	0.288442	0	0	0.146378	0.270399	0.698732	0.515274	0.578851	0	0	0	0	0	0.214986	0.362403	0
XM_123604.1	M phase	0	0	0.702839	0	0	0	0	0	0.932418	0.718652	0	0	0.26142	0	0	0	0	0	0	0	0	0	0	0	2.36978	2.11396	2.52535	2.68059	1.12212	1.44503	2.00773	1.70789	0.520915	0.034551	0	0.408766	0.693588	0	0.406397	0.710073	0	0	0	0.115675	0	0.823889	0.930335	0.307993
XM_142232.1	M phase	0.509509	0	0.11896	0	0	0	0	0.020965	0.078934	0	0.306372	0	0.095152	0	0	1.15465	0	0	0	0.157183	0	0	0	0	1.96694	1.55927	2.08045	1.36258	1.36238	1.37926	1.66874	0.186599	0.374834	0	0	0.452886	0	0	0.043621	0	0.095824	0.480329	0	0.413341	0	0.619341	0.355094	0
XM_146286.1	M phase	0.847142	0	0.94889	0	0	0.363194	0.437261	0	0	0	0.050062	0	0	0	0.447122	0	0.320578	0	0.156295	0.490302	0	0	0	0.099653	0.90709	1.24342	0.780627	0.865505	0	0	0.743247	0.197287	0	0	0.833588	0	0	0.376113	0.282146	0.322326	0	0	1.10336	0	0	0.876096	0.367411	0
XM_125228.1	M phase	0	0	0.436887	0	0	0	0	0	0	0	0	0	0	0	0	0	0	0	0	0	0	0	0	0	1.91485	1.12793	1.90468	2.41076	0.581248	1.16806	1.68229	0.707656	0.757725	0.240866	1.81014	0.231261	0.62754	1.44667	1.12665	0.947093	0	1.10223	0	0.777852	0.26196	0.87759	0.800132	0
XM_144252.1	M phase	0	0.644816	0	0	0	0.620976	0.46094	0	0	0	0	0	0	0	0	0	0	0	0	0	0	0	0	0	3.01777	2.08283	2.17374	3.55414	0.975816	1.7129	2.80767	0.481714	0.265652	0	4.14233	0.667102	0	0.266079	0	0.581883	0	0.93322	1.43525	0	0.576823	1.59906	2.19877	0.122035
XM_139720.1	M phase	0	0	1.70338	0	0	0.510571	1.06525	0	0.251927	0.455457	0	0	0	0	0	0.537598	0	0	0	0.177085	0	0.088643	0	0	2.36815	1.52939	1.73079	2.23944	0	1.69826	1.2146	0.465362	0	0.497624	2.94895	0.67009	0	0.173098	0	0.636552	0	0.564216	0	0	0	0	1.17458	0
XM_135401.1	M phase	0.493134	0	0.085701	0	0	0	0.637107	0.068228	0	0	0	0	0	0	0.330075	0.273663	0	0.27785	0.341235	0.534698	0.312248	0	0	0	1.11477	0.702485	1.29154	1.51334	0.00739	0.494079	0.975838	0.057001	0	0	2.03066	0.429937	0	0.206432	0.502608	0.206953	0	0	0	0.11777	0	0.009265	0.552217	0
XM_123887.1	M phase	0.697316	0	0.145766	0	0	0	0.85551	0	0.136864	0	0	0	0	0	0.179522	0.017635	0.176781	0.259743	0	0.288318	0.086755	0	0	0	1.03229	0.638833	0.821144	1.21824	0	0.176057	1.04521	0	0	0	1.57193	0.377604	0	0.070468	0.559719	0.251292	0	0	0	0.06371	0	0.218106	0.000675	0
XM_132308.1	M phase	0.702857	0.155862	0	0.118225	0	0.218614	1.00311	0.022616	0.01364	0	0	0	0	0	0.224461	0.306069	0.045391	0.001919	0	0.098315	0	0	0	0	0.943499	0.745771	0.688659	1.21699	0	0.328612	0.858129	0	0	0.088851	1.85818	0.15646	0	0.11094	0.523963	0.329264	0	0	0	0.0193	0	0	0.016987	0
XM_131825.1	M phase	0.774721	0.628962	0.413047	0.018944	0.09249	0	0.065784	0.223149	0	0	0	0	0	0	0	0	0.166586	0	0	0	0	0	0	0.054986	0.829093	1.13474	1.08225	0.871726	0	0.201806	0.931671	0.539183	0.006403	0	3.06788	0.546526	0.133464	0	0	0	0	0	0.242542	0	0	0.47447	0.285782	0
XM_137134.1	M phase	0.028545	0.285274	0.947372	0.186599	0.344676	0	0	0	0.381757	0.241578	0.151298	0.129066	0.071328	0.158478	0.274117	0	0	0	0	0	0	0	0	0	0.72305	0.461516	0.765617	0.869752	0.134227	0	0	0.402875	0.266405	0.618225	2.15884	0.509478	0.174621	0	0.17784	0	0	0	0	0.587073	0.029906	0	0	0
XM_126728.1	M phase	0	0.5012	0.523588	0	0.588062	0.98983	0.683582	0	0	0	0	0.569023	0	0.39029	0	0	0	0.163361	0.283191	0	0.319628	0	0	0.226932	0.663397	0.200963	0.732662	1.00994	0	0	0.40649	0.812231	0	0.64274	1.20513	0.265656	0	0	0.128418	0	0	0	0	0.462693	0	0	0.045046	0
XM_125922.1	M phase	0	0.254683	0	0.072644	0.080599	0.266596	0.402147	0	0.205479	0.113054	0.182332	0	0	0	0	0	0	0.092951	0.598958	0.343876	0.138361	0.105223	0	0.731249	0.044803	0.25068	0.786589	0.172182	0	0	0.600077	0.392349	0	0	0.687793	0.193358	0	0	0.025592	0.252777	0	0	0.038217	0	0	0.370589	0	0
XM_122635.1	M phase	0	0	0.161886	0.058402	0	0.152369	0.287438	0.149547	0	0	0	0	0.019802	0	0	0	0	0	0	0.125637	0	0	0	0	0.343905	0.521054	0.19885	0.061	0	0.08512	0.178534	0.379297	0	0	0.66781	0.006218	0	0.474248	0.205513	0.300511	0	0.027913	0.062385	0	0	0.370065	0.027875	0
XM_127744.1	M phase	0	0	0	0	0.653015	0	0.658041	0.089088	0	0	0.314661	0.700683	0.708359	0	0.059509	0	0	0	0.071835	0	0	0	0	0.267716	0.704691	0.730585	0.620247	0.416138	0	0.055632	0.414411	0.85873	0.427888	0.162229	0.740442	0	0	0.703249	0.492719	0.796404	0	0.29782	0.482106	0	0	0.438466	0	0
XM_123025.1	M phase	0	0	0	0.495206	0	0	0	0.966413	0.423288	0.064036	0.0697	0.682703	0.552694	0	0	0	0	0	0	0	0	0	0	0	0.575281	0.313956	0.940342	0.25786	0	0	1.13041	0.796393	0.821187	0	0	0.657927	0.056135	1.09821	1.3051	1.09593	0	1.364	0.338264	0.092758	0	0.942627	0.395484	0
XM_123782.1	M phase	0	0.452354	0.327751	0	0.535438	0.632397	0.075195	0	0	0	0	0.323529	0.757397	0.246557	0	0	0	0	0	0	0	0	0	0	0.704641	0.314188	0.798904	0.679038	0	0	1.21152	1.59967	1.24314	0.444718	0	1.17633	1.20404	0.249388	0.452424	1.07321	0	0.867461	1.22457	0.239156	0	0.453513	0.123633	0
XM_133724.1	M phase	0	0.198368	0	0	0.288683	0	0	0.666324	0.120218	0	0	0.115214	0.392511	0	0	0	0	0	0.105398	0	0	0.293216	0	0	0.641611	0.149593	0.885834	0.929546	0.252127	0.994692	1.6503	1.88802	0.323619	0	0	0.667775	0.648957	0.218052	0	1.26218	0	0.715943	0.414557	0	0	0.477114	0.303652	0
XM_127539.1	M phase	0	0	0.077313	0.010447	0	0	0	0.168626	0.221561	0	0	0	0	0	0	0	0	0	0	0.038718	0	0	0	0	0.935456	0.976713	1.16969	0.263836	0.373728	0.624499	1.37405	1.44802	0.161347	0	0.202456	0.626599	0.29845	0.349722	0.289139	0.424509	0	0.359621	0.574215	0.227862	0	0.989067	0.392438	0
XM_123198.1	M phase	0	0	0.244408	0	0.220334	0	0	0	0.393553	0.111727	0.167972	0.429277	0.244566	0	0	0	0	0	0	0.048305	0	0	0	0.187132	0.705934	0.746835	0.626791	0.213931	0	0	0.810204	1.10976	0.020477	0	0.671116	0	0.31689	0	0.065084	0.422669	0	0.212914	0.610435	0	0	0.604636	0.576789	0
XM_134517.1	M phase	0.237267	0	0.559315	0	0.426572	0	0.278629	0.164469	0.720002	0.400386	0	0.472743	0.188988	0	0	0	0	0	0	0	0	0	0	0	0.570171	0.777218	0.650608	0.516181	0.214947	0.839879	0.867983	0.900933	0	0	0.652999	0	0.517402	0.389035	1.0956	0.040816	0	0	0.232944	0.57606	0	0	0	0
XM_134290.1	M phase	0.594278	0	0.331808	0	0.329572	0	0	0.313619	0.874507	0.600699	0	0.65632	0.150003	0	0	0	0	0	0	0	0.05	0	0	0.037178	0.773152	0.779809	0.990109	1.38715	0.021107	1.24787	1.06803	0.881508	0	0	0	0	0.205359	0.030847	0.348804	0.209531	0	0	0	0	0	0.279383	0	0
XM_130622.1	M phase	0	0	0	0.092212	0	0	0	0.086137	0.075779	0.339985	0	0.172173	0.147335	0	0	0	0.139249	0	0	0	0	0	0	0.302933	0.741735	0.564136	0.750591	1.08176	0.674011	0.968699	0.987657	1.26191	0.024801	0.403287	0	0.145259	0.016493	0.11504	0.846714	0	0	0	0	0.473489	0	0.120164	0	0
XM_134518.1	M phase	0.217489	0	0	0.19552	0	0	0	0.061538	0.116537	0	0	0.18929	0.217448	0	0	0	0	0	0.005917	0	0	0	0	0.155938	0.816412	0.316615	0.705134	0.766922	0.738478	1.16597	0.76208	1.01527	0	0.301887	0	0.102594	0	0.024366	0.759531	0	0	0	0.210988	0.261789	0	0.347499	0.203193	0
XM_124618.1	M phase	0	0.237828	0	0.850337	0	0.444779	0	0.034157	0.119093	0	0	0.046939	0	0	0.344849	0	0.043245	0	0.208012	0.085877	0.004397	0.070321	0.500071	0	0.624982	0	0.556903	0.960887	0	0.663042	0.979638	0.161296	0.032685	0	0	0.011289	0	0.332413	0.280207	0.197042	0	0	0	0	0	0	0.718214	0
XM_129248.1	M phase	0	0.578314	0	0.719483	0	0.053267	0.100597	0.285509	0.280063	0.061539	0	0	0	0	0	0	0	0	0	0.328218	0	0	0	0	0.777274	0.219597	0.225313	0.478736	0	0	0.687659	0.149474	0.127768	0	0.169704	0.06012	0	0.283675	0.211775	0	0	0	0.01056	0.42465	0	0.309541	0.41841	0
XM_134529.1	M phase	0	0	0	1.07405	0.088772	0	0.284164	0	0	0.049618	0	0.098896	0.430373	0.132386	0	0.638668	0	0	0	0	0	0.724596	0	0	0.64038	0	0	0.255097	0.195371	0	0.952809	0.908694	0.399873	0.001512	0	0	0	0.734878	0.743475	0	0	0	0	0	0.366775	0.285822	0.431764	0.584849
XM_122252.1	M phase	0	0	0.248547	0.769144	0	0	0	0.23541	0.03272	0	0	0.205495	0.372197	0	0.160082	0	0	0	0	0	0	0	0	0	0.631626	0.354751	0	0.374717	0	0	0.135083	0.133285	0	0.117066	0	0.347339	0.59083	0.807715	0.244174	0.153176	0	0	0.622413	0	0	0.196848	0.590508	0
XM_123026.1	M phase	0	0	0	0	0	0	0	0.446437	0	0	0	0	0	0	0	0	0	0	0	0	0	0	0.46492	0	1.22683	1.06483	1.19065	1.90445	0.304126	0	0.676029	0.528094	1.40702	0.512776	0	1.65061	1.50191	1.63969	1.18435	1.88259	0	1.26951	1.12696	0	0.102965	1.27941	1.73852	0.283086
XM_126357.1	M phase	0.096751	0	0.693583	0.324381	0	0	0	0	0.287926	0	0	0	0	0	0	0	0	0	0	0	0	0	0	0.105262	0.321036	0.525534	0.463972	0	0.180364	0.133498	0.031439	0.340078	0.405051	0.318741	0.164332	0.424566	0	0.502899	0.897006	0.065393	0	0.290567	0.4516	0.101378	0	0.686984	0.520398	0
XM_125363.1	M phase	0.279167	0.31549	0.553214	0.0572	0.907057	0	0	0.27008	0	0.505349	0	0	0	0.421669	0	0	0	0	0	0.202977	0	0	0.430634	0.487359	0	0	0	0	0	0	0	0.401153	0.217153	0.723182	0	1.48181	0	1.4669	1.28991	1.02853	0	0	1.49711	0.987739	0	1.02185	0.927559	0
XM_127716.1	M phase	0	0	0.206724	0.991672	0.598301	0	0.183951	0.357599	0.64094	0.021895	0.59695	0.205626	0.427943	0	0	0	0	0	0	0	0	0	0	0	0	0	0	0	0	0	0.000152	0	0.952352	0.023191	0	1.54558	0.076769	2.15779	1.82107	2.43511	0	0.327803	0.916983	0.126619	0	0.517919	0	0
XM_122544.1	M phase	0	0	0.134251	2.29928	0.535516	1.02449	0	0	0.332003	0.554856	0	0.209589	0.375125	0.035449	0	0	0	0	0	0	0	0	0	0	0	0.32025	0	0	0	0	0.281437	0.111444	0.852271	0.352902	0	0	0	1.35744	1.44874	1.18336	0	0.407738	0.604745	0.880411	0.235968	0.730743	0.866818	0
XM_131823.1	M phase	0	0.703481	0.127369	0.776822	0.177214	0	0.001914	0.657934	0.390254	0	0	0.003283	0.006149	0	0	0	0	0	0	0	0	0	0	0	0.393048	0.821765	0.040623	0	0	0	0.0192	0	0.503161	0.00994	0	0	0	0.939975	0.656271	0.479086	0	0.066474	0.401803	0.326954	0	0.071945	0	0
XM_134793.1	M phase	0.012904	0.735626	0.220516	0.812027	0.061932	0	0	0.287514	0.253582	0	0	0	0	0	0	0	0	0	0	0	0	0	0	0	0.325109	0.526987	0.403933	0.566897	0	0	0.488624	0.724174	0.757859	0.243382	0	0.27104	0.084642	0.754066	0.5366	1.1875	0	0.367817	0.339054	0	0	0.502992	0.21689	0
XM_124215.1	M phase	0	1.04161	0.25347	0.978836	0	0	0	0	0.555541	0.092176	0	0	0.210681	0	0	0	0	0	0.424008	0.042284	0	0	0	0.123284	0.063079	0.531686	0.651468	0	0	0	0.178876	0.184171	0.374142	0	0	0.35849	0.141031	0.385395	0.45214	0.995809	0	0.272202	0.388825	0.288265	0	0	0.164902	0
XM_132252.1	M phase	0	0.674539	0	0.93117	0	0	0.328712	0	0.529362	0	0.239547	0.21443	0.423696	0	0	0.496962	0.166378	0	0	0	0	0	0	0	0.106115	0.490508	0.298939	0.066554	0	0	0.18337	1.11563	0.441949	0	0.849035	0	0	0.196531	0.144178	0.944175	0	0.091917	0	0.168774	0	0.260172	0	0
XM_130769.1	M phase	0	0.56991	0	0.50644	0.074908	0	0	0.207417	0	0	0	0	0.292817	0	0.381758	0	0.951606	0	0.192643	0	0.503663	0.239636	0.290708	0.538916	0.300777	0.56176	0	0.083502	0	0	0	0.305012	0	0.293737	0.269111	0	0	0.560614	0.419081	0.259739	0	0.232074	0.184032	0	0	0	0.148893	0
XM_128517.1	M phase	0	0.409408	0.226487	0.575558	0.649922	0.371311	0.788558	0	0.169247	0.045948	0	0.529599	0.763306	0	0.207104	0	0	0.02798	0	0.003144	0.179792	0	0	0.591089	0	0.117451	0	0	0	0	0	0.923252	0	0	0	0.306696	0.647136	0.7403	0.518629	0.533754	0	0.046739	0.788946	0	0	0.040644	0.021495	0
XM_130696.1	M phase	0	0	0.028077	0.168469	0.221796	0.099937	0.036001	0	0	0.023307	0	0.655178	0.34818	0.153476	0	0	0	0.057238	0	0.021931	0.514463	0	0	0	0	0	0.628147	0.088867	0	0	0.281354	0.866144	0.065025	0.277984	0	0.423044	0.470024	0	0.271141	0.046573	0	0.0267	0.044827	0.099471	0	0	0.034999	0
XM_123713.1	M phase	0	0	0.775417	0.825002	0.706696	0.020288	0	0.085298	0.710933	0.277265	0	0.342488	0.39592	0	0	0	0	0	0	0	0	0	0	0.187439	0.654904	0.679943	0.70255	0.519496	0	0	0.141043	1.15406	0.255619	0.03386	0	0.64055	0.469533	0.420916	0.818571	0.633238	0	0	0	0.644294	0	0.273069	0	0
XM_133202.1	M phase	0	0	0.171224	0.048013	0.175193	0.256464	0.23656	0	0.320509	0	0	0.425284	0	0	0.117251	0	0	0.215579	0.56193	0.414988	1.43237	0	0.138281	0.215519	0.310613	0.393602	0.371136	0.359777	0	0	0	0	0	0	0	0	0.316263	1.05401	1.24576	0.753685	0	0.276742	0.258028	0	0	0.007629	0.043135	0
XM_123232.1	M phase	0	0.579968	0.72716	0.763242	0.715271	0.098339	0	0.420068	0.655609	0	0	0	0	0	0.056186	0	0	0.049734	0.687194	0.824388	1.23433	0	0	0	0	0.037391	0.018759	0.181933	0	0	0	1.11044	0.08268	1.60086	0	0	0	2.6338	1.87563	1.53106	0.142832	0.076208	1.20756	0.685918	0	0	0	0
XM_126513.1	M phase	0	0	0	0	0	0	0	0	0	0.0244	0.439488	0	0.072649	0	0.239599	0	0.050737	0.300701	0.017853	0.35618	0.191989	0.074103	0.034962	0	0	0.313103	0	0	0	0	0	0	0.579904	0.583401	0	0	0.096583	1.43325	1.52621	0	0.136493	0	0.34605	0.447603	0.022131	0.231853	0	0.140325
XM_122702.1	M phase	0	0	0.47328	0	0.467596	0.034752	0	0	0	0	0.437621	0.267269	0.149856	0.764559	0.176397	0	0	0	0	0	0	0	0	0.349442	0	0	0	0	0.895114	0.85819	0	0.107396	0.290109	0.247117	0	1.18612	0.445848	1.06093	1.15487	0.070819	0	0	0.238283	0.193233	0.378818	0.158188	0	0.192462
XM_142150.1	M phase	0	0.151885	1.18832	0	0.517709	0.301462	0	0	0.295305	0.247453	0	0.531979	0.652378	0.584016	0	0	0.295475	0.766294	0.588796	0	0	0	0	0.374666	0	0	0	0	0.613642	0.848759	0	0.25971	0.285519	0.214814	0	0.620219	0	0.240268	0.300587	0	0	0	0	0.482863	0.610135	0	0.809905	0.095263
XM_128686.1	M phase	0.504423	0	0.649828	0.182063	0.008757	0.001597	0	0	0.265566	0.756893	0	0.469158	0.617886	0.971032	0	0	0	1.26322	0	0	0.946197	0	0	0.963353	0	0	0.041457	0	0	0	0	0.874216	0.231913	0.375279	0	0.66224	1.02216	0	0.377585	0	0.421382	0	0	0.223871	0.362283	0.090072	0	0
XM_131829.1	M phase	0	0	1.51891	0	0	0	0	0	1.64848	0.570738	0	0.308955	0.528827	1.50067	0	0.348603	0	0.890004	0.031947	0	0.911507	0	0	0	0.639998	0.12991	0.52392	1.06226	0	0	1.03278	1.93196	0	0	0.136454	1.05657	0.956423	0	0	0	0	0	0	0.788292	1.21847	0	0.761619	1.07595
XM_142490.1	M phase	0	0	0.774004	0	1.3214	0.004575	0	0	1.22525	0.767138	0	0.994299	0.760141	1.08134	0	0	0	0.878869	0	0.213144	0.963884	0	0	0.704665	0	0	0.466011	0	0.749169	0.52005	0	0.668041	0.255713	0	0.14554	0.999293	0.854466	0	0.076756	0	1.08312	0.069218	0	0.573422	0.991983	0	0	0.889177
XM_132515.1	M phase	0	0	0.122515	0	0.15504	0	0.135286	0	0	0.553169	0.183138	0.097532	0.806743	0.710305	0.266432	0	0	0.363711	0	0.432643	0.924757	0	0.222746	0.415305	0	0	0	0	0.644108	0.583388	0	0	0.071452	0	0	0.374077	0.406358	0	0.789097	0	0.071018	0	0	0.441882	0.634397	0	0	0.458371
XM_153742.1	M phase	0	0.236579	0.296888	0.097649	0.135638	0.185122	0.061103	0	0.319891	0.714671	0.358148	0	0.224859	0.580174	0	0	0	0.879504	0	0	2.1998	0.047673	0.391024	3.54218	0	0	0	0	0	0.042406	0	0.355872	0.525198	0.48839	0	0.064196	0.781101	0	0	0	0.577592	0	0	0.10819	0.139469	0	0	0
XM_146362.1	M phase	0	0	0.300304	0	0	0	0	0	0	0.131796	0.046067	0.115596	0.039405	0.388513	0.12176	0.122028	0	0.362086	0	0	0.291876	1.44666	0.158691	1.42877	0.109569	0	0	0.386917	0.099146	0.04686	0.179771	0	0.308451	0.401105	0	0.078158	0	0	0.004948	0	0	0	0	0.016399	0.84837	0	0	0.894383
XM_133222.1	M phase	0.622137	0	0	0	0	0	0	0.582396	0	0	0.022059	0	0	0.229131	0.541895	0	0.650835	0.477797	0.069395	0.045428	0	0	0	0.174874	0	0	0	0	1.29475	1.00737	0.483429	0.074074	0.426335	0	1.22164	0	0	0	0	0	0.104106	0.293169	0.117844	0	2.11716	0	0.177517	2.31082
XM_145725.1	M phase	0.566368	0	0	0	0.107195	0	0	0.464273	0	0	0	0	0	0	0.770173	0.9126	0.565593	0	0	1.04141	0	0.662783	1.48153	0.228544	0.058019	1.60589	0	0	0.570198	1.60778	3.01669	0	0	0	0	0	0	1.36673	0	0.877811	0.292966	0.094233	0	0	0.315147	0.68881	0	0.242889
XM_140582.1	M phase	0.155956	0	0.024626	0	0	0	0	1.14976	0.508842	1.04047	0.347558	0.12063	0.11387	1.03687	0	0	2.31177	0.693428	0	0	0.187259	1.01406	0	0.742434	0	0.596298	0.551252	3.30347	1.65035	1.67967	2.225	0	0	0	1.98296	0	0	1.15495	0	0	0.747967	0	0	0	1.5895	0	0	1.81351
XM_147664.1	M phase	0	0	0	0	0	0.019789	0	0.606286	0	0.175113	0.544036	0	0	0.169696	0.292867	0.550709	0.12864	0.303144	0	0.140736	0	0.009591	0	0	0	0	0	0.86001	0.169309	0.379516	1.43601	0	1.16683	0.667833	0.071359	0	0	0	0	0	0.419343	0	0.025926	0	0.4398	0	0.227729	0.793378
XM_146359.1	Serine biosynthesis	0	0.109068	0	0	0.241251	0	0.343579	0.119354	0	0	0.642687	0.078861	0.218536	0.28405	0	3.92378	0.434766	0	0.09498	0	0	0.50249	0.279832	0	0.128858	0	0	0.583831	0	0	1.38928	0	0.003591	0.067416	0.848143	0	0.000379	0	0	0	0.959304	0.658494	0	0	0	0	0.282204	0
XM_124631.1	Serine biosynthesis	0	0	0.312981	0	0.854284	0	0.744733	1.05062	1.50548	1.55096	0	0.568996	0.319508	0	0.12378	0	0	0.29792	0	0	0	0	0	0.476775	0.010962	0.294088	0.922558	0.69792	0.060518	0.733365	1.68895	1.41912	0	0	0.135249	2.60954	0.311173	0	0	0	0	0.310095	0	0	0	0	0	0
XM_129211.1	Serine biosynthesis	0	0	0.547704	0	0	0	0	0.380833	1.2343	1.14667	0.572553	0.963187	0.715608	0	0.395572	0	0	0.751929	0.331829	0	0.418506	0.418482	0.828413	0.519298	1.27924	1.03898	1.13573	1.13352	0.607361	1.26183	1.1355	1.19237	0	0	0	1.61525	0.19434	0	0	0	0	0.075861	0	0	0	0	0	0
XM_133402.1	Serine biosynthesis	0	0	0.123811	0	0	0	0	0	0.533433	0	0	0	0.094656	0.175356	0	0.148611	0	0.039658	0.522083	0.582642	0	0	0	0	1.11309	0.456686	0.413341	0.887535	0.810701	1.16551	0.755246	0.145844	0.10476	0.20373	0.254707	0.643043	0.376493	0	0	0	0.103331	0	0.680437	0	0	0	1.50239	0
XM_127793.1	Serine biosynthesis	0	0	0	0	0.12411	0	0	0	0.457461	0.583459	0	0.549301	0	0.159804	0.125107	0	0	0.378192	0.616882	0	0.160104	0	0.043115	0.534391	0.41635	0.461185	0.8148	1.67144	1.32259	1.69768	2.07658	0.50726	0	0	0	0.531941	1.09713	0	0	0	0.549796	0	1.60294	0	0	0.194954	0.540056	0
XM_133898.1	Serine biosynthesis	0	0	0	0	0.267321	0	0	0	0.816667	0.858297	0.139659	0.811226	0	0	0	0	0	0.322866	0.312721	0	0.170261	0.008638	0	0.776288	0.320515	0.338624	0.651913	1.08461	0.455859	0.725733	1.29759	0.258031	0	0	0.487525	0.693744	1.07954	0	0	0	0.392495	0	1.18562	0	0	0.074295	0.662451	0
XM_130942.1	Serine biosynthesis	0	0	0	0	0.273192	0	0	0	1.16889	0.602644	0	0.902168	0	0	0.017363	0	0.549552	0	0.284223	0	0	0	0	0.621754	0.917376	0.890678	0.922061	1.40149	1.03536	1.28379	1.17761	1.07397	0	0	1.07829	0.635682	1.99964	0	0	0	0.718945	0	1.36935	0	0	0.635412	0.113643	0
XM_130355.1	Serine biosynthesis	0	0	0	0	0.063618	0	0	0	1.2004	0.745426	0	0.635236	0	0	0.170385	0	0.715273	0	0.303612	0.297125	0	0	0	0.570626	1.10324	0.949081	1.25446	1.41059	1.11758	1.31534	1.63744	0.862845	0	0	1.17037	0.807629	1.75572	0	0	0	0.739404	0	1.36571	0	0	0.673041	0.297224	0
XM_133894.1	Serine biosynthesis	0	0	0	0	0	0	0	0	1.24736	0.488028	0	0.26272	0	0	0.072839	0	0.503237	0	0	0	0.187068	0.010853	0	0.741132	0.875342	0.951488	1.0601	1.43425	1.13416	1.02871	1.42083	0.961007	0	0	1.14192	0.856788	1.84946	0	0	0	0.740818	0	0.779911	0	0	0.224532	0.170416	0
XM_134099.1	Serine biosynthesis	0	0	0	0	0.296321	0	0	0	1.50065	0.9219	0	0.927876	0	0	0.105494	0	0	0.269343	0	0.157184	0.405417	0.322537	0	1.00948	0.930945	0.986938	1.38242	2.00505	1.21678	1.40212	1.92275	0.999496	0	0	0.095997	1.12923	1.9303	0	0	0	0.874355	0	0.480264	0	0	0.043237	0	0
XM_135852.1	Serine biosynthesis	0	0	0	0	0.005273	0	0	0	1.18923	0.700093	0	0.589647	0	0	0.379968	0	0.119394	0.225387	0	0	0	0.355074	0.018478	0.690963	1.33317	1.0986	1.27977	1.90486	1.61459	1.72479	2.12604	0.54912	0	0	0.189264	1.19645	1.42332	0	0	0	1.06071	0	0.298012	0	0	0	0.025763	0
XM_141127.1	Serine biosynthesis	0	0	0	0	0.044825	0	0	0	1.22921	0.813132	0	0.643254	0	0	0.431645	0	0.004386	0.290022	0.071111	0	0.015805	0.098282	0	0.598025	1.49842	1.35356	1.05646	1.62424	1.42426	1.79303	1.67115	0.898831	0	0	0	0.90982	1.54345	0	0	0	1.26156	0	1.10302	0	0	0	0.005873	0
XM_128658.1	Serine biosynthesis	0	0	0	0	0	0	0	0.151145	0.879313	0.601465	0	0.51616	0	0	0.506791	0	0.236042	0.17918	0.156414	0	0.024619	0.169559	0	0.597546	1.44838	1.2924	1.02229	1.58129	1.54197	1.91525	1.52595	0.639054	0	0	0.174981	0.879448	1.40511	0	0	0	0.762697	0	1.50074	0	0	0	0.292716	0
XM_140786.1	Serine biosynthesis	0	0	0	0	0.144565	0	0	0	1.22752	0.732173	0	0.914041	0	0	0.324888	0	0.140392	0.016866	0.29683	0	0.242113	0.280616	0	0.79381	1.25453	1.15771	0.830511	1.56895	1.47545	1.85188	1.21893	0.765959	0	0	0	0.595849	1.51856	0	0	0	0.917185	0	1.79023	0	0	0.118258	0.53253	0
XM_127965.1	Serine biosynthesis	0	0	0	0	0.213847	0	0	0.496954	1.40034	0.658336	0	0.87327	0	0	0.55496	0	0.273285	0	0.2595	0	0	0.379843	0	0.58911	2.00103	1.51272	1.37533	1.63932	1.13593	1.65822	1.56721	0.503657	0	0	0	1.10262	1.50106	0	0	0	1.10976	0.125681	1.10381	0	0	0	0.479631	0
XM_130349.1	Serine biosynthesis	0	0	0	0	0	0	0	0.136948	0.958407	0.489219	0	0.574131	0	0	0.401064	0	0.678146	0	0.72491	0	0	0	0	0.558229	1.51277	1.28215	1.28945	1.66461	1.25837	1.56745	1.8092	0.65367	0	0	0	0.984262	1.63282	0	0	0	0.857043	0	1.81319	0	0	0.261577	0.490156	0
XM_128900.1	Serine biosynthesis	0	0	0	0.03013	0	0	0	0	1.16609	0.663913	0	0.559837	0.001641	0	0.104265	0	0.497989	0	0.278034	0	0	0	0	0.534499	1.26803	1.13714	1.03144	1.53622	0.807883	1.0451	1.46156	0.653608	0	0	0	0.672257	1.63103	0	0	0	1.1028	0	1.42504	0	0	0.316689	0.354072	0
XM_130936.1	Serine biosynthesis	0	0.170383	0	0	0	0	0	0	0.698872	0.193017	0	0.265487	0	0	0.118532	0	0.457037	0	0.199946	0	0	0	0	0.147081	1.16309	0.876195	0.999379	1.41733	0.416861	0.51057	1.37689	0.42365	0	0	0.232558	0.568332	1.24175	0	0.049231	0	0.957828	0	1.35855	0	0	0.327227	0.114908	0
XM_140851.1	Serine biosynthesis	0	0	0	0	0.139304	0	0	0.206675	0.402943	0.386938	0	0.544304	0	0	0.449734	0	0	0.138522	0.287507	0	0	0	0	0.367111	1.01252	1.14803	0.582666	1.53355	0.772573	1.19707	1.8361	0.381862	0	0	0.103906	0.493431	1.14763	0	0	0	0.769537	0	1.71607	0	0	0.177356	0.498618	0
XM_127969.1	Serine biosynthesis	0	0	0	0	0	0	0	0.796139	0.269304	0	0.070168	0	0	0	0.867788	0.162533	0	0	0.169736	0	0	0.611208	0.246097	0	1.97785	1.62254	0.053023	1.88631	1.22284	1.59786	1.91407	0	0.126242	0.227259	0.546848	0.391838	0	0.301883	0	0	1.09253	0.677959	0.526513	0	0	0	0	0
XM_133899.1	Serine biosynthesis	0	0	0.373641	0.426134	0.094243	0.001911	0	0	0	0	0.3259	0.525558	0.717407	0.115615	1.28282	0	0	0	0	0	0.041579	0	0	0	1.41042	0.98842	0.879549	1.73289	0	0.692098	0.692927	0.938624	1.0196	0.017474	0.45828	0.221061	0.369479	1.0571	1.05154	0.122998	0	0.846731	0	0	0	0	0	0
XM_135130.1	Serine biosynthesis	0	0.599781	0.39911	0.761407	0.505226	0.197988	0.1218	0	0.09525	0.049751	0	0	0.618149	0	0	0	0	0.445012	0.516293	0.358589	0.631206	0	0	0.872245	0	0.70995	0.315997	0	0	0	0	0.538703	0.239398	0	0	0.443091	1.38171	0	0.685392	0	0.71018	0	1.15334	0.498946	0	0.207243	0	0
XM_145308.1	Serine biosynthesis	0	0	0.017226	0.275212	0	0.103652	0	0	0.390666	0.079721	0	0	0	1.12736	0.146107	0	0	0.541201	0.476041	0	0.704365	0	0	0.147686	0	0	0	0	0	0	0	0.402655	0	1.00099	0	0.299235	0.271357	0	0.147822	0	0.379243	1.23973	0.854613	0.060069	0.229112	0.354031	0.330204	0.09878
XM_140114.1	Preganancy	0.725748	0.028002	0	0.039067	0.284239	0	0.240682	0.002297	0	0	0.703067	0	0.707423	0	0.086942	0.140532	0	0	0.744159	0.293009	0.198061	0	0.487312	0	0	0	0	0	0	0	0	0	0.467305	0.431609	0	0	0.124511	0.745963	1.88231	0	0	0	0.772115	0	0	0.271495	0.281677	0.103697
XM_133255.1	Preganancy	0	2.13664	0	1.31773	0.015249	0.068255	0	0	0	0	0.037096	0	1.57021	1.17674	1.41689	0	0	0	0	0	2.26378	0	0	0	0.01668	1.92297	0	0	0	0	0.564039	0.244118	2.61956	0	0	0	3.74516	5.36011	4.61638	3.28322	0	0	1.97147	0	0.100289	1.45226	1.55821	0.492699
XM_123496.1	Preganancy	1.70262	0	0	0.56814	0	0	0	0	1.07425	0.600938	0.660992	0.133911	2.09891	1.84832	0.228907	0	0	0.181327	0	0	0.270671	0	0	0.165818	0	0	0	0	0	1.10544	0	0.325258	1.72031	0.520807	0	1.43999	2.3103	2.93627	2.62006	0.55224	0.107304	1.52809	4.40598	0	0.235808	0	0	0
XM_139453.1	Preganancy	0.331855	0	0	0	0	0	0	0.537868	0.417855	0.475512	0	0.49399	0	0	0.152075	0	0.058971	0	0.389556	0	0	0	0	0	1.13678	0.997656	0.725277	1.21766	0.528941	0.586769	1.20079	0	0	0	0.341472	0	0	0.723735	0.462016	0.60099	0	0.171612	2.80932	0	0	1.04959	0.302858	0
XM_144690.1	Preganancy	0.173993	0	0	0	0	0	0	0.634599	0.272502	0.296323	0	0.355248	0	0	0	0	0	0	0.087502	0	0	0	0	0	0.849203	0.655452	0.336986	0.558472	0.127735	0.026999	0.151506	0.190996	0	0.168879	0.058067	0	0.098412	0.310781	0.168858	0.606196	0	0	0.52821	0	0	1.24599	0.643096	0
XM_123159.1	Preganancy	0.365396	0	0	0	0	0	0.04197	0.342385	0.456789	0.406437	0.040768	0.498181	0	0	0	0	0	0	0	0	0	0	0	0	0.854652	0.861315	0.768086	0.921206	0.380853	0.321483	0.816283	0.226014	0	0	0.183155	0	0.152076	0.316833	0.534417	0.224955	0	0	0.493418	0	0	1.13323	0.580885	0
XM_146296.1	Preganancy	0.588753	0	0.040427	0	0.261009	0	0.147765	0	0.913496	0.69596	0.142475	0.970043	0	0	0	0	0	0	0	0	0	0	0	0	0.564309	0.693781	0.828429	1.07729	0.400128	0.335287	0.522919	0.603692	0	0.127757	0.329319	0	0.555358	0	0.844835	0.013243	0	0	0.43181	0	0	1.15048	0.44492	0
XM_139753.1	Preganancy	0.436185	0.149603	0	0.127945	0	0.249339	0.692755	0.239462	0.440733	0.384209	0	0.502518	0	0	0	0	0	0	0	0	0	0	0	0	0.883152	0.794766	0.767337	0.783183	0.747522	0.816052	0.838101	0.124184	0	0	0	0	0.084414	0.227871	0.502447	0.115426	0	0	0.134945	0	0	0.702278	0.373466	0
XM_139095.1	Preganancy	0.792447	0	0	0	0	0	0.340433	1.07084	0.510358	0.411101	0	0.577305	0.10635	0	0.538953	0	0	0	0	0	0	0	0	0	1.17075	1.58914	1.68261	1.04971	0.34444	0.274762	0.557072	0.459089	0.231445	0	0	0.850585	0.420862	0.888931	0.84606	0.012278	0	0.729998	0	0	0	0	0.215345	0
XM_136694.1	Preganancy	0.736178	0	0	0	0.081025	0	0.096643	1.01723	0.548876	0.348144	0.328081	0.7109	0	0	0.431646	0	0	0	0	0	0	0	0	0	1.49049	1.55276	1.2446	1.57715	0.701536	0.800047	1.05447	0	0.295568	0.347906	0.227901	0.474404	0	1.17937	0.701225	0	0	0.691985	0	0	0	0.395453	0	0
XM_140458.1	Preganancy	0	0	0	0	0	0	0	1.21438	0	0	0.26664	0	0.397935	0	0.557322	1.03136	0	0	0.275637	0	0	2.68314	0	0	1.63941	1.40593	0	0.652752	1.29831	1.44523	0.30817	0	0.48025	0.762506	0.556824	0.34758	0	1.28839	0	0.949726	0	1.1405	0.196408	0	0	0.190188	0.269333	0
XM_127243.1	Preganancy	0.187667	0	0	0	0	0	0	0	0	0.021123	0	0.081159	0.158939	0.450353	0.128168	0.063794	0	0.673048	0	0	0.398048	0.214623	0.603264	0.507836	0	0.137221	0.165572	2.32427	0.974405	0.684086	7.23414	3.45535	0	0	0	0.174082	0.475916	0	0	0	0.550258	0	0	0.541873	1.40256	0	0	1.60127
XM_145393.1	Preganancy	0.35992	0.118236	0	0.283835	0	0.303995	0.179996	0.281146	0	0	0	0.009374	0	0	0.174912	0.92107	0.828475	0	0.159495	0	0	0	0	0	0	0.379547	0	0	0	0	2.19457	1.37716	0	0	0.520625	0	0	0	0	0.075144	0.327891	0.524111	0.075612	0	0	0.261476	0.212263	0.201132
XM_125318.1	Preganancy	0.1537	0.465996	0	0.330284	0	0.183747	0.431993	0	0	0	0	0	0	0	0	1.43693	0.696361	0	0.349189	0	0	0	1.27254	0	0.534669	0.784099	0.671312	0.494661	0	0	4.14363	4.69095	0	0	0.915492	0	0	1.02067	0	0.10092	0	0.731701	0.338518	0	0	0.341875	0.303145	0
XM_127255.1	Preganancy	0.459017	0.169385	0	0.367415	0	0.388512	0.748337	0	0	0	0	0	0.366002	0	0	0	0.190476	0	0.262931	0.457482	0	0	0	0	0.307872	0.236773	0	0.823558	0	0	3.58583	4.80969	0.112348	0.412039	0.657574	0.016822	0	0	0	0.905012	0.483857	1.08758	0.577592	0	0	0	0	0
XM_122529.1	Preganancy	0.697423	0	0.354308	0	0	0	0	0.207326	0	0.751782	0	0	0.896101	0.035055	0.674374	1.00314	0	0	0	0	0.077655	0.701406	0.697229	0	0.136058	0	1.14155	0	1.05868	0	5.9663	7.38226	0	0	0	0.33048	0	0	0.50023	0	0	0	0.186748	0	0.23293	0	0.049789	0
XM_127254.1	Preganancy	0.159307	0	0	0	0.286193	0	0	1.01985	0.320422	0	0	0	0	0	0.383242	0	0.213913	0	0.077523	0.01924	0	0.236273	0.551506	0	0	0	0	0	0.764099	0.407256	4.50391	5.91063	0	0.078663	0	0.122508	2.07306	0	0	0.830837	0.088955	0	0.083815	0.18234	0.048911	0.321277	0	0
XM_127253.1	Preganancy	0	0.334781	0	0.255208	0	0.151588	0	0	0.024599	0	0.116097	0.252481	0	0	0	0.487439	0.455272	0	0	0	0.039364	0	0.513728	0	0.040257	0	1.45524	0.285826	2.20326	0	5.37809	8.12675	0	0.232616	0.098526	0	3.87629	0.234097	0	0.362567	0.189158	0	0	0	0	0	0	0
XM_122522.1	Preganancy	0.467978	0	0	0	0	0	0	0.389577	0.271773	0.393211	0.265481	0	0.032404	0	0	1.80337	0	0	0	0	0	0.392677	0	0	0.301243	0	1.19297	0.950528	2.21875	0.011625	4.04589	8.36178	0	0	0	0.027574	3.54507	0	0	0	0.165037	0.434241	0.019679	0	0	0	0	0.054016
XM_124872.1	Preganancy	0	0.730671	0.331624	0.646873	0	0.532624	0.374784	0	0.165376	0	0.878326	0.01895	0.329217	0.516863	0.395924	0	0	0.43655	0.666114	0.972058	0.698902	0	0.644846	0	0.0647	0	0	0	0	0	1.6768	5.25679	0.812671	0.512412	0	0.114954	1.44858	0	0	0	0	0	0.419761	0	0	0	0.004221	0
XM_145408.1	Preganancy	0	0.114589	0.011795	0.401566	0	0	0.190609	0	0	0	0.249621	0	0.34208	0	0.134814	1.14355	0.035024	0.178297	0	0.215561	0.345947	0	0.453662	0.099112	0	0	0	0.196422	0.491262	0	0	6.36109	0.036408	0.227434	0	0	1.32416	0	0	0.19916	0.236962	0.639507	0	0.622425	0	0	0	0
XM_124863.1	Preganancy	0	0.032103	0	0.215962	0.060377	0.245736	0.499697	0.244863	0	0	0	0	0	0	0	1.43372	0.055463	0	0.047498	0.575053	0.272482	1.2859	1.06608	0.21497	0.301096	0	0	0.565016	0	0	1.50791	7.15526	0	0	0	0	3.17093	0	0	0.640959	1.28953	0.871965	0	0	0	0.145718	0	0
XM_145407.1	Preganancy	0	0.016283	0	0.041158	0.145648	0.237516	0.349634	0.520993	0	0.781099	0	0.254808	0	0.10478	0	0	0.280317	0	0	0.919891	0.125791	0.474594	0.249027	0.200186	0	0	0.112166	0	0	0	0	5.43736	0	0	0.35005	0	1.2793	0	0.349098	0	0.601562	0.32078	0	0	0	0.055706	0	0
XM_127251.1	Preganancy	0.828474	0	0.368174	0	0	0	0	0.612277	0.962988	0	0	0	0	0	0.375755	0.27642	1.7829	0	0.506617	0	0	0	0.550504	0.356231	0.317333	0	0.15868	0	2.01784	0	0.683043	7.24357	0	0	0.579341	0	2.23456	0.203274	0	0	1.82981	0	0.238178	0.520532	0	0.007885	0.980504	0
XM_135476.1	Preganancy	1.22673	0.595259	0	0.62629	0	0.201235	0.076606	0	0	0	0.630803	0	0.430957	0	0	0	0	0	0	0.201407	0.00115	0	0	0	0.352246	0	0.414215	0	0.091765	0	0.679946	2.72034	0.534494	0.144382	0	0	0.124438	0	0.570379	0.544773	1.33066	0	0	0.514277	0	0.165242	0.731011	0
XM_127975.1	Preganancy	0.07499	1.38213	0	1.11346	0	0.541673	0.897749	0.670864	0	0	0	0	0.664084	0	0.606692	0	0	0	0	1.00938	0	0	0.274775	0	0.532606	0	0	0	0	0	0.034622	2.76898	0.677655	0	0.45447	0.466564	1.07229	0.90733	0	0	0.621268	0.281073	1.41184	0	0	1.21867	0.450119	0
XM_123070.1	Preganancy	0	0	0	0.239232	1.33281	0.197902	0	1.02203	0.818425	1.37273	0.352006	1.31709	0.674154	0.682191	0.126796	0	0	0	0	0	0	0	0	0	0	0.559012	1.02984	0	0.415435	0	0.774258	1.82262	0.592289	0	0	0.844929	1.05502	0.566323	0.843492	0.235524	0	0.093673	0.492315	0.388958	0.119521	0	0	0
XM_128653.1	Preganancy	1.71061	0	0.532905	2.08607	1.81141	1.77922	1.19364	0.659425	0.906609	0.638451	1.20814	1.86614	0.879411	1.88938	0.774944	0	0	0	0	0	0	0.095569	0	0	0	0	0	0	0	0	0.576719	1.34747	0	0	0	0	0.267563	1.65151	2.20445	1.61708	0	0	0.00657	0	0.375717	0	0	0
XM_124699.1	Preganancy	0	0	1.44973	2.21098	1.58665	1.81592	0.878021	0.159046	0	0	1.30827	1.25613	0.824927	0.817477	1.14999	0	0.122171	0.737545	0.968226	0.506545	1.11911	0.033267	0.066947	0.352841	0	0	0	0	0	0	0.261387	1.79076	0.050928	0	0	0	0	0	0	0	1.05492	0	0	0.533415	0.173104	0.527429	0	0
XM_133461.1	Preganancy	1.65808	1.28206	1.10191	0.443011	1.32456	0.661689	0.869845	1.03657	0.307279	0.206818	0	0.27687	0.507149	0	0	0	0	0	0	0	0	0	0	0.184593	0	0	0	0	0	0	0.23107	1.17403	0	0.395912	0	0.239373	0.502874	0.568547	0.489967	0.2826	0	0	0.351524	0.367095	0	1.18707	0.611822	0
XM_131274.1	Preganancy	1.4534	4.67499	1.75924	0.54453	0	0	0	0.347988	1.78691	0.500083	0	0	0	0	0	0.149494	0	0	0.076509	0.441087	0	0.73764	0	0	1.01427	0.535537	0.616756	0.761649	0	0	0	0	0.770576	0.365533	0.590286	0.088188	0	0	0.045088	0	0.260306	0.499891	2.10455	0.740592	0	0	0	0
XM_134096.1	Preganancy	2.96934	3.61991	1.56902	0	0	0	0	0	0.103364	0	0.0967	0	0.570865	0.761438	0.097958	0.793505	0.394762	0.666686	0.573937	0	0.557856	0.353429	0.995554	0	0	0.226245	0	0	0	0	0.198326	0	0	0	0	2.54159	0.569245	0.362316	0	0	0	0	0	0	0.015953	0	0	0.270259
XM_138561.1	Preganancy	2.91318	0	0.341229	0	0.187387	0	0	0.038019	0.058325	0.179397	0	0	0	0	0.581064	0	0.59029	0.7333	0.796501	0.632473	0.770648	1.39906	0.759965	0.604425	0.369663	0.640498	0.684477	0	0.998114	1.13639	0	0	0	0	0	0.947234	0	0	0.079685	0.584665	0	0.131874	0	0.260483	0	0	0	0
XM_138793.1	Preganancy	0.231907	0.218692	0	0	0	0.057408	0	0	0	0.048034	0	0	0	0	3.29286	1.594	1.71191	1.91101	3.25616	0	1.85021	1.26115	1.88372	0.542061	0.249613	0.44583	0.931643	0.150194	0.871359	0.781545	0	0	0	0	0.28638	0	0	0	0	0.07132	0.029277	0	0	0	0.843988	0	0	0.326353
XM_122851.1	Preganancy	0.661716	0	0	0.50938	0	0.209626	0.114902	0	0.215612	0	0	0.216927	0	0.208045	0	0.774675	0	0	0.368002	0.593699	0	0	0	1.26694	0.384722	0.761291	0.601581	0.175464	0	0	0.143059	0.177761	0.605035	0.180456	0	0.361613	0.480784	0	0.095426	0	0.505568	0	0	0.199453	0	0	0.156055	0
XM_131100.1	Preganancy	0	0.10702	0	0.316254	0	0.192497	0.830604	0	0	0	0.090476	0	0.089435	0	1.20192	0.485676	0.441303	0	0.11243	0.647428	0.341712	0	0	0	0	0.623378	0	0	0	0	0	0	3.55242	5.31993	1.34608	0.219666	0	0	0	0	0	0.311897	0.644802	0	0	0.650694	0.782167	0
XM_137164.1	Preganancy	0	0.26425	0.307425	0.085543	0.205575	0	0	0	0	0.101303	0	0.053344	0	0.47113	0.209175	0	0.019397	0.685286	0.567823	0	0.701282	0	0	0.571418	0.104503	0	0.545838	0.410029	0	0.059609	0	0.315852	0	0	0	0.00438	0.18044	0	0.515729	0	0	0	0.922173	0.298879	0	0.619684	0.725	0
XM_144648.1	Preganancy	0	0	0.141242	0	0	0	0	0	0	0	0.494803	0	0.340151	0.330054	0.247129	0	0.558884	0.612881	0.732724	0.763988	0.620591	0	0.460691	0.535438	0.188992	0.38248	0	0	0	0	0.050715	0.361514	0.415706	0.196294	0.651156	0	0.15022	0	0	0	0.413669	0	0.534538	0.191774	0	0.51383	0.45464	0
XM_140055.1	Preganancy	0	0	0	0.042713	0	0	0	0	0.090684	0	0.44622	0.151234	0	0.26218	0.533287	0.029635	0.163736	0.895116	0.486089	0.195092	0.763661	0	0	0.318352	0.302392	0.01588	0	0	0	0	0	0	0.540301	0.208291	0	0.300956	0.024982	0	0	0	0	0	0.247865	0.192571	0.078978	0.337613	0.375849	0
XM_146253.1	Preganancy	0	0	0.013968	0	0	0	0.25927	0	0	0.169667	0.080035	0.31616	0.449021	0.699554	0	0	0	0.69258	0	0.648056	0.708752	0	0	0.306272	0	0	0.010364	0	0.111912	0.016581	0	0.041604	0.090649	0.275416	0	0.167409	0.115223	0	0.287292	0	0.26017	0	0	0	0.245468	0.234742	0.1512	0.322124
XM_156229.1	Preganancy	0	0.233225	0.856916	0.242918	0.855087	0	0	0	0.692884	0.400653	0.191482	0.822039	0.410464	0.998399	0.050297	0	0	0.863634	0	0	0.896996	0	0.153094	0.700201	0	0	0	0	0	0	0	0.618532	0.225136	0	0	0.357624	0.684217	0	0.393863	0	0.378679	0	0	1.3111	0.859056	0.781583	0.297593	0.885903
XM_128250.1	Fertilization	0.160324	0	0	0	0	0	0.268697	0	0	0	0	0.411389	0.073492	0	0	0	0.873539	0.500414	0.954442	0.202919	0.294409	0	0.146281	0.643798	1.26624	1.11034	1.07903	1.3846	0.322803	0.763382	0.921349	0.208938	0	0	0	0	0	0.38305	0.324354	0	0	0	0.406592	0	0	0.572237	0.542588	0
XM_135567.1	Fertilization	0.247093	0	0.006155	0	0	0	0.197895	0.257108	0	0	0	0.397194	0	0	0	0	0.564099	0.482535	1.02824	0.332285	0.094264	0	0	0.297965	1.66913	1.62702	1.45622	1.58248	0.399281	0.907096	1.19488	0.306401	0	0	0	0	0	0.245466	0	0	0	0	0.253627	0	0	0.169855	0.486865	0
XM_128496.1	Fertilization	0.284177	0	0.099107	0	0.180408	0.154565	0.431485	0	0.045567	0	0	0.514263	0.191635	0	0	0.000348	0.565559	0.441864	0.578173	0	0.27082	0	0	0.427669	1.19293	0.978552	1.46774	1.61975	0.371434	0.651169	0.913439	0.482168	0	0	0	0	0	0	0.230263	0	0	0	0	0	0	0.006765	0	0
XM_130039.1	Fertilization	0	0	0.125006	0.012647	0.014565	0.099429	0.1228	0	0.015411	0	0	0.184731	0.24608	0	0	0.002872	0.521457	0.307504	0.25098	0	0	0	0	0.418875	1.05359	0.982229	1.2235	1.16616	0.15098	0.417799	0.905202	0.586686	0	0	0	0	0.054015	0	0.136581	0	0	0	0	0	0	0.111432	0	0
XM_126864.1	Fertilization	0	0	0.908843	0.152944	1.41128	0.046724	0	0.438144	0	0.155377	0.146375	0.405295	0.34073	0	0.481369	0	0	0	0.010239	0	0	0	0	0.337212	1.88672	2.13538	1.8271	1.89773	0.538057	0	1.98782	1.12687	1.53577	0.4953	0	0.269231	0.010841	0.038999	0	0	0	0	0	0.935057	0	0	0	0
XM_123249.1	Fertilization	2.21511	0.613272	1.20322	0	0	0.188655	0	0.074678	0	0	0	0	0	0	0.291363	0	0.232203	0	0.47127	0	0	0	0	0	0.461222	0.426905	0.310519	0	0	0.623954	1.26073	1.425	0	0.527809	0	0.140792	0	0.507487	0.148669	1.70223	0	0	0	0.385347	0	0.39892	0.174124	0
XM_134102.1	Fertilization	0.226913	0.749848	0.243723	0.049395	0.122443	0.150572	0	0.193018	0	0	0	0	0	0	0.462488	0	0	0.221888	0.368705	0	0	0	0.269071	0.411633	0	0	0	0	0	0	0.570593	0.97209	0.24587	0.09443	0	0	0	0.348262	0.083731	0.703659	0	0.593701	0.387792	0.124723	0	0.289449	0.38454	0
XM_122686.1	Fertilization	0.492276	0.455096	0.524222	0.492254	1.59486	0	0.274829	0	0.26612	0.239062	0	0	0	0	2.05327	0	0	0	0	0	0	0	0	0.186625	0.72802	0.140426	0.094077	0.950273	0	0.403392	0.410695	0	0	0	0.338703	0	0	0.819497	0.713479	1.24085	0	0	1.30953	0	0	1.40403	1.14128	0
XM_125219.1	Fertilization	0	0	1.0837	0.603101	0.854765	0.163006	0	1.92501	1.82958	1.15066	0.705575	1.36903	1.24167	0.263212	0.526899	0	0	0	0	0	0	0	0	0.145821	0	0.201977	0	0	0	0	0	0	1.31034	0.156463	0	0.32891	0.127341	2.61289	2.57606	2.13632	0	2.35685	0	0	0	0.682598	1.04539	0.765664
XM_150331.1	Fertilization	0	0.30893	0.576517	0.871713	0	0.061006	0.147755	2.71095	0.749553	1.06441	0.618213	0.375289	0.921887	1.66243	0.623526	0	0	0.184337	0	0	1.37034	0	0	0	1.94286	0	0	0	0	0	0	0	2.83992	0.687749	0	0.380554	3.01648	5.04357	5.60985	3.33208	0	0	0.457581	0.775762	0.141293	0	0	0
XM_133913.1	Fertilization	2.81929	0.211978	0	0.047022	0.151922	0.210275	0.068461	0	0	1.16155	0	0	0	0	0	1.34456	0.016269	0.348578	0.078684	0	2.54418	0	0.27085	1.28429	1.59974	1.5564	0.223287	0	0	0	2.65441	0	0	1.15929	0	0.04411	0	7.03475	6.81889	3.09902	0	0	0	1.88611	0	0	0	0
XM_150026.1	Fertilization	0.221515	0.430392	1.02248	0.25716	0	0	0	0	0.387142	0.048242	0.922629	0	0.457393	1.06772	0.362985	0	0	0.466588	0.139144	0.665894	1.18908	0	0	0	0.141036	0	0	0	0	0	0	0	0.569528	0.329802	0	0.964162	0.949655	4.38769	4.7108	0.969897	1.93701	0	0.804699	6.01752	1.19039	0	0	0
XM_145143.1	Fertilization	0	0.151689	0.342156	0	0.560677	0.014146	0	0	1.23955	0.710461	0.094295	1.36737	0.147171	0.549607	0	0	0	0.556366	0	0	0.546511	0	0	0.506907	0	0.400238	0.421619	0	0	0	0	0.312728	0.04061	0.109326	0	0.318311	0.317897	0	0.382683	0	0.080943	0	0.035273	0.509912	0.053947	0	0	0
XM_149795.1	Fertilization	0	0.175272	0.256206	0.432757	0.538057	0.189873	0	0	0.256696	0	0.862004	0.328159	0.316528	1.81199	0	0.305158	0	0.304828	0.094429	0.703532	0.336605	0	0.265084	0.169068	0	0	0	0	0	0	0	0.210007	0.559861	0	0	0	1.32112	0	0	0	0	0	0.654738	0.312828	0.447114	1.42476	0.327894	0.232856
XM_146153.1	Fertilization	0	0.040353	0.245283	0.103844	0.776806	0.052143	0	0.05657	0.188754	0	0.725077	0.353409	0	0.704843	0.236738	0.310799	0	0.386015	0.155116	0.204764	0.202054	0	0	0	0	0	0	0	0	0	0	0	0.627282	0.274867	0	0.08312	0.138924	0	0	0.272259	0.395438	1.06397	0.673489	0	0	0.493635	0.319713	0
XM_146345.1	Fertilization	0.381453	0	0	0	0	0	0	0.354291	0	0	0	0	0.377184	0.325792	0.252304	0	0	0.382552	0.156043	0.581878	0.427067	0.806985	0.718127	0	0	0	0	0	0	0.585835	2.01314	0	0	0.617341	0.965374	0.049704	0.400963	0	0	0.273487	0.089442	0.326954	0.375554	0	0.485456	0	0.344814	0.80797
XM_133297.1	Fertilization	0.257889	0	0	1.62197	0	0	0	0.902955	0.012358	0.144752	0	0	0.51234	0	0.240715	0.375461	0.041089	0	0	0	0	0.848818	0.227934	0	0.180347	0	0	0	0	0.354231	0.554736	0.381512	0	0	1.32542	0	4.90059	0.958055	0	0.096323	0.485665	0.453627	0.525896	0	0	0	0.22001	0
XM_128264.1	Fertilization	0	0.450469	0.445139	0.863716	1.33814	0.336876	0	0.694178	0	0	0	0.058352	0.384421	0	0.11707	0	0	0.700808	0.414818	0.021124	0.285238	0	0.074926	0.789053	0	0.252421	0	0	0	0	0	0.903622	0.167604	0	1.59743	0.309835	0	0.379349	0.777041	0.201964	0	0	0	0	0	0.715682	0.178605	0
XM_122824.1	Fertilization	0	0	0.148757	0.632753	0.105275	0	0	0.936776	0.449716	0.448688	0.217106	1.07635	1.45457	0.169377	0.368326	0	0.703374	0.596605	0.72191	1.53281	1.05726	0	0.226252	0	0.216485	0.402889	0	0	0	0.395729	0	0.281675	0	1.08734	2.67419	0	0	0	0	0	0	0.356646	0	0	0	0	0	0
XM_134333.1	Fertilization	0	0	0	0	0	0	0	0	0	0.222793	0	0	0.592569	0	0.2127	0.102396	0.78159	1.03249	0.814427	0.873901	1.78082	1.67941	1.12536	3.14882	0.070389	0.532755	0	0	0.260203	1.24237	0	0	0	0	4.35417	2.21165	0	0	0.196755	0.022579	0.274522	0.16933	0.315267	0.548841	0.114355	0	0	0.023308
XM_125325.1	Fertilization	0	0.218066	0	0	0	0	0.091551	0	0.163552	0	0.714691	0.506968	0.651819	0.126948	0	0	0	1.04369	0.024218	0	0.326299	0	0.570424	0.378485	0	0.168174	0	0	0.334417	0.055174	0	0.115157	0.409399	0	3.89054	0.624338	0.617	0.419344	0	0	0	0	1.63487	0	0.085219	0	0	0
XM_146307.1	Fertilization	0	0.728714	0	0.216383	0	0	0	0	0.39692	0.368153	0.31098	0.824885	0.337417	0.080683	0.157916	0	0	0.657193	0.289445	0	0.152532	0	0.99914	0.193779	0	0	0	0.285632	0.025631	0	0	0.464256	0.278748	0.152583	3.77623	0.495339	0.597331	0.035822	0.142014	0	0	0	1.70953	0	0	0	0	0
XM_138291.1	Fertilization	0	0.927119	0.27735	0.308719	0	0.589177	0.538457	0	0.840688	0.184244	0	0.269451	0	0.311418	0	0	0	0.245049	0.417251	0.745538	0.316174	0	0.427228	0	0	0	0	0	0	0	0	0	0.202075	0.412324	3.52094	0.550964	0	0	0.302371	0	0	0	0.357547	0.240153	0	0	0.858011	0
XM_138292.1	Fertilization	0	0.474356	0.000757	0.440243	0.110642	0.336359	0.156792	0	0.1797	0.158608	0.742578	0.109128	0.351447	0	0	0	0	0	0	1.18652	0	0	0	0.094366	0	0	0.06199	0	0	0	0	0	0.712509	1.41442	4.77623	1.551	0	0	0.431413	0.132097	0	0.471068	0.132576	0	0	0.462488	0	0
XM_141597.1	Fertilization	0	0	0	0.211528	0	0.199487	0	0.537243	0.260685	0.370484	0	0	0	0	0.206029	0.439382	0.443646	0.099919	0.204239	0.068418	0	0	0	0	0	0	0	0	0.170701	0	0.525863	0	0	0	6.50412	3.67717	0.557291	0.255689	0	0.027595	0.143175	0	0.021087	0	0	0.492032	0	0.356077
XM_134142.1	Fertilization	0	0.224068	0	0.453455	0	0.183052	0.151098	0.139813	0	0.464443	0	0	0	0	0	1.89525	0	0	0.385917	0	0	0	0	0	0.294008	0.378417	0.383891	0.773802	0.052856	0.092988	0.065935	0	0.100226	0	5.13761	2.05704	0	0.275015	0.313435	0.577518	0	0.857192	0.969623	0	0	0.072798	0	0
XM_132990.1	Fertilization	0.653791	0.45473	0	0.332612	0	0.566111	0.562626	0	0	0	0.110617	0	0	0	0	1.1529	0.447856	0	0.348812	0	0	0.979988	0.28808	0	0	0.281318	0	0.446043	0	0	0.303063	0	0.091754	0	4.07767	1.32022	0.23848	0.037318	0	0	0.279358	0	0	0	0	0	0.376301	0
XM_127848.1	Fertilization	0.310905	0.061906	0	0.033262	0	0.068799	0.123259	1.09511	0	0	0	0	0	0	0.333327	0.972426	1.14639	0	0.610967	0	0	1.03937	0	0	0.316194	0.43556	0.09052	1.19811	0	0	1.37031	0	0	0	5.8651	2.62608	0	0	0	0	0.043688	0.846152	0.23156	0	0	0	0.086099	0
XM_123511.1	Fertilization	0	0.423652	0	0.347493	0	0.317813	0.379663	0.958822	0.025215	0	0	0	0	0	0.163587	0.327961	1.27738	0	0.191325	0	0	0	0.440595	0	0.573176	0.690485	0.460018	0.762483	0	0	0.645262	0.215849	0	0.011527	5.28008	2.25983	0	0.499967	0	0	0.437923	1.34749	0	0.187576	0	0	0	0
XM_125033.1	Fertilization	0	0.383081	0.089842	0.322774	0.501928	0.281771	0	0.483905	0.063019	0	0	0.036811	0	0	0	0.556539	1.04002	0	0.068988	0	0	0	0	0	0.301818	0.890971	0.206147	0.044002	0	0	0.112704	0	0	0	3.82431	1.19524	0	0.078877	0	0	0	0.401144	0	0.037893	0	0	0.418364	0
XM_129114.1	Fertilization	0	0	0.168698	0	0.027738	0.266815	0.137558	0	0	0	0	0	0	0	0	1.25584	1.53343	0	0.383877	0	0.060946	0.306855	0	0	0.572102	0.556332	0	0.743681	0.913175	0.673086	0	0	0.019918	0.017789	5.14276	1.68594	0	0.880602	0.35417	0.468307	0	0	0.504118	0	0	0.246905	0.120878	0
XM_124802.1	Fertilization	0	0	0	0	0.258213	0	0	0	0	0.366046	0	0.096452	0.358184	0.477399	0	0.735801	1.82326	0.161224	0	0.155815	0.016691	0	0	0.01648	0	0.076073	0	0	0.160599	0.477571	0	0	0.1627	0.204632	4.7618	1.73314	0	0.134204	0	0	0	2.15058	0	0	1.07237	0	0	1.19338
XM_142521.1	Fertilization	0	0	0.362494	0	0	0	0	0	0	0	0	0	0	0.359381	0	0.316166	0.305336	0.264874	0.132122	0.60635	0.633891	0.04453	0	0.006892	0	0.27849	0	0	1.21225	0.97889	0	0	0	0.163807	4.09849	1.12266	0	0	0	0.443992	0.485567	0	0	0.52564	1.79541	0	0	1.51515
XM_131684.1	Fertilization	2.31503	0	0	1.10106	0.277026	0.431846	0.123094	0	0.321571	0	0.200932	0	1.71352	1.34749	0	0.040694	0	0.845608	0	0	0.598344	0	0.089556	0	0	0	0	0	0	0.175847	0	0	0.911445	1.76976	4.13194	1.62248	0	0.156057	0.210146	1.44269	1.3342	0	0	0	0.722799	0.066306	0	0.388048
XM_146349.1	Fertilization	0.573285	0.57579	0	0.370555	0.715742	0.402689	0.772238	0	0	1.13228	0	0.938188	0.408755	0.094502	0	0	0	0	0.77048	0	0	0	0.49223	0	4.05961	0.998248	0	1.27702	0	0	0	0	0	0.082942	4.07583	0.256863	0	0.729459	0	0	2.0062	0	0	0	0	0	0.355831	0
XM_132445.1	Fertilization	0	0.892252	0.200776	1.00294	0	0.168975	0.787178	0	0	0.242081	0	0	0	0	0.141908	0	1.0653	0	0.190217	0	0.395584	0	0	0.161721	0	0.309135	0	0	0	0	2.08515	0	0.007953	0	2.81787	0	0	1.95642	2.45026	1.03086	0.839718	0	1.12458	0	0	0.465022	0.654735	0
XM_132998.1	Fertilization	0	0.515146	0	0.499026	0	0.105161	0.612464	1.52519	0.656959	0	0	0.554732	0	0	0.096205	1.1541	0.863423	0	0.041512	0	0	0	0	0	0.352354	0.489637	0.048461	0.70221	0	0	1.21306	0	0	0	1.24395	0.080551	0	0.768687	0	0	0	1.43159	0.334522	3.26809	0	0.198103	0	0
XM_129206.1	Bone remodeling	0.41013	0.142988	0.238838	0.796136	0.093808	0	0	0.685505	0.564003	0	0.226614	0.341804	0.379105	0	0	0	0	0	0	0	0	0	0	1.24203	0	0	0	0	0	0	1.51592	1.2344	0.48711	0	0	0	0	0.550454	0.624684	0.906958	0	0.673713	0.801411	0.142332	0	1.29523	1.07956	0
XM_126356.1	Bone remodeling	0	0	0.701856	0.989094	1.66836	0.000239	0.776018	2.81122	1.05669	1.30903	0	0	1.0112	0.549388	0.5625	0	0.138286	0	0	0	0	0	0	0.820772	0	0.687341	0	0	0.735034	0	1.16722	0.978737	0	0	0	1.0977	0.146804	0	0	0	0	0	0.097276	2.04178	0.973883	3.17837	2.63012	1.10742
XM_126570.1	Bone remodeling	0.506619	0.717855	1.24877	0	1.42827	0.419489	1.88103	0.559134	1.49979	0.549945	0.98849	1.3354	1.31966	0.476373	0.1337	0	0	0	0	0	0	0	0	0	0	0	0	0	0	0	0	0.146296	0	0.297022	0.067437	0	0.851586	0.978784	1.11962	2.10525	0.588496	1.16152	1.49702	0	0	0	0	0
XM_124122.1	Bone remodeling	1.21857	0.324065	0.007135	0.811594	0.20029	0	0	2.2376	2.8114	1.98595	1.76617	2.82479	1.57321	0.163631	1.31506	0	0	0	0	0	0	0	0	0	0	0	0	0	0	0	1.46419	2.05284	0.931607	0.254308	0.727387	0.815765	1.75249	1.86732	1.72882	1.88464	0	2.09743	0.698723	0.681765	0	0	0	0
XM_123151.1	Bone remodeling	0	0	0.721153	1.23761	0.784005	0.382615	0	0.516888	0.592055	0.120064	0.196794	0.336391	0.822607	0.099084	0.256466	0	0	0	0	0	0	0	0	0	0.42415	0.663867	0.249907	0	0	0	0.22104	0.742837	0.768014	0.603215	0	0.379842	0	0.483417	0.080096	0	0	0.690043	0.08264	1.11511	0	0.156757	0	0
XM_124562.1	Bone remodeling	0	0	0.016565	0.050296	0.384595	0	0.29394	0	1.07996	0	0	0.269092	0	0.521872	0.203122	0	0	0	0	0.187326	0	0	0	0	0.084143	0	0.163975	0	0	0	2.1191	0.243052	0	0	0	0.121194	0	0.54261	0.489432	0	2.27591	1.36262	0	5.75619	5.26867	0	0.140917	1.1452
XM_136160.1	Bone remodeling	0	0.255673	0.159671	0.175999	0	0.439542	0	0.042303	0.194091	0	0.21801	0.263811	0	0.568548	0	0	0.213276	0	0.368774	0	0	0.124219	0	0	0	0	0	1.54342	0.13912	0.185542	0	0	0.073674	0	0.102269	0.564193	0	0	0	0	5.89931	0	0	8.8871	8.83772	0	0.104896	4.13043
XM_132199.1	Bone remodeling	0	0	0	0	0	0	0.589011	0	1.77598	1.46404	0	0	0.150815	0	0.195413	0	0.828509	0.007303	0.898826	1.36283	1.32636	1.25276	0.367198	0	0	0.735401	0	0.069438	0	0	0.449915	0	0	0	0	0	0	0	0	0	3.45049	0.209987	0.758272	5.64302	3.35877	4.25363	4.63121	2.49815
XM_130982.1	Bone remodeling	0	0	0	0	1.17931	0	1.00656	0.186835	3.62105	1.96852	2.22087	2.79534	2.73782	1.70661	0	0	0	0	0	0.264726	0	0	0	0.253646	0	0	0	0	0	0	0.98525	2.01123	0	0	0	1.94784	1.09552	0	1.09553	0	3.99836	1.41202	5.79564	5.86552	4.09415	6.01189	4.56821	3.69522
XM_128663.1	Bone remodeling	0	0.209402	1.31489	0	0	0.870857	0.460647	0	1.01243	0.249158	0.31172	0.195211	0.243627	0	0.23105	1.1011	0	0	0	0	0	0	0	0	0	1.03801	0.955789	0	0	0	0.4617	0	0	2.88225	0	0	0	0	0	0	0	0	2.23975	2.70618	2.4004	2.88687	2.55765	1.63698
XM_124596.1	Bone remodeling	0	0	0	0	0.439312	0	0.593786	0.274132	4.14412	2.7921	0	0	2.31752	1.29278	0	0	0.155295	0	0.074913	0	0	0	0	2.41709	0.087735	5.28088	1.42301	0.618008	4.46903	0	0	0	0	0	0.485114	0	4.89347	0.516019	0	0	0.991197	0.031748	1.22246	5.74246	4.73157	6.05521	6.60537	4.09406
XM_122846.1	Bone remodeling	2.95091	0.012698	0	0	1.63963	0.174358	0.137022	0	1.22521	0	0	0	0	0	0.340365	1.81522	1.50447	1.51508	0	0	0.080188	1.89958	0	0	0	2.15352	1.14439	0	1.43565	0	0.305447	0	0	0	0.382936	0	0	0.176588	1.46181	0.832476	0	0	0	3.85327	2.76915	4.29582	3.41863	3.06172
XM_124592.1	Bone remodeling	3.28898	0.783257	0	1.7204	0	0	0.212899	0	2.6677	2.08608	0	0	1.237	0	1.4672	0.367487	0	0	0	0	1.21664	1.08564	0	2.15852	0	0.933484	0	0	0.08735	1.69185	3.47485	3.35425	1.15117	1.13572	0	0	0	0	0	0	1.45345	2.41045	0	2.57677	3.06272	5.35222	4.78181	3.51635
XM_135168.1	Bone remodeling	4.48694	0.547922	0.479402	0	0.521133	0.176025	0	0.670872	1.16345	0.82931	0	0	0	0	0	0	0.197322	0	0	0	0	0.76998	0	1.05732	1.53788	1.91753	1.84243	1.54494	1.11212	0	1.15644	0.893301	0.696868	0.161809	0	0	0	0	0	0	0	0	0	0.949955	1.18224	2.85182	2.55129	1.52471
XM_132262.1	Bone remodeling	0.592547	0.074288	0.382041	0	0.31043	0	0	0.030021	0.206724	0	0	0.189079	0	0	0	0	0.473948	0	0.458135	0.269512	0	0	0	0.311382	0.824093	0.884515	0.766425	1.16627	0.07897	0	0.548258	0.352976	0	0.025308	1.53266	0	0	0	0.375357	0.298591	0	0	0	0	0	0.34028	0.130526	0
XM_126580.1	Bone remodeling	0	0.805762	0.006211	0.672904	0.649039	0.830025	0.648709	0.343516	0	0.220082	0	0.335771	0	0.235373	0.964121	0.687325	2.02389	1.63629	2.14444	1.22889	1.27212	0.140386	0.993843	1.03603	0	1.36244	0.721807	0	0	0	0	0	0	0	0.819323	0.015717	0.328983	0.033574	0	0	0	0	0	0	0	0.659982	0	0
XM_124601.1	Bone remodeling	0.367564	0.85156	0.136623	1.07337	0	0.836171	0.706308	0.270544	0.05841	0	0	0.074128	0	0	0	0	0.429325	0.109183	0.239253	0.280697	0.22688	0	0	0.723052	0.359216	0.473743	0.234429	0.498184	0.293852	0.281224	0.121287	0.34235	0	0	0	0	0.267688	0.578293	0.612992	0	0	0	0	0	0	0.021146	0	0
XM_127928.1	Bone remodeling	0.230343	0.528358	0	1.37408	0	0.876729	0.433441	0.582503	0	0	0.760247	0	0	0	1.03425	0	0.225759	0	1.24318	1.44709	0	0.581788	1.31457	0	0.447399	0.158269	0	0	0.083142	0.061885	0	0	0.704566	1.37406	0	0	0	0.86913	0	0.85955	0	0	1.7153	0	0	0.853478	1.36812	0
XM_147443.1	Skeletal development	0	0.632494	1.05015	0.2645	1.31005	0	0.329132	1.98538	0	1.90489	0	0	0	1.54999	0	1.1033	0.745025	1.2156	0	0.996135	0	0	0.887923	0	0	0	0	2.85853	0	0.102463	0	0.720308	0.736966	0.341668	1.42678	0	0	2.10493	0	0.797182	0	0	0	0	0	1.5981	0.212174	0
XM_122572.1	Skeletal development	1.75039	1.30758	2.16365	1.34281	0	0	0	0.614018	0.122127	0.310006	0.233239	0	0.113361	0	0.177757	0.633939	2.82813	0	0	0	0	0.61331	0	0	0	0.878039	0.917532	0	0	0	0.891978	0.746971	0	0.240681	0.10561	0	0	1.23482	1.43492	0.29244	0	0.19594	0	0	0	0	0	1.805
XM_147236.1	Skeletal development	2.02722	1.03866	0.597449	0	0.125229	0	0	0.174892	0.395326	0.223798	0.053005	0.544773	0	0	0	0	0	0	0	0	0	0	0	0	0.465036	0.528457	0.793809	1.02369	0	0.37984	0.683668	0.565648	0.066996	1.00712	0	0.812131	0	0.629608	0.578179	1.86143	0	0.556429	0	0.342379	0	0	0	0
XM_125096.1	Skeletal development	1.88229	1.4213	1.30612	0	0.66705	0	0	0	1.06139	0.795988	0	0.993038	0.297615	0.223674	0	0	0	0	0	0	0	0	0	0.087156	0.295427	0.32544	1.12823	0.849712	0	0.662182	0.929978	0.761209	0.413745	0.797844	0	0.77475	0	0.684667	1.06567	1.63389	0	0.701243	0	0.957049	0	0	0	0
XM_123384.1	Skeletal development	1.85736	2.38768	0.447783	0	1.18401	0	0	0.352294	0	1.06115	0	0.724867	1.99466	1.79197	0.499507	0	0	0	0	0	0.920678	0	0.321743	0.310704	0	0	0.03275	0	0	0	0.725696	0.830985	0	0.814023	0	0.41238	4.00509	3.08311	2.68054	3.18584	0	2.55976	0	1.18752	0.292127	0.188613	0.971954	0
XM_122803.1	Skeletal development	2.48993	1.83066	1.3914	0.3166	1.74222	1.01126	1.31743	1.30936	0.176006	0.278207	0.682038	0.163344	1.09061	0	0.244545	0	0	0	0	0	0	0	0	0	0	0	0	0	0	0	0	0.564446	0	0.693587	0	0.480232	0.993755	0.104806	0	0	0.250327	0.914776	1.57428	0.666454	0	0.067869	0	0
XM_147232.1	Skeletal development	0	0	0	0	1.01683	0.044187	0.92452	4.39263	4.19382	3.79884	3.16861	3.53282	2.95577	2.39919	2.71193	0	0	0	0	0	0	0	0	0	1.09795	1.51199	1.36091	0.529666	0.799609	0	0	0.249924	0	0	0	2.18429	2.10112	0	0	0	0	2.06385	1.95739	3.15691	1.65318	0	0	0
XM_125048.1	Skeletal development	0	0.747951	0.52215	0.640873	1.98399	0.16323	0.094455	1.99923	3.3149	2.85338	1.64282	3.35861	2.88942	2.47449	0.432344	0	0	0.874598	0	0.067136	0	0	0	0.893512	0	0	0	0	0.179128	0	0	0.061345	0.046109	0	1.78734	0.156748	0	0	0	0	0	1.11187	0.5134	0.108278	0	0.020796	1.14434	0
XM_132317.1	Skeletal development	0	0.29152	1.37136	0.287836	0	0.121493	0	0	3.90929	3.50535	0.384392	0.272937	0.035922	0.6875	0	0	0	0.017702	0.183245	0.304936	0.008507	0	0.155423	0.816019	0	0	0	0	0	0	0.796885	0.188072	0.253805	0.345922	0.258674	0.251149	0.957792	0	0	0	0	0	1.18406	0.447224	0.211188	0	0	0.11916
XM_140751.1	Skeletal development	0.153426	0	0.471608	0	0.155559	0.122735	0	0.439398	2.90122	1.82021	0.339853	0.901364	0	0.599945	0.479393	0	0	0.511183	0	0	0.558505	0	0	0.318123	0	0	0.151352	0	0.433383	0.249994	0.312453	0.198959	0.701338	0	0	0.364709	0.503321	0	0.271935	0	0.163403	0	0	0.56758	0.786443	0	0	0.624098
XM_146529.1	Skeletal development	0	0.106987	0.674434	0.005483	0	0.196257	0.649792	0	3.79743	2.73331	0.575223	0	3.32484	3.64427	2.42944	0	0	0.330594	0	0	0	0	0	1.57285	0	0	0.422097	0.103624	1.39377	0.872022	0	0	0.439115	0	0	0	0	0	0	0.03312	0	0	0.678361	0.944315	2.02362	0.963559	5.04718	1.04358
XM_133794.1	Skeletal development	0	0.050515	0.511195	0	0.072584	0.193545	1.56359	2.51465	1.62918	1.19435	0	0.278284	4.8859	3.79351	0	0.390295	0	0.546503	0	0	0.400037	0.242119	0	1.71559	0	0	0	0	0.129392	0.108815	0.461145	0	0.288266	0.405939	0	0.40315	0.095342	0	0	0	0.293353	0	0.650045	0	0.33121	0	0	0.188547
XM_133840.1	Skeletal development	0	0.265842	1.39953	0.473151	0	0	0	0.444667	0.689281	0.611626	0	0.52077	0.723973	0.301473	0.2158	0	0	0	0	0	0.030765	0.195344	0.212286	0	0.454947	0.707451	0.089921	0.309278	0	0	0.362704	0.35403	0.553098	0.234404	0	0.669546	0	0.383636	0.114304	0	0	0	0	0.316154	0	0.485931	0.004422	0
XM_122816.1	Skeletal development	0	0	1.98429	0.678253	1.90997	0.39341	0	1.12444	0.010742	0.54898	0	0.143921	0.355241	0.54791	1.18299	0	0	0	0.458904	0	0	0	0	0.139383	0.833554	0.948016	1.2276	0.997093	0	0	1.21087	0.030317	0.683874	1.17694	0	1.78024	0.895687	0	0	0	0	0	0	0.26878	0	0.36489	0	0
XM_122985.1	Skeletal development	0.33714	1.05499	0.288923	1.27385	1.48613	0	0	1.5554	0.009506	0.376665	0.118177	0	0.600091	0	0.712707	0	0	0	0	0.908431	0	0	0	0	0.304197	1.12587	0.606732	0.72675	0	0	1.9927	0.457833	1.20031	0.388519	0	0.4441	0	0.719245	0	0	0	0.211631	0	0.240201	0	0.140392	0	0
XM_122540.1	Skeletal development	1.31635	0	0.444911	2.13362	1.2971	0.257829	0	0.112841	0.126922	0.552423	0.473174	0.368103	0.300145	0	0	0.532064	0	0	0.402355	0	0.087972	0	0.18714	0	0	0	0	0	0	0	0.664875	0	0	0.516025	0	0.261141	0	0	0.025708	0	0.161333	0.16018	0	0.509037	0.213377	0.062675	0	0
XM_134014.1	Skeletal development	0	0	0.916096	1.73778	1.37483	0.652213	0.056753	0.415584	0.045802	0.17302	0	0.081301	0.234688	0	0.231575	0	0	0	0	0	0	0	0	0.055465	0.398104	0.405236	0	0	0	0	0.676679	1.43261	0.495538	0.306497	0	0.202362	0.143046	0	0.358177	0	0	0	0.558959	0.291003	0	0.330614	0.256825	0
XM_123061.1	Skeletal development	0	0	0.326931	1.30353	1.40637	0.756072	0.220423	0.752363	0.484362	0.195959	0.396726	0.084867	0.460443	0	0.440096	0	0	0	0.56224	0.672221	0.320131	0	0.28259	0.066444	0	0.331274	0	0	0	0	0	0	0.739986	0.474393	0	0	0	0.41892	0.103471	0	0.147388	0	0	0.473835	0	0.515233	0.132952	0
XM_123348.1	Skeletal development	0	0	1.3463	1.42816	1.50826	0.320534	0.593555	0.009142	0.826972	0.370332	0	0	0.822857	0.16541	0.505843	0	0	0	0	0.591224	0.851885	0	0	0.097021	0	0.14992	0	0	0	0	0	0	0.209819	0.908403	0	0.129449	1.07932	0	0	0	0.111651	0	0.411685	1.79058	0.038326	1.24895	0.119167	0
XM_123923.1	Skeletal development	0	0	0.180034	0.458865	1.58828	0.370652	0.949054	0.978981	1.0172	1.08795	0.450532	0.592093	1.31903	0.684702	0.367643	0	0	0	0	0	0	0	0	0	0	0.982691	0.087028	0	0	0	1.37732	0	0.870917	0.419411	0	0.797257	0.278774	0.135442	0	0	0	0.021996	0	1.56958	0	0.790554	0.103369	0
XM_124087.1	Skeletal development	0	0	0	1.34979	1.71864	0	0	1.11776	1.5657	1.33477	0.097488	1.45011	1.06407	0.481275	0	0	0	0.466925	0	0	0	0	0	0.009097	0.741943	1.66225	0.787633	0.338392	0.837424	0	0	0	0.826576	0	0.84634	0.768845	0.545104	0.444432	0.954211	0	0.00454	0	0	0.653008	0	0.579426	0.735603	0
XM_122706.1	Skeletal development	0.404467	0	0.280136	1.45908	0.861043	0	0	0.813332	0.537088	1.11722	0.003715	0.638669	0.374707	0.115086	0.41878	0	0	0	0	0	0	0	0	0	0.381229	0.167287	0.001345	0	0	0	0.14263	0	0.555913	0	0	0.208346	0	0.961985	1.34498	0.042461	0.330559	0.49776	0	1.64687	0.310405	0.152712	0.126541	0
XM_143983.1	Skeletal development	1.84144	0	1.02713	0	1.75139	0.793368	0.166865	3.13907	0.272546	2.02878	0.550337	0.742277	0.553275	0.339797	1.81636	0	0	0	0	0	0.754443	0	0	0	0	0.042844	0	0	0	0	0	0	0	0	0	0.733682	0.619698	1.09049	1.55054	1.12219	0.213698	0.271272	0.280296	0	0	1.44752	0	0
XM_123492.1	Skeletal development	0	0	0.65275	1.02208	2.88287	0.435968	0.265656	0.824421	0.634213	0.597654	0.477005	0.53922	1.30544	0.570064	1.25725	0	0	0	0	0	0	0	0	0	0	0	0	0	0	0	0	0	0.836677	0.626142	0	0.436666	1.1365	0.052127	0.077703	0	0	0.134581	0.58207	0	0	2.12021	1.81696	0
XM_147338.1	Skeletal development	0	0	0.425656	0.118517	2.38918	0.18824	0.355346	1.83396	1.60097	2.17627	1.31225	1.60524	1.30369	1.13981	0.054324	0	0	0	0	0	0	0.01505	0	0	0	0	0	0	0.267034	0	0	0	1.02309	1.11511	0	1.54869	0.875486	0	0.894905	0	1.43718	0	0.249083	0	0	1.9377	0	0
XM_127644.1	Skeletal development	0	0	1.87837	0.007834	2.32796	0	0	0.968977	1.73464	1.34501	0.160628	0.862896	1.77149	0.597123	0.502898	0	0.623019	0	0	1.72973	0.778495	0	0	0	0	1.6112	1.46375	0	0	0	0	0	1.6898	0	0	2.30242	1.30269	0.063251	0.133544	0	0.717273	0	0	0	0	2.26545	0.039786	0
XM_147081.1	Skeletal development	1.31031	0	0.578356	0	1.52793	0.190488	0	0.95645	0	0.967625	0	0.176152	0.714133	0.972195	0	0	0.184752	0	0	0	0	0	0	0	0	0.196806	0.056585	0	0.680819	0	0.098483	0	1.41073	0.661624	0.489225	2.0332	0.943634	0	0	0	0.744603	0	0	0	0.268274	1.08076	0	0.791844
XM_147083.1	Skeletal development	0	0.162427	1.00722	0.532743	0.710418	0.133849	0	0.075767	0.949088	0	0	0	0	0	0.300825	0.914995	0	0	0	0.637972	0	0	2.18684	0	0	0	0	0	0.299824	0	0.423275	0	0.338387	1.10986	0	3.77376	1.66558	0.287295	0.462623	1.43001	1.74525	0.786993	0	0	0.812788	1.41219	0.700213	1.17586
XM_132546.1	Skeletal development	0	0	0.277668	0	0.455086	0	0	0	0.158893	0.271606	0	0.283293	0.393715	0.385271	0	0	0	0.381987	0	0.113349	0.577075	0	0.11214	0.31205	0	0	0	0	0.047386	0	0	0.372746	0.10127	0.220945	0	0.234822	0.406053	0	0.443878	0.173568	0	0	0.055896	0.001453	0.535214	0.130228	0	0.133472
XM_125142.1	Skeletal development	0	0	0	1.016	1.5314	0.156079	0	0.087488	0.303471	0.321908	0	0	0.275976	0.307473	0	0	0	0.259653	0.142661	0	0.034051	0	0	0.271823	0	0.03839	0	0.433922	0.537953	0	0	0.039431	0.537502	0.45974	0	0.384256	1.98603	0.474526	0.562696	0	0.158848	0.274634	0	0	0.698212	0	0	0.469827
XM_149724.1	Skeletal development	0	0.14012	0	0	0	0.206709	0.535664	0	1.68372	0	0	0	0.7595	0	0	0	0	0.010741	0.257897	0.275728	1.23924	0	0.075201	0	0	0	2.72114	0.910902	1.13219	0.131584	3.96386	3.16456	3.7306	0.805624	0	1.76381	4.92315	4.00427	4.43339	0	0	0	0	0	0	0.171574	0.411763	0
XM_124722.1	Skeletal development	1.32258	0	0	0.393722	0.076957	0	1.19371	0.307271	1.21286	0	0.169639	0	0	0	0	0.595967	0	0	0.271319	0	0	0.298118	0	0	0	0	1.94204	1.8594	0	0	4.89524	4.03996	4.34975	0	0.505461	2.77637	2.59951	2.29591	2.30007	0.047122	0	0.383531	0	0	0	0	0.804193	0
XM_132891.1	Skeletal development	0	0	0.126843	1.61073	0.220437	0	0	1.13738	1.18573	1.03807	1.38635	1.09077	1.24674	0.628031	0	1.37512	0	0	0.334917	0.638608	0	0	0	0	0.237303	0.159008	0.284942	0.845251	0	0	2.46784	2.28855	0.674334	0	0	0	1.31222	0.389127	0	0	0.170925	0	0	0	0	0	0.008404	0
XM_132371.1	Skeletal development	0	0	0.752337	0.303651	1.3307	0	0	0.188613	0	0.511107	0.276307	0.263625	0.358311	0.706736	0	0	0	0.049794	0	0	0	0.201293	0	0	0	0	0	0	0	0	1.51383	1.38682	0.514966	0.091624	0.435428	0.387236	0.651229	0	0	0	0.846673	0	0.021883	0.532959	0.717847	0	0	0.341586
XM_130981.1	Skeletal development	0	0.924591	0.166761	0.609635	0.891246	0	0	1.81967	0.072832	0.408689	0.425494	0.691748	0.211769	0.835352	0	0	0	0	0	0	0.130972	0	0	0	0	0	0	0	0	0	1.23826	0.782105	0	0.116989	0	0	0	0	0.569658	0	0.352027	0	0	0.109044	0.651921	1.03918	1.54345	0.174343
XM_131792.1	Skeletal development	0.363793	0.084243	0	0.906811	0	0	0	0	0.16939	0	0	0.052162	0.18055	0	0	0	0.068767	0	0	0.877081	0.185192	0	0	0	0.031185	0	0	0	0	0.962209	0.527507	1.00018	0.011233	0	0	0	0.364517	1.76849	1.91213	1.66888	0	0.411966	1.61114	0	0	1.71979	1.98774	0.013698
XM_123833.1	Skeletal development	0	0	0.103427	0.497695	0.289501	0	0.180105	0	0.067236	0	0.017186	0	0.20067	0	0.221406	0	0	0	0.00537	0.037157	0	0	0	0	0.201652	0.501132	0.20797	0	0	0	1.01307	1.07528	0.491896	0.425936	0	0.225557	0.041067	0.424459	0	0.177145	0	0	0.290531	0.369986	0	1.04208	0.506168	0
XM_123851.1	Skeletal development	0	0.193661	0	0	0	0.095313	0	0	0.197153	0.641276	0.499161	0.365723	0.20624	0.149897	0.27503	0	0	0	0	0.013708	0	0	0	0	0.691624	0.46645	0.374151	1.01355	0	0	2.48629	0	0.514098	0.00889	0.122019	0	0.41053	0	0	0	0	0.391231	0.057375	1.34181	0.439236	1.87047	0.037164	0.5013
XM_124359.1	Skeletal development	0.56829	0.237993	0	0.221	0	0	0.160432	0.15046	1.05899	1.23144	0	0.089617	0	0	0	0.311863	0.414423	0	0	0	0	0	0	0	0	0.08177	0	0.040053	0	0	3.0267	1.71803	0.118586	0	0.533383	0	0	1.93306	1.6754	1.28763	0.239965	0	0	3.48677	2.00576	2.55187	1.75758	0.695576
XM_123927.1	Skeletal development	0	1.23786	0.659577	0	0	0	0.119575	1.38469	0.848084	1.09937	0	1.11881	0.359547	0.211048	0.597384	0	0	0	0	0	0	0	0	0	0	0.504128	0.372387	0.422965	0.271018	0	2.61405	0	0	0.781194	0	0	0	1.96135	2.39375	0.659647	0	1.413	0	2.86023	0.618019	0.615134	0.278909	0
XM_136129.1	Skeletal development	0	0	0	0.937245	0	0	0.311585	0	1.23092	0.505433	0.009694	0	1.03883	0.971406	0	0	2.22402	0	0	0.447224	0	0	0	0	0	0.804942	1.30825	0	0.799383	0	0	0.164754	0	1.26969	1.68857	0	0	1.07082	0.006946	0	2.43395	0.165662	0	6.44189	3.65647	3.92379	4.07963	2.31327
XM_123086.1	Skeletal development	0	0.36546	0	0.275426	0	0.022574	0.53683	0	1.03393	0.938559	0	0	1.94156	0.626981	0.299686	0	0	0.105524	0.047331	0.26633	0.239503	0.522815	0.247162	0.199445	0	1.68733	0.580551	0	1.13342	0	0	0	0	0	0	0	0	0	0	0	0.798756	0	0.487607	3.91665	2.24634	4.4068	4.06371	1.99875
XM_130459.1	Skeletal development	0	0	0	1.24445	0	0	0	1.25496	1.7115	1.21908	0	0	0.81684	0	1.66996	0	0	0	0	0	0	0	0	0	0.205906	0.974021	0.994994	0.130272	0.111036	0.863823	0	1.15098	1.13033	1.96737	0	0	0.236642	0.646773	0	0	0.379156	0	0.601878	3.30089	1.43072	2.50692	1.49064	1.08016
XM_124424.1	Skeletal development	2.86348	0	0	0	0.396758	1.43819	0.284295	0	0.841076	0	0	0.268627	0	0	1.82468	0	0.322213	0	0.446141	0	0	0	0	0.140582	0.020114	1.04883	0	0	0	1.17018	1.07391	1.68036	1.78657	0.597245	0	0.31083	0.413474	0	0	0	0	0	0.597261	3.65881	2.06345	3.3136	3.64249	0.64696
XM_134053.1	Skeletal development	0	0	0.276442	0.392207	0.767692	0.033369	0.664665	1.17491	0.3964	1.12419	0.188622	0.213204	0.696896	0	0.612192	0	0	0	0	1.02831	0.279224	0	0	0	0.6205	1.05838	0.644512	0.689171	0	0	1.71219	1.75722	0	0	0	0.209202	0.110961	0	0	0	0.103856	0	0	3.0557	0.668927	1.56946	0.582399	0
XM_122108.1	Skeletal development	0	0	0	0	0.446895	1.23857	1.30845	2.0027	1.4525	1.05738	0.575301	1.09442	1.02137	0.38863	1.02455	0	0	0	0	0	0	0	0	0.280429	0	1.52574	0.807211	0	0.996301	0	0.988986	1.01575	1.15138	0.6268	0	0.312946	0	0.133395	0.007526	0	0	0	0	2.41568	0.847316	2.98134	1.88341	1.11286
XM_143612.1	Skeletal development	0	0.169675	0	0	0	0	0.697048	0.643556	0	0	0.502468	0.238335	0	0.433908	1.11197	0	0	0.652165	0.175071	0	0	0.452039	0	0.818526	0	0.602473	0	0	0.440616	0.090074	0.254418	0	0.299418	0.378127	0	0	0.448395	0.022133	0	0	0.283405	0	0	1.28082	0.649696	1.62669	2.0247	0.227341
XM_132204.1	Skeletal development	0	0	0	0.834671	0.403509	0	0	0.693436	0.272262	0	0	0.383315	0.257916	0	1.00536	0.028512	0.059803	0	0.995021	0	0	0	0	0	0	0.121872	0	0	0.324151	0	0	0	0	1.5164	0	0.411955	0.636161	2.56021	1.56589	1.28369	1.4811	0	0	2.02427	2.052	2.95161	2.01361	1.43973
XM_122937.1	Skeletal development	2.69721	0	0.207853	0	0	0.15126	0.370662	2.14831	1.30225	2.4458	0	0.653795	0.069445	0.923886	0	0.489097	0	0	0	0	0	0	0	0	0	0	0	0	0.297552	0	0	0	0	0.280059	0.026254	0	0	3.36236	3.38849	2.14129	1.08143	0	0.365653	1.92581	0.852438	1.5751	1.57811	0.744827
XM_122009.1	Skeletal development	1.55957	1.49724	0	0.215105	0.095558	0.118143	0	1.3638	0.641036	0.573828	0	0	0.819579	0.849623	0	0	0	0	0	0	0	0	0	0.528213	0	0	0	0	0	0	0	0	0	0.768311	0	2.83153	0.064327	1.29649	0.896735	0.007473	0	0.318834	0.658944	2.29954	0.534505	1.47662	1.3914	0.275754
XM_124521.1	Skeletal development	2.26752	0.226717	0.348672	0.317976	0.641741	0.17117	0.206883	0.158862	0.697228	0.60743	0.643539	0.657968	0.512285	0.195431	0.325083	0.240555	0	0	0	0	0	0	0	0.034511	0.723998	1.11323	0.43784	0.60482	0	0	0	0	0	0.090588	0	0.222411	0	0	0	0	0	0	0	1.01289	0.137104	1.05814	0	0
XM_122925.1	Skeletal development	1.1392	0.259658	0.197805	0.180038	1.24642	0.03243	0	0.615169	0	0.34232	0	0	0	0	0.129074	0	0.042884	0	0.7406	0	0	0	0	0.119707	0.835545	0.712902	0.908844	0.88338	0	0	0.689111	0.335792	0	0.644159	0	0	0	0.118203	0.238728	0.133842	0	0	0.129365	1.17185	0	0.913455	0.743667	0
XM_124897.1	Skeletal development	0	0	0	0.057709	0	0.044594	0	0	0	0	0	0	0	0	0.114366	0.770597	0.360655	0.657775	0.863108	0.376875	0.273413	0.11884	0.587605	0	3.67467	2.60054	2.67407	2.65509	0.361051	1.14659	0.925144	0.125862	0	0	3.74496	1.27102	0	0.073744	0	0.182186	0	0.899071	0	0	0	0	0	0
XM_125879.1	Skeletal development	0.464508	0	0	0.226014	0	0	0	0	0	2.31941	0.107244	0.316022	1.47396	0	0.22712	0.190321	1.19725	0	0.226243	0	0	0	0	0	3.18553	3.26721	2.61151	2.80748	0.541169	0	0.281793	0	0.11075	0	3.17633	1.12997	0	0	0	0	0.168517	0.529409	0	3.56844	1.85847	0.983182	0	0
XM_133976.1	Skeletal development	0	0	0	0	0	0	0	0	0	0.18603	0.371462	0.201788	0	0.484577	0.194101	0.570028	0	0.554433	0.600816	0.858981	0.698207	0.252284	1.1971	0.226883	1.77804	2.16808	3.76507	2.91329	0.447295	0	3.08669	3.68825	0	0	0	1.02736	0.459637	0	0	0	0	0	0	1.91102	0.933319	2.69952	0	0.069742
XM_123964.1	Skeletal development	0	0.054546	0.36542	1.19063	0.176428	0.250666	0.02688	0.540238	0.484566	0.327424	0	0	0.644537	0	0	0	0	0	0	0	0	0	0	0	1.96731	1.88611	1.91695	2.04343	0.161213	0	1.45866	3.08897	1.37747	0.735918	0.059305	0	0	0.060885	0.315095	0	0	0	0	1.77666	0.316901	1.08614	0.386994	0
XM_136024.1	Skeletal development	0.077691	0	0	0	0	0	0	2.04355	1.88897	1.43373	1.0421	1.65883	1.38894	0.215878	0.208544	0	0	0	0	0	0.344275	0	0.481896	0.17402	3.3049	2.49962	2.14751	3.04029	1.49534	2.76785	2.98135	3.4412	0.134532	0.107995	0	0	0.2278	0	0	0.630477	0	0.849373	0	0.461251	0	0	0	0
XM_127343.1	Skeletal development	0	0	0.124887	0	0	0	0	0	0.177952	0.568426	0	0	0	0.247473	0	0.75955	0	0.088056	0	0	0.279344	0.091297	0.324536	0.7041	0.974274	0.846852	0.706487	1.69611	0.811269	0.499046	0.231692	0	0.9427	0.344448	0	0	0	0.379123	0.506196	0.310906	0	0.433111	0	0.49873	0.171531	0.021154	0	0.095542
XM_122553.1	Skeletal development	0	0	0	0	0	0.189477	0.090426	0	2.29135	2.33839	0.829117	1.89637	0	0	0.137864	0	0	0	0	0.389169	0.198249	0	0.178068	0	2.40169	1.38821	1.53409	2.01898	0.046117	0	1.18824	1.62737	1.44105	0.585669	0	0	0.345346	0	0	0	0.718553	0	0	3.67515	1.43465	0.218561	0	0
XM_124531.1	Skeletal development	0	0	0	1.24092	0.397632	0.497459	0.45749	0	1.39497	1.56958	0	0.332921	0.465069	0	0	0	0.166357	0.195265	0	0.113333	0	0	0	0	2.36218	2.36727	2.78715	2.10377	0.524867	0	0	0	2.67543	0	0	0.803171	0.640588	0	0	0	0.025588	0	0	3.83337	1.3479	1.75815	0	0.049772
XM_123718.1	Skeletal development	0	0	0.175102	0.061836	1.24184	0	0	1.05479	1.5231	1.36346	0.295673	0.747409	1.49192	0.24414	0	0	0.714171	0	0	0	0	0.98375	0	0	1.88311	2.7779	3.05453	1.52804	1.61689	0	1.35558	1.10918	2.33058	0	0	1.16399	1.29868	0.192957	0	0	0.609086	0	0	2.29169	0.190478	0	0	0
XM_136212.1	Skeletal development	0	0.046228	0	0	0.77138	0	0	0.315865	0.315778	1.21349	0.064055	0.841553	0.641637	0.904813	0.924961	0	0	0.021527	0	0.013825	0.090866	0	0	0	1.80647	1.73009	1.51886	1.90914	0.243791	0.440858	0	0	0.897639	0.665153	0	0.04079	0	0	0	0	0.097397	0	0	1.21732	0.525892	0.569203	0	0.26883
XM_122394.1	Skeletal development	0	0	0.492463	0	1.44747	0	0.902945	2.5245	1.74974	1.46637	0.27251	0.7548	1.01125	0.411639	1.12471	0	0	0	0	0	0	0	0	0	3.49811	3.25267	3.32684	3.60911	2.08072	0	0.777662	0	0.728968	1.09443	0	0.260253	0	0	0	0	0	0	0	1.80965	0.714109	3.22478	0.796949	0.758276
XM_147284.1	Skeletal development	0	0.391948	0	0	0	0	0.34641	2.32796	3.97324	0.922016	0	0	0	0	0	1.60273	2.15677	0.571955	0.480453	1.64444	2.61246	0.800781	1.69705	0	2.86435	3.25987	2.88759	2.8939	0.863808	0.078943	0	0	0	0	0	0	0	0	0	0	0	0	0	0.342162	0.822743	3.28449	0	1.95896
XM_125935.1	Skeletal development	0	0.256962	0	0	0	0.274562	0.524065	0	0	0	0	0	0	0.381335	1.6333	0.720571	0	0.950182	1.271	1.04424	1.16829	1.24296	1.75507	0.91924	1.9452	0.991882	1.507	1.57801	0	0	0	0	0.861496	0.303958	0	0	0	0	0	0	0	0	0	0.948894	0.134681	0.922687	1.09805	0
XM_126560.1	Skeletal development	0	0	0	0	0	0	0	0.778972	0.994994	0.921421	0	0	1.22701	1.66316	0.671599	0	0	0	0.517278	0.675497	0.852848	0.47621	0.814709	0	1.22113	1.18103	1.28345	0.722146	0	0	0	0	0.764272	0	0	0	1.22721	1.20406	1.30361	0	0.463579	0.596327	1.41099	1.6907	0.012155	0	0.257796	0
XM_122566.1	Skeletal development	0	0	0	0	1.81907	0	0.127915	0	0	0.6424	4.07552	4.29785	3.77892	2.93005	0	0	0	0	0	0	0	0	0	0.481823	2.02894	2.39631	2.41017	1.79176	0.627282	0	1.9952	1.97125	0	0	0	0	0.505745	1.59622	1.78768	1.10021	0	4.01445	3.85329	1.83749	0.87635	0	0.559519	0
XM_134891.1	Skeletal development	0	0	0	1.33284	0	0	0.281169	0.352577	0.48321	1.14594	0.075132	1.29097	1.48714	1.52292	0.637326	0	0.266733	0	0	0.30204	0	0	0.110466	0.593112	0.304274	0.999795	0.886642	0.947449	0	0	0.924261	0	0	0	0	0	0	1.43279	1.54506	0	0	1.09997	0	0.317874	0	0	0.661229	0
XM_124403.1	Skeletal development	0.167976	2.17658	0	1.76512	0	0.595755	1.48528	0.003644	0	3.35487	0	0	4.87228	4.41503	0	1.43696	0	0.183856	0.351379	0.140469	0	0	0.136896	0.907186	0	4.80587	2.68931	0	3.22471	0	0	0	0	0	0	0	0	0.348814	0	1.28859	0.025785	0	0.314869	0	0	0	3.46624	0
XM_124337.1	Skeletal development	0	0	0	0	0	0	0.558072	0	0	1.62785	0	0	2.65767	1.77454	0.574856	0.145775	0.077007	0.979055	0.889511	1.2497	0.977886	0.012965	0.993657	0.915222	0.620206	2.93643	2.91684	0	2.67496	0.582903	0	2.83013	0	0.814496	0	0	0.689737	0	0	0	0	0	0	2.32212	0.61076	0	3.65083	0
XM_123875.1	Skeletal development	0.471115	0	0.9527	0	0	0	0.053777	0	0	0.44041	0	0	1.65868	1.46149	1.66463	1.82846	0	0	0.276482	0	0	0.637666	0	0.061181	0.235808	2.97414	3.11756	0	1.77895	0	0	0.135993	0	0	0	0	0.539205	0.631942	0.973378	0.218459	1.28065	0	0	2.52878	0.103989	0	0	0.007616
XM_123917.1	Skeletal development	2.02494	0.033393	0.116845	0.078575	0	0	0	0	0.267906	0.083736	1.43834	0.339771	0.969024	0.799021	0	0.629764	0.301249	0	0	0	0	2.23241	0	0.004194	0.287155	1.52096	2.10333	1.31585	0.397858	0	0	0.047696	0	0.299847	0.776186	0	0	0	0	0	0.648213	2.5	0	0	0	0	0	0
XM_123824.1	Skeletal development	0.981908	0.119889	0	0.658726	0	0.387681	0.504469	0.55124	0	0	0.312389	0	0	0	0.667833	0	0.227711	0	1.13408	1.61953	0	0.614103	0.782374	0	0.385449	0.384053	0	0	0	0	1.26584	0	1.23388	1.02548	0.128037	0.418654	0	0.838725	0	0	0	0	0.8217	0	0	0.699671	1.05126	0
XM_124358.1	Skeletal development	0.225615	3.71895	0	4.13188	0	3.95968	3.85937	0	0.742331	0.398497	0	0	0	0	0	0	0.641497	0	1.31556	0	0	0	0.036228	0	0	0.001528	0	0	0	0	1.60308	1.68923	0	0	0.299239	0	0.809312	1.19305	1.41369	1.76273	1.11637	0.625202	0.704479	0	0.255262	0	0.050882	0.616021
XM_136139.1	Skeletal development	0	0.766432	0.786434	0.714359	0.440714	0.90158	1.34968	0	0.031761	0.391534	0	0.562752	0.541411	0.346146	0.265781	0	0	0	0	0	0	0	0	1.59314	0.451801	0.501242	0.229952	0.688001	0	0	0	0	0.346184	0	0	0.154	0	0.845525	1.11695	0	0	0.088209	0	1.34028	0.275138	0.611423	0.265155	0
XM_133254.1	Skeletal development	0.708174	0.454098	0.232488	0.718402	0	0.510684	0.421476	0	0	0	0.347034	0.185293	0.136022	0	0	0.558323	0.328992	0.311791	0.096482	0	0	0	0	0.246349	0	0.113168	0.518353	0.120442	0.264143	0	0	0	0.071459	0	0	0	0	0.028942	0.484237	0	0	0	0	0.627429	0	0.321723	0.664105	0
XM_130022.1	Skeletal development	0	0.043933	0.174252	0.90518	0.042407	1.17333	1.11769	0	0	0	0.232801	0.159062	0.381486	0	0.418336	0	0	0	0.069932	0.070413	0	0	0	0.069726	0.564726	0.785097	0.664291	0.254574	0	0	0	0.063698	0.617054	0.181047	0	0.077307	0.007455	0	0	0.440088	0	0.147857	0	0.551578	0	0	0	0
XM_123826.1	Skeletal development	1.81316	0	0	0	0.690435	1.11064	0.951247	0.624762	0	0.073603	0.017188	0	1.7157	0.834787	1.15769	0.359175	0.080289	0	0.810078	0	0	0.165718	0	1.05089	1.58473	1.24376	0.673192	0.107766	0	0	0	0	0.651201	0	0.224369	0.066287	0	0.488413	0	0	0	0	0	1.56548	0	0	0.146017	0
XM_140397.1	Skeletal development	0	0	0	0	0	0	0	0	0	0	0	0	0	0.276573	1.21765	0.511963	1.11919	2.23121	3.60245	0.964552	4.47638	4.07134	3.13448	0.729686	0	0.04655	0.324109	0	1.33304	1.15852	0	0	0	0	0	0.137479	0	0	0.253859	0.502279	0.219684	0.00659	0	0	0.784156	0.163709	0.14497	0.746196
XM_136308.1	Skeletal development	0.059324	0	0	0	0	0.087172	0	0.332738	0	0	0	0	0	0.230827	0.275449	0	0.513575	1.07005	0.068566	0.108884	1.58048	1.70377	0.868716	0.230583	0.089396	0.078768	0	0	0.805522	0.621386	0.147038	1.01963	0.174425	0.640461	0	0	0.487691	0	0	0	0	0	0	0.171177	0.598872	0	0.090112	0.788834
XM_123396.1	Skeletal development	0	0.693966	0.490914	0.479392	0	0.239455	0	0	0	0	0	0	0.508989	0.199602	0.321413	0	0.161527	0.687916	1.0704	0.614738	0.812273	1.32476	1.49376	1.09885	0.046195	0.284312	0.77619	0.224816	0	0	0	0.656034	0	0.139491	0	0.768363	0.284134	0	0	0	0	0	0	0.305451	0	0.259089	0.253526	0
XM_136132.1	Skeletal development	0	0	0.415274	0.84366	0.476641	0.299907	1.01024	0.438656	0.391592	0	0.009818	0.636258	0.687443	0	0.513254	0	0.520455	0.541577	1.15351	0.853524	0.18105	0	0.490307	1.87972	0	0.846862	0	0	0	0	0	0	0	0	0	0	0	0.156018	0	0	0	0.783404	0.289002	0.079265	0	0.300874	0.116244	0
XM_123003.1	Skeletal development	0	0	0.096916	0.094869	0	0.95107	1.92292	0	0	0	1.84953	1.0404	0.955648	0.66231	1.34312	0.026488	0.490311	0.607916	1.09029	0.505523	0.639308	0.427113	0.591303	1.47201	1.06005	0.549457	0.75813	0.775224	0	0	0	0.946465	0	1.18793	0	0.42939	0	0	0	0	0	0	0	0	0	0.165795	0	0
XM_124383.1	Skeletal development	0	0	0.539881	0	0.697127	1.78465	1.73765	0.985958	1.73325	1.69386	2.47732	2.1032	1.38268	1.46015	0	0	0.941473	1.43531	2.00911	0	0.588059	1.05129	0.853708	0.883826	0	0	0	0	0	0	0.120073	1.3978	0.667037	0	0	0	0.933041	0	0	0	1.09832	0	0	0	0.638485	0	0	0.337987
[truncated: 7 more columns]
