# Supplementary material for: The functional landscape of mouse gene expression
Source: J Biol. 2004 Dec 6;3(5):21. doi: 10.1186/jbiol16 (PMC549719; doi:10.1186/jbiol16)
Supplement: Additional data file 16 — Figure 7 data [file jbiol16-s16.txt]

superGO category	gene names	Kidney	Liver	Adrenal	Lung	Aorta	Heart	Skeletal Muscle	Skin	Digit	Snout	Tongue	Tongue surface	Trachea	Thyroid	Eye	Olfactory bulb	Brain	Striatum	Cortex	Cerebellum	Hindbrain	Spinal cord	Midbrain	Trigeminus	E10.5 Head	E14.5 Head	Embryo 12.5	Embryo 9.5	Embryo	ES	Placenta 9.5	Placenta 12.5	Uterus	Ovary	Testis	Epididymus	Prostate	Colon	Large intestine	Small intestine	Pancreas	Stomach	Salivary	Teeth	Mandible	Femur	Knee	Calvaria
(monovalent) metal ion transport	XM_144094.1	1.446293	0.129955	0.156182	0	0.953468	1.052188	0.829892	0	0.495372	0.548684	1.034704	1.230166	0.466174	0	0	0	0.258505	0	0	0.047018	0	0	0	0.35124	0	0.126587	0.946315	0.127161	0	0	0.944645	0.605568	0	0	0	0	0.235629	0.346843	0.852737	1.382554	0	0	0	0	0	0.710522	0	0
(monovalent) metal ion transport	XM_122790.1	1.441561	0.000497	0.008665	0	0.878062	0.858781	0.779225	0	0.42465	0.160351	1.22584	1.107603	0.297495	0	0	0	0.225554	0	0	0	0	0	0	0.029926	0	0.342581	0.971006	0.11298	0	0	0.483306	0.038775	0	0	0	0.18396	0	0.651404	0.845673	1.230704	0	0.870273	0	0	0	0.454607	0	0
(monovalent) metal ion transport	XM_139502.1	0.03754	0	0	0	0.532864	0.087014	0.279503	0	0	0.606849	0	0.836211	0.204005	0.01941	1.253387	1.89696	1.395327	1.413813	1.724083	1.062823	1.488917	1.157787	2.160839	1.034633	0	0.659733	0.22209	0	0.326884	0	0	0	0	0	0	0.230733	0	0	0	0	0.54866	0.841557	0	0	1.550097	0	0	2.147799
NTP metabolism	XM_122790.1	1.441561	0.000497	0.008665	0	0.878062	0.858781	0.779225	0	0.42465	0.160351	1.22584	1.107603	0.297495	0	0	0	0.225554	0	0	0	0	0	0	0.029926	0	0.342581	0.971006	0.11298	0	0	0.483306	0.038775	0	0	0	0.18396	0	0.651404	0.845673	1.230704	0	0.870273	0	0	0	0.454607	0	0
NTP metabolism	XM_144094.1	1.446293	0.129955	0.156182	0	0.953468	1.052188	0.829892	0	0.495372	0.548684	1.034704	1.230166	0.466174	0	0	0	0.258505	0	0	0.047018	0	0	0	0.35124	0	0.126587	0.946315	0.127161	0	0	0.944645	0.605568	0	0	0	0	0.235629	0.346843	0.852737	1.382554	0	0	0	0	0	0.710522	0	0
NTP metabolism	XM_128696.1	1.064165	0	0	0	0.627117	1.03966	0.535327	0	0.017315	0.22708	0.719824	0.637223	0.253194	0	0	0	0.925082	0	0.248985	0.021747	0	0	0	0.429124	0	0	0.785695	0.141438	0	0	0.537451	0.336779	0	0	0.244635	0.037143	0.070196	0	0.480129	0.656571	0	0	0.216665	0	0	0.727522	0	0
oxidative phosphorylation	XM_122790.1	1.441561	0.000497	0.008665	0	0.878062	0.858781	0.779225	0	0.42465	0.160351	1.22584	1.107603	0.297495	0	0	0	0.225554	0	0	0	0	0	0	0.029926	0	0.342581	0.971006	0.11298	0	0	0.483306	0.038775	0	0	0	0.18396	0	0.651404	0.845673	1.230704	0	0.870273	0	0	0	0.454607	0	0
oxidative phosphorylation	XM_144094.1	1.446293	0.129955	0.156182	0	0.953468	1.052188	0.829892	0	0.495372	0.548684	1.034704	1.230166	0.466174	0	0	0	0.258505	0	0	0.047018	0	0	0	0.35124	0	0.126587	0.946315	0.127161	0	0	0.944645	0.605568	0	0	0	0	0.235629	0.346843	0.852737	1.382554	0	0	0	0	0	0.710522	0	0
ATP synth. coupled proton transport	XM_122790.1	1.441561	0.000497	0.008665	0	0.878062	0.858781	0.779225	0	0.42465	0.160351	1.22584	1.107603	0.297495	0	0	0	0.225554	0	0	0	0	0	0	0.029926	0	0.342581	0.971006	0.11298	0	0	0.483306	0.038775	0	0	0	0.18396	0	0.651404	0.845673	1.230704	0	0.870273	0	0	0	0.454607	0	0
ATP synth. coupled proton transport	XM_144094.1	1.446293	0.129955	0.156182	0	0.953468	1.052188	0.829892	0	0.495372	0.548684	1.034704	1.230166	0.466174	0	0	0	0.258505	0	0	0.047018	0	0	0	0.35124	0	0.126587	0.946315	0.127161	0	0	0.944645	0.605568	0	0	0	0	0.235629	0.346843	0.852737	1.382554	0	0	0	0	0	0.710522	0	0
nucleotide biosynthesis	XM_122790.1	1.441561	0.000497	0.008665	0	0.878062	0.858781	0.779225	0	0.42465	0.160351	1.22584	1.107603	0.297495	0	0	0	0.225554	0	0	0	0	0	0	0.029926	0	0.342581	0.971006	0.11298	0	0	0.483306	0.038775	0	0	0	0.18396	0	0.651404	0.845673	1.230704	0	0.870273	0	0	0	0.454607	0	0
nucleotide biosynthesis	XM_144094.1	1.446293	0.129955	0.156182	0	0.953468	1.052188	0.829892	0	0.495372	0.548684	1.034704	1.230166	0.466174	0	0	0	0.258505	0	0	0.047018	0	0	0	0.35124	0	0.126587	0.946315	0.127161	0	0	0.944645	0.605568	0	0	0	0	0.235629	0.346843	0.852737	1.382554	0	0	0	0	0	0.710522	0	0
coenzyme/prosth group metablsm	XM_122790.1	1.441561	0.000497	0.008665	0	0.878062	0.858781	0.779225	0	0.42465	0.160351	1.22584	1.107603	0.297495	0	0	0	0.225554	0	0	0	0	0	0	0.029926	0	0.342581	0.971006	0.11298	0	0	0.483306	0.038775	0	0	0	0.18396	0	0.651404	0.845673	1.230704	0	0.870273	0	0	0	0.454607	0	0
glycolysis/carbohydrate metab	XM_151473.1	0.236438	0	0	0	0.082222	0	0.102667	0.805754	0	0	1.026598	0	0	0.177912	0.736217	0	0	0	0.368628	0.459712	0.35468	0.689154	0.361827	0	0.176936	0	0	0	0	0	0.269646	0	0.770293	0.855847	0	0	0	0.140023	0.044137	0	0	0.259253	3.020511	0	0.46126	0.056274	0.27867	0.344227
glycolysis/carbohydrate metab	XM_154881.1	0	0.175021	0	0.364701	0	0.20603	0.242321	0.352039	0	0.281891	0.733687	0	0	0	0	0.0439	0	0	0.603142	0	0	0.63947	1.234413	0	0.00364	0.17642	0	0	0.311942	0.238881	0.38987	0	0	0.482952	0.272759	0	0	0	0	0	0	0.280476	2.048309	0.484407	0.573804	0	0.473742	0.677675
glycolysis/carbohydrate metab	XM_157329.1	0	0	0	0.528219	0.542171	0.665189	0.769233	0.765336	0.031608	0.602854	0.994169	0.285028	0	0.226134	0	0	0.381266	0	0.883577	0.330481	0	0.753713	0.648032	0	0	0	0	0	0	0	0	0	0.110008	0.363154	0	0	0	0	0	0.438621	0.377427	1.029807	2.701357	0	0.972655	0.145205	0	1.824694
glycolysis/carbohydrate metab	XM_151048.1	0.19902	0.001938	0	0	1.293824	0.42975	0.313708	0.472731	0	0	1.050031	0.731238	0.041366	0	0.34776	0	0	0	0.253284	0	0.148219	0.459478	0.605701	0	0	0.180747	0	1.355092	0	0	0	0	0	0	0.437358	0	0	0.330872	0.036774	0.297295	0	0.489962	2.253322	0	0	0	0	0
glycolysis/carbohydrate metab	XM_155748.1	0.806466	0.047747	0	0	1.200553	0	0.242237	0	0	0	1.270779	0.674478	0	0.363171	0.654025	0.425765	0.424254	0	0.288696	0.218904	0	0.932837	0	0	0.386898	0.183684	0	0	0	0	0	0	0.871442	0.576939	0	0	0	1.385972	0	0.329458	0	0.694121	1.480687	0.092784	0.451071	0	1.00956	0.002522
glycolysis/carbohydrate metab	XM_163035.1	0	0	0	0	0.692863	0	0	0.0059	0	0	1.089821	0.319148	0	0	0.469582	0	0.46973	0	0.245284	0.795932	0.253918	0.86637	0.595012	0	0	0.014174	0	0	0	0	0	0	0.458795	0.485669	0.393319	0	0	0.584247	0.409569	0.125879	0	0.350384	1.214405	0	0	0.132736	0.101758	0.245213
glycolysis/carbohydrate metab	XM_165357.1	0	0	0	0.168864	0	0.424964	0.299538	0	0	0	0.468575	0	0	0	0.197981	0.590193	0.328699	0	0.532978	1.225899	0	1.640089	0.772188	0	0.094482	0	0	0.086685	0.325809	0.447598	0.270537	0	0.452949	0.76079	0	0	0	0.614649	0	1.077377	0	1.049527	1.637117	0	0	0.577149	0	0
glycolysis/carbohydrate metab	XM_138699.1	1.991621	0	0	0	1.10212	0.243886	0.107645	0.120929	0	0.217483	1.228002	0	0	1.449454	0	2.783016	0.994328	0	0	0	0	2.711432	0.295749	0	0.368565	0.011203	0	1.044108	0	0	1.038335	0	0	0	0.417463	0	0	0	0	2.519973	0	0.685466	0	0	0	0.028691	0.613125	0.102919
glycolysis/carbohydrate metab	XM_128135.1	1.490281	0	0.217091	0	1.530099	0.703474	0.525526	0.258143	0	0.150479	0.837231	0	0	0.043052	0	0	0.327932	0	0.489585	0	0	0	0	0	0.353982	0.314239	0.352459	0.594914	0	0.503084	0.740462	0.611008	0	0	0.094404	0	0	0.59451	0.835805	0.662465	0	0	1.183321	0	0	0.75008	0.498352	0
glycolysis/carbohydrate metab	XM_132727.1	1.69499	0	0.162773	0	0.451133	0.232892	0.223711	0	0	0	0	0.561392	0	0	0.011026	0	0.699662	0.466078	0.761554	0.21524	0.096451	0	0	0.003581	0.67819	0.452565	0.538483	0.920898	0	0.692729	1.034904	0.59895	0	0	0	0	0	0.512415	0.773165	1.136867	0	0	0.351727	0	0	0.020225	0	0
glycolysis/carbohydrate metab	XM_132913.1	0.966272	1.637745	0	0	0.085557	0	0	0	0.287923	0.118727	0	0.467223	0.201175	0	0	0.117797	0	0	0	0	0	0	0	0	1.2364	0.717285	0.730386	1.084585	0.119767	0.306023	1.681131	1.716421	0.35495	0	0	0.534524	0.633842	0.973051	0.885895	2.462176	0	0.942509	0.213927	0.102172	0	0.541472	0.506078	0
glycolysis/carbohydrate metab	XM_132962.1	1.21973	0.08468	0.339796	0	0.807751	0.779149	0.344639	0	0	0	0.749014	0.589104	0.10416	0	0	0	0	0	0	0	0	0	0	0	0.669084	0.604781	0.814498	0.932416	0	0.131765	0.861744	0.540616	0.299335	0.25451	0	0.09053	0.019541	0.913152	0.733696	1.436949	0	1.068519	0.308784	0	0	0	0	0
glycolysis/carbohydrate metab	XM_125568.1	0.899393	0.026457	0.533682	0	0.465864	0.727855	0.63261	0	0.245855	0.087018	1.361247	0.878902	0.361152	0	0	0	0	0	0.289548	0	0.143132	0.232538	0.355333	0.330064	0.591082	0.28285	0.255284	0.519121	0	0	0.540641	0	0	0	0	0	0	1.281439	1.400807	1.34242	0	0.45277	0.082257	0	0	0	0	0
glycolysis/carbohydrate metab	XM_133087.1	1.430713	0.017423	0.117404	0	0.964876	1.340862	1.54521	0.666055	0.119048	0.401257	1.044581	1.50634	0.552035	0.410003	0	0	0	0	0	0	0	0	0	0.248115	0.510058	0.331995	0.529263	0.405085	0	0	0.387673	0.124814	0	0	0	0	0	1.28366	0.994537	1.506237	0	0.34992	0.823589	0	0	0	0	0
glycolysis/carbohydrate metab	XM_122022.1	1.627654	0.964725	0	0	0.839346	0.878355	1.064242	0	0.330695	0.50329	1.421614	0.974794	0.650022	0	0	0	0	0.140092	0.442929	0.213224	0.117752	0.024187	0	0.465078	0	0	0.093617	0	0	0	0.776077	0.348788	0	0	0.051388	0.372777	0	0.659709	0.795335	1.502005	0	0.596312	0.389885	0	0	0	0	0
glycolysis/carbohydrate metab	XM_129724.1	1.050585	0.155133	1.302337	0.423147	0.826202	0.799013	0.470262	0.757443	0.325744	0	0.733541	0.377284	0.64333	0	0.031441	0	0	0	0.245619	0	0	0	0	0	0	0	0	0	0	0	0.747029	0.525007	0	0.04963	0.035287	0	0	1.230545	0.69932	1.723051	0	0.692727	0.173774	0.31221	0	0	0	0
glycolysis/carbohydrate metab	XM_126382.1	0.151344	0.531613	0.474868	0	1.201551	0.723496	0.955684	0	0.053518	0.036322	0.410434	0.406716	0.275342	0	0	0	0	0	0	0	0	0.384152	0.148358	0	0.561657	0.110406	0.025089	0.01924	0	0	0.133808	0	0.373093	0	0	0.119906	0	0.298125	0.089885	1.128164	0	0.308436	0	0	0	0	0	0
glycolysis/carbohydrate metab	XM_138016.1	0.792947	0.215379	0	0	0.233619	2.17299	1.66059	0.69183	0	0	1.552556	0.837819	0	0	0.036068	0	0.283129	0	0	0.193254	0	0.216845	0.576799	0.141003	0	0.58318	0.331452	0	0.924266	0	0	0	0	0	0.745705	0.189976	0	1.091286	0.24483	0.913015	0	0.817689	0	0	0	0	0	0
glycolysis/carbohydrate metab	XM_127151.1	0	0	0	0	1.579267	1.122137	2.131625	0.883047	0.870368	0.265853	1.663594	1.660057	1.070727	0.451885	0	0	0	0	0.354388	0.452315	0.207436	0	0	0.479907	0	0	0	0	0	0.030937	0	0	0	0	1.380422	0.507535	0	1.375413	1.234909	1.773078	0	0.558971	0.652459	0	0	0.405872	0.640751	0
glycolysis/carbohydrate metab	XM_128627.1	0.470906	0.204914	0	0	0.825461	1.294354	0.963483	0	0	0	1.364069	0.758019	0.605071	0	0.024173	0	0	0.117815	0.499291	1.250914	0.611787	0.247268	0.072769	0.925446	0	0	0	0	0	0	0.10099	0	0	0	1.073534	0.047507	0	1.085653	0.930286	0.991263	0	0.727208	0.511492	0	0	0.177612	0	0
glycolysis/carbohydrate metab	XM_130639.1	0.09958	0.401096	0.451928	0.531793	0.420393	1.795588	1.109778	0.380099	0	0.066771	1.367773	0.804356	0.877042	0.460166	0.19125	0	0	0	0.354372	0.262639	0.264907	1.061067	0.374387	0	0	0	0	0	0	0	0	0	0	0	0	0.039119	0	1.345054	0.335166	0.313544	0	0.927494	0.975232	0.476155	0	0	0	0
glycolysis/carbohydrate metab	XM_134560.1	0	0.571206	0.315318	0	1.00593	0.87225	0.718147	0.124815	0	0	0.81744	0.652225	0.467763	0	0.217176	0	0	0.064993	0.241023	0.040136	0	0	0	0.04506	0.079348	0.453648	0.37086	0	0	0	0.04076	0.211671	0	0	0	0	0.165168	0.866495	0.68416	0.388331	0	1.138058	0.567181	0	0	0	0	0
glycolysis/carbohydrate metab	XM_130246.1	0.019143	0.208291	0.097028	0	1.045158	1.457915	1.13567	0.09358	0	0	1.190359	1.365051	0.729344	0	0	0	0	0	0.315608	0	0	0	0	0.280669	0.010128	0.356711	0.618453	0	0	0	0.569019	0.101523	0	0	0.440818	0.283038	0.069496	0.853463	0.858622	1.098231	0	1.224149	0.752134	0	0	0	0	0
glycolysis/carbohydrate metab	XM_128594.1	0.335375	0.428576	0	0	1.547131	1.75573	1.213691	0	0	0.319159	2.004722	1.492712	0.938004	0	0.023667	0	0	0.291654	0.719122	0.57593	0	0	0.167738	0.470615	0	0	0	0	0	0	0	0.372006	0	0	0	0	0.164683	0.692693	0.511317	1.190197	0	1.104035	1.254958	0	0	0.545551	0.618181	0
glycolysis/carbohydrate metab	XM_125579.1	0.909702	0	0.87724	0	1.576512	1.443093	0.56928	0	0.07808	0.675296	1.387294	0.859199	0.358262	0	0.30276	0	0	0	0.515932	0	0.272801	0	0.311281	0.562575	0	0	0	0	0	0	0.358828	0.424466	0.436146	0.443902	0	0	0	1.023736	0.986084	1.272764	0	1.024996	0.822304	0.487784	0	0	0	0
glycolysis/carbohydrate metab	XM_124208.1	1.376241	0.844636	1.317771	0	1.883692	1.804811	1.42293	0.082784	0	0.267172	2.191795	1.585814	0.95592	0.623751	0.246585	0	0	0	0	0	0	0	0	0.625595	0	0	0	0	0	0	0.833503	0.041857	0.180999	0.248353	0	0.143928	0.011612	0.797421	0.805973	1.572961	0.134712	0.76244	0	0.469062	0	0	0	0
glycolysis/carbohydrate metab	XM_134301.1	1.313774	0.827578	0.845242	0	1.203627	1.716161	1.836598	0.678732	0.202062	0.192321	2.137717	1.534862	1.059395	0.183378	0	0	0	0	0.254334	0.276351	0	0	0	0	0	0.13737	0	0	0	0	0.37953	0	0	0	0	0.082876	0.300014	0.845555	0.264849	1.051152	0	1.305579	1.290718	0	0	0.104975	0	0
glycolysis/carbohydrate metab	XM_123953.1	0.430458	0	0.619425	0	1.249492	1.388326	1.245199	0	0	0	0.926535	1.028737	0.668281	0	0.178411	0	0	0	0.095426	0	0.051742	0.055962	0	0.633189	0.30939	0.299461	0.218601	0.096939	0	0	0.065729	0.433372	0.011394	0	0	0	0	0.438979	0.331318	0.513598	0	0.589193	0.191967	0	0	0	0	0
glycolysis/carbohydrate metab	XM_127814.1	0.744015	0	0.169908	0	0.811486	0.964835	1.279475	0	0.147373	0.128823	0.925746	1.209487	0.531346	0.07065	0.2476	0	0.349667	0.463029	0.569098	0.201854	0.323785	0.099793	0.174986	0.720745	0	0.027741	0.027016	0	0	0	0	0.252567	0	0	0.126311	0.012495	0.280778	0	0.119754	0.32655	0	0.057746	0.545506	0	0	0	0	0
glycolysis/carbohydrate metab	XM_127543.1	1.476397	0	0.454142	0	1.181237	1.542363	1.717105	0.341681	0.090222	0	0.555806	1.325192	0.166192	0.055531	0	0	0.626064	0.449487	0.431236	0	0.291157	0	0	1.033898	0.446074	0.548917	0.199753	0.3163	0	0	0.133118	0.117929	0	0	0	0	0	0.695432	0.784282	0	0	0.862717	0	0	0	0	0	0
glycolysis/carbohydrate metab	XM_135967.1	1.486597	0	0.295588	0	1.296541	1.877772	2.020889	0.508929	0	0	0.796878	1.525129	0.080058	0.098604	0	0	0.374469	0.494624	0.727778	0	0.614993	0	0	0.962592	0.214896	0.542759	0.03209	0.145695	0	0	0	0.416801	0	0	0	0	0.008508	0.880047	1.244613	0	0	0.754104	0.158883	0.153618	0	0	0	0
glycolysis/carbohydrate metab	XM_127307.1	0.778454	0	0	0	0.448975	0.439275	1.114651	0.429779	0	0	0.361587	0.568917	0.096214	0.478035	0.325972	0	0.013465	0.12058	0.644973	0.042873	0.646226	0.353479	0	0.247606	0	0	0	0	0	0	0.496184	0	0	0	0	0.402678	0	1.196278	0.75489	0	0	0.431907	0	0	0	0	0.005194	0
glycolysis/carbohydrate metab	XM_147889.1	0.38766	0	0.387242	0	0.989558	0.752114	1.938677	1.330082	0.539592	0.46665	0.860109	2.168451	1.087088	1.086629	0.822225	0	0	0.943066	0	0	0.629569	0	0	1.245169	1.064488	0.87827	0.477313	0.84913	0	0.742115	0.116218	0.277947	0	0	0	0	0	0.661747	1.001598	0	0	0.190003	0	0	0	0	0	0
glycolysis/carbohydrate metab	XM_134949.1	0.095751	0	0	0	0.391976	0.341832	1.902356	0.956337	0.136653	0.141948	1.173171	1.318434	1.138088	1.142188	0	0	0	0	0	0	0	0	0	0	0.762035	0.36818	0.113115	0.691871	0	0.277984	0.983056	0.099272	0	0.027317	0.707016	0	0	0.445822	0.167409	0	0	0	0	0	0	0.200685	0.344724	0
glycolysis/carbohydrate metab	XM_156302.1	2.336696	0.336004	0	0	1.633521	1.694725	2.916984	1.023912	0.447891	0.626849	3.555769	3.059076	2.311255	1.38413	1.908424	0.384631	0	0	0.126465	0	0	1.474109	0	0	0	0	0	0.144859	0	0	0	1.144233	0	0	0.401135	0	0	0	0	0	0	0.088131	0	0	0.302075	0.178589	0.066484	0
glycolysis/carbohydrate metab	XM_149234.1	0.419578	0	0.004587	0	0.525366	1.469321	1.496248	0.54458	0.364848	0.646604	1.539062	1.504752	0	0.943196	0.260267	0	0.487471	0.106943	0.59906	0.218451	0.616114	0	0.191867	0.05874	0	0	0	0.298339	0	0	0	0	0	0	0	0	0.411504	0.151558	0.120011	0	0	0	1.341781	0	0	0.190314	0	0
glycolysis/carbohydrate metab	XM_131328.1	0.422705	0	0	0	0	1.591777	2.586462	0.418541	0	0.075551	1.053629	0.969015	0.896073	1.223073	0.487024	1.92759	1.101864	1.364148	1.309861	0.754587	1.003528	0	0.678253	0.59369	0.553437	0.256714	0.607337	0.971533	0	0	0	0	0	0	0	0	0.319468	0	0	0.872691	0	0	0.502643	0	0	0	0	0
glycolysis/carbohydrate metab	XM_163507.1	0.821597	0	0.277008	0.215086	0	0.895706	2.132217	0.496727	0	0	0.712101	0.879262	0.110791	0	0	0.618152	0.636325	0	0.152652	0	0	0.194804	0.569716	0	0.068956	0.012286	0	0	0	0	0.016645	0	0	0.204742	0.142823	0	0	0.401043	0.161005	0.209899	0	0	0.599924	0	0	0.191869	0.579212	0
glycolysis/carbohydrate metab	XM_129275.1	0.026238	0	0	0	0.064874	0	1.334252	0.387427	0.040923	0	0.801215	0.35429	0.312174	0.328501	0.069392	0	0.160391	0	0.202189	0.216614	0	0	0	0	0.379808	0	0	0.534225	0	0	0.105122	0.129175	0	0	0	0.095085	0	0.148336	0	0.049547	0.467359	0	0.424322	0.083454	0	0.37973	0.339378	0
glycolysis/carbohydrate metab	XM_137313.1	0	0	0.166661	0.253336	0	0.221988	1.815023	1.545297	0	0	0.081512	0	0	0	1.175156	0.159802	0.346052	0.02828	1.278065	0.876756	0.0285	0	0.632489	0	0.45974	0	0	0	0	0	0	0.046013	0	0.452046	1.23602	0.409958	0.10218	0.456016	0	0	0	0	1.040567	0	0	0.382699	0.863274	0
glycolysis/carbohydrate metab	XM_152375.1	0	0	0	0.955337	0	0.232541	0	0.497719	0	0.165796	0	0	0.024033	0.112049	0.116393	0.24196	0.672697	0.498059	0.735598	0.771051	0.651191	0	0.424281	0.038539	0.483366	0.327397	0	0	0	0	0	0	0.134018	0.519574	0.923471	0.351601	0	0.093536	0.045751	0	0	0	0.142784	0	0	0.449319	0.659272	0
glycolysis/carbohydrate metab	XM_149308.1	0	0	0	1.249549	0	0.556138	0	0.569393	0	0	0	0.014272	0.134027	0.316948	0.068618	0.257143	0.610481	0.715585	0.766209	0.713329	0.931248	0	0.194125	0	0.805459	0.327496	0	0	0	0	0	0.094588	0.159014	0.243587	0.526198	0.277218	0	0.207328	0	0	0	0	0.060344	0.124904	0.105046	0	0.583372	0
glycolysis/carbohydrate metab	XM_150496.1	0	0	0	1.117458	0	0.309745	0	0.033895	0.026098	0.111291	0	0.142384	0	0.308136	0	0.480001	0.922419	0.718509	0.685764	0.849166	1.332671	0	0.128657	0	0.521255	0.563464	0	0.35047	0	0	0	0.400103	0	0.256202	0.497985	0.275873	0.126363	0	0.108707	0	0	0	0	0.345774	0.032348	0.001416	0.135113	0
glycolysis/carbohydrate metab	XM_146672.1	0	0	0	1.085842	0	0.352627	0	0	0	0	0	0.273984	0.40781	0.584384	0	0.793578	1.287213	1.018466	0.906745	0.910934	0.994058	0	0	0.033758	0.657125	0.453242	0.242529	0.595647	0	0	0.482416	0.398041	0	0.063188	0.530383	0.567807	0.000859	0	0	0	0	0	0	0.127383	0.364639	0	0.297309	0.097448
glycolysis/carbohydrate metab	XM_142424.1	0	0	0	1.126967	0	0.406199	0	0	0	0.109122	0	0.184501	0.171532	0.485982	0	0.510552	1.347197	0.70125	0.996763	0.895553	0.955307	0	0.453506	0.194097	0.796251	0.260419	0	0.333653	0	0	0.137884	0.2649	0	0.287523	0.686081	0.40271	0	0	0	0	0	0	0	0.533999	0.165268	0.025583	0.608044	0
glycolysis/carbohydrate metab	XM_125667.1	0.18961	0.222044	0	1.187719	0	0.812713	0	0.507273	0.032804	0	0	0	0	0.285444	0	0.149944	1.40665	0.306225	1.123762	0.597643	1.048313	0	0.191001	0	0.473156	0.213463	0	0.483615	0	0	0.174003	0.217354	0	0.125159	0.563357	0	0	0.110769	0	0	0	0	0	0.310866	0	0.323946	0.452192	0
fatty acid/carboxylic acid metabolism	XM_124208.1	1.376241	0.844636	1.317771	0	1.883692	1.804811	1.42293	0.082784	0	0.267172	2.191795	1.585814	0.95592	0.623751	0.246585	0	0	0	0	0	0	0	0	0.625595	0	0	0	0	0	0	0.833503	0.041857	0.180999	0.248353	0	0.143928	0.011612	0.797421	0.805973	1.572961	0.134712	0.76244	0	0.469062	0	0	0	0
fatty acid/carboxylic acid metabolism	XM_126131.1	0.369367	1.142542	1.158664	0	1.830611	1.158011	0.555888	0.340961	0.831682	0.340094	1.242667	1.388197	0.899807	0.264679	0	0	0	0	0.044993	0	0.040233	0	0	0.351654	0.189858	0	0	0.112993	0	0	0.241563	0	0	0	0	0	0.121598	0.886232	0.892833	1.459781	0	0.536963	0.081364	0	0	0	0	0
fatty acid/carboxylic acid metabolism	XM_127737.1	1.996416	1.675211	0.733779	0.001675	1.320633	0.877581	0.174961	0.175867	0	0	0.786657	0.183364	0.160708	0	0.048916	0.23291	0	0	0	0	0	0	0	0	0	0	0	0.025998	0	0	0.142671	0	0	0	0.807452	0.114939	0	1.527562	1.096988	1.729389	0.000091	0.653961	0.553448	0	0	0	0	0
acyl-CoA/fatty acid/peroxisome	XM_150093.1	1.072091	2.223737	1.540359	0.040945	1.71214	1.018683	0.191971	0	0	0	0.983557	0.805281	1.00132	0.692012	0	0	0	0	0	0	0	0	0	0.717381	0	0	0	0	0	0	0	0.234333	0.337269	0.929485	0	0.074076	0.228664	0.656772	0.818554	1.098154	0	0.42701	0.550637	0	0	0	0	0
acyl-CoA/fatty acid/peroxisome	XM_127737.1	1.996416	1.675211	0.733779	0.001675	1.320633	0.877581	0.174961	0.175867	0	0	0.786657	0.183364	0.160708	0	0.048916	0.23291	0	0	0	0	0	0	0	0	0	0	0	0.025998	0	0	0.142671	0	0	0	0.807452	0.114939	0	1.527562	1.096988	1.729389	0.000091	0.653961	0.553448	0	0	0	0	0
acyl-CoA/fatty acid/peroxisome	XM_122454.1	3.162146	2.161979	0.923457	0	1.107032	1.755057	0	0.088246	0.251675	1.434104	0	0.954181	0.611837	0.828417	0	0	0	0	0	0	0.086866	0.293393	0.080181	0.007052	0	0	0	0	0	0	0.024433	0	0	0	0	0	0	2.299881	2.11024	2.294086	0	0.770061	0.43935	0	0	0.183739	0.267302	0
acyl-CoA/fatty acid/peroxisome	XM_130471.1	1.379094	1.102911	0.605773	0	1.114368	0.969801	0.606269	0.414612	0.393315	0.272735	0	0.646995	0.504095	0.038414	0	0	0	0	0	0	0	0	0	0	0	0	0	0	0	0	0	0.449168	0	0.065316	0	0	0.505555	0.769319	0.82872	0.966724	0	0.243794	0.793719	0.198188	0	0.381815	0	0
acyl-CoA/fatty acid/peroxisome	XM_127325.1	1.343961	0.653625	0.764519	0.626646	1.466424	1.371174	0.911236	0.301897	0.494113	0.564626	0.788404	0.888486	0.722933	0.440202	0	0	0	0	0	0	0	0	0	0	0	0	0	0	0	0	0	0	0.125402	0	0	0	0.88928	1.352743	0.951655	1.030236	0	0.851348	0.049087	0.452363	0	0.754311	0.151374	0
acyl-CoA/fatty acid/peroxisome	XM_124208.1	1.376241	0.844636	1.317771	0	1.883692	1.804811	1.42293	0.082784	0	0.267172	2.191795	1.585814	0.95592	0.623751	0.246585	0	0	0	0	0	0	0	0	0.625595	0	0	0	0	0	0	0.833503	0.041857	0.180999	0.248353	0	0.143928	0.011612	0.797421	0.805973	1.572961	0.134712	0.76244	0	0.469062	0	0	0	0
acyl-CoA/fatty acid/peroxisome	XM_126131.1	0.369367	1.142542	1.158664	0	1.830611	1.158011	0.555888	0.340961	0.831682	0.340094	1.242667	1.388197	0.899807	0.264679	0	0	0	0	0.044993	0	0.040233	0	0	0.351654	0.189858	0	0	0.112993	0	0	0.241563	0	0	0	0	0	0.121598	0.886232	0.892833	1.459781	0	0.536963	0.081364	0	0	0	0	0
acyl-CoA/fatty acid/peroxisome	XM_132562.1	0.563501	0.851588	0.45423	0	1.381932	0.900308	0.987783	0	0.098885	0.120037	1.033999	1.143982	0.740641	0	0	0	0	0	0	0	0	0	0	0.114564	0.232415	0.085608	0.156561	0.203143	0	0	0	0	0.369165	0	0	0.28016	0.196013	0.751801	0.949915	1.044041	0	0.608291	0.709551	0.348408	0	0	0	0
acyl-CoA/fatty acid/peroxisome	XM_134184.1	0.440176	0.810084	0.708193	0	1.150045	0.578263	0.515862	0	0.178937	0.073188	0.815778	0.71557	0.299228	0	0	0	0	0	0	0	0	0	0	0	0.139523	0.108324	0.295664	0.10398	0	0	0.221285	0.562988	0.182828	0	0.523749	0.571593	0	0.811158	0.501141	0.732451	0	0.68074	0.336737	0	0	0	0	0
acyl-CoA/fatty acid/peroxisome	XM_147636.1	0.479832	0.614417	1.323152	0	2.076028	0.903029	0.339809	0	0.164027	0.10483	1.143261	1.259528	0.577671	0.474807	0	0	0.190904	0.060602	0.054267	0	0	0	0.030192	0	0.017943	0.268542	0.12323	0.140342	0	0.068188	0.486249	0.835898	0.165131	0	1.494792	0.795715	0	0.971302	1.151031	0.261994	0	0.432477	0	0	0	0	0	0
acyl-CoA/fatty acid/peroxisome	XM_124265.1	1.013609	0.675947	0.867636	0	1.363775	1.396421	0.444174	0.43949	0.328254	0.035926	0.701099	1.067876	0.240042	0.190947	0	0	0.101956	0	0	0	0.091625	0	0	0.703644	0	0.034881	0	0	0	0	0	0	0	0	0.338855	0	0.226955	0.637123	0.095941	0.05634	0	0.357328	0.13683	0	0	0	0	0
galactose mtab/immediate hypersens	XM_135426.1	2.043396	6.270679	6.269805	0.779339	1.244754	2.754473	3.463145	3.726799	3.48746	0.323568	0	1.416731	0.709816	0	0.375202	0	0	0	0	0	0.350679	0	0	0.25209	0.072104	0.141278	0	0.337366	0.073434	0	0.179648	0	0	0	0	0.007131	0	0	0.837747	0	0.813736	2.214585	5.693692	3.658764	5.190479	1.005539	0.110953	0
nitrogen/arginine/urea metabolism	XM_135143.1	3.527711	3.379259	1.073263	0.223564	0.094636	0	0	0	0.056427	0	0	0	0	0	0.042817	0	0.833352	0	0.094572	0	0	1.799747	0.178755	0.007837	0	0.17037	0.586116	0.100605	0	0	1.760828	1.460316	0	0	1.413842	0.304639	0	0	0	1.631322	0	0.261875	0	0	0	0	0	0
sulfur amino acid biosynthesis	XM_126692.1	2.54712	2.744562	0.952087	1.086363	0	0	0	0.168409	0.860474	0	0.653461	1.677615	0	0.337931	0.548458	0	0	0	0.933747	0	0	0	0	0	0.777859	0.536145	0.596695	1.174869	0	0.937657	1.39354	1.217315	0.582098	0	0.41514	0.712938	0	0	0	0	0	0.042132	0	0	0	0.335524	1.011553	0
sulfur amino acid biosynthesis	XM_132892.1	4.666142	6.065311	4.667036	0.780682	0	1.062459	0	0	1.1333	0	0.668211	0	0	0	0	0	0	0	0.548784	0	0	1.375299	0	0	0	0	1.836217	0.506896	1.845411	0	0.799755	0.486265	0.557007	0.41118	0.540481	0.163921	0.346539	0.211093	0.523878	0	0	1.645002	1.184673	0	0.280487	0	0.552905	0.716908
aspartate/methionine aa metabolism	XM_132892.1	4.666142	6.065311	4.667036	0.780682	0	1.062459	0	0	1.1333	0	0.668211	0	0	0	0	0	0	0	0.548784	0	0	1.375299	0	0	0	0	1.836217	0.506896	1.845411	0	0.799755	0.486265	0.557007	0.41118	0.540481	0.163921	0.346539	0.211093	0.523878	0	0	1.645002	1.184673	0	0.280487	0	0.552905	0.716908
aromatic amino acid metabolism	XM_132892.1	4.666142	6.065311	4.667036	0.780682	0	1.062459	0	0	1.1333	0	0.668211	0	0	0	0	0	0	0	0.548784	0	0	1.375299	0	0	0	0	1.836217	0.506896	1.845411	0	0.799755	0.486265	0.557007	0.41118	0.540481	0.163921	0.346539	0.211093	0.523878	0	0	1.645002	1.184673	0	0.280487	0	0.552905	0.716908
(serine) amino acid biosynthesis	XM_134350.1	1.465094	6.013374	5.059	0.099867	0.386161	0.352191	0	0	1.616296	0	0	0	0.649563	0	0	0	0	0	0.731259	0	0.235068	0	0	0	0	0	0	0.319281	0.345098	0.095532	0.372872	0.183068	0.332909	0.478807	0	0	0	0	0.047636	0.985388	2.149954	1.1495	0.44317	0	0.461267	0	0	0.820568
(serine) amino acid biosynthesis	XM_132892.1	4.666142	6.065311	4.667036	0.780682	0	1.062459	0	0	1.1333	0	0.668211	0	0	0	0	0	0	0	0.548784	0	0	1.375299	0	0	0	0	1.836217	0.506896	1.845411	0	0.799755	0.486265	0.557007	0.41118	0.540481	0.163921	0.346539	0.211093	0.523878	0	0	1.645002	1.184673	0	0.280487	0	0.552905	0.716908
(serine) amino acid biosynthesis	XM_126692.1	2.54712	2.744562	0.952087	1.086363	0	0	0	0.168409	0.860474	0	0.653461	1.677615	0	0.337931	0.548458	0	0	0	0.933747	0	0	0	0	0	0.777859	0.536145	0.596695	1.174869	0	0.937657	1.39354	1.217315	0.582098	0	0.41514	0.712938	0	0	0	0	0	0.042132	0	0	0	0.335524	1.011553	0
(serine) amino acid biosynthesis	XM_135540.1	3.164525	1.891865	0.849655	0.459354	0.801036	0	0	0	0	0.092302	0	0	0.092073	0	0	0	0	0	0	0	0	0	0	0.288744	0.022752	0.143359	0.96995	0.378029	0	0	1.102144	1.170303	0	0.232773	0	1.525234	0.363187	0	0.125698	0.619154	0	0	0.167857	0	0	0.760937	0.247491	0
(serine) amino acid biosynthesis	XM_129672.1	1.573198	1.473642	1.055305	0	1.11327	0	0	0	0	0	0	0	0.458966	0	0	0.318893	0	0	0.002822	0	0	0	0	0.365623	0.77692	0.910236	0.962583	0.533611	0.047634	0.071346	1.073132	0.388145	0.028828	0	0	1.964806	1.071216	0.02642	0.799202	0.08843	0	0	0.671171	0.124156	0	0.158298	0	0
carboxylic acid/amine metabolism	XM_136781.1	0.421051	1.78871	0.147036	0	0	0	0	0	0	0	0.799583	0	0.430527	0	0	0	0	0.244318	0	0.233654	0.210904	0.298264	0	0	0.049905	0	0.394793	0.030978	0	0	0.560488	0	0.742867	0.230385	0	0.703458	0.247924	0.603917	0.044257	0	0	0	0.226424	0	0.043063	0	0.015717	0.169969
carboxylic acid/amine metabolism	XM_131498.1	0.232022	4.33409	1.233083	0	0.109438	0.469049	0.117531	0.358351	0	0	0	0	0	0	0.177221	0.21822	0.861516	0	0.0763	0	0	0	0	0	0.119835	0.074246	0.631662	0.078161	0.053793	0	0.804149	0.105147	0	0	0	0	0	0.292588	0	0	0	0.943293	0.408266	0	0	0	0.050764	0
carboxylic acid/amine metabolism	XM_148261.1	0.324663	4.514493	2.609585	0	0	0	0	0	0	0	0.165494	0	0.490093	0	0	0.265369	0.225478	0	0.107089	0.334696	0	0	0	0	0	0	0	0	0	0	0.031185	0	0.166819	0	0.045355	0	0	0.03892	0.126788	0	0.576369	0.486364	0.121576	0.152532	0	0.309255	0.643787	0
carboxylic acid/amine metabolism	XM_134350.1	1.465094	6.013374	5.059	0.099867	0.386161	0.352191	0	0	1.616296	0	0	0	0.649563	0	0	0	0	0	0.731259	0	0.235068	0	0	0	0	0	0	0.319281	0.345098	0.095532	0.372872	0.183068	0.332909	0.478807	0	0	0	0	0.047636	0.985388	2.149954	1.1495	0.44317	0	0.461267	0	0	0.820568
carboxylic acid/amine metabolism	XM_132892.1	4.666142	6.065311	4.667036	0.780682	0	1.062459	0	0	1.1333	0	0.668211	0	0	0	0	0	0	0	0.548784	0	0	1.375299	0	0	0	0	1.836217	0.506896	1.845411	0	0.799755	0.486265	0.557007	0.41118	0.540481	0.163921	0.346539	0.211093	0.523878	0	0	1.645002	1.184673	0	0.280487	0	0.552905	0.716908
carboxylic acid/amine metabolism	XM_159719.1	2.371384	4.837392	2.2305	0	0.025616	0	0	0	0	0.271714	0	0	0	0.267588	0.289454	0.372644	0.713602	0	0	0	0.160911	0.203477	0.715465	0.137225	0	0	1.784766	1.411382	1.707988	0	1.924891	2.89079	0	0	0	0.340861	0	0	0	1.018908	0	0	0.254722	0	0	0.239998	1.062844	0
carboxylic acid/amine metabolism	XM_129663.1	1.565123	5.464701	3.078344	0.464956	1.65012	0.370311	0	0	0	0.84956	0.567376	0	0.092336	0	0	0	0	0	0	0.109253	0	0.782878	0.057681	0	0	0	1.39686	0.690797	0.568316	0	3.495697	3.867464	0	0	0	0	0	0	0	1.792192	0	0.8017	0	0	0	0.909516	0.947632	0.401052
carboxylic acid/amine metabolism	XM_129157.1	1.675018	2.094124	0	0	0	0	0	0.392384	0	0.343558	0	0.146186	0.193504	0	0.260676	0	0.030719	0	0	0.268307	0.343468	0.615879	0.068219	0	0.70892	0	0.691222	0	0.243323	0	2.015212	1.307178	0.273119	0	0.18138	0.13117	0.503757	0	0.226804	2.541699	0.233086	0.367465	0	0	0	0	0	0
carboxylic acid/amine metabolism	XM_135143.1	3.527711	3.379259	1.073263	0.223564	0.094636	0	0	0	0.056427	0	0	0	0	0	0.042817	0	0.833352	0	0.094572	0	0	1.799747	0.178755	0.007837	0	0.17037	0.586116	0.100605	0	0	1.760828	1.460316	0	0	1.413842	0.304639	0	0	0	1.631322	0	0.261875	0	0	0	0	0	0
carboxylic acid/amine metabolism	XM_127939.1	7.547848	4.814147	1.861865	0.265764	0.025066	1.026848	0	0.808094	0	0	0.348297	0	0	0	0.702254	0.160851	0.033694	0	0	0.187709	0	1.92325	0.72542	0	0	0.476408	0.281409	0.678713	0	0	1.303575	1.149917	0.379051	0.20154	0.849396	0.102006	0	0.415594	0	1.507544	0	0.466827	0.064589	0	0	0.538183	0.129137	0
carboxylic acid/amine metabolism	XM_126099.1	3.728431	2.057208	0.554834	0.116056	0.005174	0.157256	0.04342	0	0	0.036766	0.355102	0.005781	0.074731	0.0933	0.116016	0	0.140155	0.149026	0	0.083703	0.006632	0.379364	0.212317	0.004804	0	0.081753	0.553659	0.171682	0.487683	0.033109	2.670643	2.005714	0.262632	0.07067	0	0.840124	0	0	0	0.48876	0	0.33213	0	0.147021	0	0	0	0
carboxylic acid/amine metabolism	XM_135540.1	3.164525	1.891865	0.849655	0.459354	0.801036	0	0	0	0	0.092302	0	0	0.092073	0	0	0	0	0	0	0	0	0	0	0.288744	0.022752	0.143359	0.96995	0.378029	0	0	1.102144	1.170303	0	0.232773	0	1.525234	0.363187	0	0.125698	0.619154	0	0	0.167857	0	0	0.760937	0.247491	0
carboxylic acid/amine metabolism	XM_138443.1	3.630139	1.369325	0.967762	0.026236	0.961958	0.051021	0.144485	0	0	0.027184	0	0.367719	0.444492	0.556903	0.258246	0	0	0.667401	0	0	0.674781	0	0.241464	0.182778	0	0	0	0	0	0	0	0.029778	0.027486	0.495216	0	0.622422	0.19979	0.198698	0.708025	0.76019	0	0	0.094092	0.28004	0	0	0	0
carboxylic acid/amine metabolism	XM_144739.1	3.23767	1.375607	0.227415	0.053872	0	0.293042	0.162195	0.244923	0	0	0.0873	0	0	0.086847	0.712696	0	0.149629	0.288427	0	0	0.121324	1.411258	0.118632	0.024648	1.187731	0.684619	0.482143	0	0	0.23105	0	0	0.173596	0	0	1.187221	0	1.686856	0.684241	1.170335	0	1.810618	0	0.110898	0	0	0	0
carboxylic acid/amine metabolism	XM_135649.1	2.661532	1.117288	0.824578	0	0	0.224823	0.020942	0.371646	0	0	0	0.532399	0.360874	0	0	0	0	0	0	0	0	0	0	0.020361	1.201213	0.856428	1.103486	0.965892	0.432843	0	0.865914	0.480045	0	0.156111	0	0.516346	0	1.561353	0.812708	1.462764	0	2.047532	0	0.344473	0	0	0.257388	0
carboxylic acid/amine metabolism	XM_140887.1	0.304837	1.909	0.394627	0	0.275494	0.019392	0.341033	0.055034	0	0	0	0.329282	0.223596	0	0.037909	0	0	0.08094	0.200036	0	0.211252	0.232491	0	0.917466	0	0.233719	0	0	0	0	0	0.014892	0	0.218949	0	0.191941	0.252706	0.883346	0.483144	0.787974	0	0.842955	0.20565	0.118866	0	0	0	0
carboxylic acid/amine metabolism	XM_132831.1	0.738185	1.718719	0.94762	0.265332	1.661505	0.029732	0.594188	0.825351	0.405078	0.653602	0	0.532137	0.265986	0.025496	0	0	0	0	0	0	0	0	0	0	0	0	0	0	0	0	0.500946	0.519368	0	0	0	0	0.517997	1.10003	0.900618	2.459508	0	0.460141	1.069352	0	0	0.32559	0.349138	0
carboxylic acid/amine metabolism	XM_133658.1	0.729373	1.415241	0.725865	0.534169	0.892464	0.564794	0.059778	0.032899	0.582693	0	0.302752	0	0.054589	0	0.077454	0	0	0	0.117545	0.513785	0.404223	0	0.117505	0.188163	0	0	0	0	0	0	0	0	0	0.249625	0	0.410578	0.21335	0.307156	0.26887	1.852489	0	0.83127	0.757568	0	0	0	0	0
carboxylic acid/amine metabolism	XM_129678.1	1.70744	1.368931	0.789384	0.381239	0.550903	0.176792	0.060038	0	0	0	0.176061	0	0	0	0	0	0	0	0.243716	0	0	0	0	0	0	0	0.24851	0.326258	0	0	0.468407	0.52659	0.825042	0.987969	0.012735	0.886383	0	0.104105	0.394762	1.710738	0	0.055224	0.184321	0.483204	0	0.177096	0	0
carboxylic acid/amine metabolism	XM_124581.1	2.687114	1.994513	1.091825	0.937611	0.606591	0	0	0	0	0	0	0	0.00306	0	0	0.313608	0	0	0	0	0.039949	0.344947	0.322743	1.557992	0	0	0.168696	0	0	0	1.16167	1.401742	1.815681	0.534644	0	0.919011	0.233858	0.953923	1.720617	3.275415	0	2.129154	0	0.594454	0	0.882335	0.310557	0
carboxylic acid/amine metabolism	XM_127397.1	1.690277	2.831335	0.800398	0.738709	0.453635	0	0	0.003093	0.65764	0.604614	0.040858	0.313056	0.26193	0	0	0	0	0	0	0	0	0	0	0	0.071267	0	0	0	0	0	0.919592	1.129626	0	0.019559	0	0	0.977246	0.763622	0.709215	2.145098	0	1.174172	0.786108	0	0	0.81048	0.872865	0
carboxylic acid/amine metabolism	XM_128511.1	2.241034	1.83689	1.177212	0.044944	0.077599	0	0.733976	0	0	0	0	0	0.412151	0	0	0	0	0	0	0.189879	0.107709	0.004503	0	0	0.520971	0.324458	0.195117	0	0	0	0.194811	0.770101	0.225954	0.063404	0	0.264644	0.750329	0.979236	1.414182	1.512038	0.461939	1.079353	0.9493	0	0	0.150985	0	0
carboxylic acid/amine metabolism	XM_135110.1	3.31786	2.410436	0.884874	0.630267	0.325893	0	0	0.341866	0	0.19392	0	0.087581	0.681409	0.271934	1.360597	0	0.161702	0	0	0.251025	0	0.331712	0	0.557058	0	0.073505	0	0	0	0	0.117133	0.25293	0	0.121344	0	0.118491	1.376702	2.046148	1.665355	1.491239	0	1.334107	1.247779	0.100595	0	0.028876	0	0
carboxylic acid/amine metabolism	XM_129372.1	3.569038	2.240297	0.933035	0.235176	0.619456	0	0	0	0	0.138945	0.586698	0.383234	0.62663	0	0	0	0	0	0	0	0.409682	0	0	0.220271	0	0	0.071501	0.053203	0	0	0.617442	0.209561	0.097636	0	0	0.725327	0.61167	1.10913	1.114073	1.472648	0	0.912338	0.957967	0	0	0	0.014233	0
carboxylic acid/amine metabolism	XM_131537.1	2.67146	1.802643	0.920424	0.537184	0.538591	0.034471	0	0	0.291796	0.491321	0	0	0.245026	0	0	0	0.452859	0	0.22159	0.273641	0	0	0.01805	0.636908	0	0	0.229565	0	0	0	0	0.245573	0	0.337784	0	0.374664	0	1.33861	1.291594	1.607159	0	0	0	0	0	0.577295	0.19226	0
carboxylic acid/amine metabolism	XM_131469.1	1.943007	1.846624	1.127219	0.235962	0.826377	0	0	0	0	0.399031	0.08734	0.433147	0.217991	0	0.040663	0	0	0	0	0	0	0	0	0	0.247433	0.515699	0.345276	0	0	0	0.261895	0	0	0.115358	0	0.971193	0.436621	1.805184	1.369955	3.005712	0.116632	0.622352	0.410795	0.144423	0	0	0	0
carboxylic acid/amine metabolism	XM_134709.1	3.363686	2.663414	1.549886	1.080342	2.254057	0.121858	0.357528	0.112889	0	0	0	0	1.337023	0	0.29118	0	0	0	0	0	0	0	0	0.481042	0	0.418704	0.113226	0	0	0	0.159843	1.176762	0.65886	0.596377	0	0.625536	1.115472	2.900804	2.330971	3.416173	0	0.840344	2.426479	0	0	0	0	0
carboxylic acid/amine metabolism	XM_127737.1	1.996416	1.675211	0.733779	0.001675	1.320633	0.877581	0.174961	0.175867	0	0	0.786657	0.183364	0.160708	0	0.048916	0.23291	0	0	0	0	0	0	0	0	0	0	0	0.025998	0	0	0.142671	0	0	0	0.807452	0.114939	0	1.527562	1.096988	1.729389	0.000091	0.653961	0.553448	0	0	0	0	0
carboxylic acid/amine metabolism	XM_122454.1	3.162146	2.161979	0.923457	0	1.107032	1.755057	0	0.088246	0.251675	1.434104	0	0.954181	0.611837	0.828417	0	0	0	0	0	0	0.086866	0.293393	0.080181	0.007052	0	0	0	0	0	0	0.024433	0	0	0	0	0	0	2.299881	2.11024	2.294086	0	0.770061	0.43935	0	0	0.183739	0.267302	0
carboxylic acid/amine metabolism	XM_136066.1	3.53055	2.673706	0.213127	0.049149	0	0.325232	0	0	0	0	0.620824	0.108804	1.539472	1.409813	1.272434	0	0	0.451379	0	0.300544	1.061888	0	0.539341	0	0	0	0	0.204591	0	0	2.827073	2.480128	1.363098	1.052814	0	1.509873	0	3.43162	3.639594	2.358871	0	0.031473	0	0	0	0.342228	0	0
carboxylic acid/amine metabolism	XM_125766.1	1.798314	1.469325	0	0	0.503332	0	0.624837	0.142054	0	0	0	0.39173	0	0	0	0	0	0	0	0	0	0	0	0	0.213578	0.258377	0.596675	0.051668	0.118249	0	0.618674	0.723852	0	0	0	0	0.59575	1.999816	1.581132	1.894697	0.88867	0	0.521727	0	0	0.417609	0.547776	0
carboxylic acid/amine metabolism	XM_129558.1	1.579673	3.700398	0.501256	1.358179	0	0.20936	0	0.050151	0	0	0	0	0.762268	0	0	0	0	0	0	0	1.354191	0	0	0	0.479729	0.628092	0	0.042781	0	0	0	0.064659	0.174604	0	0	0.191725	1.735778	4.748667	5.141573	4.282671	0.933813	2.483149	0.576492	0	0	0	0.358502	0
carboxylic acid/amine metabolism	XM_132808.1	2.125082	2.221623	0.151498	0.434156	0	0.54116	0	0	0.094853	0.646714	1.013748	0.352931	0.24148	0.073254	0	0	0	0	0	0	0.398208	0	0.002677	0	0	0	0.079738	0	0	0	0.920355	1.079394	1.776982	0.479873	0	0.192474	0.50123	2.504484	3.368795	3.149694	0.79519	2.037279	0.503849	0	0	0	0	0
carboxylic acid/amine metabolism	XM_122102.1	5.371904	4.792504	2.830203	1.035407	0.309135	0	0	0.02343	0	0	0.053716	0	0	0	1.184825	0.349535	0.274826	0	0	0	0.110057	0.442991	0.107669	0	0	0	0.170029	0.035324	0	0	1.387477	1.916372	0	1.30489	0	0	0	5.278169	4.623687	4.509543	1.168295	2.308155	0	0	0	0	0	0
carboxylic acid/amine metabolism	XM_147515.1	1.0523	2.028798	1.263832	0.399033	0.536184	0	0	0	0.091653	0	0	0	0.574994	0	0	0.589826	0	0	0	0	0	0	0	0	0.059806	0	0	0.029858	0	0	1.115498	0.924006	0	0.043191	0.414871	0.617086	0.338924	1.801466	1.375235	1.456922	0.212867	1.636066	0.352579	0.391807	0	0	0.104603	0
carboxylic acid/amine metabolism	XM_134878.1	0.750025	1.40754	1.261621	0.4518	0.410261	0	0.089426	0	0	0	0	0	0	0	0	0	0	0	0	0	0	0	0	0	0.018971	0.213635	0.114658	0	0	0	0.555476	0.441256	0	0.003711	0	1.495299	0.647857	1.187982	1.012653	1.248939	1.825038	0.815357	0.964992	0	0	0.634367	0.363044	0
carboxylic acid/amine metabolism	XM_131526.1	1.821087	1.669946	0.889415	0.148057	0.870658	0.505632	0	0.401665	0.562702	0	0.402729	0.389153	0.607693	0	0	0	0	0	0	0	0	0	0	0	0	0.624904	0	0	0	0	0.601759	1.571025	0.515343	0.759786	0	0.393012	1.727591	0.267389	0.212173	0.488447	0.842539	0.707887	0.878681	0	0	0	0	0
carboxylic acid/amine metabolism	XM_129672.1	1.573198	1.473642	1.055305	0	1.11327	0	0	0	0	0	0	0	0.458966	0	0	0.318893	0	0	0.002822	0	0	0	0	0.365623	0.77692	0.910236	0.962583	0.533611	0.047634	0.071346	1.073132	0.388145	0.028828	0	0	1.964806	1.071216	0.02642	0.799202	0.08843	0	0	0.671171	0.124156	0	0.158298	0	0
carboxylic acid/amine metabolism	XM_127015.1	2.398219	1.674088	1.547486	0	2.599825	0.848615	0	0	0.659057	0.749863	0	0.532686	1.218406	0.292351	0	0	0	0	0	0	0	0	0.023584	0	0.306886	1.064164	1.396578	0.537488	0	0	0.987958	0.443937	0	0.284128	0	0.898684	0.748693	0	0.240786	0	0	0	0	0.499771	0	0.537556	0	0
carboxylic acid/amine metabolism	XM_128326.1	0	2.335398	3.400194	0	3.692716	0.452945	0.479618	1.024033	0.054431	0	0	0	1.217703	1.030904	0	0	0.115623	0	0	0	0	0	0	0.670682	0	0	0.79866	0	0.059459	0	1.824868	0.171443	0	3.071067	0.371204	1.524373	1.629826	0	0.177955	0	0	0	0.669287	0	0	0	0	0.367725
carboxylic acid/amine metabolism	XM_123731.1	2.03951	3.115195	2.071541	0.111364	2.109632	1.129342	0.428177	0	0.047738	0.167866	0.277228	0.697092	1.275506	0.218854	0.173258	0	0	0	0	0	0	0	0	0	0	0	0	0	0	0	0	0.501324	0	0.710339	0.232218	0.847142	0.821818	0.844397	1.289166	0.111396	0	0.825629	1.595128	0	0	0	0	0
carboxylic acid/amine metabolism	XM_150093.1	1.072091	2.223737	1.540359	0.040945	1.71214	1.018683	0.191971	0	0	0	0.983557	0.805281	1.00132	0.692012	0	0	0	0	0	0	0	0	0	0.717381	0	0	0	0	0	0	0	0.234333	0.337269	0.929485	0	0.074076	0.228664	0.656772	0.818554	1.098154	0	0.42701	0.550637	0	0	0	0	0
carboxylic acid/amine metabolism	XM_128718.1	1.572746	1.442372	1.612228	0.66966	1.814972	0.554624	0.43053	0	0	0.29423	0.337289	0.336025	0.502554	0.266195	0.300942	0	0.019646	0	0	0	0.426658	0	0.101351	1.693001	0	0	0	0	0	0	0	0	0	0.061719	0	0.552905	0.44043	1.259606	0.706137	0.693311	0	0.603682	0.356413	0	0	0	0	0
carboxylic acid/amine metabolism	XM_134364.1	0.722328	0.660475	0.878097	0	1.598982	0.36552	0.071722	0	0	0	0.318713	0.475848	0.321479	0.091258	0	0	0	0.157754	0.358455	0.36466	0.405506	0.107924	0	0.336012	0.023509	0.01976	0	0	0	0	0	0	0	0	0	0	0.213297	0.340138	0.961968	0.917078	0	0.829329	0.729859	0	0	0.007399	0	0
carboxylic acid/amine metabolism	XM_124265.1	1.013609	0.675947	0.867636	0	1.363775	1.396421	0.444174	0.43949	0.328254	0.035926	0.701099	1.067876	0.240042	0.190947	0	0	0.101956	0	0	0	0.091625	0	0	0.703644	0	0.034881	0	0	0	0	0	0	0	0	0.338855	0	0.226955	0.637123	0.095941	0.05634	0	0.357328	0.13683	0	0	0	0	0
carboxylic acid/amine metabolism	XM_142775.1	1.569472	0.781669	1.060835	0	1.211389	1.164104	0.038954	0	0	0	0.564933	0.767726	0	0.730621	0.150791	0	0	0	0	0	0	0.310857	0	0.514569	0	0	0	0	0	0	0.116952	0.014668	0	0.479724	0.252072	0	0.032737	0.418717	0.320286	0.111622	0.417853	0.202001	0	0	0	0.235581	0.026147	0
carboxylic acid/amine metabolism	XM_124161.1	1.352799	1.109641	1.268128	0	1.948188	0.645676	0.204617	0	0.229737	0.808374	0.649315	0.927348	0.579382	0.036121	0	0	0	0	0	0	0	0	0	0.721775	0	0	0.005878	0.029317	0	0	0	0	0.349307	0.188389	0	0.263791	0.928475	0.474927	0.622327	0.022248	0.463615	1.487015	1.29562	0	0	0	0	0
carboxylic acid/amine metabolism	XM_129363.1	3.629666	2.517531	2.106097	0	2.800207	1.165143	1.859048	0.656979	0	0	1.628984	0.557992	0.744873	0	0	0.0464	0.183587	0.163009	0.352816	0	0	0.397074	0.168501	0	0	0	0	0	0	0	0	0	0.447427	0.702303	0	1.200473	1.291347	0.088159	0	0	0.142198	1.183948	1.156437	0	0	0	0	0
carboxylic acid/amine metabolism	XM_133263.1	2.667657	0.886226	1.076063	0	1.428237	1.215067	0.822779	0.133005	0.413523	0.044005	0.709561	0.733302	0.481418	0	0	0	0.014162	0	0	0.01618	0	0	0	0	0	0	0.218311	0	0	0	0	0	0	0.155269	0	0	0.746478	0.206517	0.110786	0.010102	0.135553	1.07255	2.208594	0	0	0.684653	0	0
carboxylic acid/amine metabolism	XM_123030.1	0.928776	0.624369	0.224146	0	0.783821	1.17853	0.586732	0	0.273653	0.164168	0.467492	0.291984	0.329552	0	0.151668	0	0	0	0	0	0	0	0	0.167227	0	0.020311	0	0	0	0	0.262105	0.194859	0	0	0	0.524541	0.595155	0.493624	0.306448	0.815576	0	0.7804	1.265857	0.620953	0	0	0	0
carboxylic acid/amine metabolism	XM_129761.1	1.47898	1.453869	0.930298	0	1.553655	1.030925	0.949269	0.795326	0	0	0.656962	0.833379	0.772151	0	0.212654	0	0	0	0	0	0.030474	0	0	0.290293	0.217128	0.58834	0.065818	0	0	0	0	0.236468	0	0	0	0	0.75879	1.080541	0.789801	0.709328	0	1.556167	1.555115	0	0	0.774177	0.414692	0
carboxylic acid/amine metabolism	XM_123145.1	1.783129	1.104878	0.872428	0.105628	0.799757	0.706779	0.407574	0.312048	0	0	0.61651	0.289424	0.361724	0	0.298308	0	0	0	0	0.014803	0.391691	0	0	0.108469	0	0.197964	0.019785	0	0	0	0	0	0.224974	0	0	0.135077	0.250632	1.005131	0.559078	0.571036	0	1.357078	1.244471	0	0	0	0.146391	0
carboxylic acid/amine metabolism	XM_129724.1	1.050585	0.155133	1.302337	0.423147	0.826202	0.799013	0.470262	0.757443	0.325744	0	0.733541	0.377284	0.64333	0	0.031441	0	0	0	0.245619	0	0	0	0	0	0	0	0	0	0	0	0.747029	0.525007	0	0.04963	0.035287	0	0	1.230545	0.69932	1.723051	0	0.692727	0.173774	0.31221	0	0	0	0
carboxylic acid/amine metabolism	XM_125579.1	0.909702	0	0.87724	0	1.576512	1.443093	0.56928	0	0.07808	0.675296	1.387294	0.859199	0.358262	0	0.30276	0	0	0	0.515932	0	0.272801	0	0.311281	0.562575	0	0	0	0	0	0	0.358828	0.424466	0.436146	0.443902	0	0	0	1.023736	0.986084	1.272764	0	1.024996	0.822304	0.487784	0	0	0	0
carboxylic acid/amine metabolism	XM_126131.1	0.369367	1.142542	1.158664	0	1.830611	1.158011	0.555888	0.340961	0.831682	0.340094	1.242667	1.388197	0.899807	0.264679	0	0	0	0	0.044993	0	0.040233	0	0	0.351654	0.189858	0	0	0.112993	0	0	0.241563	0	0	0	0	0	0.121598	0.886232	0.892833	1.459781	0	0.536963	0.081364	0	0	0	0	0
carboxylic acid/amine metabolism	XM_124208.1	1.376241	0.844636	1.317771	0	1.883692	1.804811	1.42293	0.082784	0	0.267172	2.191795	1.585814	0.95592	0.623751	0.246585	0	0	0	0	0	0	0	0	0.625595	0	0	0	0	0	0	0.833503	0.041857	0.180999	0.248353	0	0.143928	0.011612	0.797421	0.805973	1.572961	0.134712	0.76244	0	0.469062	0	0	0	0
carboxylic acid/amine metabolism	XM_134301.1	1.313774	0.827578	0.845242	0	1.203627	1.716161	1.836598	0.678732	0.202062	0.192321	2.137717	1.534862	1.059395	0.183378	0	0	0	0	0.254334	0.276351	0	0	0	0	0	0.13737	0	0	0	0	0.37953	0	0	0	0	0.082876	0.300014	0.845555	0.264849	1.051152	0	1.305579	1.290718	0	0	0.104975	0	0
carboxylic acid/amine metabolism	XM_122022.1	1.627654	0.964725	0	0	0.839346	0.878355	1.064242	0	0.330695	0.50329	1.421614	0.974794	0.650022	0	0	0	0	0.140092	0.442929	0.213224	0.117752	0.024187	0	0.465078	0	0	0.093617	0	0	0	0.776077	0.348788	0	0	0.051388	0.372777	0	0.659709	0.795335	1.502005	0	0.596312	0.389885	0	0	0	0	0
carboxylic acid/amine metabolism	XM_152029.1	0.634795	1.133567	0.513718	0.412505	1.185157	0.82098	0.385494	0.195233	0	0	0.558166	0.457363	0.398583	0	0.482072	0.079289	0	0.72067	0.728892	0.660881	0.743143	0.560116	0.701324	0.762874	0	0	0	0	0	0	0	0	0	0	0	0.958006	1.036633	0	0	0.453	0	0.34547	0.224837	0	0	0	0	0
carboxylic acid/amine metabolism	XM_123202.1	3.185277	3.221185	2.662983	0.608042	0	0.163419	0	1.122491	0	0	0	0	0	0	0.336837	1.413023	1.803522	2.088953	2.189957	2.467859	2.290823	2.138199	1.992683	1.804296	0	0	0	0	0	0	0.896735	1.623814	0	0.586232	0.844005	0.68052	0.955948	0	0.175221	3.132457	0	1.22012	0.474199	0.97624	0	0	0	0
carboxylic acid/amine metabolism	XM_126158.1	0.78775	1.007238	0.709596	0	0.485932	0	0	0	0	0	0	0	0	0	0.615025	0.674864	0.424358	0.243799	0.091269	0.250954	0.418766	0.938852	0.000274	0.467485	0.075555	0.539003	0.388912	0	0.191883	0	0.317779	0.22588	0.060671	0.076873	0.247498	0.346376	0.162238	0	0.07489	0	0	0	0	0.563536	0	0	0	0
carboxylic acid/amine metabolism	XM_132970.1	0.883448	0.876505	1.262881	0.154582	0.403177	0	0	0	0.26634	0.103143	0	0	0.281315	0	0.349397	0	0	0.114306	0	0	0.296508	0.855318	0.503149	0.771716	0.320882	0.352548	0.238117	0	0	0.418374	0	0	0	0	0	0.799195	0	0.592673	0.657887	0.809283	0	0.194529	0	0.527509	0	0.457821	0.547173	0
response to xenobiotics/lipids	XM_147515.1	1.0523	2.028798	1.263832	0.399033	0.536184	0	0	0	0.091653	0	0	0	0.574994	0	0	0.589826	0	0	0	0	0	0	0	0	0.059806	0	0	0.029858	0	0	1.115498	0.924006	0	0.043191	0.414871	0.617086	0.338924	1.801466	1.375235	1.456922	0.212867	1.636066	0.352579	0.391807	0	0	0.104603	0
heavy metal ion homeostasis	XM_134818.1	1.320544	2.860356	0.48421	0	0.578539	0.013577	0.260543	0.066317	0	0.154309	0	0	0	0	0.57755	0	0	0	0	0	0	0	0	0	0.681683	1.059253	1.369186	1.066052	0.195915	0	1.862362	2.405476	0	0.155854	0	0	0	0.961738	0.68415	0.673919	0	0	0	1.170425	0	0.656569	0.670854	0
heavy metal ion homeostasis	XM_142306.1	1.416932	0.959982	0.422263	0.054722	0.354597	0	0	0.446022	0	0	0	0	0	0	0.241068	0	0	0	0	0	0	0	0	0	0.696784	1.136111	0.972869	0.753799	0.451682	0.540029	1.864357	1.244018	0	0	0	0	0	0.836724	0.942415	0.066043	0	0.239753	0	0.849356	0	0.703281	0.301562	0
lipid/cholesterol transport/blood prssr	XM_129663.1	1.565123	5.464701	3.078344	0.464956	1.65012	0.370311	0	0	0	0.84956	0.567376	0	0.092336	0	0	0	0	0	0	0.109253	0	0.782878	0.057681	0	0	0	1.39686	0.690797	0.568316	0	3.495697	3.867464	0	0	0	0	0	0	0	1.792192	0	0.8017	0	0	0	0.909516	0.947632	0.401052
lipid/cholesterol transport/blood prssr	XM_159719.1	2.371384	4.837392	2.2305	0	0.025616	0	0	0	0	0.271714	0	0	0	0.267588	0.289454	0.372644	0.713602	0	0	0	0.160911	0.203477	0.715465	0.137225	0	0	1.784766	1.411382	1.707988	0	1.924891	2.89079	0	0	0	0.340861	0	0	0	1.018908	0	0	0.254722	0	0	0.239998	1.062844	0
hemostasis/blood coagulation	XM_159719.1	2.371384	4.837392	2.2305	0	0.025616	0	0	0	0	0.271714	0	0	0	0.267588	0.289454	0.372644	0.713602	0	0	0	0.160911	0.203477	0.715465	0.137225	0	0	1.784766	1.411382	1.707988	0	1.924891	2.89079	0	0	0	0.340861	0	0	0	1.018908	0	0	0.254722	0	0	0.239998	1.062844	0
hemostasis/blood coagulation	XM_127096.1	1.123374	5.396379	2.19674	1.278697	0	0.412816	0	0	0	0	0	0	0.066794	0	0	1.02829	0	0	0	0.382204	0.406214	0	0	0.379308	0	0.761261	3.305086	0.721171	2.898528	0	3.677583	3.486294	0	0.793371	0	0	0	0	0.70519	0	3.263892	1.961021	0.495423	0	0	0.933963	0	0
hemostasis/blood coagulation	XM_154338.1	0	0	2.090479	1.202272	0.753991	0.146902	0	0.466745	0	0.351046	0.056591	0.293907	0.419816	0	0.358648	0	0	0	0	0	0	0	0	0.622195	1.793254	1.598138	1.462796	2.006043	0	0	2.076532	2.3938	0.356213	0.53547	0	0.110781	0	0.657353	0.410524	0	0	0	0	1.64999	1.017988	0	0	0
hemostasis/blood coagulation	XM_147049.1	0.038827	0	0	0	0.017156	1.042352	1.207996	0	0	0.507828	1.04974	1.007778	0.382334	0.789884	0	0	0	0	0	0	0	0	0	0	0.978967	0.415527	0.906761	1.060185	0.101329	0.270753	0.715435	0.30297	0	0	0	0	0	0	0.01165	0	1.259711	0	0	0	0.405868	1.762894	1.25806	0.471286
hemostasis/blood coagulation	XM_153262.1	0.305661	0.101223	0.087664	0	0	0.05631	0.071878	0.015096	0	0.278082	0	0.191684	0	0.455607	0	0	0.722348	0.904155	0	0	0.248488	0	0	0.406309	0	0	0.284707	0	0.627306	0.468228	0	0	0.086404	0	0	0	0	0	0	0	0.895882	0	0.214868	0.018605	1.793927	1.430216	1.804175	1.827082
hemostasis/blood coagulation	XM_137898.1	0.275771	0	0.157884	0.432797	0.129329	0	0	0.18374	0.033396	0.146089	0	0	0	0.119403	0	0.723697	0	0.07978	0	0	0	0.9573	0	0.19207	0	0	0	0	0.798436	0.60378	0.220932	0.041714	0	0	0.001604	0	0.017108	0	0	0	0.587777	0	0	0	1.16766	2.210911	2.579251	1.178107
lipid/sterol biosynthesis	XM_122427.1	0	2.665015	0	0.569807	0	0	0	1.175662	1.386123	1.574455	0	0	0.138699	0	0	0	0.025238	0	0.296167	1.28514	0	0	0	0.534108	0.378823	0.745281	1.022596	0	0	0	0.84083	0.750913	0.082422	0.030262	1.840383	1.149194	0	0.09409	0.498379	1.352274	0	0.678103	0	0	0	0.716382	0.118227	0
lipid/sterol biosynthesis	XM_134422.1	0	1.161864	0.03894	0.686092	0.245222	0.37493	0.205911	0	0.811577	0.436257	0	0.132351	0.126682	0	0.123002	0	0	0	0.150281	0	0.043463	0	0	0.043307	0.292803	0.294406	0	0	0	0.063433	0	0.453922	0	0	0	0.063749	0.247301	0.523344	0.470558	1.220339	0	0	0	0.072816	0	0	0	0
lipid/sterol biosynthesis	XM_126146.1	1.30055	2.750571	0.992052	0.317133	0.331636	0	0	1.620642	1.504412	2.331032	0	0.268661	0.194979	0	0.303335	0	0	0	0	0	0	0	0.2738	0	0	0.09183	0.335442	0	0	0	0	0	0	0.430024	0	0.009729	0.314863	0.847101	0.626501	2.060939	0	0	0.708986	0.643267	0	0.944038	0.441154	0
lipid/sterol biosynthesis	XM_125571.1	0	1.31707	0.993132	0	1.33339	0	0.513496	1.873013	1.395166	1.837295	0.379826	0.607514	0.43929	0.087241	0	0	0	0	0	0	0.443602	0.031883	0	0.625324	0	0	0.074857	0	0	0	0	0	0.158597	0	0	0.611353	0.047422	0.395706	0.696297	0.309149	0	0.648779	0.491154	0.402356	0	0	0	0
lipid/sterol biosynthesis	XM_137066.1	0.570773	1.106533	0.466692	0	1.15271	0	0	0.57255	1.425097	1.704622	0	1.305837	0.504244	1.275123	0	0	0	0.296954	0	0	0.750106	0.555598	0	0.996135	0	0	0	0	0	0	0.374954	0.060913	0.371725	0	0	0.611863	0.319756	1.092865	1.173544	0	0.292941	0	0.192826	0.953802	0	0	0	0
lipid/sterol biosynthesis	XM_127623.1	1.880789	2.173927	0	0.452989	0.530537	0	0	0.719907	0.974178	0.925332	0	1.438439	0.925265	0.335574	0	0	0.118338	0	0.340349	0	0.524391	0	0	0.575013	0.112956	0.238556	0.133033	0	0	0	0.197187	0.516464	0	0	0	0.326753	0.909703	1.137209	1.059038	0.252165	0	0.580501	1.004472	0	0	0	0	0
lipid/sterol biosynthesis	XM_129583.1	0.749348	0.84215	0.275869	0.557319	0.774728	0.232902	0	0	0.484073	0.89982	0.338381	0.337276	0	0.301166	0	0	0	0	0	0	0	0	0	0.459663	0	0	0.160277	0.253972	0	0	0.362522	0.323846	0.2785	0	0	0.25817	0.149306	0.3675	0.603558	0.397108	0	0	0.332492	0	0	0.30203	0.03759	0
lipid/sterol biosynthesis	XM_128718.1	1.572746	1.442372	1.612228	0.66966	1.814972	0.554624	0.43053	0	0	0.29423	0.337289	0.336025	0.502554	0.266195	0.300942	0	0.019646	0	0	0	0.426658	0	0.101351	1.693001	0	0	0	0	0	0	0	0	0	0.061719	0	0.552905	0.44043	1.259606	0.706137	0.693311	0	0.603682	0.356413	0	0	0	0	0
lipid/sterol biosynthesis	XM_123731.1	2.03951	3.115195	2.071541	0.111364	2.109632	1.129342	0.428177	0	0.047738	0.167866	0.277228	0.697092	1.275506	0.218854	0.173258	0	0	0	0	0	0	0	0	0	0	0	0	0	0	0	0	0.501324	0	0.710339	0.232218	0.847142	0.821818	0.844397	1.289166	0.111396	0	0.825629	1.595128	0	0	0	0	0
lipid/sterol biosynthesis	XM_134709.1	3.363686	2.663414	1.549886	1.080342	2.254057	0.121858	0.357528	0.112889	0	0	0	0	1.337023	0	0.29118	0	0	0	0	0	0	0	0	0.481042	0	0.418704	0.113226	0	0	0	0.159843	1.176762	0.65886	0.596377	0	0.625536	1.115472	2.900804	2.330971	3.416173	0	0.840344	2.426479	0	0	0	0	0
lipid/sterol biosynthesis	XM_132831.1	0.738185	1.718719	0.94762	0.265332	1.661505	0.029732	0.594188	0.825351	0.405078	0.653602	0	0.532137	0.265986	0.025496	0	0	0	0	0	0	0	0	0	0	0	0	0	0	0	0	0.500946	0.519368	0	0	0	0	0.517997	1.10003	0.900618	2.459508	0	0.460141	1.069352	0	0	0.32559	0.349138	0
lipid/sterol biosynthesis	XM_133658.1	0.729373	1.415241	0.725865	0.534169	0.892464	0.564794	0.059778	0.032899	0.582693	0	0.302752	0	0.054589	0	0.077454	0	0	0	0.117545	0.513785	0.404223	0	0.117505	0.188163	0	0	0	0	0	0	0	0	0	0.249625	0	0.410578	0.21335	0.307156	0.26887	1.852489	0	0.83127	0.757568	0	0	0	0	0
lipid/sterol biosynthesis	XM_134205.1	1.151939	3.012852	0	0.5654	0	0.326965	0.33464	0	0	0	0	0	0	0	1.196306	0.370858	0.395327	0.538135	1.390913	1.708773	0.959982	0.673506	1.833478	0.653415	0.682889	0.938807	0	0	0	0	0	0	0	0.033157	0.042146	0	0	2.242272	1.949831	5.230544	0.279786	2.069884	0.482386	0	0	0.336488	0	0
lipid/sterol biosynthesis	XM_140887.1	0.304837	1.909	0.394627	0	0.275494	0.019392	0.341033	0.055034	0	0	0	0.329282	0.223596	0	0.037909	0	0	0.08094	0.200036	0	0.211252	0.232491	0	0.917466	0	0.233719	0	0	0	0	0	0.014892	0	0.218949	0	0.191941	0.252706	0.883346	0.483144	0.787974	0	0.842955	0.20565	0.118866	0	0	0	0
lipid/sterol biosynthesis	XM_151703.1	0	1.372016	0.765956	0	0.34725	0	0	0	0.554816	0	0	0.001729	0.409862	0	0	0.058289	0	0.170576	0	0.159349	0.592095	0.18022	0.181662	0.324637	0	0	0	0	0	0	0	0.638877	0.293284	0.174084	0	0.12006	0.553232	0.514592	1.185477	0.256353	0	0	0.60314	0.598156	0	0	0.802792	0
lipid/sterol biosynthesis	XM_128788.1	0	0.289998	0.12713	1.602644	0.464011	0	0	0	0	0	0	0.451309	0.222559	0	0.378188	0	0	0.303329	0.59993	0	0.204522	0	0	1.195112	0	0.318958	0.249988	0	0	0	0	0.536256	0.442474	0	0	0.53985	0.62427	1.400528	1.805056	1.163376	0	1.012251	0.384241	0.026572	0	0.642211	0.308952	0
lipid/sterol biosynthesis	XM_135647.1	0.542228	0.287568	0	0.675668	0	0.778216	0	0.809099	0	0.212335	0	0	0	0	0.34618	0.512721	0.239381	0.39761	0.893907	0.85074	0.443125	0	0	0.272301	0.042288	0	0	0	0	0.217838	0	0.566222	0	0.121633	0.626892	0.084282	0.029339	0.433623	0.290136	0	0	0	1.140695	0	0	0.213779	0.309348	0
lipid/sterol biosynthesis	XM_132244.1	0.392961	0	0	1.037613	0	0.786625	0	0.648673	0	0	0	0	0.023095	0.094983	0.137018	0.437495	0.704105	0.234274	0.803977	0.684384	0.583978	0	0.209076	0	0.259101	0.037709	0	0	0	0	0.078232	0.394047	0	0.011274	0.150789	0	0	0.112134	0	0	0	0	0.351661	0.189523	0	0.212105	0.344828	0
lipid/sterol biosynthesis	XM_131734.1	0.092437	0.470297	0	0.901407	0	0.673386	0	0.39475	0	0.011326	0	0	0.007346	0.058859	0.082499	0.212454	0.789896	0.092013	0.850587	0.512447	0.462484	0	0.176783	0.058219	0.372669	0.066404	0	0	0	0	0	0.081054	0	0.222367	0.370746	0	0	0.078187	0	0	0	0	0.647365	0.180552	0	0	0.364552	0
lipid/sterol biosynthesis	XM_125667.1	0.18961	0.222044	0	1.187719	0	0.812713	0	0.507273	0.032804	0	0	0	0	0.285444	0	0.149944	1.40665	0.306225	1.123762	0.597643	1.048313	0	0.191001	0	0.473156	0.213463	0	0.483615	0	0	0.174003	0.217354	0	0.125159	0.563357	0	0	0.110769	0	0	0	0	0	0.310866	0	0.323946	0.452192	0
lipid/sterol biosynthesis	XM_135653.1	0	0.4768	0.152409	0.956055	0	0.276157	0	0.83312	0.20621	0	0	0	0	0.585841	0	0	1.371818	0.380007	1.083616	0.666263	0.696847	0	0.684568	0	0.128672	0	0	0	0	0	0.002724	0.294831	0	0	0.808696	0.428043	0	0.302795	0	0	0.271435	0	0.516035	0.376458	0.215479	0.291014	1.003422	0.18533
lipid/sterol biosynthesis	XM_132923.1	0.234513	0.6816	0	0.744236	0	0.742008	0.236639	0.387465	0.663508	0.203439	0	0	0	0.07179	0	0.613669	1.001107	0.418665	0.847653	0.448175	0.800419	0	0.039939	0	0	0.317061	0	0.142463	0	0	0	0.291484	0.054545	0.062313	0.71881	0.167297	0	0.082093	0	0	0	0	0	0.300655	0	0	0	0
lipid/sterol biosynthesis	XM_152700.1	0	0	0	0.836825	0	0.069405	0	0.458096	0	0.062658	0	0.054391	0.068884	0.314081	0.081163	0.608979	0.82804	0.525754	0.862016	1.162996	0.562969	0	0	0	0.7394	0.782222	0	0.157862	0	0	0.06389	0.138097	0	0.366576	0.981912	0.348461	0.072011	0.699969	0	0	0	0	0	0	0	0.094418	0.30679	0
lipid/sterol biosynthesis	XM_152375.1	0	0	0	0.955337	0	0.232541	0	0.497719	0	0.165796	0	0	0.024033	0.112049	0.116393	0.24196	0.672697	0.498059	0.735598	0.771051	0.651191	0	0.424281	0.038539	0.483366	0.327397	0	0	0	0	0	0	0.134018	0.519574	0.923471	0.351601	0	0.093536	0.045751	0	0	0	0.142784	0	0	0.449319	0.659272	0
lipid/sterol biosynthesis	XM_149308.1	0	0	0	1.249549	0	0.556138	0	0.569393	0	0	0	0.014272	0.134027	0.316948	0.068618	0.257143	0.610481	0.715585	0.766209	0.713329	0.931248	0	0.194125	0	0.805459	0.327496	0	0	0	0	0	0.094588	0.159014	0.243587	0.526198	0.277218	0	0.207328	0	0	0	0	0.060344	0.124904	0.105046	0	0.583372	0
lipid/sterol biosynthesis	XM_149826.1	0	0	0.016894	1.139897	0.116508	0.363588	0	0	0	0.166587	0	0.286278	0.369927	0.663429	0	0.492805	0.924396	0.862614	0.840717	0.675988	1.133142	0	0.043027	0.255897	0.280272	0	0.134514	0.318211	0	0	0	0.579958	0	0	0.494458	0.689759	0.301483	0	0	0	0	0	0	0.412818	0.428317	0	0	0.032757
lipid/sterol biosynthesis	XM_146672.1	0	0	0	1.085842	0	0.352627	0	0	0	0	0	0.273984	0.40781	0.584384	0	0.793578	1.287213	1.018466	0.906745	0.910934	0.994058	0	0	0.033758	0.657125	0.453242	0.242529	0.595647	0	0	0.482416	0.398041	0	0.063188	0.530383	0.567807	0.000859	0	0	0	0	0	0	0.127383	0.364639	0	0.297309	0.097448
lipid/sterol biosynthesis	XM_142424.1	0	0	0	1.126967	0	0.406199	0	0	0	0.109122	0	0.184501	0.171532	0.485982	0	0.510552	1.347197	0.70125	0.996763	0.895553	0.955307	0	0.453506	0.194097	0.796251	0.260419	0	0.333653	0	0	0.137884	0.2649	0	0.287523	0.686081	0.40271	0	0	0	0	0	0	0	0.533999	0.165268	0.025583	0.608044	0
lipid/sterol biosynthesis	XM_150496.1	0	0	0	1.117458	0	0.309745	0	0.033895	0.026098	0.111291	0	0.142384	0	0.308136	0	0.480001	0.922419	0.718509	0.685764	0.849166	1.332671	0	0.128657	0	0.521255	0.563464	0	0.35047	0	0	0	0.400103	0	0.256202	0.497985	0.275873	0.126363	0	0.108707	0	0	0	0	0.345774	0.032348	0.001416	0.135113	0
lipid/sterol biosynthesis	XM_151583.1	0	0	0.146803	0.647407	0.237739	0.0607	0	0	0.104313	0.084151	0	0.5808	0	0.422237	0	0	1.319591	0.735168	0.5399	1.206386	1.339217	0	0	0.527594	0.780436	0.676296	0.340522	0.647932	0	0	0.126883	0.485916	0	0.256611	0.235865	0	0	0	0.38387	0	0	0	0	0.302299	0	0.504261	0.38153	0
lipid/sterol biosynthesis	XM_143620.1	0	0	0.128874	0.424452	0.043043	0	0	0.511927	0.091508	0	0	0	0.096634	0.219338	0	0.409245	1.161213	0.180943	0.353164	0.62188	0.80576	0	0.295804	0	0	0	0	0.323231	0	0	0.095431	0	0	0	0.081282	0	0	0.181242	0.065079	0	0	0	0.210455	0.360273	0.423706	0.227705	0.319819	0.247993
lipid/sterol biosynthesis	XM_128872.1	0	0	0	0.81647	0	0.411079	0	0.588465	0.250557	0	0	0	0	0.35785	0	0.431159	1.521311	0.254956	0.85211	0.837136	1.150388	0	0.530179	0	0.299693	0.131218	0.388547	0.74721	0	0	0.418935	0.06653	0	0	0	0.056715	0	0.281075	0.093723	0	0	0	0	0.694264	0.482101	0	0.356961	0.079135
lipid/sterol biosynthesis	XM_127909.1	0	0.090155	0.158441	0.84104	0	0.578556	0	0.518494	0.380432	0	0	0	0	0.368351	0	0.476231	1.377002	0.278086	0.622356	0.762598	1.157457	0	0.428594	0	0.187463	0	0.284447	0.618374	0	0	0.266131	0.257842	0	0	0	0.079324	0	0	0	0	0	0	0	0.777946	0.431728	0.120795	0.266575	0.100273
lipid/sterol biosynthesis	XM_139285.1	0	0	0	0.891938	0	0.318542	0	0.515633	0.302443	0	0	0	0	0.518052	0	0.021302	1.276129	0.497467	0.687931	0.20062	1.213736	0	0.555227	0	0.390594	0.013673	0.169893	0.406893	0.330648	0	0.373195	0.372407	0	0	0	0	0	0	0.147972	0	0	0	0.412251	0.77449	0.574916	0.372259	0.485021	0.335742
lipid/sterol biosynthesis	XM_134134.1	0	0.249724	0.16064	0.602124	0	0.041162	0	0	0.385794	0	0	0	0.018407	0.561193	0	0.185912	1.173245	0.581169	0.29833	0	1.335773	0	0.351754	0.157622	0.41295	0	0.435763	0.40942	0	0	0.083287	0.372601	0	0	0.760899	0.42794	0.005546	0	0.312407	0	0	0	0	0.822565	0.310156	0	0	0.009262
lipid/sterol biosynthesis	XM_140707.1	0	0	0.080969	0.819944	0	0.063891	0	0	0.627144	0.209278	0	0	0	0.877185	0	0	1.868891	0.978989	1.361679	0.857935	1.819347	0	0.284595	0.275772	0.690149	0.215904	0.426331	0.630221	0	0	0.427204	0.582459	0	0	0.275175	0.397746	0.007639	0	0	0	0	0	0	1.263133	0.76217	0	0.513609	0.201403
lipid/sterol biosynthesis	XM_126687.1	0	0	0.206674	0.702204	0	0.14481	0	0	0.436579	0	0	0	0	0.783288	0	0.279411	1.556705	0.781433	0.624256	0.679425	1.457089	0	0.33063	0.247273	0.173155	0	0.348396	0.648122	0	0	0.408638	0.37718	0	0	0	0.140142	0	0	0.255686	0	0	0	0	0.754519	0.645542	0.135813	0.135511	0.356244
lipid/sterol biosynthesis	XM_129438.1	0	0.073883	0	0.70777	0	0.111341	0	0	0.391714	0	0	0	0	0.721238	0	0.485776	1.573225	0.73172	0.834112	0.635619	1.44718	0	0.477402	0.341827	0.150208	0	0.256266	0.664173	0	0	0.378499	0.375559	0	0	0.19922	0	0	0.025822	0.232186	0	0	0	0	0.738821	0.615333	0.051374	0.261164	0.428827
lipid/sterol biosynthesis	XM_132600.1	0	0	0.038264	0.683841	0	0.126501	0	0	0.301184	0	0	0	0	0.530529	0	0.329315	1.543054	0.476677	0.633017	0.668793	1.084125	0	0.266531	0.131163	0.051534	0	0.109068	0.386512	0.069794	0	0.21525	0.187792	0	0	0	0	0	0	0.218267	0	0	0	0.003421	0.466276	0.533121	0	0.331873	0.384086
lipid/sterol biosynthesis	XM_132093.1	0	0	0	0.585104	0.138623	0.047209	0	0	0.363609	0	0	0	0	0.732219	0	0.413354	1.567935	0.676857	0.628394	0.698634	1.453657	0	0	0.180631	0	0	0.366646	0.850447	0	0	0.557816	0.435876	0	0	0.35934	0.139655	0	0.076927	0.734492	0	0	0	0	0.662974	0.540318	0.078676	0.236632	0.204014
lipid/sterol biosynthesis	XM_127936.1	0	0	0.063865	0.763986	0	0.279994	0	0	0.32761	0	0	0	0	0.534493	0	0.618286	1.465473	0.387951	0.261233	0.358169	1.357123	0	0.105574	0.238474	0.037985	0.046721	0.51384	0.515487	0.129211	0	0.288618	0.143457	0	0	0	0.074151	0	0.224814	0.669249	0	0	0	0	0.671213	0.780836	0	0	0.463972
lipid/sterol biosynthesis	XM_127423.1	0	0	0.238626	0.765239	0	0.324343	0	0	0.635192	0	0	0	0	0.77658	0	0.15088	1.096297	0.7057	0.49219	0.187978	1.414873	0	0.289422	0.350337	0.276727	0	0.320772	0.274431	0.22525	0	0	0.35662	0	0	0	0.188377	0	0.131455	0.381887	0	0.036947	0	0	0.589725	0.637133	0	0	0.592463
lipid/sterol biosynthesis	XM_145101.1	0	0.399119	0	1.145596	0	0.933851	0.14238	0.045122	0.245558	0	0	0.009927	0	0.507092	0	0	0.806271	0.596772	0.21192	0	1.32152	0	0.082313	0.17324	0	0	0.030679	0.000259	0.174029	0	0	0.454586	0	0	0	0	0	0	0.182443	0	0.039608	0	0	0.617771	0.488971	0.045724	0.180513	0.416204
steroid/sterol/cholesterol metabolism	XM_142664.1	0.714842	0.729754	3.315136	0.511744	0	0.042994	0.36414	0.089626	1.491641	0.523836	0.281454	0	0.27647	0	0	0	0	0	0	0.255797	0	0	0	0	0	0	0	0.349618	0	0	1.966463	0.497651	0.624225	4.185913	0.072265	0	0	0.809644	0.252959	0	0	0	1.641662	0	0	0.017657	0.05839	0
steroid/sterol/cholesterol metabolism	XM_143461.1	2.598334	0.889268	6.780194	0.228453	0	0.281286	0.132338	0	1.379912	0	0.143298	0.405567	0.176828	0.025638	0.278961	0	0	0	0	0	0	0	0	0	0	0	0.522925	0	0.555236	0	0.159623	0.869582	0	5.821855	2.497352	0.292457	0.141831	0	0.357733	0	0.297089	0	0.651443	0	0.252265	0	0	0.072715
steroid/sterol/cholesterol metabolism	XM_134350.1	1.465094	6.013374	5.059	0.099867	0.386161	0.352191	0	0	1.616296	0	0	0	0.649563	0	0	0	0	0	0.731259	0	0.235068	0	0	0	0	0	0	0.319281	0.345098	0.095532	0.372872	0.183068	0.332909	0.478807	0	0	0	0	0.047636	0.985388	2.149954	1.1495	0.44317	0	0.461267	0	0	0.820568
steroid/sterol/cholesterol metabolism	XM_129769.1	0.820126	5.851179	3.88209	0.042703	0	1.345034	0	0	0.771473	0	0	0	0	0	0	0.936752	0	0	0.06614	0	0	0	3.173886	0.32736	0	0.12645	0.904556	1.220012	1.322037	0	0.203293	1.71609	0	0	0.412697	0	0	0.518471	1.204262	6.659906	1.444792	0.263057	0	0.23945	0	0	0	0
steroid/sterol/cholesterol metabolism	XM_122102.1	5.371904	4.792504	2.830203	1.035407	0.309135	0	0	0.02343	0	0	0.053716	0	0	0	1.184825	0.349535	0.274826	0	0	0	0.110057	0.442991	0.107669	0	0	0	0.170029	0.035324	0	0	1.387477	1.916372	0	1.30489	0	0	0	5.278169	4.623687	4.509543	1.168295	2.308155	0	0	0	0	0	0
steroid/sterol/cholesterol metabolism	XM_147515.1	1.0523	2.028798	1.263832	0.399033	0.536184	0	0	0	0.091653	0	0	0	0.574994	0	0	0.589826	0	0	0	0	0	0	0	0	0.059806	0	0	0.029858	0	0	1.115498	0.924006	0	0.043191	0.414871	0.617086	0.338924	1.801466	1.375235	1.456922	0.212867	1.636066	0.352579	0.391807	0	0	0.104603	0
steroid/sterol/cholesterol metabolism	XM_126465.1	0.375258	1.356709	0.484309	0.054483	0	0.200649	0.370126	0.659991	0	0	0	0	0	0.527135	0.325434	0	0	0	0.289661	0.267787	0.00945	0	0.116497	0	0	0	0	0	0	0	0.410922	0.099036	0	0.080804	0	0.244872	0.390632	0.814694	0.476715	0.997151	0	0	0.213157	0.368822	0	0	0.191674	0
steroid/sterol/cholesterol metabolism	XM_147648.1	0.36011	2.999807	0.720983	1.545845	1.477791	0	0.18289	1.453272	0.024473	0.029878	0	0.039418	0.915897	0	0	0	0	0	0.174998	0	0	0.534191	0.051011	0.048364	0	0	0	0	0	0	0	0	0	0	0	0.050421	0.719565	1.831857	0.713933	4.087369	0.23708	1.832272	0.421193	0	0	0	0.320601	0
steroid/sterol/cholesterol metabolism	XM_140887.1	0.304837	1.909	0.394627	0	0.275494	0.019392	0.341033	0.055034	0	0	0	0.329282	0.223596	0	0.037909	0	0	0.08094	0.200036	0	0.211252	0.232491	0	0.917466	0	0.233719	0	0	0	0	0	0.014892	0	0.218949	0	0.191941	0.252706	0.883346	0.483144	0.787974	0	0.842955	0.20565	0.118866	0	0	0	0
steroid/sterol/cholesterol metabolism	XM_127623.1	1.880789	2.173927	0	0.452989	0.530537	0	0	0.719907	0.974178	0.925332	0	1.438439	0.925265	0.335574	0	0	0.118338	0	0.340349	0	0.524391	0	0	0.575013	0.112956	0.238556	0.133033	0	0	0	0.197187	0.516464	0	0	0	0.326753	0.909703	1.137209	1.059038	0.252165	0	0.580501	1.004472	0	0	0	0	0
steroid/sterol/cholesterol metabolism	XM_126146.1	1.30055	2.750571	0.992052	0.317133	0.331636	0	0	1.620642	1.504412	2.331032	0	0.268661	0.194979	0	0.303335	0	0	0	0	0	0	0	0.2738	0	0	0.09183	0.335442	0	0	0	0	0	0	0.430024	0	0.009729	0.314863	0.847101	0.626501	2.060939	0	0	0.708986	0.643267	0	0.944038	0.441154	0
steroid/sterol/cholesterol metabolism	XM_128286.1	1.262453	2.155239	0.366743	0	0.489527	0.419808	0	0.262592	0.918908	1.016122	0	0.265562	0.40193	0.107943	0	0	0	0.094478	0	0	0.30894	0	0	0.188041	0	0	0	0	0	0	0	0	0	0	1.844541	0.781774	0.547548	1.17369	1.356389	2.234548	0.308827	0.366956	0.3243	0	0	0.319246	0	0.305296
steroid/sterol/cholesterol metabolism	XM_122427.1	0	2.665015	0	0.569807	0	0	0	1.175662	1.386123	1.574455	0	0	0.138699	0	0	0	0.025238	0	0.296167	1.28514	0	0	0	0.534108	0.378823	0.745281	1.022596	0	0	0	0.84083	0.750913	0.082422	0.030262	1.840383	1.149194	0	0.09409	0.498379	1.352274	0	0.678103	0	0	0	0.716382	0.118227	0
steroid/sterol/cholesterol metabolism	XM_149025.1	0	2.61835	0.846572	0	0.583624	0	0	0	0.431106	0.424226	0.11004	0.480142	0	0.654445	0	0	0	0.656078	0	0	0.33545	0.018051	0	0.316046	0	0	0.516697	0	0	0	0.170421	0.464936	0.359738	0	0	0.312279	0.155613	0	0.754531	0	0	0.526018	0	0.625044	0.825297	0	0	0.538471
steroid/sterol/cholesterol metabolism	XM_122386.1	0.403508	1.074978	0.054309	0.159435	0	0.086665	0.005437	0	0	0	0	0	0	0.09627	0.379793	0	0.035822	0.128182	0	0	0.365044	0	0	0	0	0.033411	0.004275	0	0	0	0	0.0128	0.026294	0.130262	0.160712	0.415257	0.407102	1.317547	1.750432	0	0.476278	0	2.123052	0	0	0	0	0
steroid/sterol/cholesterol metabolism	XM_135647.1	0.542228	0.287568	0	0.675668	0	0.778216	0	0.809099	0	0.212335	0	0	0	0	0.34618	0.512721	0.239381	0.39761	0.893907	0.85074	0.443125	0	0	0.272301	0.042288	0	0	0	0	0.217838	0	0.566222	0	0.121633	0.626892	0.084282	0.029339	0.433623	0.290136	0	0	0	1.140695	0	0	0.213779	0.309348	0
steroid/sterol/cholesterol metabolism	XM_131718.1	1.678946	0.968473	0.214446	1.548913	0	0.500243	0	1.441667	0	0.217084	0	0	0	0	0.222304	0.173592	1.122211	0.884504	1.669623	1.102776	1.161918	0.598014	1.112098	1.157152	0	0	0	0	0	0	0	0.095152	0	0.585461	0.442964	0.221104	0	0	0	1.277636	0	0.886848	0.042422	0.064992	0	0.520643	0.537691	0
steroid/sterol/cholesterol metabolism	XM_140218.1	1.797228	0.417455	0.224742	1.208837	0.140145	0.449387	0	0.431479	0	0	0	0	0.014687	0.298626	1.100363	0	1.42016	1.060581	1.856171	1.427885	1.393272	0.821585	1.280138	0.887882	0	0	0	0	0	0	0	0	0	0	1.237086	0.689738	0.1021	0	0	0	0	0	0.579874	0.360655	0	0.836033	0.384401	0
steroid/sterol/cholesterol metabolism	XM_135653.1	0	0.4768	0.152409	0.956055	0	0.276157	0	0.83312	0.20621	0	0	0	0	0.585841	0	0	1.371818	0.380007	1.083616	0.666263	0.696847	0	0.684568	0	0.128672	0	0	0	0	0	0.002724	0.294831	0	0	0.808696	0.428043	0	0.302795	0	0	0.271435	0	0.516035	0.376458	0.215479	0.291014	1.003422	0.18533
steroid/sterol/cholesterol metabolism	XM_152375.1	0	0	0	0.955337	0	0.232541	0	0.497719	0	0.165796	0	0	0.024033	0.112049	0.116393	0.24196	0.672697	0.498059	0.735598	0.771051	0.651191	0	0.424281	0.038539	0.483366	0.327397	0	0	0	0	0	0	0.134018	0.519574	0.923471	0.351601	0	0.093536	0.045751	0	0	0	0.142784	0	0	0.449319	0.659272	0
steroid/sterol/cholesterol metabolism	XM_149308.1	0	0	0	1.249549	0	0.556138	0	0.569393	0	0	0	0.014272	0.134027	0.316948	0.068618	0.257143	0.610481	0.715585	0.766209	0.713329	0.931248	0	0.194125	0	0.805459	0.327496	0	0	0	0	0	0.094588	0.159014	0.243587	0.526198	0.277218	0	0.207328	0	0	0	0	0.060344	0.124904	0.105046	0	0.583372	0
steroid/sterol/cholesterol metabolism	XM_132244.1	0.392961	0	0	1.037613	0	0.786625	0	0.648673	0	0	0	0	0.023095	0.094983	0.137018	0.437495	0.704105	0.234274	0.803977	0.684384	0.583978	0	0.209076	0	0.259101	0.037709	0	0	0	0	0.078232	0.394047	0	0.011274	0.150789	0	0	0.112134	0	0	0	0	0.351661	0.189523	0	0.212105	0.344828	0
steroid/sterol/cholesterol metabolism	XM_131734.1	0.092437	0.470297	0	0.901407	0	0.673386	0	0.39475	0	0.011326	0	0	0.007346	0.058859	0.082499	0.212454	0.789896	0.092013	0.850587	0.512447	0.462484	0	0.176783	0.058219	0.372669	0.066404	0	0	0	0	0	0.081054	0	0.222367	0.370746	0	0	0.078187	0	0	0	0	0.647365	0.180552	0	0	0.364552	0
steroid/sterol/cholesterol metabolism	XM_125667.1	0.18961	0.222044	0	1.187719	0	0.812713	0	0.507273	0.032804	0	0	0	0	0.285444	0	0.149944	1.40665	0.306225	1.123762	0.597643	1.048313	0	0.191001	0	0.473156	0.213463	0	0.483615	0	0	0.174003	0.217354	0	0.125159	0.563357	0	0	0.110769	0	0	0	0	0	0.310866	0	0.323946	0.452192	0
steroid/sterol/cholesterol metabolism	XM_132923.1	0.234513	0.6816	0	0.744236	0	0.742008	0.236639	0.387465	0.663508	0.203439	0	0	0	0.07179	0	0.613669	1.001107	0.418665	0.847653	0.448175	0.800419	0	0.039939	0	0	0.317061	0	0.142463	0	0	0	0.291484	0.054545	0.062313	0.71881	0.167297	0	0.082093	0	0	0	0	0	0.300655	0	0	0	0
steroid/sterol/cholesterol metabolism	XM_145101.1	0	0.399119	0	1.145596	0	0.933851	0.14238	0.045122	0.245558	0	0	0.009927	0	0.507092	0	0	0.806271	0.596772	0.21192	0	1.32152	0	0.082313	0.17324	0	0	0.030679	0.000259	0.174029	0	0	0.454586	0	0	0	0	0	0	0.182443	0	0.039608	0	0	0.617771	0.488971	0.045724	0.180513	0.416204
steroid/sterol/cholesterol metabolism	XM_127423.1	0	0	0.238626	0.765239	0	0.324343	0	0	0.635192	0	0	0	0	0.77658	0	0.15088	1.096297	0.7057	0.49219	0.187978	1.414873	0	0.289422	0.350337	0.276727	0	0.320772	0.274431	0.22525	0	0	0.35662	0	0	0	0.188377	0	0.131455	0.381887	0	0.036947	0	0	0.589725	0.637133	0	0	0.592463
steroid/sterol/cholesterol metabolism	XM_126687.1	0	0	0.206674	0.702204	0	0.14481	0	0	0.436579	0	0	0	0	0.783288	0	0.279411	1.556705	0.781433	0.624256	0.679425	1.457089	0	0.33063	0.247273	0.173155	0	0.348396	0.648122	0	0	0.408638	0.37718	0	0	0	0.140142	0	0	0.255686	0	0	0	0	0.754519	0.645542	0.135813	0.135511	0.356244
steroid/sterol/cholesterol metabolism	XM_129438.1	0	0.073883	0	0.70777	0	0.111341	0	0	0.391714	0	0	0	0	0.721238	0	0.485776	1.573225	0.73172	0.834112	0.635619	1.44718	0	0.477402	0.341827	0.150208	0	0.256266	0.664173	0	0	0.378499	0.375559	0	0	0.19922	0	0	0.025822	0.232186	0	0	0	0	0.738821	0.615333	0.051374	0.261164	0.428827
steroid/sterol/cholesterol metabolism	XM_132600.1	0	0	0.038264	0.683841	0	0.126501	0	0	0.301184	0	0	0	0	0.530529	0	0.329315	1.543054	0.476677	0.633017	0.668793	1.084125	0	0.266531	0.131163	0.051534	0	0.109068	0.386512	0.069794	0	0.21525	0.187792	0	0	0	0	0	0	0.218267	0	0	0	0.003421	0.466276	0.533121	0	0.331873	0.384086
steroid/sterol/cholesterol metabolism	XM_140707.1	0	0	0.080969	0.819944	0	0.063891	0	0	0.627144	0.209278	0	0	0	0.877185	0	0	1.868891	0.978989	1.361679	0.857935	1.819347	0	0.284595	0.275772	0.690149	0.215904	0.426331	0.630221	0	0	0.427204	0.582459	0	0	0.275175	0.397746	0.007639	0	0	0	0	0	0	1.263133	0.76217	0	0.513609	0.201403
steroid/sterol/cholesterol metabolism	XM_139285.1	0	0	0	0.891938	0	0.318542	0	0.515633	0.302443	0	0	0	0	0.518052	0	0.021302	1.276129	0.497467	0.687931	0.20062	1.213736	0	0.555227	0	0.390594	0.013673	0.169893	0.406893	0.330648	0	0.373195	0.372407	0	0	0	0	0	0	0.147972	0	0	0	0.412251	0.77449	0.574916	0.372259	0.485021	0.335742
steroid/sterol/cholesterol metabolism	XM_127909.1	0	0.090155	0.158441	0.84104	0	0.578556	0	0.518494	0.380432	0	0	0	0	0.368351	0	0.476231	1.377002	0.278086	0.622356	0.762598	1.157457	0	0.428594	0	0.187463	0	0.284447	0.618374	0	0	0.266131	0.257842	0	0	0	0.079324	0	0	0	0	0	0	0	0.777946	0.431728	0.120795	0.266575	0.100273
steroid/sterol/cholesterol metabolism	XM_128872.1	0	0	0	0.81647	0	0.411079	0	0.588465	0.250557	0	0	0	0	0.35785	0	0.431159	1.521311	0.254956	0.85211	0.837136	1.150388	0	0.530179	0	0.299693	0.131218	0.388547	0.74721	0	0	0.418935	0.06653	0	0	0	0.056715	0	0.281075	0.093723	0	0	0	0	0.694264	0.482101	0	0.356961	0.079135
steroid/sterol/cholesterol metabolism	XM_151583.1	0	0	0.146803	0.647407	0.237739	0.0607	0	0	0.104313	0.084151	0	0.5808	0	0.422237	0	0	1.319591	0.735168	0.5399	1.206386	1.339217	0	0	0.527594	0.780436	0.676296	0.340522	0.647932	0	0	0.126883	0.485916	0	0.256611	0.235865	0	0	0	0.38387	0	0	0	0	0.302299	0	0.504261	0.38153	0
steroid/sterol/cholesterol metabolism	XM_150496.1	0	0	0	1.117458	0	0.309745	0	0.033895	0.026098	0.111291	0	0.142384	0	0.308136	0	0.480001	0.922419	0.718509	0.685764	0.849166	1.332671	0	0.128657	0	0.521255	0.563464	0	0.35047	0	0	0	0.400103	0	0.256202	0.497985	0.275873	0.126363	0	0.108707	0	0	0	0	0.345774	0.032348	0.001416	0.135113	0
steroid/sterol/cholesterol metabolism	XM_142424.1	0	0	0	1.126967	0	0.406199	0	0	0	0.109122	0	0.184501	0.171532	0.485982	0	0.510552	1.347197	0.70125	0.996763	0.895553	0.955307	0	0.453506	0.194097	0.796251	0.260419	0	0.333653	0	0	0.137884	0.2649	0	0.287523	0.686081	0.40271	0	0	0	0	0	0	0	0.533999	0.165268	0.025583	0.608044	0
steroid/sterol/cholesterol metabolism	XM_146672.1	0	0	0	1.085842	0	0.352627	0	0	0	0	0	0.273984	0.40781	0.584384	0	0.793578	1.287213	1.018466	0.906745	0.910934	0.994058	0	0	0.033758	0.657125	0.453242	0.242529	0.595647	0	0	0.482416	0.398041	0	0.063188	0.530383	0.567807	0.000859	0	0	0	0	0	0	0.127383	0.364639	0	0.297309	0.097448
steroid/sterol/cholesterol metabolism	XM_149826.1	0	0	0.016894	1.139897	0.116508	0.363588	0	0	0	0.166587	0	0.286278	0.369927	0.663429	0	0.492805	0.924396	0.862614	0.840717	0.675988	1.133142	0	0.043027	0.255897	0.280272	0	0.134514	0.318211	0	0	0	0.579958	0	0	0.494458	0.689759	0.301483	0	0	0	0	0	0	0.412818	0.428317	0	0	0.032757
steroid/sterol/cholesterol metabolism	XM_133826.1	0.141384	0	0.32671	0.779002	0.05175	0.364623	0	0	0	0.159763	0.179705	0.047286	0	0.249928	0	0	0.369436	0.516731	0.419806	0.473674	0.680678	0	0	0.48602	0.535864	0	0.151367	0	0	0	0	0	0	0.184446	0.538117	0	0.222436	0	0.106433	0.005403	0	0	0.193829	0.108052	0	0.235303	0	0
enzyme linked receptor signaling	XM_124042.1	0	0	0.855741	0.929609	0.71626	0.197736	0	0.410793	0.438716	0.242977	0.433122	0.367693	0.643461	0.636947	0	0	0	0	0	0	0	0	0	0.001286	0.460807	0.775272	1.229659	0.548988	0	0	1.198835	1.03965	0.894182	0.824559	0	0.586041	0	0	0	0	0	0	0	1.279154	0.270211	0.850502	0	0
enzyme linked receptor signaling	XM_132730.1	0.071804	0	1.372565	1.794577	0.673116	0.809519	0	0.347119	0.469424	0.63462	0	0.648672	0.31423	0.099962	0.74893	0	0	0.108731	0	0	0.274403	0	0	0.712603	0	0.268408	0	0.118139	0	0	1.167126	1.573473	0.324231	0	0	0.182099	0	0.126313	0.029307	0	0	0	0.399439	1.739661	0	0	0	0
enzyme linked receptor signaling	XM_135985.1	0.448087	0	0.526976	1.449213	0.217032	0.659214	0.01517	0.290765	0	0.039369	0.39259	0.113814	0.652397	0	0.096328	0.348097	0	0	0.432215	0	0	0	0	0.465649	0	0	0	0	0	0	0.638516	1.014713	0.52194	0.213101	0	0.194484	0	0	0	0	0.162639	0	0	0.144856	0	0.456672	0.255147	0
enzyme linked receptor signaling	XM_127562.1	0	0	0.947772	1.76314	0.211207	0.582483	0	0	0.053269	0	0	0	0.315134	0.047843	0.630304	0	0.281867	0.5308	1.344465	1.169879	1.080773	0	0.499473	0.735876	0.292454	0.869314	0.955273	0.15421	0	0	1.065923	0	0.505793	0.655896	0	0.58012	0	0.090379	0	0.11507	0	0	0	0.783523	0	0.724056	0	0
enzyme linked receptor signaling	XM_130482.1	0.781412	0	0.716717	0	0	0	0	0	0	0	0	0	0.614994	0	0.922255	0.275248	0.258708	1.362413	1.140009	0.749609	1.003149	0.74901	1.333312	0.701227	0.547724	1.056445	0.720559	0.727819	0.075289	0	0.602511	0.011098	0.690461	0.610026	0.171936	0.348576	0	0.891078	0	0	0	0	0.060082	1.836824	0	0	0	0
UMP metabolism	XM_122833.1	0.175485	1.025907	0.819593	0.604244	1.976264	0	0.390081	0	0	0	0	0	0	0	0	0	0	0.112816	0.487288	0.251361	0.05975	0	0.109005	0	0.470452	0.480751	0.250573	0	0	0	0	0	0.498419	0.112367	0	0	0	0.116351	0.119594	0.261903	0	0	0.181647	0.044806	0	0.219371	0	0
inslin rcptr signling/adipocyte diff	XM_126258.1	0	0.494393	1.435315	0.047699	2.560048	0	0.064549	0	0	0.565934	0	0	0	0.782762	0.302884	0.122683	0.111089	0.023462	0.486613	0.017122	0.637067	0.391521	0.449455	0.857933	0.387907	0.086228	0	0.625015	0	0	0	0	0	0.376968	0	0.156293	0	0	0.083179	0	0	0	0	0.340276	0	0	0	0
inslin rcptr signling/adipocyte diff	XM_137963.1	0	0.443807	1.372677	0	2.611647	0	0.344171	0.059206	0	0.444823	0	0.305954	0.282946	0.526137	0.429958	0	0	0	0.265989	0	0.423327	0.370316	0.305757	0.953319	0.277734	0.301968	0.344048	0.563638	0	0	0	0	0.220985	0.582931	0	0.530192	0	0	0.174506	0	0	0	0.202039	0	0	0	0	0
inslin rcptr signling/adipocyte diff	XM_130598.1	0.079921	0.461163	0.654766	0.506825	1.143842	0.457234	0.338293	0.401929	0.399839	0.695953	0.096672	0.096801	0.058714	0.122276	0	0	0	0	0.067729	0	0	0	0.124047	0	0	0.013898	0.122049	0.012854	0	0	0.713485	0.603326	0.127017	0	0	0.194367	0.333492	0.613152	0.561552	0.3846	0	0	0.900005	0.174132	0	0.539631	0.202029	0
inslin rcptr signling/adipocyte diff	XM_123153.1	0	0	2.173926	0	3.089407	1.229542	1.541036	1.952126	0.576552	1.319924	1.179825	1.42642	1.078285	0.920023	0	0	0	0	0	0	0	0	0	0	0	0	0	0	0	0	0	0	0.060207	1.744959	0	1.522869	1.905323	0.133156	0.44941	0	0	0.141801	2.794091	0	0.124529	0.600672	0.906278	0
inslin rcptr signling/adipocyte diff	XM_149234.1	0.419578	0	0.004587	0	0.525366	1.469321	1.496248	0.54458	0.364848	0.646604	1.539062	1.504752	0	0.943196	0.260267	0	0.487471	0.106943	0.59906	0.218451	0.616114	0	0.191867	0.05874	0	0	0	0.298339	0	0	0	0	0	0	0	0	0.411504	0.151558	0.120011	0	0	0	1.341781	0	0	0.190314	0	0
sulfur metabolism	XM_129363.1	3.629666	2.517531	2.106097	0	2.800207	1.165143	1.859048	0.656979	0	0	1.628984	0.557992	0.744873	0	0	0.0464	0.183587	0.163009	0.352816	0	0	0.397074	0.168501	0	0	0	0	0	0	0	0	0	0.447427	0.702303	0	1.200473	1.291347	0.088159	0	0	0.142198	1.183948	1.156437	0	0	0	0	0
apoptotic program/caspase activation	XM_144328.1	1.475285	0	0.581964	0	1.597589	1.809204	1.592867	0.148115	0.268491	0.435575	0.743987	1.838708	0.688794	0.747653	0	0	0	0.741165	0	0	0.884526	0	0	0.859384	0.500836	0.422103	1.135277	0	0.174527	0	0	0.237195	0	0	0	0.323741	0	1.352364	1.81583	0.541977	0	1.381393	0	0.401089	0	0	0	0
apoptotic program/caspase activation	XM_135967.1	1.486597	0	0.295588	0	1.296541	1.877772	2.020889	0.508929	0	0	0.796878	1.525129	0.080058	0.098604	0	0	0.374469	0.494624	0.727778	0	0.614993	0	0	0.962592	0.214896	0.542759	0.03209	0.145695	0	0	0	0.416801	0	0	0	0	0.008508	0.880047	1.244613	0	0	0.754104	0.158883	0.153618	0	0	0	0
apoptotic program/caspase activation	XM_127543.1	1.476397	0	0.454142	0	1.181237	1.542363	1.717105	0.341681	0.090222	0	0.555806	1.325192	0.166192	0.055531	0	0	0.626064	0.449487	0.431236	0	0.291157	0	0	1.033898	0.446074	0.548917	0.199753	0.3163	0	0	0.133118	0.117929	0	0	0	0	0	0.695432	0.784282	0	0	0.862717	0	0	0	0	0	0
apoptotic program/caspase activation	XM_132616.1	1.739088	0	0.54299	0	1.172045	1.239895	0.936333	0.168498	0.012908	0.136379	0.590061	1.183044	0.198979	0.084572	0	0	0.29789	0	0.093469	0	0.079147	0	0	0.67499	0.468645	0.351611	0.243818	0.60615	0	0	0.601564	0.357054	0	0	0.384333	0	0	0.823955	0.823553	0.788754	0	0.141071	0.223106	0	0	0	0	0
apoptotic program/caspase activation	XM_141956.1	1.737914	0	0.612041	0	1.250924	1.291129	1.123569	0.098986	0.441609	0.3016	0.773466	1.483082	0.258654	0.278814	0	0	0	0.406224	0.024933	0	0.534498	0	0	0.625811	0.423998	0.785041	0.91091	0.963568	0	0	0.570823	0.043175	0	0	0	0	0	0.479282	1.403437	0	0	0	0	0	0	0	0	0
apoptotic program/caspase activation	XM_154338.1	0	0	2.090479	1.202272	0.753991	0.146902	0	0.466745	0	0.351046	0.056591	0.293907	0.419816	0	0.358648	0	0	0	0	0	0	0	0	0.622195	1.793254	1.598138	1.462796	2.006043	0	0	2.076532	2.3938	0.356213	0.53547	0	0.110781	0	0.657353	0.410524	0	0	0	0	1.64999	1.017988	0	0	0
regulation of (protein) biosynthesis	XM_141868.1	0.352392	0	0.352918	0	0.424891	1.393759	1.01547	0.320328	0.117375	0.261336	0.232738	1.023992	0	0.25971	0.031006	0	0	0	0	0	0	0	0	0.52172	0.590517	0.378237	0	0.739507	0	0	0.637652	1.136761	0	0.332391	0	0	0.232241	0.82065	0.982392	0.002107	0	0.512346	0	0	0	0.227058	0.504517	0
spermine metabolism	XM_129327.1	0	0	0.304943	0.445641	0.272934	0.606277	1.102672	0	0.419904	0.405784	0	0.531514	0.375913	0.105711	0	0	0.104954	0.356881	0	0	0.309867	0	0	0.897682	0.320407	0.379673	1.040621	0.523433	0	0	0.357989	0.292321	0	0	0	0.30135	0.979377	0	0.651273	0	0	0	0	0.589533	0	0.136853	0	0
spermine metabolism	XM_150078.1	0	0	0.111465	0	0	0.055964	0.975369	0.228403	0.346981	0	0.19066	0.60228	0.271776	0.168454	0.410282	0	0.320185	0.703449	0.360786	0.267556	0.564038	0	0	1.046422	0.655333	1.072588	0.699399	0.619931	0	0	0.068122	0	0	0	0	0	0.683027	0.238545	0.276248	0	0.275667	0	0.77447	0	0	0	0	0
negative regulation of ptn kinase	XM_131754.1	0	0	0	0.952242	1.110568	0	0	3.676141	3.298213	2.714133	2.388781	3.485566	2.612986	1.992471	2.317586	0	0	0	0.190503	0	0	0	0	0	0	0.375465	0	0.91002	0	1.255379	0.1061	1.892636	0	0	1.583752	0.673489	0.600582	3.098781	2.840691	2.476413	0	1.250958	0.331992	0	0	0	0	0
different./morphogen./pattern spec.	XM_126660.1	0	1.551919	2.05467	1.243591	1.564935	1.163668	1.099365	3.642682	7.680588	6.440054	5.701694	6.586634	0	0	0.084197	0.691337	1.811616	0	0.418995	1.550632	0	0	0.091233	0.946766	0	0.435507	0	0	0	0	0	0	0.989718	0.090278	0.759522	0	0	0.719369	0	0	0	0	0	3.155466	2.70752	0	0	0
different./morphogen./pattern spec.	XM_122751.1	0	0	0.730464	2.6258	1.312302	1.381802	0.282274	1.001498	2.380436	2.070993	1.208418	1.447076	1.023391	0.313753	0.372036	0.195412	0	0	0	0	0	0	0	0	0.57619	0.363304	0.360347	2.04249	0	0	0	0.088139	2.64866	0.766145	0.399821	0	0	0	0	0	0.09946	0.231797	0	0.112295	0	0	0	0
different./morphogen./pattern spec.	XM_127609.1	0.602633	0	1.064268	2.112037	0.709507	0	1.261017	0.01788	1.198574	1.568475	0.191651	0.893483	1.348428	0.677431	0	0	0	0	0	0	0	0	0	0.375422	1.211953	1.072627	1.531743	1.533283	0.14436	0	0	0	1.458815	0.559114	0	1.879052	1.607804	0	0.421566	0	0.493955	0.698295	0	0.498831	0	0	0	0
different./morphogen./pattern spec.	XM_127477.1	0.104682	0	0.670257	0.911778	0.70827	0.803035	0	0	0	0	0.173439	0	0.891683	0	0.018152	0	0	0	0	0	0	0	0	0	1.35803	1.232688	1.122746	0.597228	0.186477	0	0	0.620319	1.233518	1.771473	0.451476	1.105589	0.927098	0.184603	0.706388	0.355162	0	0.6613	0	0.86976	0	0.12142	0	0
different./morphogen./pattern spec.	XM_130565.1	0	0	0.615848	0	0.443287	0.523863	1.12117	0.052655	0	0	0.84598	0.387334	0.429228	0.777625	0.416008	0	0	0	0	0	0	0	0	0.05845	1.519075	1.288219	0.821598	1.343079	0	0	0	0	0.792143	0.434796	0.008818	0.034043	0	0	0	0	0	0	0.915876	0.384311	0.162139	0.067644	0.239423	0
different./morphogen./pattern spec.	XM_130182.1	0.289886	0	0.063148	0	0.079623	0.411971	1.093846	0	0.008857	0	0.254368	0.091447	0.360425	0	0.2439	0.169424	0.491387	0	0	0.053893	0	0	0	0.032845	0.507384	0.968264	1.373279	1.056635	0.050137	0	0.069578	0	0	0.034407	1.210526	0.698393	0	0	0	0	0	0	0	0	0	0.095665	0	0
different./morphogen./pattern spec.	XM_124939.1	0.783392	0	0	0.350264	0	0	0	0.677052	0	0.10684	0	0	0	0	1.197606	1.027054	0.28076	0	0	0.437077	0	0.510295	0	0	2.053138	2.238612	2.08975	1.341164	0.284422	0.373554	0.997775	0	0.036921	0	0.539838	0	0	0.497724	0	0	0	0.427289	0.244089	0.334767	0	0	0	0
different./morphogen./pattern spec.	XM_148824.1	0	0.176321	0	0.116163	0	0.541037	0.344548	0	0	0.765313	0	0	0	0	3.794734	0.84232	0.953742	0.90087	0.773889	0.31402	0	0.398665	1.408032	0.121842	3.002687	2.391872	1.219403	1.857846	0.635148	0.38488	0	0	0	0.166701	0	0.004383	0	0	0	0	0	0.429539	0.636329	0	0	0	0.045222	0
neurogenesis/cell motility	XM_128788.1	0	0.289998	0.12713	1.602644	0.464011	0	0	0	0	0	0	0.451309	0.222559	0	0.378188	0	0	0.303329	0.59993	0	0.204522	0	0	1.195112	0	0.318958	0.249988	0	0	0	0	0.536256	0.442474	0	0	0.53985	0.62427	1.400528	1.805056	1.163376	0	1.012251	0.384241	0.026572	0	0.642211	0.308952	0
neurogenesis/cell motility	XM_131860.1	0	0	0	0.96808	2.776867	1.292659	0	0	0	0.075132	0.149325	0.377976	1.075459	1.3617	2.136912	0.473531	1.106981	0.413423	0.957826	0	0	0.33787	0.483778	1.16332	1.192288	1.483512	1.349899	0.963843	0	0	0	0	0	0	0	0.010253	0	0.15663	0	0.259881	0.58067	1.860263	0	0.000484	0	0	0	0
neurogenesis/cell motility	XM_148824.1	0	0.176321	0	0.116163	0	0.541037	0.344548	0	0	0.765313	0	0	0	0	3.794734	0.84232	0.953742	0.90087	0.773889	0.31402	0	0.398665	1.408032	0.121842	3.002687	2.391872	1.219403	1.857846	0.635148	0.38488	0	0	0	0.166701	0	0.004383	0	0	0	0	0	0.429539	0.636329	0	0	0	0.045222	0
neurogenesis/cell motility	XM_131025.1	0.175589	0.491903	1.041082	0.384927	0	0.499208	0.324938	0.212116	0	0	0	0	0	0	3.031783	2.151438	1.53045	3.144533	2.835509	0.895332	1.141764	0	1.640379	1.124102	2.402683	2.913423	2.709194	1.242614	0	0	0	0	0	0	2.0849	0	0	0.839722	0.786351	0.114333	0.557442	0.125336	0	0	0	0	0	0
neurogenesis/cell motility	XM_124004.1	0	0	0.609477	0	0	0	0.037158	0	0	0	0	0	0	0	3.019526	2.455804	2.172775	1.410639	1.720741	3.081019	2.180565	1.643323	2.04418	2.752902	2.956234	3.491672	3.141714	2.009458	1.19363	0	0.426104	0	0	0	1.202044	0	0	1.240767	0.202308	1.058332	0	0.624442	0.056337	0	0	0	0	0
neurogenesis/cell motility	XM_133933.1	0	0	0	0.187597	0	0	0.089882	0	0.706408	0.804701	0	0	0	0	1.793659	1.945237	3.370587	2.969502	3.424059	3.524515	2.484467	1.734671	2.877507	1.657828	2.931606	3.235364	3.148286	2.889975	2.269964	2.342837	0.818123	0	0	0	2.767287	0	0	1.038241	0.834705	1.278787	0	0	0	0	0	0.161589	0	0
neurogenesis/cell motility	XM_126644.1	0.014859	0.18997	0	0.28551	0	0	0	0	0	0	0	0	0	0.4374	0	2.047779	3.251728	2.896629	3.316491	3.50028	2.840569	2.448736	2.756043	0.403435	2.89706	2.579841	2.352706	2.898846	0.793552	0.460322	0.705429	0	0.592121	0.071233	1.059935	0	0	0	0	0	0.733156	0	0	0	0	0.236124	0	0.422507
neurogenesis/cell motility	XM_122709.1	0	0.537844	0.49181	0.826932	0	0.367811	0.275854	0	0	0	0	0	0.172944	0	0.853018	1.159619	0.86636	1.269094	1.372687	1.712824	1.726096	1.138135	1.814971	0.918228	2.279047	1.358187	1.35317	1.440951	0	0	0	0	0.421712	0.422897	0	0	0.312239	0	0	0	0	0	0	0.770068	0	0.107547	0.015629	0
neurogenesis/cell motility	XM_132508.1	0	0	0.050529	0.352481	1.828501	3.718315	0	0	0	0	0	0	0	0.411442	2.215698	1.330412	1.107519	1.586008	1.791592	2.610859	2.070707	1.241499	1.510131	1.172768	0.372027	1.414576	0.788935	0	0	0	0.05046	0.164164	0	0.004089	0	0	0	0.278007	0.114137	0.164143	0	0	0	0	0	0	0	0
neurogenesis/cell motility	XM_123755.1	0	0	0	0.4319	0.843705	0.908681	0	0	0	0	0.346125	0.238196	0.472397	0.207173	0.628972	0.673336	1.412556	1.422011	1.680095	1.852054	1.492135	0.7161	1.018569	1.566626	0.840483	1.614389	1.412678	0.464014	0.552888	0.22479	0.073525	0.396257	0.109817	0	0.001767	0.550623	0	0.078853	0.224503	0	0	0	0	0	0	0.27571	0	0
neurogenesis/cell motility	XM_131808.1	0.247317	0	0.233641	0	1.449123	0	0.036826	0	0	0	0	0	0	0	2.387905	2.656659	2.593513	2.76958	2.399365	2.92754	2.784591	1.709497	2.325453	3.149242	1.097556	2.117196	1.481553	0.508685	0.181599	0.580101	0	0	0	0.157838	0.166935	0	0.034749	0.412817	0	0.18449	0	0	0.501295	0	0	0	0	0
neurogenesis/cell motility	XM_149328.1	0	0	0	0	0.38973	0.243902	0	0	0	1.492625	0	0	0.068963	0.488896	2.095136	2.596593	2.650733	3.050043	3.767777	3.308417	3.33546	2.944236	3.557275	4.06564	1.738839	1.745318	1.463539	0.924641	0.18837	0	0	0	0.289118	0	0.030276	0	0	0.138003	0.817586	0.346677	0	0	0	0	0	0.3601	0	0
neurogenesis/cell motility	XM_135714.1	0	0	0.138863	0	0.539476	0.45975	0	0	0.732286	0.243824	0	0	0	0	0.665606	1.052967	1.747268	1.567135	1.719477	1.302965	2.215151	1.194536	1.552708	2.292225	0.882311	0.693367	0.348014	0.028154	0.116265	0.138325	0	0	0	0.306371	0.19283	0	0.10296	0	0	0	0	0	0	0.021086	0	0.018443	0	0
neurogenesis/cell motility	XM_130478.1	0	0	0.016804	0.440641	0.790099	1.067158	0.220974	0	0	0.275592	0.680792	0.959973	0.595244	1.066761	1.405606	2.179237	3.528999	3.081393	3.677746	2.050796	3.380646	2.730013	2.807785	3.662808	0.523257	0	0	0	0	0	0	0	0.317082	0.619444	0	0	0	0	0.004373	0	0	0	0	0.192566	0	0.184758	0	0
neurogenesis/cell motility	XM_163764.1	0	0	0.000073	0	0.059024	0	0	0.11075	0.422043	0.181331	0	0.440243	0	0.700795	0.328609	0	0.474462	0.981918	0.908121	0.755831	1.032591	0.421104	0.872667	0.299347	0.121857	0.288899	0	0	0	0	0	0	0	0.452161	0	0	0.026934	0.056639	0.210662	0	0	0	0.412299	0.149469	0	0.696343	0.242221	0
neurogenesis/cell motility	XM_143012.1	0	0	0.864071	0.160106	0.742616	0.204258	0.168906	0.402302	0.396477	1.009642	0.559904	0.868095	0.730053	1.319484	0.179153	0.56176	1.126974	1.810551	1.87351	2.056013	1.68393	0	1.17306	1.365901	0.814385	0.83325	0.041309	0.140522	0.055476	0	0	0.200374	0	0	0.144386	0.553062	0.170108	0.176274	0.04705	0	0	0	0.090949	1.115472	0.46256	0.194471	0.129623	0
neurogenesis/cell motility	XM_134271.1	0	0	0	0	1.304029	2.266985	4.009168	2.130167	1.764545	2.039424	2.967803	3.169333	2.903477	2.57872	1.249015	0.001989	1.552404	1.22203	1.926315	0.65733	0.716554	0	0.560641	1.721983	0	0.043072	0	0	0	0	0	0	0	0	0	0.236462	0.373473	0	0	0	0	0	0	0	1.897629	0.966115	0	1.421615
neurogenesis/cell motility	XM_149390.1	0	0	0.061685	0	1.594512	2.198569	3.889217	1.876035	1.778516	1.74722	3.807347	3.117528	2.329794	2.57104	0.350428	0	0	0.745363	0	0	0	0	1.238823	0.218017	0	0	0	0	0	0	0	0	1.121444	0.056144	0	1.940107	1.076389	0	0.377809	0	0	0.346102	0	0	2.251266	0.132529	0	1.229102
neurogenesis/cell motility	XM_149772.1	0	0	0	0.171787	2.344564	3.929244	4.214093	2.901455	2.131271	1.77941	4.709987	4.257502	3.675852	3.233518	0.567723	0	0	0	0	0	0	0	0	0.884998	0	1.274923	1.430922	0	1.150241	0	0	0	0.118398	0	0	1.69501	0	0	0	0	0	0	1.426806	0	2.572113	1.493825	0.797699	1.556843
neurogenesis/cell motility	XM_126127.1	0	0	0	0.688978	1.616929	3.097485	4.100981	2.364953	1.952525	1.813138	3.918516	3.606801	3.405913	2.736742	0.894175	0.21659	0.172867	0	0	0	0	0.37381	0	0	0	0	0	0	0.434688	0	0	0	0	0	0.006901	0.154891	0	0	0	0	0.39232	0	0	0	2.532961	1.254361	0.45945	1.964051
neurogenesis/cell motility	XM_125503.1	0	0	0	0.578488	2.215312	4.791239	4.621416	2.821528	1.680263	2.146564	4.895144	4.149165	3.855843	3.508916	1.570974	0.905656	0.223816	0	0.144461	0	0	0	0	0.87332	0.155676	0	0	0.450497	0	0	0	0	0.216902	0	0.519395	0.670838	0	0	0	0	0	0	0	0	2.616506	0.89057	0	1.305655
neurogenesis/cell motility	XM_145511.1	0	0	0.502982	0	2.412938	3.419812	3.486041	2.940687	1.758118	2.249205	3.46912	3.795868	3.234282	3.280031	1.542005	0	0	0	0	0	0	0	0	1.246897	0	0	0	0	0	0	0	0	0.124705	0	0.246783	2.032118	1.354927	0	0.317293	0	0	0	0.251927	0	2.660502	1.346963	0.035367	1.549774
neurogenesis/cell motility	XM_141283.1	0	0	0.423206	0.196789	2.373109	3.578238	4.526181	3.979377	2.834973	2.437878	5.179161	4.458911	4.443655	4.731084	2.329138	0	0	0.078131	0	0	0	0	0	1.933287	0	0	0	0	0	0	0	0	0.118575	0	0	2.15254	0.386769	0	0	0	0	0	0.320715	0.265022	3.442336	0.5418	1.046616	2.33242
neurogenesis/cell motility	XM_141284.1	0.469807	0	0.47449	0	2.806585	4.215982	4.986769	3.749095	3.696198	2.916187	5.727474	4.914938	4.632095	5.136258	2.044474	0.979721	0.706996	0	0	0	0	0	0	1.81051	0	0	0	0	0	0	0	0	0	0	0.169984	2.310545	0.176396	0	0	0	0	0	0	0	3.994729	1.17791	0.542685	3.194226
neurogenesis/cell motility	XM_148591.1	0	0	0.462934	0	1.63586	3.311923	3.812921	2.262752	2.140954	2.42306	3.830895	3.531487	2.752848	3.53101	1.344193	0	0	0.071634	0	0	0	0	0	1.117267	0.860495	0.616864	1.149048	0.656151	0.28647	0	0	0	0	0	0	0.703226	0	0	0	0	0	0.995757	0.009382	0	2.24547	0.762054	0	1.670893
neurogenesis/cell motility	XM_155823.1	0	0	0.549212	0	1.957639	2.692015	3.496988	2.118148	1.87444	2.275253	3.851732	3.716081	3.098594	3.867161	1.530257	0	0	0.071954	0	0	0	0	0	0.901242	0.18756	0.807128	1.286451	0.450185	0.32551	0	0	0	0	0	0	0.708059	0	0	0	0	0	0	0	0	2.645564	0.715176	0.240615	1.46338
neurogenesis/cell motility	XM_131041.1	0	1.360287	0.345421	0	1.357422	2.057411	3.541684	1.656476	1.683112	1.923121	3.254418	3.16381	2.554217	2.890659	0.739866	0.068599	0	0.194772	0	0	0.212926	0	0	0.622271	0	0.552373	1.067536	0	0.33364	0	0	0.241059	0.013354	0	0.337731	0.52658	0.329659	0	0.218097	0	0.217374	0	0	0.135628	2.141226	0.606406	0.002714	1.959046
neurogenesis/cell motility	XM_130370.1	0	2.258617	0.28868	1.805033	1.207321	1.927796	3.767166	2.113413	2.688134	1.576118	5.855046	3.840796	4.439499	4.932742	1.673555	0	0	0.089566	0	0	0	0	0	0.468789	0	0.260685	0	0	0	0	0	0	0.213544	0	0	1.890476	0.302572	0	0	0	0	0	0.263112	0	3.137671	0	0	1.388526
neurogenesis/cell motility	XM_158503.1	0	0	0	0	1.709815	1.911194	3.184139	2.501174	1.283843	1.680856	4.312577	3.68908	3.7966	4.585393	0.971097	0	0	0.396977	0	0	0.358913	0.033215	0	1.005642	0	0	0	0	0.051489	0.105583	0	0	0	0	0	1.487384	0	1.076525	0	0	0	0	0	0	3.09513	0.694738	0.275748	1.705094
neurogenesis/cell motility	XM_132356.1	0	0	0	0	1.474494	1.504488	2.089129	2.989814	1.199104	1.770368	4.030308	3.432669	3.415009	3.975741	1.768511	0	0	0	0	0.145612	0	0	0	0.852351	0	0	0.043439	0	0.399524	0.362031	0.447256	0.494609	0	0	0	0.678936	0	0	0.007047	0	0.5846	0	0.051309	0	2.595192	0.120373	0	1.02338
neurogenesis/cell motility	XM_130236.1	0	0.107899	0	0	2.068677	0.008708	4.374473	3.572063	2.058605	2.590311	5.489954	4.406764	4.49194	4.814355	1.770408	0	0	0	0	0	0	0	0	1.457319	0	0.280317	0.262167	0	0.379802	0	0	0	0.450683	0	0	2.058514	0	0	0	0	0	0	0.542766	0	3.682477	0.756754	0.875755	1.907539
neurogenesis/cell motility	XM_148859.1	0	0	0.606044	0	2.151932	0.066998	4.815608	3.132798	2.373307	2.754514	5.86975	4.920919	4.212447	4.063424	1.328459	0	0.532225	0	0	0	0	0	0	0.975798	0	0	0	0	0.129836	0.514271	0	0	0.75338	0	0	0.990068	0.269905	0	0	0.054696	0	0	0	0	2.79206	1.489766	0.184217	2.286768
neurogenesis/cell motility	XM_124144.1	0	0	0	0	1.560253	0.182604	3.88558	3.156152	2.541041	2.701569	4.465985	3.929604	3.466581	3.274121	1.917324	0	0	0	0	0	0	0	0	0.975892	0.712933	2.012784	2.453796	0.117466	1.290931	0	0	0	0	0	0	0.294712	0	0	0	0.253247	0	0	0.216203	0	2.333185	2.089595	1.122795	1.426195
neurogenesis/cell motility	XM_125744.1	0	0	0	0.14956	0.454167	0.231793	3.72985	2.262216	1.20869	1.311464	2.963095	2.593073	2.092189	1.863291	0.879483	0	0	0	0.522945	0.327149	0	0.163107	0	0.715767	0.290497	0.024328	0	0	0.047356	0.138807	0	0	0.252947	0	0	0	0	0	0	0	0	0	0.24849	0	1.118559	0.905938	0.545938	0.726975
neurogenesis/cell motility	XM_132381.1	0	0	0	0	0.303844	0.045326	3.48556	1.637617	0.790877	0.607876	1.531719	0.985244	2.101238	2.110822	0.407327	0	0	0	0	0.371433	0.228812	0.056436	0	4.04378	0	0	0	0	0.166775	0.119776	0	0	0	0.1417	1.356149	0.758356	0.321354	0	0	0	0	0	0.003186	0	1.085934	0.969305	0	0.43464
neurogenesis/cell motility	XM_133566.1	0	0	0	0.486526	0.574761	0	3.105196	1.255691	0.073186	0.142512	1.623157	1.335353	1.850306	1.254078	0.798575	0	0	0	0.305661	0	0.01187	0	0	2.210325	0	0	0	0	0	0	0	0	0.608345	0.462233	0	1.704243	1.03901	0.910434	1.013917	0	0	0.961906	0.096161	0.95861	0.59364	0	0	0
polysaccharide/glucan metabolism	XM_134271.1	0	0	0	0	1.304029	2.266985	4.009168	2.130167	1.764545	2.039424	2.967803	3.169333	2.903477	2.57872	1.249015	0.001989	1.552404	1.22203	1.926315	0.65733	0.716554	0	0.560641	1.721983	0	0.043072	0	0	0	0	0	0	0	0	0	0.236462	0.373473	0	0	0	0	0	0	0	1.897629	0.966115	0	1.421615
(striated) muscle contract./dvlpmnt	XM_132508.1	0	0	0.050529	0.352481	1.828501	3.718315	0	0	0	0	0	0	0	0.411442	2.215698	1.330412	1.107519	1.586008	1.791592	2.610859	2.070707	1.241499	1.510131	1.172768	0.372027	1.414576	0.788935	0	0	0	0.05046	0.164164	0	0.004089	0	0	0	0.278007	0.114137	0.164143	0	0	0	0	0	0	0	0
(striated) muscle contract./dvlpmnt	XM_122013.1	0.377789	0	0	1.855361	3.348024	6.472497	0.906807	0	0	0	1.257411	1.156073	1.287147	0	1.005306	1.391928	0.739194	0	0.02933	0	0	0	0	0.606427	0.380551	0	1.426584	1.280901	0	0	0	0	1.18743	0.160817	1.250154	0	0	2.580069	2.569929	1.379027	0	3.058525	0	0	0	0	0	0
(striated) muscle contract./dvlpmnt	XM_161464.1	0	0	0.166701	1.305767	2.098039	3.407255	0.404062	0.298501	0.723587	0.166976	0.723768	0.861139	0.338247	0.730695	0.158314	0	0	0.216011	0	0.230461	0.443875	0	0	0.351162	0.113349	0	0	0	0.085944	0	0	0.31847	0.421149	0.088288	0	0	1.338062	1.884418	1.369949	0	0	1.002338	0	0	0	0	0	0
(striated) muscle contract./dvlpmnt	XM_160484.1	0	0.421356	0	0.386341	2.071815	0.674852	0.360904	0	0	0	0.875059	0.280136	0.702286	0.370912	0	0	0	0	0	0.25106	0.099756	0	0.135689	0	0	0	0.013768	0	0.095136	0	0	0	2.804138	1.499777	0	2.513331	1.201585	1.588051	1.829807	0.639109	0	1.360468	0.210381	0	0	0.322497	0.010422	0
(striated) muscle contract./dvlpmnt	XM_133566.1	0	0	0	0.486526	0.574761	0	3.105196	1.255691	0.073186	0.142512	1.623157	1.335353	1.850306	1.254078	0.798575	0	0	0	0.305661	0	0.01187	0	0	2.210325	0	0	0	0	0	0	0	0	0.608345	0.462233	0	1.704243	1.03901	0.910434	1.013917	0	0	0.961906	0.096161	0.95861	0.59364	0	0	0
(striated) muscle contract./dvlpmnt	XM_132381.1	0	0	0	0	0.303844	0.045326	3.48556	1.637617	0.790877	0.607876	1.531719	0.985244	2.101238	2.110822	0.407327	0	0	0	0	0.371433	0.228812	0.056436	0	4.04378	0	0	0	0	0.166775	0.119776	0	0	0	0.1417	1.356149	0.758356	0.321354	0	0	0	0	0	0.003186	0	1.085934	0.969305	0	0.43464
(striated) muscle contract./dvlpmnt	XM_124733.1	0.147837	0.29248	0	0.213711	0	0.014824	1.102251	0.384279	0	0.433171	0.878916	0.802081	0.817173	0.814173	0	0	0	0	0.145984	0.310085	0.193689	0	0	0.497981	0.132204	0	0.004765	0	0	0	0	0	0	0	0	0	0	0.302745	0	0	0.258884	0	0.967407	0.210641	0.313713	0.698928	0.127042	0
(striated) muscle contract./dvlpmnt	XM_125740.1	0	0.008472	0.555299	0.684548	0.676142	0.683364	1.080504	0	0.354178	0.555158	1.106389	0.804356	1.193931	0.850964	0.396859	0	0	0	0.104134	0.296329	0.456124	0.351901	0	1.007734	0	0	0	0	0	0	0	0	0.16183	0	0	0.131681	0.194286	0	0	0	0	0	0.709931	0.325095	0.173846	0.709143	0.026614	0
(striated) muscle contract./dvlpmnt	XM_135120.1	0	0.143338	0.225916	0.535304	0.909744	0.25427	1.563283	0	0.439003	0.871775	1.559324	1.312083	0.903719	1.046106	0.669792	0.907261	0.381877	0.392829	0.225861	0.843332	0.683034	0	0.0045	0.90825	0	0	0	0	0	0	0	0.233937	0.685526	0	0	0.040388	0.285367	0	0	0	0	0	0.309465	0	0	0	0	0
(striated) muscle contract./dvlpmnt	XM_126457.1	0	0	0	0	0.802935	0.109844	0.834204	0.462829	0.487249	0.449672	1.752497	1.423982	1.66026	2.396681	0	1.423667	0	0.084305	0	0	0	0	0	0.218179	0.105663	0	0.184886	0.101749	0	0	1.732476	0	0.313056	0.578637	0	0.357298	0	0	0	0	0.157591	0	0	0	1.009385	0.123228	0.098733	0.577709
(striated) muscle contract./dvlpmnt	XM_149279.1	0	0	0	0.15074	0.982994	0.386517	1.630179	0.100997	0.456705	0.686505	1.264276	1.868936	1.27292	1.342678	0.076179	0	0	0.46956	0.407873	0.516818	0.145764	0	0	0.519969	0	0	0	0	0	0	1.026007	0	0.362411	0.66011	0	0	0	0	0	0	0	0	0.271957	0	0.372328	0.390377	0.213976	0
(striated) muscle contract./dvlpmnt	XM_125659.1	0	0	0.103128	0	0.648447	0.771018	1.183749	0.298965	0.687122	0.973789	2.091185	2.437991	0.915513	1.741272	0.054861	0	0	0.165705	0.7423	0	0.288733	0.181918	0	0.904387	0	0	0.158616	0	0	0	0.948352	0.542084	0	0	0.047482	0	0	0	0	0	0	0.087693	0	0	0.620486	0.834698	0.531846	0.331299
(striated) muscle contract./dvlpmnt	XM_131466.1	0	0.071548	0.158284	0	0.314677	2.313882	2.555684	0.757568	1.167271	1.008179	2.40439	2.427304	1.636114	1.700701	1.242557	0.457483	0.111224	0.246897	0.228506	0.014219	0.192325	0	0	2.162909	0	0.682529	0.746225	0	0	0	1.579436	0.035614	0	0	0	0	0.3365	0.644095	0.324857	0.129255	0.493492	0	0.310773	0.402117	1.136611	0.195033	0	0.752314
(striated) muscle contract./dvlpmnt	XM_134047.1	0	0	0	0.419008	1.449007	5.180269	2.474163	1.350516	1.423174	0.987447	2.116321	1.899425	2.424552	1.322967	0.419635	0.474602	0	0	0	0.389206	0	0.253007	0	0.419623	0.045506	0	0.124706	0.192906	0	0	0	0	0	0	0	0.599901	0	0	0	0	0	0.593795	0	0	0.656277	0.685575	0	0.011052
(striated) muscle contract./dvlpmnt	XM_131264.1	0	0	0	0.044713	1.871301	3.372966	3.166666	1.792895	0.962248	1.34848	2.54353	2.518971	1.707776	2.081919	0	0	0	0	0	0	0	0	0	0.726817	0	0	0.093909	0.160491	0	0	0.161664	0	0.397316	0.643425	0	0.536458	0.567621	0.389	0.667288	0	0	0.119095	0	0	0.558005	0	0	0
(striated) muscle contract./dvlpmnt	XM_131154.1	0	0	0.5842	0	1.844145	3.058482	2.927839	1.22089	0.50204	0.935828	3.02055	2.908682	1.984942	1.778309	0.024288	0	1.318329	0.101195	0	0.013918	0	0	0	0.196932	0	0	0.250268	0	0	0	0	0	0	0.068988	0	0.292701	0	0	0	0	0.12212	0.149554	0.084333	0	0.96054	0.291686	0.209191	0.34848
(striated) muscle contract./dvlpmnt	XM_125950.1	0.096049	0	0.679139	0	1.367442	2.133314	2.484333	0.693818	0.570301	1.126767	2.704085	2.342798	0.959698	1.125988	0.655938	0.181911	0.549196	0	0.433708	0.46803	0.054858	0	0	0.36011	0	0	0	0	0	0	0	0	0	0	0	0	0.127713	0	0.02436	0	0	0	0.142324	0.087743	0.50957	0.657754	0	0.178668
(striated) muscle contract./dvlpmnt	XM_131166.1	0	0.302592	0.445877	0	1.440657	1.583519	2.482709	1.089783	0	0.796563	2.524651	2.367521	2.015066	1.265591	0.38301	0	0	0	0	0	0.18383	0.700335	0.286034	1.335413	0	0	0.003217	0	0	0	0	0.098863	1.050497	0	0	0.161922	0	0	0	0	0	0.110685	0.136917	0	0.891698	0	0.049752	0.152772
(striated) muscle contract./dvlpmnt	XM_122409.1	0.221893	0	0.129782	0	0.800873	0.711797	2.065238	0.853464	0.387315	0.02745	1.488029	1.439766	1.192658	0.754115	0.424594	0	0	0	0	0	0	0.266089	0	0.685046	0	0.384895	0.067594	0	0	0	0.12306	0	0.357971	0	0	0.229436	0	0.256962	0.12934	0.01016	0	0.068124	0	0.125882	0	0	0	0
(striated) muscle contract./dvlpmnt	XM_149767.1	0.036246	0.564507	0	0	0.609677	1.304068	3.882289	1.610621	1.199136	0.220019	2.627827	2.336706	2.358183	1.236694	0	0	0	0	0	0	0	0	0	0.218666	0	0	0	0	0	0	0	0	0	0	0	0.233086	0.607192	0.210606	0.353361	0.464924	0	0.625796	1.149793	0	0.927493	1.174764	0.009722	0.106154
(striated) muscle contract./dvlpmnt	XM_143375.1	0	0.361215	0	0	0.259845	0	1.501543	0.537309	0.841443	0.760599	2.502643	2.594245	1.797674	1.562239	1.394435	0.25702	0.604993	0	0.111891	0	0	0.590284	0	0	0	0	0	0	0	0	0.039192	0	0	0	0.419393	0.078904	0	0.280438	0.218396	0	0	0.710104	0	0.013032	1.28286	0.960537	0.309687	0.439478
(striated) muscle contract./dvlpmnt	XM_147279.1	0	0	0	0	0.931514	0.197781	1.687791	0.243554	0.447108	1.130163	3.81661	3.001796	2.470484	2.694528	0	0.111078	0	0.022142	0	0	0.159223	0.968978	0	0.141693	0	0	0	0	0.204299	0.330238	0.439921	0	0.002924	0	0	0	0	0	0.081373	0	0	0	0	0.041158	1.361234	0	0	0.823363
(striated) muscle contract./dvlpmnt	XM_143420.1	0	0	0	0	0.989578	1.569112	1.38717	1.859592	1.261388	1.676175	2.996223	2.825527	1.901164	3.055412	1.103706	0.688637	0.837483	0.828293	1.100133	1.089042	0.852402	0.286063	0.484278	1.329775	0	0	0	0	0	0	0	0.452316	0	0	0	0	0	0	0	0	0	0	0.034263	0.452838	1.380216	0	0	0.300878
(striated) muscle contract./dvlpmnt	XM_134271.1	0	0	0	0	1.304029	2.266985	4.009168	2.130167	1.764545	2.039424	2.967803	3.169333	2.903477	2.57872	1.249015	0.001989	1.552404	1.22203	1.926315	0.65733	0.716554	0	0.560641	1.721983	0	0.043072	0	0	0	0	0	0	0	0	0	0.236462	0.373473	0	0	0	0	0	0	0	1.897629	0.966115	0	1.421615
(striated) muscle contract./dvlpmnt	XM_131061.1	0	0	0	0	1.50971	2.817094	3.34755	2.294556	1.736699	1.591219	3.097973	3.022401	2.579427	2.612332	1.123865	0.409749	0.189899	0.556795	1.102781	0.365364	0.432732	0	0.369029	1.178439	0	0	0	0	0	0	0.33173	0.141072	0	0	1.202083	0.257695	0	0	0	0	0	0	0.109335	0.355075	1.725147	0.123559	0	1.027133
(striated) muscle contract./dvlpmnt	XM_129928.1	0	0	0	0	1.942397	1.84064	2.517686	1.427145	0.912731	0.946424	2.215358	2.399393	2.85016	1.705	0.300136	0.725899	0	0.370735	0	0	0	0	0	0.261993	0	0	0.100615	0.013503	0.419073	0.078065	0	0.272532	0.365964	0.548686	0	0	0.024242	0	0.165607	0	0.180959	0	0	0	1.457453	0	0	1.254644
(striated) muscle contract./dvlpmnt	XM_139627.1	0	0	0	0	1.076297	2.019612	2.262683	1.928098	0.372474	0.929118	3.250416	2.940384	2.161815	2.038525	0.88853	0	0.334738	0	0.180587	1.325023	0.389235	0	0	0.390923	0	0	0.156033	0	0	0	0	0	0.550609	0.565738	0	0.014081	0	0	0	0	0	0.691115	0	0	1.035251	0.479117	0	1.069473
(striated) muscle contract./dvlpmnt	XM_156082.1	1.578613	0	0	0	0.678649	1.465809	1.704803	1.348888	0.237766	0.732	2.154464	2.28063	1.721516	2.499051	0.344729	0	0	0	0	0	0	0.305588	0	1.0031	0.04287	0.027657	0	0.004983	0.074246	0	0	0	0.121203	0	0.048366	0.271006	0	0	0	0	0	0	0	0	1.527448	0.206879	0	1.29764
(striated) muscle contract./dvlpmnt	XM_164691.1	1.086303	0	0	0	1.24967	1.31855	2.034343	2.395321	0.649932	1.736531	3.477692	3.174287	3.126681	4.075673	1.209099	0	0	0	0	0.3153	0.927767	1.019904	1.118425	0.643407	0	0	0	0	0.20738	0	0	0	0	0	0	0.003914	0	0	0	0.226271	0	0	0.074526	0	2.399847	0.622245	0	1.383619
(striated) muscle contract./dvlpmnt	XM_146057.1	0	0.309224	0.13168	0.385797	0.804445	1.002963	0.447762	1.412594	1.0193	1.585513	2.818173	2.542469	1.752006	2.173989	0.256023	0	0	0.114691	0	0	0	0	0	0.395751	0	0	0	0	0	0	0	0	0.001098	0.042279	0	0.169007	0.149934	0	0.091728	0	0	0	0.558053	0	1.140936	0.646674	0.082591	0.744825
(striated) muscle contract./dvlpmnt	XM_130370.1	0	2.258617	0.28868	1.805033	1.207321	1.927796	3.767166	2.113413	2.688134	1.576118	5.855046	3.840796	4.439499	4.932742	1.673555	0	0	0.089566	0	0	0	0	0	0.468789	0	0.260685	0	0	0	0	0	0	0.213544	0	0	1.890476	0.302572	0	0	0	0	0	0.263112	0	3.137671	0	0	1.388526
(striated) muscle contract./dvlpmnt	XM_148859.1	0	0	0.606044	0	2.151932	0.066998	4.815608	3.132798	2.373307	2.754514	5.86975	4.920919	4.212447	4.063424	1.328459	0	0.532225	0	0	0	0	0	0	0.975798	0	0	0	0	0.129836	0.514271	0	0	0.75338	0	0	0.990068	0.269905	0	0	0.054696	0	0	0	0	2.79206	1.489766	0.184217	2.286768
(striated) muscle contract./dvlpmnt	XM_130236.1	0	0.107899	0	0	2.068677	0.008708	4.374473	3.572063	2.058605	2.590311	5.489954	4.406764	4.49194	4.814355	1.770408	0	0	0	0	0	0	0	0	1.457319	0	0.280317	0.262167	0	0.379802	0	0	0	0.450683	0	0	2.058514	0	0	0	0	0	0	0.542766	0	3.682477	0.756754	0.875755	1.907539
(striated) muscle contract./dvlpmnt	XM_158503.1	0	0	0	0	1.709815	1.911194	3.184139	2.501174	1.283843	1.680856	4.312577	3.68908	3.7966	4.585393	0.971097	0	0	0.396977	0	0	0.358913	0.033215	0	1.005642	0	0	0	0	0.051489	0.105583	0	0	0	0	0	1.487384	0	1.076525	0	0	0	0	0	0	3.09513	0.694738	0.275748	1.705094
(striated) muscle contract./dvlpmnt	XM_132356.1	0	0	0	0	1.474494	1.504488	2.089129	2.989814	1.199104	1.770368	4.030308	3.432669	3.415009	3.975741	1.768511	0	0	0	0	0.145612	0	0	0	0.852351	0	0	0.043439	0	0.399524	0.362031	0.447256	0.494609	0	0	0	0.678936	0	0	0.007047	0	0.5846	0	0.051309	0	2.595192	0.120373	0	1.02338
(striated) muscle contract./dvlpmnt	XM_128288.1	0	0	0	0	1.856526	2.650238	4.200385	4.07922	1.898883	1.238108	3.917301	3.742417	2.988676	3.341394	1.630888	0.182998	0	0	0	0	0	1.204253	0	0.502822	0.055931	0	0	0.396244	0	0	0.158053	0	0	0	0	0.880975	0.261939	0	0	0	0	0.252788	0	0.866273	2.279945	0	0	1.315223
(striated) muscle contract./dvlpmnt	XM_127487.1	0	0.802402	0	1.391434	2.317194	4.052245	4.948485	4.006189	2.271041	2.809476	3.965636	4.220479	4.089715	3.297513	2.629962	0	0	0	0.300024	0.829864	0	0	0	1.677622	0	0	0	0	0	0	0	0	0	0	0.472821	0.89725	0.367552	0	0	0	0	0	0.601857	0	3.364043	1.524594	1.400176	2.166545
(striated) muscle contract./dvlpmnt	XM_149772.1	0	0	0	0.171787	2.344564	3.929244	4.214093	2.901455	2.131271	1.77941	4.709987	4.257502	3.675852	3.233518	0.567723	0	0	0	0	0	0	0	0	0.884998	0	1.274923	1.430922	0	1.150241	0	0	0	0.118398	0	0	1.69501	0	0	0	0	0	0	1.426806	0	2.572113	1.493825	0.797699	1.556843
(striated) muscle contract./dvlpmnt	XM_148591.1	0	0	0.462934	0	1.63586	3.311923	3.812921	2.262752	2.140954	2.42306	3.830895	3.531487	2.752848	3.53101	1.344193	0	0	0.071634	0	0	0	0	0	1.117267	0.860495	0.616864	1.149048	0.656151	0.28647	0	0	0	0	0	0	0.703226	0	0	0	0	0	0.995757	0.009382	0	2.24547	0.762054	0	1.670893
(striated) muscle contract./dvlpmnt	XM_155823.1	0	0	0.549212	0	1.957639	2.692015	3.496988	2.118148	1.87444	2.275253	3.851732	3.716081	3.098594	3.867161	1.530257	0	0	0.071954	0	0	0	0	0	0.901242	0.18756	0.807128	1.286451	0.450185	0.32551	0	0	0	0	0	0	0.708059	0	0	0	0	0	0	0	0	2.645564	0.715176	0.240615	1.46338
(striated) muscle contract./dvlpmnt	XM_131041.1	0	1.360287	0.345421	0	1.357422	2.057411	3.541684	1.656476	1.683112	1.923121	3.254418	3.16381	2.554217	2.890659	0.739866	0.068599	0	0.194772	0	0	0.212926	0	0	0.622271	0	0.552373	1.067536	0	0.33364	0	0	0.241059	0.013354	0	0.337731	0.52658	0.329659	0	0.218097	0	0.217374	0	0	0.135628	2.141226	0.606406	0.002714	1.959046
(striated) muscle contract./dvlpmnt	XM_126127.1	0	0	0	0.688978	1.616929	3.097485	4.100981	2.364953	1.952525	1.813138	3.918516	3.606801	3.405913	2.736742	0.894175	0.21659	0.172867	0	0	0	0	0.37381	0	0	0	0	0	0	0.434688	0	0	0	0	0	0.006901	0.154891	0	0	0	0	0.39232	0	0	0	2.532961	1.254361	0.45945	1.964051
(striated) muscle contract./dvlpmnt	XM_125503.1	0	0	0	0.578488	2.215312	4.791239	4.621416	2.821528	1.680263	2.146564	4.895144	4.149165	3.855843	3.508916	1.570974	0.905656	0.223816	0	0.144461	0	0	0	0	0.87332	0.155676	0	0	0.450497	0	0	0	0	0.216902	0	0.519395	0.670838	0	0	0	0	0	0	0	0	2.616506	0.89057	0	1.305655
(striated) muscle contract./dvlpmnt	XM_141284.1	0.469807	0	0.47449	0	2.806585	4.215982	4.986769	3.749095	3.696198	2.916187	5.727474	4.914938	4.632095	5.136258	2.044474	0.979721	0.706996	0	0	0	0	0	0	1.81051	0	0	0	0	0	0	0	0	0	0	0.169984	2.310545	0.176396	0	0	0	0	0	0	0	3.994729	1.17791	0.542685	3.194226
(striated) muscle contract./dvlpmnt	XM_141283.1	0	0	0.423206	0.196789	2.373109	3.578238	4.526181	3.979377	2.834973	2.437878	5.179161	4.458911	4.443655	4.731084	2.329138	0	0	0.078131	0	0	0	0	0	1.933287	0	0	0	0	0	0	0	0	0.118575	0	0	2.15254	0.386769	0	0	0	0	0	0.320715	0.265022	3.442336	0.5418	1.046616	2.33242
(striated) muscle contract./dvlpmnt	XM_145511.1	0	0	0.502982	0	2.412938	3.419812	3.486041	2.940687	1.758118	2.249205	3.46912	3.795868	3.234282	3.280031	1.542005	0	0	0	0	0	0	0	0	1.246897	0	0	0	0	0	0	0	0	0.124705	0	0.246783	2.032118	1.354927	0	0.317293	0	0	0	0.251927	0	2.660502	1.346963	0.035367	1.549774
(striated) muscle contract./dvlpmnt	XM_149390.1	0	0	0.061685	0	1.594512	2.198569	3.889217	1.876035	1.778516	1.74722	3.807347	3.117528	2.329794	2.57104	0.350428	0	0	0.745363	0	0	0	0	1.238823	0.218017	0	0	0	0	0	0	0	0	1.121444	0.056144	0	1.940107	1.076389	0	0.377809	0	0	0.346102	0	0	2.251266	0.132529	0	1.229102
(striated) muscle contract./dvlpmnt	XM_140154.1	0	0.061027	0	0	0	0.246846	2.648983	1.591531	0.584919	0.96214	2.564935	2.648886	1.342915	1.924054	1.367484	0.169645	0	0	0	0.364733	0	0	0.967221	0	0	0.558087	0	0	0.053754	0	0	0	0.626414	0.266419	0	0	0	0	0	0	0	0	0.072302	0	1.100106	0.511284	0.438523	0.669863
(striated) muscle contract./dvlpmnt	XM_125744.1	0	0	0	0.14956	0.454167	0.231793	3.72985	2.262216	1.20869	1.311464	2.963095	2.593073	2.092189	1.863291	0.879483	0	0	0	0.522945	0.327149	0	0.163107	0	0.715767	0.290497	0.024328	0	0	0.047356	0.138807	0	0	0.252947	0	0	0	0	0	0	0	0	0	0.24849	0	1.118559	0.905938	0.545938	0.726975
(striated) muscle contract./dvlpmnt	XM_124144.1	0	0	0	0	1.560253	0.182604	3.88558	3.156152	2.541041	2.701569	4.465985	3.929604	3.466581	3.274121	1.917324	0	0	0	0	0	0	0	0	0.975892	0.712933	2.012784	2.453796	0.117466	1.290931	0	0	0	0	0	0	0.294712	0	0	0	0.253247	0	0	0.216203	0	2.333185	2.089595	1.122795	1.426195
(striated) muscle contract./dvlpmnt	XM_136051.1	0	0	0	0	0.347084	0	2.940776	1.797006	0.72744	0.375508	2.289053	3.116268	1.838497	0.77731	0.624941	0.807688	0.026958	0	0.739252	0	0	0	0	0.072073	0	2.452407	2.762504	0.25397	2.803582	0	0.278108	0.493104	0	0	0	0.183927	0	0	0	0	0	0	0	0	1.203124	0.655499	0	0.978054
regulation of muscle contraction	XM_130236.1	0	0.107899	0	0	2.068677	0.008708	4.374473	3.572063	2.058605	2.590311	5.489954	4.406764	4.49194	4.814355	1.770408	0	0	0	0	0	0	0	0	1.457319	0	0.280317	0.262167	0	0.379802	0	0	0	0.450683	0	0	2.058514	0	0	0	0	0	0	0.542766	0	3.682477	0.756754	0.875755	1.907539
reg. of striated muscle contraction	XM_148859.1	0	0	0.606044	0	2.151932	0.066998	4.815608	3.132798	2.373307	2.754514	5.86975	4.920919	4.212447	4.063424	1.328459	0	0.532225	0	0	0	0	0	0	0.975798	0	0	0	0	0.129836	0.514271	0	0	0.75338	0	0	0.990068	0.269905	0	0	0.054696	0	0	0	0	2.79206	1.489766	0.184217	2.286768
regulation of catabolism/metabolism	XM_124113.1	0	0.674287	0.137931	0.83264	5.122176	0.453709	0.302426	2.949158	5.236277	5.504614	6.567324	7.190371	6.620897	6.038301	0.124911	0	0.181899	0.457528	0	0	0	0	0	2.944599	0.443274	0	0	0.000291	0	0	1.005105	0	0.783553	0.022846	0	0	0.043814	0	0.013909	0	0.489651	5.549044	0	3.357221	3.158102	0	0.021975	0.115082
regulation of catabolism/metabolism	XM_131000.1	0.31791	0.437573	0	0.443797	4.743301	0.911918	0.968627	0.429045	3.089808	4.089401	5.03097	6.067874	6.03753	5.23054	0	1.660199	0.053532	0.695657	0.030381	0.456402	0	0.038094	0.259638	2.638222	0.013219	0	0	0	0.223661	0.273226	0	0.301947	0.516414	0	0.329811	0	0.195814	0	0	0	0.586429	3.778853	0.038497	2.121831	1.833266	0.067119	0	0
regulation of catabolism/metabolism	XM_154352.1	0	0.204484	0	0.336691	5.083708	0.208293	0.17149	0.741201	4.443444	5.222587	4.598501	8.091333	6.262817	6.514962	0	0	0	0.83334	0	0	0	0.064817	0	2.378531	0	0	0	0	1.038171	1.006333	0	0	0	0.040983	0.042785	0	0	0	0	0	0	3.973409	0	2.101906	2.940266	0	0.336722	0.844972
regulation of catabolism/metabolism	XM_154422.1	0.003835	0.791286	0	0.53721	3.700957	0.777229	0.855515	1.128074	3.131263	2.795223	4.65214	6.651771	4.792002	4.789964	0.08396	0	0	0.101642	0	0	0	0	0	0.376571	0	0	0.231989	0	0.436637	0.399579	0	0	0.549439	0.856231	0	0	0	0	0	0	0	3.818415	0	1.425104	1.707722	0	0	0.075219
axonogenesis/apoptosis/sphingolipid	XM_161070.1	0	0.095039	1.29254	0	2.742395	0.223717	0.145915	2.246639	4.183408	3.672061	2.877335	4.36587	3.110699	3.356175	0.184717	0	0	1.296515	0	0	0.071068	0.096044	0	1.494428	0	0	0	0	0	0	0	0	0.415976	0	0	0.011374	0.026134	0	0.12833	0	0.303263	1.559449	0	0.262059	0.779357	0	0	0.301278
axonogenesis/apoptosis/sphingolipid	XM_157896.1	0	0	1.394528	0	3.047854	0	0	2.552816	5.038322	4.762634	2.878488	4.679081	3.286366	3.904181	0	0	0	1.727443	0	0	1.043919	0	0	2.136194	0.164968	0	0	0	0.411281	0.276144	0	1.46297	0.170718	0	0	0.224056	1.152599	0	0.997808	0.048201	0.980444	2.187664	0	0.897791	1.439144	0	0	0.980474
axonogenesis/apoptosis/sphingolipid	XM_152919.1	0	0	1.05214	0	2.565256	0	0	3.18572	4.855852	4.480666	2.436938	4.265559	3.344475	3.335228	0.191314	0	0	1.613832	0	0	1.092736	0	0	1.6738	0.177939	0	0.046809	0.018039	0.036338	0	0	1.171943	0	0	0	0.135111	0.709523	0	0.752003	0	0.231701	2.042257	0	1.194139	1.28905	0	0	0.535465
axonogenesis/apoptosis/sphingolipid	XM_140766.1	0	0	1.378455	0	3.148659	0	0	3.388391	5.361896	4.990902	3.245523	4.917213	4.140264	4.202226	0.245285	0	0	2.082511	0	0	1.305244	0	0	2.248059	0.391545	0	0	0.218391	0	0	0.039668	1.473259	0.068174	0	0	0.538693	0.945082	0	1.266856	0	0.345487	2.364956	0	1.386378	1.664502	0	0	0.618661
axonogenesis/apoptosis/sphingolipid	XM_154783.1	0.026852	0	2.259273	0	4.117388	0	0	3.282879	6.022776	5.744675	2.593587	5.829079	5.350673	5.100674	0.576843	0	0	2.586981	0	0	0.550763	0	0	2.807008	0.50953	0.174374	0	0	0	0	0.345899	0.574546	0	0	0	0.60384	0.350825	0	0.286504	0	1.0101	2.909638	0	1.480954	2.02449	0	0	0.594103
axonogenesis/apoptosis/sphingolipid	XM_130629.1	0	0	1.333293	0	3.039933	0	0	2.50197	5.250295	4.604105	2.275447	4.585676	4.35437	3.82628	0	0	0	1.882853	0	0	0.539807	0	0	1.849398	0.18645	0	0	0	0.236135	0.183605	0	1.251565	0.427603	0.228247	0.251195	0.35849	0.724123	0	0.755947	0	0.358105	1.669434	0	0.984196	2.446067	0	0	0.720271
axonogenesis/apoptosis/sphingolipid	XM_150976.1	0.073537	0	1.751262	0	3.685266	0	0	2.084517	5.213304	4.80956	2.037549	5.302693	4.840855	4.382874	0	0	0	2.240554	0	0	1.076091	0	0.074874	2.217168	0	0	0	0	0.15774	0.462361	0	0.931552	0	0	0	0.386476	0.63217	0	0.762021	0.242404	0.216075	0.753859	0	0.695582	1.90909	0	0	0.711539
axonogenesis/apoptosis/sphingolipid	XM_134637.1	0	0.309581	0	0.157525	0	0.792249	0.890929	0	0	0	0.235081	0	0	0	1.681792	2.910454	2.837291	2.235583	3.121025	3.516744	2.350245	2.077722	2.478824	2.080002	0.446844	1.335234	0.751432	0	0.667117	0.208054	1.063984	0	0.052036	0.772727	0	0	0	0	0	0.263437	0	0	1.14772	0	0	0.68942	0	0
ectoderm/epiderm/histogenesis	XM_126660.1	0	1.551919	2.05467	1.243591	1.564935	1.163668	1.099365	3.642682	7.680588	6.440054	5.701694	6.586634	0	0	0.084197	0.691337	1.811616	0	0.418995	1.550632	0	0	0.091233	0.946766	0	0.435507	0	0	0	0	0	0	0.989718	0.090278	0.759522	0	0	0.719369	0	0	0	0	0	3.155466	2.70752	0	0	0
ectoderm/epiderm/histogenesis	XM_126661.1	0	0.180703	1.182157	0.360101	2.324951	0.23183	0.05628	1.93105	5.730073	5.140521	5.936187	6.501266	1.493564	0.498123	0	0.048895	0.218049	0	0	0	0.077247	0	0	0.815171	0	0	0.137623	0	0	0	0	0	0.680601	0	0.650807	0.256222	0.652037	0.377032	0	0	0	0	0	0.368084	0.087899	0	0	0
ectoderm/epiderm/histogenesis	XM_126717.1	0	0.157442	0.415715	0.049315	1.712432	0	0	0	4.604977	4.732766	3.680352	5.491336	0	0	0.040583	0	0	0	0	0	0	0	0	0.200651	0	0.041447	0.096091	0.117954	0.948401	0.617479	0.607447	0	0.27565	0	0.176962	0.227503	0	0.046417	0	0	0.099853	0	0.038291	0.168943	1.034389	0	0	0.909161
ectoderm/epiderm/histogenesis	XM_126682.1	0.182493	0.224827	0.560795	0.152835	0.928661	0.280609	0.196588	0.218075	4.424398	4.174665	3.742906	4.78161	0.008191	0.124919	0.132895	0.990192	0.468719	0	0.16158	0	0.028692	0.876664	0	0.298552	0	0	0	0.555959	0.011258	0.080495	0.689242	0.001704	0.289869	0.105929	0.223878	0.018195	0.123925	0.120747	0	0.067444	0.105452	0.418236	0.037921	0.005538	0.104467	0	0.034923	0.013005
ectoderm/epiderm/histogenesis	XM_128352.1	0.023766	0	0.399105	0	0.688197	0.205295	0	0.290713	6.175312	5.506931	5.022637	5.319308	0	0	0.214655	0.316232	0.663121	0	0	0	0	0.384087	0.199817	0.546003	0.445591	0.467895	0	0	0	0	0	0	0.07271	0	0.026247	0	0	0	0	0	0	1.951864	0	0.997213	0.116192	0	0	0
ectoderm/epiderm/histogenesis	XM_137173.1	0	0.300982	0.478796	0.550593	0.515642	0.496047	0.309865	0	4.349241	4.292468	1.398081	2.31749	0.11456	0.414682	0.330671	0.071047	0.213845	0.209744	0.598723	0.150843	0.26293	0	0.324181	0.825543	0	0	0	0	0	0	0.164356	0	0.07309	0.336499	0.695478	0	0.452094	0	0.141341	0.260595	0.034098	0.234242	0.14262	0.135269	0	0.354666	0.173168	0
ectoderm/epiderm/histogenesis	XM_139603.1	0	0.305197	0.440755	0.295745	0.066332	0.182567	0.168775	0.575712	3.198883	3.251588	0.925617	0.661363	0.659506	0.454233	0.344038	0.162017	0.080793	0.194032	0.529097	0.28466	0.114582	0.166487	0.256439	0.252643	0.12587	0.450844	0.07218	0.079088	0.145937	0.147744	0	0.116192	0.367905	0.377946	0.224347	0.269968	0.243175	0	0	0.237141	0.030442	0.527933	0.090506	0.298537	0.390254	0	0.381604	0.202439
ectoderm/epiderm/histogenesis	XM_157475.1	0	0.152435	0.149826	0.110605	0	0	0.614766	2.627375	5.37214	4.553772	0.86692	2.319187	0.313827	0.210566	0	0	0	0.189252	0	0	0	0.33098	0.356283	0	0	0	0	0	0	0	0	0	0.342876	0.094457	0	0	0.121079	0	0	0.403618	0.685093	0.700483	0	0.345595	0.973449	0	0	0.843208
ectoderm/epiderm/histogenesis	XM_156835.1	0	0.152272	0.685069	0.241089	0.376618	0.330331	0.185995	2.215768	6.073259	4.954193	0.577408	2.767517	0.407987	0.584621	0	0	0	0.447962	0	0	0.275673	0	0	0.451611	0	0	0	0	0.723839	0.122606	0	0	0.28094	0.308449	0	0.018903	0.141624	0	0	0	0.248015	0.775746	0	0.727504	0.514105	0	0	0
ectoderm/epiderm/histogenesis	XM_158535.1	0	0.126526	2.039854	0.020414	0	0.019828	0.120064	3.760021	7.078643	5.94181	0.57701	3.851764	0.013275	0.257406	0	0	0	0	0	0	0	0	0.574908	1.432778	0.081406	0.2432	0	0	0	0	0.179742	0	0	0	0.297892	0.047916	0.21954	0	0	0	0.255889	2.957629	0	1.245052	0.72779	0	0.178517	0.622826
ectoderm/epiderm/histogenesis	XM_130381.1	0	0.084123	0.879219	0.086454	0	0.060532	0.081327	2.897226	4.841456	4.785898	1.33688	2.213356	0.312461	0.321036	0	0.021633	0	0.388481	0.557765	0	0	0.156152	0	0.768975	0.040269	0	0	0	0.378418	0.626969	0	0	0.232979	0.021069	0	0	0.020889	0	0	0	0	1.853681	0	0	0	0.04082	0	0
ectoderm/epiderm/histogenesis	XM_159506.1	0	0.188036	0	0.39787	0	0.627655	0.303035	1.470484	3.544962	3.31521	0.636298	2.19165	0	0.13567	0.385211	0	0	0.081027	0.059377	0	0.09669	0	0.001962	0	0.177778	0.001952	0	0	0.090801	0.467847	0	0	0.013029	0	0.073959	0	0.466844	0.14038	0	0	0	1.661953	2.073181	0.174541	0	0	0.222669	0
ectoderm/epiderm/histogenesis	XM_137926.1	0	0.581848	0	0	0.583139	0.233537	0.281191	1.831124	2.214211	2.390041	2.058578	2.266924	1.399608	1.512661	1.61561	0	0	0	0	0	0	1.270143	0.13456	0	0	0	0	0	0.158127	0.072446	0	0	0	0	0	0.617716	0.574391	0.131491	0.173015	0	0	1.396396	1.655616	0	0.4139	0	0	0.011416
ectoderm/epiderm/histogenesis	XM_134778.1	0	0	0.584682	1.312491	1.828777	0	0.058805	4.114942	5.38743	4.855884	4.496426	4.674284	3.424894	2.840471	3.57336	0	0	0	0	0	0	0	0	0.440698	0	1.395758	0.200059	0	1.275836	0	1.203021	0.840431	0.261921	0	0	0	0	0	0	0	0	2.307262	2.055364	2.571982	1.130068	0	0	0
ectoderm/epiderm/histogenesis	XM_149907.1	0	0	1.137589	0	4.5888	0	0.574316	5.702511	6.12591	5.773494	5.475237	6.103796	5.952633	5.291759	1.520196	0.108971	0	0.296159	0	0	0	0	0	2.531638	0.897421	1.356781	0	0	3.577946	0.285673	1.894158	1.610436	0.598264	0	0	0	0	0	0	0	0	5.921506	0	2.969372	2.627912	0.904659	0	0
ectoderm/epiderm/histogenesis	XM_131003.1	0	0	2.594731	0	4.30305	0	0	5.44979	8.086299	7.61178	5.088067	6.265808	4.993138	5.931619	1.281717	0	0	0.99669	0	0	0	0.03633	0	2.340324	0.668097	0	0	0.088137	1.038732	0.502958	1.753132	0	0.104314	0	0	0	0	0	0	0.418655	0.259887	4.680652	0	2.941489	3.335988	0	0	0
ectoderm/epiderm/histogenesis	XM_131011.1	0	0.450119	1.413146	0.185743	1.047516	0	0	5.763005	5.356967	4.53496	1.234198	1.342541	2.357549	0.574736	1.964484	0	0	0	0	0	0.031905	0	0.389032	0.863574	1.301825	0	0	0	0.100757	0.348146	0	0	0	0	0	0	0	0	0	0	0	5.195244	0	0.043973	0.926083	0	1.521684	0.609462
sensory organ/eye development	XM_140569.1	0	0	0.31958	0.052804	0	0	0	0	0.223876	0.346762	0	0	1.299162	1.029754	3.507408	0.415307	0	0.431108	0	0	0.497783	0	0.109355	0.091151	0	0	0	0	0.179863	0.264727	0.144799	0.068924	0	0	0	0	0.244101	0	0.037688	0	0.053043	0.002022	1.011719	0.008858	0.336311	0	0	0.657685
sensory organ/eye development	XM_156292.1	0	0	0.005011	0	0.053303	0	0.117964	0	0.34026	0.350366	0.097565	0.363498	0.28458	0.327072	2.673514	0	0.284044	0.699855	0.517556	0	0.481623	0	0	0.062426	0	0	0	0.639897	0.048755	0.1191	0	0.068902	0.319459	0.103095	0.146442	0	0	0	0.323227	0	0.691079	0	0	0	0.396571	0	0	0.685062
sensory organ/eye development	XM_138754.1	0	0.014523	0	0	0	0	0	0.091842	0.162738	0.580432	0	0	0	0	3.553286	0	0.172921	0.191946	0.127071	0	0.219195	0.156879	0.165602	0.096295	0	0.279557	0	0	0.879508	0.670176	0	0.029172	0	0.389861	0	0.249863	0.279467	0.487269	0	0	0.339742	0	0	0.067429	0.835196	0	0	0.941062
sensory organ/eye development	XM_163508.1	0.665562	0	0	0	0.25747	0	0	0.441609	0.266145	0.153109	0	0.132595	0.103434	0	2.65058	0	0	0.199056	0	0.459102	0.2071	0.100638	0	0.201604	0	0	0	0.015995	0.441609	0.360871	0	0.074614	0.053339	0.11419	0	0.043831	0	0	0	0.194495	0	0	0.116016	0	0.605898	0	0	0.490352
sensory organ/eye development	XM_130291.1	0.424224	0	0	0	0.241851	0	0	0	0.101274	0.067178	0.321944	0	0	0.31139	3.295539	0.151336	0	0.16204	0	0.485819	0.338034	0.200415	0.472797	0.32943	0	0	0	0	0.025499	0	0	0	0.345309	0.179841	0.040739	0	0.090308	0	0	0.024088	0.124575	0	0.029274	0	1.126138	0.050892	0	1.038888
sensory organ/eye development	XM_143697.1	0.060126	0	0	0	0	0.11769	0	0	0	0	0.204719	0	0.062671	0.163023	3.627478	0.676889	0	0.05932	0	0.494952	0.077065	0	0.79368	0	0	0	0	0	0.21696	0.068537	0	0.097682	0.413572	0.313981	0	0.243403	0	0.307934	0	0	0.435308	0	0	0.023003	0.446069	0.336163	0	0.504595
sensory organ/eye development	XM_162456.1	0	0.030966	0	0	0.018653	0	0.492044	0.242384	0	0.144543	0	0.007241	0.25499	0.242628	3.796511	1.088355	0	0	0.081658	0	0	0.047778	0	0.092478	0	0	0	0	0.4073	0.112919	0.511437	0.296336	0	0.067973	0	0	0	0.246707	0	0	0.781787	0.142412	0	0	0.703	0	0	0.685381
sensory organ/eye development	XM_141834.1	0	0.100034	0.322122	0	0.836784	0.083033	0.08899	0.921366	0.5134	0	0	0.325646	0	0.505705	3.310847	1.045006	0	0.181671	0.299024	0	0.48402	0	0	0	0	0	0	0	0	0	0.148697	0.230911	0	0	0.313	0	0.45796	0	0.258819	0	0.954717	0.048438	0	0.003456	0.033647	0.237858	0	0.402932
sensory organ/eye development	XM_156828.1	0.766268	0.543191	0	0.305959	0	0.471262	0.687897	1.91315	0	0	0.400376	0	0	0	5.140141	1.480072	0.968214	0	0.702573	0	0	0.21149	0	0	0.190851	0.197831	0	0.475508	0.076165	0.20247	0	0	0	0.343904	0.283545	0	0	0	0	0	0.301501	0	0.044618	1.851509	0	0.288096	0	0
sensory organ/eye development	XM_145473.1	0.402083	0.730469	0	1.188669	0	2.175296	1.462368	1.907373	0	0	0	0	0.008731	0	6.915824	0.125878	0.175229	0	1.286787	0.025618	0	0	0	0	0.228361	0.355183	0	0.148563	0	0	0.067577	0	0	0	1.05765	0	0	0.119583	0	0	0	1.050489	0.289119	0.159183	0	0.44702	0	0
sensory organ/eye development	XM_141430.1	0.460983	0.409752	0	0	0	0.955283	0.668204	0.952265	0	0	0.247515	0	0	0.013026	5.282512	0	0.6784	0	0.763048	0.501255	0	0.760135	0	0	0	0	0	0	0.14063	0	0.474762	0	0.227606	0.296678	0.289797	0	0	0.126046	0	0	0.439496	0.810216	1.651551	0	0.124696	0.092029	0.574226	0
sensory organ/eye development	XM_139399.1	0	0	0	0	0	0.035595	0	0.554541	0	0	0	0.424528	0	0.210846	3.848403	0	0.846144	0	0.666621	0.224498	0.325205	0.451447	0	0	0	0	0.247204	0.020456	0.618187	0.320258	0	0.618724	0	0.093566	0.787731	0.285594	0	0.353353	0.041308	0	0.553263	0	0	0	0	0.100176	0.567299	0
sensory organ/eye development	XM_161100.1	0	0.252715	0	0.041867	0	0.246818	0.02974	0.429585	0	0	0	0	0.083898	0	4.362366	0.852378	1.02623	0	0.407302	0.407204	0	0.571761	0.35645	0	0.15074	0.09823	0	0.174842	0	0	0.377846	0	0	0	0.762233	0	0	0.10878	0	0	0	0.396491	0.189293	0	0	0	0.451112	0
sensory organ/eye development	XM_146984.1	0	0	0	0	0	0	0	0.420132	0	0	0	0	0.189623	0	4.099149	0.304404	0.721142	0	0	0	0	0.233047	0	0.07284	0.356673	0.245078	0.386404	0.050104	0.476134	0.334647	1.300779	0	0	0.264245	0.271231	0.359096	0	0	0.078397	0.174575	0	0.566115	0.159309	0	0	0.233517	0.337903	0
sensory organ/eye development	XM_149464.1	0.398743	0.028339	0	0	0	0.057944	0.059781	1.770119	1.437795	0.982149	0	0	0	0	4.854919	1.2341	0	0	0.027874	0	0	0	0	0	0	0.545586	0	1.039825	0	0.097055	0.951697	0	0	0	0.717479	0.556789	0	0.59475	0.004776	0.503057	0.396506	0	0.578297	0	0	0.055808	0.861475	0
sensory organ/eye development	XM_130494.1	1.134646	0.012262	0	0.376901	0.241261	0	0	1.598154	0.949419	0	0	1.08092	0.192007	0	6.841925	0.833453	0.445612	0	0	0	0	0.24216	0	0.131718	0.025709	1.181189	0.383126	0.300051	0	0	1.002434	1.174948	0	0	0	0.896796	0	1.184855	1.186722	1.458951	0	0	0.919638	0.211809	0	0.437746	0	0
sensory organ/eye development	XM_139172.1	0	0	0.119015	0.227476	0.500595	0.209473	0.094547	0	0	0	0.178795	0.235621	0.010352	0.193676	3.673711	0.12603	0	0.106338	0	0	0.345395	0	0.120692	0.24755	0	0	0.027286	0	0	0	0	0.155678	0.188139	0.005681	0	0.17267	0.024967	0	0.309626	0.590861	0.258561	0	0	0.649846	0	0	0	0
sensory organ/eye development	XM_139759.1	0.147422	0.554645	0.013118	0.488639	0	0	0.014223	0.540947	0	0.121691	0	0	0	0.015846	3.529521	0.011837	0	0	0.043432	0	0	0	0	0.119192	0	0	0	1.059261	0	0	0.17102	0.196445	0	0.042203	0.803603	0	0.033903	0	0	1.348389	0.102194	0	0	0.394957	0.202351	0	0	0.185082
sensory organ/eye development	XM_152923.1	0	0.28044	0	0.106703	0	0.129742	0.001625	0.159933	0	0	0	0	0	0	3.355791	0.314613	0.044373	0	0.529068	0.095261	0	0	0.584622	0	0	0	0	0.265657	0	0	0.154115	0	0.275106	0.792307	0.071557	0	0	0.278911	0	1.257505	0	0.598943	0.384204	0	0	0.261847	0.045955	0
sensory organ/eye development	XM_140937.1	0.055663	0	0	0	0	0	0	0.11976	0	0	0.627186	0	0	0	3.160576	0.272798	0	0	0	0.495981	0	0.435115	0.220891	0	0.074798	0.291714	0	0.01855	0.316921	0.490494	0	0	0.826905	0.569648	0	0	0	0.481841	0	0.257159	0.179731	0.582207	0.404817	0.187781	0	0	0.290577	0
sensory organ/eye development	XM_132470.1	0	0.223751	0	0.187957	0	0.207999	0.235629	0.026673	0	0.038547	0.604986	0.005392	0	0	4.423888	0	0	0.208556	0.034014	0.268019	0.237739	0.132415	0	0	0.222989	0.322244	0.307258	2.39139	0	0	0	0	0.769072	0.11882	0	0.049391	0	0	0.052087	0	0	0	0.561068	0	0	0	0	0
sensory organ/eye development	XM_149603.1	0	0.207747	0.758857	0.174905	0	0.195374	0.091308	0	0.991663	0	0	0	0	0	3.074479	0.026337	0.239812	0	0.414481	0	0	0	0	0	0.374821	0.375611	0.641546	0.477559	0	0	1.126209	0	0	0	0.458889	0	0	0.003352	0	0.126884	0.233061	0.624087	0	0.27167	0	0.213442	1.202173	0
vision	XM_149373.1	0.012849	0	0	0	0.238699	0	0	0	0	0	0.898822	0.32174	0.385135	0.306963	1.505736	0	0	0.078014	0.085075	0.105646	0.184829	0	0	0.156355	0	0	0.29743	0	0	0	0	0.02663	0.624046	0.599844	0	0	0.617005	0	0.166641	0	0	0.027772	0.417384	0.004637	0.032992	0.284268	0.582509	0
vision	XM_140710.1	0	0	0.063327	0	0	0.14062	0	0	0	0	0.343333	0	0.07934	0.150637	1.417386	1.104785	0	0.371154	0.193256	0.175922	0.30383	0.004419	0.31775	0.579558	0	0	0	0	0.371625	0.178	0	0	0	0.32916	0	0.308208	0.293628	0.18495	0	0.00087	0	0	0.844906	0.343236	0.425119	0	0.184777	0.095611
vision	XM_153430.1	0.346277	0.425602	0.259916	0.092848	0	0.22375	0.266697	0	0.09536	0.461778	0.016376	0	0	0	2.731485	0	0	0	0	0	0	0.530364	0.338556	0.051012	0	0	0.713356	0.431533	0	0	0.564546	0	0.054389	0	0.192288	0.908759	0.029477	0	0	0.500038	0	0.724603	1.12998	0	0.194602	0	0.752528	0.084223
vision	XM_147836.1	0	0.547767	0	0.38791	0	0.339184	0.422555	0.529725	0.074929	0	0	0	0	0	3.565576	0.645381	0.466117	0	1.173758	0	0	0	0	0	0	0.871552	0.145034	0.409262	0	0	1.279018	0.060028	0	0	0.602764	0	0	0.403749	0	0	0	0.795017	0.973565	0	0	0	0.393057	0
vision	XM_155670.1	0	0.244614	0	0.608934	0	0.507299	0.414816	0.073767	0	0	0.084247	0	0	0.103456	2.454924	0	0	0	0.160037	0	0	0	0.090304	0	0	0.584167	0.186308	0.559189	0	0	1.059557	0	0.365261	0.193614	0	0.195136	0	0.19638	0	0.345934	0	0	0.349381	0	0.463552	0	0.50731	0
vision	XM_164308.1	0.431573	0.553211	0	0.4345	0.362509	0.683929	0.902893	0	0	0	0	0	0	0	3.806912	1.257623	0.342054	0	0.23173	0	0	1.381293	1.667332	0	0.428973	0.381668	0	0.65779	0	0	0.825872	0	0	0.275988	0.178924	0	0	0	0	1.681552	0	0.865022	0	0.213659	0	0	0	0
vision	XM_142985.1	0	0.528793	0	0.510296	0	0.327469	0.226753	0	0.163335	0	0	0	0.176217	0	2.788723	1.216898	0.261165	0	0.625339	0	0	0	0	0	0	0	0.255447	0.382245	0	0	0.813381	0.192763	0	0	0.533748	0.579437	0.359878	0.283516	0	0	1.157434	0.636741	0.05518	0.261906	0	0	0	0
vision	XM_163538.1	0.74302	1.654744	0	1.716949	0	0.256991	0.077439	0.18695	0	0	0	0	0	0	3.903493	1.603143	1.061554	0	0.68847	0.651619	0	2.366277	0.223185	0	0.614926	0	0	1.52351	0	0	1.536978	0	0	0	1.191488	0	0	0.942633	0	0	0.103704	0.73202	0.559651	0	0	0	0.520797	0
vision	XM_156583.1	0.387318	0.34576	0	0.203723	0	0	0.062649	0.616556	0	0	0	0	0	0	3.575778	1.186649	0.804798	0	0.454576	0	0	1.714321	0	0	0	0.062523	0.075534	0.80628	0	0	0.89235	0	0	0	1.119819	0.133133	0	0.471093	0	0	0	0.768931	0.028735	0.193202	0	0	0.290711	0
vision	XM_128989.1	1.253683	0	0	0.368473	0	0.323739	0.00353	1.057878	0	0	0	0	0	0	3.502368	1.141774	1.413709	0	0.759827	0	0	0.482199	0	0	0.59716	0.527035	0	0.521588	0	0	0.756501	0	0	0	1.507013	0.101421	0	0.115486	0	0	0.64998	0.507739	0.239676	0	0	0.304848	0.320982	0
vision	XM_127170.1	0	0.135016	0	0.078199	0	0.379401	0.635485	1.091794	0	0	0	0	0	0	5.119739	2.081668	1.325222	0	0.117341	1.392028	0	0.184892	0.793015	0	0.627119	0.811886	0	1.995959	0	0	0.734907	0	0	0	1.146911	0	0	1.248244	0	0.434685	0	0.994976	0.53672	0	0	0.37114	0.821471	0
vision	XM_132470.1	0	0.223751	0	0.187957	0	0.207999	0.235629	0.026673	0	0.038547	0.604986	0.005392	0	0	4.423888	0	0	0.208556	0.034014	0.268019	0.237739	0.132415	0	0	0.222989	0.322244	0.307258	2.39139	0	0	0	0	0.769072	0.11882	0	0.049391	0	0	0.052087	0	0	0	0.561068	0	0	0	0	0
vision	XM_149603.1	0	0.207747	0.758857	0.174905	0	0.195374	0.091308	0	0.991663	0	0	0	0	0	3.074479	0.026337	0.239812	0	0.414481	0	0	0	0	0	0.374821	0.375611	0.641546	0.477559	0	0	1.126209	0	0	0	0.458889	0	0	0.003352	0	0.126884	0.233061	0.624087	0	0.27167	0	0.213442	1.202173	0
vision	XM_149464.1	0.398743	0.028339	0	0	0	0.057944	0.059781	1.770119	1.437795	0.982149	0	0	0	0	4.854919	1.2341	0	0	0.027874	0	0	0	0	0	0	0.545586	0	1.039825	0	0.097055	0.951697	0	0	0	0.717479	0.556789	0	0.59475	0.004776	0.503057	0.396506	0	0.578297	0	0	0.055808	0.861475	0
vision	XM_130494.1	1.134646	0.012262	0	0.376901	0.241261	0	0	1.598154	0.949419	0	0	1.08092	0.192007	0	6.841925	0.833453	0.445612	0	0	0	0	0.24216	0	0.131718	0.025709	1.181189	0.383126	0.300051	0	0	1.002434	1.174948	0	0	0	0.896796	0	1.184855	1.186722	1.458951	0	0	0.919638	0.211809	0	0.437746	0	0
vision	XM_146984.1	0	0	0	0	0	0	0	0.420132	0	0	0	0	0.189623	0	4.099149	0.304404	0.721142	0	0	0	0	0.233047	0	0.07284	0.356673	0.245078	0.386404	0.050104	0.476134	0.334647	1.300779	0	0	0.264245	0.271231	0.359096	0	0	0.078397	0.174575	0	0.566115	0.159309	0	0	0.233517	0.337903	0
vision	XM_161100.1	0	0.252715	0	0.041867	0	0.246818	0.02974	0.429585	0	0	0	0	0.083898	0	4.362366	0.852378	1.02623	0	0.407302	0.407204	0	0.571761	0.35645	0	0.15074	0.09823	0	0.174842	0	0	0.377846	0	0	0	0.762233	0	0	0.10878	0	0	0	0.396491	0.189293	0	0	0	0.451112	0
vision	XM_139399.1	0	0	0	0	0	0.035595	0	0.554541	0	0	0	0.424528	0	0.210846	3.848403	0	0.846144	0	0.666621	0.224498	0.325205	0.451447	0	0	0	0	0.247204	0.020456	0.618187	0.320258	0	0.618724	0	0.093566	0.787731	0.285594	0	0.353353	0.041308	0	0.553263	0	0	0	0	0.100176	0.567299	0
vision	XM_141430.1	0.460983	0.409752	0	0	0	0.955283	0.668204	0.952265	0	0	0.247515	0	0	0.013026	5.282512	0	0.6784	0	0.763048	0.501255	0	0.760135	0	0	0	0	0	0	0.14063	0	0.474762	0	0.227606	0.296678	0.289797	0	0	0.126046	0	0	0.439496	0.810216	1.651551	0	0.124696	0.092029	0.574226	0
vision	XM_145473.1	0.402083	0.730469	0	1.188669	0	2.175296	1.462368	1.907373	0	0	0	0	0.008731	0	6.915824	0.125878	0.175229	0	1.286787	0.025618	0	0	0	0	0.228361	0.355183	0	0.148563	0	0	0.067577	0	0	0	1.05765	0	0	0.119583	0	0	0	1.050489	0.289119	0.159183	0	0.44702	0	0
vision	XM_156828.1	0.766268	0.543191	0	0.305959	0	0.471262	0.687897	1.91315	0	0	0.400376	0	0	0	5.140141	1.480072	0.968214	0	0.702573	0	0	0.21149	0	0	0.190851	0.197831	0	0.475508	0.076165	0.20247	0	0	0	0.343904	0.283545	0	0	0	0	0	0.301501	0	0.044618	1.851509	0	0.288096	0	0
vision	XM_141834.1	0	0.100034	0.322122	0	0.836784	0.083033	0.08899	0.921366	0.5134	0	0	0.325646	0	0.505705	3.310847	1.045006	0	0.181671	0.299024	0	0.48402	0	0	0	0	0	0	0	0	0	0.148697	0.230911	0	0	0.313	0	0.45796	0	0.258819	0	0.954717	0.048438	0	0.003456	0.033647	0.237858	0	0.402932
vision	XM_139172.1	0	0	0.119015	0.227476	0.500595	0.209473	0.094547	0	0	0	0.178795	0.235621	0.010352	0.193676	3.673711	0.12603	0	0.106338	0	0	0.345395	0	0.120692	0.24755	0	0	0.027286	0	0	0	0	0.155678	0.188139	0.005681	0	0.17267	0.024967	0	0.309626	0.590861	0.258561	0	0	0.649846	0	0	0	0
vision	XM_139759.1	0.147422	0.554645	0.013118	0.488639	0	0	0.014223	0.540947	0	0.121691	0	0	0	0.015846	3.529521	0.011837	0	0	0.043432	0	0	0	0	0.119192	0	0	0	1.059261	0	0	0.17102	0.196445	0	0.042203	0.803603	0	0.033903	0	0	1.348389	0.102194	0	0	0.394957	0.202351	0	0	0.185082
vision	XM_161304.1	0	0	0	0.214477	0.127921	0	0	0	0	0	0.14475	0.321378	0	0	3.201179	0	0	0	0	0	0	0.226459	0	0	0	0.81281	0	0.638166	0	0.191179	0.084329	0.554877	0.03051	0.492298	0.707714	0	0.13345	0.061373	0	0.684312	0	0	0.118559	1.464286	0.41795	0.037336	0	0.048633
vision	XM_152923.1	0	0.28044	0	0.106703	0	0.129742	0.001625	0.159933	0	0	0	0	0	0	3.355791	0.314613	0.044373	0	0.529068	0.095261	0	0	0.584622	0	0	0	0	0.265657	0	0	0.154115	0	0.275106	0.792307	0.071557	0	0	0.278911	0	1.257505	0	0.598943	0.384204	0	0	0.261847	0.045955	0
vision	XM_140937.1	0.055663	0	0	0	0	0	0	0.11976	0	0	0.627186	0	0	0	3.160576	0.272798	0	0	0	0.495981	0	0.435115	0.220891	0	0.074798	0.291714	0	0.01855	0.316921	0.490494	0	0	0.826905	0.569648	0	0	0	0.481841	0	0.257159	0.179731	0.582207	0.404817	0.187781	0	0	0.290577	0
vision	XM_133387.1	0.029046	0	0	0	0.107654	0	0.07176	2.446052	0	0.895314	0.852665	0	0	0.692624	6.101847	2.419333	0	0.716388	0.472682	0	0.081637	1.312194	0	0	0.061203	0	0.134106	0.727833	1.750997	1.596498	0	0	0	0	0.980812	0	0	0	0	0	0	0	2.326893	0	1.475593	0	0.802614	1.484639
vision	XM_153818.1	0.328739	0.006285	0	0	0	0	0	0	0	0	0	0	0.022589	0.101528	2.491053	0.492956	0.028449	0.25822	0	0	0	0.467665	0	0.205451	0	0	0	0.054108	0.711565	0.710483	0.195712	0	0.032923	0	0.47653	0.061745	0.029147	0.000293	0	0	0.271479	0.067824	0	0.276638	0.487558	0	0	0.577024
vision	XM_141409.1	0.264474	0	0	0	0.04982	0	0	0.037322	0.2669	0	0.033908	0	0.024946	0	3.453865	0.942795	0.566585	0	0	0	0	0.934673	0	0	0	0	0	0.056418	0.769159	0.918619	0.450429	0	0	0	0.387407	0	0.180151	0.05039	0	0.009802	0	0.273649	0	0	0.746249	0	0.172669	0.821888
vision	XM_148750.1	0.430095	0	0	0	0	0	0	0	0	0	0.426533	0.037299	0	0.253075	4.712932	0.365231	0.312114	0.551709	0	0	0.082915	1.191717	0	0.383085	0.400433	0	0.083233	0	1.811298	1.653546	0	0	0.141875	0	0.037632	0.36193	0.006826	0	0	0	0.374258	1.027652	0	0	1.709249	0	0	2.100052
vision	XM_160595.1	0.310078	0	0	0	0.19031	0	0	0	0.000483	0.117663	0	0.284884	0	0	2.426899	0.810276	0	0	0.071744	0.095474	0.40733	0	0.138167	0	0	0.121906	0.233761	0.524943	1.024084	0.875469	0.67431	0	0	0	0	0	0	0	0	0	0	0	0.128725	0	0.930436	0.108828	0.140917	0.928131
vision	XM_162456.1	0	0.030966	0	0	0.018653	0	0.492044	0.242384	0	0.144543	0	0.007241	0.25499	0.242628	3.796511	1.088355	0	0	0.081658	0	0	0.047778	0	0.092478	0	0	0	0	0.4073	0.112919	0.511437	0.296336	0	0.067973	0	0	0	0.246707	0	0	0.781787	0.142412	0	0	0.703	0	0	0.685381
vision	XM_143697.1	0.060126	0	0	0	0	0.11769	0	0	0	0	0.204719	0	0.062671	0.163023	3.627478	0.676889	0	0.05932	0	0.494952	0.077065	0	0.79368	0	0	0	0	0	0.21696	0.068537	0	0.097682	0.413572	0.313981	0	0.243403	0	0.307934	0	0	0.435308	0	0	0.023003	0.446069	0.336163	0	0.504595
vision	XM_130291.1	0.424224	0	0	0	0.241851	0	0	0	0.101274	0.067178	0.321944	0	0	0.31139	3.295539	0.151336	0	0.16204	0	0.485819	0.338034	0.200415	0.472797	0.32943	0	0	0	0	0.025499	0	0	0	0.345309	0.179841	0.040739	0	0.090308	0	0	0.024088	0.124575	0	0.029274	0	1.126138	0.050892	0	1.038888
vision	XM_163508.1	0.665562	0	0	0	0.25747	0	0	0.441609	0.266145	0.153109	0	0.132595	0.103434	0	2.65058	0	0	0.199056	0	0.459102	0.2071	0.100638	0	0.201604	0	0	0	0.015995	0.441609	0.360871	0	0.074614	0.053339	0.11419	0	0.043831	0	0	0	0.194495	0	0	0.116016	0	0.605898	0	0	0.490352
vision	XM_138754.1	0	0.014523	0	0	0	0	0	0.091842	0.162738	0.580432	0	0	0	0	3.553286	0	0.172921	0.191946	0.127071	0	0.219195	0.156879	0.165602	0.096295	0	0.279557	0	0	0.879508	0.670176	0	0.029172	0	0.389861	0	0.249863	0.279467	0.487269	0	0	0.339742	0	0	0.067429	0.835196	0	0	0.941062
vision	XM_155755.1	0	0	0	0	0.068441	0	0	0	0.035744	0.345107	0	0.265896	0.032409	0.737256	3.205924	0	0.365038	0.084557	0	0	0.108596	0.046095	0.097591	0.38746	0	0	0	0	0.371602	0.259344	0.259928	0	0.024072	0.381508	0	0	0	0.056231	0.098952	0	0.810045	0	0	0.319665	1.489433	0	0	1.41976
vision	XM_155816.1	0	0	0.362657	0	0.362184	0	0	0	0.181982	0.48156	0.071838	0.453222	0.345841	0.723501	2.655012	0.693066	0	0.458127	0	0	0.440048	0	0	0.590089	0	0	0	0	0.556219	0.37566	0	0.359385	0	0.429386	0	0.058763	0.519773	0	0.266559	0	0.644736	0	0	0.439554	0.886084	0.096322	0	0.879602
vision	XM_144717.1	0	0	0	0	0.253588	0	0	0	0.138918	0.598784	0	0.277881	0.164617	0.940884	3.666057	0.476846	0.222798	0.669641	0	0.189108	0.40348	0.203073	0	0.753487	0	0	0	0	0.692127	0.379125	0	0.184892	0	0	0.074794	0	0	0	0.382068	0	0.627028	0	0	0.059695	1.061948	0.099885	0	1.148449
vision	XM_156292.1	0	0	0.005011	0	0.053303	0	0.117964	0	0.34026	0.350366	0.097565	0.363498	0.28458	0.327072	2.673514	0	0.284044	0.699855	0.517556	0	0.481623	0	0	0.062426	0	0	0	0.639897	0.048755	0.1191	0	0.068902	0.319459	0.103095	0.146442	0	0	0	0.323227	0	0.691079	0	0	0	0.396571	0	0	0.685062
vision	XM_140569.1	0	0	0.31958	0.052804	0	0	0	0	0.223876	0.346762	0	0	1.299162	1.029754	3.507408	0.415307	0	0.431108	0	0	0.497783	0	0.109355	0.091151	0	0	0	0	0.179863	0.264727	0.144799	0.068924	0	0	0	0	0.244101	0	0.037688	0	0.053043	0.002022	1.011719	0.008858	0.336311	0	0	0.657685
vision	XM_157490.1	0	0	0.075175	0	0.264633	0	0	0.294699	0.149109	0	0	0.423939	0.640764	0.931821	3.605658	0	2.217817	0.32717	0.279565	0.141095	0.233772	0	0	0.621208	0	0	0	0	0.714913	0.475968	0	0.389878	0.294227	0	0.053498	0	0.619692	0	0	0	0.768118	0	0	0.373815	1.046529	0.509791	0	0.648337
vision	XM_134964.1	0.868397	0	0	0	0	0	0	1.904795	0	0.475473	0	0	0	0.723852	5.772913	0.243664	1.652409	2.019911	2.771424	0.661843	0.22061	0.251401	1.531808	0	0.639112	0	0.223282	0	1.152596	1.18375	0	0	0	0	0.285655	0	0	0	0	0.001364	0.639207	0	0.992739	0	1.123705	2.450103	0	1.28006
vision	XM_135955.1	0	0.915686	0	0.52906	0	0.3658	0.478962	1.678591	0.144618	0.054727	0.012627	0	0	0.31152	6.976977	0	0	0	0	0	0.056243	0	0	0.273447	0	0.303548	0.036044	0	0	0	0.244799	0	0.103044	0	0	0	0	0.505917	0.070531	0	0.621173	0.234075	0	4.584957	5.930643	1.28179	0.508576	0
vision	XM_129166.1	0	0	0.369958	0.375719	0.176758	0.702315	0	1.185315	0.651325	0.562195	0	0.531503	0.403535	0.754404	3.812651	0	0	0.806319	0	0.377621	1.367765	0	0.194516	0.56604	0	0	0	0	0	0.097113	0	0.843831	0	0.40479	0	0.175526	0.420099	0	1.08786	0	1.029177	0	0	0.119622	0.059103	0	0	0
vision	XM_126553.1	0	0.023535	0.562934	0.150517	0	0.341907	0.218964	0	0.37516	0	0	0.551936	0.257437	0.250682	1.964621	0	0	0.28806	0.14667	0	1.07492	0	0.722962	0	0	0	0.0264	0	0	0	0	0.276446	0	0.006849	0	0.434976	0.744996	0	0.966958	0	0.497788	0	0.031651	0.40895	0.095936	0	0.07131	0
vision	XM_142869.1	0	0.180774	0	0.125697	0	0.107467	0.134813	0.013417	0	0	0	0	0	0	4.13084	0	0.003379	0	0	0	0	0.132823	0.300053	0	0	0	0	0.595565	0.521015	0.077477	0.470765	0	0	0	0.872096	0	3.449382	0.640708	1.149207	0.215045	0	0.540558	0.327913	0	0	0	0.418904	0
vision	XM_142575.1	0	0.261643	0	0.87544	0	0.307091	0.599588	0.402701	0	0.463877	0	0	0	0	3.229184	1.391545	0	0	0.106323	0	0	0	0	0.229409	0.303228	0.329746	0	0.131038	0	0	0.339237	0	0	0	1.219117	0.092589	2.267835	0.595211	0.976352	0.82662	0	0.675389	0.825515	0	0.44386	0	0	0
vision	XM_131385.1	0.055918	0.984705	0.354557	0.565136	0	0.117069	0.189297	0.011722	0	0.15599	0	0	0	0.27022	2.386961	0	0	0.319379	0.351745	0	0.029782	0.261714	0.485149	0.8156	0	0	0	0	0	0	0.609463	0.616252	0	0	1.734611	0.351834	0.199725	0.810527	0.573067	0.351129	0	0	0	0.142139	0.026937	0	0	0
vision	XM_126676.1	0	0	1.157601	0.887746	0.931947	0.504819	0.289085	0.688789	0.214991	0.699856	0	0.233219	0.252973	0	2.383232	0	0.187152	0	0.266632	0	0.512421	0.129699	0	1.486934	0.46568	0.75136	0.671647	0.49412	0	0	0	0	0.137537	0.204773	0	0.364572	0	0.564364	0.546983	0	0	0	0.331174	0	0	1.217146	0	0
vision	XM_149738.1	0	0.886085	0	1.232231	0	0.575979	0.137313	0.522874	0	0	0	0.008672	0	0	2.545296	1.445599	0.917026	0.416404	0.808983	0.524819	0.825289	0.925719	0.383841	0.146963	1.450875	1.072067	1.046701	0.978573	0	0	0	0	0	0	0	0	0	0	0	0	0	1.155713	0	0.475034	0.706208	0.94693	0	0
vision	XM_148824.1	0	0.176321	0	0.116163	0	0.541037	0.344548	0	0	0.765313	0	0	0	0	3.794734	0.84232	0.953742	0.90087	0.773889	0.31402	0	0.398665	1.408032	0.121842	3.002687	2.391872	1.219403	1.857846	0.635148	0.38488	0	0	0	0.166701	0	0.004383	0	0	0	0	0	0.429539	0.636329	0	0	0	0.045222	0
vision	XM_147631.1	0	0.291045	0.146817	0.352608	0.186566	0.189634	0.086373	0	0	0	0	0	0	0	2.609789	0.118888	0.847518	1.712872	1.360032	0.339611	0.660383	0.306249	1.767584	0.670077	0.105172	0.6045	0	0	0	0	0	0	0.233905	0.549433	0	1.518309	0.101001	0.285923	0.244397	0	0	0	0	1.004024	0	0.55611	0	0
vision	XM_149530.1	0	0	0.449292	0.128397	0	0.076167	0	0.963377	0.75529	1.112935	0.102156	0.897267	0.972053	0	3.660763	2.336352	2.513713	3.533435	3.612728	3.611536	3.225766	2.390096	3.053906	4.78693	0	0.676868	0	0	0	0	0	0	0	0	0	0	0	1.381254	1.062264	0.241468	0	0.63612	1.340528	0	0	1.019305	0	0
vision	XM_132032.1	0	1.033576	0	1.120622	0	0.427807	1.151279	0.152833	0	0	0	0	0	0	1.425277	0.820248	2.105315	2.154467	2.629516	2.126323	2.317659	1.641608	1.674986	3.118863	0.253769	0.425677	0.009964	0	0	0	0.245976	0	0	0	0	0	0	0	0	0	0.154685	0.296306	0	0	0	0.356236	0.211008	0
(poly)amin(o)acid/glucose transport	XM_135653.1	0	0.4768	0.152409	0.956055	0	0.276157	0	0.83312	0.20621	0	0	0	0	0.585841	0	0	1.371818	0.380007	1.083616	0.666263	0.696847	0	0.684568	0	0.128672	0	0	0	0	0	0.002724	0.294831	0	0	0.808696	0.428043	0	0.302795	0	0	0.271435	0	0.516035	0.376458	0.215479	0.291014	1.003422	0.18533
(poly)amin(o)acid/glucose transport	XM_152375.1	0	0	0	0.955337	0	0.232541	0	0.497719	0	0.165796	0	0	0.024033	0.112049	0.116393	0.24196	0.672697	0.498059	0.735598	0.771051	0.651191	0	0.424281	0.038539	0.483366	0.327397	0	0	0	0	0	0	0.134018	0.519574	0.923471	0.351601	0	0.093536	0.045751	0	0	0	0.142784	0	0	0.449319	0.659272	0
(poly)amin(o)acid/glucose transport	XM_149308.1	0	0	0	1.249549	0	0.556138	0	0.569393	0	0	0	0.014272	0.134027	0.316948	0.068618	0.257143	0.610481	0.715585	0.766209	0.713329	0.931248	0	0.194125	0	0.805459	0.327496	0	0	0	0	0	0.094588	0.159014	0.243587	0.526198	0.277218	0	0.207328	0	0	0	0	0.060344	0.124904	0.105046	0	0.583372	0
(poly)amin(o)acid/glucose transport	XM_132244.1	0.392961	0	0	1.037613	0	0.786625	0	0.648673	0	0	0	0	0.023095	0.094983	0.137018	0.437495	0.704105	0.234274	0.803977	0.684384	0.583978	0	0.209076	0	0.259101	0.037709	0	0	0	0	0.078232	0.394047	0	0.011274	0.150789	0	0	0.112134	0	0	0	0	0.351661	0.189523	0	0.212105	0.344828	0
(poly)amin(o)acid/glucose transport	XM_131734.1	0.092437	0.470297	0	0.901407	0	0.673386	0	0.39475	0	0.011326	0	0	0.007346	0.058859	0.082499	0.212454	0.789896	0.092013	0.850587	0.512447	0.462484	0	0.176783	0.058219	0.372669	0.066404	0	0	0	0	0	0.081054	0	0.222367	0.370746	0	0	0.078187	0	0	0	0	0.647365	0.180552	0	0	0.364552	0
(poly)amin(o)acid/glucose transport	XM_125667.1	0.18961	0.222044	0	1.187719	0	0.812713	0	0.507273	0.032804	0	0	0	0	0.285444	0	0.149944	1.40665	0.306225	1.123762	0.597643	1.048313	0	0.191001	0	0.473156	0.213463	0	0.483615	0	0	0.174003	0.217354	0	0.125159	0.563357	0	0	0.110769	0	0	0	0	0	0.310866	0	0.323946	0.452192	0
(poly)amin(o)acid/glucose transport	XM_128872.1	0	0	0	0.81647	0	0.411079	0	0.588465	0.250557	0	0	0	0	0.35785	0	0.431159	1.521311	0.254956	0.85211	0.837136	1.150388	0	0.530179	0	0.299693	0.131218	0.388547	0.74721	0	0	0.418935	0.06653	0	0	0	0.056715	0	0.281075	0.093723	0	0	0	0	0.694264	0.482101	0	0.356961	0.079135
(poly)amin(o)acid/glucose transport	XM_127909.1	0	0.090155	0.158441	0.84104	0	0.578556	0	0.518494	0.380432	0	0	0	0	0.368351	0	0.476231	1.377002	0.278086	0.622356	0.762598	1.157457	0	0.428594	0	0.187463	0	0.284447	0.618374	0	0	0.266131	0.257842	0	0	0	0.079324	0	0	0	0	0	0	0	0.777946	0.431728	0.120795	0.266575	0.100273
(poly)amin(o)acid/glucose transport	XM_139285.1	0	0	0	0.891938	0	0.318542	0	0.515633	0.302443	0	0	0	0	0.518052	0	0.021302	1.276129	0.497467	0.687931	0.20062	1.213736	0	0.555227	0	0.390594	0.013673	0.169893	0.406893	0.330648	0	0.373195	0.372407	0	0	0	0	0	0	0.147972	0	0	0	0.412251	0.77449	0.574916	0.372259	0.485021	0.335742
(poly)amin(o)acid/glucose transport	XM_136158.1	0	0	0.131007	0.847918	0	0.02022	0	0	0.649806	0	0	0	0	0.671021	0	0.271587	1.61657	0.652731	0.671355	0.444655	1.240096	0	0.489706	0	0.43682	0.506926	0.66886	0.940936	0.3068	0	0.627044	0.247587	0	0	0	0.408076	0	0	0	0.194069	0.244633	0	0	0.896277	0.764919	0	0.360386	0.841792
(poly)amin(o)acid/glucose transport	XM_140707.1	0	0	0.080969	0.819944	0	0.063891	0	0	0.627144	0.209278	0	0	0	0.877185	0	0	1.868891	0.978989	1.361679	0.857935	1.819347	0	0.284595	0.275772	0.690149	0.215904	0.426331	0.630221	0	0	0.427204	0.582459	0	0	0.275175	0.397746	0.007639	0	0	0	0	0	0	1.263133	0.76217	0	0.513609	0.201403
(poly)amin(o)acid/glucose transport	XM_126687.1	0	0	0.206674	0.702204	0	0.14481	0	0	0.436579	0	0	0	0	0.783288	0	0.279411	1.556705	0.781433	0.624256	0.679425	1.457089	0	0.33063	0.247273	0.173155	0	0.348396	0.648122	0	0	0.408638	0.37718	0	0	0	0.140142	0	0	0.255686	0	0	0	0	0.754519	0.645542	0.135813	0.135511	0.356244
(poly)amin(o)acid/glucose transport	XM_129438.1	0	0.073883	0	0.70777	0	0.111341	0	0	0.391714	0	0	0	0	0.721238	0	0.485776	1.573225	0.73172	0.834112	0.635619	1.44718	0	0.477402	0.341827	0.150208	0	0.256266	0.664173	0	0	0.378499	0.375559	0	0	0.19922	0	0	0.025822	0.232186	0	0	0	0	0.738821	0.615333	0.051374	0.261164	0.428827
(poly)amin(o)acid/glucose transport	XM_132600.1	0	0	0.038264	0.683841	0	0.126501	0	0	0.301184	0	0	0	0	0.530529	0	0.329315	1.543054	0.476677	0.633017	0.668793	1.084125	0	0.266531	0.131163	0.051534	0	0.109068	0.386512	0.069794	0	0.21525	0.187792	0	0	0	0	0	0	0.218267	0	0	0	0.003421	0.466276	0.533121	0	0.331873	0.384086
(poly)amin(o)acid/glucose transport	XM_132093.1	0	0	0	0.585104	0.138623	0.047209	0	0	0.363609	0	0	0	0	0.732219	0	0.413354	1.567935	0.676857	0.628394	0.698634	1.453657	0	0	0.180631	0	0	0.366646	0.850447	0	0	0.557816	0.435876	0	0	0.35934	0.139655	0	0.076927	0.734492	0	0	0	0	0.662974	0.540318	0.078676	0.236632	0.204014
(poly)amin(o)acid/glucose transport	XM_127936.1	0	0	0.063865	0.763986	0	0.279994	0	0	0.32761	0	0	0	0	0.534493	0	0.618286	1.465473	0.387951	0.261233	0.358169	1.357123	0	0.105574	0.238474	0.037985	0.046721	0.51384	0.515487	0.129211	0	0.288618	0.143457	0	0	0	0.074151	0	0.224814	0.669249	0	0	0	0	0.671213	0.780836	0	0	0.463972
(poly)amin(o)acid/glucose transport	XM_135309.1	0	0	0.288265	0.551026	0	0	0	0	0.728975	0	0	0	0	0.666918	0	0.541548	1.197991	0.560296	0.481984	0.383199	1.378459	0	0.529587	0.362848	0.351528	0	0.382151	0.511259	0.009462	0	0.274856	0.471469	0	0	0	0.348389	0	0	0.479667	0	0.183255	0	0	0.834006	0.738075	0	0.24065	0.593389
(poly)amin(o)acid/glucose transport	XM_127423.1	0	0	0.238626	0.765239	0	0.324343	0	0	0.635192	0	0	0	0	0.77658	0	0.15088	1.096297	0.7057	0.49219	0.187978	1.414873	0	0.289422	0.350337	0.276727	0	0.320772	0.274431	0.22525	0	0	0.35662	0	0	0	0.188377	0	0.131455	0.381887	0	0.036947	0	0	0.589725	0.637133	0	0	0.592463
(poly)amin(o)acid/glucose transport	XM_127575.1	0	0	0.386937	0.940278	0.35602	0.328395	0	0	0.680763	0	0	0.181133	0	0.819783	0	0.082267	1.247094	0.935406	0.631771	0.574411	1.660356	0	0.297039	0.492141	0.005479	0	0.385466	0.169015	0	0	0.200563	0.400061	0	0	0	0.135863	0	0	0.441738	0	0	0	0	0.780339	0.466421	0.098375	0	0.265429
(poly)amin(o)acid/glucose transport	XM_134134.1	0	0.249724	0.16064	0.602124	0	0.041162	0	0	0.385794	0	0	0	0.018407	0.561193	0	0.185912	1.173245	0.581169	0.29833	0	1.335773	0	0.351754	0.157622	0.41295	0	0.435763	0.40942	0	0	0.083287	0.372601	0	0	0.760899	0.42794	0.005546	0	0.312407	0	0	0	0	0.822565	0.310156	0	0	0.009262
(poly)amin(o)acid/glucose transport	XM_145101.1	0	0.399119	0	1.145596	0	0.933851	0.14238	0.045122	0.245558	0	0	0.009927	0	0.507092	0	0	0.806271	0.596772	0.21192	0	1.32152	0	0.082313	0.17324	0	0	0.030679	0.000259	0.174029	0	0	0.454586	0	0	0	0	0	0	0.182443	0	0.039608	0	0	0.617771	0.488971	0.045724	0.180513	0.416204
(poly)amin(o)acid/glucose transport	XM_149826.1	0	0	0.016894	1.139897	0.116508	0.363588	0	0	0	0.166587	0	0.286278	0.369927	0.663429	0	0.492805	0.924396	0.862614	0.840717	0.675988	1.133142	0	0.043027	0.255897	0.280272	0	0.134514	0.318211	0	0	0	0.579958	0	0	0.494458	0.689759	0.301483	0	0	0	0	0	0	0.412818	0.428317	0	0	0.032757
(poly)amin(o)acid/glucose transport	XM_146672.1	0	0	0	1.085842	0	0.352627	0	0	0	0	0	0.273984	0.40781	0.584384	0	0.793578	1.287213	1.018466	0.906745	0.910934	0.994058	0	0	0.033758	0.657125	0.453242	0.242529	0.595647	0	0	0.482416	0.398041	0	0.063188	0.530383	0.567807	0.000859	0	0	0	0	0	0	0.127383	0.364639	0	0.297309	0.097448
(poly)amin(o)acid/glucose transport	XM_142424.1	0	0	0	1.126967	0	0.406199	0	0	0	0.109122	0	0.184501	0.171532	0.485982	0	0.510552	1.347197	0.70125	0.996763	0.895553	0.955307	0	0.453506	0.194097	0.796251	0.260419	0	0.333653	0	0	0.137884	0.2649	0	0.287523	0.686081	0.40271	0	0	0	0	0	0	0	0.533999	0.165268	0.025583	0.608044	0
(poly)amin(o)acid/glucose transport	XM_150496.1	0	0	0	1.117458	0	0.309745	0	0.033895	0.026098	0.111291	0	0.142384	0	0.308136	0	0.480001	0.922419	0.718509	0.685764	0.849166	1.332671	0	0.128657	0	0.521255	0.563464	0	0.35047	0	0	0	0.400103	0	0.256202	0.497985	0.275873	0.126363	0	0.108707	0	0	0	0	0.345774	0.032348	0.001416	0.135113	0
(poly)amin(o)acid/glucose transport	XM_151583.1	0	0	0.146803	0.647407	0.237739	0.0607	0	0	0.104313	0.084151	0	0.5808	0	0.422237	0	0	1.319591	0.735168	0.5399	1.206386	1.339217	0	0	0.527594	0.780436	0.676296	0.340522	0.647932	0	0	0.126883	0.485916	0	0.256611	0.235865	0	0	0	0.38387	0	0	0	0	0.302299	0	0.504261	0.38153	0
sterol biosynthesis/cytokinesis	XM_130568.1	0	0	0	0	0	0	0	0.148135	1.008226	1.223759	0	1.637128	0.239923	0.279483	0	0	0	0	0	0	0	0	0	0	2.064974	1.563869	1.02394	1.913786	0.985083	1.312451	1.29971	1.0574	0	0.067091	1.783087	0	0.062912	0	0.603478	0.292086	0	0	0	0	0.588268	1.320019	2.037064	1.312663
sterol biosynthesis/cytokinesis	XM_132039.1	0.112647	0	0	0.026582	0	0	0	0	0.350504	0	0	0	0	0	0.039112	0.268616	0	0	0	0	0	0.127794	0	0	1.994152	2.12146	1.311041	1.658272	1.069372	1.671782	1.020343	0.480306	0.249623	0.075435	1.133673	0.340521	0	0.69473	0.739477	0.663592	0	0.472567	0.125786	0.256252	0.271912	1.138212	1.872399	0.680381
sterol biosynthesis/cytokinesis	XM_127817.1	0	0	0	0	0	0	0	0	0.806173	0.004846	0	0	0	0	0	0	0	0	0	0	0	0	0	0	2.370833	1.860451	2.168161	1.812161	1.214743	2.717069	1.227837	0.870314	0.492069	0.516598	1.235472	0	0	0.751923	0.671114	1.835597	0	0.867809	0	0.064533	0.336663	1.98687	2.333085	0.905086
sterol biosynthesis/cytokinesis	XM_123126.1	0	0	0	0	0	0	0	0	1.393536	0.629851	0	0.097491	0	0	0	0	0	0	0	0	0	0	0	0	3.151985	2.628318	2.861348	3.138405	1.979753	1.956316	2.410911	2.162134	0.870088	0.576014	0	0	0.911419	0.603827	0.856179	1.530039	0	0.541087	0	0	0.953636	2.543757	2.810024	1.367455
sterol biosynthesis/cytokinesis	XM_123509.1	0	0	0	0	0	0	0	0	1.450236	0.878118	0	0.550209	0	0	0	0	0	0	0	0	0	0	0	0	3.311316	2.570925	2.255205	2.856141	1.395546	1.222168	1.360744	1.028004	0.715916	1.526052	0.992216	0	0	0.618985	0.760178	1.290329	0	0.512901	0	0	0.96946	2.228462	2.685877	1.376707
sterol biosynthesis/cytokinesis	XM_136541.1	0	0	0	0.059404	0	0	0	0	0.269885	0.180546	0	0	0	0	0	0	0	0	0	0	0	0	0	0	2.951815	1.738885	1.226405	1.721257	0.955515	1.644248	0.989566	0.39525	0	0.178755	1.615112	0.115959	0	0.199707	0.422822	0.549713	0	0	0.350696	0	0.620712	1.494561	2.790544	0.877297
sterol biosynthesis/cytokinesis	XM_128097.1	0	0	0	0.767698	0	0	0	0.275088	1.574394	0.698696	0	0	0	0	0	0	0	0	0	0	0	0	0	0	2.31533	1.470321	1.149479	2.04835	0.862722	1.750961	1.265224	0.9191	0.031059	0.293396	1.932839	0	0	0	0.245648	1.102565	0	0.050781	0.671187	0	0	2.205442	2.487942	0.416843
sterol biosynthesis/cytokinesis	XM_135647.1	0.542228	0.287568	0	0.675668	0	0.778216	0	0.809099	0	0.212335	0	0	0	0	0.34618	0.512721	0.239381	0.39761	0.893907	0.85074	0.443125	0	0	0.272301	0.042288	0	0	0	0	0.217838	0	0.566222	0	0.121633	0.626892	0.084282	0.029339	0.433623	0.290136	0	0	0	1.140695	0	0	0.213779	0.309348	0
sterol biosynthesis/cytokinesis	XM_132244.1	0.392961	0	0	1.037613	0	0.786625	0	0.648673	0	0	0	0	0.023095	0.094983	0.137018	0.437495	0.704105	0.234274	0.803977	0.684384	0.583978	0	0.209076	0	0.259101	0.037709	0	0	0	0	0.078232	0.394047	0	0.011274	0.150789	0	0	0.112134	0	0	0	0	0.351661	0.189523	0	0.212105	0.344828	0
sterol biosynthesis/cytokinesis	XM_131734.1	0.092437	0.470297	0	0.901407	0	0.673386	0	0.39475	0	0.011326	0	0	0.007346	0.058859	0.082499	0.212454	0.789896	0.092013	0.850587	0.512447	0.462484	0	0.176783	0.058219	0.372669	0.066404	0	0	0	0	0	0.081054	0	0.222367	0.370746	0	0	0.078187	0	0	0	0	0.647365	0.180552	0	0	0.364552	0
sterol biosynthesis/cytokinesis	XM_125667.1	0.18961	0.222044	0	1.187719	0	0.812713	0	0.507273	0.032804	0	0	0	0	0.285444	0	0.149944	1.40665	0.306225	1.123762	0.597643	1.048313	0	0.191001	0	0.473156	0.213463	0	0.483615	0	0	0.174003	0.217354	0	0.125159	0.563357	0	0	0.110769	0	0	0	0	0	0.310866	0	0.323946	0.452192	0
sterol biosynthesis/cytokinesis	XM_135653.1	0	0.4768	0.152409	0.956055	0	0.276157	0	0.83312	0.20621	0	0	0	0	0.585841	0	0	1.371818	0.380007	1.083616	0.666263	0.696847	0	0.684568	0	0.128672	0	0	0	0	0	0.002724	0.294831	0	0	0.808696	0.428043	0	0.302795	0	0	0.271435	0	0.516035	0.376458	0.215479	0.291014	1.003422	0.18533
sterol biosynthesis/cytokinesis	XM_132923.1	0.234513	0.6816	0	0.744236	0	0.742008	0.236639	0.387465	0.663508	0.203439	0	0	0	0.07179	0	0.613669	1.001107	0.418665	0.847653	0.448175	0.800419	0	0.039939	0	0	0.317061	0	0.142463	0	0	0	0.291484	0.054545	0.062313	0.71881	0.167297	0	0.082093	0	0	0	0	0	0.300655	0	0	0	0
sterol biosynthesis/cytokinesis	XM_152700.1	0	0	0	0.836825	0	0.069405	0	0.458096	0	0.062658	0	0.054391	0.068884	0.314081	0.081163	0.608979	0.82804	0.525754	0.862016	1.162996	0.562969	0	0	0	0.7394	0.782222	0	0.157862	0	0	0.06389	0.138097	0	0.366576	0.981912	0.348461	0.072011	0.699969	0	0	0	0	0	0	0	0.094418	0.30679	0
sterol biosynthesis/cytokinesis	XM_152375.1	0	0	0	0.955337	0	0.232541	0	0.497719	0	0.165796	0	0	0.024033	0.112049	0.116393	0.24196	0.672697	0.498059	0.735598	0.771051	0.651191	0	0.424281	0.038539	0.483366	0.327397	0	0	0	0	0	0	0.134018	0.519574	0.923471	0.351601	0	0.093536	0.045751	0	0	0	0.142784	0	0	0.449319	0.659272	0
sterol biosynthesis/cytokinesis	XM_149308.1	0	0	0	1.249549	0	0.556138	0	0.569393	0	0	0	0.014272	0.134027	0.316948	0.068618	0.257143	0.610481	0.715585	0.766209	0.713329	0.931248	0	0.194125	0	0.805459	0.327496	0	0	0	0	0	0.094588	0.159014	0.243587	0.526198	0.277218	0	0.207328	0	0	0	0	0.060344	0.124904	0.105046	0	0.583372	0
sterol biosynthesis/cytokinesis	XM_149826.1	0	0	0.016894	1.139897	0.116508	0.363588	0	0	0	0.166587	0	0.286278	0.369927	0.663429	0	0.492805	0.924396	0.862614	0.840717	0.675988	1.133142	0	0.043027	0.255897	0.280272	0	0.134514	0.318211	0	0	0	0.579958	0	0	0.494458	0.689759	0.301483	0	0	0	0	0	0	0.412818	0.428317	0	0	0.032757
sterol biosynthesis/cytokinesis	XM_146672.1	0	0	0	1.085842	0	0.352627	0	0	0	0	0	0.273984	0.40781	0.584384	0	0.793578	1.287213	1.018466	0.906745	0.910934	0.994058	0	0	0.033758	0.657125	0.453242	0.242529	0.595647	0	0	0.482416	0.398041	0	0.063188	0.530383	0.567807	0.000859	0	0	0	0	0	0	0.127383	0.364639	0	0.297309	0.097448
sterol biosynthesis/cytokinesis	XM_142424.1	0	0	0	1.126967	0	0.406199	0	0	0	0.109122	0	0.184501	0.171532	0.485982	0	0.510552	1.347197	0.70125	0.996763	0.895553	0.955307	0	0.453506	0.194097	0.796251	0.260419	0	0.333653	0	0	0.137884	0.2649	0	0.287523	0.686081	0.40271	0	0	0	0	0	0	0	0.533999	0.165268	0.025583	0.608044	0
sterol biosynthesis/cytokinesis	XM_150496.1	0	0	0	1.117458	0	0.309745	0	0.033895	0.026098	0.111291	0	0.142384	0	0.308136	0	0.480001	0.922419	0.718509	0.685764	0.849166	1.332671	0	0.128657	0	0.521255	0.563464	0	0.35047	0	0	0	0.400103	0	0.256202	0.497985	0.275873	0.126363	0	0.108707	0	0	0	0	0.345774	0.032348	0.001416	0.135113	0
sterol biosynthesis/cytokinesis	XM_151583.1	0	0	0.146803	0.647407	0.237739	0.0607	0	0	0.104313	0.084151	0	0.5808	0	0.422237	0	0	1.319591	0.735168	0.5399	1.206386	1.339217	0	0	0.527594	0.780436	0.676296	0.340522	0.647932	0	0	0.126883	0.485916	0	0.256611	0.235865	0	0	0	0.38387	0	0	0	0	0.302299	0	0.504261	0.38153	0
sterol biosynthesis/cytokinesis	XM_143620.1	0	0	0.128874	0.424452	0.043043	0	0	0.511927	0.091508	0	0	0	0.096634	0.219338	0	0.409245	1.161213	0.180943	0.353164	0.62188	0.80576	0	0.295804	0	0	0	0	0.323231	0	0	0.095431	0	0	0	0.081282	0	0	0.181242	0.065079	0	0	0	0.210455	0.360273	0.423706	0.227705	0.319819	0.247993
sterol biosynthesis/cytokinesis	XM_128872.1	0	0	0	0.81647	0	0.411079	0	0.588465	0.250557	0	0	0	0	0.35785	0	0.431159	1.521311	0.254956	0.85211	0.837136	1.150388	0	0.530179	0	0.299693	0.131218	0.388547	0.74721	0	0	0.418935	0.06653	0	0	0	0.056715	0	0.281075	0.093723	0	0	0	0	0.694264	0.482101	0	0.356961	0.079135
sterol biosynthesis/cytokinesis	XM_127909.1	0	0.090155	0.158441	0.84104	0	0.578556	0	0.518494	0.380432	0	0	0	0	0.368351	0	0.476231	1.377002	0.278086	0.622356	0.762598	1.157457	0	0.428594	0	0.187463	0	0.284447	0.618374	0	0	0.266131	0.257842	0	0	0	0.079324	0	0	0	0	0	0	0	0.777946	0.431728	0.120795	0.266575	0.100273
sterol biosynthesis/cytokinesis	XM_139285.1	0	0	0	0.891938	0	0.318542	0	0.515633	0.302443	0	0	0	0	0.518052	0	0.021302	1.276129	0.497467	0.687931	0.20062	1.213736	0	0.555227	0	0.390594	0.013673	0.169893	0.406893	0.330648	0	0.373195	0.372407	0	0	0	0	0	0	0.147972	0	0	0	0.412251	0.77449	0.574916	0.372259	0.485021	0.335742
sterol biosynthesis/cytokinesis	XM_140707.1	0	0	0.080969	0.819944	0	0.063891	0	0	0.627144	0.209278	0	0	0	0.877185	0	0	1.868891	0.978989	1.361679	0.857935	1.819347	0	0.284595	0.275772	0.690149	0.215904	0.426331	0.630221	0	0	0.427204	0.582459	0	0	0.275175	0.397746	0.007639	0	0	0	0	0	0	1.263133	0.76217	0	0.513609	0.201403
sterol biosynthesis/cytokinesis	XM_126687.1	0	0	0.206674	0.702204	0	0.14481	0	0	0.436579	0	0	0	0	0.783288	0	0.279411	1.556705	0.781433	0.624256	0.679425	1.457089	0	0.33063	0.247273	0.173155	0	0.348396	0.648122	0	0	0.408638	0.37718	0	0	0	0.140142	0	0	0.255686	0	0	0	0	0.754519	0.645542	0.135813	0.135511	0.356244
sterol biosynthesis/cytokinesis	XM_129438.1	0	0.073883	0	0.70777	0	0.111341	0	0	0.391714	0	0	0	0	0.721238	0	0.485776	1.573225	0.73172	0.834112	0.635619	1.44718	0	0.477402	0.341827	0.150208	0	0.256266	0.664173	0	0	0.378499	0.375559	0	0	0.19922	0	0	0.025822	0.232186	0	0	0	0	0.738821	0.615333	0.051374	0.261164	0.428827
sterol biosynthesis/cytokinesis	XM_132600.1	0	0	0.038264	0.683841	0	0.126501	0	0	0.301184	0	0	0	0	0.530529	0	0.329315	1.543054	0.476677	0.633017	0.668793	1.084125	0	0.266531	0.131163	0.051534	0	0.109068	0.386512	0.069794	0	0.21525	0.187792	0	0	0	0	0	0	0.218267	0	0	0	0.003421	0.466276	0.533121	0	0.331873	0.384086
sterol biosynthesis/cytokinesis	XM_132093.1	0	0	0	0.585104	0.138623	0.047209	0	0	0.363609	0	0	0	0	0.732219	0	0.413354	1.567935	0.676857	0.628394	0.698634	1.453657	0	0	0.180631	0	0	0.366646	0.850447	0	0	0.557816	0.435876	0	0	0.35934	0.139655	0	0.076927	0.734492	0	0	0	0	0.662974	0.540318	0.078676	0.236632	0.204014
sterol biosynthesis/cytokinesis	XM_127936.1	0	0	0.063865	0.763986	0	0.279994	0	0	0.32761	0	0	0	0	0.534493	0	0.618286	1.465473	0.387951	0.261233	0.358169	1.357123	0	0.105574	0.238474	0.037985	0.046721	0.51384	0.515487	0.129211	0	0.288618	0.143457	0	0	0	0.074151	0	0.224814	0.669249	0	0	0	0	0.671213	0.780836	0	0	0.463972
sterol biosynthesis/cytokinesis	XM_127423.1	0	0	0.238626	0.765239	0	0.324343	0	0	0.635192	0	0	0	0	0.77658	0	0.15088	1.096297	0.7057	0.49219	0.187978	1.414873	0	0.289422	0.350337	0.276727	0	0.320772	0.274431	0.22525	0	0	0.35662	0	0	0	0.188377	0	0.131455	0.381887	0	0.036947	0	0	0.589725	0.637133	0	0	0.592463
sterol biosynthesis/cytokinesis	XM_127575.1	0	0	0.386937	0.940278	0.35602	0.328395	0	0	0.680763	0	0	0.181133	0	0.819783	0	0.082267	1.247094	0.935406	0.631771	0.574411	1.660356	0	0.297039	0.492141	0.005479	0	0.385466	0.169015	0	0	0.200563	0.400061	0	0	0	0.135863	0	0	0.441738	0	0	0	0	0.780339	0.466421	0.098375	0	0.265429
sterol biosynthesis/cytokinesis	XM_145101.1	0	0.399119	0	1.145596	0	0.933851	0.14238	0.045122	0.245558	0	0	0.009927	0	0.507092	0	0	0.806271	0.596772	0.21192	0	1.32152	0	0.082313	0.17324	0	0	0.030679	0.000259	0.174029	0	0	0.454586	0	0	0	0	0	0	0.182443	0	0.039608	0	0	0.617771	0.488971	0.045724	0.180513	0.416204
cyclic nt. metab./locomotory behavior	XM_146996.1	0	0	0	0.22345	0.08763	0	0	2.550902	1.656865	1.52955	0.958696	2.621208	1.300526	0.74593	2.766036	2.102201	2.799731	3.412432	3.605638	2.871134	3.061278	2.433135	3.32793	0.947992	0	1.648339	0.85038	0	0.656965	0	0	0	0	0.248683	0	0	0	0	0	0	0	1.762374	0	1.790691	0.242999	0	0	0
(chemosensory) behavior	XM_161777.1	0	0.195083	0	0.273655	0	0.156598	0	0.757258	0	0.133014	1.099025	1.115939	0.828804	0.862937	1.175992	1.402265	1.094117	1.841443	1.63096	1.341022	1.604774	1.523445	0.930204	0	1.202809	1.003286	0.571935	0.218386	0	0	0	0	0.234448	0.70193	0	0.065814	0	0	0	0.02495	0	0	0	0	0	0	0	0
(chemosensory) behavior	XM_146996.1	0	0	0	0.22345	0.08763	0	0	2.550902	1.656865	1.52955	0.958696	2.621208	1.300526	0.74593	2.766036	2.102201	2.799731	3.412432	3.605638	2.871134	3.061278	2.433135	3.32793	0.947992	0	1.648339	0.85038	0	0.656965	0	0	0	0	0.248683	0	0	0	0	0	0	0	1.762374	0	1.790691	0.242999	0	0	0
(chemosensory) behavior	XM_125781.1	0	0.064486	0	0	0.451152	0.147379	0.484352	0	1.508403	1.239944	0	2.084724	1.723584	1.104731	1.162656	2.320489	2.690208	2.706891	3.457432	1.413847	1.322349	1.171001	2.454904	0.654879	0	1.354486	1.157288	0	0.580253	0.648454	0	0	0	0	2.06281	0	0	0	0	0	0	0	0	0	0.201523	0.119656	0	0.361883
(chemosensory) behavior	XM_143341.1	0	0.470692	1.8031	0.295039	0.128315	0	0.032188	0	0	0.671564	0	0	2.012165	0	2.671008	3.667458	2.256777	2.539409	2.796075	2.224176	2.95917	3.097816	3.352485	2.025152	0	2.396932	2.023133	0.332639	0.412871	0	0.577806	0	0	0	1.715575	0	0	0	0	0	0	0.042809	0	0.475347	0	0	0	0
(chemosensory) behavior	XM_136863.1	0	0.188303	0.255863	0	0	0.324186	0.112665	0	0.09458	0.090744	0.072044	0.157112	0.415838	0.196493	0.499271	0.615981	0.268981	0.843249	0.469247	0.693499	1.20285	0.842975	1.03171	0.182345	0.035762	0.030564	0.308587	0.270073	0	0	0.120137	0.2035	0.152605	0.020868	0.686489	0.188354	0.174016	0.393856	0.280617	0	0	0	0.681929	0.173944	0.348828	0	0.120612	0.210742
(chemosensory) behavior	XM_135605.1	0	0.393235	0	0.411652	0	0.011334	0	0	0	0.259405	0.498421	0	0	1.052312	0	0	0	0.082026	0	0.393145	0	0	0.550154	1.312215	0	0	0.17519	0	0.577899	0.106002	0	0	0.450427	0	0.186759	0	0.231819	0	0	0	0.927804	0.37092	0.53458	5.588211	6.754995	0.74787	0	0.254861
learning and/or memory	XM_125491.1	0	0	1.545743	0.182038	0	0	0	0.04902	0.575888	0	0	0	0	0	1.946588	2.045945	2.49019	3.040088	3.047576	2.277896	3.148717	2.239715	3.550288	1.278289	1.145433	1.821841	1.320973	1.257634	0.461338	0.036268	0	0	0.310549	0.470692	2.228797	0.586963	0	0	0.288591	0	0	0	0	0.758665	0	0.613445	0.130519	0
glutamate signaling/neuronal recog.	XM_139184.1	0	0	0	0	0	0	0	0	0.449776	0.465424	0.026637	0	0	0.682808	1.946812	1.136933	2.247155	2.582021	2.673921	2.232915	2.880973	2.837748	2.768927	2.460422	0	1.189042	1.027808	0	1.471044	1.098547	0	0	0.000866	0.405644	0.363865	0	0	0	0	0	0.172661	0	0	0.495596	1.580549	0.151616	0	1.536439
glutamate signaling/neuronal recog.	XM_164821.1	0	0	0	0	0	0	0	0.262568	0	0	0	0	0	0.455312	1.233616	3.24081	1.088617	3.840052	1.886266	2.093989	4.305398	1.990588	1.768214	1.591181	0.226926	1.345791	0.69263	0	0.915443	0.445746	0	0	0	0	1.497288	0	0.096592	0	0	0.356054	0.138523	0	0	0	1.389196	0	0.018902	1.575743
glutamate signaling/neuronal recog.	XM_140206.1	0	0.459524	0	0	0	0.124291	0.199252	0	0	0	0	0	0	0.204854	2.000436	2.872025	2.093779	2.667563	3.315313	1.957926	1.857458	1.469327	2.528772	0.68219	0	2.160561	1.578393	0	1.026523	0.535907	0	0	0	0	2.551548	0	0	0	0	0.117039	0.472355	0.004197	0.817624	0	0.370667	0	0	0.258751
CNS/brain development	XM_129501.1	0	0	0	0.350316	0	0	0	0.28118	0	0	0	0	0	0	4.857091	2.361648	5.34508	4.069068	4.426569	6.780482	5.056968	2.109582	4.056932	3.390016	2.347175	3.552689	1.818957	1.444957	1.822365	0	1.273884	0	0	0	0.263696	0.120886	0	0.913747	0.794368	0	0	0	0	0	0	2.349584	0.619404	0
CNS/brain development	XM_134179.1	0	0	0.558192	0	0	0	0	1.168568	0	0	0	0	0	0	3.674667	2.491242	3.71185	3.181682	3.546476	3.247316	3.76426	3.497893	3.624885	3.378092	0.753621	2.71513	2.261589	0.565506	1.1866	0	1.099409	0	0	0	0.765059	0	0	1.466163	0	0	0.882765	0.843895	0	0	0	0	0	0
CNS/brain development	XM_130779.1	0.679809	0	0.123475	0	0	0	0	0	0	0	0	0	0.660536	0.191555	2.564267	2.793518	3.237702	3.255206	3.891334	2.793099	3.200334	3.347255	3.490869	3.373813	0.544789	2.64749	1.953517	0.545592	1.53436	0.035617	0.685054	0	0	0	0	0	0	0.246773	0	0	0	0.880343	0	0	0	0.783657	0	0
CNS/brain development	XM_147273.1	0	0	0	0	0	0	0	0	0	0	0.498019	0	0	0.158304	2.730866	2.76411	3.940688	3.938151	3.528215	4.05202	3.22033	1.323102	2.942124	3.700647	0	1.156737	0.963513	0	1.510629	1.162487	0	0	3.535519	0.66243	0	2.780078	2.492431	0.71658	1.459519	0.37617	0	0	0.168773	0	0	0.169761	0	0
synaptic transmission	XM_129800.1	0.119833	0.224561	0	0	0	0.334096	0.128996	0	0	0	0	0	0.390261	0.54635	2.578877	3.948787	3.636195	4.294577	5.059147	6.05225	5.418182	5.377278	4.519982	2.880957	0	1.083577	1.20541	0	0.524363	0.264629	0	0	0	0.728883	0	0.874285	0	0	1.20838	0.219266	0	0	0	0	0	0.305337	0	0.035565
synaptic transmission	XM_128105.1	0	0.215888	0	0.041786	0	0.244723	0.132853	0.327115	0	0	0	0	0	0.226267	2.194838	2.80952	3.056589	3.534973	3.775673	3.351553	3.561183	3.60305	4.151128	0.708444	0	1.090377	1.664303	0.516845	0.930956	0.523693	0	0	0	0	0	0	0	0	0	0	0.279259	0	0	0	0.344141	0.039134	0	0.654891
synaptic transmission	XM_139689.1	0	0	0	0.080681	0.101344	0.090695	0.085956	0	0.038005	0.139976	0	0	0.747255	0	2.760006	3.25438	2.779828	3.791693	4.005497	2.99726	3.441468	3.037873	3.578319	2.181263	0	1.798046	1.17059	0	0.264748	0	0	0	0	0	0.538744	0.71157	0	0	0.012181	0	0	0.217819	0	0	0	0	0	0
synaptic transmission	XM_150356.1	0.187976	0.198406	0	0.286913	0	0.162264	0.052246	0	0	0.062559	0	0	0	0	2.421744	4.922789	2.811727	3.355891	3.458862	3.687754	4.000207	2.797257	2.929778	0.94204	0.11817	2.033256	1.183021	0	0	0	0.293598	0	0	0	0.610755	0	0	0.535375	0.284691	1.085335	0	0	0	0	0	0	0	0
small mol/hydrogen/anion transport	XM_147114.1	0.088669	0.250645	0	0.459912	0	0.454219	0.585821	0	0.04726	0	0.293811	0.036798	0.127191	0	0	0.53646	0.346734	0	0.396482	0.299747	0.111608	0.515101	0.303724	0	0	0.021336	0	0	0	0	0	0	0.085002	0	0	0	0	2.286324	2.965841	0.08343	0	1.235455	0.633355	0	0	0.454728	0.375906	0
small mol/hydrogen/anion transport	XM_154886.1	0.20321	0.842569	0	0.556948	0	0.809594	0.659751	0	0	0	0.601288	0	0	0	0.342957	0.283399	0.037257	0	0.025536	0.642895	0.443503	0	0	0	0.04628	0.98848	0	0	0.442725	0.202536	0	0	0.595222	0.060839	0.355503	0	0	5.812711	4.845025	1.160927	0	0.796923	0.387039	0	0	0.335559	0.014148	0
small mol/hydrogen/anion transport	XM_139469.1	2.408656	0.141728	0	0	0.272861	0	0.440844	0	0.143949	0.135284	0.525305	0.61496	0	0.018857	0.127404	0.228183	0	0.091925	0.05841	0	0.125627	0	0	0	0	0	0.038242	0	0.105683	0	0	0.033221	0.245249	0	0.174999	0	0	2.376649	2.713367	1.940653	0.020713	0	0	0	0.240135	0.078419	0	0.142006
small mol/hydrogen/anion transport	XM_135780.1	3.034576	0	0	0	0.148002	0.188793	0	0.409146	0	0.506489	0	0	0.006977	0	0.429693	1.17001	0.609609	0	0	0	0.078106	0.375872	1.245435	0	0.306285	0	0	0.274712	0.514734	1.28565	0.515471	0.11526	0	0	0.508625	0	0	3.336904	3.488781	6.040919	0.84844	3.338562	0.290702	0	0	0	0	0.308674
small mol/hydrogen/anion transport	XM_124899.1	3.765977	0.554021	0.094441	0.213711	0.161382	0.660435	0.749967	0	0	0	0.953496	0.371787	0.334851	0	0.717441	0	0	0	0.331022	0	0	0.73269	0.020674	0	0	0	0.310864	0.322225	0	0	0	0	0.674613	0.150966	0	0	0.071205	1.947594	0.745998	1.890551	0	1.162375	1.220786	0	0	0	0.074928	0
small mol/hydrogen/anion transport	XM_125568.1	0.899393	0.026457	0.533682	0	0.465864	0.727855	0.63261	0	0.245855	0.087018	1.361247	0.878902	0.361152	0	0	0	0	0	0.289548	0	0.143132	0.232538	0.355333	0.330064	0.591082	0.28285	0.255284	0.519121	0	0	0.540641	0	0	0	0	0	0	1.281439	1.400807	1.34242	0	0.45277	0.082257	0	0	0	0	0
small mol/hydrogen/anion transport	XM_122790.1	1.441561	0.000497	0.008665	0	0.878062	0.858781	0.779225	0	0.42465	0.160351	1.22584	1.107603	0.297495	0	0	0	0.225554	0	0	0	0	0	0	0.029926	0	0.342581	0.971006	0.11298	0	0	0.483306	0.038775	0	0	0	0.18396	0	0.651404	0.845673	1.230704	0	0.870273	0	0	0	0.454607	0	0
small mol/hydrogen/anion transport	XM_144094.1	1.446293	0.129955	0.156182	0	0.953468	1.052188	0.829892	0	0.495372	0.548684	1.034704	1.230166	0.466174	0	0	0	0.258505	0	0	0.047018	0	0	0	0.35124	0	0.126587	0.946315	0.127161	0	0	0.944645	0.605568	0	0	0	0	0.235629	0.346843	0.852737	1.382554	0	0	0	0	0	0.710522	0	0
small mol/hydrogen/anion transport	XM_148774.1	2.03232	0	0	0.345082	0.339157	0.573957	0.841498	0.221068	0	0	0.954554	1.12858	0.734418	0	0.719031	0.152355	0.031415	0.270255	0.890685	0.889938	0.573732	0	0.390889	0.876514	0.381183	0.339508	0	0.072452	0	0	0	0.24361	0	0	0	0.111415	0.148777	0	0	1.333771	0	0	0.411366	0.054245	0	0	0	0
small mol/hydrogen/anion transport	XM_163637.1	4.896471	1.047312	0	0.71924	0	0.289647	0.31613	0.659536	0	0.55063	0	0	0.284457	0	0.091723	0	0.471884	0.084884	0	0.046473	0	0	0.904652	0	0	0.041523	0	0	0	0	0.262391	0	0	0	0.329808	0	0	0.222272	0	0.798985	0.667278	0	0.391328	0.572069	0.482635	0	0.461274	0.537766
small mol/hydrogen/anion transport	XM_154105.1	4.438162	0	0	0.005389	0	0	0	0	0.207611	0.004336	0	0	0	0	0.33424	0	0	0.365637	0	0.531835	0.119719	0	0	0	0.102022	0.067189	0	0.429949	0.422994	0.321245	0.659405	0	0.232505	0	0.189705	0.644863	0.017381	0.01324	0	0	0	0.670066	0	0.519949	1.047905	0	0	1.078916
small mol/hydrogen/anion transport	XM_129781.1	4.316372	0.467683	0	0.387188	0	0.433393	0.508222	0	0	0	0	0	0	0	1.957019	1.71566	2.331548	1.98899	2.171651	2.358707	1.755003	1.775391	2.152678	0.203743	0.471995	2.184026	0.989866	0.339643	0	0	0.677802	0	0	0	0.618923	0	0	0.061906	0	0	0	0.901448	0	0	0	0	0.259946	0
small mol/hydrogen/anion transport	XM_156384.1	0	0.754327	0.103551	0.256879	0	0	0	0	0.088376	0	0	0	0.076069	0.005551	1.408842	2.453939	1.535701	2.072433	1.519157	0.980639	2.123463	1.110686	1.58316	0	0	0.406339	0	0.26191	0.24375	0	0	0	0	0.011922	0	0	0	0	0	0.069158	0.233341	0.632478	0.181223	0.573481	0	0	0	0
small mol/hydrogen/anion transport	XM_153643.1	0	0	0	0	0.191108	0	0	0	0	0.218949	0	0	0	0.017176	1.759152	4.036907	1.675063	3.54905	2.486338	3.832686	4.132847	2.358561	2.625055	0.120622	0	1.895102	0.692059	0.323928	1.004702	0.188688	0.145243	0	0	0	0	0	0	0	0	1.366738	0.870014	0.103605	0	0	0.636497	0	0	0.051766
small mol/hydrogen/anion transport	XM_147692.1	0	0.089583	0	0	0	0	0	0	0	0	0	0	0.06781	0	2.837183	3.678642	2.254022	2.520038	3.237549	2.122719	2.452493	1.284575	2.241172	1.177569	0	1.573776	1.314554	0	1.269993	0.702269	0	0.935866	0	0	0.328654	0.429457	0	0	0	0.657375	0	0	0	0	0.165194	0.017398	0	0.482318
small mol/hydrogen/anion transport	XM_134637.1	0	0.309581	0	0.157525	0	0.792249	0.890929	0	0	0	0.235081	0	0	0	1.681792	2.910454	2.837291	2.235583	3.121025	3.516744	2.350245	2.077722	2.478824	2.080002	0.446844	1.335234	0.751432	0	0.667117	0.208054	1.063984	0	0.052036	0.772727	0	0	0	0	0	0.263437	0	0	1.14772	0	0	0.68942	0	0
small mol/hydrogen/anion transport	XM_160443.1	0	0.710006	0	0.293034	0	0.340306	0.409787	0	0	0	0.56856	0	0.250304	0.296393	2.354055	3.057154	2.150793	3.158784	3.454736	3.091876	3.467445	2.4298	2.745193	2.047189	0	0.291102	0.14155	0	0	0	0	0	0.619847	0	0	0.31268	0	0	0.019734	0	0	0	0	0.509869	0.196277	0.395558	0	0
small mol/hydrogen/anion transport	XM_130718.1	0	1.175132	1.50858	1.209111	0	1.226577	1.111793	0	0	0	0.395543	0	0	0.419655	2.9268	3.174414	2.914418	4.122791	4.08549	3.587301	4.099886	3.621344	4.673146	2.546449	0	1.224265	1.253021	0	0.559008	0.314257	0	0	0.160459	0.64565	0	0	0	0	0.426158	0.529087	0	0.384905	0	0	0	0	0	0
small mol/hydrogen/anion transport	XM_150027.1	0.011016	0	0.702793	0	0	0	0	0	0	0	0	0	0	0.060087	2.80152	1.090753	2.05034	3.001121	3.343353	1.994397	2.730692	2.22082	3.38365	1.112421	0	0.208723	0.047275	0	0.720615	0.55944	0	0	0	0.27633	0	0.036688	0	0	0	0.420945	0.299368	0	0.022918	0	0	0	0.425438	0.379866
small mol/hydrogen/anion transport	XM_134994.1	0.599196	0	0	0	0	0	0.590071	0.371926	0	0	0.149883	0	0.075127	0	2.745545	1.164264	2.423827	2.362035	2.454814	3.777694	3.360287	2.609372	2.55666	1.289081	0.037099	0.235608	0	0	0.001973	0	0	0	0	0	0.854775	0.030062	0	0	0	0	0.035559	0.359937	0	0.292003	0	0	0	0
small mol/hydrogen/anion transport	XM_158432.1	1.163801	0	0	0	0	0	0	0	0	0	0	0	1.192795	0.752795	2.832306	4.554443	4.427042	4.893506	4.732546	5.519651	5.827363	5.451476	3.539057	3.332891	0	1.637395	1.71309	0	0.350046	0	0.258502	0	0	0.512317	0	1.08207	0	0.043812	1.268621	0	1.577031	0	0	0	0	0.932398	0	0
small mol/hydrogen/anion transport	XM_146512.1	0	0.432151	0	0.33079	0	0.242573	0.394433	0.00174	0	0	0	0	0.200253	0	4.31965	4.007824	3.33459	3.573985	2.24256	3.519218	4.027657	3.043166	3.50036	3.470752	0.263568	1.468523	1.052404	0	0.811505	0.269576	0	0	0	0	0	0.407849	0	1.908824	2.367526	0	0	0	0	0	0.056487	0	0	0.295293
small mol/hydrogen/anion transport	XM_156005.1	0	0.909354	0	0.590838	0	0.611753	0.666474	0	0	0	0	0.032318	0.2614	0	3.785615	3.787215	1.794421	2.686012	1.994982	4.010373	3.418517	3.411528	3.50551	2.770871	0	0.949783	0.608176	0	0.557627	0.41447	0.472146	0	0	0.016407	0	0.120223	0	1.284207	2.121611	1.082171	0	0	0	0	0	0	0	0
small mol/hydrogen/anion transport	XM_130291.1	0.424224	0	0	0	0.241851	0	0	0	0.101274	0.067178	0.321944	0	0	0.31139	3.295539	0.151336	0	0.16204	0	0.485819	0.338034	0.200415	0.472797	0.32943	0	0	0	0	0.025499	0	0	0	0.345309	0.179841	0.040739	0	0.090308	0	0	0.024088	0.124575	0	0.029274	0	1.126138	0.050892	0	1.038888
carbohydrate transport	XM_139277.1	0	0	0	0	0	0.043295	0	0	0	0	0	0	0	0.521707	1.433857	2.158371	1.330495	1.52646	2.90114	1.678255	1.312885	1.543436	2.241425	0	1.147852	0.565575	0.872233	1.635702	0	0	0	0	0.618532	0.32741	0	0.334096	0	0.983696	0.582655	0	0	0	1.018396	1.065141	0	0.620603	0	0
(regulation of) cell growth	XM_134051.1	0	0.068541	0.326686	0	0	0	0	0	0.027535	0	0.244937	0	0.409174	0	0.184998	1.093129	1.505178	1.538121	2.362109	1.033095	1.156756	0.975523	1.12396	0.321676	1.749003	2.057327	1.169018	0.87649	0.704016	0.189785	0	0	0.098471	0	0	0.403931	0	0.07871	0	0	0	0	0	0.009858	0	0	0	0.002906
(regulation of) cell growth	XM_137667.1	0	0	0.128252	0	0	0	0.065408	0	0	0.106662	0	0	0	0	0.316855	1.309295	2.493691	2.258002	2.484129	0.609991	1.910548	1.929125	1.963615	0.872467	1.257256	1.810566	2.447584	0.845645	1.204373	0	0.776388	0.77161	0.179243	0	0	0	0.25398	0	0	0	0.606124	0	0	0.451103	0.347579	0	0	0.359652
(regulation of) cell growth	XM_148078.1	0	0.785339	0	1.18444	1.120985	0.220974	0.232697	0.885702	0.916418	0.599476	0	0	0.934575	0.164332	0.690832	0.197698	0	0	0	0	0	0	0	0	0	0.675728	0.267178	0	0.158829	0	1.386807	1.211675	0	0.440393	0	0.378554	0.321621	0	0	0	0	0.170035	0.549404	1.679574	0.043644	1.939065	1.198538	0
cell migration/protein alkylation	XM_123755.1	0	0	0	0.4319	0.843705	0.908681	0	0	0	0	0.346125	0.238196	0.472397	0.207173	0.628972	0.673336	1.412556	1.422011	1.680095	1.852054	1.492135	0.7161	1.018569	1.566626	0.840483	1.614389	1.412678	0.464014	0.552888	0.22479	0.073525	0.396257	0.109817	0	0.001767	0.550623	0	0.078853	0.224503	0	0	0	0	0	0	0.27571	0	0
nucleic acid/adenine transport	XM_132705.1	0	0	0.413941	0	0.144866	0.107724	0.213099	0.012655	0	0.161996	0	0.434883	0	0	0.066831	0	0.280027	0.225319	0.162845	0.044378	0.490295	0	0	0.531489	0.873822	0.53553	0.498355	0.316694	0	0	0	0	0	0.112176	0.869468	0	0.102853	0.629119	0.856514	0	0	0	0	0.066001	0	0	0.076872	0
regulation of DNA repair/ubiquitination	XM_162243.1	0.242255	0	1.4716	0	0.501547	0	0.084366	0.902615	0.807665	0	0	0.646643	0.854896	0.463823	0.457629	0	0	1.004483	0	0	0.964282	0	0	1.367978	1.033933	1.107434	1.470157	0.493124	0.569013	0.090865	0.556435	0	0.156697	0	0.218694	0.269241	0	1.246585	1.504457	0	0	0.75418	0	0.339756	0	0	0	0
regulation of DNA repair/ubiquitination	XM_142267.1	0.833047	0	0.356562	0	0.057781	0	0.502411	0.505357	0.004629	0	0	0.206914	0.043945	0	0.391259	0	0.372839	0.556271	0.201959	0	0.048538	0	0	0.771133	1.069661	1.12863	0.656989	0.653795	0.258751	0	0.941091	0.402943	0	0	1.037004	0.146577	0.218693	0.517729	0.524869	0	0	0.028535	0	0	0	0	0	0
regulation of DNA repair/ubiquitination	XM_132705.1	0	0	0.413941	0	0.144866	0.107724	0.213099	0.012655	0	0.161996	0	0.434883	0	0	0.066831	0	0.280027	0.225319	0.162845	0.044378	0.490295	0	0	0.531489	0.873822	0.53553	0.498355	0.316694	0	0	0	0	0	0.112176	0.869468	0	0.102853	0.629119	0.856514	0	0	0	0	0.066001	0	0	0.076872	0
regulation of DNA repair/ubiquitination	XM_122738.1	0	0	0.168835	0.049262	0	0.162702	0.570231	0.320738	0	0	0	0.351546	0	0	0.319175	0	0.453481	0.478771	0.90389	0	0.372442	0	0.076549	0.888553	0.821657	0.925836	0.420305	0.509887	0	0	0.231165	0.3693	0	0.06675	0.98621	0	0	0.493806	0.472076	0	0	0	0	0.179949	0	0.227312	0.409949	0
regulation of DNA repair/ubiquitination	XM_132636.1	0	0	0	0.540244	0	0.62987	2.244243	0	0.08292	0	0.772972	0.706526	0.27281	0.461479	0.83448	1.077824	1.43583	1.394915	2.143533	1.026648	1.696347	2.239796	1.794775	2.585729	0.605361	1.830087	1.761887	0.714962	0.779213	0	0.421894	0	0	0	0.791768	0.307006	0	0	0	0	0	0	0	0	0	0	0	0
regulation/initiation of translation	XM_128762.1	0	0	0.074657	0.067024	0.44631	0	0	0.862226	0.405387	0.319321	0	0.897771	0.249615	0.26536	0	0	0	0	0	0	0	0	0	0	1.159836	0.778617	1.346928	1.414536	0	1.042147	1.439254	0.558246	0	0	0	0.037826	0	0.33514	0.604007	0	0	0	0.060981	0.207995	0	0.227925	0.215542	0
regulation/initiation of translation	XM_128913.1	0.167908	0.267835	0.37145	0	0.185642	0	0	0.198349	0.355166	0.030092	0.0953	0.60145	0.290138	0.030709	0.046218	0	0	0	0	0	0	0	0	0.296398	0.600861	0.549631	1.044619	1.233354	0	1.046449	1.007567	0.938536	0.321812	0.014619	0	0.232217	0.200619	0.369535	0.318063	0.317206	0	0.285293	0.242534	0.22263	0	0.353219	0.24073	0
regulation/initiation of translation	XM_123354.1	0	0.087142	0.182351	0	0.246654	0	0	0.513799	0.648076	0.192903	0	0.625512	0.16278	0	0	0	0	0	0	0	0	0	0	0.099312	0.873773	0.553198	1.056396	1.031236	0	0.789632	0.763135	0.67248	0.085108	0	0	0.077659	0.565741	0.153076	0.415613	0.257051	0	0.542426	0.544541	0	0	0	0.146118	0
regulation/initiation of translation	XM_127203.1	0	0	0.260372	0	0.354728	0	0	0.436844	0.466127	0.20893	0.290714	0.643325	0.401163	0	0	0	0	0	0	0	0	0	0	0	1.308068	0.556868	0.32055	0.66126	0	1.026335	0.985821	0.822357	0.399359	0	0	0	0.066173	0.34899	0.198464	0.620947	0	0.241101	0.347933	0	0	0.183225	0.435033	0
ptn targeting/nucleocytoplasmic tnspt	XM_128203.1	0	0	0.043063	0	0.073893	0	0	0	0.597614	0.172567	0	0.251449	0.018579	0	0	0	0	0	0	0	0	0	0	0	0.930995	0.654928	0.769925	0.996335	0.155384	0.21288	0.538506	0.665761	0.065739	0	0.298795	0.513935	0	0	0	0.560346	0	0	0	0.115979	0	0.381314	0.111414	0
ptn targeting/nucleocytoplasmic tnspt	XM_129402.1	0	0.256956	0.234831	0	0	0	0.027383	0.12411	0.443952	0.276885	0	0.295323	0	0	0	0	0	0	0	0	0	0	0	0.00076	1.041816	0.666741	0.775728	1.306861	0	0.618003	1.053512	0.705184	0.20043	0	0	0.108424	0.330285	0.405837	0.219366	0.842143	0	0.014421	0	0	0	0.372365	0.015627	0
ptn targeting/nucleocytoplasmic tnspt	XM_122203.1	0	0	0.002068	0	0	0	0	0	0.376402	0	0.102858	0.056538	0	0	0	0	0	0	0	0	0	0	0	0	1.356446	0.850375	1.463101	1.75071	0.109008	0.932614	1.480148	0.745237	0.563994	0	0	0.245193	0	0.110954	0.382569	1.178883	0	0.133726	0.221207	0.262219	0	0.499832	0.503348	0
ptn targeting/nucleocytoplasmic tnspt	XM_131118.1	0.042495	0	0.409543	0	0.012016	0	0.032059	0	0.64247	0	0	0.142234	0.404153	0	0	0	0	0	0	0	0	0	0	0.260537	2.02843	0.927676	1.040921	1.787738	0.03683	1.352184	1.109478	0.426731	0	0	0	0	0	0.121936	0.269081	0	0	0	0	0.063274	0	0.710979	0.918819	0
ptn targeting/nucleocytoplasmic tnspt	XM_123129.1	0.385156	0	0.903564	0	0.160769	0	0	0	0.636941	0	0	0.365036	0.459676	0.10922	0	0	0	0	0	0	0	0	0	0	1.430674	0.764647	1.038104	1.397409	0.219061	1.545424	1.1248	0.451819	0.121712	0.019841	0.479807	0.438662	0.157514	0.149958	0	0	0	0	0	0	0	0	0.371692	0
ptn targeting/nucleocytoplasmic tnspt	XM_124131.1	0.136467	0	0.299952	0	0.160672	0.124434	0.104844	0.299074	0.18945	0	0	0.570355	0	0	0.175678	0	0	0	0	0	0	0	0.084054	0.222216	1.329698	0.943668	1.122948	1.791105	0	0.780569	0.782388	0.578932	0.036317	0.094311	0.59827	0	0	0	0.17728	0	0	0	0	0	0	0.22356	0	0
ptn targeting/nucleocytoplasmic tnspt	XM_122843.1	0.895754	0.480275	0.41501	0	1.02034	0.178246	0	0.212842	0.246626	0.107494	0.178884	0.662125	0	0	0	0	0	0	0.118954	0	0	0	0	0	0.784952	0.350238	0.635586	1.580496	0	0.427981	1.26833	0.210233	0.001325	0	0	0	0	0.393548	0.79285	0	0	0.177669	0.25828	0	0	0.120171	0	0
RNA/ribosome metabolism/processing	XM_159532.1	0	0.179157	0	0	0	0	0	0	0.864147	0	0.800247	0	0.737255	1.296362	0	0.439296	0	0	1.012393	0.378796	0.262054	0.577862	0.684123	0	0	0	0.45429	0.002253	0	0	0	1.107628	0.77623	0.269255	0.361798	0.848801	0	0	0	0	0.958721	0	1.355081	0	0.121676	2.300275	0.987994	0.910849
RNA/ribosome metabolism/processing	XM_147049.1	0.038827	0	0	0	0.017156	1.042352	1.207996	0	0	0.507828	1.04974	1.007778	0.382334	0.789884	0	0	0	0	0	0	0	0	0	0	0.978967	0.415527	0.906761	1.060185	0.101329	0.270753	0.715435	0.30297	0	0	0	0	0	0	0.01165	0	1.259711	0	0	0	0.405868	1.762894	1.25806	0.471286
RNA/ribosome metabolism/processing	XM_132908.1	0	0.655173	0.356003	0.952165	0.11694	1.194407	0.832857	0	0.26039	0.13819	0.126717	0.251014	0.245963	0.049898	0.145443	0	0	0	0	0	0.030028	0	0	0	0.472894	0.566483	0.491553	0.415619	0	0.354716	0	0.258774	0	0	0	0.144159	0	0	0.046041	0	0	0	0	0.383829	0	0.032329	0.298179	0
RNA/ribosome metabolism/processing	XM_131418.1	0	0.643889	0.056431	1.14723	0	1.042878	0.917014	0	0.283021	0	0.204511	0.078263	0.077701	0	0.137608	0	0	0	0	0	0.031658	0	0	0.080497	0.628819	0.507821	0.675826	0.319577	0	0	0.040962	0	0.244314	0	0	0.332271	0.038924	0.05945	0.34298	0.197305	0	0	0	0.395994	0	0	0	0
RNA/ribosome metabolism/processing	XM_123337.1	0	1.201791	0.098954	1.060309	0	1.007076	0.948827	0.080925	0	0	0	0	0.13706	0	0	0	0	0	0	0.228581	0	0	0	0	1.166215	0.33446	0.73819	1.050296	0	0.578494	0.540528	0.334467	0.29731	0.01534	0	0.317849	0.189421	0	0	0.673145	0	0	0	0	0	0.022669	0.031056	0
RNA/ribosome metabolism/processing	XM_126487.1	0	0.039225	0	0.88517	0	0	0.104416	0.118959	0.389483	0	0.006995	0	0	0	0.17124	0	0	0	0.41355	0.79466	0	0	0	0	0.840555	0.531082	0.094649	0.267189	0	0	0.070144	0.289816	0.036485	0	0	0	0	0.250796	0.183538	0.346176	0	0.080611	0.422655	0	0	0.526645	0.581227	0
RNA/ribosome metabolism/processing	XM_128712.1	0	0	0.062293	0.50108	0	0	0.284606	0.309361	0.208462	0	0	0.050294	0.010215	0	0.320482	0	0	0	0.387734	0.511453	0	0	0	0.157486	0.570942	0.89043	0.210673	0.261145	0	0.050003	0.085008	0	0.173157	0	0	0	0	0.545315	0.106311	0.037744	0	0.189699	0.503767	0	0	0	0.055361	0
RNA/ribosome metabolism/processing	XM_128423.1	0	0	0	0.266588	0.131453	0	0	0.645913	0.043326	0	0	0.131042	0.332105	0	0.171195	0	0	0	0	0	0	0	0	0	0.801352	0.750389	0.329257	0.218774	0.109499	0	0.091443	0.540242	0.305305	0	0	0	0.163499	0.915795	0.230024	0.765686	0	0.254684	0.603412	0	0	0.502319	0.473789	0
RNA/ribosome metabolism/processing	XM_133552.1	0.266078	0	0.125109	0	0.115439	0	0	0.354731	0.073984	0	0	0	0	0	0.147836	0	0	0	0.391834	0	0	0	0	0	1.196765	0.890225	0.504561	0.502607	0	0.505352	0.334679	0.497363	0.274384	0.120716	0	0	0	0.338728	0.181603	0.361966	0	0.286441	0.857588	0	0	0.167683	0.390826	0
RNA/ribosome metabolism/processing	XM_131516.1	0	0	0.147528	0.235482	0	0	0	0	0.046182	0	0	0	0.163733	0	0	0	0	0	0.060391	0	0	0	0	0	0.867774	0.76	0.551691	0.544402	0	0.357299	0.523921	0.363691	0.262682	0	0	0.153902	0.022929	0.538493	0.411355	1.027786	0	0.115303	0.477469	0	0	0.043154	0.411884	0
RNA/ribosome metabolism/processing	XM_128266.1	0	0	0.28213	0.318233	0	0	0	0.178822	0.289779	0	0	0	0.248121	0	0.198699	0	0	0	0.239434	0	0	0	0	0	1.108906	0.787517	0.511332	0.922347	0	0.229361	0.55195	0.340929	0.419442	0	0.515916	0	0	0.573995	0	1.039407	0	0	0.026676	0.227226	0	0	0.408462	0
RNA/ribosome metabolism/processing	XM_130197.1	0	0	0	0	0.157195	0	0	0.100087	0.093752	0	0	0.153657	0.273333	0	0.091148	0	0	0	0	0	0	0	0	0	1.331125	1.075805	0.756963	1.301774	0.060371	0.040818	0.450534	0.639884	0.314887	0	0.596421	0.095229	0	0.750061	0.338316	0.838688	0	0.10947	0	0	0	0.219784	0.367227	0
RNA/ribosome metabolism/processing	XM_124235.1	0	0	0	0.844278	0.02982	0	0	0.203976	0.138275	0	0	0	0.367983	0	0.325634	0	0	0	0.185634	0	0	0	0	0	1.457178	1.097594	0.940584	0.71511	0.087606	0.246045	0.742617	0.589912	0	0	0	0.074254	0	0.5939	0.063024	0.948574	0	0.148917	0	0.16731	0	0	1.040215	0
RNA/ribosome metabolism/processing	XM_122071.1	0	0	0	0.629059	0	0	0	0.242807	0.556125	0	0	0	0	0	0.220667	0	0	0.029734	0.491709	0.874605	0	0	0.14698	0	2.120408	1.645498	1.053357	1.519129	0	0.856006	0.505731	0.243571	0.581712	0.129814	0	0	0	1.721606	1.317353	1.726936	0	0.737638	0.070956	0	0	0.922485	0.789406	0
RNA/ribosome metabolism/processing	XM_130593.1	0	0	0	0.281513	0	0.325689	0.117534	0	0	0	0.547613	0.232071	0.214557	0	0.055078	0.106015	0	0	0.620116	0	0	0	0	0	0.820842	0.5389	0.465724	0.521927	0	0	0.446329	0.362077	0.441073	0.03174	0.023641	0.205549	0	0.514462	0.410098	0.753863	0	0	0	0	0	0.034156	0	0
RNA/ribosome metabolism/processing	XM_122505.1	0.10636	0.186422	0.260719	0.502838	0.198694	0.377421	0.200701	0	0.067254	0	0.062823	0.258933	0	0	0	0	0	0	0	0	0	0	0	0	0.648442	0.867581	0.606742	0.57358	0	0	0.041257	0	0.425248	0.398591	0	0	0	0.59315	0.128933	0.428279	0	0.102892	0	0.203906	0	0.106558	0	0
RNA/ribosome metabolism/processing	XM_127027.1	0	0	0.090066	1.487319	0.512962	0	0	0.127022	0.517554	0	0.144436	0.221063	0.827302	0.047617	0.19297	0	0	0	0.180434	0.079306	0	0	0	0	1.034765	1.297435	0.424582	0.59732	0	0	0.24017	0.415188	0.252447	0	0	0	0.109664	0.545581	0.161359	0.424131	0	0.146283	0.021662	0	0	0	0	0
RNA/ribosome metabolism/processing	XM_147047.1	0	0	0.15135	0.354876	0.025874	0.127368	0	0.177194	0.046508	0	0	0	0.144149	0	0.263025	0	0	0	0	0	0	0	0	0.560452	1.415108	0.982415	0.596919	0.565594	0	0.572701	0.797454	0.332947	0.640849	0	1.48903	0.683224	0	0.405549	0.289199	0	0	0.053108	0.036357	0.192252	0	0	0	0
RNA/ribosome metabolism/processing	XM_128765.1	0.532556	0	0.191344	0	0	0	0.016969	0.324746	0.157701	0.13804	0	0.563809	0.403967	0	0	0	0	0	0	0	0	0	0	0.038866	1.781887	1.371871	1.031262	0	0	1.616576	1.409891	0.719372	0	0	1.281691	0.478108	0.017885	0.493457	0.54902	0	0	0	0.03188	0	0	0.349221	0	0
RNA/ribosome metabolism/processing	XM_133338.1	0	0	0	0	0.179786	0.080892	0.268008	0.213786	0	0	0	0.207268	0.188234	0	0	0	0.22131	0.093443	0.155337	0	0.151928	0.310804	0	0.551824	1.105411	1.307134	1.274203	0.629362	0.485605	0.767388	0.366403	0.437695	0	0	0	0	0	0.372544	0	0	0	0	0	0.084502	0	0	0	0
RNA/ribosome metabolism/processing	XM_137883.1	0.279353	0	0	0	0	0	0	0.911038	0.280134	0.210482	0	0.686822	0.34555	0	0	0	0	0	0	0	0	0	0	0	1.595076	1.514772	1.836442	0.903036	1.710741	1.56324	1.378453	0.398317	0.071759	0	0	0.530034	0.107129	1.14234	0.976706	0.535961	0.190434	1.166959	0	0	0	0	0	0
RNA/ribosome metabolism/processing	XM_156258.1	0	0	0	0.02989	0	0.016586	0.355821	1.777836	0.118266	0.152848	0.482609	0.535526	0.014956	0	1.033033	0	0	0	0	0	0	0	0	0	1.524383	1.88008	1.638643	0.958426	0.95795	0.757439	0.967398	0.337073	0.704431	0.217091	0	0.800662	0	1.623265	0.866601	0	0	0.818568	0	0	0	0	0	0
RNA/ribosome metabolism/processing	XM_144402.1	0.165416	0	0	0	0.041181	0	0.303412	0.837866	0.909015	0.181301	0	0.899985	0	0	0	0	0	0	0	0	0	0	0	0	0.835816	1.306673	0.975211	1.026019	0	0.065364	0.776739	0.667523	0	0.007185	0	0	0.287971	0.599773	1.075301	0.355757	0.202948	0.271569	0	0	0	0.562618	0	0
RNA/ribosome metabolism/processing	XM_138972.1	0	0	0.036886	0	0.331437	0	0.378722	0.119148	0.887905	0.886045	0.19599	1.429349	0	0	0	0	0	0	0	0	0	0	0	0.109931	0.494092	0.897358	1.251535	1.128918	0	0	0.755589	0.610296	0.164483	0	0	0	0.104323	0.366994	1.329088	0.110942	0	0	0	0	0	0.954059	0.061004	0
RNA/ribosome metabolism/processing	XM_131246.1	0.837888	0	0.3761	0	0.170265	0	0	0.186306	0.447996	0.074247	0	0.749333	0	0	0	0	0	0	0	0	0	0	0	0	0.851972	0.899487	0.676933	1.134907	0	0.358333	0.289843	0.675585	0	0	0.490872	0	0	0.406687	1.117743	0.118351	0	0.12133	0.252582	0	0	0.371308	0.344962	0
RNA/ribosome metabolism/processing	XM_134478.1	0.458491	0.345784	0	0.088122	0.260551	0	0	0.412043	0.617343	0.119754	0	0.266614	0	0	0	0	0.299083	0	0	0	0	0	0	0	0.747067	0.690845	0.920714	1.27442	0.013531	0.250983	1.152393	0.463989	0	0	0.588477	0	0	0.209549	0.909934	0	0	0.015345	0	0	0	0.192655	0	0
RNA/ribosome metabolism/processing	XM_127278.1	0.413803	0.175436	0.110142	0.215151	0.164704	0.313964	0	0	0.353129	0.154208	0	0.123247	0	0	0	0	0	0	0	0	0	0	0	0	0.590193	0.428046	1.35486	1.166594	0.031596	0	0.879849	0.001254	0	0.306666	0.013451	0.354515	0	0	0.183643	0.162137	0	0	0	0	0	0.675184	0.053874	0
RNA/ribosome metabolism/processing	XM_142554.1	0.494666	0	0.23485	0	0	0	0	0.055968	0.094341	0	0	0	0.27765	0	0	0	0.367463	0	0	0	0	0	0	0.107984	0.753433	0.936177	1.249904	1.089951	0.516468	0.090308	0.919615	0.662007	0	0	0.428333	0.272385	0.136468	0	0.282142	0	0	0	0	0	0	0.844124	0.496115	0
RNA/ribosome metabolism/processing	XM_128881.1	0	0	0.314121	0	0.39544	0.161337	0.032331	0	0.212381	0	0.311016	0.656503	0	0	0	0	0	0	0	0	0	0	0	0	1.129938	0.971261	1.638626	1.817404	0.5516	0.211667	1.485667	1.018215	0.202211	0.035473	0	0.312921	0	0	0.1053	0.14614	0	0	0	0.004988	0	0.493964	0.240576	0
RNA/ribosome metabolism/processing	XM_146269.1	0	0	0.147772	0	0.285549	0	0.215564	0.039075	0	0.08383	0	0.56577	0.304146	0	0	0	0	0.152349	0	0	0	0	0	0	0.956196	0.717314	1.307486	1.081205	0	0.509379	1.026311	0.557775	0.312151	0	0	0	0	0.206623	0.357302	0	0	0.16529	0.16875	0.072933	0	0.599853	0.527039	0
RNA/ribosome metabolism/processing	XM_126320.1	0.063538	0	0	0.591691	0.233711	0	0	0	0.241483	0	0	0.426198	0.432726	0	0.143285	0	0	0	0	0.093235	0	0	0	0	1.042562	1.263648	1.199224	1.014213	0	0	1.009301	1.181488	0.121787	0	0	0	0.425783	0	0.341029	0.117236	0	0.084543	0.326807	0	0	0.531801	0.500386	0
RNA/ribosome metabolism/processing	XM_126251.1	0	0	0.064301	0	0.452482	0	0.212807	0	0.06445	0.021088	0.183396	0.59739	0.361006	0	0	0	0.75646	0	0	0	0	0	0	0.057958	0.612091	0.798802	1.259456	1.231123	0.317832	0	1.078713	0.916649	0.334086	0	0	0.085191	0.753384	0	0.430898	0.408199	0	0	0.225013	0	0	0.328836	0.085171	0
RNA/ribosome metabolism/processing	XM_122105.1	0.037474	0.289977	0	0	0.286775	0	0.157214	0	0	0	0	0.455405	0.725798	0	0	0	0	0	0	0	0	0	0	0	1.30701	0.979149	0.913571	1.139184	0	0	0.849604	0.963775	0.437725	0.199017	0	0	0.194381	0.623878	0.234471	0.769268	0	1.127186	0.109043	0	0	0.520408	0.448139	0
RNA/ribosome metabolism/processing	XM_132903.1	0	0.010028	0	0.251418	0.028688	0	0	0.071908	0.043734	0	0	0.028644	0.015595	0	0	0	0	0	0.09978	0.11252	0	0	0	0	1.024781	0.857074	0.952417	0.723245	0	0.02918	0.883558	0.562916	0.363067	0	0	0	0.007627	0.526229	0.304783	0	0	0.261149	0.235682	0	0	0.522755	0	0
RNA/ribosome metabolism/processing	XM_133876.1	0.392	0.299528	0.166309	0.270244	0	0	0.292483	0	0.082931	0	0.382209	0	0.040996	0	0	0	0	0	0	0.249932	0	0	0	0	0.995388	0.626468	1.067764	1.164633	0	0	0.794794	0.708136	0.502611	0	0	0.085949	0	0.254976	0.291839	0.630739	0	0.151433	0	0	0	0.896281	0	0
RNA/ribosome metabolism/processing	XM_131631.1	0.43665	0	0	0.292789	0	0	0	0	0.303511	0	0	0	0	0	0	0	0	0	0	0	0	0	0	0	1.307701	1.267616	1.278878	1.361856	0.412033	0.89685	0.998918	0.324754	0.47681	0.072016	0.915223	0.359483	0	0.54882	0.267152	1.183274	0	0.376241	0	0.097968	0	0.752661	0.210316	0
RNA/ribosome metabolism/processing	XM_134655.1	0	0	0.291976	0	0.198379	0	0.095723	0	0	0	0	0.385465	0.193819	0	0	0	0	0.285556	0.246347	0.250437	0.009109	0	0	0.363045	1.249798	1.076017	1.171614	1.15677	0	0.527806	1.107628	0.784615	0.507531	0	0.808084	0.880447	0.515805	0.193478	0.663027	0.416336	0	0.519588	0	0	0	0.144454	0	0
RNA/ribosome metabolism/processing	XM_123600.1	0	0	0.06293	0	0.139109	0	0	0.463024	0.464379	0.01457	0	0.434593	0.474713	0	0	0	0	0	0	0	0	0	0	0	1.535522	0.981645	1.221526	1.480367	0.031501	0.743188	1.021988	1.374082	0.364822	0.061393	0.560592	0.199187	0.157865	0.304139	0.152431	0.304946	0	0.269501	0	0	0	0.446273	0	0
RNA/ribosome metabolism/processing	XM_132250.1	0	0.155844	0.030702	0.26662	0.366183	0	0	0.251929	0	0	0	0.466907	0.204042	0	0.228916	0	0	0	0.102589	0	0	0	0	0	0.987147	0.756614	0.727039	0.930716	0	0.242677	0.781242	0.827413	0.275387	0.182534	0.705686	0	0.393386	0.281259	0.114735	0	0	0.147481	0	0	0	0	0.036796	0
RNA/ribosome metabolism/processing	XM_136536.1	0	0	0	0	0.154238	0.010434	0.564889	0.814623	0.103779	0	0.454898	0.842431	0.058064	0	0.38695	0	0	0	0.098509	0	0	0	0	0	1.201586	1.076642	1.278842	1.437747	0.199162	0.922737	1.20941	0.662326	0.58155	0	0.876917	0.385671	0	0.726341	0.334128	0	0	0	0	0	0	0.455424	0	0
RNA/ribosome metabolism/processing	XM_124031.1	0	0	0.124108	0	0.131539	0.059516	0.065049	0	0.061626	0	0.245828	0.464506	0	0	0	0	0	0	0.046476	0.074707	0	0	0	0.100352	0.700255	0.662978	1.201249	1.231111	0	0.744595	1.162863	1.278324	0.576935	0.227903	1.259458	0.726225	0	0	0	0	0	0	0.083241	0	0	0.450339	0.044359	0
RNA/ribosome metabolism/processing	XM_134035.1	0	0	0.091583	0.544028	0.414942	0	0	0	0.053873	0	0	0.187242	0	0	0.28899	0	0	0	0.132698	0	0	0	0	0.15807	0.7028	0.074733	1.114097	1.094085	0	0.360709	0.386926	0.543146	0.275156	0.164171	0.55906	0.428312	0.19802	0.070316	0	0.119449	0	0	0	0.03887	0	0.397232	0	0
RNA/ribosome metabolism/processing	XM_129638.1	0	0	0	0	0.300638	0	0	0.078317	0	0	0.240785	0.635066	0.036143	0	0.303877	0	0	0	0.157323	0.102509	0	0	0	0.051013	0.702545	0.663132	0.74766	0.842398	0	0.433154	0.305023	0.639355	0.649021	0.439952	0	0.053971	0	0.020765	0	0	0	0	0.306425	0	0	0.176263	0.178346	0
RNA/ribosome metabolism/processing	XM_128603.1	0	0	0	0	0.12687	0	0	0	0.631256	0	0.601096	0.559892	0.206912	0	0	0	0	0	0	0	0	0	0	0	1.563736	1.168231	1.152206	1.305606	0.147655	0.906636	1.193674	0.542198	0.515252	0.056266	0	0	0	0	0.232556	0.953438	0	0.233344	0.113939	0	0	1.016588	0.899565	0
RNA/ribosome metabolism/processing	XM_128239.1	0	0	0	0	0.294416	0	0.282418	0	0.22122	0	0.365164	0.150707	0	0	0	0	0	0	0	0	0	0	0	0	1.322955	0.69737	1.445469	1.508966	0.184461	0.560015	1.541852	0.799635	0.397482	0	0	0	0	0.162969	0.746744	1.102105	0	0.32931	0.396565	0.0996	0	1.249509	0.72872	0
RNA/ribosome metabolism/processing	XM_128012.1	0	0	0	0	0.061536	0	0	0	0.012047	0.057914	0	0.149137	0	0	0	0	0	0	0	0.000167	0	0.019354	0	0	0.757688	0.505122	0.967349	0.780144	0	0.444831	0.946692	0.607778	0.199477	0	0.479974	0	0	0	0.320232	0.162403	0.191896	0.159909	0.639134	0	0	0.7817	0.899262	0
RNA/ribosome metabolism/processing	XM_132496.1	0.071292	0.183126	0	0	0.081165	0	0	0	0	0.089029	0.086503	0	0	0	0.02235	0	0.023207	0	0.174344	0.12449	0	0	0	0	0.675106	0.167732	0.877402	0.972532	0.147455	0.478987	0.603917	0.665524	0.22791	0.319763	0.162645	0.168507	0.154527	0	0	0.343914	0	0	0.369267	0	0	0.922879	0.683789	0
RNA/ribosome metabolism/processing	XM_125457.1	0.329921	0	0	0	0	0	0.044669	0.440347	0.108942	0.34149	0	0.563441	0	0	0	0	0	0	0.096103	0	0	0	0	0	0.901741	0.734372	0.710149	0.856305	0	0.320171	0.715428	0.491544	0	0.399977	0	0	0	0.776196	0.511084	0.770636	0	0	0.450766	0.078511	0	1.276907	0.696928	0
RNA/ribosome metabolism/processing	XM_129618.1	0	0	0.063414	0	0	0	0	0	0.226376	0.342683	0	0.436492	0	0	0	0	0.050157	0	0.395971	0.227983	0.027541	0	0	0.074382	1.31667	1.12796	1.167836	1.323984	0	0.756118	0.756136	0.735815	0	0.196918	0.30497	0	0.091753	0.335437	0.683013	0.326415	0	0	0	0	0	1.30563	0.569814	0
RNA/ribosome metabolism/processing	XM_128593.1	0.027627	0	0	0.017607	0.04903	0	0.133898	0.34958	0.122019	0.086418	0	0.092126	0	0	0	0	0	0	0.082803	0	0	0	0	0	1.388549	1.100109	0.802462	1.211316	0.018282	0.327625	0.250227	0.530208	0	0	0.027716	0	0	0.067821	0.175601	0.087711	0	0	0.225917	0	0	1.250693	0.54056	0
RNA/ribosome metabolism/processing	XM_130271.1	0	0	0.210318	0.173316	0	0	0	0.093827	0.575952	0.071901	0	0	0.422145	0	0	0	0	0	0	0.213315	0	0	0	0	1.723946	1.089127	0.988149	1.445447	0	0.80324	0.462171	0.829129	0.668754	0	0	0	0.423195	0.483285	0.349085	0.711481	0	0.163854	0.193777	0	0	0.670095	1.048563	0
RNA/ribosome metabolism/processing	XM_124599.1	0	0	0	0.189325	0.069617	0	0	0	0.038186	0	0.04159	0.314043	0.279555	0	0	0	0	0	0.067584	0	0	0	0	0	1.388857	0.866954	1.060927	1.278979	0	0.029959	0.275602	0.830224	0.37355	0	0	0.089951	0.045906	0.474552	0.358628	0.625422	0	0	0	0	0	0.95148	0.354784	0
RNA/ribosome metabolism/processing	XM_128590.1	0.273539	0	0	0.38259	0	0.024054	0.208446	0.186058	0.51639	0.342481	0	0.332302	0.173137	0	0	0	0	0	0	0	0	0	0	0.025771	1.260287	0.959294	1.029982	1.082727	0.097852	0.052995	0.435808	0.611747	0	0	0	0	0.206657	0.421219	0.622235	0.184232	0	0	0	0	0	0.317407	0	0
RNA/ribosome metabolism/processing	XM_124178.1	0.246529	0	0	0.588311	0	0	0	0.850926	0.759507	0.475802	0	0.554336	0.271932	0	0	0	0	0	0	0	0	0	0	0	1.563883	1.453367	1.043458	1.525931	0.13327	0.512409	0.624481	0.320863	0.13495	0	0	0	0	0.498453	0.696193	0	0	0	0	0.040543	0	0.365146	1.303216	0.016073
RNA/ribosome metabolism/processing	XM_148415.1	0	0	0	0	0	0	0	0.24273	0.998827	0.359576	0.065755	0.778975	0.569447	0	0.173397	0	0	0	0	0	0	0	0	0	2.675546	2.137392	2.279763	2.926992	1.108695	1.673094	1.222545	0.598975	0.648831	0	0	0	0	1.194394	1.545228	0.486391	0	0	0	0	0	0.830031	1.275573	0.764309
RNA/ribosome metabolism/processing	XM_147351.1	0.325093	0	0.114013	0.027514	0	0	0	0.257696	0.147448	0.093315	0	0.081746	0	0	0	0	0	0	0.012036	0	0	0	0	0	1.663042	1.233005	0.962497	1.35841	0.77202	0.603233	0.423949	0.008841	0	0.137524	0.098857	0	0	0.629944	0.707959	0.633336	0	0	0.009266	0	0	0.29794	0.818897	0
RNA/ribosome metabolism/processing	XM_123944.1	0	0	0.261842	0.142674	0.2409	0	0	0.301148	0.157339	0	0	0.409905	0	0	0.0547	0	0	0	0	0	0	0	0	0.854934	1.253664	1.147814	1.236653	1.473225	0.824091	0.738375	0.891374	0.375116	0.347853	0.042523	0	0	0	0.336551	0.946115	0	0	0	0.636942	0	0	0.586713	0.682374	0
RNA/ribosome metabolism/processing	XM_131118.1	0.042495	0	0.409543	0	0.012016	0	0.032059	0	0.64247	0	0	0.142234	0.404153	0	0	0	0	0	0	0	0	0	0	0.260537	2.02843	0.927676	1.040921	1.787738	0.03683	1.352184	1.109478	0.426731	0	0	0	0	0	0.121936	0.269081	0	0	0	0	0.063274	0	0.710979	0.918819	0
RNA/ribosome metabolism/processing	XM_132266.1	0.248435	0	0	0	0	0	0.077227	0.544032	0.378409	0.160072	0	0.045331	0	0	0	0	0.172783	0	0.048318	0	0	0	0	0	1.188279	0.604108	0.702451	1.40129	0.276716	1.201372	1.024501	0.005176	0	0	0.36239	0	0	0.289963	0.327485	0	0	0	0.139003	0	0	0.600473	0.521483	0
RNA/ribosome metabolism/processing	XM_143448.1	0.477315	0	0.162008	0	0	0	0	0.611239	0.415695	0.547083	0	0	0	0	0	0	0	0	0.187422	0.200219	0	0	0	0	1.287251	0.980869	0.468469	1.17389	0.0499	0.801699	0.727296	0.401676	0	0.144828	0	0	0	0.410094	0.302075	0	0	0	0.47159	0	0	0.729691	0.615164	0
RNA/ribosome metabolism/processing	XM_126020.1	0	0	0	0.176411	0	0	0	0.115144	0	0	0	0	0.269572	0	0.104056	0	0	0	0	0.696516	0.243306	0	0	0	1.516986	1.186508	0.809972	1.214549	0.165712	1.254851	0.642871	0.476178	0.302067	0	0	0.032142	0	0.689292	0.354721	0.750568	0	0	0.08785	0	0	0.634249	0.857014	0
RNA/ribosome metabolism/processing	XM_148923.1	0	0	0	0.079695	0	0	0.028275	0.187221	0.154473	0	0	0	0	0	0	0.17777	0.18386	0	0.136161	0.139583	0	0	0	0	1.323879	1.141362	1.097914	1.357561	0.110948	0.755049	1.324177	0.521666	0.151529	0	0.439827	0.073063	0	0.23539	0.346932	0.792987	0	0	0.013838	0.196965	0	0.781459	0.978342	0
RNA/ribosome metabolism/processing	XM_132883.1	0	0	0	0.340265	0	0	0	0.270862	0.384868	0	0.011011	0.09607	0.239285	0	0	0	0	0	0	0	0	0	0	0	1.679044	1.306985	1.560333	1.432383	0	0.14735	0.055095	0.456863	0.411087	0	1.511783	0.233125	0.138894	0.52121	0.386808	0.542545	0	0	0	0	0	0.535157	0.395956	0.158116
RNA/ribosome metabolism/processing	XM_127226.1	0	0	0.03873	0.501145	0	0	0.082229	0.016838	0.159902	0	0	0	0	0	0	0	0	0	0	0	0	0	0	0	0.943465	1.274812	1.12111	1.326078	0.312099	0.163272	0.377822	0.252779	0.266166	0.040742	0	0.606416	0.01072	0.082483	0.357043	0	0	0	0.339188	0	0	0.324666	0.406978	0
RNA/ribosome metabolism/processing	XM_131614.1	0.094938	0.206596	0.121963	0.365958	0	0.042243	0	0.04155	0	0	0	0.078689	0	0	0.011249	0	0.041125	0.079663	0.079173	0	0.095723	0	0	0.045131	1.110395	0.915415	0.69752	0.945133	0	0.108024	0.034716	0.017429	0	0	0	0.413259	0.023998	0.458909	0.636099	0	0	0	0	0	0	0	0	0
RNA/ribosome metabolism/processing	XM_139365.1	0	0	0.145249	0	0	0.324412	0.051932	0.493576	0	0	0	0	0	0	0.050735	0	0	0	0	0	0	0.054344	0.138182	0	1.805191	1.281193	1.212522	1.462748	0	0.69989	1.039962	0.312011	0.054878	0.462723	0	0.928233	0	0.803149	0.631251	0.076631	0	0.19265	0.42107	0.043613	0	0	0.52332	0
RNA/ribosome metabolism/processing	XM_128993.1	0	0	0	0.243493	0	0	0	0.29576	0	0	0	0	0.139469	0	0.334212	0	0	0	0	0	0.116828	0	0	0.147774	1.031902	1.137428	0.789811	0.745773	0.093318	0.358903	0.278766	0.584006	0.312002	0	0	0.312712	0.103498	0.681626	0.584127	0	0	0.125239	0.334371	0	0	0.273127	0.35676	0
RNA/ribosome metabolism/processing	XM_132597.1	0.011738	0	0	0.294218	0	0	0	0.137248	0.150339	0	0	0	0.110783	0	0.394774	0.228759	0.287329	0	0.366611	0	0	0	0	0	1.917634	1.570141	1.644094	1.869015	0	1.331829	0.984696	1.150707	0.536948	0.282502	0	0.35884	0	1.004824	0	0.215689	0	0.683882	0	0.099082	0	0	0	0
RNA/ribosome metabolism/processing	XM_123625.1	0	0	0	0.330374	0	0.32131	0.161635	0	0.165539	0	0.32861	0.147353	0.151835	0	0.159632	0	0	0	0.054845	0.150833	0	0	0.099561	0.015872	0.980136	0.89089	0.759827	0.70874	0	0	0.4612	0.307172	0.244871	0	0	0.230637	0.161908	0.312522	0.162123	0.109202	0	0.053286	0	0	0	0	0	0
RNA/ribosome metabolism/processing	XM_125555.1	0	0.123691	0.244927	0.701857	0	0.472833	0.006372	0	0.256514	0	0	0	0.021849	0	0.119517	0.220704	0	0	0	0	0	0	0	0	1.231615	1.062331	0.58641	0.919591	0	0	0.264187	0.544135	0.344808	0	0	0.292145	0.230319	0.5433	0.216171	0.175761	0	0.196144	0	0.222335	0	0	0	0
RNA/ribosome metabolism/processing	XM_134881.1	0.264062	0.243945	0.463894	0.387793	0.298506	0	0	0	0.1945	0	0.083422	0.216928	0	0	0.337424	0	0	0	0	0	0	0	0	0	1.050562	0.978832	0.583094	0.759583	0	0	0.352241	0.503585	0.514144	0.198001	0	0.27975	0.139591	0.727565	0.57588	0.176534	0	0	0	0.422904	0	0	0	0
RNA/ribosome metabolism/processing	XM_128869.1	0	0	0.390895	0.451239	0	0.337353	0.510892	0	0.551861	0.161644	0	0.155219	0.130932	0	0	0	0	0	0	0	0	0	0	0	1.012628	0.936777	0.931198	1.170594	0	0	0.272917	0.727789	0.426596	0	0	0.009226	0.17106	0.637079	0.385066	0.571818	0	0.136841	0	0.295526	0	0.132434	0	0
RNA/ribosome metabolism/processing	XM_134906.1	0	0.155919	0	0.637619	0	0	0	0	0.307642	0.225934	0.025702	0.061171	0.168679	0	0	0	0	0	0	0	0	0	0.032347	0.105609	0.831156	0.805673	1.041262	0.922607	0	0.362593	0.195219	0.534281	0.372143	0	0	0.350987	0	0.246064	0.281946	0.755362	0	0	0	0	0	0.16167	0.045419	0
RNA/ribosome metabolism/processing	XM_130554.1	0	0	0	0.888032	0.042338	0.332254	0.057278	0	0.299832	0.18397	0	0.307354	0.407557	0	0	0	0	0	0	0	0.177369	0	0	0	1.391205	0.573837	1.145198	1.19703	0	0	0.330871	0.597575	0.011128	0	0	0	0.073349	0	0.543816	0.265641	0	0	0	0.203933	0	0	0.322127	0
RNA/ribosome metabolism/processing	XM_129117.1	0.042622	0.529993	0.679387	0.542737	0.533642	0.263366	0	0	0.223128	0	0	0.17321	0.776221	0	0.704153	0	0	0.345933	0	0	0.480492	0	0.301805	0.047476	1.706562	1.780295	1.993544	1.15446	0	0	0	0.925666	0	0	0.28382	0	0.861251	0.350397	0.387167	0.190006	0	0.333224	0	0	0	0	0	0
RNA/ribosome metabolism/processing	XM_128568.1	0.496039	0	0.595719	0.239253	0.022527	0	0	0	0.027007	0	0	0	0.874933	0	0.189465	0	0.287414	0	0	0	0	0	0	0	2.449495	2.196578	2.186914	2.167599	1.15638	0	0.348004	0.028284	0	0	0	0.222559	0	0.588267	0.840921	0	0	0.35459	0	0.149478	0	0.333839	0.502216	0.26096
RNA/ribosome metabolism/processing	XM_143253.1	0.354619	0	0.253268	0.297866	0.151628	0	0	0.088208	0.146331	0.011778	0	0.040014	0	0	0	0	0	0	0	0	0	0	0	0.056165	1.955785	1.691998	1.499965	1.355331	0.510539	0.64294	0.515691	0.521727	0.749009	0.538046	0	0.269725	0	0.563366	0.723095	0	0	0.161585	0	0.035772	0	0	0	0
RNA/ribosome metabolism/processing	XM_131912.1	0.463707	0	0.232819	0.504398	0.220126	0	0	0	0.345963	0.105552	0	0.248963	0.142913	0	0	0	0	0	0.247228	0	0	0	0	0.476627	1.644582	1.703592	1.354364	1.38809	0.58388	0.826627	0.044932	0.702049	0.812999	0	0	0.255713	0.079041	0.674393	0.806382	0	0	0.097411	0	0	0	0.449655	0	0
RNA/ribosome metabolism/processing	XM_133344.1	0	0.340143	0.361128	0	0.49527	0.113617	0	0	0	0.065974	0	0.364428	0.301544	0	0	0	0	0.031477	0	0	0	0	0	0.216965	1.222469	1.184741	1.496706	1.237048	0.57009	0.277709	0.355124	0.365928	0.518476	0	0	0.455728	0.073163	0.158895	0.77252	0	0	0.134778	0	0.940975	0	0.044751	0	0
RNA/ribosome metabolism/processing	XM_144120.1	0	0.144437	0.149524	0.186444	0.285013	0	0.362556	0.213084	0.412401	0.483459	0	0.568269	0.059918	0.14714	0	0	0	0.192755	0	0	0	0	0	0.159224	1.893093	1.009783	1.719401	1.312357	1.042535	0.722363	0.595241	0.074663	0.156823	0	0	0.409096	0	0.54361	1.020766	0	0	0	0	0.429451	0	0	0.253688	0
RNA/ribosome metabolism/processing	XM_142012.1	0.078169	0	0.367146	0	0.254927	0	0	0.147473	0.605034	0.396973	0	0.392173	0.317951	0	0	0	0	0.08644	0	0	0.278422	0	0	0.461542	1.454078	0.94543	1.582294	1.510459	0.1524	0.304617	0.789915	0.890528	0	0	0	0.659574	0.467419	0	0.73636	0	0	0	0	0.22936	0	0	0	0.082253
RNA/ribosome metabolism/processing	XM_133828.1	0	0	0.299553	0.156228	0.203168	0	0.105733	0.076248	0.829103	0.260425	0.352999	0.553806	0.256609	0	0	0	0	0	0	0	0	0	0	0.098446	1.035118	0.628336	1.006728	1.09649	0	0.278011	0.612383	0.730469	0.296899	0	0	0.571466	0.07295	0	0.400203	0.023485	0	0.127954	0	0.13316	0	0	0	0
RNA/ribosome metabolism/processing	XM_149240.1	0	0	0	0.095489	0.332523	0	0	0	0.547578	0	0.162785	1.158106	0.274938	0	0	0	0	0	0	0	0	0	0	0	1.707286	1.113726	1.413094	1.846393	0.90331	0.914504	0.777267	0.376989	0.483226	0	0	0.35266	0.181768	0.358291	0.416224	0.146493	0	0	0	0.27818	0	0.152537	0	0
RNA/ribosome metabolism/processing	XM_123129.1	0.385156	0	0.903564	0	0.160769	0	0	0	0.636941	0	0	0.365036	0.459676	0.10922	0	0	0	0	0	0	0	0	0	0	1.430674	0.764647	1.038104	1.397409	0.219061	1.545424	1.1248	0.451819	0.121712	0.019841	0.479807	0.438662	0.157514	0.149958	0	0	0	0	0	0	0	0	0.371692	0
RNA/ribosome metabolism/processing	XM_137157.1	0	0.065067	0.231769	0.384249	0.106088	0	0	0.476466	0.231093	0.230382	0	0.0754	0	0	0	0	0	0	0.086022	0	0	0	0	0	0.79217	0.507551	1.025993	1.154377	0.325061	0.954001	0.857835	0.48129	0	0	0	0.402341	0	0.376169	0.207633	0	0	0	0	0	0	0.300522	0.594925	0
RNA/ribosome metabolism/processing	XM_128762.1	0	0	0.074657	0.067024	0.44631	0	0	0.862226	0.405387	0.319321	0	0.897771	0.249615	0.26536	0	0	0	0	0	0	0	0	0	0	1.159836	0.778617	1.346928	1.414536	0	1.042147	1.439254	0.558246	0	0	0	0.037826	0	0.33514	0.604007	0	0	0	0.060981	0.207995	0	0.227925	0.215542	0
RNA/ribosome metabolism/processing	XM_125825.1	0.678041	0	0.190926	0	0	0	0.252755	0.359341	0.096393	0.079523	0	0.514709	0.376564	0	0	0	0.316611	0.093381	0.045561	0	0	0	0	0.037295	0.816163	0.657827	0.777616	1.013407	0.229739	0.714295	0.819237	0.370568	0	0	0	0	0.023167	0.26042	0.444336	0	0	0	0	0	0	0.071752	0	0
RNA/ribosome metabolism/processing	XM_123273.1	1.029291	0	0.32764	0	0.419127	0	0.288842	0.17021	0.035541	0	0	0.535317	0	0	0	0	0.468904	0	0.283689	0	0.035696	0	0	0.030936	0.778042	0.87548	1.288525	1.310464	0.202197	0.698109	1.185211	0.5614	0	0	0.323102	0	0	0.372118	0.562741	0.386615	0	0	0.41117	0	0	0	0.331227	0
RNA/ribosome metabolism/processing	XM_149836.1	0.363823	0	0	0	0	0.000774	0.157679	0.271402	0.320611	0.222863	0	0.237413	0	0	0.085682	0	0.566712	0	0.503119	0	0	0.228808	0	0	1.45538	1.042982	1.331824	1.716067	0.443717	1.031195	1.18705	0.493367	0	0	0	0	0	0.230877	0.265428	0	0	0	0.053367	0	0	0.577504	0.525276	0
RNA/ribosome metabolism/processing	XM_139798.1	0.606254	0	0.157278	0	0.130595	0	0	0	0.360656	0.191151	0	0.190186	0	0	0.030244	0	0.495198	0	0.263386	0	0	0	0.012101	0.00743	1.598619	1.172239	1.537076	1.676735	0.297368	0.960372	1.024511	0.448026	0	0	0.577182	0.058399	0	0.076252	0.262813	0	0	0	0	0	0	0.260526	0.509313	0
RNA/ribosome metabolism/processing	XM_124131.1	0.136467	0	0.299952	0	0.160672	0.124434	0.104844	0.299074	0.18945	0	0	0.570355	0	0	0.175678	0	0	0	0	0	0	0	0.084054	0.222216	1.329698	0.943668	1.122948	1.791105	0	0.780569	0.782388	0.578932	0.036317	0.094311	0.59827	0	0	0	0.17728	0	0	0	0	0	0	0.22356	0	0
RNA/ribosome metabolism/processing	XM_127907.1	0	0	0.059063	0	0.138322	0	0	0.129427	0.482578	0	0.253712	0.404999	0.253934	0	0.038436	0	0	0	0	0	0	0	0	0	1.575784	1.179756	1.354789	1.488164	0.214679	1.101426	1.213208	0.706708	0.310409	0	1.251828	0.44569	0	0.334632	0.260792	0	0	0	0	0.036422	0	0.304999	0.374573	0
RNA/ribosome metabolism/processing	XM_138117.1	0	0	0	0	0	0	0.01947	0.353708	0.155216	0	0	0.204803	0	0	0.061811	0	0.084213	0.150156	0.442436	0	0	0	0.093937	0	1.644215	1.27927	1.018068	1.7909	0.320675	1.165716	1.185195	0.292461	0	0.200003	1.139117	0	0	0.046612	0.262842	0	0	0	0	0.179087	0	0.57721	0.423076	0
RNA/ribosome metabolism/processing	XM_141812.1	0	0	0	0	0	0	0	0.658332	0.431682	0.266646	0	0.699756	0	0	0	0	0	0	0	0	0	0	0	0	2.263746	1.832779	1.175538	2.07847	0.706881	1.800129	1.300654	0.914596	0	0.281953	0.658741	0	0	0.730618	0.690224	0	0	0.000024	0.138931	0.184483	0	1.072328	0.585322	0
RNA/ribosome metabolism/processing	XM_132177.1	0.641539	0	0.122378	0	0.487782	0	0	0.584625	0.45067	0	0	0.142049	0	0	0	0	0	0	0	0	0	0	0	0	1.753798	1.33779	1.191144	1.779783	0.451308	1.070997	1.137076	0.51149	0	0.029483	0	0	0	0.576572	0.455588	0.087365	0	0	0	0.008169	0	0.599525	0.556836	0
RNA/ribosome metabolism/processing	XM_129463.1	0.520322	0	0.350099	0	0.62172	0	0	0.472086	0.721913	0.080299	0	0.204004	0	0	0	0	0.122952	0	0	0	0	0	0	0.29073	1.388682	1.22106	1.035469	1.367054	0.351957	0.885164	0.680728	0.717038	0	0.023435	0	0	0	0.271693	0.496008	0	0	0	0	0.147423	0	0.133841	0.32606	0
RNA/ribosome metabolism/processing	XM_139888.1	0.361377	0	0.603028	0	0.413072	0	0	0.709386	0.754582	0.768135	0	0.511078	0.069375	0	0.34362	0	0	0	0	0	0	0	0	0	2.195145	1.79091	1.492886	1.900098	0.552345	0.908481	1.293067	1.329659	0	0.604155	0	0.186861	0.228036	0.176081	0.823552	0	0	0	0	0.243642	0	0.539879	0.366644	0
RNA/ribosome metabolism/processing	XM_140148.1	0.251588	0	0.417975	0	0.190238	0	0.122902	0.20441	0.643256	0.267638	0	0.783952	0	0	0	0	0	0.04076	0	0	0.147918	0	0	0.356152	1.054808	1.157262	1.20767	1.481739	0.221377	1.11174	0.753701	0.522396	0	0.125148	0.087855	0.01667	0.214188	0	0.741561	0	0	0	0	0	0	0	0	0
RNA/ribosome metabolism/processing	XM_155568.1	0.144456	0	0.422559	0.257275	0.255264	0	0	0	0.703978	0.305484	0	0.36683	0.078238	0	0	0	0	0.186473	0	0	0.148099	0	0	0.25379	1.239447	0.994849	1.55569	1.807278	0.368345	0.641762	1.58963	0.685482	0	0	0	0	0	0	0.629224	0	0	0	0	0	0	0.074558	0	0
RNA/ribosome metabolism/processing	XM_147073.1	0.660554	0	0.256407	0.053619	0.143695	0.069969	0.060791	0	0.384628	0.46623	0	0.428244	0	0	0	0	0.033649	0	0	0	0	0	0	0.124188	1.138195	1.049488	1.248715	1.593075	0.071862	0.770896	0.837743	0.723574	0	0	0.227517	0	0.294568	0.074692	0.590686	0	0	0	0	0	0	0.225565	0.031754	0
RNA/ribosome metabolism/processing	XM_132146.1	0.730408	0	0.545826	0	0.192365	0.393747	0.272579	0	0.382039	0.148899	0	0.188582	0	0	0.08844	0	0.196841	0	0	0	0	0	0	0.273378	0.997634	0.783994	0.747152	1.198383	0.196461	0.914112	0.381733	0.439421	0	0.156597	0	0	0	0.137429	0.332534	0	0	0	0	0.160875	0	0.201569	0	0
RNA/ribosome metabolism/processing	XM_126917.1	0.66054	0	0.867903	0	0.24342	0	0	0	0.353752	0.387422	0	0.380861	0	0	0	0	0	0	0	0	0	0	0	0.490672	1.120773	0.978253	1.045169	1.714871	0.485382	0.871897	0.908734	0.71074	0.045946	0.602284	0	0	0.038431	0.488196	1.052658	0.397949	0	0.174461	0	0.263744	0	0.000835	0	0
RNA/ribosome metabolism/processing	XM_148128.1	0.442852	0	0.727575	0	0.0658	0	0	0	0.294409	0.189047	0	0.340345	0	0	0	0	0.149036	0	0.207208	0	0	0	0	0.483589	1.356841	1.240273	1.650047	1.863638	0.75104	1.053981	1.084821	0.594749	0.158097	0.537089	0	0.090125	0	0.55733	1.016882	0.308065	0	0	0	0.52498	0	0.535269	0	0
RNA/ribosome metabolism/processing	XM_131604.1	0.4984	0.059002	0.020441	0.176757	0	0	0	0.02401	0	0	0	0.178219	0.009288	0	0	0	0.330216	0	0.039353	0.158543	0	0	0	0.012431	1.441156	1.269199	1.543139	1.513112	0.344173	0.470696	0.564417	0.673762	0	0.131018	0.074791	0	0	0.7464	0.601103	0.343097	0.021378	0.11894	0	0.251843	0	0.361244	0.226532	0
RNA/ribosome metabolism/processing	XM_126004.1	0.695813	0	0	0	0.031107	0	0.174202	0.070059	0	0	0	0.393245	0	0	0.289497	0	0.100527	0.012689	0.299205	0	0	0	0	0	1.489043	1.550577	1.042595	1.389721	0.491295	0.649996	0.666056	0.128037	0	0	0.003354	0	0	0.578423	0.651456	0.062177	0	0	0.385218	0.100659	0	0.600991	0.28295	0
RNA/ribosome metabolism/processing	XM_123208.1	0.691511	0	0.234959	0	0.208166	0.093956	0.509864	0.32493	0.41034	0.175063	0	0.305044	0	0	0.201871	0	0.073714	0	0	0	0	0	0	0	1.417409	1.714017	1.320525	1.674886	0.60607	0.63363	0.71063	0.436033	0	0	0	0	0	0.523291	0.779548	0	0	0.05933	0	0.301113	0	0.055033	0	0
RNA/ribosome metabolism/processing	XM_130376.1	0.729569	0	0.158041	0	0.071366	0	0.25321	0.549928	0.315127	0.033104	0	0.426228	0	0	0.400037	0	0.131887	0	0.082178	0	0	0	0	0	1.54448	1.33287	1.010436	1.559036	0.627572	1.099106	1.056019	0.059796	0	0.143903	0	0	0	0.476648	0.615853	0	0	0	0	0.233458	0	0.073798	0.128826	0
RNA/ribosome metabolism/processing	XM_133787.1	0.566222	0	0.081893	0	0	0	0.253051	0.395871	0	0	0	0.183632	0	0	0.307973	0	0.204372	0	0.16927	0	0	0	0	0	1.661557	1.593861	1.054282	1.683556	0.360739	0.419334	0.861189	0.055364	0	0.319929	0	0	0	0.712256	0.622157	0	0	0.036585	0	0.11361	0	0.022629	0.116692	0
RNA/ribosome metabolism/processing	XM_140072.1	0.46463	0	0	0	0.086944	0	0.137028	0.438994	0.041994	0	0	0	0	0	0	0	0.219797	0	0	0	0	0	0	0	1.350774	1.507764	1.263168	1.690346	0.621687	0.607997	0.971031	0	0	0	0	0.252423	0	1.044625	0.606263	0.370738	0	0.398137	0	0.204517	0.329666	0.177357	0.614042	0.12909
RNA/ribosome metabolism/processing	XM_140236.1	0	0	0.100708	0	0	0	0	1.464974	0.122588	0.135476	0	0.242247	0	0	0.518807	0	0	0	0	0	0	0	0	0	2.945408	2.166829	1.911806	1.695676	1.849246	2.988598	0.549054	0.538426	0	0.457954	0	0.224932	0	1.642776	0.52021	0	0	1.172559	0	0.317112	0.22663	0	0.615457	0.293243
RNA/ribosome metabolism/processing	XM_136420.1	0	0	0.513807	0	0.005129	0	0	1.013716	0.561611	0.204722	0	0.393325	0	0	0.603725	0	0	0.165848	0	0	0.060005	0	0	0	3.090097	1.94092	2.451934	1.790404	1.349309	1.444581	0.619041	0.527888	0	0.601328	0	0.529332	0	0.630624	0.581159	0	0	0.516307	0	0.645894	0	0	0.466364	0
RNA/ribosome metabolism/processing	XM_156441.1	0	0	0.383662	0	0.145899	0	0	0	0.467385	0	0	0.634156	0.074074	0	0.1568	0	0	0	0	0	0.27306	0	0.220683	0	1.571002	1.138403	1.174856	1.424744	0.459107	0.682866	0.068257	0.321415	0.16715	0.184332	0	0.078876	0.064063	0	0.400719	0.383831	0	0.083323	0.325526	0.416905	0	0	0.205868	0
RNA/ribosome metabolism/processing	XM_147217.1	0	0	0	0	0	0	0	0.124909	0.520863	0.273816	0.079106	0.199478	0	0	0	0	0	0	0	0	0	0	0	0	2.127164	1.351841	1.442399	2.506277	1.346696	2.341479	0.750009	0.719195	0.540201	0.384047	0	0.017679	0.057211	0.271212	0.292883	0.407066	0	0	0.600254	0	0	0	0.338267	0.281334
RNA/ribosome metabolism/processing	XM_122788.1	0	0	0	0.263866	0	0	0	0	0.609927	0.316497	0	0.171896	0	0	0	0	0	0	0	0	0	0	0	0	2.397649	1.104083	1.632639	2.191967	1.055	2.223569	0.679945	0.778075	0.83192	0.90242	0	0.097915	0.152117	0.2095	0.309376	0.550716	0	0	0	0.026304	0.078845	0	0	0.267675
RNA/ribosome metabolism/processing	XM_125257.1	0	0	0.047927	0	0	0	0	0	0.445616	0.1164	0	0.716267	0	0	0.079569	0	0	0	0	0	0	0	0	0	2.896049	1.473534	2.188704	2.750778	1.239781	2.700642	1.244109	0.774621	0.947356	1.176417	0	0.284177	0	0.330507	0.586864	0	0	0	0.725881	0	0.113938	0.277672	0.547315	0.281742
RNA/ribosome metabolism/processing	XM_126214.1	0	0	0	0.351213	0.066367	0	0	0	0.793246	0.688147	0	0.822878	0.415251	0	0	0	0	0	0	0	0	0	0	0	3.964527	3.193074	3.273679	3.987265	2.008801	2.154756	2.067147	1.683331	0.815155	0.880748	0	0	0.657146	0	0.486253	0	0	0	0	0.655259	0.057637	1.911374	2.096071	0.233811
RNA/ribosome metabolism/processing	XM_122150.1	0	0	0.025221	0.510012	0	0.03817	0	0	0.258637	0	0	0	0.014609	0	0.159061	0	0.243476	0	0.306052	0.325689	0	0	0.019943	0.263881	1.561073	1.152372	1.052471	1.43218	0.679051	0.278484	0.804129	0.732113	0	0.194596	0	0	0	0	0	0	0	0	0	0.094414	0	0.714537	0.212706	0
RNA/ribosome metabolism/processing	XM_143424.1	0	0	0	0.11295	0	0	0.008846	0	0	0	0	0.05736	0	0	0.270114	0.110739	0	0	0	0.063266	0	0	0	0	1.692478	1.918947	1.561234	1.484292	0.715531	0	1.137964	0.628589	0.352716	0.312834	0	0	0	0.204909	0.247673	0.040223	0	0.152214	0	0.331442	0	0.072335	0.247901	0
RNA/ribosome metabolism/processing	XM_124350.1	0	0	0.215265	0	0	0	0	0	0	0	0	0	0.07711	0	0	0.568054	0	0.22845	0.599218	0	0	0.169776	0.00867	0	2.958453	2.412373	2.926713	2.744696	1.182531	1.213916	2.230554	2.120975	0.982408	0.871135	0.070721	0.485242	0	0.175228	0	0.922013	0	0	0	0.906018	0	0.574979	0.086189	0
RNA/ribosome metabolism/processing	XM_130613.1	0	0	0.053669	0	0	0	0	0	0.231761	0.194629	0	0	0	0.132516	0.148741	0	0	0	0	0	0	0	0	0.343911	2.54389	2.245445	2.64303	3.18847	0.849015	1.19459	2.150825	2.097971	0.974717	0.895001	0.528564	0.204247	0.02276	0	0	0	0	0	0	1.152649	0.478649	0.050456	0.330737	0.063664
RNA/ribosome metabolism/processing	XM_123751.1	0	0.186235	0.526243	0	0.002128	0.066385	0.335394	0	0	0	0	0.073897	0.065832	0	0.38358	0	0	0	0.254097	0.253694	0	0	0.095329	0	1.290499	1.234538	0.942766	1.466331	0.12473	0	0.471996	1.03478	0.321228	0.160749	0	0.161594	0.123182	0.130341	0.124765	0	0	0	0.034946	0	0	0.459631	0.592396	0
RNA/ribosome metabolism/processing	XM_126351.1	0.696807	0	0.687155	0.01196	0	0	0.121923	0	0	0	0	0	0.156746	0	0.46214	0	0	0	0.222024	0	0	0	0	0	1.38485	1.452503	1.012538	1.120116	0	0.807302	0.837433	0.522936	0.666422	0.283455	0	0.424334	0	0.358359	0	0	0	0.040736	0	0.44862	0	0.209913	0.236517	0
RNA/ribosome metabolism/processing	XM_133037.1	0.468226	0	0.424188	0	0	0	0.256032	0	0.104887	0	0	0	0	0	0	0	0.740529	0	0.41527	0	0	0	0	0	1.631829	1.67798	1.775218	1.77962	0.219636	1.076931	1.002541	0.512414	0	0.063685	0	0.110277	0.712535	0.126323	0	0	0	0	0.322979	1.394803	0	0.769317	0.408027	0
RNA/ribosome metabolism/processing	XM_162096.1	0	0	0.05224	0	0	0	0	0	0	0	0	0	0	0	0.302466	0.103023	0	0	0.602053	0.616572	0.070279	0	0.442036	0	1.470183	1.508631	1.12902	1.516402	0.139454	0.790747	0.982949	0	0.267222	0.288194	0.246248	0.058487	0	0.085635	0.312489	0	0	0	0.385252	0	0	0.150559	0.453772	0
RNA/ribosome metabolism/processing	XM_156417.1	0	0.13837	0.216347	0	0.254349	0	0	0.017289	0	0	0	0	0.156148	0.170399	0	0	0	0	0	0	0	0	0	0	1.095897	0.655887	1.487453	1.168885	0.285557	0.857563	0.563254	0.016232	0.347901	0	0	0	0	0.041373	0.462266	0	0	0.245306	0	0.078507	0.155649	0.009019	0.365292	0.034942
RNA/ribosome metabolism/processing	XM_129145.1	0	0.221505	0.108362	0	0	0.192877	0.262238	0	0	0	0	0	0	0	0.031743	0	0	0	0	0.006171	0	0	0.101872	0	1.030423	0.485452	0.831004	0.717756	0	0.184553	0.478734	0.099535	0.528792	0.080468	0	0.1994	0	0.012996	0.253382	0.066216	0	0	0	0	0	0.621337	0.627893	0
RNA/ribosome metabolism/processing	XM_137823.1	0	0.593146	0.059133	0.38413	0	0.108447	0.074772	0	0.018813	0.468722	0	0.723544	0.253205	0	0	0	0	0	0	0.124436	0.057232	0	0	0.128426	1.210532	0.515074	1.09605	1.319512	0.207185	0.955827	0.557303	0.786145	0	0	0	0	0.380653	0	0.717681	0	0	0	0	0	0	0.821691	0.465534	0
RNA/ribosome metabolism/processing	XM_135800.1	0.35612	0.450187	0	0.804078	0	0.453272	0.302368	0.236896	0	0	0	0	0	0	0.149641	0	0.206472	0.032359	0.098801	0	0	0	0	0.046288	1.104451	0.793618	0.56798	0.907118	0.403954	0.596345	0.362233	0	0	0	0	0.302034	0.045134	0.3063	0.533492	0	0	0	0	0	0	0.46768	0.049925	0
RNA/ribosome metabolism/processing	XM_128638.1	0	0	0.276012	0.52586	0	0.397555	0	0.35628	0.34487	0.07066	0	0.179147	0	0	0.292205	0	0	0	0.338795	0.472151	0	0	0	0	1.659924	1.070991	0.503998	1.178318	0	0.668481	0.656597	0	0	0	0	0.64496	0.269583	0.19158	0	0.129029	0	0	0	0.00928	0	0.698204	0.457685	0
RNA/ribosome metabolism/processing	XM_130443.1	0	0.166614	0.200859	0.486393	0.193309	0.494273	0.204701	0.188745	0.187258	0	0.353749	0.004667	0	0	0.598947	0	0	0	0	0	0	0	0	0	1.265629	0.856614	0.300533	0.868498	0	0.564763	0.614266	0.137185	0.219778	0	0	0.48771	0	0.537371	0	0.160022	0	0	0	0	0	0.086871	0.197008	0
RNA/ribosome metabolism/processing	XM_131726.1	0	0.307461	0.235775	0.561518	0	0.405042	0.414701	0.043949	0.140816	0.100796	0	0	0	0	0.234401	0	0	0	0	0	0	0	0	0	0.513929	0.323902	0.276416	0.716262	0.122698	0.654937	0.478595	0.390944	0	0	0	0	0	0.095008	0	0	0	0	0	0.020031	0	0.464708	0.447312	0
RNA/ribosome metabolism/processing	XM_136144.1	0	0.511376	0.309181	0.010314	0	0.098299	0.156814	0	0.327781	0.042314	0	0.272516	0	0	0.072626	0	0.097774	0	0.379628	0.337711	0.082917	0	0	0	0.516567	0.124558	0.178584	1.218541	0.215662	0.634499	0.626471	0.236765	0	0	0	0	0	0	0.099258	0	0	0	0.677577	0	0	0.941936	0.741521	0
RNA/ribosome metabolism/processing	XM_127206.1	0.527691	0	0	0	0	0	0	0.763184	0.271586	0	0	0.242954	0.06924	0	0	0	0	0	0.53411	0.147923	0	0	0.04812	0	1.389233	0.461588	0.498545	1.383266	0	1.073135	0.724554	0.117981	0	0.01011	0.240001	0	0	0.151	0	0	0	0	1.148923	0	0	0.971448	1.188752	0
RNA/ribosome metabolism/processing	XM_131820.1	0	0	0	0	0	0	0.159757	0.281543	0.458719	0.062651	0	0.24444	0.022226	0	0	0	0.412898	0.055393	0.509955	0.279549	0	0	0.23576	0	0.831548	0.331196	0.206206	1.064022	0	1.021231	0.385106	0	0	0.060433	0	0	0	0.04316	0.011793	0	0	0	0.217436	0	0	0.392392	0.519757	0
RNA/ribosome metabolism/processing	XM_138060.1	0.340335	0	0.306146	0.119629	0.060374	0	0	0.667978	0	0.070768	0	0.248534	0.310546	0	0	0	0.248866	0	0.604781	0	0.086272	0.077197	0	0.189668	1.195673	0.424827	0.508792	1.441066	0	1.378759	0.950792	0	0	0.345178	0.648078	0.452403	0	0	0.597283	0	0	0	0.032324	0	0	0.25417	0.549676	0
RNA/ribosome metabolism/processing	XM_126207.1	0.510797	0	0.15821	0	0	0.222523	0.236162	0	0.048883	0	0	0	0	0	0.104739	0	0.266168	0.158463	0.536176	0	0.071198	0	0	0.141197	1.213978	0.869518	1.063203	1.008741	0.451225	1.204964	1.088755	0.307412	0	0	0.116599	0.566373	0.124222	0	0	0	0	0	0	0	0	0.697067	0.447713	0
RNA/ribosome metabolism/processing	XM_122058.1	0.723239	0	0	0	0.295975	0.172859	0	0	0.122351	0.031205	0	0.329104	0	0	0	0	0.591719	0	0.750574	0.063039	0	0	0	0	1.026048	0.787132	0.854839	1.347388	0.106328	1.004639	1.415609	0.819627	0	0.135133	0	0	0.351982	0.308636	0.280126	0	0	0	1.17308	0	0	0.837116	0.367938	0
RNA/ribosome metabolism/processing	XM_123562.1	0	0.300197	0	0.044769	0	0	0.20733	0	0.052285	0.040122	0	0	0	0	0	0	0.586496	0	0.504647	0	0	0	0.14616	0	0.314125	0.271553	1.02658	0.848606	0.468981	0.675193	0.530358	0.619509	0	0.115451	0	0	0.256777	0.043954	0	0.299961	0.015271	0	0.36132	0	0	0.387771	0	0
RNA/ribosome metabolism/processing	XM_129922.1	0	0.471832	0.53136	0.271524	0.290707	0.24927	0.325736	0	0.061576	0	0	0.341959	0.16796	0.382034	0.035461	0	0	0	0	0	0	0	0	0	0.269181	0.084964	0.913328	0.813453	0	0.210479	0.91183	1.100975	0.334235	0.520473	0	0.415669	0.13829	0	0.275728	0	0	0	0	0	0	0.474065	0.395835	0
RNA/ribosome metabolism/processing	XM_149777.1	0	0.265825	0.594735	0.450141	0.198517	0.175102	0.404425	0	0.341183	0.241795	0.037337	0.003955	0	0.005912	0.095463	0	0	0.013952	0.247121	0.202184	0.134698	0	0.191132	0	0.941463	0.291346	0.675081	0.971368	0.168095	0.457961	0.581962	0.509444	0.595843	0.284181	0	0.308027	0	0.077523	0.269964	0.075144	0	0	0	0.674241	0	0.519819	0.342424	0
RNA/ribosome metabolism/processing	XM_131191.1	0.069711	0	0.39406	0.345237	0.298687	0	0	0	0.187111	0	0	0	0.292645	0	0.082542	0.669016	0.311923	0.037269	0.293989	0.118718	0.159663	0	0.208619	0.138401	0.706283	0.663648	1.253874	0.749271	0.05828	0.615071	0.278179	0.568353	0.160607	0.155416	0	0.373662	0.165466	0.071822	0.376493	0.384397	0	0	0.022707	0.331121	0	0.123218	0	0
RNA/ribosome metabolism/processing	XM_131249.1	0	0.304402	0.200143	0.509654	0	0	0	0	0.509838	0.191115	0	0.1081	0.427328	0	0	0	0	0	0	0	0	0	0	0	0.83871	0.73933	1.149234	0.982552	0.664896	0	0	0.550743	0.10028	0	0	0.799674	0.248241	0	0.157246	0.474566	0	0	0.017839	0.432288	0	0.484865	0.162804	0
RNA/ribosome metabolism/processing	XM_128489.1	0	0.157747	0.100575	0.360285	0	0.102523	0.296141	0	0.062205	0	0.072603	0.228757	0.319268	0	0	0	0	0	0.117416	0.053405	0.260778	0	0.109367	0.109474	0.584413	0.194521	1.045545	0.613441	0	0	0.062316	0.798353	0.156108	0	0	0.206304	0.363665	0	0.18445	0.232207	0	0	0	0	0	0	0	0
RNA/ribosome metabolism/processing	XM_124070.1	0	0.54679	0	0.229937	0.099191	0.540671	0.547986	0	0.297065	0	0.438005	0.287864	0.20575	0	0.063693	0	0	0	0.240137	0	0	0	0	0	0.525215	0.349966	1.416048	1.120196	0	0	0.402883	0.876927	0.157092	0	0	0.049161	0.224501	0	0	0.706172	0	0	0	0	0	0.484675	0	0
RNA/ribosome metabolism/processing	XM_134412.1	0	0	0	0.191069	0	0.139478	0	0	0.436533	0.16847	0	0.124022	0.277243	0	0	0	0	0	0.073073	0.099744	0.022403	0	0	0	0.366304	0.456508	1.778043	0.911014	0	0.145071	0.631674	1.066018	0.515162	0.190998	0	0.424904	0.067297	0	0	0.379681	0	0	0	0	0	1.053111	0.621767	0
RNA/ribosome metabolism/processing	XM_149909.1	0.047272	0	0	0.13432	0	0	0	0.011211	0.199527	0.219131	0.240547	0	0	0	0	0	0.071903	0	0.0719	0.594695	0	0	0	0	0.79475	0.343309	0.67918	0.489923	0.300641	0.757335	0	0.18245	0	0	0	0.114973	0.122805	0	0.25207	0.412225	0	0	0.231755	0	0	1.138426	0.039726	0
RNA/ribosome metabolism/processing	XM_127180.1	0	0	0.166841	0	0.23453	0	0.719608	0	0	0	0	0.284714	0	0	0	0.004135	0.297632	0.040858	0.464308	0.507813	0	0	0.018996	0.055047	1.309947	1.236978	0.514569	0.460898	0	1.384202	0	0	0	0	0	0.611336	0	0.973294	0.792252	0	0	0.110006	0.384967	0.192462	0	0.642513	0.175492	0
RNA/ribosome metabolism/processing	XM_134273.1	0.03658	0	1.305566	0.252215	0.11402	0	0	0	0.002272	0	0.004592	0.213911	0	0	0	0	0	0.317003	0.266651	0.226725	0.378353	0	0	0	0.901636	0.584181	0.565884	0.770573	0	0.114703	0.470635	0.157223	0.261963	0.30237	0	0	0.031117	0.24208	0.883178	0	0	0	0.599826	0	0	0	0.214156	0
RNA/ribosome metabolism/processing	XM_142063.1	0	0	0.470385	0.33511	0.153447	0	0	0	0.236531	1.032098	0	0.327569	0.017546	0.063592	0	0.739618	0.028771	0.22762	0	1.326013	0.650211	0.451131	0.117536	0.561348	0.691798	1.166935	0	0	0.045072	0.979807	0	0	0	0	1.170103	0	0	0	1.672163	0	0	0	0	1.141274	0.472762	0.363436	0	0.204238
RNA-nucleus import/export	XM_141354.1	0.49496	0	0.178974	0	0.108667	0	0.117712	0.143565	0.178412	0	0	0.309977	0	0	0	0	0	0	0	0	0	0	0	0.077307	1.860476	1.758998	1.972485	2.056823	0.97433	1.209643	1.378077	0.425343	0.317761	0	1.460897	0.436807	0	1.033777	0.147043	0.364147	0	0.828017	0	0	0	0	0.339385	0
RNA-nucleus import/export	XM_138531.1	0.046815	0	0.188385	0	0	0	0.352036	0.154354	0.256255	0.851474	0	0.060875	0	0	0	0	0	0	0	0	0	0	0	0	1.695789	1.494883	2.016201	2.188215	0.512196	0.778019	1.317911	0.504256	0.114276	0.100046	1.365178	0.439345	0	0.556146	0.582791	0	0	0.263289	0	0	0	0.011907	0.516923	0
RNA-nucleus import/export	XM_127907.1	0	0	0.059063	0	0.138322	0	0	0.129427	0.482578	0	0.253712	0.404999	0.253934	0	0.038436	0	0	0	0	0	0	0	0	0	1.575784	1.179756	1.354789	1.488164	0.214679	1.101426	1.213208	0.706708	0.310409	0	1.251828	0.44569	0	0.334632	0.260792	0	0	0	0	0.036422	0	0.304999	0.374573	0
RNA-nucleus import/export	XM_138117.1	0	0	0	0	0	0	0.01947	0.353708	0.155216	0	0	0.204803	0	0	0.061811	0	0.084213	0.150156	0.442436	0	0	0	0.093937	0	1.644215	1.27927	1.018068	1.7909	0.320675	1.165716	1.185195	0.292461	0	0.200003	1.139117	0	0	0.046612	0.262842	0	0	0	0	0.179087	0	0.57721	0.423076	0
RNA-nucleus import/export	XM_139798.1	0.606254	0	0.157278	0	0.130595	0	0	0	0.360656	0.191151	0	0.190186	0	0	0.030244	0	0.495198	0	0.263386	0	0	0	0.012101	0.00743	1.598619	1.172239	1.537076	1.676735	0.297368	0.960372	1.024511	0.448026	0	0	0.577182	0.058399	0	0.076252	0.262813	0	0	0	0	0	0	0.260526	0.509313	0
RNA-nucleus import/export	XM_124131.1	0.136467	0	0.299952	0	0.160672	0.124434	0.104844	0.299074	0.18945	0	0	0.570355	0	0	0.175678	0	0	0	0	0	0	0	0.084054	0.222216	1.329698	0.943668	1.122948	1.791105	0	0.780569	0.782388	0.578932	0.036317	0.094311	0.59827	0	0	0	0.17728	0	0	0	0	0	0	0.22356	0	0
RNA-nucleus import/export	XM_141812.1	0	0	0	0	0	0	0	0.658332	0.431682	0.266646	0	0.699756	0	0	0	0	0	0	0	0	0	0	0	0	2.263746	1.832779	1.175538	2.07847	0.706881	1.800129	1.300654	0.914596	0	0.281953	0.658741	0	0	0.730618	0.690224	0	0	0.000024	0.138931	0.184483	0	1.072328	0.585322	0
RNA-nucleus import/export	XM_132177.1	0.641539	0	0.122378	0	0.487782	0	0	0.584625	0.45067	0	0	0.142049	0	0	0	0	0	0	0	0	0	0	0	0	1.753798	1.33779	1.191144	1.779783	0.451308	1.070997	1.137076	0.51149	0	0.029483	0	0	0	0.576572	0.455588	0.087365	0	0	0	0.008169	0	0.599525	0.556836	0
RNA-nucleus import/export	XM_129463.1	0.520322	0	0.350099	0	0.62172	0	0	0.472086	0.721913	0.080299	0	0.204004	0	0	0	0	0.122952	0	0	0	0	0	0	0.29073	1.388682	1.22106	1.035469	1.367054	0.351957	0.885164	0.680728	0.717038	0	0.023435	0	0	0	0.271693	0.496008	0	0	0	0	0.147423	0	0.133841	0.32606	0
RNA-nucleus import/export	XM_139888.1	0.361377	0	0.603028	0	0.413072	0	0	0.709386	0.754582	0.768135	0	0.511078	0.069375	0	0.34362	0	0	0	0	0	0	0	0	0	2.195145	1.79091	1.492886	1.900098	0.552345	0.908481	1.293067	1.329659	0	0.604155	0	0.186861	0.228036	0.176081	0.823552	0	0	0	0	0.243642	0	0.539879	0.366644	0
RNA-nucleus import/export	XM_140148.1	0.251588	0	0.417975	0	0.190238	0	0.122902	0.20441	0.643256	0.267638	0	0.783952	0	0	0	0	0	0.04076	0	0	0.147918	0	0	0.356152	1.054808	1.157262	1.20767	1.481739	0.221377	1.11174	0.753701	0.522396	0	0.125148	0.087855	0.01667	0.214188	0	0.741561	0	0	0	0	0	0	0	0	0
RNA-nucleus import/export	XM_147073.1	0.660554	0	0.256407	0.053619	0.143695	0.069969	0.060791	0	0.384628	0.46623	0	0.428244	0	0	0	0	0.033649	0	0	0	0	0	0	0.124188	1.138195	1.049488	1.248715	1.593075	0.071862	0.770896	0.837743	0.723574	0	0	0.227517	0	0.294568	0.074692	0.590686	0	0	0	0	0	0	0.225565	0.031754	0
RNA-nucleus import/export	XM_148128.1	0.442852	0	0.727575	0	0.0658	0	0	0	0.294409	0.189047	0	0.340345	0	0	0	0	0.149036	0	0.207208	0	0	0	0	0.483589	1.356841	1.240273	1.650047	1.863638	0.75104	1.053981	1.084821	0.594749	0.158097	0.537089	0	0.090125	0	0.55733	1.016882	0.308065	0	0	0	0.52498	0	0.535269	0	0
protein folding/viral replication	XM_144098.1	0.738546	0.0723	0.671822	0	0.438092	0	0.137214	0	0.241704	0.246097	0	0.360862	0	0.67421	0.080404	0	0.053038	0.496024	0	0	0.298167	0.02065	0	1.307208	0.505208	0.748401	0.901432	0.87444	0.08578	0.517408	0.553222	0	0	0	0	0.058401	0	0.314141	0.156589	0	0	0	0	0.079263	0	0	0	0
protein folding/viral replication	XM_142267.1	0.833047	0	0.356562	0	0.057781	0	0.502411	0.505357	0.004629	0	0	0.206914	0.043945	0	0.391259	0	0.372839	0.556271	0.201959	0	0.048538	0	0	0.771133	1.069661	1.12863	0.656989	0.653795	0.258751	0	0.941091	0.402943	0	0	1.037004	0.146577	0.218693	0.517729	0.524869	0	0	0.028535	0	0	0	0	0	0
protein folding/viral replication	XM_134848.1	1.063175	0.42515	0.045439	0.035804	0	0	0	0.114001	0	0.072329	0	0	0	0	0.005272	0	0.574948	0.288011	0.647261	0.081297	0.049735	0	0	0.393897	0.259897	0.595332	0.481606	0.536487	0.328473	0.493633	0.587379	0.684922	0	0	0.517467	0	0	0.4442	0.490022	0.017305	0	0	0	0.057306	0	0	0	0
protein folding/viral replication	XM_147964.1	0.811404	0.012227	0.407078	0	0.007179	0	0	0	0	0	0	0.06912	0	0.167436	0.214303	0	0	0.109344	0.18394	0	0	0	0.07337	0.799369	0.648502	0.589672	0.807987	1.061306	0	0.667903	1.229029	0.336256	0	0	0	0.111628	0	0.026039	0.084378	0	0	0	0	0.143386	0	0.300767	0.548767	0
protein folding/viral replication	XM_131128.1	0.185876	0	0.225634	0.15729	0	0	0	0	0	0	0	0	0	0	0	0	0	0	0.562146	0	0	0	0.376902	1.153458	1.243063	1.080271	1.308056	1.525652	0.87373	1.281849	1.414623	1.236148	0.367758	0.191123	0	0.35283	0	0	0.53959	0.446174	0	0	0.184534	0	0	0.504999	0.233271	0.147927
protein folding/viral replication	XM_126917.1	0.66054	0	0.867903	0	0.24342	0	0	0	0.353752	0.387422	0	0.380861	0	0	0	0	0	0	0	0	0	0	0	0.490672	1.120773	0.978253	1.045169	1.714871	0.485382	0.871897	0.908734	0.71074	0.045946	0.602284	0	0	0.038431	0.488196	1.052658	0.397949	0	0.174461	0	0.263744	0	0.000835	0	0
protein folding/viral replication	XM_132146.1	0.730408	0	0.545826	0	0.192365	0.393747	0.272579	0	0.382039	0.148899	0	0.188582	0	0	0.08844	0	0.196841	0	0	0	0	0	0	0.273378	0.997634	0.783994	0.747152	1.198383	0.196461	0.914112	0.381733	0.439421	0	0.156597	0	0	0	0.137429	0.332534	0	0	0	0	0.160875	0	0.201569	0	0
protein folding/viral replication	XM_127478.1	1.172195	0	0.654579	0	0.424721	0.473549	0.129248	0	0.369631	0	0.310518	0.517664	0	0	0	0	0.717036	0.007038	0.491404	0	0	0	0	0.314813	0.999784	1.003496	0.949915	1.650303	0	0.540366	0.927763	0.514817	0	0	0.357542	0	0	0.011036	0.415882	0.456055	0	0	0.247653	0	0	0.048818	0.011282	0
protein folding/viral replication	XM_123273.1	1.029291	0	0.32764	0	0.419127	0	0.288842	0.17021	0.035541	0	0	0.535317	0	0	0	0	0.468904	0	0.283689	0	0.035696	0	0	0.030936	0.778042	0.87548	1.288525	1.310464	0.202197	0.698109	1.185211	0.5614	0	0	0.323102	0	0	0.372118	0.562741	0.386615	0	0	0.41117	0	0	0	0.331227	0
protein folding/viral replication	XM_133796.1	0.752526	0	0.01809	0	0	0	0.145468	0.039017	0.136194	0	0	0.322519	0	0	0.154507	0	0	0	0	0	0	0	0	0	0.86191	1.083408	1.297552	1.275824	0.44825	0.760876	1.31384	0.276667	0	0	0.614299	0	0	0.531497	0.379359	0.630012	0	0	0.672151	0	0	0.035418	0.60543	0
protein folding/viral replication	XM_139798.1	0.606254	0	0.157278	0	0.130595	0	0	0	0.360656	0.191151	0	0.190186	0	0	0.030244	0	0.495198	0	0.263386	0	0	0	0.012101	0.00743	1.598619	1.172239	1.537076	1.676735	0.297368	0.960372	1.024511	0.448026	0	0	0.577182	0.058399	0	0.076252	0.262813	0	0	0	0	0	0	0.260526	0.509313	0
protein folding/viral replication	XM_132177.1	0.641539	0	0.122378	0	0.487782	0	0	0.584625	0.45067	0	0	0.142049	0	0	0	0	0	0	0	0	0	0	0	0	1.753798	1.33779	1.191144	1.779783	0.451308	1.070997	1.137076	0.51149	0	0.029483	0	0	0	0.576572	0.455588	0.087365	0	0	0	0.008169	0	0.599525	0.556836	0
protein folding/viral replication	XM_126976.1	1.173276	0	0.339742	0.015339	0.325068	0	0	0.391037	0.321475	0.327277	0	0.235463	0	0	0.053675	0	0	0	0	0	0	0.047005	0	0.137063	1.188873	0.958623	1.15153	1.239669	0.33883	0.514316	1.002408	0.374299	0.175706	0.28727	0.793743	0.095506	0	0.743848	0.56544	0.153399	0	0.435628	0.14485	0.034234	0	0.471686	0.496615	0
protein folding/viral replication	XM_149860.1	1.270061	0	0.213377	0	0.505245	0	0.514151	0.546648	0	0.139012	0	0.451167	0.244682	0.034308	0.017541	0	0	0	0	0	0	0	0	0	1.584483	1.0375	0.955149	1.544478	0	0.709026	1.103859	0.142797	0	0.393955	1.307299	0	0	0.816825	0.852195	0.653501	0	0.063315	0	0	0	0.584323	0.669666	0
protein folding/viral replication	XM_123939.1	0	0	0	0	0	0	0	0	0	0	0	0.11569	0.486577	0	0.190607	0	0	0	0.025805	0	0	0	0	0.966885	1.326058	1.178221	1.264594	1.260241	0.267167	0.969761	0.847766	0.790217	0.262683	0	1.411459	0.233157	0	0.568237	0.39464	0	0	0.147193	0.156417	0.12247	0	0.437536	0.564896	0
protein folding/viral replication	XM_141354.1	0.49496	0	0.178974	0	0.108667	0	0.117712	0.143565	0.178412	0	0	0.309977	0	0	0	0	0	0	0	0	0	0	0	0.077307	1.860476	1.758998	1.972485	2.056823	0.97433	1.209643	1.378077	0.425343	0.317761	0	1.460897	0.436807	0	1.033777	0.147043	0.364147	0	0.828017	0	0	0	0	0.339385	0
protein folding/viral replication	XM_129572.1	0	0	0.380512	0	0	0	0.002453	0.119704	0.265661	0	0.143664	0	0	0	0.583246	0	0	0	0.493937	0	0	0.360297	0	0.375494	1.353805	1.601125	1.402646	0.488613	0.210522	0.946414	0.97316	0.278002	0.194328	0	0.020558	0	0	0.344269	0	0.734662	0	0.568315	0.038083	0.206318	0	0	0.393219	0
protein folding/viral replication	XM_130974.1	0	0	0.539553	0	0.223033	0	0.738385	0.061424	0	0	0	0.149624	0.492236	0.006074	0.025128	0	0	0	0	0	0	0	0	0	0.613957	0.554014	1.130418	0.918284	0	0	1.559562	1.240253	0.543636	0.437509	0	0.937782	0.717767	0.271274	0.459021	0	0	0.407395	1.09641	0.864786	0	0.883229	0.400211	0
chromatin modification	XM_134979.1	0	0	0.122987	0.612572	0	0	0	0	0.181958	0.161279	0	0	0.328995	0	0.468792	0	0	0	0	0	0	0	0	0.402735	1.609799	1.395246	1.061659	1.374415	0	0.998277	0	0.029593	0.183428	0	2.068162	0.712204	0.289557	1.887316	1.742296	0	0	0	0	0.310935	0	0.617782	0.315751	0
chromatin modification	XM_130197.1	0	0	0	0	0.157195	0	0	0.100087	0.093752	0	0	0.153657	0.273333	0	0.091148	0	0	0	0	0	0	0	0	0	1.331125	1.075805	0.756963	1.301774	0.060371	0.040818	0.450534	0.639884	0.314887	0	0.596421	0.095229	0	0.750061	0.338316	0.838688	0	0.10947	0	0	0	0.219784	0.367227	0
chromatin modification	XM_131421.1	0	0	0.102841	0	0	0.005399	0	0.14919	0	0	0	0.274221	0.241529	0	0	0	0	0	0	0	0	0	0	0.074419	1.290143	0.760461	1.023734	1.323148	0	0.204819	0.446726	0.697123	0.077251	0	0	0.422193	0.363072	0.483681	0.629879	0.254955	0	0.516604	0	0.227288	0	0.34316	0.260424	0
chromatin modification	XM_131604.1	0.4984	0.059002	0.020441	0.176757	0	0	0	0.02401	0	0	0	0.178219	0.009288	0	0	0	0.330216	0	0.039353	0.158543	0	0	0	0.012431	1.441156	1.269199	1.543139	1.513112	0.344173	0.470696	0.564417	0.673762	0	0.131018	0.074791	0	0	0.7464	0.601103	0.343097	0.021378	0.11894	0	0.251843	0	0.361244	0.226532	0
chromatin modification	XM_131578.1	0	0.470668	0.513177	0	0	0.220877	0	0	0	0	0	0	0	0	0.557706	0.542516	0	0.425549	0.630004	0.149686	0.602321	0	0.013131	0	1.287799	1.207669	1.462403	1.608177	0.250515	0.025916	0.291404	1.505392	0.244986	1.119907	0	0	0	0	0.331547	0	0	0	0	0.65269	0	0.305666	0.384643	0
mRNA processing/splicing	XM_129618.1	0	0	0.063414	0	0	0	0	0	0.226376	0.342683	0	0.436492	0	0	0	0	0.050157	0	0.395971	0.227983	0.027541	0	0	0.074382	1.31667	1.12796	1.167836	1.323984	0	0.756118	0.756136	0.735815	0	0.196918	0.30497	0	0.091753	0.335437	0.683013	0.326415	0	0	0	0	0	1.30563	0.569814	0
mRNA processing/splicing	XM_124599.1	0	0	0	0.189325	0.069617	0	0	0	0.038186	0	0.04159	0.314043	0.279555	0	0	0	0	0	0.067584	0	0	0	0	0	1.388857	0.866954	1.060927	1.278979	0	0.029959	0.275602	0.830224	0.37355	0	0	0.089951	0.045906	0.474552	0.358628	0.625422	0	0	0	0	0	0.95148	0.354784	0
mRNA processing/splicing	XM_131604.1	0.4984	0.059002	0.020441	0.176757	0	0	0	0.02401	0	0	0	0.178219	0.009288	0	0	0	0.330216	0	0.039353	0.158543	0	0	0	0.012431	1.441156	1.269199	1.543139	1.513112	0.344173	0.470696	0.564417	0.673762	0	0.131018	0.074791	0	0	0.7464	0.601103	0.343097	0.021378	0.11894	0	0.251843	0	0.361244	0.226532	0
mRNA processing/splicing	XM_134906.1	0	0.155919	0	0.637619	0	0	0	0	0.307642	0.225934	0.025702	0.061171	0.168679	0	0	0	0	0	0	0	0	0	0.032347	0.105609	0.831156	0.805673	1.041262	0.922607	0	0.362593	0.195219	0.534281	0.372143	0	0	0.350987	0	0.246064	0.281946	0.755362	0	0	0	0	0	0.16167	0.045419	0
mRNA processing/splicing	XM_130554.1	0	0	0	0.888032	0.042338	0.332254	0.057278	0	0.299832	0.18397	0	0.307354	0.407557	0	0	0	0	0	0	0	0.177369	0	0	0	1.391205	0.573837	1.145198	1.19703	0	0	0.330871	0.597575	0.011128	0	0	0	0.073349	0	0.543816	0.265641	0	0	0	0.203933	0	0	0.322127	0
chromosome org./DNA packaging	XM_141690.1	0.388797	0	0.312465	0.093685	0.207076	0	0.210761	1.086667	0.823185	0.614624	0	0.553167	0.370495	0	0.033658	0	0	0	0	0	0	0	0	0	1.467793	1.437897	1.43087	0.365879	1.05374	0.209497	0	0	0	0	0	0	0	0.956672	0.720443	0.243968	0	0.409983	0	0.727968	0	0	0.704458	0.178227
chromosome org./DNA packaging	XM_134979.1	0	0	0.122987	0.612572	0	0	0	0	0.181958	0.161279	0	0	0.328995	0	0.468792	0	0	0	0	0	0	0	0	0.402735	1.609799	1.395246	1.061659	1.374415	0	0.998277	0	0.029593	0.183428	0	2.068162	0.712204	0.289557	1.887316	1.742296	0	0	0	0	0.310935	0	0.617782	0.315751	0
chromosome org./DNA packaging	XM_130200.1	0	0.121008	0.250807	0.238849	0	0	0	0	0.230138	0	0	0.095869	0	0	0	0	0	0	0	0	0	0	0	0	1.130846	1.105894	0.344387	0.871416	0.457603	0.530115	0	0.135136	0.117186	0.270727	0.953132	0.034188	0	0.892537	0.906297	0	0	0	0	0.123948	0.272458	0.83433	1.188482	0.719655
chromosome org./DNA packaging	XM_127633.1	0	0	0	0.253176	0	0	0.108492	0.045809	0	0	0.197919	0	0.000659	0	0.119268	0	0	0	0	0.000729	0	0	0	0.002362	1.073751	0.907088	0.555884	0.609833	0	0	0.013211	0.161613	0.576367	0.19868	0	0.097952	0	0.529285	0.212421	0	0	0	0.224933	0.474924	0	0.680623	0.909935	0
chromosome org./DNA packaging	XM_142078.1	0.386834	0	0	0.389466	0	0.09485	0.499028	0.773521	0	0	0.028729	0	0	0	0.639258	0	0	0	0.334016	0	0	0	0	0	2.426955	2.002434	0.811224	1.749661	0.805202	0.085694	0.493189	0	0.551361	0.752068	0.138903	0.225094	0	1.281505	0	0	0	0.512622	0	0	0	0.8275	1.600429	0
chromosome org./DNA packaging	XM_146073.1	0.311914	0	0	0.159634	0.395106	0	0.225147	0.87902	0	0.237197	0.196825	0.689252	0	0	0.724463	0	0	0	0	0	0	0	0	0.069662	2.193776	1.847605	1.75452	1.090444	0.884338	0.095066	0	0	0.729645	0.813789	0	0.513677	0	1.25557	0.83706	0	0	0.281257	0	0	0	0.205545	0.564556	0
chromosome org./DNA packaging	XM_143833.1	0.13054	0	0	0.199832	0	0	0	0.541128	0.160183	0.439668	0	0.035289	0.060099	0	0.479266	0	0	0	0	0	0	0.022273	0.261928	0.014194	1.73859	1.308108	1.939444	1.174308	1.08361	0.323371	0.441274	0	0	0.37844	0	0.63199	0	0.912128	0.702351	0	0	0.208248	0	0	0	0	0.507791	0.055327
chromosome org./DNA packaging	XM_134538.1	0.11995	0.094711	0	0.537492	0.058914	0.20926	0	0	0.008998	0.258456	0	0	0	0	0.296595	0	0.087866	0	0.342153	0	0	0	0	0	1.564254	0.42183	0.509352	0.704912	0.115522	0.334821	0	0.231005	0	0	0	0	0.200047	0.672351	0.310471	0	0	0	0.158338	0	0	0.177304	0.255587	0
chromosome org./DNA packaging	XM_127917.1	0	0	0.018271	0.415501	0.150821	0.246898	0	0	0.023544	0.311672	0	0	0	0	0.358436	0	0.16302	0	0.490036	0	0	0	0	0	1.952193	0.52052	0.873171	0.827532	0.265022	0.424688	0.167701	0.118054	0	0.250089	0	0	0	0.813411	0.077319	0.115465	0	0.030255	0	0	0	0.46803	0.216534	0
chromosome org./DNA packaging	XM_131668.1	0	0	0	0	0	0	0	0	0.289316	0.384762	0	0	0	0	0	0	1.394106	0	0	0	0.013075	0	0	0	2.678915	1.551211	1.642683	1.990425	0.810296	1.226862	0.576795	0.655794	0.143822	0.284287	0.867366	0	0	1.437329	0.338427	0.641878	0	1.552368	0	0	0.434117	1.736154	2.203245	0.813676
chromosome org./DNA packaging	XM_126678.1	0.719035	0	0	0	0	0	0	0	1.093499	1.051619	0	0.078085	0	0	0	0	0	0	0	0	0	1.457791	0	0	2.374865	1.910364	2.011788	2.171807	0.684186	1.628883	1.162128	1.52456	0.159463	0	1.355526	0	0	0.900373	0.39825	0.488858	0	0	0	0	0.798983	2.230655	2.432704	1.150349
chromosome org./DNA packaging	XM_135231.1	0	0	0	0	0	0	0	0	0.281527	0	0	0.131953	0	0	0	0	0	0	0.487588	0	0	0	0	0	2.498135	1.910358	1.932577	2.37683	0.902566	0.879624	1.126798	0.815411	0.341684	0.075624	1.730632	0.561204	0	0.600418	0	0.817819	0	0.283295	0.134067	0	0.905572	1.562536	2.335431	1.181848
chromosome org./DNA packaging	XM_130917.1	0	0	0.009892	0	0	0	0	0	0.303045	0	0	0	0.217814	0	0	0	0	0	0	0.455476	0	0.391689	0	0	1.676517	1.206097	1.628893	0.977737	1.121897	1.04657	0.354203	0.386876	0.79446	0.26355	1.314895	0.711957	0	0.228829	0	0.154967	0	0	0	0	0.500745	1.422648	1.317593	0.466448
chromosome org./DNA packaging	XM_129245.1	0	0	0	0	0	0	0	0	0.338561	0.455087	0	0.184973	0	0	0	0	0	0	0	0	0	0	0	0	2.519759	1.761867	1.86998	1.908318	0.673796	2.092016	1.497284	0.779504	0.692236	0.200531	1.174601	0.18034	0	0.622085	0.852921	0.971797	0	0.459293	0	0	0.603082	1.432807	1.333682	0.419609
chromosome org./DNA packaging	XM_139216.1	0	0	0	0.003294	0	0	0	0	0.285349	0.321146	0	0	0	0	0.006192	0	0.082819	0	0	0	0	0	0	0	2.557824	1.886718	1.927678	1.801824	0.756177	1.463561	1.346573	0.578421	0.37008	0.172608	1.569847	0.783648	0	0.699282	0.840265	0.819118	0	0	0	0.154822	0.19302	1.467109	1.678704	0.200401
chromosome org./DNA packaging	XM_132796.1	0	0	0	0	0	0	0	0	0.42612	0.24035	0	0	0.13455	0	0	0	0.202248	0	0	0	0	0	0	0	1.873929	0.824564	1.137895	1.660486	0.468562	1.681022	0.526754	0.621119	0	0	0.643342	0.213239	0.106092	0.246754	0.59956	0.319793	0	0	0	0	0.236941	0.671716	1.359675	0.574008
chromosome org./DNA packaging	XM_135105.1	0	0	0	0.157231	0	0	0	0.212386	0.377009	0.418634	0	0	0	0	0	0	0	0	0	0	0	0	0	0	1.71345	1.277086	1.095696	1.147852	0.580015	0.982119	0.677071	0.60602	0.483043	0.058328	0.084063	0.202991	0.02682	0.434027	0.426843	0.729813	0	0	0	0	0	0.974908	1.52543	0
chromosome org./DNA packaging	XM_126921.1	0.14101	0	0	0	0	0	0.764847	0	0.374072	0	0	0.198231	0	0	0	0	0	0	0.140387	0	0	0	0	0	1.849287	1.422541	1.030919	1.620415	0.30233	0.636887	0.998605	1.191396	0	0	0.291003	0.153552	0	0.979134	0.596066	0.43039	0	0	0	0	0	0.392869	1.276482	0.058369
chromosome org./DNA packaging	XM_128078.1	0	0	0	0.280355	0	0.039105	0.50037	0	0.304445	0	0	0.010122	0.002812	0	0	0	0	0	0.009068	0	0	0	0	0	1.860336	1.012621	1.027292	1.357189	0	0.270374	0.467425	1.241337	0	0.200175	0	0.09841	0.004104	0.732409	0.683344	0.264004	0	0	0	0	0	0.595257	0.932375	0.043228
chromosome org./DNA packaging	XM_124599.1	0	0	0	0.189325	0.069617	0	0	0	0.038186	0	0.04159	0.314043	0.279555	0	0	0	0	0	0.067584	0	0	0	0	0	1.388857	0.866954	1.060927	1.278979	0	0.029959	0.275602	0.830224	0.37355	0	0	0.089951	0.045906	0.474552	0.358628	0.625422	0	0	0	0	0	0.95148	0.354784	0
chromosome org./DNA packaging	XM_128593.1	0.027627	0	0	0.017607	0.04903	0	0.133898	0.34958	0.122019	0.086418	0	0.092126	0	0	0	0	0	0	0.082803	0	0	0	0	0	1.388549	1.100109	0.802462	1.211316	0.018282	0.327625	0.250227	0.530208	0	0	0.027716	0	0	0.067821	0.175601	0.087711	0	0	0.225917	0	0	1.250693	0.54056	0
chromosome org./DNA packaging	XM_139555.1	0.282641	0	0	0	0.145455	0	0.089172	0	0.478497	0.398943	0	0.421474	0	0	0	0	0.026292	0	0.269244	0.14542	0	0	0	0.008655	1.434724	1.107094	1.377436	1.681773	0.560618	0	0.449232	0.4613	0.052304	0	0.162227	0	0	0.218518	0.649783	0	0	0	0.124727	0	0	1.755794	1.505428	0
chromosome org./DNA packaging	XM_145079.1	0.530279	0	0	0	0	0	0	0.357625	0.265995	0.519139	0	0.389872	0.028483	0	0.224825	0	0.111396	0	0.411519	0	0	0	0	0	1.838819	1.374083	1.365638	1.607521	1.044893	0.222602	0.995717	0	0	0	0.212065	0.098005	0	0.715007	0.564749	0.068878	0	0	0	0.087698	0	1.358584	1.707055	0
chromosome org./DNA packaging	XM_137704.1	0.257154	0	0	0.115906	0.078565	0	0.098322	0.139747	0.232696	0.46522	0	0.243577	0	0	0	0	0.15049	0	0.408219	0	0	0	0	0	1.569277	1.07267	1.101054	1.501252	0.824708	0.005064	0.935268	0.318327	0	0	0.250757	0	0	0.408953	0.600153	0	0	0	0	0	0	1.196411	1.46766	0
chromosome org./DNA packaging	XM_145046.1	0.208537	0	0	0	0.207762	0	0.059254	0.231055	0.310512	0.655409	0	0.566154	0	0	0.089542	0	0.203173	0	0.318073	0	0	0	0	0.211486	1.730163	1.076233	1.364193	1.470659	0.869111	0	0.680268	0.199064	0	0.050125	0	0	0	0.427143	0.757468	0	0	0	0	0.135422	0	1.309208	1.341866	0
chromosome org./DNA packaging	XM_137158.1	0	0	0.051151	0	0.026108	0	0.018488	0.337361	0.518156	0.398402	0	0.598111	0.321861	0	0	0	0.153057	0	0.326099	0	0	0	0	0.088892	1.97451	1.050137	1.581362	1.451355	0.923907	0.254107	0.59195	0.401419	0	0.078704	0	0	0	0.616336	0.918854	0	0	0	0	0	0	1.036426	1.326814	0
chromosome org./DNA packaging	XM_141530.1	0.143238	0	0	0	0.211485	0	0.136217	0.189683	0.218438	0.556788	0	0.496274	0	0.000751	0	0	0	0	0.155952	0	0	0	0	0.130558	1.723023	1.065432	1.198518	1.504183	0.764059	0.278358	0.709681	0.105384	0	0.162059	0.270295	0	0	0.394968	0.783629	0	0	0	0	0	0	0.794673	1.130086	0
chromosome org./DNA packaging	XM_137927.1	0.026178	0	0.126176	0	0.154252	0	0.164049	0	0.513667	0.609461	0	0.625764	0.236657	0	0	0	0	0.038624	0	0	0	0	0	0.089603	1.508086	0.828794	1.496369	1.698047	0.720436	0.040016	0.730786	0.350344	0	0.130423	0.055856	0	0	0.223349	0.747383	0	0	0	0	0.012086	0	0.453674	0.683023	0
chromosome org./DNA packaging	XM_145195.1	0.228878	0	0.066576	0	0.33985	0	0.111753	0	0.554703	0.842135	0	0.722274	0.003257	0.124456	0	0	0	0.086235	0	0	0.041225	0	0	0.289368	1.57192	1.155567	1.326632	1.378471	0.411342	0	0.473688	0.451455	0	0.200183	0.070336	0	0	0.427157	0.947595	0	0	0	0	0	0	0.284454	0.628884	0
chromosome org./DNA packaging	XM_146670.1	0.256847	0	0	0.074692	0.411441	0	0.231417	0.036698	0.644642	0.720347	0	0.636544	0	0	0	0	0	0	0.08336	0	0	0	0	0.236532	1.447489	1.286314	1.227361	1.680099	0.593668	0	0.434675	0.584921	0.036813	0.235587	0	0	0	0.347655	0.749147	0	0	0	0	0.071669	0	1.086664	0.89027	0
chromosome org./DNA packaging	XM_126214.1	0	0	0	0.351213	0.066367	0	0	0	0.793246	0.688147	0	0.822878	0.415251	0	0	0	0	0	0	0	0	0	0	0	3.964527	3.193074	3.273679	3.987265	2.008801	2.154756	2.067147	1.683331	0.815155	0.880748	0	0	0.657146	0	0.486253	0	0	0	0	0.655259	0.057637	1.911374	2.096071	0.233811
chromosome org./DNA packaging	XM_130053.1	0	0	0	0	0.118239	0	0	0	0.780034	0.70197	0	0.311451	0	0	0	0.370847	0	0	0	0	0	0.040037	0	0	1.993193	1.50125	1.907689	2.396797	0.853384	1.213496	0.975418	0.354349	0.159066	0	0	0	0	0	0.197028	1.237821	0.123446	0	0	0.016538	0.084446	0.907512	0.953612	0.040144
chromosome org./DNA packaging	XM_130258.1	0	0	0	0	0	0	0	0.307638	1.058451	0.594625	0	1.009715	0.629393	0	0.415462	0.013454	0	0	0	0	0	0	0	0	2.681413	2.422517	2.297512	2.888117	1.397214	1.995726	1.497156	0.651328	1.05085	0	0	0	0	1.247725	1.661586	1.609149	0	0	0	0	0	1.711171	1.999607	0.726568
chromosome org./DNA packaging	XM_148415.1	0	0	0	0	0	0	0	0.24273	0.998827	0.359576	0.065755	0.778975	0.569447	0	0.173397	0	0	0	0	0	0	0	0	0	2.675546	2.137392	2.279763	2.926992	1.108695	1.673094	1.222545	0.598975	0.648831	0	0	0	0	1.194394	1.545228	0.486391	0	0	0	0	0	0.830031	1.275573	0.764309
chromosome org./DNA packaging	XM_147351.1	0.325093	0	0.114013	0.027514	0	0	0	0.257696	0.147448	0.093315	0	0.081746	0	0	0	0	0	0	0.012036	0	0	0	0	0	1.663042	1.233005	0.962497	1.35841	0.77202	0.603233	0.423949	0.008841	0	0.137524	0.098857	0	0	0.629944	0.707959	0.633336	0	0	0.009266	0	0	0.29794	0.818897	0
chromosome org./DNA packaging	XM_148419.1	0	0.210757	0	0	0	0	0	0	0.270541	0	0	0	0	0	0	0	0.170489	0.344489	0.039348	0.18538	0.584178	0.373286	0.360095	0	2.522567	1.814264	2.175374	2.192152	0.962843	0.705851	0	0	0	0.112495	0	0	0.123729	0	0	0.497925	0	0	0.117688	0	0.184912	1.500932	1.519811	0.537129
chromosome org./DNA packaging	XM_127611.1	0	0	0.386927	0.194092	0	0	0.359851	0	0.783269	0.213427	0	0.081342	0	0	0	0	0	0	0	0.124026	0	0	0	0	1.553218	1.095602	1.275417	1.367724	0.58463	0	0.237015	0.308513	0.002581	0	0	0	0	0	0.247074	0.45145	0	0	0.234205	0.177386	0.083889	1.45508	1.133001	0.087931
chromosome org./DNA packaging	XM_122096.1	0	0	0.227425	0	0	0	0	0.283962	0.119817	0	0.016088	0.050652	0.097592	0	0.239536	0	0	0	0	0	0	0	0	0	1.549517	1.309211	1.751686	1.862965	0.095885	0	0.902122	0	0.823593	0.312896	0	0.51119	0	0.305835	0.033808	0.066022	0	0	0.098064	0	0	0.83946	1.283968	0
chromosome org./DNA packaging	XM_146695.1	0.691707	0	0	0.080993	0	0	0	0.139579	0	0	0	0	0	0	0.863533	0	0	0	0	0.013452	0	0	0	0	2.737207	2.716224	2.419639	2.464558	1.75503	0.489632	1.857492	0.182228	0.887534	0.628756	0	0.926796	0	0.498561	0.112991	0	0	0.082458	0	0	0	2.219768	2.285043	0.096595
chromosome org./DNA packaging	XM_138864.1	0.305026	0	0.240121	0	0	0.255785	0	0	0.427972	0.541267	0	0	0	0	0.058955	0	0	0	0	0	0	0	0	0	2.17335	2.077912	1.866396	2.156826	1.399323	0.060259	1.260543	1.244982	0	0.528747	0	0.34136	0.167557	0	0.597535	0	0	0	0	0.712581	0.521025	1.78952	2.071694	0.991272
chromosome org./DNA packaging	XM_139420.1	0	0	0	0.060599	0	0.169732	0	0	0.009683	0.360268	0	0.217792	0	0	0.208292	0	0	0	0	0	0	0	0	0	2.09026	2.13854	2.015374	1.909101	1.462783	0.089005	1.025932	1.131442	0	0.374477	0	0.293096	0.119171	0	0.590096	0	0	0	0	0.412425	0.273835	2.285866	2.043193	0.628155
chromosome org./DNA packaging	XM_123255.1	0	0.092052	0	0.456088	0	0	0.089708	0	0.051998	0.047142	0	0	0	0	0	0	0	0	0	0	0	0	0	0	2.509429	1.051789	1.949876	2.003149	1.200032	0.632077	1.154732	0.736522	0.59562	0.351422	0.046439	0	0	0	0.151465	0.538173	0	0	0	0	0.212034	2.123381	1.740335	0.793817
chromosome org./DNA packaging	XM_127865.1	0.112746	0.025757	0	0.054533	0	0.097484	0.050253	0	0.156031	0.191754	0	0	0	0	0	0	0	0	0	0	0.118134	0.385871	0	0	1.759815	0.890282	1.556787	1.579597	0.283739	0.556257	0.782884	0.840369	0.160551	0.165625	0.031771	0.364843	0	0.328223	0.526885	0.067481	0	0.071276	0.249788	0	0.168074	1.17949	1.601129	0.470253
chromosome org./DNA packaging	XM_141329.1	0	0	0.318021	0	0.050909	0	0	0	0	0	0	0	0.136078	0.269502	0	0.010054	0	0	0	0	0	0	0	0	1.538754	0.596773	1.494006	1.962945	0.852557	1.210246	0.853959	0.545528	0.387236	0.342426	0	0	0	0	0.418848	0	0	0	0.135463	0	0.823267	1.46795	1.929667	0.664686
chromosome org./DNA packaging	XM_129484.1	0	0	0	0	0.223101	0	0.318982	0	0	0.339457	0	0.204128	0	0.296519	0	0	0	0	0.074343	0	0	0	0.21077	0	0.981322	0.569552	1.260954	1.635795	0.594689	0.906922	0.968653	1.297384	0	0.227892	0.971055	0.002037	0	0.257201	0.169447	0	0	0	0	0	0.255297	1.04478	0.907868	0.274671
chromosome org./DNA packaging	XM_143499.1	0	0	0	0	0	0	0	0	0	0.174301	0	0.112645	0	0	0.254177	0	0	0.178279	0.499764	0.155321	0.125498	0	0.016646	0	1.016274	1.102507	1.033813	2.184573	0	0.961637	1.014603	0.290575	0	0	0.175335	0.226086	0	0.339848	0.371028	0	0	0	0.056733	0	0	0.6332	0.721286	0
chromosome org./DNA packaging	XM_131485.1	0	0	0.3365	0	0	0	0	0	0.401704	0.326865	0	0	0.301665	0	0	0	0	0	0	0	0	0	0	0.477457	1.578629	0.641242	1.165828	1.410408	0.088011	0.620874	0.251682	0.775167	0.160575	0.043932	0	0.538222	0.006848	0	0	0	0	0	0	0.547271	0.392351	0.352321	0.662404	0.340691
chromosome org./DNA packaging	XM_131720.1	0	0	0.221171	0	0.041386	0	0.077428	0	0.060646	0.316849	0	0.030985	0	0	0	0.295242	0	0.236704	0	0	0	0	0.1489	0	1.455423	0.451864	0.918257	1.628475	0.316254	0.830996	0.565933	0.98012	0	0.001157	0	0	0	0	0.49296	0.463084	0	0	0	0	0.632673	0.562913	0.196795	0.25171
chromosome org./DNA packaging	XM_135548.1	0	1.509911	0	0	0	0	0	0	0.684845	0.761624	0	0	0	0	0	0	0	0	0	0	0	0.323588	0	0.173602	1.380803	0.724355	1.384435	1.413936	0.254099	0.775285	0.675704	0.996513	0.15445	0.116569	0	0.267687	0.077865	0.513765	0.535019	0	0.461481	0	0	0.304385	0	0.931493	1.276041	0.460101
chromosome org./DNA packaging	XM_135497.1	0	0	0.352415	0	0	0	0	0	0	0	0	0	0	0	0.437394	0	0	0.155268	0.363327	0	0.145151	0	0.051796	0.45874	1.579943	0.611593	1.23012	1.104169	0.198499	1.698095	0.449803	0.289538	0.314111	0.558863	0	0	0	0.773926	0.456912	0	0	0	0	0.46926	0	0.088089	1.250431	0
chromosome org./DNA packaging	XM_136604.1	0	0	0.016455	0	0	0	0	0	0.166423	0	0	0.064778	0.096916	0.055913	0	0	0	0.358062	0	0	0.793728	0.137469	0	0.794989	1.309121	0.70607	1.268682	1.612175	0.496771	1.588221	0.845249	0.140165	0.037937	0	0	0.306948	0.137538	0.265712	0	0	0	0.110642	0	0.626864	0.154104	0	0.325202	0
chromosome org./DNA packaging	XM_136701.1	0	0	0	0	0	0	0.055491	0.268727	0.387701	0	0	0	0	0	0.092439	0	0	0	0.070537	0.113995	0	0	0	0	1.695413	0.658986	1.274498	2.004738	1.030094	2.086181	1.084526	0.300145	0.307136	0.540208	0.378882	0	0	0.204604	0.120165	0.170697	0	0	0	0	0	0.857778	1.089744	0
chromosome org./DNA packaging	XM_122788.1	0	0	0	0.263866	0	0	0	0	0.609927	0.316497	0	0.171896	0	0	0	0	0	0	0	0	0	0	0	0	2.397649	1.104083	1.632639	2.191967	1.055	2.223569	0.679945	0.778075	0.83192	0.90242	0	0.097915	0.152117	0.2095	0.309376	0.550716	0	0	0	0.026304	0.078845	0	0	0.267675
chromosome org./DNA packaging	XM_125188.1	0	0	0.051797	0.48662	0	0	0	0.14514	0	0	0	0	0.089194	0	0.039733	0	0	0	0	0	0	0	0	0	1.201841	0.441864	0.469083	1.11201	0	0.699184	0.316366	0.441461	0.585313	0.278243	0.141249	0.222156	0	0.373986	0.015518	0.66091	0	0.054344	0	0	0	0.240541	0.287683	0
chromosome org./DNA packaging	XM_130197.1	0	0	0	0	0.157195	0	0	0.100087	0.093752	0	0	0.153657	0.273333	0	0.091148	0	0	0	0	0	0	0	0	0	1.331125	1.075805	0.756963	1.301774	0.060371	0.040818	0.450534	0.639884	0.314887	0	0.596421	0.095229	0	0.750061	0.338316	0.838688	0	0.10947	0	0	0	0.219784	0.367227	0
chromosome org./DNA packaging	XM_132883.1	0	0	0	0.340265	0	0	0	0.270862	0.384868	0	0.011011	0.09607	0.239285	0	0	0	0	0	0	0	0	0	0	0	1.679044	1.306985	1.560333	1.432383	0	0.14735	0.055095	0.456863	0.411087	0	1.511783	0.233125	0.138894	0.52121	0.386808	0.542545	0	0	0	0	0	0.535157	0.395956	0.158116
chromosome org./DNA packaging	XM_127014.1	0	0	0	0.017207	0	0	0	0	0.059804	0	0	0	0.128617	0	0	0	0	0	0	0	0	0	0	0	1.681235	1.049703	1.619557	1.898219	0.006969	0.275511	0.831546	0.396372	0.243483	0.290026	1.471963	0.451845	0	0.352819	0.418963	0.243633	0	0.331782	0.273845	0	0	0.324759	0.843944	0
chromosome org./DNA packaging	XM_134977.1	0	0	0	0	0	0	0	0	0.788507	0.389328	0	0	0	0	0	0	0.235728	0	0	0	0	0	0	0	1.857253	1.40323	1.668868	1.658283	0.699491	1.515145	1.212497	1.140622	0.409954	0	1.859118	0.959892	0.141683	0.252287	0.479784	0.275016	0	0.255962	0	0	0.061608	0.627731	0.604303	0.345789
chromosome org./DNA packaging	XM_127897.1	0	0.035472	0.185883	0.579278	0	0.039771	0	0.073687	0.346512	0.005474	0	0.014641	0.159515	0	0.097269	0	0.253887	0	0.35355	0	0.011192	0	0.066548	0.585113	1.431615	0.648433	1.250825	1.01391	0.176547	0	0.051995	0.047263	0.283934	0.312409	1.150526	0.078903	0.015758	0.202462	0.334746	0.183869	0	0	0.221211	0.123515	0	0.051264	0.419573	0
chromosome org./DNA packaging	XM_126588.1	0.999664	0	0.033663	0.081382	0.451591	0.275192	0.603424	0.248857	0	0.114359	0.182005	0.323032	0.146038	0	0	0	0	0	0	0	0	0	0	0	1.517886	1.274038	1.125102	1.291078	0	0.207954	0.415048	0.188667	0.158356	0.506922	1.032375	0	0.055026	0.798639	0.748266	0.277853	0	0.1554	0	0	0	0.75285	0.51283	0
chromosome org./DNA packaging	XM_122893.1	0.669243	0	0	0.055344	0	0.293683	0.295306	0	0.265027	0	0	0.094642	0	0	0	0.047125	0.383883	0	0.534178	0	0	0	0	0.304646	1.100148	1.203932	0.960061	1.11331	0.129745	0.567621	0.105126	0.550572	0	0	0.902657	0	0	0.449372	0.202876	0.005467	0	0	0.07048	0	0	0.623994	0.369638	0
chromosome org./DNA packaging	XM_135386.1	0	0	0.491003	0	0.182949	0	0.143588	0	0	0	0	0.213034	0	0	0.130919	0.355512	1.018202	1.431606	0.648306	0	1.230199	0.942432	0.226787	0	2.534846	2.688303	1.557494	1.948894	0	0.925323	0.952091	0.501009	0	0	1.598491	0.247222	0	0.117484	0.522359	0	0	0	0	0.4471	0	0	0	0
chromosome org./DNA packaging	XM_147722.1	0	0	0.186004	0.386312	0.071973	0.197056	0.150408	0	0	0	0	0.133856	0	0	0	0	1.136682	0	0.564957	0	0.541533	0	0.088476	0	2.13039	2.131321	2.229398	2.065327	0	0	0	0.051045	0	0.373824	1.007369	0.449765	0	0	0.069802	0	0.454766	0	0.33712	0.341002	0	0	0.128298	0
chromosome org./DNA packaging	XM_128024.1	0.21818	0.066545	0.114468	0.212721	0.098019	0	0	0	0	0	0	0	0	0	0.709898	0.499202	0.082365	0	0.071247	0.17153	0.036761	0	0.481616	0.238833	2.063952	1.532216	1.837695	2.240261	0.036043	0	0	0.02778	0.260344	0.930523	0.462395	0.397625	0	0	0.0221	0	0	0	0	0	0	0.302638	0.229252	0
chromosome org./DNA packaging	XM_147756.1	0	0	0.005623	0.31984	0	0.015485	0	0	0.206801	0.144322	0	0	0	0	0.026096	0	0	0.015744	0.627248	0.527408	0.166396	0	0.284858	0	1.330332	1.097179	1.603402	1.519265	0	0	0.214861	0.181419	0.428866	0.096078	0	0.311359	0.110892	0	0	0.25465	0	0	0	0.491901	0	0.745804	0.177633	0
chromosome org./DNA packaging	XM_147144.1	0	0	0	0.946633	0	0.143357	0.170295	0	0	0	0	0	0	0	0.269336	0.179263	0	0.084598	0.519059	0	0	0	0.257971	0	1.947276	1.92559	1.502612	1.598186	0.398825	0	0.327869	0.097056	0.403514	0.055476	0	0.037631	0	0	0	0.227562	0	0	0	1.113771	0	0.767613	0.124732	0
chromosome org./DNA packaging	XM_126064.1	0	0	0	0.190222	0	0	0.390157	0	0.667437	0.655507	0	0	0	0.02828	0	0	0.522362	0.066155	0.640388	0.087496	0.226381	0	0	1.100289	2.054896	1.436397	1.832795	1.780987	0.948036	0	0.232872	0.672547	0.533671	0	0.386742	0.203954	0.063497	0	0	0	0.191893	0.628456	0	1.117586	0	0.245287	0	0
chromosome org./DNA packaging	XM_133037.1	0.468226	0	0.424188	0	0	0	0.256032	0	0.104887	0	0	0	0	0	0	0	0.740529	0	0.41527	0	0	0	0	0	1.631829	1.67798	1.775218	1.77962	0.219636	1.076931	1.002541	0.512414	0	0.063685	0	0.110277	0.712535	0.126323	0	0	0	0	0.322979	1.394803	0	0.769317	0.408027	0
chromosome org./DNA packaging	XM_136606.1	0.75291	0.164505	0.613313	0	0.071104	0	0.074973	0	0	0	0	0	0	0	0	0	0.146447	0	0.180267	0.098521	0.119332	0	0	0.387811	1.250908	0.905499	1.299617	1.506064	0.116528	0.194427	0.463714	0.644047	0	0	0.183969	0.353592	0	0	0.105632	0	0	0	0.168402	0	0	0.272178	0.26351	0
chromosome org./DNA packaging	XM_146420.1	0	0	0.392411	0	0.020166	0	0	0.223927	0.452775	0.076688	0	0.416185	0	0.010894	0.377906	0.003782	0	0.095488	0	0.014616	0	0	0	0.107857	1.410606	0.885578	0.772762	1.474817	0	0	0.282982	0.079682	0	0	0	0	0	0.206867	0.265368	0	0	0.012346	0	0.079291	0	0	0.45467	0
chromosome org./DNA packaging	XM_131614.1	0.094938	0.206596	0.121963	0.365958	0	0.042243	0	0.04155	0	0	0	0.078689	0	0	0.011249	0	0.041125	0.079663	0.079173	0	0.095723	0	0	0.045131	1.110395	0.915415	0.69752	0.945133	0	0.108024	0.034716	0.017429	0	0	0	0.413259	0.023998	0.458909	0.636099	0	0	0	0	0	0	0	0	0
chromosome org./DNA packaging	XM_131604.1	0.4984	0.059002	0.020441	0.176757	0	0	0	0.02401	0	0	0	0.178219	0.009288	0	0	0	0.330216	0	0.039353	0.158543	0	0	0	0.012431	1.441156	1.269199	1.543139	1.513112	0.344173	0.470696	0.564417	0.673762	0	0.131018	0.074791	0	0	0.7464	0.601103	0.343097	0.021378	0.11894	0	0.251843	0	0.361244	0.226532	0
chromosome org./DNA packaging	XM_132800.1	0.372181	0.22742	0.353688	0.53411	0.00668	0.327277	0	0	0	0.038644	0	0	0.316518	0	0	0	0.326251	0	0	0	0	0	0	0.242767	2.356298	2.322877	1.820045	2.098046	1.067935	0	0.1011	0.210287	0	0.059887	0	0	0	0.57866	0.81871	0	0	0	0	0.589486	0	0.502351	0.254151	0
chromosome org./DNA packaging	XM_128568.1	0.496039	0	0.595719	0.239253	0.022527	0	0	0	0.027007	0	0	0	0.874933	0	0.189465	0	0.287414	0	0	0	0	0	0	0	2.449495	2.196578	2.186914	2.167599	1.15638	0	0.348004	0.028284	0	0	0	0.222559	0	0.588267	0.840921	0	0	0.35459	0	0.149478	0	0.333839	0.502216	0.26096
chromosome org./DNA packaging	XM_142462.1	0.29026	0	0	0	0	0	0	0	0.213358	0	0	0	0.382	0.352724	0.449896	0	0	0.220557	0	0	0.014884	0	0	0	2.014153	2.001969	1.948463	1.547929	1.711659	0.287352	1.070639	0.252323	0.174826	0.171287	0	0.794566	0.195534	0.242951	0	0	0	0	0	0.744799	0.676241	0.075825	0.650526	0.786392
chromosome org./DNA packaging	XM_139110.1	0	0	0.429144	0.063949	0	0.218552	0.08092	0.051824	0.352759	0.30185	0	0.041442	0	0	0.561948	0	0	0	0	0	0	0	0	0	2.425861	2.026353	2.702925	1.318301	1.358794	0	0.095355	0.721913	0.50645	0.218731	0	1.074186	0	0.022259	0.541878	0	0	0.147329	0	0.70752	0.421703	0	0.808607	0.878735
chromosome org./DNA packaging	XM_136420.1	0	0	0.513807	0	0.005129	0	0	1.013716	0.561611	0.204722	0	0.393325	0	0	0.603725	0	0	0.165848	0	0	0.060005	0	0	0	3.090097	1.94092	2.451934	1.790404	1.349309	1.444581	0.619041	0.527888	0	0.601328	0	0.529332	0	0.630624	0.581159	0	0	0.516307	0	0.645894	0	0	0.466364	0
chromosome org./DNA packaging	XM_143167.1	0	0	0.548821	0	0	0	0	0.606623	0.171841	0	0	0.044064	0	0.153698	0.435978	0	0	0	0	0	0.161837	0	0.31105	0	2.557583	1.477194	1.789288	1.714405	0.396421	2.196498	0.397289	0.086399	0.43108	0.629439	0	0.197687	0	0.968478	0.160741	0	0	0.466765	0	0.277898	0	0	0.817976	0
chromosome org./DNA packaging	XM_156441.1	0	0	0.383662	0	0.145899	0	0	0	0.467385	0	0	0.634156	0.074074	0	0.1568	0	0	0	0	0	0.27306	0	0.220683	0	1.571002	1.138403	1.174856	1.424744	0.459107	0.682866	0.068257	0.321415	0.16715	0.184332	0	0.078876	0.064063	0	0.400719	0.383831	0	0.083323	0.325526	0.416905	0	0	0.205868	0
chromosome org./DNA packaging	XM_137607.1	0	0	0.215676	0	0.385867	0	0.027701	0.17655	0.730546	0.867993	0	0.413637	0	0.13633	0.026604	0	0	0.066344	0	0	0.114927	0	0	0.273748	1.782363	1.263501	1.586549	1.331767	0.728685	0	0.148266	0.229467	0.073325	0	0	0.254854	0	0.599205	1.101404	0	0	0	0	0.318528	0	0	0.604047	0.03548
chromosome org./DNA packaging	XM_144120.1	0	0.144437	0.149524	0.186444	0.285013	0	0.362556	0.213084	0.412401	0.483459	0	0.568269	0.059918	0.14714	0	0	0	0.192755	0	0	0	0	0	0.159224	1.893093	1.009783	1.719401	1.312357	1.042535	0.722363	0.595241	0.074663	0.156823	0	0	0.409096	0	0.54361	1.020766	0	0	0	0	0.429451	0	0	0.253688	0
chromosome org./DNA packaging	XM_133344.1	0	0.340143	0.361128	0	0.49527	0.113617	0	0	0	0.065974	0	0.364428	0.301544	0	0	0	0	0.031477	0	0	0	0	0	0.216965	1.222469	1.184741	1.496706	1.237048	0.57009	0.277709	0.355124	0.365928	0.518476	0	0	0.455728	0.073163	0.158895	0.77252	0	0	0.134778	0	0.940975	0	0.044751	0	0
chromosome org./DNA packaging	XM_148273.1	0	0	0.390713	0.502569	0.198547	0.076787	0	0	0	0	0	0.443096	0	0	0.101925	0	0.055361	0.201088	0.499721	0	0.260895	0	0	0	1.071622	0.839217	0.798328	1.23814	0.579528	0.363158	0.037716	0	0.060516	0.083794	0	0.087782	0.670085	0.308881	0.412567	0	0	0	0	0.730026	0	0	0.38697	0
chromosome org./DNA packaging	XM_135915.1	0	0	0.573731	0.508246	0	0.294962	0.032224	0	0	0	0	0	0.159827	0	0.148993	0	0.498831	0.12287	0.341602	0.073887	0.323573	0	0	0.30668	1.100169	0.981103	0.711196	0.937309	0.428407	0	0.198924	0.102181	0	0.387393	0	0.806063	0	0.110974	0	0	0	0	0	1.132392	0	0.257945	0	0
chromosome org./DNA packaging	XM_122712.1	0	0.189669	0.35449	0.168405	1.04491	0	0.10399	0	0.028427	0.035719	0.184525	0.166699	0.245584	0	0	0	0	0	0	0	0	0	0	0	1.60664	1.224847	1.373716	1.258343	0.122992	0	0.173226	0.311379	0.283494	0	0	0.414981	0.055449	0	0.13631	0	0	0	0	0.630454	0	0.296036	0.042516	0
chromosome org./DNA packaging	XM_147406.1	0	0	0.229128	0.520083	0.096098	0.599713	0.689314	0.011906	0.32462	0	0.63844	0.126335	0.227302	0	0.488974	0.473628	0	0	0.375378	0	0	0	0	0	0.938832	1.366712	1.219156	0.409336	0.270814	0	0	0	0.66546	0.234416	0	0.419021	0	0.175737	0	0	0	0.055317	0.16603	1.018547	0	0	0	0
chromosome org./DNA packaging	XM_137565.1	0	0.096062	0.242762	0.340685	0	0	0	0	0	0	0.044458	0	0.32498	0	0.050954	0	0.064639	0.032653	0	0	0.068732	0	0	0	0.61763	0.103777	0.737359	0.668826	0.265897	0	0.060258	0.26486	0.368317	0.135484	0	0.266289	0.063145	0	0.897643	0	0	0	0	1.567444	0.118992	0.271601	0.156808	0
NLS import/G2/DNA recomb./spindle	XM_145007.1	0.048922	0	0	0	0	0.229933	0	0	0.78819	0.485326	0	0.262872	0	0	0	0	0	0	0	0	0	0	0	0.008867	2.077897	1.52079	1.343989	2.169345	0.525549	1.282207	1.547561	0.674819	0.085187	0.212574	1.604349	0	0	0.41683	0.784709	0.36494	0	0	0	0	0	0.889122	1.283594	0.251081
mitotic cell cycle/M phase	XM_129825.1	0	0.258609	0	0	0	0	0	0	0	0	0	0	0	0	0.1446	0	0.523219	0	0.793649	0.602469	0	0.061261	0	0	0.021383	0.107893	0.391254	0.746745	0.169303	0.132176	0.363084	0.085981	0	0	5.088867	2.212466	0	0.325741	0	0	0.291096	0	0.242654	0.114244	0	0.21721	0.145649	0
mitotic cell cycle/M phase	XM_123422.1	0	0	0.380755	0.34227	0.051785	0.424942	0.009834	0	0.167954	0	0	0.217651	0.496224	0	0.094764	0	0	0.166668	0	0	0	0	0	0.193762	0.407766	0.388556	0.646624	0.412275	0.003429	0	0	0.326288	0	0	2.040983	1.176619	0	0.013717	0.386727	0	0	0.140544	0.024562	0.360076	0	0	0	0
mitotic cell cycle/M phase	XM_131549.1	0	0	0	0.944707	0	0	0	0.027369	0.146663	0	0	0	0	0	0	0.293193	0.625218	0	0.003347	0	0	0	0	0	1.234354	1.147372	1.13001	0.571758	0.282254	0.230864	0.808522	0	0.278401	0.175672	2.306861	0.158292	0	0.121695	0	0	0	0.409946	0	0.299306	0	0.251422	0.472625	0
mitotic cell cycle/M phase	XM_148118.1	0	0.262815	0.073491	0.513671	0.009096	0.570768	0.268434	0	0.083585	0	0	0	0	0	0	0	0	0.105049	0.46239	0.255008	0.054302	0	0	0.01134	1.046426	0.717209	0.605201	1.053904	0	0.66907	0.51653	0.153025	0	0	0.988063	0.330083	0	0	0	0	0	0	0	0.097114	0	0.301192	0.136474	0
mitotic cell cycle/M phase	XM_131189.1	0.257378	0	0	0	0.097125	0.507136	0	0	0.054665	0	0	0.220709	0.027788	0	0	0	0	0	0	0	0	0	0	0.201253	1.546127	1.010499	1.342404	1.6343	0.233151	0.663446	1.358768	0.732245	0	0	2.343114	0.421687	0	0.288144	0.314438	0	0	0	0	0.438977	0	0.428788	0.335497	0
mitotic cell cycle/M phase	XM_127469.1	0	0	0.490368	0.157575	0	0	0	0	0	0	0	0	0	0.873021	0	0.21473	0.375544	0	0	0.903731	0	0.68198	0	0	1.747369	1.668073	1.169606	1.248019	0.81481	1.362931	2.605265	0.632093	0	0.102204	3.638274	1.201985	0	0.142698	0.221392	0.064845	0	0	0	0.464859	0	0.786408	1.190525	0
mitotic cell cycle/M phase	XM_132219.1	0.2366	0	0.258341	0	0	0	0.234856	0	0	0	0	0	0	0.18026	0	0	0	0	0.288864	0.151584	0.08259	0	0.399998	0	0.811365	0.176985	0.645378	1.298233	0.103488	0.997114	1.151075	0.176873	0	0.21	0.889902	0.343523	0	0.510532	0.406609	0	0	0	0	0	0	0.521578	0.843695	0
mitotic cell cycle/M phase	XM_143803.1	0	0	0	0	0	0	0	0.142025	0.013221	0.086068	0	0	0	0	0	0	0.212531	0	0.268177	0.161329	0	0	0	0	1.295949	0.636261	1.40829	1.895978	0.409583	1.177896	1.38664	0.242337	0	0.118916	1.32069	0.173751	0	0	0.263291	0	0	0	0.374592	0	0.507615	0.828101	0.948205	0.294508
mitotic cell cycle/M phase	XM_142204.1	0	0	0.079191	0	0	0	0	0.215221	0.54321	0.478209	0.003541	0	0.124981	0	0	0	0	0	0	0.22161	0.018623	0	0	0.497937	1.530686	1.001238	1.249583	1.480526	0.465123	2.186722	1.922473	0.742688	0.345128	0.379528	1.083263	0.409595	0	0	0.125079	0	0	0	0	0	0.387097	0	0	0.190566
mitotic cell cycle/M phase	XM_122788.1	0	0	0	0.263866	0	0	0	0	0.609927	0.316497	0	0.171896	0	0	0	0	0	0	0	0	0	0	0	0	2.397649	1.104083	1.632639	2.191967	1.055	2.223569	0.679945	0.778075	0.83192	0.90242	0	0.097915	0.152117	0.2095	0.309376	0.550716	0	0	0	0.026304	0.078845	0	0	0.267675
mitotic cell cycle/M phase	XM_136701.1	0	0	0	0	0	0	0.055491	0.268727	0.387701	0	0	0	0	0	0.092439	0	0	0	0.070537	0.113995	0	0	0	0	1.695413	0.658986	1.274498	2.004738	1.030094	2.086181	1.084526	0.300145	0.307136	0.540208	0.378882	0	0	0.204604	0.120165	0.170697	0	0	0	0	0	0.857778	1.089744	0
mitotic cell cycle/M phase	XM_131118.1	0.042495	0	0.409543	0	0.012016	0	0.032059	0	0.64247	0	0	0.142234	0.404153	0	0	0	0	0	0	0	0	0	0	0.260537	2.02843	0.927676	1.040921	1.787738	0.03683	1.352184	1.109478	0.426731	0	0	0	0	0	0.121936	0.269081	0	0	0	0	0.063274	0	0.710979	0.918819	0
mitotic cell cycle/M phase	XM_132266.1	0.248435	0	0	0	0	0	0.077227	0.544032	0.378409	0.160072	0	0.045331	0	0	0	0	0.172783	0	0.048318	0	0	0	0	0	1.188279	0.604108	0.702451	1.40129	0.276716	1.201372	1.024501	0.005176	0	0	0.36239	0	0	0.289963	0.327485	0	0	0	0.139003	0	0	0.600473	0.521483	0
mitotic cell cycle/M phase	XM_126207.1	0.510797	0	0.15821	0	0	0.222523	0.236162	0	0.048883	0	0	0	0	0	0.104739	0	0.266168	0.158463	0.536176	0	0.071198	0	0	0.141197	1.213978	0.869518	1.063203	1.008741	0.451225	1.204964	1.088755	0.307412	0	0	0.116599	0.566373	0.124222	0	0	0	0	0	0	0	0	0.697067	0.447713	0
mitotic cell cycle/M phase	XM_126167.1	0.11516	0	0.096281	0	0	0	0	0.185817	0	0	0	0	0.064981	0	0.145199	0	0.409859	0.071216	0.540087	0.115223	0.214938	0	0	0.248366	0.881256	0.782874	0.67191	1.111163	0.034723	0.983018	0.878511	0.338638	0	0	0	0	0	0.14444	0	0	0	0	0.196179	0	0	0.464674	0.396587	0
mitotic cell cycle/M phase	XM_132195.1	0	0	0	0.312695	0	0	0	0	0.208019	0	0.057315	0	0	0	0.026799	0	0	0	0.538991	0.778426	0	0	0	0	1.508475	1.03846	1.256315	1.148663	0.044104	1.399876	0.803478	0.111052	0.274138	0.074124	0.133659	0.30687	0	0	0	0.575973	0	0	1.256377	0.170625	0	0.559015	0.459501	0
mitotic cell cycle/M phase	XM_127809.1	0	0	0	0	0.245658	0	0.301278	0.027033	0.015546	0	0	0.059988	0	0	0	0	0	0	0	0.010298	0	0	0	0	0.650368	0.161844	0.56668	0.392541	0.120753	0.532438	0.554416	0.503385	0.194251	0	0	0	0	0.110083	0.334316	0	0	0	0.277555	0.189335	0.029674	0.417548	0.611192	0
mitotic cell cycle/M phase	XM_131373.1	0	0	0	0.268691	0.578555	0	0	0	0	0	0	0	0.260265	0	0	0	0	0	0	0	0	0	0	0.43868	2.097789	1.906904	2.645931	1.6719	1.099463	0.802058	1.859809	1.11995	0.45347	0	0	1.120531	0.233631	0.104318	0.410335	0	0	0	0.067351	0	0.362163	1.400063	2.077521	0.912477
mitotic cell cycle/M phase	XM_127710.1	0	0	0.011345	0.067166	0	0	0	0	0.716103	0.271523	0	0	0	0	0	0	0	0	0	0	0	0.244461	0.132636	0.142024	1.077855	0.914273	1.623422	1.108732	1.112904	1.599751	0.613307	0.80249	0.025962	0	0	0.196153	0.369181	0	0	0.389893	0	0	0	0	0.758925	0.305462	0.505226	1.113691
mitotic cell cycle/M phase	XM_148254.1	0.004781	0	0	0	0	0	0	0.219114	0.273779	0	0	0.198858	0	0	0	0	0	0	0	0	0	0	0.272426	0.089123	0.892304	0.540673	0.779956	1.162072	0.937627	2.232147	1.626032	1.605777	0	0	0	0	0	0.394492	0.145656	0.567065	0	0	0	0	0.634707	0.656229	0.648193	0.728688
mitotic cell cycle/M phase	XM_135861.1	0	0	0.161094	0.343232	0	0.269454	0	0	0	0	0.210638	0	0	0	0	0	0.114627	0	0	0.220655	0	0	0	0.246324	1.286809	0.976634	0.792672	0.326678	0.159385	0.477981	1.332179	1.841598	0	0.290211	0	0	0	0.566017	0	0.36006	0	0.193206	0.70563	0	0	1.162044	0.962891	0
mitotic cell cycle/M phase	XM_134124.1	0	0	0.122925	0.169705	0	0.041127	0	0.02392	0.305933	0	0	0	0	0	0	0	0	0	0	0	0	0	0	0	1.095906	0.725768	0.731926	0.849135	0	0	0.614556	0.786812	0.195033	0.247963	0	0.175472	0	0.582579	0.213863	0.317685	0	0.197212	0.08412	0.041526	0	0.733039	1.129922	0
mitotic cell cycle/M phase	XM_128078.1	0	0	0	0.280355	0	0.039105	0.50037	0	0.304445	0	0	0.010122	0.002812	0	0	0	0	0	0.009068	0	0	0	0	0	1.860336	1.012621	1.027292	1.357189	0	0.270374	0.467425	1.241337	0	0.200175	0	0.09841	0.004104	0.732409	0.683344	0.264004	0	0	0	0	0	0.595257	0.932375	0.043228
mitotic cell cycle/M phase	XM_126921.1	0.14101	0	0	0	0	0	0.764847	0	0.374072	0	0	0.198231	0	0	0	0	0	0	0.140387	0	0	0	0	0	1.849287	1.422541	1.030919	1.620415	0.30233	0.636887	0.998605	1.191396	0	0	0.291003	0.153552	0	0.979134	0.596066	0.43039	0	0	0	0	0	0.392869	1.276482	0.058369
mitotic cell cycle/M phase	XM_130258.1	0	0	0	0	0	0	0	0.307638	1.058451	0.594625	0	1.009715	0.629393	0	0.415462	0.013454	0	0	0	0	0	0	0	0	2.681413	2.422517	2.297512	2.888117	1.397214	1.995726	1.497156	0.651328	1.05085	0	0	0	0	1.247725	1.661586	1.609149	0	0	0	0	0	1.711171	1.999607	0.726568
mitotic cell cycle/M phase	XM_126020.1	0	0	0	0.176411	0	0	0	0.115144	0	0	0	0	0.269572	0	0.104056	0	0	0	0	0.696516	0.243306	0	0	0	1.516986	1.186508	0.809972	1.214549	0.165712	1.254851	0.642871	0.476178	0.302067	0	0	0.032142	0	0.689292	0.354721	0.750568	0	0	0.08785	0	0	0.634249	0.857014	0
mitotic cell cycle/M phase	XM_130271.1	0	0	0.210318	0.173316	0	0	0	0.093827	0.575952	0.071901	0	0	0.422145	0	0	0	0	0	0	0.213315	0	0	0	0	1.723946	1.089127	0.988149	1.445447	0	0.80324	0.462171	0.829129	0.668754	0	0	0	0.423195	0.483285	0.349085	0.711481	0	0.163854	0.193777	0	0	0.670095	1.048563	0
mitotic cell cycle/M phase	XM_124599.1	0	0	0	0.189325	0.069617	0	0	0	0.038186	0	0.04159	0.314043	0.279555	0	0	0	0	0	0.067584	0	0	0	0	0	1.388857	0.866954	1.060927	1.278979	0	0.029959	0.275602	0.830224	0.37355	0	0	0.089951	0.045906	0.474552	0.358628	0.625422	0	0	0	0	0	0.95148	0.354784	0
mitotic cell cycle/M phase	XM_126155.1	0	0.224474	0	0.397265	0	0	0	0	0	0	0	0	0	0	0.08439	0	0	0	0.327816	0.171004	0.021832	0	0	0.374167	1.002156	0.855954	0.513485	0.58277	0	0	0.055126	0.413432	0.060895	0.004673	0	0	0.100497	0.539818	0.326072	0.342786	0	0.035661	0.196672	0	0	0.514288	0.828978	0
mitotic cell cycle/M phase	XM_124235.1	0	0	0	0.844278	0.02982	0	0	0.203976	0.138275	0	0	0	0.367983	0	0.325634	0	0	0	0.185634	0	0	0	0	0	1.457178	1.097594	0.940584	0.71511	0.087606	0.246045	0.742617	0.589912	0	0	0	0.074254	0	0.5939	0.063024	0.948574	0	0.148917	0	0.16731	0	0	1.040215	0
mitotic cell cycle/M phase	XM_128795.1	0	0	0	0.543078	0.076543	0.183782	0	0.159127	0.117315	0	0	0	0.169837	0	0	0	0	0	0	0	0	0	0	0	1.235213	0.780333	0.303883	0.685852	0.077682	0.060681	0.411306	1.025154	0.379249	0	0	0.019482	0	0.121829	0.017638	0.310183	0	0	0	0.195219	0	0.234225	0.432208	0
mitotic cell cycle/M phase	XM_132722.1	0	0	0.099746	0.189648	0	0	0	0.333354	0.122025	0	0	0.116692	0.278125	0	0	0	0	0	0	0	0	0	0	0	1.119768	0.684647	0.646173	1.055472	0	0	0.722922	0.72012	0	0	0	0.085434	0.227704	0.359194	0.030547	0.89122	0	0.127579	0.199071	0.026804	0	0.534519	0.509734	0
mitotic cell cycle/M phase	XM_127147.1	0	0	0	0.544074	0	0	0	1.018652	0.709666	0.005852	0	0.235785	0.248534	0	0	0	0	0	0	0	0	0	0	0	2.026488	1.587228	1.47559	1.751057	0.613657	0.674448	0.850028	1.267355	0	0	0.430866	0	0.360341	0.534414	0	0.57489	0	0.507034	0	0.044462	0	1.107168	1.13782	0
mitotic cell cycle/M phase	XM_148512.1	0	0	0	0.756998	0	0	0	0.660823	0.089875	0	0	0	0.276966	0	0	0	0	0	0	0	0	0	0	0	1.386971	1.111813	0.766007	1.135608	0	0.798776	0.530108	0.982764	0.418978	0	0.152228	0	0.429893	0.778924	0.100485	0.562789	0	0.359368	0.346033	0	0	1.130457	1.100597	0
mitotic cell cycle/M phase	XM_128855.1	0	0	0	0.010448	0	0	0	0.928682	0.257108	0	0	0	0.207276	0	0.067178	0	0	0	0	0	0	0	0	0	1.406499	1.204774	0.358694	1.25998	0	0.038326	0.578148	1.183787	0.605329	0	0	0	0.271651	0.633867	0.121403	0.623893	0	0.252881	0	0.01355	0	0.419916	0.541931	0
mitotic cell cycle/M phase	XM_130624.1	0.13955	0	0	0	0	0	0	0.792711	0.100137	0.209798	0	0	0.11453	0	0.039647	0	0	0	0.159104	0	0	0	0	0.024013	1.061708	0.650953	0.430981	0.587959	0	0.292978	0.306822	0.548913	0	0	0.142905	0.358039	0.294283	0.352561	0.010445	0	0	0	0	0	0	0.33336	0.24862	0
mitotic cell cycle/M phase	XM_144475.1	0	0	0	0	0.00221	0.103284	0	0	0.574722	0.499426	0	0.025925	0	0	0	0.079111	0.455803	0	0.780958	0.398681	0	0	0	0	1.246684	0.728313	0.819725	1.382395	0.082974	0.889789	1.152375	0.485114	0	0.661558	2.017837	0	0	0	0	0	0	0.296747	0	0	0	0.645721	0.770704	0
mitotic cell cycle/M phase	XM_130568.1	0	0	0	0	0	0	0	0.148135	1.008226	1.223759	0	1.637128	0.239923	0.279483	0	0	0	0	0	0	0	0	0	0	2.064974	1.563869	1.02394	1.913786	0.985083	1.312451	1.29971	1.0574	0	0.067091	1.783087	0	0.062912	0	0.603478	0.292086	0	0	0	0	0.588268	1.320019	2.037064	1.312663
mitotic cell cycle/M phase	XM_158585.1	0	0	0	0	0	0	0	0	0.896391	0.957752	0	0.189349	0	0	0	0	0	0	0	0	0	0	0	0	1.926697	1.338597	1.866312	1.862193	0.925231	0.961478	1.5505	1.48636	0.090996	0.0509	1.116395	0	0.310121	0.055096	0.296124	0	0	0	0.69288	0	0.127079	1.630036	1.407957	0.337413
mitotic cell cycle/M phase	XM_127865.1	0.112746	0.025757	0	0.054533	0	0.097484	0.050253	0	0.156031	0.191754	0	0	0	0	0	0	0	0	0	0	0.118134	0.385871	0	0	1.759815	0.890282	1.556787	1.579597	0.283739	0.556257	0.782884	0.840369	0.160551	0.165625	0.031771	0.364843	0	0.328223	0.526885	0.067481	0	0.071276	0.249788	0	0.168074	1.17949	1.601129	0.470253
mitotic cell cycle/M phase	XM_128285.1	0	0	0	0.337162	0	0	0.008757	0.168201	0.193386	0	0	0	0	0	0	0	0	0	0	0	0	0	0	0	1.870507	1.09649	1.368911	1.656934	0.0555	0.25039	0.893572	0	0.458251	0.031827	0.640828	0.198864	0	0.008372	0	0.209164	0	0.198568	0	0	0.476073	1.560012	1.693765	0.440981
mitotic cell cycle/M phase	XM_135231.1	0	0	0	0	0	0	0	0	0.281527	0	0	0.131953	0	0	0	0	0	0	0.487588	0	0	0	0	0	2.498135	1.910358	1.932577	2.37683	0.902566	0.879624	1.126798	0.815411	0.341684	0.075624	1.730632	0.561204	0	0.600418	0	0.817819	0	0.283295	0.134067	0	0.905572	1.562536	2.335431	1.181848
mitotic cell cycle/M phase	XM_136184.1	0	0	0	0	0	0	0	0.834294	0.036506	0	0	0	0.316061	0	0.342646	0.440657	0.515796	0	0	0	0	0	0	0	1.831755	1.23917	1.88784	2.277553	0.689401	1.143024	2.553261	0	0	0.724883	1.474173	1.368856	0	0.74475	0	0.234346	0	0	0	0	0.766136	2.549932	2.968962	0.925576
mitotic cell cycle/M phase	XM_128183.1	0	0	0	0	0	0	0	0	0	0	0	0	0	0	0	0	0.60341	0	0.347887	0	0.42723	0	0.108876	0.543055	1.542628	1.149493	0.905449	1.344933	0.884612	1.341341	1.091396	0.820389	0	0	0.718494	0	0	1.06309	0.88791	0.905428	0	0	0.207344	0	0.062375	1.59923	1.721444	0.551275
mitotic cell cycle/M phase	XM_131668.1	0	0	0	0	0	0	0	0	0.289316	0.384762	0	0	0	0	0	0	1.394106	0	0	0	0.013075	0	0	0	2.678915	1.551211	1.642683	1.990425	0.810296	1.226862	0.576795	0.655794	0.143822	0.284287	0.867366	0	0	1.437329	0.338427	0.641878	0	1.552368	0	0	0.434117	1.736154	2.203245	0.813676
mitotic cell cycle/M phase	XM_130566.1	0	0	0	0.241625	0	0	0	0.374935	0.779864	0.245718	0	0	0	0	0	0	0	0	0	0	0	0	0	0	2.295643	1.819001	1.434026	1.922345	1.200517	0.31549	1.439866	0.7148	0.578469	0	0	0	0	0.895239	0.66265	1.618616	0	1.34673	0.71352	0	0.614711	1.296883	2.061124	1.062939
mitotic cell cycle/M phase	XM_128355.1	0	0.012589	0	0.998582	0	0	0	0.13263	0.572197	0	0	0	0	0	0	0	0	0	0	0	0	0	0	0	1.965032	1.327288	1.434555	1.000495	1.125322	1.320661	1.376146	1.325846	0.613184	0.419682	1.186497	0.191784	0	0.546245	0.470038	1.944287	0	0.491083	0.01207	0	0	1.812126	1.626157	0
mitotic cell cycle/M phase	XM_129658.1	0	0	0	0	0	1.52336	0	0	0.837324	0	0	0.249382	0	0	0	0	0	0	0	0	0	0	0	0	2.701642	1.909911	1.347435	1.436525	0.749195	0.70819	0.541359	1.454515	0.247153	0.128626	1.493117	0	0.343479	0.631334	0.293081	1.239505	0	0.095984	0	0	0.482039	1.406464	2.114149	0.615733
mitotic cell cycle/M phase	XM_126678.1	0.719035	0	0	0	0	0	0	0	1.093499	1.051619	0	0.078085	0	0	0	0	0	0	0	0	0	1.457791	0	0	2.374865	1.910364	2.011788	2.171807	0.684186	1.628883	1.162128	1.52456	0.159463	0	1.355526	0	0	0.900373	0.39825	0.488858	0	0	0	0	0.798983	2.230655	2.432704	1.150349
mitotic cell cycle/M phase	XM_149213.1	0	0	0	0	0	0	0	0	1.215224	0.678492	0.59351	0.883373	0	0	0	0	0	0	0	0	0	0	0	0	2.443863	1.702974	2.104629	1.977741	0.68127	0.938899	1.18699	0.595339	0.588471	0.238184	1.58912	0	0	0	0.050345	0.949347	0	0.068583	0	0	0.094627	2.067053	1.763799	0.557041
mitotic cell cycle/M phase	XM_123509.1	0	0	0	0	0	0	0	0	1.450236	0.878118	0	0.550209	0	0	0	0	0	0	0	0	0	0	0	0	3.311316	2.570925	2.255205	2.856141	1.395546	1.222168	1.360744	1.028004	0.715916	1.526052	0.992216	0	0	0.618985	0.760178	1.290329	0	0.512901	0	0	0.96946	2.228462	2.685877	1.376707
mitotic cell cycle/M phase	XM_130460.1	0	0	0	0	0	0	0	0	1.235324	0.668765	0	0	0	0	0	0	0	0	0	0	0	0	0	0	2.432107	2.041436	1.828957	1.907241	1.392325	1.162685	1.096691	0.825657	0.521324	0.316997	1.3127	0	0	0.471062	0.505384	1.96788	0	0.71926	0	0.345586	1.081169	2.587916	3.140478	1.270563
mitotic cell cycle/M phase	XM_127817.1	0	0	0	0	0	0	0	0	0.806173	0.004846	0	0	0	0	0	0	0	0	0	0	0	0	0	0	2.370833	1.860451	2.168161	1.812161	1.214743	2.717069	1.227837	0.870314	0.492069	0.516598	1.235472	0	0	0.751923	0.671114	1.835597	0	0.867809	0	0.064533	0.336663	1.98687	2.333085	0.905086
mitotic cell cycle/M phase	XM_131230.1	0.320961	0	0	0	0	0	0	0	0.711089	0.096758	0	0.012019	0	0	0	0	0	0	0	0	0	0	0	0	2.737842	1.646244	1.345389	1.923865	0.459379	1.344607	1.291473	0.713423	0.287789	0.048498	1.1643	0	0	0.1985	0.138608	1.211065	0	0	0	0	0.030394	1.392666	2.154819	0.553293
mitotic cell cycle/M phase	XM_136541.1	0	0	0	0.059404	0	0	0	0	0.269885	0.180546	0	0	0	0	0	0	0	0	0	0	0	0	0	0	2.951815	1.738885	1.226405	1.721257	0.955515	1.644248	0.989566	0.39525	0	0.178755	1.615112	0.115959	0	0.199707	0.422822	0.549713	0	0	0.350696	0	0.620712	1.494561	2.790544	0.877297
mitotic cell cycle/M phase	XM_128097.1	0	0	0	0.767698	0	0	0	0.275088	1.574394	0.698696	0	0	0	0	0	0	0	0	0	0	0	0	0	0	2.31533	1.470321	1.149479	2.04835	0.862722	1.750961	1.265224	0.9191	0.031059	0.293396	1.932839	0	0	0	0.245648	1.102565	0	0.050781	0.671187	0	0	2.205442	2.487942	0.416843
mitotic cell cycle/M phase	XM_133576.1	0	0.022683	0	0.030109	0	0	0	0.189643	0.251888	0	0	0	0.523092	0	0.475878	0	0	0	0	0	0	0	0	0	2.168849	1.273417	1.473279	1.98731	0.878899	1.629124	1.147354	0.837221	0	0	1.038512	0.210809	0	0	0	0.420018	0	1.112184	0.070771	0	0	1.471922	1.694141	0.091786
mitotic cell cycle/M phase	XM_132039.1	0.112647	0	0	0.026582	0	0	0	0	0.350504	0	0	0	0	0	0.039112	0.268616	0	0	0	0	0	0.127794	0	0	1.994152	2.12146	1.311041	1.658272	1.069372	1.671782	1.020343	0.480306	0.249623	0.075435	1.133673	0.340521	0	0.69473	0.739477	0.663592	0	0.472567	0.125786	0.256252	0.271912	1.138212	1.872399	0.680381
mitotic cell cycle/M phase	XM_132796.1	0	0	0	0	0	0	0	0	0.42612	0.24035	0	0	0.13455	0	0	0	0.202248	0	0	0	0	0	0	0	1.873929	0.824564	1.137895	1.660486	0.468562	1.681022	0.526754	0.621119	0	0	0.643342	0.213239	0.106092	0.246754	0.59956	0.319793	0	0	0	0	0.236941	0.671716	1.359675	0.574008
mitotic cell cycle/M phase	XM_137761.1	0	0	0.029335	0	0	0	0	0	0.472539	0.492452	0.000224	0	0.006484	0	0.188343	0	0	0	0	0	0	0	0	0	1.988432	1.399402	1.623151	1.106243	0.628187	0.980815	0.765566	0.773657	0.282449	0	0.044444	0.077503	0	0.323817	0.189527	0	0	0	0	0	0.712945	0.692143	1.40535	0.861247
mitotic cell cycle/M phase	XM_135105.1	0	0	0	0.157231	0	0	0	0.212386	0.377009	0.418634	0	0	0	0	0	0	0	0	0	0	0	0	0	0	1.71345	1.277086	1.095696	1.147852	0.580015	0.982119	0.677071	0.60602	0.483043	0.058328	0.084063	0.202991	0.02682	0.434027	0.426843	0.729813	0	0	0	0	0	0.974908	1.52543	0
mitotic cell cycle/M phase	XM_148249.1	0	0	0	0	0	0	0	0.470848	0.779145	0.239033	0	0.087858	0	0	0	0	0	0	0	0	0	0	0	0	2.369777	2.228307	2.083204	2.056596	0.969368	1.561644	1.693418	0.884065	0.17133	0.201836	0.340114	0	0	0.844586	0.504792	1.388122	0	0	0	0	0.017425	1.389831	1.799823	0.66608
mitotic cell cycle/M phase	XM_134853.1	0	0	0	0.128124	0	0	0	0.204294	0.498633	0.127548	0	0	0.119247	0	0	0	0	0	0	0	0	0	0	0	1.665478	1.351695	1.641683	1.708771	0.755287	0.598554	1.213414	0.947273	0.227894	0.026926	0.305877	0.02049	0.021645	0	0.03865	0.179613	0	0	0	0	0	1.111301	1.20076	0.183709
mitotic cell cycle/M phase	XM_127001.1	0	0	0	0	0	0	0	0.837442	0.710483	0	0	0	0	0	0.217551	0.344268	0.745773	0	0	0	0	0.387034	0	0	3.017626	2.332445	2.851506	2.792876	1.603383	1.72099	2.754218	1.735711	0.380678	0.322846	1.555555	0	0	0.185546	0	1.675276	0	0.360034	0	0	0	2.277261	1.778886	0
mitotic cell cycle/M phase	XM_127444.1	0	0	0	0	0	0	0	0	0.875889	0.606103	0	0.124362	0.021248	0	0	0	0	0	0	0	0	0	0	0	2.812001	1.893531	2.149607	2.692402	1.426111	2.231534	2.312026	2.264406	0.411056	0.235734	0.784093	0	0	0.31329	0.690181	1.684598	0	0.046804	0	0	0	1.248831	1.725945	0.235995
mitotic cell cycle/M phase	XM_131702.1	0	0	0	0	0	0	0	0	0.89506	0.544327	0	0.199022	0	0	0	0	0	0	0	0	0	0	0	0	2.576425	1.392134	2.249439	2.385775	1.070854	1.598143	1.824402	1.304699	0.433743	0.409558	1.579665	0.117443	0	0.078508	0.665484	1.622294	0	0.180623	0	0	0.618477	1.780255	2.212629	1.060321
mitotic cell cycle/M phase	XM_134702.1	0	0.344149	0	0	0	0	0	0	0	0.426453	0	0	0	0	0	0	0	0	0.132224	0	0	0	0.314151	0	1.762681	1.084658	1.949261	2.148612	1.192238	1.352444	1.460297	0.858124	0.342987	0.487123	0.349997	0.436607	0	0	0.469951	1.436963	0	0.393841	0	0	0	1.476257	1.742333	0.461905
mitotic cell cycle/M phase	XM_123126.1	0	0	0	0	0	0	0	0	1.393536	0.629851	0	0.097491	0	0	0	0	0	0	0	0	0	0	0	0	3.151985	2.628318	2.861348	3.138405	1.979753	1.956316	2.410911	2.162134	0.870088	0.576014	0	0	0.911419	0.603827	0.856179	1.530039	0	0.541087	0	0	0.953636	2.543757	2.810024	1.367455
mitotic cell cycle/M phase	XM_147867.1	0	0	0	0	0	0	0	0	0.362876	0.250848	0	0	0	0	0	0	0	0	0	0	0	0	0	0	2.115024	1.792942	2.07287	1.886238	0.695197	1.641655	1.778382	0.92327	0.864973	0.290037	0.576365	0	0	0.254621	0.506414	0.964566	0	0.656296	0	0	0.843626	1.742632	2.543242	0.653735
mitotic cell cycle/M phase	XM_129679.1	0	0	0	0	0	0	0	0	0.486114	0.026937	0	0	0	0	0	0	0	0	0.307851	0	0	0	0	0	2.520384	1.583308	2.343429	2.656323	0.990801	1.335038	2.042458	1.370924	0.566168	0.3058	1.328429	0.31927	0.047308	0.167934	0.517554	0.498856	0	0	0	0	0.660603	2.085412	2.168026	0.779129
mitotic cell cycle/M phase	XM_123255.1	0	0.092052	0	0.456088	0	0	0.089708	0	0.051998	0.047142	0	0	0	0	0	0	0	0	0	0	0	0	0	0	2.509429	1.051789	1.949876	2.003149	1.200032	0.632077	1.154732	0.736522	0.59562	0.351422	0.046439	0	0	0	0.151465	0.538173	0	0	0	0	0.212034	2.123381	1.740335	0.793817
mitotic cell cycle/M phase	XM_136004.1	0	0	0	0.076706	0	0	0	0	0.73628	0.722658	0	0	0	0	0	0	0	0	0	0	0	0	0	0	2.374464	1.542947	2.182737	2.629385	1.113181	2.123744	1.844559	1.433529	0.458786	0.248225	0	0	0	0	0.445243	1.814087	0	0.17991	0	0.048754	0.301857	2.29125	2.299994	0.588911
mitotic cell cycle/M phase	XM_127043.1	0	0.486101	0	0.603258	0	0	0.200914	0	0.713233	0.279239	0	0.123555	0	0	0.03622	0.394126	0.118047	0	0.39466	0	0	0.065891	0.073824	0	2.186989	1.728132	1.548001	2.052311	0.569325	1.246739	1.101583	0.590554	0.477555	0.368637	0.342859	0	0	0.411115	0.31936	1.038474	0	0	0.377843	0.095055	0.253983	1.043678	1.510273	0.393636
mitotic cell cycle/M phase	XM_150398.1	0	0	0	0.193173	0	0	0	0	0.162991	0.215422	0	0	0	0	0.086917	0	0.080876	0	0.319233	0.297553	0	0	0	0.275397	1.19505	0.797944	0.916354	1.168657	0.554103	1.149234	0.279508	0.312906	0	0	0	0	0	0	0.352952	0.276794	0	0	0.335388	0.011132	0	1.086888	1.046037	0
mitotic cell cycle/M phase	XM_132028.1	0	0	0	0.201231	0	0	0	0.765768	0.143328	0	0	0	0	0	0	0	0	0	0	0.453351	0	0	0	0.358785	1.30845	1.032772	0.729897	0.929415	0.530732	0.778726	0.559108	0.562333	0.162158	0	0.294899	0	0	0.33383	0.163897	0.324528	0	0	0.080425	0	0	1.124362	1.104318	0
mitotic cell cycle/M phase	XM_129620.1	0.573073	0	0	0.199278	0	0	0	0.56669	0.194695	0	0	0	0	0	0.3009	0	0	0	0	0.158779	0	0	0	0	1.901425	1.536229	1.20818	1.392355	0.59398	0.869979	1.307689	0.6233	0	0	0.758051	0	0	0.145004	0.199844	0.110789	0	0	0.997499	0	0	1.132745	1.51605	0
mitotic cell cycle/M phase	XM_130314.1	1.076638	0.122031	0	0	0	0	0	0	0	0	0.072567	0	0	0	0.256101	0	0	0	0	0	0	0	0	0	1.674692	1.308284	1.437262	1.586915	0.532629	0.734059	1.184663	0.490801	0.180294	0.243994	0.257136	0	0	0.174162	0	0.300567	0.097384	0	0.522807	0.381642	0	0.894995	1.415215	0.187248
mitotic cell cycle/M phase	XM_131178.1	0.757633	0	0	0	0	0	0.116367	0.024275	0	0	0	0	0	0	0	0	0.36603	0	0.257779	0.21657	0	0	0	0	1.70267	1.132429	1.032131	1.525427	0.391881	0.917002	1.040935	0	0	0.553266	0.75531	0	0	0.343284	0	0.603867	0	0.26205	0.438765	0	0	0.54658	1.435875	0
mitotic cell cycle/M phase	XM_126084.1	0	0	0	0.486026	0	0	0	0.302085	0.54405	0.064804	0	0	0	0	0	0.284172	0.466454	0	0	0	0	0	0	0	2.325356	1.546157	1.584125	2.57605	0.806229	1.749232	2.067758	0	0.000173	0	1.125826	0	0	0.36304	0	1.40363	0	0.39165	0	0	0	1.074819	1.743074	0.461959
mitotic cell cycle/M phase	XM_148923.1	0	0	0	0.079695	0	0	0.028275	0.187221	0.154473	0	0	0	0	0	0	0.17777	0.18386	0	0.136161	0.139583	0	0	0	0	1.323879	1.141362	1.097914	1.357561	0.110948	0.755049	1.324177	0.521666	0.151529	0	0.439827	0.073063	0	0.23539	0.346932	0.792987	0	0	0.013838	0.196965	0	0.781459	0.978342	0
mitotic cell cycle/M phase	XM_133851.1	0.386454	0	0	0.140275	0	0	0	0	0.080103	0	0	0	0.00795	0	0	0	0	0	0	0	0	0	0	0	1.726345	0.707232	1.10679	1.899821	0.446053	1.353383	1.414102	0.870288	0.211504	0	1.341921	0	0	0.341454	0.079055	0.793739	0	0.028471	0	0	0	0.816566	1.213194	0.075495
mitotic cell cycle/M phase	XM_127320.1	0	0	0	0	0	0.317807	0	0.22966	0.689587	0.342979	0.060529	0.232942	0	0	0	0	0	0	0	0	0	0	0	0	2.012116	1.490928	2.114013	2.402145	1.012406	1.435786	1.621638	0.687493	0.349008	0.270418	2.463891	0.297365	0	0.226453	0.831602	1.413364	0	0	0	0	0	1.571671	1.713597	0
mitotic cell cycle/M phase	XM_145007.1	0.048922	0	0	0	0	0.229933	0	0	0.78819	0.485326	0	0.262872	0	0	0	0	0	0	0	0	0	0	0	0.008867	2.077897	1.52079	1.343989	2.169345	0.525549	1.282207	1.547561	0.674819	0.085187	0.212574	1.604349	0	0	0.41683	0.784709	0.36494	0	0	0	0	0	0.889122	1.283594	0.251081
mitotic cell cycle/M phase	XM_129245.1	0	0	0	0	0	0	0	0	0.338561	0.455087	0	0.184973	0	0	0	0	0	0	0	0	0	0	0	0	2.519759	1.761867	1.86998	1.908318	0.673796	2.092016	1.497284	0.779504	0.692236	0.200531	1.174601	0.18034	0	0.622085	0.852921	0.971797	0	0.459293	0	0	0.603082	1.432807	1.333682	0.419609
mitotic cell cycle/M phase	XM_139216.1	0	0	0	0.003294	0	0	0	0	0.285349	0.321146	0	0	0	0	0.006192	0	0.082819	0	0	0	0	0	0	0	2.557824	1.886718	1.927678	1.801824	0.756177	1.463561	1.346573	0.578421	0.37008	0.172608	1.569847	0.783648	0	0.699282	0.840265	0.819118	0	0	0	0.154822	0.19302	1.467109	1.678704	0.200401
mitotic cell cycle/M phase	XM_127856.1	0	0	0	0.15059	0	0	0	0	0.852161	0.138795	0	0	0	0	0	0.525158	1.181965	0	0	0	0	0	0	0	2.576136	1.640204	1.913762	1.528233	1.193604	2.7468	1.642636	1.082461	0.167562	0.400784	3.545736	0.960869	0	0	0.057862	1.255197	0	0	0	0	0	1.802657	2.359078	0
mitotic cell cycle/M phase	XM_134315.1	0	0	0.047196	0	0	0	0	0.377959	0	0	0	0	0	0	0.029138	2.131979	0	0	0	0	0	0	0	0	2.608718	2.053851	2.020017	2.4909	0.380056	1.677035	1.672507	1.304153	0	0.471774	3.412545	0.828035	0	0.714935	0.34354	0.182255	0	0.281783	0	0	0	1.593334	1.910108	0
mitotic cell cycle/M phase	XM_134129.1	0	0	0	0	0	0	0	0.077802	0.281739	0	0	0	0	0	0	0.461683	0	0	0.091346	0	0	0	0	0	2.208401	1.149793	1.193179	2.217218	0	1.175744	1.236286	0.347083	0	0	2.784445	0.172376	0	0.633829	0.665034	0.697213	0.124287	0.39299	0	0.294953	0	0.981961	1.392811	0
mitotic cell cycle/M phase	XM_129172.1	0	0	0	0.445644	0	0	0	0	0	0	0	0	0	0	0.334706	0	0	0	0.533873	0.373105	0	0	0.098321	0.219163	1.229979	1.322588	0.638115	0.849304	0.208368	0.747569	0.876984	0.607683	0.397377	0.314102	1.994448	0	0	0.654096	0.284479	0.700394	0	0	0	0.046341	0	0.547991	0.729227	0
mitotic cell cycle/M phase	XM_149989.1	0	0	0	0.506295	0.059875	0	0	0	0	0.267899	0	0	0	0	0.438215	0	0	0	0.701566	0.355482	0.441709	0	0.168796	0	2.141669	1.40166	0.986134	1.380588	0.436623	1.343669	0.346907	0	0.057788	0.252855	1.476697	0	0	0	0.332138	0.757487	0	0.217719	0	0	0	0.643972	1.393331	0
mitotic cell cycle/M phase	XM_128083.1	0.364361	0	0	0.562057	0.009728	0	0	0	0.401962	0	0	0	0.028455	0	0	0	0	0	0	0	0	0.063852	0	0	1.915618	1.600048	1.070895	0.991299	0.451022	0.741949	0.203627	0.684166	0.608304	0.297243	1.6914	0	0	0.270037	0	0.441735	0	0	0.11839	0.049309	0	0.618794	1.057274	0
mitotic cell cycle/M phase	XM_125583.1	0.258182	0.045406	0.303088	0.260458	0	0	0	0	0.157245	0.004396	0	0	0	0	0	0	0.253924	0	0	0	0	0	0	0	1.192376	1.189217	0.693281	0.81039	0.241481	0.659892	0.747186	0.609479	0	0.242247	1.40592	0	0	0.076418	0	0.519785	0	0	0.128828	0	0	0.326506	0.724668	0
mitotic cell cycle/M phase	XM_128857.1	0	0	0.018158	0.770376	0	0	0	0.093259	0.146849	0	0	0	0	0	0	0	0	0	0	0	0	0	0	0	1.868991	1.299833	0.602983	1.35777	0.209929	1.120798	1.013009	0.64241	0.614208	0.157444	0.873829	0.027614	0	0.603396	0.376583	0.08792	0	0	0	0.177919	0	1.087243	1.017107	0
mitotic cell cycle/M phase	XM_122366.1	0	0	0	0	0	0	0	0	0.891239	0	0	0	0.111534	0	0	0	0	0	0	0	0	0	0	0	1.258445	0.594248	1.146303	1.225485	0	0.725483	0.931386	0.36265	0.215893	0.60168	0.741268	0.647479	0.67929	0.787656	0.234914	0.858155	0	0.342366	0.498671	0	0	1.004188	1.246487	0
mitotic cell cycle/M phase	XM_130917.1	0	0	0.009892	0	0	0	0	0	0.303045	0	0	0	0.217814	0	0	0	0	0	0	0.455476	0	0.391689	0	0	1.676517	1.206097	1.628893	0.977737	1.121897	1.04657	0.354203	0.386876	0.79446	0.26355	1.314895	0.711957	0	0.228829	0	0.154967	0	0	0	0	0.500745	1.422648	1.317593	0.466448
mitotic cell cycle/M phase	XM_125861.1	0	0	0	0	0	0	0	0	0.572065	0.22488	0	0	0	0	0	2.410337	0	0	0	0	0	0	0	0	2.301855	1.602282	1.947106	2.049435	1.134326	1.642253	1.999319	1.01176	0	0.389103	2.46873	0.031885	0	0	0.996084	0.254332	0	0	0	1.000153	0.823558	1.809798	2.032488	1.071594
mitotic cell cycle/M phase	XM_134100.1	0	0.369491	0	0	0	0	0	0.409025	0.786131	0.230163	0	0	0	0	0	2.707862	0	0	0	0	0	0.780019	0.679286	0	2.576712	2.072332	1.636882	2.289382	1.218326	1.982002	2.516092	0	0	0	1.461804	0	0	0.854329	0	1.372492	0	1.037384	0.360714	0	0	1.164927	1.523306	0
mitotic cell cycle/M phase	XM_132322.1	0	0	0	0.37278	0	0	0	0.715646	0	0	0	0	0	0	0.133402	1.781077	0.504559	0	0	0	0	0	0	0	1.945885	1.34501	1.143377	1.400145	0.984534	1.705979	1.189778	0.663218	0	0	0.968304	0	0	0.333652	0	0.631509	0	0.179598	0	0	0.485376	1.39616	1.535782	0.244722
mitotic cell cycle/M phase	XM_130428.1	0	0	0	0	0	0	0	0.306593	0.175964	0	0	0	0.154261	2.054126	0	0	0	0	0	0	0	0	0	0	2.030093	1.525226	1.268616	1.288104	0.977843	1.841087	0.84665	0.752239	0.798976	0.64296	0	0	0	0.706563	0.491802	1.00927	0	1.022161	0	0	0.962687	1.595614	2.937358	1.199644
mitotic cell cycle/M phase	XM_127182.1	0	0	0	0.347907	0	0	0	0	0.735404	0	0	0	0.114794	0	0	0	0.365352	0	0	0	0	0	0	0	1.400795	0.839516	0.866968	1.230081	0.635905	0.122013	0.276683	0.503372	0.37788	0.081536	0.12985	0	0	0.117702	0.248025	1.07234	0	0	0	0	0.478125	1.653949	2.224859	0.779046
mitotic cell cycle/M phase	XM_123583.1	0.708818	0	0	0.774606	0	0	0	0.068036	0.962274	0.67905	0	0	0	0	0	0	0	0	0	0	0	0	0	0	1.332799	0.606656	0.843405	1.52791	0.931688	1.167085	0.822183	0.149992	0	0	0	0.148826	0	0.328116	0.285012	1.265021	0	0	0.16003	0	0.654351	2.662034	2.576133	1.677576
mitotic cell cycle/M phase	XM_133879.1	0.030812	0	0.524664	0.037971	0	0.163793	0	0	0.092017	0	0	0	0	0	0	0	0	0	0.169321	0.266158	0	0	0	0	1.216112	0.151097	0.70493	0.771179	0.084115	0.761545	0.225532	0.601208	0	0.219402	0	0	0	0.379753	0	0.450133	0	0	0.238358	0	0	1.430482	1.256862	0.206935
mitotic cell cycle/M phase	XM_122473.1	0	0.530851	0.34194	0.573373	0.045186	0.116393	0.058871	0.248816	0	0	0	0	0	0	0.063429	0	0	0	0	0.493811	0	0	0	0	1.008027	0.698152	0.705402	1.192315	0	0	0	0.088981	0.973	0.331666	0	0.620722	0.280365	0.019181	0	0.564196	0	0	0.74516	0	0	0.662511	0.500787	0
mitotic cell cycle/M phase	XM_132354.1	0	0.537905	0	0.999531	0	0.039048	0	0.260581	0.327314	0	0.017096	0.027107	0.181803	0	0	0	0	0	0	0.28758	0	0	0	0	1.043249	0.681653	0.434194	0.853782	0	0.043609	0.408492	0	0.353749	0	0	0	0.241693	0.543598	0.136315	0.796168	0	0	0	0.127589	0	0.682647	0.113891	0
mitotic cell cycle/M phase	XM_133935.1	0	0	0.101348	0.665932	0	0	0	0	0.241744	0	0.020008	0.048063	0	0	0	0	0	0	0.313825	0.394486	0	0	0	0	0.871302	0.387409	0.150619	0.592469	0	0.509661	0.601849	0.560651	0.322901	0	0	0.054358	0	0.171171	0	0.0536	0	0	0.070076	0.060276	0	0.517453	0.539443	0
mitotic cell cycle/M phase	XM_125188.1	0	0	0.051797	0.48662	0	0	0	0.14514	0	0	0	0	0.089194	0	0.039733	0	0	0	0	0	0	0	0	0	1.201841	0.441864	0.469083	1.11201	0	0.699184	0.316366	0.441461	0.585313	0.278243	0.141249	0.222156	0	0.373986	0.015518	0.66091	0	0.054344	0	0	0	0.240541	0.287683	0
mitotic cell cycle/M phase	XM_130560.1	0	0	0	0.72894	0	0	0	0.163228	0.107708	0	0	0	0	0	0.315747	0	0	0	0	0	0	0	0	0	1.127764	0.756204	0.431066	1.163953	0	0.969308	0.600125	0.330378	0.340293	0.015613	0	0.066136	0.0409	0.564925	0	0.381744	0	0.243083	0.07816	0	0	0.224829	0.065271	0
mitotic cell cycle/M phase	XM_130262.1	0.651405	0.136011	0.018191	0.048255	0	0	0	0	0	0	0	0	0	0	0.094411	0	0.069511	0	0	0	0	0	0	0	1.334362	1.216929	0.60141	1.18808	0	1.268546	1.058087	0.609301	0	0	0.916463	0	0	1.124101	0.767948	0.022005	0	0.835462	0	0.50214	0	0.29796	0.001561	0
mitotic cell cycle/M phase	XM_128765.1	0.532556	0	0.191344	0	0	0	0.016969	0.324746	0.157701	0.13804	0	0.563809	0.403967	0	0	0	0	0	0	0	0	0	0	0.038866	1.781887	1.371871	1.031262	0	0	1.616576	1.409891	0.719372	0	0	1.281691	0.478108	0.017885	0.493457	0.54902	0	0	0	0.03188	0	0	0.349221	0	0
mitotic cell cycle/M phase	XM_129806.1	0	0.049701	0	0	0	0	0	0.199218	0	0	0	0	0.184569	0	0	0	0	0	0	0	0	0	0	0	1.980183	1.024637	1.076793	1.268303	0.563596	1.012513	1.664491	1.916824	0	0.167134	2.621729	0.11484	0.772652	0.333424	0.525033	1.260661	0.166775	0.729268	0.919801	0	0	0.620881	0.630008	0
mitotic cell cycle/M phase	XM_123427.1	0	0.431544	0	0	0	0	0	0.376511	0.055186	0	0	0.012378	0.242082	0	0.242845	0	0	0	0	0	0	0	0	0	0.796787	1.087627	0.992757	0.624159	0	0.066956	0.280135	0.846475	0.378197	0	0.939652	0.546145	0.310995	0.726813	0.654814	0.988496	0	0.49736	0.356393	0	0	0.377493	0.389195	0
mitotic cell cycle/M phase	XM_131516.1	0	0	0.147528	0.235482	0	0	0	0	0.046182	0	0	0	0.163733	0	0	0	0	0	0.060391	0	0	0	0	0	0.867774	0.76	0.551691	0.544402	0	0.357299	0.523921	0.363691	0.262682	0	0	0.153902	0.022929	0.538493	0.411355	1.027786	0	0.115303	0.477469	0	0	0.043154	0.411884	0
mitotic cell cycle/M phase	XM_122863.1	0	0.087656	0.406255	0.567054	0.103693	0.029381	0.289155	0	0.246688	0	0	0.138208	0.36624	0	0	0	0	0	0	0	0	0	0	0.305951	0.90133	0.819674	0.912456	0.795487	0	0	0.431737	0.512947	0.237009	0	0	0	0.521036	0.357215	0.265814	1.054109	0	0.223132	0	0.336443	0	0.453978	0	0
mitotic cell cycle/M phase	XM_131421.1	0	0	0.102841	0	0	0.005399	0	0.14919	0	0	0	0.274221	0.241529	0	0	0	0	0	0	0	0	0	0	0.074419	1.290143	0.760461	1.023734	1.323148	0	0.204819	0.446726	0.697123	0.077251	0	0	0.422193	0.363072	0.483681	0.629879	0.254955	0	0.516604	0	0.227288	0	0.34316	0.260424	0
mitotic cell cycle/M phase	XM_122105.1	0.037474	0.289977	0	0	0.286775	0	0.157214	0	0	0	0	0.455405	0.725798	0	0	0	0	0	0	0	0	0	0	0	1.30701	0.979149	0.913571	1.139184	0	0	0.849604	0.963775	0.437725	0.199017	0	0	0.194381	0.623878	0.234471	0.769268	0	1.127186	0.109043	0	0	0.520408	0.448139	0
mitotic cell cycle/M phase	XM_130197.1	0	0	0	0	0.157195	0	0	0.100087	0.093752	0	0	0.153657	0.273333	0	0.091148	0	0	0	0	0	0	0	0	0	1.331125	1.075805	0.756963	1.301774	0.060371	0.040818	0.450534	0.639884	0.314887	0	0.596421	0.095229	0	0.750061	0.338316	0.838688	0	0.10947	0	0	0	0.219784	0.367227	0
mitotic cell cycle/M phase	XM_128993.1	0	0	0	0.243493	0	0	0	0.29576	0	0	0	0	0.139469	0	0.334212	0	0	0	0	0	0.116828	0	0	0.147774	1.031902	1.137428	0.789811	0.745773	0.093318	0.358903	0.278766	0.584006	0.312002	0	0	0.312712	0.103498	0.681626	0.584127	0	0	0.125239	0.334371	0	0	0.273127	0.35676	0
mitotic cell cycle/M phase	XM_139365.1	0	0	0.145249	0	0	0.324412	0.051932	0.493576	0	0	0	0	0	0	0.050735	0	0	0	0	0	0	0.054344	0.138182	0	1.805191	1.281193	1.212522	1.462748	0	0.69989	1.039962	0.312011	0.054878	0.462723	0	0.928233	0	0.803149	0.631251	0.076631	0	0.19265	0.42107	0.043613	0	0	0.52332	0
mitotic cell cycle/M phase	XM_132597.1	0.011738	0	0	0.294218	0	0	0	0.137248	0.150339	0	0	0	0.110783	0	0.394774	0.228759	0.287329	0	0.366611	0	0	0	0	0	1.917634	1.570141	1.644094	1.869015	0	1.331829	0.984696	1.150707	0.536948	0.282502	0	0.35884	0	1.004824	0	0.215689	0	0.683882	0	0.099082	0	0	0	0
mitotic cell cycle/M phase	XM_125555.1	0	0.123691	0.244927	0.701857	0	0.472833	0.006372	0	0.256514	0	0	0	0.021849	0	0.119517	0.220704	0	0	0	0	0	0	0	0	1.231615	1.062331	0.58641	0.919591	0	0	0.264187	0.544135	0.344808	0	0	0.292145	0.230319	0.5433	0.216171	0.175761	0	0.196144	0	0.222335	0	0	0	0
mitotic cell cycle/M phase	XM_129212.1	0	0	0	0.671751	0	0	0	0.626968	0	0	0.095825	0	0.047258	0	0.641615	0	0	0	0	0.548259	0.025353	0	0	0.274988	1.429907	1.219153	1.002436	0.835919	0	0	0.435358	0.361847	0.598756	0.319568	0	0.769324	0	0.931434	0	0.259148	0	0.179505	0.30509	0.336641	0	0.337721	0.300811	0
mitotic cell cycle/M phase	XM_130443.1	0	0.166614	0.200859	0.486393	0.193309	0.494273	0.204701	0.188745	0.187258	0	0.353749	0.004667	0	0	0.598947	0	0	0	0	0	0	0	0	0	1.265629	0.856614	0.300533	0.868498	0	0.564763	0.614266	0.137185	0.219778	0	0	0.48771	0	0.537371	0	0.160022	0	0	0	0	0	0.086871	0.197008	0
mitotic cell cycle/M phase	XM_128638.1	0	0	0.276012	0.52586	0	0.397555	0	0.35628	0.34487	0.07066	0	0.179147	0	0	0.292205	0	0	0	0.338795	0.472151	0	0	0	0	1.659924	1.070991	0.503998	1.178318	0	0.668481	0.656597	0	0	0	0	0.64496	0.269583	0.19158	0	0.129029	0	0	0	0.00928	0	0.698204	0.457685	0
mitotic cell cycle/M phase	XM_134209.1	0	0	0.122906	0.581508	0	0	0	0.62106	0.486035	0	0.083678	0	0.777184	0	0.136437	0.170256	0	0.007348	0.263326	0	0.19835	0	0	0	1.059234	0.754281	0.665103	1.514216	0	0.976451	0.609468	0.64892	0.467481	0	0	0.60934	0	0.384742	0.594731	0	0	0	0	0.377009	0	0	0	0
mitotic cell cycle/M phase	XM_130567.1	0	0.347254	0	0	0.003498	0.189242	0.168873	0.127293	0.316038	0	0.508835	0	0	0	0	0	0	0	0	0.026242	0	0	0	0	0.787946	0.554753	0.312574	0.812765	0	0.676071	0.579327	0.372321	0.311119	0	0.280741	0	0	0.251075	0.040692	0.089911	0.046145	0.312935	0.104434	0	0	0.165892	0	0
mitotic cell cycle/M phase	XM_127907.1	0	0	0.059063	0	0.138322	0	0	0.129427	0.482578	0	0.253712	0.404999	0.253934	0	0.038436	0	0	0	0	0	0	0	0	0	1.575784	1.179756	1.354789	1.488164	0.214679	1.101426	1.213208	0.706708	0.310409	0	1.251828	0.44569	0	0.334632	0.260792	0	0	0	0	0.036422	0	0.304999	0.374573	0
mitotic cell cycle/M phase	XM_134977.1	0	0	0	0	0	0	0	0	0.788507	0.389328	0	0	0	0	0	0	0.235728	0	0	0	0	0	0	0	1.857253	1.40323	1.668868	1.658283	0.699491	1.515145	1.212497	1.140622	0.409954	0	1.859118	0.959892	0.141683	0.252287	0.479784	0.275016	0	0.255962	0	0	0.061608	0.627731	0.604303	0.345789
mitotic cell cycle/M phase	XM_131631.1	0.43665	0	0	0.292789	0	0	0	0	0.303511	0	0	0	0	0	0	0	0	0	0	0	0	0	0	0	1.307701	1.267616	1.278878	1.361856	0.412033	0.89685	0.998918	0.324754	0.47681	0.072016	0.915223	0.359483	0	0.54882	0.267152	1.183274	0	0.376241	0	0.097968	0	0.752661	0.210316	0
mitotic cell cycle/M phase	XM_128003.1	0	0.264372	0	0.59189	0	0	0	0	0.329795	0.231501	0	0	0	0	0.15119	0.031059	0	0	0	0	0	0	0	0	1.620023	1.465575	1.455366	1.410328	0	0.36117	0.807185	0.324209	0.551614	0.047396	0.879664	0.625161	0	0.481319	0	0.227415	0	0.58545	0.219935	0	0	0.396195	0.329239	0
mitotic cell cycle/M phase	XM_132903.1	0	0.010028	0	0.251418	0.028688	0	0	0.071908	0.043734	0	0	0.028644	0.015595	0	0	0	0	0	0.09978	0.11252	0	0	0	0	1.024781	0.857074	0.952417	0.723245	0	0.02918	0.883558	0.562916	0.363067	0	0	0	0.007627	0.526229	0.304783	0	0	0.261149	0.235682	0	0	0.522755	0	0
mitotic cell cycle/M phase	XM_146269.1	0	0	0.147772	0	0.285549	0	0.215564	0.039075	0	0.08383	0	0.56577	0.304146	0	0	0	0	0.152349	0	0	0	0	0	0	0.956196	0.717314	1.307486	1.081205	0	0.509379	1.026311	0.557775	0.312151	0	0	0	0	0.206623	0.357302	0	0	0.16529	0.16875	0.072933	0	0.599853	0.527039	0
mitotic cell cycle/M phase	XM_126320.1	0.063538	0	0	0.591691	0.233711	0	0	0	0.241483	0	0	0.426198	0.432726	0	0.143285	0	0	0	0	0.093235	0	0	0	0	1.042562	1.263648	1.199224	1.014213	0	0	1.009301	1.181488	0.121787	0	0	0	0.425783	0	0.341029	0.117236	0	0.084543	0.326807	0	0	0.531801	0.500386	0
mitotic cell cycle/M phase	XM_125810.1	0	0	0.096021	0	0.036567	0	0.461157	0.18939	0.372479	0	0.102721	0.279553	0.395819	0	0	0	0	0	0	0	0	0	0	0	1.236849	0.992007	1.034781	1.677156	0	0.538058	0.852952	0.372501	0.131384	0	0.228753	0.026256	0.20181	0.504582	0.290707	0.473418	0	0.506985	0	0	0	0	0.010857	0
mitotic cell cycle/M phase	XM_123600.1	0	0	0.06293	0	0.139109	0	0	0.463024	0.464379	0.01457	0	0.434593	0.474713	0	0	0	0	0	0	0	0	0	0	0	1.535522	0.981645	1.221526	1.480367	0.031501	0.743188	1.021988	1.374082	0.364822	0.061393	0.560592	0.199187	0.157865	0.304139	0.152431	0.304946	0	0.269501	0	0	0	0.446273	0	0
mitotic cell cycle/M phase	XM_132718.1	0.239241	0.37156	0.430079	0	0	0	0	0.382757	0.491805	0	0	0.151057	0.255195	0	0	0	0	0	0	0	0	0	0	0	1.336626	0.96148	1.314044	1.739487	0	1.277438	1.51461	1.520321	0.367978	0.118121	0.651671	0.513091	0.503136	0.650273	0.171551	0.562945	0	0.33895	0.139178	0	0	0	0	0
mitotic cell cycle/M phase	XM_129402.1	0	0.256956	0.234831	0	0	0	0.027383	0.12411	0.443952	0.276885	0	0.295323	0	0	0	0	0	0	0	0	0	0	0	0.00076	1.041816	0.666741	0.775728	1.306861	0	0.618003	1.053512	0.705184	0.20043	0	0	0.108424	0.330285	0.405837	0.219366	0.842143	0	0.014421	0	0	0	0.372365	0.015627	0
mitotic cell cycle/M phase	XM_128602.1	0	0.268039	0	0	0	0	0	0	0	0	0.004373	0	0	0	0.001363	0	0	0	0	0	0	0.292061	0	0	2.422896	0.962854	1.602586	2.32594	0.43701	1.065552	1.862282	1.247156	1.071123	0.313091	0	0.633285	0.260023	0.394171	0.300432	1.286252	0	0.528254	0.658005	0.0596	0	0.728515	0.715857	0
mitotic cell cycle/M phase	XM_133809.1	0	0.399037	0.485871	0	0	0	0	0	0.054245	0.119295	0.375076	0.234789	0.158399	0	0.163802	0	0	0	0	0.055067	0	0	0	0	1.427497	0.890164	1.242661	1.526393	0	0.907255	0.958231	1.030785	0.792616	0.2702	0.097859	0.597309	0.440293	0	0	0	0	0	0.797948	0.245095	0	0.425455	0.300535	0
mitotic cell cycle/M phase	XM_122123.1	0	0	0	0	0.070897	0	0	0	0.042356	0	0	0.015627	0.233564	0	0.057385	0	0	0	0.039989	0.190259	0	0	0	0.111028	0.638053	0.521806	0.561248	0.609517	0	0	0.294897	0.440219	0.064715	0.359203	0	0.627278	0.159096	0.217268	0.07637	0	0	0.069814	0.454954	0	0	0	0.04115	0.006763
mitotic cell cycle/M phase	XM_133987.1	0	0	0	0.350349	0.331481	0.063286	0.048686	0.005648	0.146448	0	0.24702	0.512536	0.480184	0	0	0	0	0	0	0	0	0	0	0	0.5982	0.340062	0.813911	0.601512	0	0	0.523228	1.239962	0.472074	0	0	0.311653	0.333549	0.354573	0.219813	0.269993	0	0.06726	0	0	0	0.231892	0.015596	0
mitotic cell cycle/M phase	XM_129508.1	0	0	0	0.430475	0.303512	0	0	0	0	0	0	0.325364	0.567051	0	0	0	0	0	0.076803	0	0	0	0	0.28828	0.794267	0.316195	0.718657	0.922943	0.36562	0	0	0.905181	0.800185	0.11091	0	0.445186	0.567335	0.112863	0.457713	0.628186	0	0	0.169205	0.038914	0	1.066078	0.383252	0
mitotic cell cycle/M phase	XM_129986.1	0	0	0.120223	0.251215	0.509682	0	0	0.522746	0	0	0	0	0.221851	0	0	0.04051	0	0	0	0.102593	0	0	0.183785	0	0.696776	0.559317	0.540757	0.397587	0.115846	0.14237	0.246966	0.495415	0	0	0	0.110384	0	0.661633	0.393901	0.311063	0	0	0	0	0	0.077545	0.615155	0
mitotic cell cycle/M phase	XM_128423.1	0	0	0	0.266588	0.131453	0	0	0.645913	0.043326	0	0	0.131042	0.332105	0	0.171195	0	0	0	0	0	0	0	0	0	0.801352	0.750389	0.329257	0.218774	0.109499	0	0.091443	0.540242	0.305305	0	0	0	0.163499	0.915795	0.230024	0.765686	0	0.254684	0.603412	0	0	0.502319	0.473789	0
mitotic cell cycle/M phase	XM_134907.1	0	0	0	0.144986	0	0.063998	0.080444	0.255775	0.118519	0	0	0.04055	0.130552	0	0	0	0	0	0	0.104135	0	0	0	0	0.645376	0.591258	0.158103	0.055886	0	0	0	0.266105	0.39936	0.167975	0	0.08375	0	0.441047	0.202497	0.259772	0	0.524979	0.194528	0.166253	0	0.332191	0.115537	0
mitotic cell cycle/M phase	XM_132972.1	0	0	0.022171	0.321141	0.208993	0	0	0.261616	0.098968	0	0	0.277174	0.105383	0	0	0	0	0	0	0	0	0	0	0	0.700905	0.762484	0.371556	0.439607	0	0	0	0.365976	0.009193	0	0.797618	0	0.287856	0.524903	0.159089	0.260943	0	0.013159	0.15105	0	0	0.305885	0.284613	0
mitotic cell cycle/M phase	XM_135036.1	0	0	0.111031	0.785237	0	0	0	0	0	0	0	0	0.090395	0	0.071427	0	0	0.262897	0.36948	0.279004	0	0	0	0	0.847806	1.233551	0.428436	0	0.010521	0.194022	0	0.909112	0.585755	0.453107	1.181907	0	0.127158	0.296047	0.250386	0.475267	0	0	0.846975	0	0	0.574976	0.55976	0
mitotic cell cycle/M phase	XM_135647.1	0.542228	0.287568	0	0.675668	0	0.778216	0	0.809099	0	0.212335	0	0	0	0	0.34618	0.512721	0.239381	0.39761	0.893907	0.85074	0.443125	0	0	0.272301	0.042288	0	0	0	0	0.217838	0	0.566222	0	0.121633	0.626892	0.084282	0.029339	0.433623	0.290136	0	0	0	1.140695	0	0	0.213779	0.309348	0
mitotic cell cycle/M phase	XM_129886.1	0	0	0.094658	0.641973	0.423411	0.417425	0	0.76659	0	0	0	0	0.033995	0	0.384714	0	1.423788	0.51389	1.636549	1.149573	0.651241	0.108162	0.398611	1.206138	0.182074	0.639225	0	0.053511	0	0	0.271763	0.84638	0.039268	0	0.117965	0.112327	0.002344	0	0	0	0	0	0	0	0	1.560213	0.379975	0
mitotic cell cycle/M phase	XM_150564.1	0	0	0	0.919678	0	0	0	1.15474	0.52341	0.451639	0	0	0	0	0.500008	0.086325	1.298689	0.523159	1.102454	1.855161	0.751407	0	0.608323	0.764894	1.120414	1.089624	0.084943	0.776867	0.245074	0	0.310957	0.137066	0	0.039553	0	0.388852	0	0	0	0	0	0	0	0.10038	0.224572	1.192566	0.769115	0
mitotic cell cycle/M phase	XM_151583.1	0	0	0.146803	0.647407	0.237739	0.0607	0	0	0.104313	0.084151	0	0.5808	0	0.422237	0	0	1.319591	0.735168	0.5399	1.206386	1.339217	0	0	0.527594	0.780436	0.676296	0.340522	0.647932	0	0	0.126883	0.485916	0	0.256611	0.235865	0	0	0	0.38387	0	0	0	0	0.302299	0	0.504261	0.38153	0
mitotic cell cycle/M phase	XM_150496.1	0	0	0	1.117458	0	0.309745	0	0.033895	0.026098	0.111291	0	0.142384	0	0.308136	0	0.480001	0.922419	0.718509	0.685764	0.849166	1.332671	0	0.128657	0	0.521255	0.563464	0	0.35047	0	0	0	0.400103	0	0.256202	0.497985	0.275873	0.126363	0	0.108707	0	0	0	0	0.345774	0.032348	0.001416	0.135113	0
mitotic cell cycle/M phase	XM_142424.1	0	0	0	1.126967	0	0.406199	0	0	0	0.109122	0	0.184501	0.171532	0.485982	0	0.510552	1.347197	0.70125	0.996763	0.895553	0.955307	0	0.453506	0.194097	0.796251	0.260419	0	0.333653	0	0	0.137884	0.2649	0	0.287523	0.686081	0.40271	0	0	0	0	0	0	0	0.533999	0.165268	0.025583	0.608044	0
mitotic cell cycle/M phase	XM_146672.1	0	0	0	1.085842	0	0.352627	0	0	0	0	0	0.273984	0.40781	0.584384	0	0.793578	1.287213	1.018466	0.906745	0.910934	0.994058	0	0	0.033758	0.657125	0.453242	0.242529	0.595647	0	0	0.482416	0.398041	0	0.063188	0.530383	0.567807	0.000859	0	0	0	0	0	0	0.127383	0.364639	0	0.297309	0.097448
mitotic cell cycle/M phase	XM_149826.1	0	0	0.016894	1.139897	0.116508	0.363588	0	0	0	0.166587	0	0.286278	0.369927	0.663429	0	0.492805	0.924396	0.862614	0.840717	0.675988	1.133142	0	0.043027	0.255897	0.280272	0	0.134514	0.318211	0	0	0	0.579958	0	0	0.494458	0.689759	0.301483	0	0	0	0	0	0	0.412818	0.428317	0	0	0.032757
mitotic cell cycle/M phase	XM_149308.1	0	0	0	1.249549	0	0.556138	0	0.569393	0	0	0	0.014272	0.134027	0.316948	0.068618	0.257143	0.610481	0.715585	0.766209	0.713329	0.931248	0	0.194125	0	0.805459	0.327496	0	0	0	0	0	0.094588	0.159014	0.243587	0.526198	0.277218	0	0.207328	0	0	0	0	0.060344	0.124904	0.105046	0	0.583372	0
mitotic cell cycle/M phase	XM_152375.1	0	0	0	0.955337	0	0.232541	0	0.497719	0	0.165796	0	0	0.024033	0.112049	0.116393	0.24196	0.672697	0.498059	0.735598	0.771051	0.651191	0	0.424281	0.038539	0.483366	0.327397	0	0	0	0	0	0	0.134018	0.519574	0.923471	0.351601	0	0.093536	0.045751	0	0	0	0.142784	0	0	0.449319	0.659272	0
mitotic cell cycle/M phase	XM_152700.1	0	0	0	0.836825	0	0.069405	0	0.458096	0	0.062658	0	0.054391	0.068884	0.314081	0.081163	0.608979	0.82804	0.525754	0.862016	1.162996	0.562969	0	0	0	0.7394	0.782222	0	0.157862	0	0	0.06389	0.138097	0	0.366576	0.981912	0.348461	0.072011	0.699969	0	0	0	0	0	0	0	0.094418	0.30679	0
mitotic cell cycle/M phase	XM_132923.1	0.234513	0.6816	0	0.744236	0	0.742008	0.236639	0.387465	0.663508	0.203439	0	0	0	0.07179	0	0.613669	1.001107	0.418665	0.847653	0.448175	0.800419	0	0.039939	0	0	0.317061	0	0.142463	0	0	0	0.291484	0.054545	0.062313	0.71881	0.167297	0	0.082093	0	0	0	0	0	0.300655	0	0	0	0
mitotic cell cycle/M phase	XM_125667.1	0.18961	0.222044	0	1.187719	0	0.812713	0	0.507273	0.032804	0	0	0	0	0.285444	0	0.149944	1.40665	0.306225	1.123762	0.597643	1.048313	0	0.191001	0	0.473156	0.213463	0	0.483615	0	0	0.174003	0.217354	0	0.125159	0.563357	0	0	0.110769	0	0	0	0	0	0.310866	0	0.323946	0.452192	0
mitotic cell cycle/M phase	XM_132244.1	0.392961	0	0	1.037613	0	0.786625	0	0.648673	0	0	0	0	0.023095	0.094983	0.137018	0.437495	0.704105	0.234274	0.803977	0.684384	0.583978	0	0.209076	0	0.259101	0.037709	0	0	0	0	0.078232	0.394047	0	0.011274	0.150789	0	0	0.112134	0	0	0	0	0.351661	0.189523	0	0.212105	0.344828	0
mitotic cell cycle/M phase	XM_131734.1	0.092437	0.470297	0	0.901407	0	0.673386	0	0.39475	0	0.011326	0	0	0.007346	0.058859	0.082499	0.212454	0.789896	0.092013	0.850587	0.512447	0.462484	0	0.176783	0.058219	0.372669	0.066404	0	0	0	0	0	0.081054	0	0.222367	0.370746	0	0	0.078187	0	0	0	0	0.647365	0.180552	0	0	0.364552	0
mitotic cell cycle/M phase	XM_135653.1	0	0.4768	0.152409	0.956055	0	0.276157	0	0.83312	0.20621	0	0	0	0	0.585841	0	0	1.371818	0.380007	1.083616	0.666263	0.696847	0	0.684568	0	0.128672	0	0	0	0	0	0.002724	0.294831	0	0	0.808696	0.428043	0	0.302795	0	0	0.271435	0	0.516035	0.376458	0.215479	0.291014	1.003422	0.18533
mitotic cell cycle/M phase	XM_139285.1	0	0	0	0.891938	0	0.318542	0	0.515633	0.302443	0	0	0	0	0.518052	0	0.021302	1.276129	0.497467	0.687931	0.20062	1.213736	0	0.555227	0	0.390594	0.013673	0.169893	0.406893	0.330648	0	0.373195	0.372407	0	0	0	0	0	0	0.147972	0	0	0	0.412251	0.77449	0.574916	0.372259	0.485021	0.335742
mitotic cell cycle/M phase	XM_127909.1	0	0.090155	0.158441	0.84104	0	0.578556	0	0.518494	0.380432	0	0	0	0	0.368351	0	0.476231	1.377002	0.278086	0.622356	0.762598	1.157457	0	0.428594	0	0.187463	0	0.284447	0.618374	0	0	0.266131	0.257842	0	0	0	0.079324	0	0	0	0	0	0	0	0.777946	0.431728	0.120795	0.266575	0.100273
mitotic cell cycle/M phase	XM_128872.1	0	0	0	0.81647	0	0.411079	0	0.588465	0.250557	0	0	0	0	0.35785	0	0.431159	1.521311	0.254956	0.85211	0.837136	1.150388	0	0.530179	0	0.299693	0.131218	0.388547	0.74721	0	0	0.418935	0.06653	0	0	0	0.056715	0	0.281075	0.093723	0	0	0	0	0.694264	0.482101	0	0.356961	0.079135
mitotic cell cycle/M phase	XM_132093.1	0	0	0	0.585104	0.138623	0.047209	0	0	0.363609	0	0	0	0	0.732219	0	0.413354	1.567935	0.676857	0.628394	0.698634	1.453657	0	0	0.180631	0	0	0.366646	0.850447	0	0	0.557816	0.435876	0	0	0.35934	0.139655	0	0.076927	0.734492	0	0	0	0	0.662974	0.540318	0.078676	0.236632	0.204014
mitotic cell cycle/M phase	XM_132600.1	0	0	0.038264	0.683841	0	0.126501	0	0	0.301184	0	0	0	0	0.530529	0	0.329315	1.543054	0.476677	0.633017	0.668793	1.084125	0	0.266531	0.131163	0.051534	0	0.109068	0.386512	0.069794	0	0.21525	0.187792	0	0	0	0	0	0	0.218267	0	0	0	0.003421	0.466276	0.533121	0	0.331873	0.384086
mitotic cell cycle/M phase	XM_129438.1	0	0.073883	0	0.70777	0	0.111341	0	0	0.391714	0	0	0	0	0.721238	0	0.485776	1.573225	0.73172	0.834112	0.635619	1.44718	0	0.477402	0.341827	0.150208	0	0.256266	0.664173	0	0	0.378499	0.375559	0	0	0.19922	0	0	0.025822	0.232186	0	0	0	0	0.738821	0.615333	0.051374	0.261164	0.428827
mitotic cell cycle/M phase	XM_126687.1	0	0	0.206674	0.702204	0	0.14481	0	0	0.436579	0	0	0	0	0.783288	0	0.279411	1.556705	0.781433	0.624256	0.679425	1.457089	0	0.33063	0.247273	0.173155	0	0.348396	0.648122	0	0	0.408638	0.37718	0	0	0	0.140142	0	0	0.255686	0	0	0	0	0.754519	0.645542	0.135813	0.135511	0.356244
mitotic cell cycle/M phase	XM_140707.1	0	0	0.080969	0.819944	0	0.063891	0	0	0.627144	0.209278	0	0	0	0.877185	0	0	1.868891	0.978989	1.361679	0.857935	1.819347	0	0.284595	0.275772	0.690149	0.215904	0.426331	0.630221	0	0	0.427204	0.582459	0	0	0.275175	0.397746	0.007639	0	0	0	0	0	0	1.263133	0.76217	0	0.513609	0.201403
mitotic cell cycle/M phase	XM_127575.1	0	0	0.386937	0.940278	0.35602	0.328395	0	0	0.680763	0	0	0.181133	0	0.819783	0	0.082267	1.247094	0.935406	0.631771	0.574411	1.660356	0	0.297039	0.492141	0.005479	0	0.385466	0.169015	0	0	0.200563	0.400061	0	0	0	0.135863	0	0	0.441738	0	0	0	0	0.780339	0.466421	0.098375	0	0.265429
mitotic cell cycle/M phase	XM_127423.1	0	0	0.238626	0.765239	0	0.324343	0	0	0.635192	0	0	0	0	0.77658	0	0.15088	1.096297	0.7057	0.49219	0.187978	1.414873	0	0.289422	0.350337	0.276727	0	0.320772	0.274431	0.22525	0	0	0.35662	0	0	0	0.188377	0	0.131455	0.381887	0	0.036947	0	0	0.589725	0.637133	0	0	0.592463
mitotic cell cycle/M phase	XM_145101.1	0	0.399119	0	1.145596	0	0.933851	0.14238	0.045122	0.245558	0	0	0.009927	0	0.507092	0	0	0.806271	0.596772	0.21192	0	1.32152	0	0.082313	0.17324	0	0	0.030679	0.000259	0.174029	0	0	0.454586	0	0	0	0	0	0	0.182443	0	0.039608	0	0	0.617771	0.488971	0.045724	0.180513	0.416204
DNA repair	XM_125188.1	0	0	0.051797	0.48662	0	0	0	0.14514	0	0	0	0	0.089194	0	0.039733	0	0	0	0	0	0	0	0	0	1.201841	0.441864	0.469083	1.11201	0	0.699184	0.316366	0.441461	0.585313	0.278243	0.141249	0.222156	0	0.373986	0.015518	0.66091	0	0.054344	0	0	0	0.240541	0.287683	0
DNA repair	XM_131230.1	0.320961	0	0	0	0	0	0	0	0.711089	0.096758	0	0.012019	0	0	0	0	0	0	0	0	0	0	0	0	2.737842	1.646244	1.345389	1.923865	0.459379	1.344607	1.291473	0.713423	0.287789	0.048498	1.1643	0	0	0.1985	0.138608	1.211065	0	0	0	0	0.030394	1.392666	2.154819	0.553293
DNA repair	XM_136541.1	0	0	0	0.059404	0	0	0	0	0.269885	0.180546	0	0	0	0	0	0	0	0	0	0	0	0	0	0	2.951815	1.738885	1.226405	1.721257	0.955515	1.644248	0.989566	0.39525	0	0.178755	1.615112	0.115959	0	0.199707	0.422822	0.549713	0	0	0.350696	0	0.620712	1.494561	2.790544	0.877297
DNA repair	XM_127817.1	0	0	0	0	0	0	0	0	0.806173	0.004846	0	0	0	0	0	0	0	0	0	0	0	0	0	0	2.370833	1.860451	2.168161	1.812161	1.214743	2.717069	1.227837	0.870314	0.492069	0.516598	1.235472	0	0	0.751923	0.671114	1.835597	0	0.867809	0	0.064533	0.336663	1.98687	2.333085	0.905086
DNA repair	XM_134702.1	0	0.344149	0	0	0	0	0	0	0	0.426453	0	0	0	0	0	0	0	0	0.132224	0	0	0	0.314151	0	1.762681	1.084658	1.949261	2.148612	1.192238	1.352444	1.460297	0.858124	0.342987	0.487123	0.349997	0.436607	0	0	0.469951	1.436963	0	0.393841	0	0	0	1.476257	1.742333	0.461905
DNA repair	XM_122366.1	0	0	0	0	0	0	0	0	0.891239	0	0	0	0.111534	0	0	0	0	0	0	0	0	0	0	0	1.258445	0.594248	1.146303	1.225485	0	0.725483	0.931386	0.36265	0.215893	0.60168	0.741268	0.647479	0.67929	0.787656	0.234914	0.858155	0	0.342366	0.498671	0	0	1.004188	1.246487	0
DNA repair	XM_128203.1	0	0	0.043063	0	0.073893	0	0	0	0.597614	0.172567	0	0.251449	0.018579	0	0	0	0	0	0	0	0	0	0	0	0.930995	0.654928	0.769925	0.996335	0.155384	0.21288	0.538506	0.665761	0.065739	0	0.298795	0.513935	0	0	0	0.560346	0	0	0	0.115979	0	0.381314	0.111414	0
DNA repair	XM_132722.1	0	0	0.099746	0.189648	0	0	0	0.333354	0.122025	0	0	0.116692	0.278125	0	0	0	0	0	0	0	0	0	0	0	1.119768	0.684647	0.646173	1.055472	0	0	0.722922	0.72012	0	0	0	0.085434	0.227704	0.359194	0.030547	0.89122	0	0.127579	0.199071	0.026804	0	0.534519	0.509734	0
DNA repair	XM_148512.1	0	0	0	0.756998	0	0	0	0.660823	0.089875	0	0	0	0.276966	0	0	0	0	0	0	0	0	0	0	0	1.386971	1.111813	0.766007	1.135608	0	0.798776	0.530108	0.982764	0.418978	0	0.152228	0	0.429893	0.778924	0.100485	0.562789	0	0.359368	0.346033	0	0	1.130457	1.100597	0
DNA repair	XM_149308.1	0	0	0	1.249549	0	0.556138	0	0.569393	0	0	0	0.014272	0.134027	0.316948	0.068618	0.257143	0.610481	0.715585	0.766209	0.713329	0.931248	0	0.194125	0	0.805459	0.327496	0	0	0	0	0	0.094588	0.159014	0.243587	0.526198	0.277218	0	0.207328	0	0	0	0	0.060344	0.124904	0.105046	0	0.583372	0
DNA repair	XM_150496.1	0	0	0	1.117458	0	0.309745	0	0.033895	0.026098	0.111291	0	0.142384	0	0.308136	0	0.480001	0.922419	0.718509	0.685764	0.849166	1.332671	0	0.128657	0	0.521255	0.563464	0	0.35047	0	0	0	0.400103	0	0.256202	0.497985	0.275873	0.126363	0	0.108707	0	0	0	0	0.345774	0.032348	0.001416	0.135113	0
DNA repair	XM_125667.1	0.18961	0.222044	0	1.187719	0	0.812713	0	0.507273	0.032804	0	0	0	0	0.285444	0	0.149944	1.40665	0.306225	1.123762	0.597643	1.048313	0	0.191001	0	0.473156	0.213463	0	0.483615	0	0	0.174003	0.217354	0	0.125159	0.563357	0	0	0.110769	0	0	0	0	0	0.310866	0	0.323946	0.452192	0
DNA repair	XM_132244.1	0.392961	0	0	1.037613	0	0.786625	0	0.648673	0	0	0	0	0.023095	0.094983	0.137018	0.437495	0.704105	0.234274	0.803977	0.684384	0.583978	0	0.209076	0	0.259101	0.037709	0	0	0	0	0.078232	0.394047	0	0.011274	0.150789	0	0	0.112134	0	0	0	0	0.351661	0.189523	0	0.212105	0.344828	0
DNA repair	XM_131734.1	0.092437	0.470297	0	0.901407	0	0.673386	0	0.39475	0	0.011326	0	0	0.007346	0.058859	0.082499	0.212454	0.789896	0.092013	0.850587	0.512447	0.462484	0	0.176783	0.058219	0.372669	0.066404	0	0	0	0	0	0.081054	0	0.222367	0.370746	0	0	0.078187	0	0	0	0	0.647365	0.180552	0	0	0.364552	0
DNA repair	XM_132923.1	0.234513	0.6816	0	0.744236	0	0.742008	0.236639	0.387465	0.663508	0.203439	0	0	0	0.07179	0	0.613669	1.001107	0.418665	0.847653	0.448175	0.800419	0	0.039939	0	0	0.317061	0	0.142463	0	0	0	0.291484	0.054545	0.062313	0.71881	0.167297	0	0.082093	0	0	0	0	0	0.300655	0	0	0	0
DNA recomb/meiosis/replication	XM_126084.1	0	0	0	0.486026	0	0	0	0.302085	0.54405	0.064804	0	0	0	0	0	0.284172	0.466454	0	0	0	0	0	0	0	2.325356	1.546157	1.584125	2.57605	0.806229	1.749232	2.067758	0	0.000173	0	1.125826	0	0	0.36304	0	1.40363	0	0.39165	0	0	0	1.074819	1.743074	0.461959
DNA recomb/meiosis/replication	XM_132039.1	0.112647	0	0	0.026582	0	0	0	0	0.350504	0	0	0	0	0	0.039112	0.268616	0	0	0	0	0	0.127794	0	0	1.994152	2.12146	1.311041	1.658272	1.069372	1.671782	1.020343	0.480306	0.249623	0.075435	1.133673	0.340521	0	0.69473	0.739477	0.663592	0	0.472567	0.125786	0.256252	0.271912	1.138212	1.872399	0.680381
DNA recomb/meiosis/replication	XM_132796.1	0	0	0	0	0	0	0	0	0.42612	0.24035	0	0	0.13455	0	0	0	0.202248	0	0	0	0	0	0	0	1.873929	0.824564	1.137895	1.660486	0.468562	1.681022	0.526754	0.621119	0	0	0.643342	0.213239	0.106092	0.246754	0.59956	0.319793	0	0	0	0	0.236941	0.671716	1.359675	0.574008
DNA recomb/meiosis/replication	XM_127817.1	0	0	0	0	0	0	0	0	0.806173	0.004846	0	0	0	0	0	0	0	0	0	0	0	0	0	0	2.370833	1.860451	2.168161	1.812161	1.214743	2.717069	1.227837	0.870314	0.492069	0.516598	1.235472	0	0	0.751923	0.671114	1.835597	0	0.867809	0	0.064533	0.336663	1.98687	2.333085	0.905086
DNA recomb/meiosis/replication	XM_147867.1	0	0	0	0	0	0	0	0	0.362876	0.250848	0	0	0	0	0	0	0	0	0	0	0	0	0	0	2.115024	1.792942	2.07287	1.886238	0.695197	1.641655	1.778382	0.92327	0.864973	0.290037	0.576365	0	0	0.254621	0.506414	0.964566	0	0.656296	0	0	0.843626	1.742632	2.543242	0.653735
DNA recomb/meiosis/replication	XM_133576.1	0	0.022683	0	0.030109	0	0	0	0.189643	0.251888	0	0	0	0.523092	0	0.475878	0	0	0	0	0	0	0	0	0	2.168849	1.273417	1.473279	1.98731	0.878899	1.629124	1.147354	0.837221	0	0	1.038512	0.210809	0	0	0	0.420018	0	1.112184	0.070771	0	0	1.471922	1.694141	0.091786
DNA recomb/meiosis/replication	XM_128097.1	0	0	0	0.767698	0	0	0	0.275088	1.574394	0.698696	0	0	0	0	0	0	0	0	0	0	0	0	0	0	2.31533	1.470321	1.149479	2.04835	0.862722	1.750961	1.265224	0.9191	0.031059	0.293396	1.932839	0	0	0	0.245648	1.102565	0	0.050781	0.671187	0	0	2.205442	2.487942	0.416843
DNA recomb/meiosis/replication	XM_136541.1	0	0	0	0.059404	0	0	0	0	0.269885	0.180546	0	0	0	0	0	0	0	0	0	0	0	0	0	0	2.951815	1.738885	1.226405	1.721257	0.955515	1.644248	0.989566	0.39525	0	0.178755	1.615112	0.115959	0	0.199707	0.422822	0.549713	0	0	0.350696	0	0.620712	1.494561	2.790544	0.877297
DNA recomb/meiosis/replication	XM_131230.1	0.320961	0	0	0	0	0	0	0	0.711089	0.096758	0	0.012019	0	0	0	0	0	0	0	0	0	0	0	0	2.737842	1.646244	1.345389	1.923865	0.459379	1.344607	1.291473	0.713423	0.287789	0.048498	1.1643	0	0	0.1985	0.138608	1.211065	0	0	0	0	0.030394	1.392666	2.154819	0.553293
DNA recomb/meiosis/replication	XM_129658.1	0	0	0	0	0	1.52336	0	0	0.837324	0	0	0.249382	0	0	0	0	0	0	0	0	0	0	0	0	2.701642	1.909911	1.347435	1.436525	0.749195	0.70819	0.541359	1.454515	0.247153	0.128626	1.493117	0	0.343479	0.631334	0.293081	1.239505	0	0.095984	0	0	0.482039	1.406464	2.114149	0.615733
cytokinesis/M-phase/microtubules	XM_127817.1	0	0	0	0	0	0	0	0	0.806173	0.004846	0	0	0	0	0	0	0	0	0	0	0	0	0	0	2.370833	1.860451	2.168161	1.812161	1.214743	2.717069	1.227837	0.870314	0.492069	0.516598	1.235472	0	0	0.751923	0.671114	1.835597	0	0.867809	0	0.064533	0.336663	1.98687	2.333085	0.905086
cytokinesis/M-phase/microtubules	XM_131702.1	0	0	0	0	0	0	0	0	0.89506	0.544327	0	0.199022	0	0	0	0	0	0	0	0	0	0	0	0	2.576425	1.392134	2.249439	2.385775	1.070854	1.598143	1.824402	1.304699	0.433743	0.409558	1.579665	0.117443	0	0.078508	0.665484	1.622294	0	0.180623	0	0	0.618477	1.780255	2.212629	1.060321
DNA rpelctn and chromosome cycle	XM_136541.1	0	0	0	0.059404	0	0	0	0	0.269885	0.180546	0	0	0	0	0	0	0	0	0	0	0	0	0	0	2.951815	1.738885	1.226405	1.721257	0.955515	1.644248	0.989566	0.39525	0	0.178755	1.615112	0.115959	0	0.199707	0.422822	0.549713	0	0	0.350696	0	0.620712	1.494561	2.790544	0.877297
DNA rpelctn and chromosome cycle	XM_133576.1	0	0.022683	0	0.030109	0	0	0	0.189643	0.251888	0	0	0	0.523092	0	0.475878	0	0	0	0	0	0	0	0	0	2.168849	1.273417	1.473279	1.98731	0.878899	1.629124	1.147354	0.837221	0	0	1.038512	0.210809	0	0	0	0.420018	0	1.112184	0.070771	0	0	1.471922	1.694141	0.091786
DNA rpelctn and chromosome cycle	XM_134702.1	0	0.344149	0	0	0	0	0	0	0	0.426453	0	0	0	0	0	0	0	0	0.132224	0	0	0	0.314151	0	1.762681	1.084658	1.949261	2.148612	1.192238	1.352444	1.460297	0.858124	0.342987	0.487123	0.349997	0.436607	0	0	0.469951	1.436963	0	0.393841	0	0	0	1.476257	1.742333	0.461905
DNA rpelctn and chromosome cycle	XM_123126.1	0	0	0	0	0	0	0	0	1.393536	0.629851	0	0.097491	0	0	0	0	0	0	0	0	0	0	0	0	3.151985	2.628318	2.861348	3.138405	1.979753	1.956316	2.410911	2.162134	0.870088	0.576014	0	0	0.911419	0.603827	0.856179	1.530039	0	0.541087	0	0	0.953636	2.543757	2.810024	1.367455
DNA rpelctn and chromosome cycle	XM_147867.1	0	0	0	0	0	0	0	0	0.362876	0.250848	0	0	0	0	0	0	0	0	0	0	0	0	0	0	2.115024	1.792942	2.07287	1.886238	0.695197	1.641655	1.778382	0.92327	0.864973	0.290037	0.576365	0	0	0.254621	0.506414	0.964566	0	0.656296	0	0	0.843626	1.742632	2.543242	0.653735
DNA rpelctn and chromosome cycle	XM_129679.1	0	0	0	0	0	0	0	0	0.486114	0.026937	0	0	0	0	0	0	0	0	0.307851	0	0	0	0	0	2.520384	1.583308	2.343429	2.656323	0.990801	1.335038	2.042458	1.370924	0.566168	0.3058	1.328429	0.31927	0.047308	0.167934	0.517554	0.498856	0	0	0	0	0.660603	2.085412	2.168026	0.779129
DNA rpelctn and chromosome cycle	XM_139216.1	0	0	0	0.003294	0	0	0	0	0.285349	0.321146	0	0	0	0	0.006192	0	0.082819	0	0	0	0	0	0	0	2.557824	1.886718	1.927678	1.801824	0.756177	1.463561	1.346573	0.578421	0.37008	0.172608	1.569847	0.783648	0	0.699282	0.840265	0.819118	0	0	0	0.154822	0.19302	1.467109	1.678704	0.200401
DNA rpelctn and chromosome cycle	XM_132796.1	0	0	0	0	0	0	0	0	0.42612	0.24035	0	0	0.13455	0	0	0	0.202248	0	0	0	0	0	0	0	1.873929	0.824564	1.137895	1.660486	0.468562	1.681022	0.526754	0.621119	0	0	0.643342	0.213239	0.106092	0.246754	0.59956	0.319793	0	0	0	0	0.236941	0.671716	1.359675	0.574008
DNA rpelctn and chromosome cycle	XM_135105.1	0	0	0	0.157231	0	0	0	0.212386	0.377009	0.418634	0	0	0	0	0	0	0	0	0	0	0	0	0	0	1.71345	1.277086	1.095696	1.147852	0.580015	0.982119	0.677071	0.60602	0.483043	0.058328	0.084063	0.202991	0.02682	0.434027	0.426843	0.729813	0	0	0	0	0	0.974908	1.52543	0
DNA rpelctn and chromosome cycle	XM_126020.1	0	0	0	0.176411	0	0	0	0.115144	0	0	0	0	0.269572	0	0.104056	0	0	0	0	0.696516	0.243306	0	0	0	1.516986	1.186508	0.809972	1.214549	0.165712	1.254851	0.642871	0.476178	0.302067	0	0	0.032142	0	0.689292	0.354721	0.750568	0	0	0.08785	0	0	0.634249	0.857014	0
DNA rpelctn and chromosome cycle	XM_148512.1	0	0	0	0.756998	0	0	0	0.660823	0.089875	0	0	0	0.276966	0	0	0	0	0	0	0	0	0	0	0	1.386971	1.111813	0.766007	1.135608	0	0.798776	0.530108	0.982764	0.418978	0	0.152228	0	0.429893	0.778924	0.100485	0.562789	0	0.359368	0.346033	0	0	1.130457	1.100597	0
regulation of cell cycle/oncogenesis	XM_150398.1	0	0	0	0.193173	0	0	0	0	0.162991	0.215422	0	0	0	0	0.086917	0	0.080876	0	0.319233	0.297553	0	0	0	0.275397	1.19505	0.797944	0.916354	1.168657	0.554103	1.149234	0.279508	0.312906	0	0	0	0	0	0	0.352952	0.276794	0	0	0.335388	0.011132	0	1.086888	1.046037	0
regulation of cell cycle/oncogenesis	XM_126678.1	0.719035	0	0	0	0	0	0	0	1.093499	1.051619	0	0.078085	0	0	0	0	0	0	0	0	0	1.457791	0	0	2.374865	1.910364	2.011788	2.171807	0.684186	1.628883	1.162128	1.52456	0.159463	0	1.355526	0	0	0.900373	0.39825	0.488858	0	0	0	0	0.798983	2.230655	2.432704	1.150349
regulation of cell cycle/oncogenesis	XM_123126.1	0	0	0	0	0	0	0	0	1.393536	0.629851	0	0.097491	0	0	0	0	0	0	0	0	0	0	0	0	3.151985	2.628318	2.861348	3.138405	1.979753	1.956316	2.410911	2.162134	0.870088	0.576014	0	0	0.911419	0.603827	0.856179	1.530039	0	0.541087	0	0	0.953636	2.543757	2.810024	1.367455
regulation of cell cycle/oncogenesis	XM_147867.1	0	0	0	0	0	0	0	0	0.362876	0.250848	0	0	0	0	0	0	0	0	0	0	0	0	0	0	2.115024	1.792942	2.07287	1.886238	0.695197	1.641655	1.778382	0.92327	0.864973	0.290037	0.576365	0	0	0.254621	0.506414	0.964566	0	0.656296	0	0	0.843626	1.742632	2.543242	0.653735
regulation of cell cycle/oncogenesis	XM_127817.1	0	0	0	0	0	0	0	0	0.806173	0.004846	0	0	0	0	0	0	0	0	0	0	0	0	0	0	2.370833	1.860451	2.168161	1.812161	1.214743	2.717069	1.227837	0.870314	0.492069	0.516598	1.235472	0	0	0.751923	0.671114	1.835597	0	0.867809	0	0.064533	0.336663	1.98687	2.333085	0.905086
regulation of cell cycle/oncogenesis	XM_131702.1	0	0	0	0	0	0	0	0	0.89506	0.544327	0	0.199022	0	0	0	0	0	0	0	0	0	0	0	0	2.576425	1.392134	2.249439	2.385775	1.070854	1.598143	1.824402	1.304699	0.433743	0.409558	1.579665	0.117443	0	0.078508	0.665484	1.622294	0	0.180623	0	0	0.618477	1.780255	2.212629	1.060321
regulation of cell cycle/oncogenesis	XM_134853.1	0	0	0	0.128124	0	0	0	0.204294	0.498633	0.127548	0	0	0.119247	0	0	0	0	0	0	0	0	0	0	0	1.665478	1.351695	1.641683	1.708771	0.755287	0.598554	1.213414	0.947273	0.227894	0.026926	0.305877	0.02049	0.021645	0	0.03865	0.179613	0	0	0	0	0	1.111301	1.20076	0.183709
regulation of cell cycle/oncogenesis	XM_137761.1	0	0	0.029335	0	0	0	0	0	0.472539	0.492452	0.000224	0	0.006484	0	0.188343	0	0	0	0	0	0	0	0	0	1.988432	1.399402	1.623151	1.106243	0.628187	0.980815	0.765566	0.773657	0.282449	0	0.044444	0.077503	0	0.323817	0.189527	0	0	0	0	0	0.712945	0.692143	1.40535	0.861247
regulation of cell cycle/oncogenesis	XM_132796.1	0	0	0	0	0	0	0	0	0.42612	0.24035	0	0	0.13455	0	0	0	0.202248	0	0	0	0	0	0	0	1.873929	0.824564	1.137895	1.660486	0.468562	1.681022	0.526754	0.621119	0	0	0.643342	0.213239	0.106092	0.246754	0.59956	0.319793	0	0	0	0	0.236941	0.671716	1.359675	0.574008
regulation of cell cycle/oncogenesis	XM_134977.1	0	0	0	0	0	0	0	0	0.788507	0.389328	0	0	0	0	0	0	0.235728	0	0	0	0	0	0	0	1.857253	1.40323	1.668868	1.658283	0.699491	1.515145	1.212497	1.140622	0.409954	0	1.859118	0.959892	0.141683	0.252287	0.479784	0.275016	0	0.255962	0	0	0.061608	0.627731	0.604303	0.345789
mitotic cell cycle/checkpoint/regulation	XM_137761.1	0	0	0.029335	0	0	0	0	0	0.472539	0.492452	0.000224	0	0.006484	0	0.188343	0	0	0	0	0	0	0	0	0	1.988432	1.399402	1.623151	1.106243	0.628187	0.980815	0.765566	0.773657	0.282449	0	0.044444	0.077503	0	0.323817	0.189527	0	0	0	0	0	0.712945	0.692143	1.40535	0.861247
mitotic cell cycle/checkpoint/regulation	XM_123126.1	0	0	0	0	0	0	0	0	1.393536	0.629851	0	0.097491	0	0	0	0	0	0	0	0	0	0	0	0	3.151985	2.628318	2.861348	3.138405	1.979753	1.956316	2.410911	2.162134	0.870088	0.576014	0	0	0.911419	0.603827	0.856179	1.530039	0	0.541087	0	0	0.953636	2.543757	2.810024	1.367455
mitotic cell cycle/checkpoint/regulation	XM_131702.1	0	0	0	0	0	0	0	0	0.89506	0.544327	0	0.199022	0	0	0	0	0	0	0	0	0	0	0	0	2.576425	1.392134	2.249439	2.385775	1.070854	1.598143	1.824402	1.304699	0.433743	0.409558	1.579665	0.117443	0	0.078508	0.665484	1.622294	0	0.180623	0	0	0.618477	1.780255	2.212629	1.060321
mitotic cell cycle/checkpoint/regulation	XM_134977.1	0	0	0	0	0	0	0	0	0.788507	0.389328	0	0	0	0	0	0	0.235728	0	0	0	0	0	0	0	1.857253	1.40323	1.668868	1.658283	0.699491	1.515145	1.212497	1.140622	0.409954	0	1.859118	0.959892	0.141683	0.252287	0.479784	0.275016	0	0.255962	0	0	0.061608	0.627731	0.604303	0.345789
(deoxyribo)nucleoside 2P metabolism	XM_123126.1	0	0	0	0	0	0	0	0	1.393536	0.629851	0	0.097491	0	0	0	0	0	0	0	0	0	0	0	0	3.151985	2.628318	2.861348	3.138405	1.979753	1.956316	2.410911	2.162134	0.870088	0.576014	0	0	0.911419	0.603827	0.856179	1.530039	0	0.541087	0	0	0.953636	2.543757	2.810024	1.367455
(deoxyribo)nucleoside 2P metabolism	XM_148254.1	0.004781	0	0	0	0	0	0	0.219114	0.273779	0	0	0.198858	0	0	0	0	0	0	0	0	0	0	0.272426	0.089123	0.892304	0.540673	0.779956	1.162072	0.937627	2.232147	1.626032	1.605777	0	0	0	0	0	0.394492	0.145656	0.567065	0	0	0	0	0.634707	0.656229	0.648193	0.728688
epigenetic rglation/DNA methylation	XM_134124.1	0	0	0.122925	0.169705	0	0.041127	0	0.02392	0.305933	0	0	0	0	0	0	0	0	0	0	0	0	0	0	0	1.095906	0.725768	0.731926	0.849135	0	0	0.614556	0.786812	0.195033	0.247963	0	0.175472	0	0.582579	0.213863	0.317685	0	0.197212	0.08412	0.041526	0	0.733039	1.129922	0
regulation of Pol II transcription	XM_127633.1	0	0	0	0.253176	0	0	0.108492	0.045809	0	0	0.197919	0	0.000659	0	0.119268	0	0	0	0	0.000729	0	0	0	0.002362	1.073751	0.907088	0.555884	0.609833	0	0	0.013211	0.161613	0.576367	0.19868	0	0.097952	0	0.529285	0.212421	0	0	0	0.224933	0.474924	0	0.680623	0.909935	0
hemopoiesis	XM_141791.1	0	0.017869	0.046983	0	0.090745	0.05392	0	0	0.547744	0	0.191411	0.227501	0	0.222293	0	0.148052	0	0.435145	0.001102	0.256511	0.478914	0	0	0.061383	0	0	0.171073	0	0	0	1.783535	2.376988	0.60916	0.622556	0	0.050247	0.384839	0	0	0	0.357603	0	0.120923	0.014101	0.011662	0	0	0.020546
hemopoiesis	XM_147352.1	0.004745	0.119189	0.209336	0.002637	0.10747	0.038361	0.088922	0	0.18404	0	0.049929	0	0.605735	0.15575	0	0.201615	0	0.113607	0	0	0.134621	0.042263	0.212369	0.131291	0.088133	0.313162	0.872696	1.042981	0.095103	0.530602	6.619857	7.437783	0.156045	0	0.097946	0.292521	2.321249	0.112796	0.034083	0.367882	0.737044	0.149289	0.082232	0.121977	0.104245	0.029595	0.134129	0.015808
hemopoiesis	XM_135687.1	0	0.110522	0	0.04477	0.015678	0.280026	0.184625	0	0	0.301434	0.104648	0.212814	0	0.220903	0	0	0	0	0	0	0.091411	0	0	0.031779	0	0	1.04577	2.700026	1.536949	0.458296	7.943694	7.10439	0.037307	0.196453	0	0	3.181678	0	0	0.20119	0	0	0.486365	0	0.798149	0	0	0.821881
hemopoiesis	XM_130507.1	0.237617	0.111997	0	0.123488	0	0.069833	0.066719	0	0.327659	0.373562	0	0.460752	0.138082	0.628943	0	0	0	0.394955	0	0	0.248572	0.247158	0	0.054497	0	0	0	2.692304	0.169104	0.293506	7.727384	6.053705	0	0.169507	0	0	1.482495	0	0	0	0.060874	0.267555	0	0	0.458204	0	0	0.598885
hemopoiesis	XM_125262.1	0.189068	0	0.010672	0	0.004386	0	0	0.180847	0	0.075297	0	0	0.132021	0	0.053961	0.897247	0.087743	0	0.209912	0.39824	0	0.324371	0.169814	0	0	0	1.818394	4.042542	2.450746	0.009853	8.693214	8.042645	0	0	0	0.201001	0.392506	0	0	0.095421	0	0.392324	0	0	0	0	0	0
hemopoiesis	XM_127249.1	0.285699	0.397779	0	0.320029	0	0.722218	0.985126	0.176782	0	0	0	0	0	0.000686	0.261705	0.92727	0.176394	0.035102	0	0	0	0.936881	0	0	0	0	0.670719	3.496708	2.187735	0.388098	8.295344	7.853937	0	0	0.651481	0	0.622193	0	0	0	0	1.225887	0	0	0	0.076272	0	0
hemopoiesis	XM_141752.1	0	0.480335	0	0.856232	0.055064	0.31378	0.289424	0.671124	0	0.07774	0	0	0	0	0	0	0	0	0	0.219818	0	0.880927	0.111518	0	0.483636	0.402681	0.486968	0.920685	0	0	4.05464	4.554541	0	0.198951	0.53135	0	0.18424	0	0	0.202877	0	0	0.25548	0.200791	0	0.011774	0	0
hemopoiesis	XM_144671.1	0.801226	0.687974	0	0.766936	0.230624	1.068599	0.832104	0	0	0	0.284942	0	0	0	0	0.101358	0	0	1.095898	0.111717	0.480661	0	0.852134	0	0.296982	0.423689	0	0	0	0	4.368361	3.765682	0	0.54922	0	0	0	0.249887	0.206174	0.505907	0	0.292266	0.303752	0	0	0	0	0
hemopoiesis	XM_133301.1	0	0.101791	0.792981	0.178282	0	0	0.161863	0.204387	0	0	0	0.150262	0.191975	0.099915	0.267724	0	0.009591	0.391424	0.492674	0.289409	0.447962	0	0.242554	0.413755	0.740848	0.680425	0.841516	0.78502	0	0.929051	1.034005	0	0.722406	0.553939	0.195276	0.572514	0	0.576222	0.799268	0	0	0.145655	0.299426	0.74932	0.133618	0.277861	0.824953	0
hemopoiesis	XM_135497.1	0	0	0.352415	0	0	0	0	0	0	0	0	0	0	0	0.437394	0	0	0.155268	0.363327	0	0.145151	0	0.051796	0.45874	1.579943	0.611593	1.23012	1.104169	0.198499	1.698095	0.449803	0.289538	0.314111	0.558863	0	0	0	0.773926	0.456912	0	0	0	0	0.46926	0	0.088089	1.250431	0
hemopoiesis	XM_142754.1	0	0	0.934999	0.738265	0.121981	0	0	0.416483	0.041398	0	0	0.478808	0	0.300605	0.738116	0	0	0.664942	0.581302	0	0.738599	0.257506	0	0	2.203453	0.959245	1.045693	1.281862	0.78122	2.016794	0.387134	0	1.239241	0.827174	0	0	0	1.211912	0.601804	0	0	0.615023	0	0.474387	0	0	0.634339	0
hemopoiesis	XM_127389.1	0	0.044777	0.968045	0.170698	0	0.042191	0	0.531446	0.015434	0	0	0	0	0	1.189794	0	0	0	0	0.671956	0.215169	0.121373	0.205935	0.74236	2.788915	1.525734	0	2.187509	0.12045	1.846671	1.635722	0	1.486917	0.257967	0	0	0	1.454029	0	0	0	1.113879	0	0	0	0	0.655768	0
hemopoiesis	XM_144492.1	0.206487	0	0.680534	0	0.268087	0.011967	0.01336	0.446103	0	0	0	0.650357	0.093364	0	0.708156	0	0	0	0.612681	0.538786	0.479703	0	0.170894	0	1.317714	0.934805	0	1.170574	0	1.605826	0.854984	0	1.022173	0.5955	0	0	0	1.211327	0.372042	0	0	0.205809	0	0	0	0	0.747437	0
hemopoiesis	XM_139756.1	0.252183	0	0.575697	0	0.070513	0.172748	0.175345	0.8024	0.255983	0	0	0.515593	0	0.038979	0.661126	0	0.289512	0	0.198737	0.848732	0	0	0	0	0.806379	0.618187	0.106466	0.383906	0	1.756075	0.488482	0	1.042574	0.847673	0	0.302213	0	1.474508	0.657655	0.187778	0	0.416235	0.024954	0.392383	0	0	0.448682	0
hemopoiesis	XM_142431.1	0.170877	0	0.406544	0	0.046891	0.040632	0	0.43854	0.092159	0	0	0.561968	0	0.018904	0.373905	0	0.218647	0	0.08908	0.689619	0	0	0	0	0.518991	0.455951	0	0.285538	0	1.385103	0.304397	0	0.339313	0.312854	0	0.018441	0	1.15698	0.800454	0	0	0.38192	0	0.124905	0	0	0.074145	0
hemopoiesis	XM_146215.1	0.766869	0	0.61678	0	0	0	0.420325	0.897894	0	0	0	0	0	0	0.897813	0	0.622977	0.15531	0.606747	0.993271	0.02795	0	0	0	1.747189	1.314103	0	0.706262	0.323078	1.377551	0.325601	0	0.727422	0.083432	0	0	0	1.83488	0.784087	0.118497	0	0.831475	0.013203	0.493484	0	0	0.848605	0
hemopoiesis	XM_145552.1	0	0	0.755119	0.031326	0	0	0.347582	0.865344	0	0	0	0	0	0	0.699563	0	0.145312	0	0.180003	0.561778	0	0	0.618335	0.275819	1.812806	1.279849	0	0.35017	0	1.95732	0.117058	0	1.41896	0.90161	0.780368	0.240428	0	1.887469	0.125023	0.288998	0	0.753093	0	0.720749	0	0	1.161396	0
hemopoiesis	XM_142546.1	0	0	0	0.176931	0	0	0	0.210929	0	0	0	0	0	0	0.487936	0	0.119885	0.285483	0.52993	0	0.683269	0	0.055281	0.675157	1.162606	1.083179	0.180835	0	0	2.082115	0	0	1.242563	0.614406	0.085243	0	0	1.741247	0.580106	0.606444	0	0.287362	0.426045	0.094936	0	0	1.511371	0
hemopoiesis	XM_142707.1	0.043455	0	0.230202	0	0.433032	0	0	0.055367	0	0.277563	0	0.232489	0	0.057853	0	0	0	0.14035	0.341173	0	0.170701	0	0.080976	0.387055	1.379754	0.768837	0.45323	0.137843	0	2.29459	0.17943	0.106314	1.041564	0.699087	0.391177	0.144887	0	1.054662	0.786602	0.06282	0.01674	0.044718	0	0.331394	0	0.253369	0.611521	0
hemopoiesis	XM_143120.1	0.127482	0	0.462246	0	0	0	0	0.322374	0	0	0	0	0	0	0.334072	0	0.189207	0	0.141895	0.004255	0.356573	0	0	0.326191	1.505123	1.196045	0.131438	0.335016	0	2.023166	0.330632	0	1.130763	0.739419	0.483234	0.1655	0	1.495991	0.860228	0	0	0.286531	0	0.355863	0	0	0	0
hemopoiesis	XM_142660.1	0.280144	0	0.332737	0	0	0	0.165646	0.116881	0	0	0	0.16142	0	0	0.244006	0	0.108477	0.310509	0.246324	0	0.354626	0	0	0.73269	1.21919	0.979213	0.369318	0.477841	0	1.866601	0.435795	0	0.485169	0.289135	0.852806	0	0	1.116954	0.87602	0	0	0	0	0.49672	0	0	0	0
hemopoiesis	XM_142529.1	0.154814	0	0.152447	0	0	0	0	0	0	0	0	0.293289	0	0	0.146237	0	0.173388	0.165291	0.298826	0.220162	0.073951	0	0	0.540563	1.227915	1.140918	0.553535	0.402547	0	1.905906	0.325159	0	0.533936	0.039053	0.862378	0	0	1.189611	0.680671	0	0	0	0	0.296629	0	0	0.594053	0
hemopoiesis	XM_142628.1	0.333736	0	0.167365	0	0.1544	0	0.152752	0	0	0	0	0.233622	0	0	0.138525	0	0.180574	0.234017	0.459468	0	0.482088	0	0	0.668465	0.891179	0.894238	0.414368	0.074434	0	1.765313	0	0	0.377535	0	0.862411	0	0	0.837098	0.867769	0	0	0	0.126145	0.251885	0	0	0.201257	0
hemopoiesis	XM_141558.1	0.073649	0	0.34992	0	0	0	0.165496	0.166497	0	0	0	0.182802	0	0	0.268265	0	0.156564	0.170833	0.524741	0.316909	0.234233	0	0	0.549849	1.09852	0.866573	0.369641	0.092927	0	1.523004	0.053815	0	0.21519	0	0.687986	0	0	0.899803	0.635488	0	0	0	0.084334	0.43989	0	0	0.253231	0
hemopoiesis	XM_135468.1	0.117303	0	0.413965	0	0	0	0.187337	0.269524	0	0	0	0.170487	0	0	0.249486	0	0.111863	0.294359	0.714376	0.227418	0.243053	0	0	0.728172	1.25142	0.979986	0.396252	0.226022	0	1.576377	0	0	0.1998	0.481462	0.715252	0	0	1.204439	0.669291	0	0	0	0	0.44879	0	0	0.316897	0
hemopoiesis	XM_143091.1	0.199392	0	0.195023	0	0	0	0.051211	0.03024	0	0	0	0.127648	0	0	0.221208	0	0	0.135388	0.691551	0.111277	0.416152	0	0	0.643739	1.032325	0.993556	0.259072	0.044892	0	1.633872	0	0	0.392199	0.262509	0.716952	0	0	1.124761	0.79529	0	0	0	0.167546	0.261069	0	0	0.267176	0
hemopoiesis	XM_142614.1	0.190672	0	0	0	0	0	0	0.034074	0	0	0	0	0	0	0.05813	0	0.124791	0	0.776919	0.820181	0.153445	0	0.111572	0.48082	1.091454	1.011373	0.151614	0.05884	0	1.500149	0	0	0.385658	0.272512	0.814445	0	0	0.944662	0.541109	0	0	0	0.318474	0.163069	0	0.256228	0.640635	0
hemopoiesis	XM_142810.1	0.1892	0	0.105726	0	0	0	0.084932	0.353659	0	0	0	0	0	0	0.485805	0	0.232295	0.244093	1.075489	0.660266	0.376515	0	0.133659	0.401018	1.4254	1.210201	0.328335	0	0	1.416265	0	0	0.703643	0.267948	0.893359	0	0	1.456484	0.738265	0.024561	0	0.349494	0.044902	0.145621	0	0	0.555623	0
hemopoiesis	XM_142348.1	0.063973	0	0.263979	0	0	0	0.223684	0.160832	0	0	0	0.090247	0	0	0.308779	0	0.239539	0.348821	0.749334	0	0.087427	0	0	0.475235	1.271846	0.984556	0.142659	0.442932	0	1.134929	0.266567	0	0	0.065862	0.379863	0	0	0.880895	0.476437	0	0	0	0.204556	0.39224	0	0	0.651144	0
hemopoiesis	XM_137825.1	0.297034	0	0.338647	0	0	0	0	0.464086	0	0	0	0	0	0	0.719819	0	0.150809	0.286824	0.702631	0.500852	0.244769	0	0.160899	0.224083	1.38834	1.231807	0.701957	0.894313	0	0.85052	0	0	0.208062	0	0.746424	0.110236	0	1.135359	0.116044	0	0	0.306809	0	0.523066	0	0	0.425777	0
hemopoiesis	XM_142768.1	0	0	0.279243	0	0	0	0	0.114164	0	0	0	0	0	0	0.604712	0	0.100197	0.005425	0.787055	0.552174	0	0	0.041741	0.335289	1.558142	1.186849	0.544051	0.635478	0	1.451109	0.158819	0	0.675559	0.370857	0	0	0	1.356906	0.394394	0.077581	0	0.450944	0	0.239176	0	0.452637	0.727804	0
hemopoiesis	XM_142901.1	0	0	0.567698	0	0.086586	0	0	0	0	0	0	0.029788	0	0	0.429512	0	0	0.136588	0.270105	0.789694	0.329006	0	0	0.256198	1.554962	0.841328	0.442302	0.560183	0	1.487581	0.464693	0.126802	0.738539	0.696987	0	0	0	0.912742	0.607525	0	0	0.16063	0	0.591892	0	0.534943	0.417549	0
hemopoiesis	XM_142469.1	0.061127	0	0.468071	0	0	0	0	0.034294	0	0	0	0.068217	0	0	0.38388	0.013267	0.167228	0.163005	0.532534	0.666058	0.319227	0	0.068655	0.259886	1.195781	0.769992	0.370962	0.803752	0	1.207158	0.450649	0.009175	0.667338	0.53989	0.032442	0	0	0.66574	0.436287	0	0	0.001243	0	0.55145	0	0	0.372265	0
hemopoiesis	XM_138656.1	0	0	0.358236	0	0.074982	0	0	0	0	0	0	0.289412	0	0.051889	0.588496	0	0.188416	0.414154	0.662594	0.313599	0.408461	0	0.114051	0.673449	1.727741	1.452104	0.978754	1.042219	0	1.502249	0.591632	0	0.695637	0.500214	0	0	0	1.246799	0.740521	0	0	0	0	0.677875	0	0	0.600971	0
hemopoiesis	XM_135504.1	0.027675	0	0.381684	0	0.074978	0.016476	0.107448	0.263881	0	0	0	0.144231	0	0.08613	0.568094	0	0.283294	0.223889	0.74579	0.455776	0.281585	0	0.141316	0.353238	1.25363	0.868039	0.267201	0.914826	0	0.973527	0.326279	0.122006	0.391481	0.320995	0.122443	0	0	0.972277	0.358786	0.008674	0	0.106668	0.104914	0.508511	0	0	0.265476	0
hemopoiesis	XM_134210.1	0	0	0.611957	0	0	0.00191	0.210494	0.347408	0	0	0	0	0	0	0.338991	0	0.47572	0.2574	0.981358	1.012172	0.184265	0	0.361198	0.258339	1.153061	0.718998	0.170395	0.763879	0	0.894709	0.193744	0	0.613658	0.637775	0	0	0	0.984551	0.366146	0	0	0	0	0.549813	0	0	0.341621	0
hemopoiesis	XM_127471.1	0.065917	0	0.528306	0	0	0	0.089284	0.251823	0	0	0	0.04804	0	0	0.365383	0	0.327969	0.438703	0.927098	0.568088	0.401068	0	0.373209	0.305788	1.231959	0.761594	0.295484	0.25494	0	0.952355	0.028168	0	0.504033	0.178414	0	0	0	0.941947	0.514074	0	0	0.0043	0	0.459381	0	0	0.323936	0
hemopoiesis	XM_142516.1	0	0.164894	0.57729	0.064541	0	0	0	0.56684	0	0	0	0.105251	0	0	0.991148	0	0.074349	0.333183	1.405034	0.582191	0.702532	0	0.893406	0.28615	1.298352	1.486404	0	0.716273	0	1.761557	0	0	1.047057	0.992255	0	0	0	1.38481	0.292432	0	0	0.433638	0	0.819143	0	0	0.211581	0
hemopoiesis	XM_135470.1	0	0	0.012793	0	0.043861	0	0.217422	0.263503	0	0	0	0.186942	0	0	0.524337	0	0.036779	0.056919	0.797447	0.097708	0.236755	0	0	0.276899	1.110148	0.99256	0.421479	0.449714	0	0.619431	0.058248	0.070158	0.171433	0.260926	0	0	0	0.829221	0.421782	0	0	0	0	0.349272	0	0	0	0
hemopoiesis	XM_142760.1	0	0	0.361023	0	0.125312	0	0.240618	0.037118	0	0	0	0.333858	0	0.066826	0.594615	0	0	0.383397	0.493989	0	0.573349	0	0.087884	0.590995	1.552053	1.413323	0.585227	0.521933	0	0.872474	0	0.154488	0.210706	0.63428	0	0	0	1.069214	0.853367	0	0	0	0	0.61917	0	0	0.130878	0
hemopoiesis	XM_138658.1	0.061964	0	0.741194	0.059163	0	0	0.235851	0.351628	0.047279	0	0	0.241817	0	0	0.59136	0	0.345203	0.492537	0.668046	0.360396	0.378762	0	0.004162	0.522222	1.024826	0.823417	0.496652	0	0	0.352244	0	0	0.279858	0.56398	0	0	0	1.134135	0.57559	0	0	0.118234	0	0.650783	0	0	0	0
hemopoiesis	XM_133290.1	0.149758	0	0.463852	0	0.156683	0	0.242723	0.199932	0	0	0	0.365801	0	0.361479	0.731541	0	0	0.767622	0.25417	0.188585	0.794377	0	0	0.691911	1.210622	1.220758	0.955177	0.742378	0	0.606845	0.110044	0	0.221183	0	0.235454	0.116471	0	0.851943	0.687061	0	0	0	0	0.618152	0	0	0	0
hemopoiesis	XM_141347.1	0.195536	0	0.940343	0	0.22212	0	0.160165	0.161268	0.122004	0	0	0.524157	0	0.273699	0.405694	0	0	0.66458	0	0	0.594011	0.056439	0	0.72926	1.368922	0.740228	0.721659	0.831552	0	1.030104	0.155524	0	0.339161	0.02373	0	0.249299	0	1.156721	0.876572	0	0	0	0	1.141357	0	0	0.190147	0
hemopoiesis	XM_142842.1	0.252427	0	0.740945	0	0.070995	0	0.08997	0.541237	0	0	0	0.142862	0	0.137055	1.000474	0	0	0.527922	0.050606	0	0.548218	0	0	0.544562	1.494582	0.850055	0.931312	1.051379	0	1.132075	0.317535	0.347493	0.295867	0.315313	0	0.316642	0	0.936069	0.70709	0	0	0.089078	0	0.715356	0	0	0	0
hemopoiesis	XM_127472.1	0	0	0.736022	0	0.126057	0	0	0.363248	0	0	0	0	0	0.144966	0.910746	0	0	0.421776	0.409207	0	0.543422	0	0.136953	0.533904	2.083879	1.187534	1.167615	1.808038	0.139641	1.854223	1.382526	0.926987	0.801723	0.587754	0	0.241955	0	0.724291	0.792767	0	0	0	0	1.067708	0	0	0	0
hemopoiesis	XM_142324.1	0	0.037979	1.258701	0	0.201973	0	0	0.627051	0.465095	0	0	0	0	0.068369	1.072103	0	0	0.302312	0	0.015675	0.554856	0.55489	0	0.704384	2.22119	0.773224	1.629719	1.985028	0	2.114715	1.44316	1.065727	1.074408	0.746591	0	0.166486	0	1.680198	0.656178	0	0	0.726176	0	0.528464	0	0	0	0
hemopoiesis	XM_145321.1	0	0	0.792826	0	0.471593	0	0.04803	0	0	0	0	0	0	0	0.343365	0	0.367302	0.656797	0.616432	0.34391	0.690381	0	0.507606	0.764272	1.887723	1.465967	0.947237	1.446382	0	2.432747	1.283172	0	0.865133	0.277647	0.522656	0.333903	0	1.341783	0.358938	0	0	0.507027	0	1.04084	0	0	0	0
hemopoiesis	XM_141666.1	0.128447	0	0.393507	0	0	0	0	0.233512	0	0	0	0.235956	0	0	0.26472	0	0.443767	0.521308	0.790576	0.420198	0.427406	0	0	0.513529	1.160697	0.835895	0.796835	0.956861	0	1.580425	0.479569	0	0.424556	0	0.388439	0.464851	0	0.854678	0.358629	0	0	0	0	0.443007	0	0	0.307766	0
hemopoiesis	XM_141439.1	0.111247	0.141781	0.509257	0.111383	0	0.215606	0.508274	0.145687	0	0	0	0	0	0	0.279001	0	0.311132	0.316487	0.347925	0	0.278617	0	0	0.119473	1.156779	0.611783	0.426882	0.564074	0	1.275398	0.50534	0	0.39471	0.28732	0	0.016286	0	0.948423	0.654705	0	0	0	0	0.647856	0	0	0.044866	0
hemopoiesis	XM_135417.1	0.065403	0	1.245131	0.047195	0.218447	0	0	0.506207	0.453986	0	0	0.377156	0	0	0.643572	0	0.190407	0.008079	0	0	0.502429	0	0.309215	0.659571	1.698582	0.562174	0.51162	0.2406	0	1.799472	0	0	0.624808	0.421572	0	0	0	1.486143	0.122492	0	0	0.848242	0	1.110252	0	0	0.363411	0
hemopoiesis	XM_141438.1	0	0	0.87359	0.182123	0.699015	0.190465	0	0.396473	0	0	0	0.861434	0	0.230641	0.833215	0	0	0.347301	0	0.022182	0.566516	0.151187	0.109238	0.733489	1.657861	0.873809	0.600993	0	0	1.189934	0	0.410202	0.584344	0.411883	0	0.383365	0	1.243566	0.334327	0	0.117611	0.693717	0	0.982744	0	0	0	0
hemopoiesis	XM_141441.1	0.120282	0.503676	0.553691	0.535326	0.382064	0.699242	0.691658	0.133687	0	0	0	0.622212	0	0.42253	0.684254	0	0	0.785742	0.477238	0	0.720031	0	0.282552	0.940877	1.096238	0.81566	0.477179	0.241382	0	1.271209	0	0	0.217298	0	0.028438	0.217628	0	0.823072	0.908733	0	0	0	0	1.032527	0	0	0	0
hemopoiesis	XM_142519.1	0.009411	0.310783	0.512355	0.190529	0.244127	0.228313	0.367083	0	0	0	0	0.412201	0	0.210162	0.250221	0	0.250256	0.609784	0.679193	0.469043	0.692466	0	0	0.821327	0.808445	0.494694	0.07458	0.142126	0	0.703313	0.042107	0	0	0	0	0	0	0.324002	0.596693	0	0	0	0.204529	0.64565	0	0.098365	0	0
hemopoiesis	XM_137928.1	0.333228	0.081151	0.592472	0.106967	0.523085	0.077936	0.283247	0	0	0	0	0.699377	0	0.0901	0.09264	0	0	0.530317	0.708274	0.280493	0.873045	0.026028	0	0.86251	0.858561	0.395641	0.161979	0.156973	0	0.696342	0	0.164404	0.222604	0	0	0	0	0.263344	0.77734	0	0	0	0.243573	0.581838	0	0	0	0
hemopoiesis	XM_142873.1	0	0	0.423992	0	0	0.155853	0.127553	0	0	0	0	0.366305	0.103084	0.051101	0.149143	0.191839	0.307871	0.384867	0.945996	0	0.654018	0.125532	0.406036	0.614986	1.03736	0.36952	0	0.298657	0	0.677317	0	0	0.059787	0.242587	0	0	0	0.476898	0.613088	0	0	0	0.31121	0.196253	0	0	0	0
hemopoiesis	XM_142513.1	0	0	0.428165	0	0.266831	0	0	0.162818	0	0	0	0.248591	0	0	0.178077	0	0.319508	0.485145	1.162101	0.588517	0.472097	0	0.276887	0.568405	0.941307	0.58126	0	0.038236	0	0.705136	0	0	0.23395	0.419218	0	0	0	0.785884	0.524975	0.040969	0	0	0.288816	0.587239	0	0.169472	0.175826	0
hemopoiesis	XM_142315.1	0	0	0.716582	0	0.174139	0	0.162348	0	0	0	0	0.588823	0	0.261312	0.711883	0	0.051295	0.85626	1.179247	0.981942	1.006491	0	0.788702	0.973408	1.42053	1.25317	0.705815	0.300076	0	1.408694	0.180391	0	0.895932	0.848009	0	0	0	0.957904	0.654879	0	0	0	0.305758	0.892386	0	0	0.280731	0
hemopoiesis	XM_129521.1	0.038169	0.032269	0.477251	0	0	0.034005	0.137513	0.179674	0	0	0	0.12205	0	0.086209	0.284871	0	0.183982	0.367033	0.769244	0.270461	0.441942	0	0.152059	0.501683	0.838888	0.526673	0.224121	0.243793	0	0.914858	0.121097	0	0.371059	0.419198	0	0	0	0.573716	0.409838	0	0	0	0.170662	0.794676	0	0.02681	0.133904	0
hemopoiesis	XM_128618.1	0	0.103175	0.398195	0	0.041964	0	0.068726	0.020362	0	0	0	0.130402	0	0	0.126305	0	0.180705	0.49135	0.694353	0.149767	0.433929	0	0.018538	0.562937	0.611034	0.67135	0.073641	0.244005	0	0.844838	0	0	0.061844	0.110325	0	0	0	0.599926	0.480679	0	0	0	0	0.486603	0	0	0	0
hemopoiesis	XM_142864.1	0	0	0.313195	0	0	0	0.045449	0.03479	0	0	0	0.324393	0	0.093515	0.136642	0	0.009518	0.536645	0.724707	0.161976	0.470652	0	0	0.785489	0.952745	0.634897	0.090836	0.013801	0	1.318617	0	0	0.072431	0.074879	0.16052	0	0	0.962366	0.609148	0	0	0	0	0.581888	0	0	0.180628	0
hemopoiesis	XM_144501.1	0.018845	0.204154	0.382603	0.107061	0.027205	0	0.3232	0.238469	0	0	0	0.120144	0	0	0.239688	0	0.005374	0.340169	0.699848	0.090447	0.228299	0	0.027576	0.341663	1.101883	0.780859	0.112107	0	0	0.984386	0	0	0	0	0.074317	0	0	0.761372	0.510575	0	0	0	0	0.493709	0	0	0.129301	0
hemopoiesis	XM_142825.1	0.180114	0	0.528121	0	0.206591	0	0.384393	0.31367	0	0	0	0.658202	0	0.049349	0.331767	0	0	0.60753	0.677564	0.148609	0.66365	0	0	0.987676	1.130534	1.151003	0.442611	0.109556	0	1.433661	0	0	0.356961	0.417727	0.341135	0	0	1.252107	1.018319	0	0	0	0	0.569884	0	0	0	0
hemopoiesis	XM_142770.1	0	0	0.724248	0.054128	0.393729	0.005343	0.354458	0.136532	0.007446	0	0	0.614455	0	0.289069	0.307306	0	0	0.702821	0.778214	0.017561	0.689895	0	0	0.795056	0.830154	0.973381	0.223891	0.230126	0	0.911583	0	0.140414	0.211796	0.315687	0	0	0	0.838339	0.766037	0	0	0	0	0.764718	0	0	0	0
hemopoiesis	XM_142589.1	0.110969	0.026076	0.637247	0	0.564081	0	0.070862	0	0	0.02984	0	0.797657	0.212254	0.511096	0.204486	0	0	0.906006	0.759006	0.110029	0.893035	0	0	1.192522	0.911362	0.562072	0.3377	0	0	0.893498	0	0.185888	0.415213	0.34765	0	0	0	0.821192	1.096473	0	0	0	0.106622	0.775386	0	0	0	0
hemopoiesis	XM_142984.1	0	0	0.619159	0	0.218251	0	0.202506	0.06972	0	0	0	0.474976	0.059559	0.357123	0.321546	0	0	0.708876	0.804595	0	0.439273	0	0	0.796043	1.350106	0.84277	0.430613	0.01151	0	1.133868	0.139685	0.008289	0.410536	0.073307	0	0	0	0.815595	0.731291	0	0	0	0.094424	0.774214	0	0	0.590069	0
hemopoiesis	XM_134010.1	0.073139	0	0.446746	0	0	0	0	0.095012	0	0	0	0.496034	0.108651	0.380833	0.279372	0	0	0.711277	0.773431	0.589862	0.688716	0	0	0.944238	1.145784	0.849389	0.546963	0.00575	0	0.671877	0.034277	0	0.455108	0.152391	0	0	0	0.943114	0.8376	0	0	0	0.252103	0.820167	0	0	0.109652	0
hemopoiesis	XM_142620.1	0.130103	0	0.471499	0	0	0	0	0.376601	0	0	0	0.304888	0	0.005923	0.208434	0	0.483477	0.587832	0.692181	0.46604	0.603885	0	0	0.634184	0.898891	0.711856	0.40711	0.289285	0	0.782632	0.197599	0	0.326824	0	0	0.342515	0	0.92709	0.764508	0	0	0	0.034417	0.274294	0	0	0.025573	0
hemopoiesis	XM_138655.1	0	0	0.59474	0	0.25449	0	0.297807	0.163594	0	0	0	0.537556	0.043468	0	0.37888	0	0.139301	0.355136	0.929807	0.479094	0.607864	0	0	0.659104	0.969927	0.660884	0	0.835961	0	1.135782	0.516852	0	0.185069	0.28499	0	0	0	0.925069	0.933853	0	0	0	0.166644	0.439163	0	0	0.345383	0
hemopoiesis	XM_142912.1	0.099124	0.180258	0.258109	0.145818	0	0.031902	0.304622	0	0	0	0	0.034143	0	0	0.271383	0	0.247892	0.403373	0.929997	0.38977	0.34672	0	0.020068	0.485749	0.603231	0.635731	0	0.406605	0	0.581151	0.032608	0	0	0.016475	0	0	0	0.58014	0.301578	0	0	0	0	0.488714	0	0	0.328951	0
hemopoiesis	XM_142805.1	0.155022	0.103059	0.133677	0	0	0	0.049221	0.187912	0	0	0	0	0	0	0.406258	0	0.371	0.386787	1.057366	0.485994	0.267522	0	0.006902	0.500475	0.750534	0.908459	0	0.465244	0	0.865612	0.128059	0	0	0	0	0	0	0.784551	0.165075	0	0	0	0.252654	0.480473	0	0.046993	0.485596	0
hemopoiesis	XM_142843.1	0	0	0.290965	0	0.0013	0	0.033746	0	0	0	0	0.130447	0	0.044348	0.253853	0.042947	0.306012	0.549998	0.673746	0.365271	0.335393	0	0	0.600495	1.060006	0.780735	0.398055	0.608959	0	0.839035	0.416482	0	0.093237	0	0	0.036091	0	0.49131	0.497315	0	0	0	0.283239	0.405068	0	0	0.083415	0
hemopoiesis	XM_142698.1	0.070502	0	0.386287	0.020328	0	0.015368	0.023893	0.020207	0	0	0	0.029467	0	0.006051	0.242328	0	0.178814	0.412781	0.843843	0.207506	0.32631	0	0.11282	0.566471	0.981265	0.587963	0.213019	0.270072	0	0.678395	0	0	0	0	0	0	0	0.610325	0.408939	0	0	0	0.081929	0.341275	0	0	0	0
hemopoiesis	XM_142482.1	0.162584	0.061227	0.37967	0.043742	0	0	0	0.2216	0	0	0	0	0	0	0.308399	0.024717	0.309321	0.285331	0.930395	0.395648	0.076014	0	0.178748	0.386013	1.072965	0.735005	0.222319	0.421146	0	0.688426	0	0	0	0.148273	0	0	0	0.717257	0.222565	0	0	0	0.057595	0.307625	0	0	0.139541	0
hemopoiesis	XM_140768.1	0.18756	0	0.260629	0	0.001381	0	0.152471	0.128456	0	0	0	0.081035	0	0	0.408358	0	0.373208	0.360736	1.018609	0.347522	0.101272	0.003915	0.106032	0.927115	0.84099	0.517546	0.08171	0.376286	0	0.672376	0.249116	0	0	0	0	0	0	0.574538	0.27199	0	0	0	0.18724	0.183349	0	0	0	0
hemopoiesis	XM_142813.1	0.187761	0	0.183658	0	0	0.151389	0.321821	0.121332	0	0	0	0	0	0.007164	0.514597	0.143181	0.304661	0.366828	0.91714	0.64688	0.430345	0	0.169107	0.52533	0.948794	0.728887	0	0.50722	0	0.773831	0.227159	0	0	0	0	0	0	0.535619	0.373311	0	0	0	0.261346	0.46689	0	0.182907	0	0
hemopoiesis	XM_145021.1	0.141665	0	0.060131	0	0.048119	0	0.195416	0.103803	0	0	0	0.187001	0	0.123764	0.259711	0	0	0.392885	1.007804	0.448334	0.29166	0	0.238492	0.57744	0.87909	0.572759	0	0.354895	0	1.019755	0.282942	0	0	0	0	0	0	0.578685	0.366316	0	0	0	0.40951	0.602283	0	0.039522	0.043156	0
hemopoiesis	XM_141060.1	0	0	0.1194	0	0.075418	0.127532	0.270623	0.05448	0	0	0	0.252801	0	0.154548	0.191852	0	0.386118	0.447319	0.963115	0.48238	0.305289	0	0.183686	0.681515	0.647139	0.438178	0	0.173048	0	0.733795	0.031628	0	0	0.036099	0	0	0	0.507513	0.43522	0	0	0	0.186464	0.520499	0	0.081806	0	0
hemopoiesis	XM_142728.1	0.201179	0	0.23423	0	0.038356	0.211309	0.159517	0.005514	0	0	0	0.277737	0	0.186916	0.348613	0	0.431684	0.313399	1.224228	0.594256	0.423689	0	0.182398	0.579214	0.773292	0.620805	0.205677	0.333943	0	0.914595	0.062453	0	0	0	0	0	0	0.747378	0.536432	0	0	0	0.30987	0.573502	0	0	0.155926	0
hemopoiesis	XM_142725.1	0.392806	0.238522	0.303294	0.083356	0.237297	0	0	0	0	0	0	0.297383	0	0.149016	0.41321	0	0.383863	0.551049	0.849252	0.710943	0.544363	0.035031	0.13483	0.728207	0.741308	0.658695	0	0.279061	0	1.051639	0	0	0	0	0	0	0	0.682719	0.464635	0	0	0	0.160519	0.474132	0	0.054113	0	0
hemopoiesis	XM_142844.1	0.242444	0	0.263053	0	0.166527	0.288073	0.421754	0.172604	0	0	0	0.352065	0	0.204273	0.439349	0	0.298904	0.503356	0.871374	0	0.482697	0	0.208949	0.667857	0.948344	0.706888	0	0.370526	0	0.857551	0.350298	0	0	0	0	0	0	0.66306	0.552125	0	0	0	0.322146	0.692072	0	0.07583	0.086363	0
hemopoiesis	XM_142383.1	0.161315	0	0.291214	0	0.459506	0.220285	0.192663	0	0	0	0	0.540323	0.062554	0.111375	0.233058	0	0.184902	0.419234	1.076391	0	0.343387	0	0	0.857549	0.853844	0.547623	0.105599	0.303472	0	0.754611	0	0	0	0	0	0	0	0.299778	0.405909	0	0	0	0.919411	0.725632	0	0.019468	0.44161	0
hemopoiesis	XM_142938.1	0	0	0.172412	0	0.259821	0.060519	0.114096	0	0	0	0	0.310201	0.105736	0.161719	0.208175	0	0.065241	0.640878	1.172801	0.296011	0.041648	0	0	0.943945	0.711837	0.572667	0.207643	0.232514	0	0.818731	0.086019	0	0	0	0	0.144581	0	0.560836	0.021078	0	0	0	0.848311	0.280104	0	0	0.314433	0
hemopoiesis	XM_142755.1	0.013083	0	0.288959	0	0	0.204021	0.113807	0.011095	0	0	0	0.118789	0	0	0.191148	0	0.395551	0.318853	1.011651	0.642187	0.28597	0.035681	0.24999	0.449214	0.697616	0.308494	0	0.223743	0	0.525666	0	0	0.012884	0.228926	0	0	0	0.41723	0.182979	0	0	0	0.742776	0.363821	0	0	0.213265	0
hemopoiesis	XM_142368.1	0.279789	0	0.22134	0	0	0	0.197072	0.09237	0	0	0	0	0	0	0.364236	0	0.518572	0.274366	1.041886	1.247178	0	0	0.249344	0.342657	0.842258	0.852702	0	0.549855	0	0.732819	0.192272	0	0.022252	0.001746	0	0	0	0.874031	0.182361	0	0	0	0.478556	0.346657	0	0.424678	0.591911	0
response to temperature/heat	XM_140768.1	0.18756	0	0.260629	0	0.001381	0	0.152471	0.128456	0	0	0	0.081035	0	0	0.408358	0	0.373208	0.360736	1.018609	0.347522	0.101272	0.003915	0.106032	0.927115	0.84099	0.517546	0.08171	0.376286	0	0.672376	0.249116	0	0	0	0	0	0	0.574538	0.27199	0	0	0	0.18724	0.183349	0	0	0	0
response to temperature/heat	XM_122156.1	1.19977	0	0.06441	0	0.014277	0.146911	0.271903	0	0.07251	0	0	0.328293	0	0	0.092846	0	0.50632	0.318797	0.424298	0.414786	0.51143	0.390365	0.144413	1.226775	0.930877	0.746743	0.497422	0.665172	0	0	0.746448	0.43703	0	0	0	0	0	0.643992	0.624996	0	0	0	0.206343	0	0	0.033443	0.292768	0
response to temperature/heat	XM_137090.1	1.355138	0	0	0	0	0.400153	0.523087	0.981175	0.437634	0	0.517993	0	0	0	0.900512	0.434819	0.538156	0	0.554599	0	0	0.562663	0.412919	0	2.075768	1.579529	0	2.195029	0.26113	1.018623	1.895177	0	0.321455	0.573131	0	0	0	0.878372	0	0	0	0.489594	0.231831	0	0	0	0.328083	0
response to temperature/heat	XM_131843.1	0	0	0.525166	0	0.43465	0.103323	0	0	0.126446	0	0.12857	0	0.080826	0	0	0	0	0.229113	0.471818	0.040103	0.167786	0	0.1498	0.318238	0.809379	0.460042	0.646471	0.901106	0	0	0.727804	0.726689	0.185052	0.03199	0	0.013842	0	0.273718	0.002353	0.432604	0	0.045411	0	0	0	0	0	0
translational elongation	XM_144910.1	1.110928	0.075048	0	0.373979	0	0.423712	0.919978	1.948245	0	0	1.132414	0	0	0	1.392346	0	0	0	0	0	0	0	0	0	2.239897	2.32455	0.776551	1.298674	1.039329	1.434856	0.371518	0	0.844972	0.557419	0	0.491372	0	2.26061	0	0.318635	0	1.618875	0	0	0	0.573669	0.510422	0
translational elongation	XM_137090.1	1.355138	0	0	0	0	0.400153	0.523087	0.981175	0.437634	0	0.517993	0	0	0	0.900512	0.434819	0.538156	0	0.554599	0	0	0.562663	0.412919	0	2.075768	1.579529	0	2.195029	0.26113	1.018623	1.895177	0	0.321455	0.573131	0	0	0	0.878372	0	0	0	0.489594	0.231831	0	0	0	0.328083	0
translational elongation	XM_149251.1	0.784366	0.340928	0.018252	0	0	0	0	0.57451	0.867651	0	0	0.301726	0	0	0	0	0	0	0	0	0	0	0	0	0.848032	1.000514	0.34004	0.958108	0	0.486283	0.346107	0	0.236374	0.087824	0.025519	0	0.182376	0	0.077473	0.193852	0.291919	0	0.639786	0	0	0.155351	0.058349	0
translational elongation	XM_126643.1	0.425467	0	0.566308	0	0.134565	0	0	0.260045	0.345318	0.06334	0	0.399008	0	0	0.202552	0	0.066091	0.011102	0	0	0.064244	0	0	0.036174	0.964571	0.856533	0.509549	0.6109	0.072371	0.747259	0	0.0382	0	0	0	0.39644	0.320424	0.236568	0	0.123691	0	0	0	0	0.158188	0.029447	0	0.443702
translational elongation	XM_134417.1	0.627712	0.125411	0.520411	0	0.245891	0	0.738007	0.95777	0.400938	0.205761	0.005077	0.746259	0	0.054892	0.231446	0	0.126688	0	0.046137	0	0.024295	0	0	0.054053	1.076475	0.843864	1.130882	1.223635	0	0.309922	1.36518	0.628889	0	0	0	0.002672	0	0.235447	0	0	0	0	0	0	0	0	0	0
translational elongation	XM_144575.1	0.459631	0	0.02806	0.020667	0.194143	0	0.379732	0.394474	0.294518	0.068001	0	0.387934	0	0	0.173791	0	0	0	0	0	0	0	0	0.377346	0.867005	0.927588	0.313401	0.617692	0.286537	0	0.889611	0.607975	0	0	0.646363	0	0.324556	0.481266	0.305638	0.107967	0	0	0.814138	0	0	0.34824	0.409851	0
cell-cell adhesion	XM_150335.1	0.00993	0	0.205542	0.271059	0.003871	0.076358	0.114304	0.903047	0.142527	0.146518	0	0	0	0	0.733799	0.076135	0	0.23733	0.0917	0	0.26676	0	0	0.482512	1.192271	1.585163	0.043952	0.073743	0	0	0	0	0	0.199352	0	0	0	1.173158	0.593718	0.160921	0	0	0	0.55694	0	0	0	0
cell-cell adhesion	XM_150383.1	0	0.277048	0.294194	0.499896	0.245256	0	0.129719	0.564453	0.147633	0.101718	0	0.297186	0	0	0.524881	0.056083	0	0.586127	0.07212	0	0.506072	0	0	0.591748	1.095387	1.382385	0.356034	0	0.298344	0.560964	0	0	0	0.195291	0	0	0	0.920669	0.704354	0	0	0	0.097937	0.615405	0	0	0	0
mitochondrial biogenesis	XM_122843.1	0.895754	0.480275	0.41501	0	1.02034	0.178246	0	0.212842	0.246626	0.107494	0.178884	0.662125	0	0	0	0	0	0	0.118954	0	0	0	0	0	0.784952	0.350238	0.635586	1.580496	0	0.427981	1.26833	0.210233	0.001325	0	0	0	0	0.393548	0.79285	0	0	0.177669	0.25828	0	0	0.120171	0	0
mitochondrial biogenesis	XM_124432.1	0.67003	0.623041	0.306988	0	0.771721	0.087899	0	0.188565	0.377435	0	0.07614	0.358703	0	0.067927	0	0	0	0	0.241271	0	0.017994	0	0	0	0.795723	0.330934	0.63776	1.355113	0	0.569591	1.249781	0.913368	0	0.132235	0	0	0	0.328427	0.616835	0	0	0	0.454407	0	0	0.161687	0.865554	0
mitochondrial matrix protein import	XM_122843.1	0.895754	0.480275	0.41501	0	1.02034	0.178246	0	0.212842	0.246626	0.107494	0.178884	0.662125	0	0	0	0	0	0	0.118954	0	0	0	0	0	0.784952	0.350238	0.635586	1.580496	0	0.427981	1.26833	0.210233	0.001325	0	0	0	0	0.393548	0.79285	0	0	0.177669	0.25828	0	0	0.120171	0	0
tRNA metabolism	XM_128457.1	0.72855	0.343784	0.185759	0	0	0	0.518634	0	0.250443	0	0	0.199762	0.058826	0	0.086069	0	0.221002	0.172831	0	0	0.135118	0	0	0.642992	0.75038	0.861282	0.712502	0.82269	0	0.464539	0.938728	0.886275	0	0	0.068153	0.486534	0.506142	0	0.191699	0	0	0	0.691266	0.085559	0	0	0	0
tRNA metabolism	XM_128765.1	0.532556	0	0.191344	0	0	0	0.016969	0.324746	0.157701	0.13804	0	0.563809	0.403967	0	0	0	0	0	0	0	0	0	0	0.038866	1.781887	1.371871	1.031262	0	0	1.616576	1.409891	0.719372	0	0	1.281691	0.478108	0.017885	0.493457	0.54902	0	0	0	0.03188	0	0	0.349221	0	0
tRNA metabolism	XM_142063.1	0	0	0.470385	0.33511	0.153447	0	0	0	0.236531	1.032098	0	0.327569	0.017546	0.063592	0	0.739618	0.028771	0.22762	0	1.326013	0.650211	0.451131	0.117536	0.561348	0.691798	1.166935	0	0	0.045072	0.979807	0	0	0	0	1.170103	0	0	0	1.672163	0	0	0	0	1.141274	0.472762	0.363436	0	0.204238
tRNA metabolism	XM_145297.1	0	0	0.99276	0.502586	0	0.149064	0	0	0	0	0	0	0.094418	0	1.483948	0.428718	0.326412	0.893863	1.085215	0.162129	1.225641	0.436619	0.956719	1.490402	0	0	0	0	0	0.8732	0	0	0	0.198949	0.908879	1.670157	0	0	0.370222	0	0.329711	0	1.039425	0.555418	0	0	0	0.028756
ER to Golgi transport	XM_127025.1	0.548257	0.05077	0.311513	0.421182	0.421554	0.411774	0.576474	0.0456	0	0	0	0.337719	0.121471	0	0.123775	0	0.313313	0.303818	0.522791	0	0.177051	0	0	0.782517	0	0.466803	0.128202	0	0	0	0.728807	0.626293	0	0	0.024008	0.021797	0.189906	0.710367	0.50249	0.485796	0	0.225957	0.051878	0.247587	0	0	0	0
GTPase/vesicle-mediated transport	XM_125965.1	0	0.102696	0.346114	1.1807	0.195203	0.250904	0	0.133645	0.150836	0.146884	0	0.06979	0.295018	0	0.21016	0	0	0	0	0	0	0	0	0.483462	0.111557	0.820924	0.573854	0	0	0	0.304874	0.472555	0.107169	0	0	0.15407	0	0.142569	0.181199	0	0	0.318305	0.088201	0.096617	0	0	0	0
GTPase/vesicle-mediated transport	XM_126507.1	0	0	0	0.457978	0	0	0.673581	0	0.195358	0	0.342028	0.561181	0.252501	0	0.211001	0	0	0	0.296244	0.335009	0	0	0	0.532523	0.303008	0.84013	0.801432	0	0.04903	0	0.662871	0.799395	0.167815	0	0	0.67814	0.393768	0.490491	0.689895	0.943867	0	0.255706	0.814857	0	0	0.639661	0.339271	0
GTPase/vesicle-mediated transport	XM_127025.1	0.548257	0.05077	0.311513	0.421182	0.421554	0.411774	0.576474	0.0456	0	0	0	0.337719	0.121471	0	0.123775	0	0.313313	0.303818	0.522791	0	0.177051	0	0	0.782517	0	0.466803	0.128202	0	0	0	0.728807	0.626293	0	0	0.024008	0.021797	0.189906	0.710367	0.50249	0.485796	0	0.225957	0.051878	0.247587	0	0	0	0
GTPase/vesicle-mediated transport	XM_139191.1	0	0	0.766754	0.661876	0.013829	0.201956	0	0.130506	0.212077	0	0	0	0	0.059024	0.311964	0.19143	0.35583	0.650024	0	0	0.566185	0.421787	0.737517	0.925395	0.826132	0.625073	0.59571	1.102368	0.107144	0.482524	0.86017	0.722958	0	0	0	0	0	0.569566	0.514279	0.749941	0	0	0	0.608422	0	0	0	0
secretory pathway/exocytosis	XM_123863.1	0	1.049557	0.923059	1.151334	0	0.255518	0.090574	0	0.362182	0	0	0	0.405283	0.133799	0	0	0	0.032605	0	0	0	0	0	0	1.024111	0.843874	0.979983	0.103513	0	0	0.906056	1.050203	0	0	0	0.890222	1.376087	0.320093	0.4663	1.051116	0	0.718259	0.993008	0.939782	0	0.515585	0	0
secretory pathway/exocytosis	XM_134136.1	0.000885	0.679963	0.155349	0	0.111931	0	0.727447	0	0	0	0.14398	0.202488	0.150926	0	0	0	0	0	0.193225	0	0.514621	0	0	0.522942	0.3443	0.556222	0.239804	0	0	0	0.596938	0.513213	0.240177	0	0	0.554611	0.506336	0.649201	0.927302	0.497246	0	0.943553	0.852284	0.437087	0	0.33793	0	0
secretory pathway/exocytosis	XM_127025.1	0.548257	0.05077	0.311513	0.421182	0.421554	0.411774	0.576474	0.0456	0	0	0	0.337719	0.121471	0	0.123775	0	0.313313	0.303818	0.522791	0	0.177051	0	0	0.782517	0	0.466803	0.128202	0	0	0	0.728807	0.626293	0	0	0.024008	0.021797	0.189906	0.710367	0.50249	0.485796	0	0.225957	0.051878	0.247587	0	0	0	0
heavy metal ion transport	XM_149790.1	0	0.930695	0.472287	0	0.579978	0	0	0.078884	0.498384	0.382728	0	0	0.523555	0.821333	0.104681	0	0	0.342697	0	0	0.149611	0	0	0.416714	0	0	0	0	0.390876	0.079063	2.151999	1.466375	0.358539	0.062981	0	1.115172	1.292185	0	0	0	0.047917	0	0.19072	0	0.417295	0.360813	0.216277	0.958204
heavy metal ion transport	XM_128424.1	0	0.563375	0	0.399234	0.320658	0	0.081373	0.475752	0.464685	0.283301	0	0.426953	0.352148	0	0	0.258958	0	0	0	0	0	0	0	0.14612	0	0.037792	0.021205	0	0	0	1.150824	1.402537	0.485893	0.372973	0.450603	0	0.679423	0.751587	0.890214	0.779322	0	1.085259	0.685562	0.597449	0	0.13682	0	0
heavy metal ion transport	XM_130897.1	0	0.758878	0.682352	0.320597	0.299179	0	0	0	0.262467	0.026853	0	0.106702	0	0	0	0.67788	0	0	0	0	0	0	0	0	0	0	0.440098	0	0	0	1.229836	1.541465	0.581472	0	0	0.238736	0.186586	1.256805	1.196326	0.155624	0	0.41591	0.409395	0.368966	0.233688	0.339275	0.157443	0.251095
heavy metal ion transport	XM_132020.1	0	0.799004	0.414944	0.443067	0.300649	0.871066	0.276882	0	0	0	0.132411	0	0.253861	0	0	0	0	0	0.028887	0	0	0	0	0.190768	0.10847	0.061622	0.382704	0	0	0	1.430421	0.777943	0.236691	0	0.173129	0	0.242365	0.49256	0.654306	0.455107	0	0	0.503044	0.600214	0	0.232508	0.004056	0
heavy metal ion transport	XM_126997.1	0.552325	0.73751	0.081302	0.553647	0.067578	0.145222	0	0	0	0	0.015222	0	0.109583	0.173881	0	0.374666	0	0	0	0	0.049553	0.089425	0	0	0	0	0.446851	0	0	0	1.257327	0.795227	0.331425	0.251865	0	0.297517	0.100249	0	0	0	0	0	0.441309	1.230306	0.236896	0.407307	0.368155	0
heavy metal ion transport	XM_142306.1	1.416932	0.959982	0.422263	0.054722	0.354597	0	0	0.446022	0	0	0	0	0	0	0.241068	0	0	0	0	0	0	0	0	0	0.696784	1.136111	0.972869	0.753799	0.451682	0.540029	1.864357	1.244018	0	0	0	0	0	0.836724	0.942415	0.066043	0	0.239753	0	0.849356	0	0.703281	0.301562	0
heavy metal ion transport	XM_130732.1	0	1.520078	0.571361	0.356888	0	0	0	0.137911	0	0.295425	0	0.38651	0.127621	0	0.140458	0	0.132489	0.078179	0.062729	0	0	0	0	0	0	0	0.329281	0	0	0	0.560939	0.76195	0	0	0	0.035244	1.228977	0.619405	0.292641	0	0.322348	0	0.716124	0.969196	0	0.543281	0.516828	0
heavy metal ion transport	XM_132103.1	0	0.441962	0.765952	1.407063	0	0.047129	0.395734	0.217679	1.061161	1.190046	0	0.200184	0.468965	0.308816	0	0	0	0	0	0.387839	0	0	0	0	0	0	0	0	0	0	1.25691	1.065076	0.03791	0	0	0.593411	0.394205	0.590055	0.41013	0.545303	0	0.243079	1.841845	1.493347	0	1.366266	0.928165	0
membrane (phospho)lipid metabolism	XM_127937.1	0.288877	0.632728	0.385488	0.296366	0.269596	0.299138	0.163463	0	0.269347	0	0.174348	0	0.112233	0	0	0	0	0	0	0	0	0	0	0	0.130453	0	0.277787	0.404443	0	0	0.793594	0.748	0.231134	0.102654	0	0.303012	0.434173	0.067665	0	0.210787	0	0	0.322839	0	0	0.158736	0	0
membrane (phospho)lipid metabolism	XM_134198.1	0.811777	0.653046	0.691639	0.127849	0.186661	0.319059	0.237093	0.013377	0.466435	0.152436	0.255828	0.044343	0	0	0.034865	0	0	0	0.006796	0	0	0.42203	0	0	0	0	0	0	0	0	1.596448	0.835605	0	0	0	0.600517	0.103342	0.314606	0.172479	0.82491	0	0.44477	0.305297	0	0	0	0	0
membrane (phospho)lipid metabolism	XM_129336.1	0.97981	1.562629	0.381258	0.377625	0	0	0	0.524717	1.081575	0.375066	0.218221	0.591214	0.405082	0	0	0	0	0	0.263587	0	0	0	0.229388	0	0.129776	0.335989	0.423554	0	0	0	1.184178	1.320258	0.243761	0	0.278767	0.424906	1.285031	1.117834	1.014636	2.709883	0	1.222225	0	0	0	0.017266	0	0
Pol II transcript elongation	XM_134222.1	0.229854	0	0	0	0.360406	0.068975	0.659183	0	0.361255	0.408522	0.028059	0.429865	0	0	0	0	0.758237	0.317593	0.532773	0.153056	0.352692	0	0	0.702645	0.129331	0.021768	0.843393	0.544082	0	0.086035	0.475976	0.605303	0	0	0.722573	0	0.130672	0	0.100893	0.018218	0	0	0	0	0	0.948923	0	0
Pol II transcript elongation	XM_122223.1	0	0	0	0	0.335057	0.310098	0.460176	0	0.118861	0	0.195303	0.280699	0	0	0	0	0	0.11286	0.471637	0.087682	0.064768	0	0	0.229504	0.657133	0.697114	0.590019	0.341814	0	0	0.76482	0.831849	0	0	1.116783	0	0.029483	0	0.088992	0.302004	0	0.160963	0.324788	0	0	0.20573	0.134746	0
Pol II transcript elongation	XM_125395.1	0	0	0.441787	0	0	0.483816	0	0	0	0.070828	0.461084	0	0	0.658101	0	0	0	0.745063	0	0	0.158195	0	0	0.276361	0.190298	0	1.975682	2.693298	1.84192	3.790248	5.750441	6.660816	0	0	2.671123	0.563288	2.022744	0.147104	0.187523	0	0.049392	0	0	0	0.924615	0	0	0.983415
lymph gland development	XM_125262.1	0.189068	0	0.010672	0	0.004386	0	0	0.180847	0	0.075297	0	0	0.132021	0	0.053961	0.897247	0.087743	0	0.209912	0.39824	0	0.324371	0.169814	0	0	0	1.818394	4.042542	2.450746	0.009853	8.693214	8.042645	0	0	0	0.201001	0.392506	0	0	0.095421	0	0.392324	0	0	0	0	0	0
lymph gland development	XM_127249.1	0.285699	0.397779	0	0.320029	0	0.722218	0.985126	0.176782	0	0	0	0	0	0.000686	0.261705	0.92727	0.176394	0.035102	0	0	0	0.936881	0	0	0	0	0.670719	3.496708	2.187735	0.388098	8.295344	7.853937	0	0	0.651481	0	0.622193	0	0	0	0	1.225887	0	0	0	0.076272	0	0
lymph gland development	XM_130507.1	0.237617	0.111997	0	0.123488	0	0.069833	0.066719	0	0.327659	0.373562	0	0.460752	0.138082	0.628943	0	0	0	0.394955	0	0	0.248572	0.247158	0	0.054497	0	0	0	2.692304	0.169104	0.293506	7.727384	6.053705	0	0.169507	0	0	1.482495	0	0	0	0.060874	0.267555	0	0	0.458204	0	0	0.598885
lymph gland development	XM_135687.1	0	0.110522	0	0.04477	0.015678	0.280026	0.184625	0	0	0.301434	0.104648	0.212814	0	0.220903	0	0	0	0	0	0	0.091411	0	0	0.031779	0	0	1.04577	2.700026	1.536949	0.458296	7.943694	7.10439	0.037307	0.196453	0	0	3.181678	0	0	0.20119	0	0	0.486365	0	0.798149	0	0	0.821881
lymph gland development	XM_147352.1	0.004745	0.119189	0.209336	0.002637	0.10747	0.038361	0.088922	0	0.18404	0	0.049929	0	0.605735	0.15575	0	0.201615	0	0.113607	0	0	0.134621	0.042263	0.212369	0.131291	0.088133	0.313162	0.872696	1.042981	0.095103	0.530602	6.619857	7.437783	0.156045	0	0.097946	0.292521	2.321249	0.112796	0.034083	0.367882	0.737044	0.149289	0.082232	0.121977	0.104245	0.029595	0.134129	0.015808
lymph gland development	XM_141752.1	0	0.480335	0	0.856232	0.055064	0.31378	0.289424	0.671124	0	0.07774	0	0	0	0	0	0	0	0	0	0.219818	0	0.880927	0.111518	0	0.483636	0.402681	0.486968	0.920685	0	0	4.05464	4.554541	0	0.198951	0.53135	0	0.18424	0	0	0.202877	0	0	0.25548	0.200791	0	0.011774	0	0
lymph gland development	XM_150405.1	0	0.361772	0.177782	0.209474	0.21066	0.407438	0.437956	0	0	0	0	0.098985	0	0	0	0	0	0	0.042024	0	0.110723	0.325853	0.278709	0	0	0.427971	0.097057	0.447265	0	0	3.606004	5.231667	0	0	2.55071	0.626621	0.630679	0.431856	0.247499	0	0.171933	0.831599	0.120461	0	0	0	0.405355	0
pregnancy/embryo implantation	XM_144671.1	0.801226	0.687974	0	0.766936	0.230624	1.068599	0.832104	0	0	0	0.284942	0	0	0	0	0.101358	0	0	1.095898	0.111717	0.480661	0	0.852134	0	0.296982	0.423689	0	0	0	0	4.368361	3.765682	0	0.54922	0	0	0	0.249887	0.206174	0.505907	0	0.292266	0.303752	0	0	0	0	0
pregnancy/embryo implantation	XM_141752.1	0	0.480335	0	0.856232	0.055064	0.31378	0.289424	0.671124	0	0.07774	0	0	0	0	0	0	0	0	0	0.219818	0	0.880927	0.111518	0	0.483636	0.402681	0.486968	0.920685	0	0	4.05464	4.554541	0	0.198951	0.53135	0	0.18424	0	0	0.202877	0	0	0.25548	0.200791	0	0.011774	0	0
pregnancy/embryo implantation	XM_127249.1	0.285699	0.397779	0	0.320029	0	0.722218	0.985126	0.176782	0	0	0	0	0	0.000686	0.261705	0.92727	0.176394	0.035102	0	0	0	0.936881	0	0	0	0	0.670719	3.496708	2.187735	0.388098	8.295344	7.853937	0	0	0.651481	0	0.622193	0	0	0	0	1.225887	0	0	0	0.076272	0	0
pregnancy/embryo implantation	XM_125262.1	0.189068	0	0.010672	0	0.004386	0	0	0.180847	0	0.075297	0	0	0.132021	0	0.053961	0.897247	0.087743	0	0.209912	0.39824	0	0.324371	0.169814	0	0	0	1.818394	4.042542	2.450746	0.009853	8.693214	8.042645	0	0	0	0.201001	0.392506	0	0	0.095421	0	0.392324	0	0	0	0	0	0
pregnancy/embryo implantation	XM_130507.1	0.237617	0.111997	0	0.123488	0	0.069833	0.066719	0	0.327659	0.373562	0	0.460752	0.138082	0.628943	0	0	0	0.394955	0	0	0.248572	0.247158	0	0.054497	0	0	0	2.692304	0.169104	0.293506	7.727384	6.053705	0	0.169507	0	0	1.482495	0	0	0	0.060874	0.267555	0	0	0.458204	0	0	0.598885
pregnancy/embryo implantation	XM_135687.1	0	0.110522	0	0.04477	0.015678	0.280026	0.184625	0	0	0.301434	0.104648	0.212814	0	0.220903	0	0	0	0	0	0	0.091411	0	0	0.031779	0	0	1.04577	2.700026	1.536949	0.458296	7.943694	7.10439	0.037307	0.196453	0	0	3.181678	0	0	0.20119	0	0	0.486365	0	0.798149	0	0	0.821881
pregnancy/embryo implantation	XM_147352.1	0.004745	0.119189	0.209336	0.002637	0.10747	0.038361	0.088922	0	0.18404	0	0.049929	0	0.605735	0.15575	0	0.201615	0	0.113607	0	0	0.134621	0.042263	0.212369	0.131291	0.088133	0.313162	0.872696	1.042981	0.095103	0.530602	6.619857	7.437783	0.156045	0	0.097946	0.292521	2.321249	0.112796	0.034083	0.367882	0.737044	0.149289	0.082232	0.121977	0.104245	0.029595	0.134129	0.015808
pregnancy/embryo implantation	XM_131818.1	0.551479	0.379027	0	0.342841	0.588837	0.573525	0.642552	1.021295	0.168584	0.574995	0.135414	1.117175	1.480203	0	0.301311	0	0.897642	0	0	0	0	0	0	0	0	0	0.344383	0	0	1.425934	4.433392	5.973385	0	1.606848	1.431767	0.02895	1.489753	0	0	0.343299	0	0.436781	0.27586	0	0	0	0	0
pregnancy/embryo implantation	XM_150405.1	0	0.361772	0.177782	0.209474	0.21066	0.407438	0.437956	0	0	0	0	0.098985	0	0	0	0	0	0	0.042024	0	0.110723	0.325853	0.278709	0	0	0.427971	0.097057	0.447265	0	0	3.606004	5.231667	0	0	2.55071	0.626621	0.630679	0.431856	0.247499	0	0.171933	0.831599	0.120461	0	0	0	0.405355	0
pregnancy/embryo implantation	XM_135972.1	0	0	0	0	0	0.140954	0.321482	0	0	0	0	0	0	0.181273	0	0	0.612451	0.885534	0.278874	0.071187	0	0	0	0.142503	0.320762	0.396494	0.184056	0.390814	0.034801	0	2.771482	5.782964	0	0	2.154995	1.700967	0	0.410944	0	0.265189	0	0.147415	0	0	0	0.508349	1.070149	0
pregnancy/embryo implantation	XM_129567.1	0	0.599476	0	0.871859	0	0.81428	0.545777	0.083402	0	0	0.430169	0.01473	0	0.304838	0.256219	0	0.075213	0.374745	0.905191	0.601343	0.1956	0	0.571763	0	0	0	0	0	0	0	2.077686	5.250359	0.395794	0.514248	0	0	0.830089	0.005608	0	0	0	0	1.067393	0	0	0.537089	0.967663	0
pregnancy/embryo implantation	XM_141791.1	0	0.017869	0.046983	0	0.090745	0.05392	0	0	0.547744	0	0.191411	0.227501	0	0.222293	0	0.148052	0	0.435145	0.001102	0.256511	0.478914	0	0	0.061383	0	0	0.171073	0	0	0	1.783535	2.376988	0.60916	0.622556	0	0.050247	0.384839	0	0	0	0.357603	0	0.120923	0.014101	0.011662	0	0	0.020546
pregnancy/embryo implantation	XM_151183.1	0.285424	0	0.139584	0	0.202766	0	0	0.890487	0.42016	0.410409	0	0	0.165969	0.17679	0	0	0	0.432593	0.270291	0	0.192786	0.15874	1.060717	0.294883	0	0	0	0	0.361096	0.36966	1.841837	2.910407	0.139048	0.216791	0	0	0.034823	0	0	0.527205	0.046805	0	0.634469	0	0.097954	0.145798	0	0
pregnancy/embryo implantation	XM_145409.1	0	0	0	0	0	0	0.237639	0.682867	0	0.243295	0	0	0	0	0.617299	2.099896	2.108662	0	0.634248	0	0	0.44154	1.170554	0.221382	0.033746	0	0	0.311866	0.643869	0.445881	1.326527	7.087182	0	0	0.155311	0	2.123479	0	0.060759	1.200669	0	0.905037	0.118589	0	0.031632	0.266637	0	0
cytokinin biosynthesis	XM_129567.1	0	0.599476	0	0.871859	0	0.81428	0.545777	0.083402	0	0	0.430169	0.01473	0	0.304838	0.256219	0	0.075213	0.374745	0.905191	0.601343	0.1956	0	0.571763	0	0	0	0	0	0	0	2.077686	5.250359	0.395794	0.514248	0	0	0.830089	0.005608	0	0	0	0	1.067393	0	0	0.537089	0.967663	0
cytokinin biosynthesis	XM_145409.1	0	0	0	0	0	0	0.237639	0.682867	0	0.243295	0	0	0	0	0.617299	2.099896	2.108662	0	0.634248	0	0	0.44154	1.170554	0.221382	0.033746	0	0	0.311866	0.643869	0.445881	1.326527	7.087182	0	0	0.155311	0	2.123479	0	0.060759	1.200669	0	0.905037	0.118589	0	0.031632	0.266637	0	0
cytokinin biosynthesis	XM_153442.1	0	0	0.020911	0.017886	0.604812	0.150197	0.164864	0.00527	0	0	0.347278	0.453426	0.196106	0.050589	0	0.584731	0.062843	0	0	0.661674	0	0.238553	0.354407	0	0	0	0	0.67888	0	0	0	2.799058	0.163562	0.126102	0	0.251519	0.088041	0	0	0	0.157428	0	0	0.373863	0	0	0.105945	0
transcription initiation	XM_129041.1	0	0	0	0	0.301644	0.12552	0.05149	0	0.476842	0.171898	0	0.485336	0.260251	0	0	0	0	0	0	0	0	0	0	0.027546	1.27042	0.867859	1.148911	0.973196	0.090649	0.753302	0.646928	0.8274	0.065313	0	2.526781	0.654351	0	0.18892	0.537942	0.296613	0	0	0	0	0	0.586101	0.424458	0
transcription initiation	XM_129806.1	0	0.049701	0	0	0	0	0	0.199218	0	0	0	0	0.184569	0	0	0	0	0	0	0	0	0	0	0	1.980183	1.024637	1.076793	1.268303	0.563596	1.012513	1.664491	1.916824	0	0.167134	2.621729	0.11484	0.772652	0.333424	0.525033	1.260661	0.166775	0.729268	0.919801	0	0	0.620881	0.630008	0
microtubule-based process	XM_130917.1	0	0	0.009892	0	0	0	0	0	0.303045	0	0	0	0.217814	0	0	0	0	0	0	0.455476	0	0.391689	0	0	1.676517	1.206097	1.628893	0.977737	1.121897	1.04657	0.354203	0.386876	0.79446	0.26355	1.314895	0.711957	0	0.228829	0	0.154967	0	0	0	0	0.500745	1.422648	1.317593	0.466448
microtubule-based process	XM_128285.1	0	0	0	0.337162	0	0	0.008757	0.168201	0.193386	0	0	0	0	0	0	0	0	0	0	0	0	0	0	0	1.870507	1.09649	1.368911	1.656934	0.0555	0.25039	0.893572	0	0.458251	0.031827	0.640828	0.198864	0	0.008372	0	0.209164	0	0.198568	0	0	0.476073	1.560012	1.693765	0.440981
microtubule-based process	XM_137796.1	0	0.109634	0	0	0	0.455533	0.883863	0	0.558077	0.206426	0.17974	0	0	0	0.177798	0	0.129992	0	0	0	0	0.693438	0	0	1.921351	0.936372	1.349068	1.81439	0	0.252097	1.221311	0.160101	0	0	1.073086	0	0	0.078996	0	0	0	0	0	0	0.980572	0.999061	1.674832	0.919791
microtubule-based process	XM_137761.1	0	0	0.029335	0	0	0	0	0	0.472539	0.492452	0.000224	0	0.006484	0	0.188343	0	0	0	0	0	0	0	0	0	1.988432	1.399402	1.623151	1.106243	0.628187	0.980815	0.765566	0.773657	0.282449	0	0.044444	0.077503	0	0.323817	0.189527	0	0	0	0	0	0.712945	0.692143	1.40535	0.861247
microtubule-based process	XM_132796.1	0	0	0	0	0	0	0	0	0.42612	0.24035	0	0	0.13455	0	0	0	0.202248	0	0	0	0	0	0	0	1.873929	0.824564	1.137895	1.660486	0.468562	1.681022	0.526754	0.621119	0	0	0.643342	0.213239	0.106092	0.246754	0.59956	0.319793	0	0	0	0	0.236941	0.671716	1.359675	0.574008
microtubule-based process	XM_132039.1	0.112647	0	0	0.026582	0	0	0	0	0.350504	0	0	0	0	0	0.039112	0.268616	0	0	0	0	0	0.127794	0	0	1.994152	2.12146	1.311041	1.658272	1.069372	1.671782	1.020343	0.480306	0.249623	0.075435	1.133673	0.340521	0	0.69473	0.739477	0.663592	0	0.472567	0.125786	0.256252	0.271912	1.138212	1.872399	0.680381
microtubule-based process	XM_133576.1	0	0.022683	0	0.030109	0	0	0	0.189643	0.251888	0	0	0	0.523092	0	0.475878	0	0	0	0	0	0	0	0	0	2.168849	1.273417	1.473279	1.98731	0.878899	1.629124	1.147354	0.837221	0	0	1.038512	0.210809	0	0	0	0.420018	0	1.112184	0.070771	0	0	1.471922	1.694141	0.091786
microtubule-based process	XM_131230.1	0.320961	0	0	0	0	0	0	0	0.711089	0.096758	0	0.012019	0	0	0	0	0	0	0	0	0	0	0	0	2.737842	1.646244	1.345389	1.923865	0.459379	1.344607	1.291473	0.713423	0.287789	0.048498	1.1643	0	0	0.1985	0.138608	1.211065	0	0	0	0	0.030394	1.392666	2.154819	0.553293
microtubule-based process	XM_136541.1	0	0	0	0.059404	0	0	0	0	0.269885	0.180546	0	0	0	0	0	0	0	0	0	0	0	0	0	0	2.951815	1.738885	1.226405	1.721257	0.955515	1.644248	0.989566	0.39525	0	0.178755	1.615112	0.115959	0	0.199707	0.422822	0.549713	0	0	0.350696	0	0.620712	1.494561	2.790544	0.877297
microtubule-based process	XM_128097.1	0	0	0	0.767698	0	0	0	0.275088	1.574394	0.698696	0	0	0	0	0	0	0	0	0	0	0	0	0	0	2.31533	1.470321	1.149479	2.04835	0.862722	1.750961	1.265224	0.9191	0.031059	0.293396	1.932839	0	0	0	0.245648	1.102565	0	0.050781	0.671187	0	0	2.205442	2.487942	0.416843
microtubule-based process	XM_149213.1	0	0	0	0	0	0	0	0	1.215224	0.678492	0.59351	0.883373	0	0	0	0	0	0	0	0	0	0	0	0	2.443863	1.702974	2.104629	1.977741	0.68127	0.938899	1.18699	0.595339	0.588471	0.238184	1.58912	0	0	0	0.050345	0.949347	0	0.068583	0	0	0.094627	2.067053	1.763799	0.557041
microtubule-based process	XM_131702.1	0	0	0	0	0	0	0	0	0.89506	0.544327	0	0.199022	0	0	0	0	0	0	0	0	0	0	0	0	2.576425	1.392134	2.249439	2.385775	1.070854	1.598143	1.824402	1.304699	0.433743	0.409558	1.579665	0.117443	0	0.078508	0.665484	1.622294	0	0.180623	0	0	0.618477	1.780255	2.212629	1.060321
microtubule-based process	XM_127817.1	0	0	0	0	0	0	0	0	0.806173	0.004846	0	0	0	0	0	0	0	0	0	0	0	0	0	0	2.370833	1.860451	2.168161	1.812161	1.214743	2.717069	1.227837	0.870314	0.492069	0.516598	1.235472	0	0	0.751923	0.671114	1.835597	0	0.867809	0	0.064533	0.336663	1.98687	2.333085	0.905086
microtubule-based process	XM_130460.1	0	0	0	0	0	0	0	0	1.235324	0.668765	0	0	0	0	0	0	0	0	0	0	0	0	0	0	2.432107	2.041436	1.828957	1.907241	1.392325	1.162685	1.096691	0.825657	0.521324	0.316997	1.3127	0	0	0.471062	0.505384	1.96788	0	0.71926	0	0.345586	1.081169	2.587916	3.140478	1.270563
microtubule-based process	XM_123509.1	0	0	0	0	0	0	0	0	1.450236	0.878118	0	0.550209	0	0	0	0	0	0	0	0	0	0	0	0	3.311316	2.570925	2.255205	2.856141	1.395546	1.222168	1.360744	1.028004	0.715916	1.526052	0.992216	0	0	0.618985	0.760178	1.290329	0	0.512901	0	0	0.96946	2.228462	2.685877	1.376707
microtubule-based process	XM_123126.1	0	0	0	0	0	0	0	0	1.393536	0.629851	0	0.097491	0	0	0	0	0	0	0	0	0	0	0	0	3.151985	2.628318	2.861348	3.138405	1.979753	1.956316	2.410911	2.162134	0.870088	0.576014	0	0	0.911419	0.603827	0.856179	1.530039	0	0.541087	0	0	0.953636	2.543757	2.810024	1.367455
microtubule-based process	XM_147867.1	0	0	0	0	0	0	0	0	0.362876	0.250848	0	0	0	0	0	0	0	0	0	0	0	0	0	0	2.115024	1.792942	2.07287	1.886238	0.695197	1.641655	1.778382	0.92327	0.864973	0.290037	0.576365	0	0	0.254621	0.506414	0.964566	0	0.656296	0	0	0.843626	1.742632	2.543242	0.653735
microtubule-based process	XM_129679.1	0	0	0	0	0	0	0	0	0.486114	0.026937	0	0	0	0	0	0	0	0	0.307851	0	0	0	0	0	2.520384	1.583308	2.343429	2.656323	0.990801	1.335038	2.042458	1.370924	0.566168	0.3058	1.328429	0.31927	0.047308	0.167934	0.517554	0.498856	0	0	0	0	0.660603	2.085412	2.168026	0.779129
microtubule-based process	XM_135231.1	0	0	0	0	0	0	0	0	0.281527	0	0	0.131953	0	0	0	0	0	0	0.487588	0	0	0	0	0	2.498135	1.910358	1.932577	2.37683	0.902566	0.879624	1.126798	0.815411	0.341684	0.075624	1.730632	0.561204	0	0.600418	0	0.817819	0	0.283295	0.134067	0	0.905572	1.562536	2.335431	1.181848
microtubule-based process	XM_126678.1	0.719035	0	0	0	0	0	0	0	1.093499	1.051619	0	0.078085	0	0	0	0	0	0	0	0	0	1.457791	0	0	2.374865	1.910364	2.011788	2.171807	0.684186	1.628883	1.162128	1.52456	0.159463	0	1.355526	0	0	0.900373	0.39825	0.488858	0	0	0	0	0.798983	2.230655	2.432704	1.150349
microtubule-based process	XM_129658.1	0	0	0	0	0	1.52336	0	0	0.837324	0	0	0.249382	0	0	0	0	0	0	0	0	0	0	0	0	2.701642	1.909911	1.347435	1.436525	0.749195	0.70819	0.541359	1.454515	0.247153	0.128626	1.493117	0	0.343479	0.631334	0.293081	1.239505	0	0.095984	0	0	0.482039	1.406464	2.114149	0.615733
microtubule-based process	XM_127147.1	0	0	0	0.544074	0	0	0	1.018652	0.709666	0.005852	0	0.235785	0.248534	0	0	0	0	0	0	0	0	0	0	0	2.026488	1.587228	1.47559	1.751057	0.613657	0.674448	0.850028	1.267355	0	0	0.430866	0	0.360341	0.534414	0	0.57489	0	0.507034	0	0.044462	0	1.107168	1.13782	0
microtubule-based process	XM_158585.1	0	0	0	0	0	0	0	0	0.896391	0.957752	0	0.189349	0	0	0	0	0	0	0	0	0	0	0	0	1.926697	1.338597	1.866312	1.862193	0.925231	0.961478	1.5505	1.48636	0.090996	0.0509	1.116395	0	0.310121	0.055096	0.296124	0	0	0	0.69288	0	0.127079	1.630036	1.407957	0.337413
microtubule-based process	XM_130568.1	0	0	0	0	0	0	0	0.148135	1.008226	1.223759	0	1.637128	0.239923	0.279483	0	0	0	0	0	0	0	0	0	0	2.064974	1.563869	1.02394	1.913786	0.985083	1.312451	1.29971	1.0574	0	0.067091	1.783087	0	0.062912	0	0.603478	0.292086	0	0	0	0	0.588268	1.320019	2.037064	1.312663
microtubule-based process	XM_145007.1	0.048922	0	0	0	0	0.229933	0	0	0.78819	0.485326	0	0.262872	0	0	0	0	0	0	0	0	0	0	0	0.008867	2.077897	1.52079	1.343989	2.169345	0.525549	1.282207	1.547561	0.674819	0.085187	0.212574	1.604349	0	0	0.41683	0.784709	0.36494	0	0	0	0	0	0.889122	1.283594	0.251081
microtubule-based process	XM_127320.1	0	0	0	0	0	0.317807	0	0.22966	0.689587	0.342979	0.060529	0.232942	0	0	0	0	0	0	0	0	0	0	0	0	2.012116	1.490928	2.114013	2.402145	1.012406	1.435786	1.621638	0.687493	0.349008	0.270418	2.463891	0.297365	0	0.226453	0.831602	1.413364	0	0	0	0	0	1.571671	1.713597	0
microtubule-based process	XM_139216.1	0	0	0	0.003294	0	0	0	0	0.285349	0.321146	0	0	0	0	0.006192	0	0.082819	0	0	0	0	0	0	0	2.557824	1.886718	1.927678	1.801824	0.756177	1.463561	1.346573	0.578421	0.37008	0.172608	1.569847	0.783648	0	0.699282	0.840265	0.819118	0	0	0	0.154822	0.19302	1.467109	1.678704	0.200401
microtubule-based process	XM_127856.1	0	0	0	0.15059	0	0	0	0	0.852161	0.138795	0	0	0	0	0	0.525158	1.181965	0	0	0	0	0	0	0	2.576136	1.640204	1.913762	1.528233	1.193604	2.7468	1.642636	1.082461	0.167562	0.400784	3.545736	0.960869	0	0	0.057862	1.255197	0	0	0	0	0	1.802657	2.359078	0
microtubule-based process	XM_134315.1	0	0	0.047196	0	0	0	0	0.377959	0	0	0	0	0	0	0.029138	2.131979	0	0	0	0	0	0	0	0	2.608718	2.053851	2.020017	2.4909	0.380056	1.677035	1.672507	1.304153	0	0.471774	3.412545	0.828035	0	0.714935	0.34354	0.182255	0	0.281783	0	0	0	1.593334	1.910108	0
microtubule-based process	XM_134129.1	0	0	0	0	0	0	0	0.077802	0.281739	0	0	0	0	0	0	0.461683	0	0	0.091346	0	0	0	0	0	2.208401	1.149793	1.193179	2.217218	0	1.175744	1.236286	0.347083	0	0	2.784445	0.172376	0	0.633829	0.665034	0.697213	0.124287	0.39299	0	0.294953	0	0.981961	1.392811	0
microtubule-based process	XM_131155.1	0	0	0	0.100316	0	0	0	0	0	0	0	0	0	0	0	0	0	0	0	0.546118	0.000862	0	0	0.114503	1.781037	1.14189	1.216517	1.78268	0.330567	0.499545	1.527881	0.114301	0.017513	0	2.280285	0.204544	0	0.583487	0	0.357098	0	0	0.066143	0.256652	0	0.955796	1.540152	0
microtubule-based process	XM_127061.1	0	0	0	0.487595	0	0	0	0	0	0	0	0	0.034538	0	0.086644	0.066627	0	0	0.505427	0.018821	0	0	0	0.240962	1.568464	1.181879	1.155738	1.529821	0.134549	0.845285	0.736864	0.716673	0.094777	0.090045	1.78108	0	0	0	0	0	0	0	0	0.243349	0	0.7725	0.76134	0
microtubule-based process	XM_149989.1	0	0	0	0.506295	0.059875	0	0	0	0	0.267899	0	0	0	0	0.438215	0	0	0	0.701566	0.355482	0.441709	0	0.168796	0	2.141669	1.40166	0.986134	1.380588	0.436623	1.343669	0.346907	0	0.057788	0.252855	1.476697	0	0	0	0.332138	0.757487	0	0.217719	0	0	0	0.643972	1.393331	0
microtubule-based process	XM_128083.1	0.364361	0	0	0.562057	0.009728	0	0	0	0.401962	0	0	0	0.028455	0	0	0	0	0	0	0	0	0.063852	0	0	1.915618	1.600048	1.070895	0.991299	0.451022	0.741949	0.203627	0.684166	0.608304	0.297243	1.6914	0	0	0.270037	0	0.441735	0	0	0.11839	0.049309	0	0.618794	1.057274	0
microtubule-based process	XM_125583.1	0.258182	0.045406	0.303088	0.260458	0	0	0	0	0.157245	0.004396	0	0	0	0	0	0	0.253924	0	0	0	0	0	0	0	1.192376	1.189217	0.693281	0.81039	0.241481	0.659892	0.747186	0.609479	0	0.242247	1.40592	0	0	0.076418	0	0.519785	0	0	0.128828	0	0	0.326506	0.724668	0
microtubule-based process	XM_123018.1	0	0	0.466936	0.504628	0.059345	0.00302	0	0	0.196172	0	0.081324	0	0.020629	0	0.308774	0	0	0	0.134566	0	0	0	0	0.22017	0.920048	0.548811	0.24809	0.400884	0	0	0	0	0.241123	0.321467	2.153798	0.72969	0.232399	0	0.044457	0.444587	0	0	0.237161	0	0	0.427789	0.385496	0
microtubule-based process	XM_122432.1	0.328799	0.25971	0	0	0	0	0	0.195448	0	0	0	0	0	0	0.145965	0	0.336827	0	0	0	0	0	0	0	0.659922	2.285705	0.362166	1.150804	0.159631	1.359994	0.00637	0	0	0	5.472277	1.717082	0	0.227719	0.033154	2.288002	0	0.079598	0	0	0.049695	0.455562	0.178409	0.211411
microtubule-based process	XM_157716.1	0.385076	0	0	0	0.133831	0.126624	0.030345	0.592218	0	0.105535	0	0	0	0	0	1.014117	0.040701	0	0	0.047105	0	1.554436	0.463733	0	0	0.104258	0	0	0	0.718041	0.013727	0	0.297261	1.085265	4.882433	0.808237	0	0	0	1.279799	0	0.144029	0	0	0	0.113884	0	0
microtubule-based process	XM_126948.1	0.889454	0.509155	0	0	0	0.174487	0	1.111648	0	0	0	0	0	0	0.471529	1.427156	0.985409	0	0.503149	0	0	1.517974	0.587607	0	0.652247	0.554587	0.046739	0.66822	0	0	0.988397	0	0	0	5.908364	2.563716	0	0.779622	0	0.235383	0	0.57575	0.222056	0	0	0	0.434958	0
microtubule-based process	XM_130727.1	0.067865	0.070608	0	0	0	0.629119	0.705659	0	0	0	0	0	0	0	0.223371	1.223848	0.907958	0	0.006965	0.158017	0	1.446075	0.838163	0	0.116741	0.899538	0	0.525752	0.485766	0.136002	0.635263	0	0	0	6.544274	2.912945	0.069169	0.353584	0	0.929926	0	0.757343	0	0	0	0	0	0
microtubule-based process	XM_159692.1	0	0.376405	0	0.412732	0	0.410246	0	0	0	0.045626	0	0	0	0	0.105212	0	0.489856	0.33899	0	0	0.028176	0	0.750863	0.313457	0.238375	0.825444	0.873038	0.561292	0	0.142985	0.822772	0.006587	0	0	6.466447	2.701109	0.23087	0	0	0.597734	0	0	0	0	0	0.001528	0	0.479139
microtubule-based process	XM_134467.1	0.521194	0	0	0	0	0	0	0	0	0	0	0	0	0.366043	0.643391	0	0.714403	0.930268	1.430667	0.005633	0.632528	1.158146	1.338184	0.771352	0.115499	0.448902	0.503094	0.20898	0.176098	0.411906	0.66888	0.756344	0	0.496847	5.265302	2.385093	0	0	0	0	0.255089	0	0	0.178238	0.034539	0	0	0
microtubule-based process	XM_129706.1	1.301872	0	0	1.589101	0	0	0	0	0	0	0	0	1.147678	0	1.63963	1.309676	0.975261	0.310269	0.606099	0	0	1.089268	0.357113	0.503216	0.383354	1.403418	0.956	0.514148	0.140453	0	1.08983	0	0	0.657159	4.981683	1.882336	0	0.969986	0	0	0	0.178542	0	0	0	0	0	0
microtubule-based process	XM_134630.1	0	0	0.496116	0.805308	0	0.379193	0.134042	0.248005	0	0	0	0	0.38862	0	0.526975	0.260958	0	0.659868	0	0.430839	0.73232	0.494081	0.435225	0.626259	0.398968	0.554581	0.357065	0.254968	0	0.325671	0.06659	0	0	0.127824	2.141522	1.165237	0	0.03646	0	0	0	0.39086	0	0.503839	0	0	0	0
microtubule-based process	XM_128418.1	0.401179	0	0.446578	1.949471	0	0	0.181152	0	0	0	0.287153	0.625368	1.060269	0	0.244675	1.06526	0.673368	0.946226	2.326231	1.584963	1.286535	1.663268	1.63285	1.070316	0.733926	0.770981	0.388857	0	0	0	0	0.081584	0	0.823935	5.034214	2.165307	0	0	0	0	0.820723	0.136443	0	0.466026	0	0	0	0
microtubule-based process	XM_135266.1	0	0	0	1.611057	0.523394	0.303321	0.072852	0	0	0	0	0.118598	0.727892	0	0	0.399787	1.163945	0.638189	1.356896	0.816821	0.325132	0.464765	0.885403	0.109952	1.756417	0.971953	0.833786	1.057012	0	0	0	0	0.041221	1.452042	4.965832	1.706891	0	0	0	0	0	0	0	0	0	0.212058	0	0
microtubule-based process	XM_130840.1	0	0.676314	0	2.296231	0.301744	0	0	0.148643	0	0	0	0	1.837686	0.799756	1.534608	0	0.872162	1.246545	1.716122	1.517879	0.842985	0.290865	0.865327	0.771819	0.970437	1.542816	0.085345	0	0	0	0	0.270707	0	1.858181	4.587457	1.481088	0.115722	0.162343	0	0	0	0.202618	0	0.725896	0	0	0	0
microtubule-based process	XM_146450.1	0	0	0	2.936202	0	0	0	1.06263	0.37366	1.022912	0.023124	1.178743	1.336578	0.595969	0	0.927125	1.242222	0.91001	1.336276	0	0.338732	0	0.784207	0	0	0.057937	0	0	0.600868	0.887475	0	0	0	1.140029	5.130711	1.656313	0	0	0	1.169537	0	0	0	0	0.294433	0.769811	0	0
microtubule-based process	XM_126856.1	0	0	0.994716	2.672396	0	0.578585	0	0.155592	0.752844	0.671504	0	0	1.790764	0.293571	0.278474	0	0	0.25576	1.058655	0	0.668703	0	0.737481	1.242159	0	0	0.642843	0.647012	0	0.062408	0.354597	0	0	1.960179	4.623536	2.202774	0.212803	0	0	0.487218	0	0	0.412908	0.924687	0	0	0	0
microtubule-based process	XM_131344.1	0.703262	0	0	3.174055	0	0	0	0.233523	0	0.383192	0	0	2.668207	1.045223	0.37048	0.987979	1.431957	0.627857	1.001843	0.497445	0.001287	0	0.381961	2.070021	0.412546	1.061629	0.126102	0	0	0	0	0	0	2.18523	6.185473	3.545675	0	0	0	0	0	0.091834	0	0	0	0	0	0
microtubule-based process	XM_145727.1	0.497834	0	0	1.414552	0	0.088583	0.250071	0	0	0	0	0	0.688965	0	0.728163	0.999967	0.96623	0	0.044915	0	0	0	0.820303	0	0	0	0.018123	0.557105	0	0.060591	0.317295	0.903759	0	2.065764	5.005981	2.321035	0.358251	0.028996	0	0	0	0.383686	0.30693	0	0	0	0.576969	0
microtubule-based process	XM_132524.1	0	0	0	0.906671	0	0	0	0	0	0.383745	0	0	0.410077	0.044648	0.037814	0.385987	0.245827	0	0.131695	0	0	0.445378	0.804565	0	0.659276	0.108276	0.408196	0.341149	0.395994	0.125112	0.042619	0	0	0.642165	4.265691	0.976613	0	0	0	0	0	0.173195	0	0.310895	0	0.362725	0	0.143353
microtubule-based process	XM_126992.1	0.323872	0	0	1.877351	0.234446	0	0	0	0.017912	0.35721	0	0	0.84487	0	0	0.338152	0.283549	0.061666	0.346665	0	0	0.988601	0.414079	0	0	0.41442	0.253117	0	0.468421	0.225188	0	0	0.426635	0.99949	4.457976	2.229467	0.450239	0	0	0.027869	0	0.0012	0	0.54813	0	0	0	0.432834
[truncated: 247 more rows]
[truncated: 7 more columns]
