# Supplementary material for: The functional landscape of mouse gene expression
Source: J Biol. 2004 Dec 6;3(5):21. doi: 10.1186/jbiol16 (PMC549719; doi:10.1186/jbiol16)
Supplement: Additional data file 18 — Data: 41,699 probes - single channel, arcsinh intensities [file jbiol16-s18.zip › expression_41699_single_channel.txt]

	Adrenal (cy5)	Adrenal (cy3)	Aorta (cy5)	Aorta (cy3)	Bladder (cy5)	Bladder (cy3)	Bone Marrow (cy5)	Bone Marrow (cy3)	Brain (cy5)	Brain (cy3)	Brown fat (cy5)	Brown fat (cy3)	Calvaria2 (cy5)	Calvaria2 (cy3)	Cerebellum (cy5)	Cerebellum (cy3)	Colon (cy5)	Colon (cy3)	Cortex (cy5)	Cortex (cy3)	Digit (cy5)	Digit (cy3)	E10.5 Head (cy5)	E10.5 Head (cy3)	E14.5 Head (cy5)	E14.5 Head (cy3)	ES (cy5)	ES (cy3)	Embryo (cy5)	Embryo (cy3)	Embryo 12.5 (cy5)	Embryo 12.5 (cy3)	Embryo 9.5 (cy5)	Embryo 9.5 (cy3)	Epididymus (cy5)	Epididymus (cy3)	Eye (cy5)	Eye (cy3)	Femur (cy5)	Femur (cy3)	Heart (cy5)	Heart (cy3)	Hindbrain (cy5)	Hindbrain (cy3)	Kidney (cy5)	Kidney (cy3)	Knee (cy5)	Knee (cy3)	Large intestine (cy5)
XM_128889.1	0.849694	0.994618	0.963817	NaN	NaN	1.199365	1.390577	2.18023	3.387818	2.992283	NaN	2.67441	-1.382496	NaN	NaN	1.375713	2.630044	1.076491	3.225667	3.082623	0.750543	0.985577	1.875302	2.653208	2.135138	2.726736	0.059358	1.24527	NaN	-0.314495	1.658768	NaN	NaN	2.34351	NaN	1.208573	3.898536	2.683127	0.847114	NaN	1.763501	1.94021	2.867663	2.823888	2.989852	1.660039	NaN	-0.181147	0.745525
XM_161573.1	0.235263	0.732196	0.738237	NaN	NaN	1.776613	2.540096	1.880319	1.581694	2.301942	NaN	1.846483	1.028077	1.836567	NaN	2.908997	1.23126	0.982237	-0.409029	NaN	0.077311	0.586204	-0.766855	NaN	0.07869	NaN	0.948518	1.597344	1.88918	1.666013	0.112496	NaN	NaN	0.982974	NaN	0.418935	1.416372	1.811895	0.963116	NaN	1.013707	1.179596	-0.14511	1.023202	1.775271	2.3372	NaN	-0.020861	0.583334
XM_158905.1	0.494598	-0.284117	-0.376607	-0.745343	NaN	0.062614	-0.356608	-0.833265	-1.255846	0.112954	NaN	-0.672738	-1.915106	0.077346	NaN	0.434196	0.555736	-0.02932	0.369369	-1.17995	-0.320345	NaN	0.559862	-0.106927	-0.100908	NaN	-1.180761	-0.504045	-0.820189	-1.233238	-0.014675	NaN	NaN	0.304707	NaN	-0.486264	-0.061663	1.491475	0.692737	NaN	0.088079	0.162019	-0.412307	0.410154	0.001544	-0.677828	NaN	-0.777034	0.51603
XM_159641.1	2.516306	2.9195	2.537	2.124439	NaN	2.418447	1.856187	1.73479	3.303364	2.117909	NaN	0.981006	2.326311	2.92218	NaN	2.339604	2.347094	2.344925	2.365764	2.568132	3.19749	3.145599	2.111815	2.186776	2.04454	2.252249	NaN	2.035726	1.97994	NaN	2.758194	NaN	NaN	3.510008	NaN	3.125672	1.8819	2.92131	1.701423	NaN	2.332534	2.451492	3.196188	3.01413	2.121685	2.481054	NaN	2.268689	2.517493
XM_159362.1	1.152711	0.876461	0.540423	-0.689915	NaN	1.258948	-0.091189	NaN	NaN	2.232801	NaN	3.234219	1.880543	3.419177	NaN	1.470371	0.466447	0.244574	0.348297	-0.123313	1.016736	1.240425	0.638183	0.192091	1.37131	1.285138	1.159322	0.655498	0.715131	1.479468	0.325282	NaN	NaN	2.122704	NaN	0.192544	0.447947	1.821773	1.193616	NaN	1.069743	0.814294	1.237461	0.621762	1.055029	0.024669	NaN	-0.371018	0.958333
XM_128715.1	3.664413	3.627397	3.613965	3.169133	NaN	3.991499	5.208267	4.11155	3.9095	3.877332	NaN	3.110897	3.38268	3.459553	NaN	3.413078	3.654702	3.574528	4.21284	4.263845	4.006516	3.661569	5.013499	4.388362	4.16694	3.686817	3.152782	3.469876	3.74351	3.298674	4.116427	NaN	NaN	4.189919	NaN	3.399695	3.472651	3.661863	3.33459	NaN	4.101985	3.715703	3.963163	3.623256	3.781157	3.362839	NaN	3.824466	3.827084
XM_125413.1	6.84741	6.741009	6.566089	6.002726	NaN	7.952555	7.191006	6.658844	7.048447	6.90342	NaN	5.736333	5.570873	5.787869	NaN	3.629353	7.958426	7.603134	6.805117	7.53621	7.729143	7.239032	8.428902	7.73512	8.031611	7.528502	NaN	7.054391	7.047019	7.069604	7.720158	NaN	NaN	7.735099	NaN	6.230095	6.988581	6.666027	4.429098	NaN	5.715596	5.682589	6.246849	6.152279	7.254762	7.178068	NaN	7.3484	7.618049
XM_122530.1	3.303564	3.216745	3.085821	2.468534	NaN	3.584038	2.178388	0.398295	1.677392	2.323319	NaN	2.716728	1.544871	2.855577	NaN	1.148802	2.810267	2.639113	1.819206	0.892246	2.729863	2.539863	0.716805	0.945227	1.89606	1.674498	0.488845	0.155746	0.767801	1.490954	2.001149	NaN	NaN	0.528406	NaN	2.374339	2.656584	2.776849	3.038042	NaN	2.924463	2.500316	1.591494	1.24317	3.356311	2.691498	NaN	2.830682	3.103047
XM_156250.1	0.669449	-0.529036	-0.040081	-0.549927	NaN	-0.114968	-0.477365	NaN	-0.084079	1.76896	NaN	-0.255564	-0.777991	NaN	NaN	0.617976	1.577597	0.019803	0.471483	-0.864345	-0.057241	NaN	-0.058304	0.082655	1.280779	1.557933	0.352079	-0.154955	-0.167889	0.469993	-0.018159	NaN	NaN	1.055733	NaN	0.375373	0.370046	1.308895	1.161112	NaN	0.017106	0.130628	-0.062723	-0.031515	1.09226	-0.206075	NaN	-0.57729	-0.144129
XM_127375.1	2.900632	3.05061	3.298952	2.862539	NaN	4.511811	4.088366	3.502605	4.092959	3.892435	NaN	2.991137	2.417036	2.988854	NaN	4.197162	7.397536	6.772759	3.978505	4.370113	2.829125	2.873528	6.18535	5.444798	4.974021	4.679539	4.4995	4.643863	4.388984	4.140042	4.879684	NaN	NaN	5.428034	NaN	4.566092	3.243051	3.202618	3.997012	NaN	3.510414	3.31546	3.717971	3.389744	3.295218	3.205422	NaN	4.367751	6.96576
XM_146814.1	1.079095	NaN	0.252181	1.097164	NaN	-0.571404	-1.266531	-0.709722	0.177641	2.045915	NaN	2.233024	0.82743	1.781915	NaN	0.604022	0.261112	0.420829	-0.123855	-0.592265	-0.152357	NaN	-0.17557	0.313622	1.187081	1.126558	1.29164	1.136987	1.504393	1.406378	0.132936	NaN	NaN	0.717628	NaN	0.785156	0.484427	1.089796	0.901459	NaN	-0.136848	0.172077	-0.06145	0.551522	0.116911	0.226836	NaN	-0.62004	0.637838
XM_135414.1	2.426374	2.293922	2.386863	2.159412	NaN	7.43417	3.331679	2.997217	0.784254	1.935034	NaN	2.766061	1.775628	2.574835	NaN	0.494125	6.344025	5.888191	0.484547	0.212992	0.48917	1.67018	1.584068	0.95476	1.666037	1.239156	-0.975062	-0.542972	-0.776196	-1.289351	0.364502	NaN	NaN	3.372449	NaN	1.268384	0.84874	1.529757	3.528163	NaN	2.988198	2.956387	2.478495	1.999506	2.01328	1.698561	NaN	3.965865	6.373002
XM_152742.1	2.07502	2.105657	1.811243	2.088716	NaN	2.046805	1.966958	2.579272	1.504225	2.512136	NaN	2.800842	2.174837	3.019093	NaN	1.394909	1.652565	1.792404	1.851796	1.158412	2.570634	2.684592	1.321885	1.390106	1.454138	1.326642	1.555171	1.802792	1.91879	1.658001	1.803014	NaN	NaN	1.510462	NaN	2.223405	1.968419	2.178777	0.797421	NaN	2.276251	1.874745	2.410522	2.780786	1.499074	1.444444	NaN	0.530819	2.112893
XM_144204.1	4.114535	4.411134	4.714275	4.090655	NaN	3.231046	2.579414	2.732177	3.91481	3.409465	NaN	5.231731	3.57806	3.908286	NaN	4.010612	4.089271	4.020764	3.632001	3.591933	4.97157	4.712848	3.882303	3.689014	3.436015	3.586955	3.331011	3.289713	3.534966	3.520163	4.655472	NaN	NaN	3.134035	NaN	4.688732	3.702278	3.835017	2.839883	NaN	4.336644	4.08958	4.69322	4.901507	3.3212	3.672343	NaN	3.140268	4.331325
XM_144742.1	1.164206	-0.057746	0.890617	1.581708	NaN	0.102322	0.69294	0.91644	0.354578	1.901687	NaN	2.831282	-0.822152	0.937936	NaN	0.219881	-0.535599	0.403147	0.492244	0.251478	-0.16761	NaN	-0.157805	0.350969	0.98209	0.828878	0.084679	0.877746	0.751256	1.006892	0.426404	NaN	NaN	1.064556	NaN	0.316617	1.366477	1.080507	-0.07761	NaN	0.205104	0.538045	0.519938	0.898103	0.293808	1.221057	NaN	-0.452366	0.116312
XM_158664.1	2.958156	3.162327	3.24345	2.804835	NaN	2.131489	2.354163	2.834442	1.865521	2.133052	NaN	2.779268	3.222922	3.879929	NaN	1.921126	2.530809	2.488852	1.899622	1.925252	3.102435	2.940447	2.313995	1.987136	2.175557	1.926582	3.561229	3.303936	2.588736	3.005033	2.942026	NaN	NaN	1.906632	NaN	3.050622	2.0545	2.237472	3.392719	NaN	3.162359	2.873876	3.242747	3.286471	2.227086	2.694267	NaN	3.956405	3.712315
XM_137091.1	1.129018	0.334719	0.873034	0.799551	NaN	1.826956	1.790389	2.507951	0.657259	2.281103	NaN	2.62144	1.331222	2.850751	NaN	1.20091	1.460793	1.463901	1.611531	1.413095	0.471293	1.290974	2.192217	2.038866	2.004826	2.255046	1.346208	1.137631	2.945061	3.742179	1.021652	NaN	NaN	1.88278	NaN	1.056538	1.770098	1.921229	0.457606	NaN	0.602736	0.853998	0.894198	0.894716	1.127523	1.782049	NaN	0.545631	0.365302
XM_127889.1	3.117141	3.225253	2.621048	2.38758	NaN	2.838161	3.265167	3.118464	2.781331	2.96355	NaN	3.251009	2.505189	3.180487	NaN	2.676209	3.090534	2.903619	3.321441	3.536184	2.660705	2.522758	2.972894	2.618937	2.648526	2.784513	2.722221	3.326717	2.675144	2.729542	2.80114	NaN	NaN	4.146075	NaN	3.130755	2.31781	2.423986	2.470866	NaN	2.358457	2.564576	3.049247	3.020386	5.934263	NaN	NaN	2.993405	3.398598
XM_144275.1	1.944637	1.523346	1.46085	0.107762	NaN	1.59952	1.240681	NaN	1.532135	1.123277	NaN	1.73544	3.190477	3.227815	NaN	1.343884	1.902701	1.081307	1.964618	1.82711	4.360419	3.971054	1.229585	1.245207	1.211129	1.897727	2.367697	2.523988	2.23799	2.341087	3.120194	NaN	NaN	0.855894	NaN	2.552925	1.54431	1.545593	1.313549	NaN	1.25634	1.254033	1.926564	1.157102	4.461326	NaN	NaN	0.647109	1.194304
XM_128751.1	3.96076	3.986325	3.946318	3.498676	NaN	2.920412	2.511553	1.923895	4.518278	3.354054	NaN	3.432107	2.583646	3.432257	NaN	3.706495	3.930534	3.695072	4.062035	4.410702	3.639898	3.10503	4.382534	3.724527	3.638201	3.155954	3.105514	2.864348	2.893888	2.927998	4.366806	NaN	NaN	3.982873	2.225018	NaN	5.229936	4.677074	3.381518	NaN	4.424295	4.051097	4.138897	3.901346	4.325935	3.964068	NaN	3.250733	4.035566
XM_151149.1	1.775573	1.527998	1.621897	1.282548	NaN	3.678909	2.897071	3.114868	2.675016	3.602906	NaN	2.728427	2.208231	2.912617	NaN	4.156545	3.697789	3.28435	3.723546	3.6339	1.491757	1.363256	3.728974	3.620039	3.007769	3.249373	2.372136	2.18664	1.978886	2.18557	1.204613	NaN	NaN	2.01964	-0.237985	1.440174	3.584367	3.267715	3.479466	NaN	3.428157	2.758816	2.032944	1.629795	2.579493	2.537038	NaN	3.214127	1.791961
XM_136672.1	1.007664	-0.262928	0.654104	0.417451	NaN	0.535499	-0.179888	NaN	0.525506	1.914493	NaN	2.152726	-0.095359	NaN	NaN	0.817244	1.135588	0.417026	-0.018933	-0.017303	-0.415275	NaN	-0.199321	0.436503	0.465986	0.531674	0.123572	0.859484	0.776048	0.191949	-0.117014	NaN	NaN	1.276887	-0.65244	-0.220244	1.044363	1.557713	0.788272	NaN	0.510102	0.399709	0.116479	0.598224	0.269595	-0.228593	NaN	-0.522219	0.432449
XM_125323.1	0.790692	-0.200885	0.022688	1.280291	NaN	-0.169656	1.069984	NaN	NaN	2.004785	NaN	2.151463	-2.096589	NaN	NaN	0.105167	-0.878785	NaN	0.562489	0.017695	-0.409455	NaN	-0.904952	0.316993	0.305591	0.663792	-0.723544	0.141114	-0.09702	-1.018335	-0.214174	-0.718998	NaN	0.144117	-0.518605	-0.254012	0.428004	1.104605	0.084636	NaN	-0.006176	0.038983	0.303332	0.39382	0.287236	-0.369527	NaN	-0.769205	0.157423
XM_161211.1	1.424773	0.813867	1.112628	1.916677	NaN	1.085343	0.766411	1.7369	0.02545	1.934434	NaN	2.668317	1.637274	2.688077	NaN	0.843724	0.772692	0.783474	0.376779	0.420131	0.553272	1.5714	-0.045046	0.989518	1.128872	1.171608	NaN	0.778526	1.037085	NaN	0.605245	0.168809	NaN	4.735477	-0.378507	0.907309	1.872701	1.643832	0.732375	NaN	0.571095	0.409753	0.746523	1.246155	1.266792	1.148044	NaN	-0.502601	1.072612
XM_154604.1	1.033639	-0.000023	0.126626	1.416958	NaN	0.776199	-0.067085	1.755951	NaN	1.737007	NaN	2.206643	-0.851809	NaN	NaN	1.129486	0.428413	0.964315	0.658649	-0.253114	0.259237	1.343067	-0.458484	0.488657	1.325142	0.886093	-0.198364	NaN	NaN	-0.442522	0.260857	0.398274	NaN	0.684122	0.515934	-0.303676	0.24105	1.410755	0.74973	NaN	0.737568	0.575069	0.38704	0.246777	-0.05235	1.381571	NaN	-0.341174	0.30916
XM_144201.1	1.060842	0.601335	0.594301	1.53857	NaN	0.863326	0.164954	1.134839	2.434798	1.385131	NaN	2.849955	1.209552	2.301362	NaN	0.319015	0.695998	1.053698	0.426666	-0.681391	0.313554	NaN	-0.548207	0.575403	0.905239	1.035603	0.172804	0.520201	1.037707	0.654785	0.435425	1.655884	NaN	0.743316	1.443435	1.572702	0.560058	1.49488	0.106764	NaN	0.216886	NaN	0.371353	0.205078	0.828493	1.757425	NaN	-0.193859	0.256785
XM_125352.1	1.08946	0.979257	0.875952	1.287425	NaN	1.272034	-0.326144	NaN	NaN	1.613945	NaN	2.828113	-1.977845	NaN	NaN	0.661462	0.208748	0.815828	0.720726	-0.095886	0.003459	NaN	-0.180284	0.455507	1.408798	0.8653	-0.860194	-0.408607	-0.53379	-1.089645	0.049172	NaN	NaN	1.602665	1.295689	0.008456	0.685109	0.959432	0.440293	NaN	2.494487	2.492133	0.074097	0.168474	7.453676	7.263894	NaN	-0.354373	0.709019
XM_141107.1	0.940319	1.33192	0.451473	1.476421	NaN	0.887081	-0.354195	NaN	-0.372101	NaN	NaN	2.515763	1.559363	2.878643	NaN	0.027687	-0.061028	NaN	-0.140683	0.322351	0.345706	NaN	-0.506193	NaN	1.019491	1.508842	1.116356	1.093992	1.582632	0.359287	0.322518	NaN	NaN	2.566903	1.048702	1.852809	0.247687	1.595985	0.139057	NaN	0.848479	0.600375	-0.004222	0.848154	-0.425685	NaN	NaN	0.243936	0.10748
XM_135596.1	5.301936	5.085787	5.211492	4.774138	NaN	5.859567	6.335592	5.432001	4.032185	3.731984	NaN	4.410025	4.757027	4.730008	NaN	3.766375	6.010777	5.783442	3.872551	3.938902	5.931494	5.671055	6.981913	6.574286	6.02189	5.779464	6.099932	5.9904	5.578607	4.962247	5.854202	4.768085	NaN	6.439613	3.762102	NaN	4.868664	4.654667	5.952916	NaN	4.495292	4.093326	3.52447	3.345386	5.579312	5.182446	NaN	5.921234	5.958661
XM_154733.1	0.450902	-0.67834	-0.507078	-0.352717	NaN	-0.216318	-0.436413	-0.539182	-0.600218	-0.610754	NaN	1.711641	-1.898891	NaN	NaN	-0.644637	0.48336	0.626911	0.693433	0.990915	-0.347817	-0.172098	-0.341463	0.227837	1.479496	0.58349	-0.848844	0.445981	-0.154514	-1.086648	-0.25712	0.609657	NaN	1.268012	0.383077	-0.854417	0.411691	0.789522	0.133482	NaN	-0.028305	-0.07536	-0.232393	-0.875542	0.191542	1.752027	NaN	-0.548088	-0.359524
XM_142401.1	4.083271	3.926604	4.907902	4.270294	NaN	4.058486	3.454752	3.048681	2.590682	2.690624	NaN	3.836891	2.966358	3.494483	NaN	3.295527	5.21853	5.031693	2.501776	2.561448	5.046146	4.981136	3.875196	3.702924	3.281544	3.183661	3.131384	2.802349	3.12334	3.171314	3.323397	3.036321	NaN	3.128054	2.654042	3.744362	4.524817	4.165349	3.625474	NaN	4.523428	4.328781	2.99704	2.68812	3.675457	3.547719	NaN	4.166816	5.249213
XM_154504.1	1.296457	1.02798	-0.528527	-0.584591	NaN	-0.542117	-1.320152	-1.588773	-1.09721	0.010419	NaN	1.861485	-1.974172	-1.458005	NaN	-0.475911	0.695591	1.187481	-0.413408	-0.059967	0.468753	0.135051	0.339801	1.423315	1.389289	0.815236	NaN	-1.269735	-1.571595	NaN	0.441586	0.942683	NaN	1.75864	0.885841	0.375473	0.297993	0.761826	-0.018293	NaN	-0.570089	-0.717917	1.041886	1.072544	5.696278	NaN	NaN	-0.161256	0.50904
XM_149836.1	4.251059	3.980995	4.497541	3.891202	NaN	4.796644	4.958335	3.883753	5.25444	4.600872	NaN	3.862492	3.661023	3.596553	NaN	4.295549	4.798354	4.385288	4.881101	4.847025	4.761814	4.601295	6.04033	5.592318	5.363226	5.444626	5.485111	5.299167	4.833693	4.775628	5.625326	5.760209	NaN	6.077011	4.328421	3.778463	4.55184	4.341412	4.938448	NaN	4.507239	4.216196	4.026041	3.869431	5.273172	4.176362	NaN	4.88622	4.744558
XM_126241.1	2.447246	2.324218	3.002729	2.788576	NaN	4.461307	4.391585	3.645355	3.761848	3.072216	NaN	2.879784	2.921298	3.709029	NaN	2.818335	3.162524	3.430246	3.342652	3.539221	2.275908	2.071089	1.891077	1.89886	3.564397	2.671509	2.663278	2.448155	2.191152	2.505344	2.203346	1.95903	NaN	1.811853	2.407962	2.265756	2.379802	2.331088	4.248744	NaN	2.741024	2.989577	2.908861	2.649123	1.763774	1.748384	NaN	4.387363	2.73006
XM_126426.1	3.079758	2.922598	3.764976	3.212718	NaN	2.625936	3.446821	2.970695	3.489826	3.027811	NaN	3.809689	2.861579	3.696782	NaN	3.620454	3.310755	3.372181	3.675904	3.420559	3.140455	3.117739	3.307837	3.101016	3.456172	3.281424	3.234994	3.418725	3.480561	3.213272	3.261414	2.945334	NaN	3.727039	3.353489	3.255387	3.384384	3.333914	4.02194	NaN	3.854865	3.741116	3.429627	3.235981	2.51632	2.445803	NaN	3.833956	3.310959
XM_124017.1	2.979275	2.673908	-0.096348	0.753431	NaN	-0.802001	-1.524112	NaN	-0.804759	0.064552	NaN	2.434824	-2.065882	-1.926145	NaN	1.204738	-0.335973	NaN	-0.885141	-1.175852	-0.290277	NaN	-0.299612	0.693855	1.177817	0.791756	-1.453625	-0.431848	1.922312	0.83338	1.841155	1.781788	NaN	3.2176	0.474104	-0.243602	0.548534	0.453173	1.324459	NaN	1.062029	0.736728	-0.517024	0.042374	5.919276	5.325173	NaN	-0.504806	-0.286511
XM_165012.1	0.408007	-0.021018	0.816019	1.606275	NaN	-0.095256	0.278693	0.663433	-0.285606	0.854398	NaN	2.180228	0.907896	1.468365	NaN	0.536625	0.787125	1.826947	0.073641	-0.689058	0.520399	0.877507	0.592856	0.69435	2.031328	NaN	0.684091	1.132445	1.013162	1.15827	0.446711	-0.06065	NaN	1.674028	0.234596	0.066138	1.173429	1.129744	0.406881	NaN	0.541776	0.868385	0.211947	0.309263	0.211282	1.640822	NaN	-0.22109	0.813287
XM_125267.1	5.228827	4.157643	6.996864	6.159861	NaN	4.393501	3.963559	3.642611	5.732269	5.829833	NaN	5.066115	3.256515	3.676389	NaN	4.796545	4.207026	3.78946	5.817135	5.848029	8.408782	8.418319	7.110173	6.550823	6.742812	6.928644	5.160948	4.730141	7.144312	7.03078	7.177871	6.945496	NaN	6.942989	4.161988	3.68032	7.995178	7.512626	4.914707	NaN	5.380802	5.207442	5.516019	5.443273	6.163725	NaN	NaN	4.75518	4.071841
XM_164554.1	1.422557	1.889404	1.823483	1.875582	NaN	3.024702	2.708331	2.824939	2.459835	3.280365	NaN	3.537613	2.583097	3.169823	NaN	3.645085	3.455633	2.912415	2.913222	2.901227	1.969956	1.97177	3.796028	3.802691	2.767831	3.474768	2.564264	2.168897	2.280073	2.140585	1.645259	0.798001	NaN	2.102917	1.378251	1.858685	3.419924	3.11551	2.672227	NaN	2.628288	NaN	1.720362	1.819383	5.439072	NaN	NaN	2.765954	1.37078
XM_141162.1	0.025355	0.277254	0.688419	1.904405	NaN	0.470644	0.376128	0.610328	-0.293249	NaN	NaN	2.758748	-1.844972	-0.282353	NaN	0.968741	0.809549	1.175425	-0.401576	-0.55687	-0.177935	NaN	-0.350961	0.300486	0.659019	1.153897	-0.611279	0.117642	0.001926	-1.082734	-0.079092	NaN	NaN	1.608473	0.356268	0.463594	0.669544	1.046969	-0.2479	NaN	0.609634	0.95231	0.251895	1.401249	0.78396	0.287516	NaN	-0.727841	-0.013832
XM_137379.1	0.382895	0.271663	0.387924	1.088431	NaN	-0.374352	0.134216	0.053414	-0.979784	NaN	NaN	1.886326	0.980929	1.879614	NaN	0.226306	-0.218769	1.15813	-0.099964	-0.412633	0.194751	0.934632	-0.459637	-0.210177	1.752534	0.68565	0.631028	1.013668	1.523515	0.89194	-0.013422	1.010427	NaN	1.756274	0.575178	-0.301801	-0.227548	0.62811	-0.21688	NaN	0.295095	0.28405	0.404528	0.913861	0.189934	0.738008	NaN	-0.707859	-0.023148
XM_162459.1	1.760171	1.816891	1.897853	1.909126	NaN	1.876207	2.285651	1.580792	1.083931	1.7274	NaN	2.960766	2.659669	3.480176	NaN	0.707968	2.020413	2.971999	1.563426	0.869443	1.997263	1.948857	1.998934	1.447541	3.02932	NaN	2.458611	1.570714	1.666745	NaN	1.154647	1.334976	NaN	1.300001	1.255507	1.434205	2.215508	2.027519	0.908697	NaN	1.928968	1.87936	2.106898	1.834524	1.638815	1.776794	NaN	0.339487	1.916365
XM_128261.1	5.379718	4.994599	5.600018	5.146291	NaN	5.425865	5.585862	5.762038	4.861612	4.969785	NaN	4.738883	5.193745	5.054094	NaN	4.5414	6.015641	5.290209	4.731077	4.814993	5.817751	5.834552	7.028053	6.597068	6.132081	5.948226	4.728633	5.111818	6.391909	5.414287	6.529196	6.189885	NaN	6.69524	4.822276	4.888611	4.9264	4.614101	5.733688	NaN	5.352929	4.974954	5.035065	4.870385	5.403096	5.114798	NaN	5.926468	5.91785
XM_158757.1	0.438633	1.224832	0.379128	1.155075	NaN	0.830633	1.405527	2.325386	1.420558	2.738944	NaN	2.436462	0.271998	1.185417	NaN	2.639591	1.330121	1.772323	2.243236	2.266691	0.277451	0.763916	0.583804	0.881437	1.471303	1.849684	0.164768	1.010476	NaN	-0.336377	-0.074533	1.320519	NaN	1.683624	0.640868	-0.200235	2.022905	2.289096	-0.150512	NaN	1.246458	1.055979	0.563413	1.182114	0.109116	1.418136	NaN	0.128643	-0.056511
XM_145569.1	0.496464	0.45222	0.504772	0.41493	NaN	0.765732	1.043769	0.607363	0.643065	1.745958	NaN	1.683955	0.154874	NaN	NaN	0.398205	-0.851704	NaN	-0.036517	-0.166037	0.37795	0.606155	-0.414934	0.170715	1.795268	1.085971	0.070327	0.824075	NaN	-0.457893	NaN	0.130332	NaN	1.685474	1.252627	NaN	0.321511	1.060819	0.469883	NaN	0.932892	0.578184	0.654787	0.716171	0.916784	1.12229	NaN	-0.132386	0.875415
XM_141370.1	2.928252	2.840824	3.172303	2.696371	NaN	4.564372	3.436704	2.56176	3.894345	3.530126	NaN	3.614012	3.23814	3.75277	NaN	3.92266	2.483327	3.178618	4.357731	3.807308	1.824017	1.992721	3.577773	3.097777	3.628847	3.351554	3.169511	2.774456	3.295882	3.480131	2.992259	2.732844	NaN	3.321066	3.001267	2.866241	2.453133	2.836757	5.124376	NaN	NaN	2.838685	4.255642	4.163539	2.577436	2.24064	NaN	4.754426	2.640168
XM_138424.1	0.380483	0.479664	0.048595	1.081418	NaN	0.704154	0.134036	NaN	-0.188445	1.344594	NaN	3.21037	1.312423	2.515694	NaN	-0.05249	1.930663	2.555702	0.140232	-0.368638	0.068845	1.017062	-0.129142	0.071548	2.279798	2.150661	NaN	1.189122	1.23783	NaN	-0.325214	0.745087	NaN	1.543866	1.119757	-0.495692	1.422475	1.777566	0.674788	NaN	-0.343762	-0.126666	-0.141576	0.255689	0.592835	1.196444	NaN	0.14392	0.322909
XM_130299.1	2.065983	2.317085	2.074864	2.243877	NaN	1.738077	2.037219	2.11266	2.514922	2.38473	NaN	2.658513	2.253025	2.449517	NaN	2.82096	1.622527	1.866998	2.500673	2.42645	2.486553	2.449662	1.62155	1.675372	2.085512	2.08654	2.518729	2.206103	2.3397	2.519475	2.40559	2.001025	NaN	2.06627	1.364821	2.374802	1.923817	2.023974	1.617916	NaN	2.212293	2.384604	2.784586	2.886281	1.381019	1.685814	NaN	1.643932	2.142234
XM_146594.1	3.065191	2.912676	2.718265	2.542521	NaN	1.453581	1.778626	1.953843	2.270289	2.25672	NaN	2.89112	2.572048	2.71719	NaN	2.310204	1.771739	2.587525	2.453076	2.112202	4.094642	4.083605	2.570893	2.404406	2.682762	2.299129	3.243842	2.894225	2.691228	3.0326	2.687274	2.142591	NaN	2.218906	2.92903	3.473033	2.983109	2.243209	2.022652	NaN	2.583838	2.159368	2.929043	2.993922	2.106142	1.658843	NaN	2.027565	2.608089
XM_153642.1	0.588578	0.738036	0.284498	0.550752	NaN	0.798147	0.165309	0.44639	0.39086	1.567044	NaN	2.288573	1.087174	2.671136	NaN	0.075234	0.759371	NaN	0.120438	0.72956	0.36968	0.783945	0.459177	0.490227	2.934394	NaN	1.063206	0.898762	1.089791	1.037917	-0.019773	1.32602	NaN	1.484766	1.556898	0.562596	1.56861	1.158732	-0.058286	NaN	0.43975	0.532645	0.072032	0.037706	0.439653	0.729127	NaN	-0.325298	0.425334
XM_142165.1	2.272047	2.31003	1.775742	1.646968	NaN	2.484053	2.427502	2.77589	2.459205	2.603652	NaN	3.405898	-0.032724	NaN	NaN	2.771141	2.927609	3.297774	2.490405	2.487323	1.806265	2.050662	3.101793	2.872054	3.209103	2.860194	1.165293	1.781689	1.337879	0.782531	2.177105	2.367046	NaN	3.009543	2.418708	2.547031	2.920727	2.779829	2.241915	NaN	2.895482	2.257494	2.618531	2.877533	1.894004	2.037962	NaN	2.155231	2.204685
XM_135301.1	3.027772	2.93823	2.822055	2.444585	NaN	2.939929	2.42825	2.028738	4.514273	3.812958	NaN	3.171889	2.475455	2.591497	NaN	3.857834	3.418997	3.225479	3.772139	3.405264	3.031623	3.161067	3.464848	3.12724	3.074549	3.333703	3.324564	3.360006	3.129369	3.063134	2.713411	2.945881	NaN	3.213725	3.067332	2.924611	2.999602	2.80364	3.168884	NaN	4.711858	4.56531	3.584592	3.744865	3.533394	3.343871	NaN	2.923827	2.925434
XM_157504.1	-0.131149	-0.348717	0.051627	0.287744	NaN	0.086605	0.592965	0.723637	0.334613	0.382218	NaN	2.561005	-0.694734	NaN	NaN	-0.409093	-0.060528	NaN	-0.512308	-0.02777	-0.052146	0.595339	-0.246594	0.139153	1.799498	1.076389	-0.126871	-0.120028	-0.428921	-0.43154	-0.010778	1.315911	NaN	1.118254	0.192681	-0.258903	3.119093	NaN	0.05413	NaN	0.102211	0.280702	-0.433125	-0.598079	-0.052102	0.027476	NaN	-0.495647	0.228051
XM_134523.1	3.589856	3.316449	3.530455	2.834782	NaN	3.194338	3.269252	2.945948	3.730957	3.443419	NaN	2.929262	3.531951	4.137494	NaN	3.154217	2.881875	3.522429	3.328534	2.951299	3.732077	3.512317	3.864036	3.413785	3.841202	3.25294	4.069585	3.979817	3.541835	3.674971	4.269701	3.51994	NaN	3.67475	3.116114	3.800012	3.701005	3.077431	3.644518	NaN	3.383167	3.116229	3.618729	3.723161	3.515092	3.089779	NaN	3.130932	3.372369
XM_145108.1	0.101154	0.640039	0.366792	1.313206	NaN	1.188488	1.852949	2.841619	-0.391704	NaN	NaN	2.944048	1.060653	NaN	NaN	0.105159	1.337658	2.209175	0.222023	0.682895	0.481573	1.089917	1.178169	0.853797	2.565589	1.711319	0.818232	1.260647	1.423754	0.896004	0.844711	1.516779	NaN	1.843968	1.515045	0.732094	2.806272	1.545498	0.75925	NaN	0.716925	0.751934	0.179357	0.215079	0.145438	0.537526	NaN	1.075029	0.302365
XM_159936.1	0.608305	0.753791	0.38273	1.169163	NaN	0.124678	-0.073578	1.78269	-0.175591	NaN	NaN	2.491239	-1.277245	NaN	NaN	1.240762	1.537268	1.531266	1.026822	1.189798	0.324488	1.396777	-0.288484	0.590292	2.012859	1.35653	-0.888331	-0.172399	-0.55902	-1.113509	0.255554	NaN	NaN	1.456231	1.0537	0.57327	2.534176	1.353269	0.444111	NaN	0.790941	1.185122	0.486679	1.27232	-0.753757	0.46935	NaN	0.746922	0.4766
XM_155670.1	0.721044	0.460417	0.226495	0.077605	NaN	0.893944	1.519628	1.172671	0.060848	1.075306	NaN	1.917109	0.485279	NaN	NaN	0.519888	1.227101	0.953513	1.434703	0.673225	0.499752	1.155394	0.547915	0.511012	1.814336	1.141852	-0.823348	NaN	NaN	-0.642781	0.46285	1.697619	NaN	1.453116	1.190653	0.987473	3.348851	NaN	0.689441	NaN	1.231008	1.571444	0.518531	0.615901	-0.240535	0.737361	NaN	1.401238	0.964345
XM_140968.1	2.229067	1.832103	1.59785	1.063261	NaN	0.109963	1.182946	1.090853	1.374914	1.701816	NaN	2.322498	-1.733166	NaN	NaN	2.394363	1.720227	2.068198	1.141865	1.549648	1.633765	2.135475	2.411288	2.066197	3.018913	2.772617	2.609899	3.288836	0.310471	-0.40165	NaN	1.945403	NaN	2.126968	1.83716	NaN	3.601237	NaN	1.516209	NaN	0.67874	0.914661	1.711351	2.105721	0.345294	-0.392029	NaN	1.148431	3.079313
XM_163983.1	0.317662	0.261761	0.331512	-0.194601	NaN	0.857354	1.593876	2.662299	0.405741	1.403299	NaN	2.753009	-1.725373	0.170957	NaN	0.357202	2.250761	1.695436	1.095973	0.831652	-0.191091	NaN	0.35601	0.66918	2.152416	1.979701	-0.72868	-0.17588	-0.308296	-0.787717	1.750755	1.936293	NaN	1.824306	1.618745	2.032182	2.594025	1.287687	1.208567	NaN	1.466767	1.324776	0.331615	0.868839	0.615228	-0.134999	NaN	0.540359	0.206517
XM_127891.1	5.868369	5.485349	5.024266	4.657803	NaN	5.420197	4.626122	4.62455	5.165239	4.61731	NaN	4.413587	4.90327	4.836161	NaN	4.084054	6.036361	5.637065	4.714676	4.855593	4.974253	5.1964	6.291003	5.931043	5.536325	5.542436	5.33525	5.866868	5.761281	4.950429	5.973534	5.957846	NaN	6.257178	4.915164	5.208503	4.87253	4.733646	5.346604	NaN	4.881614	4.765263	4.450956	4.743068	5.018063	4.582876	NaN	5.671824	6.015874
XM_142518.1	0.112978	0.271211	-0.132977	-0.465089	NaN	-0.170305	1.655536	0.32626	-0.460856	1.16828	NaN	2.331782	-1.978257	NaN	NaN	0.624867	1.608252	1.583842	0.44344	0.232546	-0.533926	0.700727	0.139704	0.709663	1.511682	1.663018	-1.142168	-0.512179	-0.929571	-1.246144	0.726319	2.034572	NaN	2.08794	1.467836	1.132685	1.381036	1.053324	0.780794	NaN	1.715501	1.091253	-0.082596	0.685547	3.685145	NaN	NaN	0.252525	0.156086
XM_137742.1	4.573231	4.380145	3.431256	2.904373	NaN	2.535193	2.301999	2.127955	4.07631	3.71239	NaN	3.191243	2.895455	3.876604	NaN	3.56303	4.477098	4.271536	4.569112	4.694179	3.619367	3.603849	3.666865	3.577841	3.406819	3.496998	3.129037	3.65921	3.586443	2.973976	3.399932	3.234308	NaN	3.540191	2.603082	3.047469	4.02541	4.124026	3.523273	NaN	3.870092	4.049735	4.438082	4.501406	4.053295	3.763504	NaN	3.386245	4.116052
XM_122443.1	1.75693	2.018615	1.334186	0.989166	NaN	1.634788	1.915667	2.685821	1.373317	2.153933	NaN	3.16729	2.462735	3.388234	NaN	1.646321	2.101312	2.320548	1.467175	1.561504	1.761946	1.894514	1.40364	1.548753	2.036965	2.041659	1.542581	1.933393	2.093852	1.922007	1.961825	2.224197	NaN	1.921503	1.720973	2.375069	2.004747	2.588084	1.070813	NaN	NaN	1.755741	1.662261	1.793466	0.738886	NaN	NaN	1.617312	1.392863
XM_123218.1	1.377916	1.874919	1.168289	1.565206	NaN	1.117548	0.903931	2.016937	1.557797	2.393611	NaN	2.843041	1.814564	2.706144	NaN	1.86065	4.858542	4.226871	1.197245	1.420478	1.345395	2.031352	2.185617	1.107174	1.784855	2.109612	1.590161	2.221599	2.164021	1.577832	1.566309	2.573237	NaN	1.910108	2.06779	2.448124	1.735345	1.231711	1.976569	NaN	2.265645	2.147579	1.71463	2.105026	2.863838	4.000575	NaN	1.394901	3.877399
XM_150611.1	2.494244	2.706518	2.938955	2.465782	NaN	2.370053	2.16165	1.419499	1.869302	2.327085	NaN	3.815414	3.137719	3.453794	NaN	1.754019	1.363739	1.965494	1.918121	1.871471	3.322938	2.963378	2.160832	1.611336	1.996439	2.353958	2.811023	2.849286	3.183693	3.046033	3.259488	3.691155	NaN	1.734337	4.645994	3.11517	2.214765	1.944166	1.753517	NaN	1.871363	2.222508	2.957814	2.925266	1.872373	1.944291	NaN	2.402036	2.111605
XM_159368.1	-0.042314	-0.334015	0.042654	0.353476	NaN	-0.292676	0.008685	0.193548	1.097105	1.597871	NaN	3.200582	-2.034436	NaN	NaN	0.705797	1.563568	1.520728	-0.228026	-0.678613	-0.407745	0.69589	0.38878	0.757936	1.73205	1.00152	-0.453068	-0.040347	-0.460504	-0.772903	0.172189	NaN	NaN	1.724827	2.033885	0.871917	1.585151	0.477257	0.266514	NaN	0.438757	0.931204	-0.055615	0.545509	0.402397	0.944729	NaN	-0.716725	0.082475
XM_150828.1	1.54111	1.735095	1.250131	1.764111	NaN	1.402423	0.894971	2.150376	1.272164	2.426797	NaN	3.143781	2.585641	3.224013	NaN	2.070712	1.780045	2.473845	1.691573	1.875685	1.380844	1.818466	2.57513	1.792965	2.785007	2.138029	1.225893	1.477636	1.66582	1.798937	1.51096	2.689823	NaN	2.029687	1.791383	1.831018	2.388937	1.860146	1.109176	NaN	NaN	0.875783	1.657217	2.065013	0.743883	2.067138	NaN	1.686565	1.148783
XM_141929.1	0.481211	0.846588	0.93474	1.64184	NaN	0.938651	0.573188	0.458646	1.295385	2.154919	NaN	2.143314	2.76274	3.001601	NaN	0.792877	1.924497	1.751923	1.183906	0.826928	0.78135	0.604187	1.84385	1.005649	1.678884	1.37098	1.192891	1.316111	1.560746	1.488588	0.647592	NaN	NaN	1.875079	0.6327	0.584553	1.387696	1.103865	0.388483	NaN	0.027013	NaN	0.979829	0.992109	0.60528	1.850572	NaN	1.104481	0.418249
XM_125289.1	3.736944	3.731579	4.200593	3.530242	NaN	3.61483	3.984103	2.86071	6.383216	5.672641	NaN	3.135878	3.457833	3.684926	NaN	5.812924	3.40526	2.726982	6.549965	6.189705	4.551637	4.216982	3.233007	2.701245	2.987069	2.715093	3.290892	4.069895	3.888694	3.055565	4.092574	2.64022	NaN	2.363833	2.905096	3.715676	3.398016	2.804413	3.392324	NaN	3.908647	3.657004	5.307227	5.239068	2.915442	2.865171	NaN	3.669331	3.642938
XM_135358.1	4.84302	4.708682	4.098212	3.636965	NaN	2.988168	2.440903	2.553449	3.682833	3.166476	NaN	3.962897	3.997447	4.015271	NaN	3.034277	3.703161	3.645221	3.728442	3.668971	5.060718	4.858115	3.940792	3.720462	4.072699	4.025597	3.436565	3.620025	4.212467	4.039035	4.09394	4.267317	NaN	3.903118	3.590843	3.539476	3.616204	3.619848	4.177011	NaN	4.194048	4.111136	2.781991	2.733917	2.437926	2.572803	NaN	2.986976	3.065073
XM_153770.1	1.933667	1.759383	-0.06284	-0.241506	NaN	1.53331	1.436508	1.434397	1.10649	1.801116	NaN	2.429765	-1.138197	0.042994	NaN	1.168808	1.352282	2.09535	1.343926	1.243666	0.186682	0.421087	0.344177	0.790558	2.602521	NaN	-0.125775	-0.022797	-0.592774	-0.547687	0.801435	NaN	NaN	1.507349	1.437313	1.242169	0.961698	0.359551	0.883055	NaN	1.334751	1.03684	0.889539	1.308192	-0.488534	1.054832	NaN	1.668994	0.466158
XM_154782.1	0.097261	-0.578068	-0.141597	-0.468467	NaN	0.955495	1.980521	0.648262	1.273562	1.388442	NaN	1.958651	-0.340733	NaN	NaN	0.649335	0.617146	1.959628	0.844698	0.526937	-0.0285	-0.153344	1.619389	1.129036	2.063466	1.216251	0.602759	0.901477	1.009418	0.766697	0.422715	1.644985	NaN	1.882761	0.970467	0.380967	1.449099	1.999346	0.86842	NaN	0.694954	0.546487	-0.015185	-0.026909	0.494177	1.174566	NaN	1.186024	-0.135083
XM_146046.1	2.020854	1.420508	1.767308	1.637141	NaN	-0.029935	2.252429	1.159446	1.627911	0.99223	NaN	1.907558	0.766193	NaN	NaN	1.219608	4.701716	4.153544	0.498385	0.75747	0.353577	0.257484	1.679248	1.052635	1.973734	0.991566	NaN	-0.071995	0.774522	1.495154	0.849743	1.341036	NaN	1.721655	1.432639	2.092626	1.889183	1.398485	1.250796	NaN	1.361839	0.932512	1.921373	1.753768	1.3828	2.196779	NaN	0.560675	4.221616
XM_141104.1	0.759519	0.042254	0.293522	-0.56983	NaN	2.259697	2.817717	2.073	1.62744	2.216176	NaN	3.296836	0.395179	NaN	NaN	2.064342	2.220551	2.213658	2.710778	2.376314	0.549786	0.135319	1.831516	1.341959	2.583218	1.971241	0.806938	0.458632	0.138706	1.052353	0.972748	NaN	NaN	2.471113	1.52488	1.158313	1.768303	2.037342	1.839058	NaN	1.687855	1.475763	0.819508	0.642516	1.035641	1.678186	NaN	1.942679	0.124902
XM_124519.1	6.174172	6.043205	6.035035	5.431626	NaN	4.812552	4.95377	4.217139	6.444397	6.163658	NaN	4.960682	4.51741	4.189994	NaN	4.998323	6.31608	6.058037	6.431204	6.498115	5.866089	5.702814	6.027263	5.738435	6.218759	5.849823	4.897293	5.147246	5.808985	5.076072	6.05274	5.972742	NaN	5.610047	5.47897	5.334704	5.537439	5.687358	5.320581	NaN	6.160062	5.849573	6.242939	6.188624	6.484057	6.085626	NaN	5.131689	6.41133
XM_143582.1	0.355712	0.037177	-0.142414	-0.28099	NaN	2.06898	-1.465074	-0.992101	0.957764	1.066959	NaN	2.354328	1.174391	2.236139	NaN	-0.112319	1.711231	0.617861	0.157751	0.053313	-0.014964	0.427799	0.865079	0.252495	1.830325	1.649181	0.694052	0.995469	1.616968	1.248765	0.010921	NaN	NaN	2.553208	0.243714	-0.164171	0.986536	0.940971	0.693135	NaN	0.223571	0.199217	0.420733	0.139501	0.265877	0.976943	NaN	0.039354	-0.024812
XM_134398.1	0.392953	0.583687	0.374184	0.278993	NaN	-0.495238	-1.041393	-0.383052	0.245788	0.627038	NaN	1.809575	1.750637	3.045857	NaN	-0.271424	1.547773	1.286748	0.346108	0.158745	0.690417	0.502297	1.146723	0.993206	1.717735	1.17278	1.211687	0.832765	0.673771	NaN	0.521745	1.280507	NaN	1.504304	0.643618	-0.134981	1.31727	1.096149	0.420046	NaN	0.601669	0.446371	0.653338	0.749057	0.275675	1.109891	NaN	0.374869	0.017025
XM_133189.1	0.797658	1.163485	0.505626	0.097324	NaN	0.886503	0.392239	1.974496	1.231124	1.180715	NaN	2.867491	2.534584	3.123018	NaN	-0.252039	2.21983	1.566851	0.607593	0.257026	1.032137	1.121407	0.743483	1.071849	1.659973	2.347557	2.284627	2.267252	2.331074	2.653716	NaN	2.517225	NaN	1.847454	1.845184	NaN	1.429349	1.562784	0.105815	NaN	0.87245	0.494729	1.15314	1.000387	0.584385	1.476132	NaN	1.050385	0.25877
XM_128544.1	5.290139	5.302166	5.221762	4.399082	NaN	4.271599	4.91036	3.919896	5.1684	4.797734	NaN	4.119175	4.468532	4.259849	NaN	4.447453	4.660901	4.713754	5.024604	4.728982	5.453435	5.180828	5.646144	5.70282	5.626634	5.177629	5.414252	4.527322	5.026938	NaN	5.872252	5.76272	NaN	5.598371	5.137278	4.658908	4.59251	4.947036	4.898639	NaN	4.992047	4.368767	4.856288	4.703383	5.747376	4.994221	NaN	4.179065	4.747934
XM_163185.1	0.287292	0.44949	0.316614	0.010697	NaN	-0.372511	0.24948	0.324244	0.334329	1.180379	NaN	0.014423	-0.880184	NaN	NaN	0.13486	1.804408	1.167185	-0.479535	-0.407062	0.211798	0.926703	0.594245	0.775458	1.60679	1.405848	NaN	0.393655	0.594384	NaN	0.040016	NaN	NaN	1.753086	1.099142	-0.014999	0.054034	-0.674887	-0.158442	NaN	-0.342725	0.021839	0.459567	-0.035592	-0.047878	0.730143	NaN	0.345847	0.122342
XM_150603.1	-0.051302	-0.093767	-0.269093	-0.833927	NaN	0.205586	0.822258	-0.442054	-0.392234	0.632026	NaN	1.270061	-0.469455	NaN	NaN	-0.617483	1.802803	0.972075	0.323663	-0.467326	-0.112165	0.338193	0.572421	0.536019	1.681794	1.267232	-0.004335	-0.264495	-0.498015	-0.011879	-0.303308	0.105508	NaN	1.252787	0.917928	-0.719783	0.241734	-0.364322	-0.615194	NaN	0.277111	0.306318	-0.120724	-0.679367	0.273969	0.531382	NaN	0.165571	-0.349024
XM_136413.1	0.248525	0.351166	-0.223292	-0.535915	NaN	0.565509	2.013163	1.290828	-0.742164	NaN	NaN	2.024785	-1.743863	NaN	NaN	0.798161	2.577666	2.281413	1.118259	0.472263	-0.121926	0.381937	1.079782	0.897959	2.15292	2.285015	-0.878445	-0.581243	-0.297694	-0.630267	0.248375	1.532156	NaN	1.411312	1.155436	-0.232014	1.710057	0.69614	0.496674	NaN	NaN	1.206486	0.344605	-0.210257	0.83064	1.108876	NaN	1.315735	0.50935
XM_151839.1	0.786256	NaN	0.670132	0.952676	NaN	0.929911	1.388437	1.308702	2.134443	1.630294	NaN	1.716364	1.616803	2.249211	NaN	1.707521	2.485075	1.773311	1.425786	1.276372	1.554455	0.681507	2.751449	2.151319	2.072655	1.930437	NaN	0.880753	1.426081	NaN	1.695518	1.685767	NaN	2.442725	3.530695	3.636282	4.820647	4.312123	0.570392	NaN	1.704917	1.646405	1.434823	1.307193	1.545712	1.49877	NaN	1.393941	0.455387
XM_140821.1	2.025733	2.24147	0.02164	-0.217727	NaN	0.380017	1.144095	NaN	0.637766	0.695189	NaN	1.882241	0.80975	NaN	NaN	0.269923	2.298635	1.248338	0.851055	0.885989	1.072652	0.00709	1.5283	1.39005	1.424458	1.927015	NaN	-0.42583	0.400544	NaN	0.837079	0.830576	NaN	1.443049	1.688844	1.369758	1.615797	NaN	0.179506	NaN	0.787308	0.763419	0.391651	-0.443556	-0.128355	0.737038	NaN	0.996001	0.688472
XM_145405.1	3.126074	3.311793	3.443598	3.006942	NaN	3.186965	4.104089	3.167244	3.099632	2.981574	NaN	3.133056	3.173864	3.252797	NaN	2.845321	3.352387	3.151265	3.546311	3.402512	3.468981	2.973521	3.912339	3.665893	3.978115	3.748337	2.362708	3.205907	3.526472	2.65001	4.424812	4.297453	NaN	3.865744	3.416168	2.975423	3.200692	3.024783	3.857855	NaN	3.774748	3.387505	3.314855	3.006762	2.973558	2.460651	NaN	4.031115	2.82845
XM_129081.1	5.20405	5.088622	5.426693	4.999142	NaN	4.459259	5.035185	4.512292	5.605763	5.696308	NaN	4.735063	3.845862	3.890058	NaN	5.272029	5.575136	5.057757	5.679863	5.916624	5.166738	4.861936	5.617086	5.408568	5.928388	5.77382	4.406049	3.820347	4.760908	5.040902	5.862702	5.615406	NaN	5.506079	5.186451	4.922016	5.027358	4.941024	5.349003	NaN	5.280745	4.815507	4.910213	4.809621	5.149611	4.830307	NaN	5.187963	5.473
XM_159406.1	-0.274354	-0.531755	-0.476047	-0.518986	NaN	-0.401153	0.74668	0.302296	0.174369	2.166463	NaN	1.310773	-2.078905	-2.244967	NaN	0.71415	2.497959	0.844112	0.028922	0.564829	-0.680662	-0.524103	0.107248	0.359471	1.073525	1.55843	-0.878236	0.046665	-0.590012	-1.122434	-0.057128	0.899969	NaN	1.607563	0.953873	-0.545072	0.904788	0.113508	-0.204721	NaN	0.721509	0.202773	-0.5313	-0.494578	-0.510024	-0.070143	NaN	0.090004	0.149843
XM_137580.1	0.401036	0.74798	0.93053	0.873593	NaN	0.456647	1.533272	0.46539	1.141933	0.943596	NaN	1.811803	0.836485	0.426369	NaN	0.87601	1.823961	0.991869	0.27444	0.66095	0.97268	0.684781	1.027815	0.682582	1.54315	1.177487	0.50436	0.97181	0.764113	0.335051	1.059116	1.241971	NaN	1.167769	1.537853	0.900556	2.324565	0.748621	0.861193	NaN	1.459144	1.762771	0.848062	0.703063	0.94018	0.90688	NaN	0.244868	0.580989
XM_157646.1	0.894667	1.134965	1.000381	1.305353	NaN	0.735688	1.02977	2.500771	1.224604	2.139358	NaN	2.851258	0.534104	0.407787	NaN	1.602877	2.469489	0.771764	1.20057	1.216931	1.087292	1.174237	1.019165	0.956919	1.927223	2.050902	0.757507	0.268116	0.333764	1.156486	1.124144	1.525601	NaN	1.183285	1.184751	1.185042	2.125717	1.554329	0.296398	NaN	1.15484	NaN	1.261123	1.814546	0.929073	0.928208	NaN	1.15802	0.842922
XM_161997.1	0.116883	-0.431017	-0.030146	1.296862	NaN	0.11256	-0.214051	0.228717	-0.394183	1.231138	NaN	2.623399	-1.014744	-0.534664	NaN	0.821578	1.37671	0.98354	2.003008	1.359558	-0.090636	0.057276	1.015878	1.185348	1.633768	1.437613	NaN	-0.764878	0.028577	0.327592	0.420288	NaN	NaN	1.198102	1.062218	0.094579	0.384661	0.727861	-0.02487	NaN	0.914689	1.127451	0.187671	1.123487	0.080427	0.463109	NaN	0.371926	-0.146966
XM_129543.1	2.631532	2.54422	2.752173	2.37001	NaN	2.325876	2.262895	1.092095	1.764665	2.199205	NaN	2.785375	2.956976	2.595139	NaN	1.001966	2.091469	2.220567	1.066551	0.987318	2.049931	1.79907	0.825091	0.484567	2.253952	1.254996	NaN	1.268969	1.407024	NaN	1.070549	1.512302	NaN	1.211158	2.169789	1.969088	1.646007	1.655956	2.599523	NaN	1.535878	1.228883	1.18358	0.931068	1.598927	1.753473	NaN	2.549869	1.624724
XM_161234.1	0.277718	0.387687	0.514901	0.695255	NaN	3.110886	3.238572	2.530066	2.99267	3.14511	NaN	3.037844	0.910129	1.182601	NaN	4.142099	3.065046	3.117828	3.419837	3.413497	0.394672	0.477916	3.066182	3.222305	2.992274	3.118314	2.491523	2.212914	2.224763	2.538889	0.654991	1.858745	NaN	2.559684	NaN	0.30138	3.154379	3.602551	3.444386	NaN	2.901085	2.759253	1.138331	1.122117	2.544027	2.76842	NaN	3.385096	0.148449
XM_126873.1	2.513242	2.513675	2.980649	2.27456	NaN	2.247846	2.684805	2.199727	2.883312	2.811192	NaN	3.057695	1.996256	2.715262	NaN	2.350306	2.773251	2.197133	2.987784	2.813273	2.352141	1.968581	1.843993	1.486506	2.440394	1.691883	2.664176	2.346654	1.986319	2.541037	2.852221	1.514677	NaN	1.833354	3.458041	3.241046	2.478336	2.431253	3.564449	NaN	2.512781	2.773625	2.779614	2.39612	2.442902	2.233617	NaN	3.345432	2.152084
XM_128494.1	4.868032	4.746761	4.962274	4.3936	NaN	3.779994	4.931482	4.092867	5.235988	4.428902	NaN	4.344282	2.917566	3.25257	NaN	4.487057	5.362802	4.654073	5.061905	5.04356	4.501589	4.40333	5.592105	5.508917	5.359658	5.333822	4.52671	3.984904	3.940081	4.188758	4.862392	4.85319	NaN	5.300218	4.544173	4.129039	5.17793	5.281848	4.226872	NaN	5.227692	4.954446	4.684919	4.427111	4.680944	4.083504	NaN	4.524702	4.578823
XM_126851.1	5.176074	5.039823	5.146075	4.958125	NaN	5.080459	4.230951	4.630273	4.330729	3.922846	NaN	4.024128	4.986859	5.727882	NaN	2.601003	5.881547	5.477846	3.024566	3.61151	6.088327	6.119346	6.305571	6.183829	5.865619	5.874035	6.206357	5.677968	5.290006	4.892893	6.129036	6.149212	NaN	6.084343	4.504239	4.91999	4.939556	4.851254	4.209153	NaN	4.618245	4.576711	3.901021	4.227986	5.273437	5.213315	NaN	4.567197	5.207944
XM_137990.1	6.410744	6.268174	7.273998	6.560816	NaN	4.662178	5.759261	4.842508	7.563686	7.117087	NaN	7.136209	6.187937	5.937981	NaN	6.569325	7.184609	6.648131	7.744571	7.866131	6.666401	6.2735	7.299575	7.146761	6.960185	6.891376	7.223169	6.867176	6.093341	6.0541	6.873175	6.859607	NaN	8.094692	6.197949	5.251092	7.393017	6.910083	6.590991	NaN	7.560125	6.802428	7.139631	6.826552	7.341418	6.878597	NaN	6.858913	6.893955
XM_157782.1	0.573962	0.184591	0.287667	-0.615142	NaN	0.339549	0.710149	1.6628	1.159972	2.32166	NaN	2.53991	-0.666344	-1.033088	NaN	1.061189	2.064062	1.192925	1.672869	1.606638	0.294982	0.561787	1.054184	0.815176	2.16477	1.735495	0.569095	NaN	NaN	0.095468	0.557335	0.735336	NaN	1.389697	1.368722	0.14239	1.511843	1.469694	0.535386	NaN	0.656341	NaN	0.948613	0.515057	1.115071	0.968208	NaN	1.444135	0.491084
XM_134549.1	3.321998	3.398239	4.365155	3.800398	NaN	3.985017	5.07138	4.133121	5.143639	5.097365	NaN	4.308096	1.653584	1.658553	NaN	4.288051	4.163364	3.222628	5.358287	4.971964	5.382556	5.190259	5.908757	5.734241	5.74869	5.38734	6.113728	5.659447	5.379933	5.694845	5.571021	5.454251	NaN	6.012499	5.24201	4.752848	4.885204	4.492309	4.599905	NaN	2.616203	2.448013	4.125703	3.990265	3.055109	2.512327	NaN	4.768747	3.413377
XM_153264.1	1.358617	1.053201	1.122771	0.129753	NaN	1.429547	2.120329	NaN	1.135993	2.22601	NaN	1.79166	0.834615	0.764855	NaN	1.350203	2.301213	1.442886	2.26558	1.75874	1.477908	1.017478	1.200772	1.378817	1.630689	1.18689	0.749473	0.686045	0.540387	1.079041	1.084098	0.932178	NaN	1.683283	1.258337	0.713082	1.658868	1.713432	1.213724	NaN	0.575255	0.664768	1.723028	1.560954	1.393655	0.589045	NaN	1.73101	1.444878
XM_158835.1	0.909268	1.127455	0.761273	-0.457643	NaN	0.462848	NaN	-0.925994	0.726034	0.929623	NaN	2.416097	2.378246	2.067705	NaN	1.27799	2.01634	1.351238	0.888586	0.864899	1.451507	0.516925	0.962376	0.986603	2.368174	1.472183	1.175113	1.020115	0.952413	1.719237	0.716028	1.448705	NaN	1.522952	1.699774	0.548982	1.504074	1.377848	0.582874	NaN	0.291593	0.819007	1.393241	1.389365	1.276106	0.846922	NaN	0.799373	0.462462
XM_139453.1	7.004664	6.780526	7.295667	6.668316	NaN	7.476083	7.281873	6.611321	7.203929	7.117893	NaN	6.746325	6.057371	5.753093	NaN	6.820768	8.189881	7.461469	7.463642	7.51935	7.677062	7.362528	8.495335	7.982102	8.219984	7.979208	8.001867	7.375552	7.678875	7.582887	7.855963	7.798471	NaN	8.319601	7.178243	6.254355	7.438442	7.069588	8.151531	NaN	6.400592	NaN	6.257462	6.155165	7.612832	7.254758	NaN	7.404797	7.646343
XM_154967.1	1.28352	1.456988	1.255373	0.984101	NaN	0.493413	1.09962	0.028525	0.394391	1.713443	NaN	2.558251	0.969687	0.522862	NaN	1.226689	1.790882	1.472902	1.630714	1.451294	2.019723	2.354542	1.346229	1.710367	0.571305	1.32187	1.24241	2.128827	2.287378	1.273982	1.636082	1.596787	NaN	1.566707	1.681335	1.914596	1.922856	1.856928	1.722205	NaN	1.321868	1.386117	0.831636	1.853399	0.442459	1.259152	NaN	1.591648	1.412725
XM_142023.1	0.292817	-0.003532	0.023853	-1.036847	NaN	0.660853	NaN	-1.218878	0.836586	0.979158	NaN	1.845915	0.156795	0.627264	NaN	0.251129	1.657112	0.851672	0.873315	1.396271	0.678555	0.510761	1.428839	1.422288	1.410573	1.542049	1.686424	1.412618	0.863708	1.36667	0.798035	0.950143	NaN	4.495832	1.35058	0.408103	1.798234	0.129391	1.209927	NaN	0.398493	0.624456	0.258118	0.827179	1.040526	1.053117	NaN	1.211694	0.785172
XM_122077.1	4.224361	4.131762	4.726115	4.050085	NaN	3.392553	3.103756	2.584309	3.275196	2.859532	NaN	3.765744	2.320217	1.972869	NaN	2.371779	4.011925	3.687024	2.550697	2.722567	2.478611	2.44524	1.500334	1.554209	2.302382	2.603194	2.407159	2.037465	2.471144	3.012395	3.198091	3.264806	NaN	1.918388	3.636462	3.300411	3.929502	3.891576	3.751275	NaN	2.801932	2.482946	2.064097	2.011911	6.232156	5.728273	NaN	2.570267	3.494047
XM_141174.1	1.780181	2.026562	1.631393	1.299477	NaN	2.280613	1.90189	2.158008	1.476623	1.579031	NaN	2.499745	1.901891	2.392844	NaN	1.423968	2.15291	1.331966	1.980008	2.050432	1.808159	1.766225	2.039524	2.160238	1.713599	2.306608	0.923303	1.160286	0.873498	0.775254	1.826198	1.714655	NaN	2.053322	2.307455	1.800039	2.192711	1.998274	1.748918	NaN	2.481259	NaN	1.734098	1.936912	2.060634	1.770054	NaN	2.340042	1.747537
XM_146801.1	0.751738	0.679117	0.985042	1.295571	NaN	1.48685	0.566764	1.08105	0.612179	2.170715	NaN	2.326657	1.107228	1.552682	NaN	1.237737	1.867439	1.669156	1.782074	1.897697	0.869534	0.864267	2.263489	2.362432	1.219257	2.207829	1.100579	0.766049	0.625825	0.990212	0.889887	1.451912	NaN	1.555279	1.42062	0.418466	1.395043	1.692128	1.231119	NaN	0.321351	0.110686	0.813472	0.826046	0.951223	0.938375	NaN	1.528665	1.178121
XM_135888.1	0.85574	0.90065	0.953127	1.467309	NaN	0.095106	1.47952	NaN	0.802023	0.985801	NaN	2.51459	-1.672753	0.214123	NaN	0.19472	1.784936	0.213574	1.064087	0.703723	0.32107	0.836891	0.869529	1.140644	1.313444	1.57971	0.176372	0.313086	0.339454	-0.264977	1.232311	1.211635	NaN	1.023071	1.217196	0.752348	0.901353	0.741627	1.244293	NaN	1.647581	1.431674	0.565782	0.871811	0.393086	0.20283	NaN	0.579209	1.122442
XM_142935.1	0.453446	0.97585	0.666169	1.393341	NaN	0.736019	-0.170346	NaN	1.158343	1.919475	NaN	3.145995	0.507477	1.483596	NaN	0.195783	2.086324	0.568581	0.920047	0.892344	0.097013	0.913348	1.026907	0.962848	1.209358	1.667455	2.238086	2.206046	0.251812	0.63225	0.399173	1.584916	NaN	1.279513	1.52212	0.299897	1.04465	1.059893	0.456276	NaN	0.639136	0.623147	-0.023121	1.028738	0.963801	NaN	NaN	0.581825	0.498086
XM_140314.1	0.875307	1.294378	0.872566	1.642609	NaN	0.998281	1.451017	1.5689	1.158838	2.313443	NaN	4.684442	0.896121	1.153996	NaN	1.175117	0.521604	1.160073	1.612406	1.370878	0.669248	1.141392	0.658884	0.934533	1.202488	1.54236	1.569833	0.669917	0.332121	0.511033	0.548931	NaN	NaN	1.470354	1.60576	0.620126	0.78063	0.814162	0.6326	NaN	1.332036	1.426072	0.809385	1.692406	0.384282	NaN	NaN	0.978967	0.882625
XM_164075.1	0.690012	0.474557	0.481096	-0.437175	NaN	1.79391	1.718914	NaN	1.308869	2.219462	NaN	2.66338	-0.546345	1.101963	NaN	2.157752	1.461951	1.204792	1.902995	1.765192	-0.040726	0.567442	0.711268	1.137914	0.966688	1.597268	0.542131	0.682314	0.855	0.66129	0.34062	1.440937	NaN	1.142088	1.393735	-0.427118	1.836936	1.375249	1.613034	NaN	1.24208	1.02154	-0.07621	0.761771	0.67481	0.126142	NaN	1.369588	0.597571
XM_147493.1	2.090128	2.080067	0.954654	0.120694	NaN	1.002687	2.228774	1.73892	2.188882	2.236401	NaN	2.729593	1.760132	2.185515	NaN	2.297361	4.405427	3.775585	2.006993	1.988917	3.118915	2.97491	1.290366	1.358931	1.925437	1.913398	2.031222	1.484093	2.279997	2.600204	1.752329	1.632433	NaN	1.522946	3.005728	2.79999	2.298182	1.834053	1.285873	NaN	0.829782	0.683809	1.789311	1.873835	1.494097	0.159366	NaN	1.271242	3.657313
XM_126716.1	5.358498	5.15386	5.293417	4.654802	NaN	5.376669	6.02964	5.601946	5.252858	5.294417	NaN	4.691541	3.811748	3.993015	NaN	5.10751	6.052154	5.190382	5.347008	5.327298	5.180232	4.910675	6.821302	6.319912	6.062002	5.790556	5.945837	5.483642	5.446688	5.396659	6.030551	6.072524	NaN	6.351797	4.902329	4.550927	5.393048	4.745401	5.663801	NaN	4.886269	4.644092	4.653583	4.472751	5.521843	5.05007	NaN	5.685261	5.469691
XM_135048.1	6.450644	6.238322	6.742601	6.065799	NaN	7.384244	8.940097	7.631453	7.631316	7.059676	NaN	6.09947	6.267448	6.03472	NaN	6.568945	6.982854	6.323624	7.769591	7.544578	6.761197	6.199908	8.87101	8.434216	8.523739	8.089802	8.162725	7.664616	7.695588	7.386102	7.93272	7.998269	NaN	8.46065	6.687523	4.898987	7.642345	7.127794	7.708859	NaN	6.603745	6.267477	7.120878	6.680759	6.142353	5.622988	NaN	7.469324	6.431749
XM_125062.1	1.933645	1.573723	3.761972	2.790424	NaN	1.626754	2.365845	NaN	1.972696	1.820398	NaN	5.251966	5.233673	5.44613	NaN	1.422624	2.205384	0.961781	2.254148	1.955656	2.878465	2.132526	1.527307	1.459546	2.147131	2.370125	2.063333	2.311109	3.837741	4.343682	2.967302	1.695907	NaN	0.768258	2.499704	3.395019	2.960235	2.50818	5.877228	NaN	NaN	1.545904	1.495383	0.853095	1.0519	0.971825	NaN	5.829091	1.321525
XM_132147.1	4.868438	4.763233	4.717736	4.198245	NaN	4.302256	4.297105	3.115659	6.618045	5.992366	NaN	4.199182	4.400829	4.295414	NaN	5.956827	5.079325	4.675882	5.798389	5.722393	4.880118	4.421311	5.669974	5.57796	5.189703	5.143128	3.649817	3.345657	3.707658	4.066887	4.662911	4.758829	NaN	5.089333	4.998286	4.446362	4.74511	4.612271	5.17112	NaN	5.595232	5.235926	5.886647	5.612721	4.195926	3.946015	NaN	4.909942	4.880012
XM_143995.1	0.785478	-0.048037	0.867805	0.102706	NaN	0.25298	1.543457	1.650271	0.880097	1.913502	NaN	2.717372	0.512843	1.19948	NaN	0.183516	1.79153	1.195002	0.516219	0.549897	0.360241	0.04124	1.175185	1.227591	1.132114	1.15998	0.51484	0.600815	-0.067956	0.908312	0.519315	0.253254	NaN	0.702961	NaN	-0.623082	1.419069	0.687043	0.796716	NaN	0.783886	0.60354	0.528396	0.173184	0.735309	0.980478	NaN	1.007799	0.699463
XM_147355.1	3.980194	3.896809	3.549831	3.246878	NaN	3.445838	3.616728	2.781252	2.983904	2.876675	NaN	3.810876	2.999104	3.185061	NaN	2.986372	4.44089	3.973892	5.530203	5.880102	4.182999	4.053503	6.318759	6.07173	6.062867	5.951504	4.013702	3.757359	2.953678	3.476847	3.279693	3.057344	NaN	3.287212	2.776273	2.962181	5.088421	4.763885	3.333372	NaN	4.432235	4.648035	3.680652	3.735568	2.225565	2.332189	NaN	4.040859	2.99654
XM_164519.1	-0.111373	-0.523982	-0.207423	-0.396612	NaN	-0.489442	0.224181	0.832155	-0.229517	1.211717	NaN	2.051045	-1.600475	-1.308611	NaN	-0.16216	0.93686	0.005819	-0.159671	-0.444862	-0.525145	0.424796	-0.598135	0.078838	0.732008	0.286978	-0.678323	-0.483763	-0.8255	-0.734247	-0.280647	0.248278	NaN	-0.440218	0.977826	-0.833123	0.123815	-0.897455	0.221632	NaN	-0.010675	0.104094	-0.405827	-0.392904	-0.623422	-0.103851	NaN	-0.039071	-0.063527
XM_128434.1	1.833023	2.009346	1.303862	1.658202	NaN	1.923509	1.964	1.649746	2.004348	2.024038	NaN	2.428578	2.080285	2.577522	NaN	1.761874	2.308981	1.947265	1.627134	1.245072	1.818789	1.675817	1.998731	2.240032	2.074491	1.942686	NaN	0.660142	1.971442	2.249894	2.095251	1.608047	NaN	4.646401	1.494301	1.92834	2.451225	2.251387	1.168164	NaN	1.74812	2.14509	2.010849	1.822071	1.737217	1.677451	NaN	1.678706	1.235631
XM_127741.1	0.976686	0.9546	0.31392	0.730158	NaN	0.513064	0.60303	2.231259	1.525427	2.230576	NaN	2.765968	1.336522	1.909511	NaN	0.182252	1.394628	0.548838	0.743966	0.43739	0.187583	1.287556	0.776588	0.055138	0.390041	0.946967	1.613511	1.201317	1.697706	1.936818	0.47909	0.161523	NaN	1.246733	3.189638	3.243857	0.785823	1.112425	0.218892	NaN	0.187311	0.510457	-0.139609	0.473479	0.310915	0.772745	NaN	0.773613	0.226171
XM_162597.1	2.769625	2.635215	1.862547	2.136796	NaN	2.421279	1.651496	2.504862	2.171995	2.382603	NaN	3.200435	2.36244	2.739734	NaN	2.654745	1.91432	2.038007	2.667477	2.510178	2.106057	2.295132	2.357796	2.289879	2.064706	1.889365	3.051018	NaN	NaN	2.368045	2.051542	2.040788	NaN	2.243088	2.619596	2.724814	2.298986	2.522147	1.384733	NaN	1.896114	NaN	2.432521	2.742956	2.193036	1.906616	NaN	2.059582	1.506406
XM_140736.1	1.078187	0.672281	0.690047	1.345582	NaN	0.904048	0.951824	1.666511	2.235723	2.389134	NaN	2.677912	-0.035768	-0.558606	NaN	2.312155	1.563717	1.244464	2.152293	2.598382	0.492031	0.927533	1.603535	1.023252	1.454951	1.444062	1.828167	1.653672	1.873761	1.028018	0.779251	1.211927	NaN	1.308539	1.653334	1.284792	1.993299	2.2473	0.770417	NaN	0.533917	NaN	1.861847	2.597529	0.868091	0.918596	NaN	1.046771	0.906607
XM_156341.1	0.115785	-0.362615	0.009528	0.650233	NaN	0.324314	1.469406	NaN	0.26937	1.307274	NaN	2.314438	-1.876164	-1.88102	NaN	0.443915	0.960414	-0.119808	0.922595	-0.293474	-0.366726	0.022673	0.766867	-0.105233	0.947749	0.599481	-0.956159	-0.327248	-0.786729	-1.265762	0.295849	1.092862	NaN	0.515967	1.382791	0.258097	0.810734	0.416798	0.237852	NaN	NaN	-0.344367	0.433688	0.320888	0.603218	-0.484278	NaN	0.042081	0.520448
XM_160247.1	2.134995	2.36438	2.152411	2.358128	NaN	2.194304	2.248155	2.406358	1.984388	2.17119	NaN	2.797885	2.379266	3.306252	NaN	2.425914	2.341463	1.724829	2.063298	1.658424	2.233478	2.05534	2.151084	1.890071	1.730337	1.913069	1.659109	1.534423	1.622052	1.78265	2.417809	2.096273	NaN	1.930575	2.103625	2.937102	2.153628	2.782924	2.038038	NaN	NaN	1.406271	2.383359	2.282878	1.597577	2.26057	NaN	2.387604	1.836563
XM_146340.1	0.254076	1.032996	0.339878	NaN	NaN	1.200221	0.838083	2.393864	0.068772	1.662786	NaN	3.050263	-0.444649	0.416195	NaN	1.009871	0.37564	-0.122611	0.161957	-0.104911	0.157197	0.864391	0.600171	0.611801	0.338313	0.959701	-0.00368	NaN	0.591267	-0.227375	0.615024	1.497763	NaN	1.117566	1.191232	1.15571	-0.382692	NaN	0.453404	NaN	0.700473	1.326931	0.609352	1.347804	0.625892	0.263415	NaN	0.594684	0.581842
XM_154629.1	0.422407	-0.246315	0.539771	0.687688	NaN	0.226861	-0.202713	0.667302	0.251232	1.436491	NaN	2.218514	-0.459076	-0.558649	NaN	1.366591	1.292419	0.436225	1.368049	0.899713	0.475423	0.444714	0.403882	0.22845	1.047586	0.661612	NaN	-0.370639	-0.520535	NaN	0.615606	1.20697	NaN	0.231523	0.909287	0.743503	0.837774	1.234262	0.6434	NaN	-0.131331	0.017925	0.93409	0.7127	0.000342	0.468408	NaN	0.124358	1.01214
XM_138495.1	-0.289768	-0.454108	-0.112656	0.150435	NaN	-0.74869	-0.159607	0.322057	-0.074634	0.831532	NaN	2.475607	-1.874024	-1.510473	NaN	-0.200012	1.295304	0.23181	0.311422	-0.100282	0.140859	-0.456732	0.195918	-0.081141	0.923021	0.392122	-0.504992	0.248076	-0.396977	-0.941932	0.249216	0.772278	NaN	0.831313	0.902768	0.361782	0.583115	1.174582	-0.130305	NaN	0.250611	0.715959	0.296826	0.401078	0.024513	0.648161	NaN	0.152107	0.588825
XM_140566.1	0.589309	0.421296	0.125457	0.698455	NaN	1.400096	1.958555	2.446624	0.900318	1.983401	NaN	3.382589	1.024378	1.305922	NaN	0.802658	1.671285	1.314697	1.22815	0.90647	0.224279	0.300727	1.235578	0.711256	1.248974	1.46908	1.401342	1.773184	1.655875	1.773707	1.426681	1.377078	NaN	4.357457	1.094463	1.608009	1.238558	2.30728	1.515852	NaN	0.751087	1.103145	0.181362	0.401877	0.387162	1.664299	NaN	2.391942	0.564818
XM_123767.1	4.185707	3.876632	4.26218	3.7387	NaN	3.938575	3.648464	2.980531	3.596277	3.613399	NaN	3.831464	3.39862	3.224216	NaN	3.542179	4.502105	4.356483	3.708111	3.80318	3.990654	3.902503	4.701548	4.522011	4.417664	4.298372	4.48819	4.453392	4.206838	4.101183	5.201204	4.684738	NaN	4.504768	4.188596	4.566751	3.8356	3.733051	3.664711	NaN	3.965177	3.97462	4.230992	3.808307	3.613911	3.542696	NaN	3.607772	4.403893
XM_164865.1	0.400472	0.167769	0.490391	-0.005432	NaN	1.246576	1.928109	1.259987	0.555195	1.247976	NaN	2.643495	-1.685617	-1.771857	NaN	1.863532	2.070897	1.37419	1.933353	1.450038	0.708766	0.131969	1.159168	1.085514	1.030561	1.229337	-0.368221	0.790335	NaN	-0.748165	0.830889	1.073008	NaN	0.937709	0.925402	1.213402	1.576845	1.216139	1.10292	NaN	1.449076	1.414586	0.589209	0.538039	0.733112	1.48815	NaN	1.09162	0.647029
XM_137975.1	-0.431283	-0.528801	-0.202169	0.185386	NaN	-0.423724	1.633292	NaN	0.353748	0.412849	NaN	2.087117	1.375491	0.981058	NaN	0.059792	1.461074	0.346419	0.512401	-0.041433	-0.056592	-0.320364	0.85139	0.584598	0.906021	0.997907	0.000586	0.190814	0.050239	0.671526	0.257018	0.265923	NaN	1.0213	-0.062265	-0.080595	0.325957	0.123793	0.491345	NaN	0.444764	0.564533	-0.326377	0.18469	0.463104	0.787561	NaN	0.423945	0.287859
XM_128608.1	5.450345	5.138822	5.732269	5.260223	NaN	3.189298	3.029304	2.639355	3.881015	3.328077	NaN	4.924877	2.99301	2.697256	NaN	2.815954	3.541808	2.775613	3.261503	2.954119	4.368638	4.348347	2.863619	2.629729	2.974926	3.022688	1.643771	1.699561	2.002572	2.185328	2.35668	2.004056	NaN	1.896274	4.166661	4.20032	3.435963	3.182126	4.153928	NaN	NaN	3.002161	3.801906	3.325611	3.943816	3.598311	NaN	4.222334	4.110532
XM_153870.1	0.005382	-0.139581	0.209563	-0.433268	NaN	0.430289	1.585114	1.312994	NaN	1.684866	NaN	1.894937	-0.335604	-1.378145	NaN	0.945522	0.471208	-0.657609	2.315191	2.014061	0.819132	0.64542	1.779647	1.042971	1.493642	1.665361	2.064532	1.316746	1.114032	NaN	2.034922	2.200174	NaN	2.159282	1.240364	0.854658	0.683658	0.478799	1.451491	NaN	0.774377	0.649479	1.442583	1.169822	-0.167253	1.157682	NaN	1.026485	0.562069
XM_141256.1	3.546462	3.620979	3.773172	3.373988	NaN	3.574227	3.363188	2.653578	3.952911	3.310212	NaN	3.151743	3.536795	3.904651	NaN	3.781121	5.402861	5.664216	3.285696	3.265503	3.928279	3.612145	4.757216	4.791565	4.54227	4.670239	3.905674	3.368291	2.716604	NaN	4.256205	4.093747	NaN	2.804535	3.96658	4.215829	4.164468	4.247788	3.638877	NaN	5.295259	4.793472	3.796334	3.795748	5.405994	5.504269	NaN	3.16239	4.705843
XM_124896.1	4.60743	4.427311	4.206904	3.813484	NaN	5.037118	4.738173	4.488542	3.554836	3.885463	NaN	3.668876	3.516971	3.739328	NaN	3.349443	4.558596	4.48473	3.545883	3.913529	5.006252	5.004114	6.026426	5.756437	5.056281	4.969298	5.283403	5.357529	4.688397	4.387167	5.598856	5.889799	NaN	6.203563	3.764837	3.689938	3.616579	3.540003	4.686584	NaN	3.94655	3.831809	3.339866	3.40714	4.67179	4.586465	NaN	4.375399	4.647103
XM_155893.1	0.093439	-0.020332	0.987621	-0.14644	NaN	1.49063	1.957571	2.317825	1.55607	1.99036	NaN	2.647633	-0.416496	-1.498936	NaN	1.80536	1.97417	1.484826	1.819392	1.792613	0.30872	0.233235	2.108234	1.056044	1.75925	1.728379	0.368906	1.057585	0.54929	0.515984	0.85433	1.476984	NaN	1.886729	1.372322	1.049029	1.748017	1.739173	1.447015	NaN	1.549583	1.730989	0.608041	0.656133	1.090971	1.267763	NaN	1.535591	0.736295
XM_144064.1	3.132722	3.017065	4.175526	3.614207	NaN	2.289197	2.209299	2.447747	2.577609	2.356699	NaN	3.76577	2.951983	3.151491	NaN	2.221728	2.294996	1.996031	2.67983	2.339534	3.191801	2.907679	2.55342	2.018671	2.023216	2.183416	2.286387	2.786353	2.51979	2.402728	2.713055	2.481622	NaN	2.252294	2.8655	2.930293	2.727756	2.425739	2.349438	NaN	2.719477	2.62062	3.127285	2.987089	2.424711	2.442049	NaN	2.682747	2.460377
XM_142976.1	0.159395	-0.199347	-0.202234	0.652202	NaN	-0.274192	1.08626	1.092413	0.770809	2.141731	NaN	2.083355	-0.796039	-0.722036	NaN	0.157579	0.949027	0.356806	0.503157	0.256609	-0.072743	0.459814	1.158654	0.079967	0.590773	0.540365	0.291611	0.859851	0.094457	0.640537	0.223488	1.253282	NaN	1.339667	1.346154	0.892398	-0.377401	0.455161	0.419071	NaN	0.164017	NaN	0.152005	0.816535	-0.032099	-0.055497	NaN	0.710383	0.314002
XM_143884.1	0.561494	0.474602	0.353874	0.838886	NaN	0.617528	0.761399	1.390933	0.948441	0.915237	NaN	2.093302	-1.231506	-1.550127	NaN	0.719915	1.316693	0.076254	0.34383	-0.119628	0.723529	0.777953	0.688051	0.551701	0.73086	0.876631	-0.201429	-0.10368	-0.659878	-0.519033	0.671835	0.883432	NaN	1.37159	0.954708	1.130439	0.674575	0.698601	0.678309	NaN	1.112831	1.31955	0.663946	1.153185	0.661686	0.231469	NaN	0.228318	1.154596
XM_145223.1	1.571842	1.610121	1.491057	1.406299	NaN	0.948739	1.245407	2.556866	1.096751	1.215592	NaN	3.193059	2.257625	2.092451	NaN	0.758048	2.061677	1.208573	1.144586	0.779433	1.395411	1.181205	1.525747	0.670512	1.38479	1.986115	1.014588	1.329673	1.156847	0.842427	1.214103	2.18975	NaN	2.078585	1.652602	2.023937	1.198309	1.683135	0.731441	NaN	NaN	1.422274	1.808479	1.860696	1.171911	1.726104	NaN	1.005513	1.596669
XM_139246.1	-0.025207	0.54404	0.751955	1.359362	NaN	1.263923	0.950407	1.306044	0.521468	1.244015	NaN	3.108315	-1.353351	-0.479228	NaN	0.009625	1.666639	1.515306	0.447264	0.056667	0.769948	0.684726	1.694229	1.430802	1.461594	1.334602	0.933747	1.616675	NaN	0.157335	1.10716	2.06465	NaN	2.223518	1.192635	0.89973	0.201018	0.845058	0.584869	NaN	0.959294	0.478352	-0.113086	1.057394	0.716032	1.118148	NaN	1.130819	0.90704
XM_137314.1	2.884713	2.460344	2.301202	1.917699	NaN	2.709923	2.112404	1.679052	2.57795	1.982926	NaN	3.094489	3.016946	3.066271	NaN	2.436936	2.079958	2.143806	2.553602	2.175371	3.886564	3.77214	2.752314	2.422994	2.052818	2.551129	2.900684	3.005892	3.321916	3.109193	2.575774	2.362115	NaN	2.016911	3.057878	3.213832	2.70802	2.735118	1.945307	NaN	2.869954	2.901143	3.101246	2.888745	2.579977	2.314707	NaN	2.271481	1.99917
XM_124634.1	6.818984	6.168795	6.987601	6.364361	NaN	7.613654	7.824262	7.12513	6.379089	5.981733	NaN	6.181662	6.163599	5.82557	NaN	5.451493	7.430153	7.036088	5.942695	6.15527	7.612772	7.412383	7.732416	7.538128	7.318053	7.397755	7.183203	6.723723	7.384185	7.020487	7.688419	7.661349	NaN	7.761777	6.938851	5.875402	6.443512	6.291794	7.756964	NaN	6.466157	5.935684	5.417268	5.048045	6.97315	6.634034	NaN	7.08316	7.450635
XM_156770.1	0.176725	0.18534	0.199455	-0.188386	NaN	1.95276	0.712867	2.126824	1.73618	1.867939	NaN	3.655021	0.623635	0.856215	NaN	2.215784	1.797377	2.168209	2.065444	2.311584	0.071401	1.090314	1.160426	1.044015	1.838494	1.871731	1.04883	1.329683	1.815776	1.522286	0.677392	1.963171	NaN	2.318128	1.439147	0.229775	0.793288	1.456866	1.802136	NaN	NaN	0.100553	0.635488	0.905328	0.790032	0.86057	NaN	1.591831	0.820055
XM_133267.1	0.610591	0.284862	1.01849	0.268168	NaN	1.214114	2.24628	1.717231	4.16525	4.223833	NaN	2.136593	0.450071	0.678243	NaN	2.973331	1.455958	1.998896	4.095946	3.845846	0.436036	1.300686	1.665846	1.461781	2.036335	2.002604	1.505829	1.664251	1.890214	1.422813	0.787456	1.510442	NaN	1.821628	1.438196	0.863482	2.582347	2.195444	2.312181	NaN	2.62174	2.160004	3.405202	2.874742	1.043452	1.455702	NaN	2.149867	1.321624
XM_125848.1	0.398446	-0.116746	0.818344	0.84367	NaN	0.186962	1.404115	0.869649	3.843013	3.074398	NaN	1.923932	0.853518	0.794033	NaN	1.841748	1.31156	1.678901	4.153392	4.166176	0.686972	1.012415	0.630468	0.638118	1.771413	0.97026	0.780409	1.145083	1.058053	1.360206	0.870016	1.481065	NaN	1.976875	0.969274	0.452442	3.355683	3.154261	0.561463	NaN	1.018132	1.427467	3.771909	3.445936	1.427842	1.134693	NaN	0.076071	0.873168
XM_134798.1	4.505164	4.172011	5.206772	4.600527	NaN	1.524262	1.487623	2.421129	1.338856	1.624281	NaN	4.589163	2.258913	2.529682	NaN	0.536096	2.126507	NaN	1.054781	1.058517	2.38717	2.296073	1.737901	1.693359	3.664217	NaN	1.345349	1.413504	1.806063	1.805663	1.511482	2.037867	NaN	2.104593	3.304298	3.182651	1.837419	1.941846	2.948576	NaN	2.366915	1.733261	1.175844	1.178862	2.418194	2.560244	NaN	2.000161	2.269353
XM_142443.1	1.406075	1.598043	1.551537	0.752574	NaN	2.533138	0.927221	1.626518	0.843846	1.825418	NaN	3.835171	2.319788	2.660888	NaN	1.651378	1.686644	2.856787	1.715623	1.691583	1.105611	1.630492	1.382058	1.3264	2.73253	1.817559	1.438349	1.886291	1.699068	1.72876	1.105682	1.980536	NaN	2.093416	2.499944	2.526253	1.810555	2.088794	0.70539	NaN	0.905892	NaN	1.852849	2.39668	1.236322	1.390691	NaN	0.992659	1.276535
XM_137390.1	0.12081	0.319348	0.540897	-0.036093	NaN	-0.13124	1.189705	1.617944	NaN	1.335376	NaN	2.193228	0.803611	0.906835	NaN	0.303644	0.597877	1.851568	0.266562	0.297625	0.137685	0.930955	0.767577	0.458321	1.562529	0.956834	0.349984	1.401281	0.668382	0.209091	3.973501	3.851596	NaN	1.603566	NaN	3.074863	1.061711	0.970027	0.492408	NaN	0.54207	NaN	0.287083	0.499105	0.456474	0.196621	NaN	0.205111	0.322275
XM_129126.1	3.49126	3.105252	3.646061	2.939648	NaN	3.995819	3.033675	1.113693	3.428732	3.240668	NaN	2.406762	2.789934	2.538982	NaN	3.471706	2.832619	2.937072	3.437158	3.224462	3.091665	3.115078	2.54917	2.685303	3.027672	2.808133	2.267342	2.726521	2.895695	2.25933	3.60735	2.878455	NaN	2.88938	2.80364	2.662875	2.853135	3.199391	3.433526	NaN	3.447965	2.947426	3.635182	3.263841	2.578443	2.631963	NaN	2.965658	3.563492
XM_142128.1	0.91318	1.418817	1.249298	0.577629	NaN	1.195568	1.974755	2.086452	0.985636	1.913239	NaN	3.121099	1.530678	1.687783	NaN	1.639327	3.647688	3.697355	1.480341	1.756549	1.301345	1.360391	1.852574	1.31499	3.185744	NaN	1.106445	1.826612	1.337597	1.263902	1.204153	1.62398	NaN	2.03166	1.783281	1.551134	1.760124	1.357793	1.352314	NaN	1.655443	1.798753	1.525214	1.461431	1.902248	1.362909	NaN	1.444458	4.358319
XM_123865.1	5.180121	4.906588	4.875763	4.525435	NaN	5.464983	4.627058	4.164592	4.739489	4.425801	NaN	4.666988	4.336696	4.27906	NaN	3.7906	5.534145	5.220258	4.007284	4.643362	4.731005	4.957725	5.911347	5.525571	5.290574	5.189155	5.616652	5.861929	5.229058	4.759622	5.204966	5.519751	NaN	6.056156	5.222418	5.073144	4.695528	4.667083	4.845257	NaN	4.521197	4.561558	4.641967	4.633766	5.406945	5.310961	NaN	4.52709	5.174691
XM_142833.1	0.084689	0.529672	-0.033456	-0.548706	NaN	-0.333227	0.080251	-1.123266	0.134814	1.683565	NaN	2.420996	-1.930759	NaN	NaN	0.18527	5.358919	NaN	0.636844	0.91411	-0.265426	0.185589	0.951847	1.066497	1.398154	NaN	-0.492793	NaN	-0.00802	-0.91739	0.34299	1.346131	NaN	1.990535	1.301857	1.131115	0.68292	1.708841	0.195291	NaN	0.769459	0.8906	0.99342	1.223327	0.653421	1.609705	NaN	0.276091	4.593919
XM_132288.1	3.516787	3.131766	3.715465	3.210123	NaN	3.844932	3.19442	2.902939	2.666946	2.455729	NaN	3.14862	2.284101	1.572694	NaN	2.008642	6.000516	5.123251	2.29268	2.466468	1.921419	1.582647	1.620895	1.443495	2.771034	NaN	0.574534	1.286031	0.753945	0.93605	1.527204	2.004991	NaN	4.220377	2.763405	2.440004	5.510528	5.113812	3.62577	NaN	3.905178	3.575588	3.333297	2.711881	2.366484	2.255226	NaN	2.917235	4.535607
XM_131615.1	1.685724	1.72627	1.297958	1.073702	NaN	4.657886	4.500778	4.125742	0.555405	1.919879	NaN	5.340049	3.502932	3.45652	NaN	0.900316	3.537258	3.327025	0.943496	1.005524	3.494192	3.778505	6.090833	5.523047	4.853689	4.962982	5.139049	5.590895	4.431372	3.814723	4.85286	5.278136	NaN	5.718522	2.43188	2.041842	1.812088	1.946447	4.240719	NaN	NaN	0.398937	0.709733	0.986791	1.467345	1.84345	NaN	4.396846	3.242926
XM_143766.1	-0.158383	-0.466634	-0.050936	0.570289	NaN	0.418478	1.133148	1.009346	0.443865	2.117365	NaN	2.783649	-1.804911	-1.75817	NaN	0.831384	1.282191	1.158437	0.750309	0.648538	-0.305015	-0.164401	0.580474	0.296035	0.626949	0.462988	-0.81412	NaN	-0.435627	-0.97086	NaN	1.267777	NaN	1.456073	0.483494	NaN	0.266493	0.763279	0.504604	NaN	0.689263	0.734786	0.00179	0.126797	0.241211	1.401444	NaN	0.522621	-0.160555
XM_143081.1	1.47582	1.782772	1.862407	2.049714	NaN	1.19531	0.630634	0.902041	0.832131	2.200902	NaN	1.791125	1.700276	1.418626	NaN	2.249871	1.288974	1.806969	2.223489	1.779908	1.245691	1.782537	0.460742	0.984355	1.32516	0.847128	0.717509	1.060438	1.128551	0.687779	0.506805	1.616017	NaN	1.981923	1.156831	1.519776	0.749531	1.464726	1.534119	NaN	1.364334	1.411171	2.216221	2.167584	0.556514	1.770789	NaN	0.934085	1.1442
XM_132404.1	3.002408	2.951407	2.452122	2.292553	NaN	3.097896	2.886584	2.896073	2.496006	2.788694	NaN	3.457183	3.680144	3.811338	NaN	2.303194	2.400564	3.340974	2.340888	2.241155	2.891852	2.987808	2.580815	2.445565	2.923113	2.487471	3.543043	2.976446	3.377187	3.714391	2.021501	2.367891	NaN	2.510237	2.353361	2.398675	2.53183	2.550924	2.344595	NaN	3.171552	2.787546	2.687694	2.910703	1.834185	2.635754	NaN	2.834954	1.856199
XM_127229.1	6.09345	5.646198	6.012215	5.543511	NaN	5.557521	5.743332	4.890151	6.000362	5.75561	NaN	5.700476	4.621727	4.493076	NaN	5.605571	7.601488	6.707468	5.98782	5.921262	5.138256	5.38255	6.508212	5.808398	6.118534	6.053632	4.982735	4.941116	5.22966	4.985469	5.702612	5.869384	NaN	6.136642	4.827402	4.700591	5.56523	5.157523	5.68248	NaN	6.450267	5.989228	5.917908	5.646898	6.492572	6.090668	NaN	5.370849	6.950695
XM_124879.1	6.703973	5.890857	6.597054	6.544316	NaN	5.924466	7.807747	7.047867	6.24469	5.86021	NaN	5.446222	5.955475	5.485918	NaN	5.503334	6.875503	6.190163	5.640446	5.771762	7.217973	7.088205	6.622433	6.302814	6.87992	6.980615	5.688649	5.776523	7.309462	6.857903	7.817386	7.674487	NaN	7.010387	7.064822	5.747995	5.819621	5.507336	7.481722	NaN	6.476154	5.814072	5.898663	5.754461	5.854525	5.405408	NaN	6.135724	7.583271
XM_153575.1	4.275065	3.921623	3.880847	3.34338	NaN	4.960972	4.868143	4.228495	3.46689	3.720502	NaN	3.002311	3.893104	3.818881	NaN	4.555133	3.563269	3.505633	4.546582	4.194465	6.851272	6.861705	3.822672	3.823228	3.758184	3.7984	3.501262	3.516457	4.119211	3.873321	3.761464	2.887057	NaN	2.748552	3.287308	3.864285	4.134806	3.836294	4.719358	NaN	4.48474	4.075025	4.014479	4.231947	3.545684	3.272316	NaN	4.987395	3.231268
XM_134742.1	5.963901	5.506713	6.123208	5.723223	NaN	6.871725	8.179648	7.091433	7.301142	7.204374	NaN	5.658268	5.620179	5.404191	NaN	6.483012	6.057392	5.772071	7.081279	6.668975	6.410551	6.39626	7.797411	7.61768	8.104502	8.0987	6.665496	6.5814	6.962621	7.025183	7.891425	7.900118	NaN	7.959803	6.076759	4.942106	6.611506	6.54265	7.475888	NaN	6.347717	5.722827	6.703412	6.686035	5.90158	5.344886	NaN	6.644207	5.92538
XM_153042.1	-0.28322	0.064743	0.112185	0.408745	NaN	-0.253185	-0.67934	-0.403316	0.013116	1.958767	NaN	2.533289	-0.551359	-0.792552	NaN	-0.258509	1.210624	1.263338	-0.402702	-0.423908	-0.500155	-0.250203	0.690168	0.224324	0.844775	0.749206	-0.208466	NaN	NaN	-0.003872	0.187575	NaN	NaN	1.761824	1.313339	0.34879	0.025208	0.056882	0.974439	NaN	0.034871	0.167649	-0.268304	-0.663542	0.35144	0.437727	NaN	0.630294	-0.159151
XM_140185.1	-0.170386	0.578984	-0.097902	1.009087	NaN	0.506511	0.433246	1.744439	0.057027	1.541682	NaN	2.463204	-1.252197	-1.111815	NaN	-0.309187	1.053932	1.107107	0.764251	-0.240251	-0.176673	0.101095	1.817649	1.978769	0.574484	1.380867	-0.005556	0.355338	-0.304917	-0.958998	0.379751	1.587318	NaN	1.608536	1.290041	0.286423	0.622845	0.762197	0.9015	NaN	NaN	0.110953	-0.150823	-0.915147	0.703972	0.59191	NaN	0.678299	-0.243953
XM_130951.1	5.034549	4.540608	5.381159	5.051493	NaN	4.621844	5.84284	4.925296	4.515647	4.844656	NaN	4.42232	4.008538	3.588006	NaN	4.227719	5.013109	4.497049	4.840425	4.378096	4.857821	4.652296	4.379856	4.259915	4.748313	4.893545	3.710068	3.744069	4.705521	4.432607	5.482037	5.296945	NaN	4.317213	5.442176	5.051472	4.161409	4.059281	5.995507	NaN	4.813988	4.215395	4.19563	3.818587	5.411257	5.067097	NaN	4.919883	5.424305
XM_143646.1	6.107406	5.625692	6.521257	6.121743	NaN	6.412053	7.204986	6.49689	5.846404	5.369557	NaN	5.18803	5.678073	5.426023	NaN	5.504848	6.698135	6.378975	6.346706	6.406239	6.308234	6.172901	7.75118	7.356007	7.157809	7.099647	5.75175	5.924604	6.948871	6.281015	7.260746	7.33661	NaN	7.477676	6.140682	5.639201	6.163922	5.782793	6.958682	NaN	6.049442	5.489708	6.132599	5.764333	6.255272	5.952561	NaN	6.91616	7.191013
XM_164182.1	0.190666	0.673	0.426425	-0.157392	NaN	1.30652	2.338503	2.603874	1.520452	1.721464	NaN	2.036132	-1.501528	-0.777762	NaN	1.133193	1.696089	1.884478	2.005822	0.974901	-0.315093	-0.054007	1.731019	1.360998	1.494382	1.671883	-0.55915	NaN	NaN	-0.960328	0.256503	NaN	NaN	2.149976	1.543009	1.376344	1.724433	1.737859	1.399516	NaN	NaN	0.754524	0.503256	0.352635	1.273375	1.339357	NaN	1.299784	0.639901
XM_158639.1	2.399422	2.166965	2.066197	1.543432	NaN	1.65171	-0.302405	1.506133	1.264297	2.180571	NaN	2.330189	2.551811	2.442874	NaN	1.345184	2.319406	1.283101	1.643282	1.396647	2.192286	1.518593	1.698618	1.985314	1.775145	2.095635	2.28769	2.255699	2.527247	2.579618	2.186384	2.047888	NaN	1.898203	2.097626	2.717777	1.923022	2.130671	1.343646	NaN	1.868466	1.586942	2.263521	1.820754	1.299188	1.654268	NaN	1.427113	1.913805
XM_131215.1	0.185353	0.53878	0.095674	1.13668	NaN	1.073217	0.137292	0.070158	1.482173	1.919588	NaN	1.817082	-1.671812	-1.308401	NaN	0.232205	1.786012	0.293925	0.70906	0.417341	-0.427849	-0.393083	0.530207	0.55838	0.650014	1.142469	-0.592838	0.012663	-0.439505	-0.849308	0.246271	1.470196	NaN	1.554286	1.383683	1.029061	5.399536	5.061732	0.811823	NaN	NaN	0.577033	0.021326	-0.416812	0.887846	0.852054	NaN	0.089212	0.453011
XM_156619.1	0.734749	1.441549	1.483911	1.496562	NaN	1.715161	1.434969	2.230934	1.890113	2.278177	NaN	2.207221	2.110282	2.201597	NaN	1.341626	1.989017	2.556432	1.580773	1.094958	3.813495	3.737725	1.867151	1.573973	2.332698	2.183843	1.103115	0.978706	1.157168	1.481246	0.788843	1.971995	NaN	2.059976	2.079952	1.804446	1.573219	2.011913	1.510725	NaN	NaN	1.384595	0.580934	0.878218	1.993553	2.214365	NaN	1.897659	0.999294
XM_124852.1	0.05718	0.650458	0.356423	1.394845	NaN	1.198056	0.301449	1.750923	0.90469	1.869523	NaN	2.67029	-0.011938	0.204661	NaN	0.416411	1.535513	1.766132	0.62258	0.359606	-0.330683	0.914479	0.914004	0.871007	0.676319	1.573659	2.017054	1.662306	0.683635	NaN	0.09692	NaN	NaN	2.181094	1.599489	0.449297	1.001104	1.461835	0.83432	NaN	0.768429	0.737188	-0.120413	0.535061	0.921847	1.279064	NaN	0.980892	0.283558
XM_135775.1	5.844607	5.434856	5.707659	5.453104	NaN	5.995575	4.911591	4.927369	5.586498	5.6081	NaN	4.829525	4.433958	4.652522	NaN	5.01962	6.552334	5.967512	5.3399	5.756344	5.48124	5.604209	7.477779	6.841615	7.242522	6.983249	5.89323	5.933044	6.01172	5.791421	6.393356	6.756299	NaN	7.063779	5.159063	5.048201	6.05332	5.630812	5.350758	NaN	5.249964	5.257345	5.206721	5.086464	6.149131	5.9808	NaN	5.435336	6.325284
XM_147548.1	0.44022	0.827787	0.836914	1.272917	NaN	1.429056	0.987426	-0.084322	1.259303	1.886678	NaN	2.363256	2.075213	0.905166	NaN	0.174934	1.36447	0.719335	0.089947	0.227502	0.671325	1.141857	1.214657	1.159059	1.190802	1.256755	1.399623	1.595516	2.073328	1.607356	NaN	1.952031	NaN	1.705181	1.657683	NaN	0.514293	1.451737	0.737561	NaN	0.526372	0.408295	0.223719	-0.267942	1.15068	1.668115	NaN	1.004565	0.490697
XM_162534.1	0.406279	0.814534	0.622322	1.208582	NaN	1.184849	0.959193	1.876577	0.813334	1.31585	NaN	2.670781	1.069059	1.489328	NaN	-0.289205	1.914475	1.851926	0.618029	0.321349	0.156369	0.243807	0.647892	0.461679	2.070291	1.93695	0.442174	1.255029	1.372362	1.00197	0.482085	NaN	NaN	1.988698	1.809006	1.067284	1.573999	1.309575	0.990716	NaN	1.122458	1.215368	0.262789	0.097813	0.626491	1.755459	NaN	1.004777	0.857787
XM_129994.1	2.579702	2.357673	2.623587	2.597552	NaN	3.167289	2.165931	2.537206	2.726324	2.968806	NaN	5.277328	1.886043	1.814414	NaN	1.758642	2.655329	2.378882	2.87026	2.666614	2.271869	2.386864	2.384327	1.846039	2.074152	2.745765	1.728437	1.833403	1.247889	0.997317	2.042461	2.529651	NaN	2.650858	2.400105	2.051481	2.508763	2.191206	2.704869	NaN	2.03438	NaN	2.420764	2.404312	1.98067	1.810444	NaN	2.812224	2.589926
XM_140162.1	0.112135	0.502504	0.715481	-0.390585	NaN	0.022072	-0.112993	1.718421	0.898442	1.505373	NaN	2.137393	-0.162052	0.792785	NaN	-0.862452	1.419693	0.470526	0.889325	-0.782364	0.072124	-0.126443	1.259343	0.959241	1.105926	0.833376	0.047336	0.178015	-0.340119	-0.516907	0.522605	1.562524	NaN	4.178322	1.832942	0.234198	1.971714	1.384071	-0.008023	NaN	0.811657	NaN	0.183104	0.133745	0.849341	1.246225	NaN	0.85477	0.428987
XM_129313.1	4.188439	3.891156	3.651726	3.208822	NaN	2.610136	2.198779	1.972613	4.156583	3.576899	NaN	3.207404	3.096645	3.378861	NaN	3.551552	4.190061	3.899485	4.533502	4.2977	3.566348	3.366135	3.424502	3.097038	3.354875	3.616905	2.904063	2.664002	3.111567	3.281134	3.967687	3.624446	NaN	3.455561	3.378965	3.839948	4.260806	3.950836	3.47765	NaN	4.032116	3.881296	4.22434	4.084278	5.264256	4.968756	NaN	3.145357	4.377529
XM_142549.1	1.844589	1.93528	0.862533	0.8998	NaN	1.900648	0.292935	NaN	1.524981	2.048969	NaN	2.056509	0.059264	1.493964	NaN	0.530558	2.532345	2.116415	1.384149	1.898078	0.815596	1.058672	2.139176	1.489166	2.169772	2.448989	1.11687	0.836687	1.3126	1.864635	1.314865	NaN	NaN	2.406476	2.077446	1.625473	2.352475	1.449121	0.779981	NaN	1.261356	1.038393	1.209597	2.009991	1.017368	1.312313	NaN	1.784071	1.157215
XM_136881.1	-0.381157	-0.670131	-0.348199	-0.453242	NaN	-0.028345	-0.594564	-0.823295	0.265103	-0.225287	NaN	2.119672	-2.09443	-2.136564	NaN	-0.348356	1.460801	0.941649	0.513279	-1.156118	-0.810477	-0.024191	0.96802	0.457914	1.004869	0.613454	-0.656682	-0.13445	-0.794613	-0.974701	0.020246	1.0312	NaN	2.064637	1.13963	-0.486476	2.32823	0.950746	0.362433	NaN	0.155672	0.029216	0.005653	-0.180635	0.409782	0.180749	NaN	-0.05526	-0.040822
XM_138552.1	5.365274	4.894252	5.185128	4.780315	NaN	3.840313	4.706396	4.128136	4.573199	4.326772	NaN	4.055486	3.579164	3.443461	NaN	3.959692	6.2162	5.845434	4.371175	4.049443	4.713226	4.884258	4.038628	3.713741	4.747675	4.937109	3.296518	3.324012	4.285035	3.833331	5.49514	5.195873	NaN	4.312886	5.150471	5.059125	5.045538	4.786837	4.85444	NaN	5.173568	4.734145	4.509366	4.390369	6.577113	6.141444	NaN	4.084932	6.204931
XM_137654.1	5.338766	4.989309	4.846194	4.22927	NaN	1.500881	2.456238	1.833544	2.287984	1.790614	NaN	3.726945	3.790935	3.928347	NaN	1.175817	2.319754	2.002122	1.856527	1.353696	3.750331	3.633198	2.627378	2.089439	1.990997	1.862546	2.13545	1.887242	1.827373	1.888979	3.195414	2.458396	NaN	2.673369	3.449828	4.312777	1.906887	1.884326	3.153522	NaN	4.24402	3.774777	2.863673	2.848707	4.405204	4.255015	NaN	2.846186	3.207643
XM_158964.1	1.686543	1.863716	1.336292	0.962391	NaN	1.057439	1.166481	2.093282	1.700401	1.936319	NaN	1.839222	2.165628	2.316241	NaN	1.570084	2.187307	2.379897	1.590958	1.111636	1.755123	1.5507	2.00347	1.010308	2.709898	1.982798	2.62299	2.058871	2.206851	2.574222	1.840244	2.198165	NaN	4.099338	2.22338	1.897339	2.120651	1.752629	1.078728	NaN	1.705671	1.42978	2.02468	1.996472	1.44529	1.825918	NaN	1.650147	1.565927
XM_153456.1	-0.022759	0.142363	0.216592	0.20227	NaN	0.146496	0.097181	0.96473	0.700527	1.484659	NaN	3.223841	-0.230873	-0.65428	NaN	0.019225	1.418586	0.470129	0.460654	0.358793	-0.063129	0.739734	0.500137	0.237436	1.222518	1.299546	0.473432	0.174935	0.285998	0.107281	0.327432	1.3767	NaN	1.082545	0.364714	-0.341176	0.07512	0.942895	0.711035	NaN	0.56702	0.540448	0.311058	0.502545	0.187825	0.511022	NaN	0.702944	0.126168
XM_163438.1	-0.301833	0.149495	-0.249166	NaN	NaN	0.146449	0.557326	1.712065	0.991316	1.427686	NaN	3.140711	-1.862915	-2.006734	NaN	0.7477	0.454502	0.124019	0.646829	-0.27505	-0.41711	-0.16007	0.775809	0.263008	0.873316	0.563836	NaN	-1.35749	-1.369434	NaN	0.167309	NaN	NaN	1.922245	0.881026	-0.873572	0.65483	0.885659	0.824726	NaN	-0.028574	0.041498	0.153704	-0.052644	0.141049	-0.030683	NaN	0.870306	0.153318
XM_157014.1	-0.009951	0.08894	0.461177	1.571708	NaN	0.089037	0.586905	NaN	0.894282	0.875146	NaN	2.27126	-1.886576	-2.047336	NaN	1.703089	1.073993	0.567868	0.728433	0.491218	-0.440092	0.591385	0.679852	0.723089	0.992002	0.87997	0.189705	-0.788271	-1.196282	-0.147023	1.429748	1.569743	NaN	1.15942	0.377395	NaN	2.252585	1.057289	1.092731	NaN	0.865599	1.165598	0.333062	0.912474	0.433772	-0.13841	NaN	0.406633	0.632659
XM_153427.1	1.395743	1.533243	1.548019	2.045334	NaN	1.01907	1.733369	2.435314	1.565025	2.000056	NaN	2.190575	2.310039	1.9525	NaN	1.582625	2.474627	1.948304	1.473509	1.457279	1.699664	1.504395	1.784549	1.08635	2.073787	1.948118	2.057482	1.858812	2.024391	2.259726	2.262949	2.277809	NaN	1.972928	1.896648	2.547867	2.681399	1.781631	1.798072	NaN	1.428266	1.418725	1.604437	1.808166	1.506335	1.663461	NaN	1.266891	1.362679
XM_139705.1	3.693569	3.774956	3.650095	3.80583	NaN	4.917401	3.206251	3.62175	3.308205	3.641548	NaN	4.406654	0.181319	NaN	NaN	3.87978	6.358765	6.123072	3.279231	3.300267	4.385196	4.583926	5.955082	6.054292	6.175841	6.173865	5.327688	4.798918	4.865311	4.531249	5.573445	6.028956	NaN	3.803214	4.612469	NaN	5.023612	5.06046	3.815848	NaN	4.563467	4.327913	2.877825	3.66907	3.626086	4.499347	NaN	3.799476	5.356368
XM_136996.1	0.567253	0.405528	0.844442	1.425363	NaN	1.374811	1.394118	2.022858	0.42775	1.338507	NaN	2.894311	0.861089	1.103051	NaN	-0.295653	1.614545	0.740752	1.661634	0.06137	0.568535	-0.423816	0.833842	0.86112	-0.17164	NaN	0.557668	0.990168	1.288961	0.964515	0.59306	1.537463	NaN	1.522683	1.706835	0.552135	0.699699	1.307965	1.102777	NaN	0.650226	0.813797	0.684116	0.526032	0.343327	0.566772	NaN	1.285703	0.562792
XM_143628.1	4.255131	3.601966	3.922104	3.438328	NaN	3.196361	3.30558	3.069107	3.975865	3.826904	NaN	4.971195	2.86608	2.724623	NaN	3.429801	4.413678	3.920732	3.982657	3.97278	3.89369	4.146338	4.766543	4.306118	5.06383	5.346286	3.906905	4.542297	4.609907	3.77648	4.931545	5.071209	NaN	4.846176	4.332398	4.221284	4.146047	3.74603	3.904731	NaN	3.881198	3.824911	4.116123	3.801709	3.9073	3.56408	NaN	3.369899	4.873353
XM_124394.1	1.21556	1.018766	1.72561	2.06985	NaN	1.039031	1.184537	2.165244	NaN	2.01496	NaN	2.890813	1.762228	0.960623	NaN	0.730345	2.243812	1.97089	0.955646	0.943827	3.671679	3.922221	1.21284	1.091864	1.895698	2.099829	1.859169	2.05935	1.690558	1.681641	0.880133	1.706252	NaN	2.036871	2.097184	1.642786	2.845107	2.448783	1.446799	NaN	1.664687	1.523017	1.546908	1.182526	0.300082	0.990862	NaN	1.282263	1.259675
XM_158818.1	0.413355	0.634956	2.135328	2.262983	NaN	1.781796	1.708274	2.49618	1.656507	2.319242	NaN	4.050459	1.236109	0.372269	NaN	1.536947	1.709902	2.196559	2.060974	1.817804	0.437911	0.540051	1.780956	1.610578	1.498059	1.915333	0.390924	0.924692	1.029745	0.323062	0.480394	NaN	NaN	2.261861	-0.471916	0.297614	1.899909	2.089987	1.745822	NaN	2.172757	2.380799	1.155645	0.877065	0.860693	1.70849	NaN	1.765609	0.908143
XM_141776.1	-0.096746	0.548998	0.704663	1.500569	NaN	0.481834	-0.129835	1.763746	0.618129	2.017555	NaN	2.98437	0.257123	0.469719	NaN	-0.466431	1.005753	0.905986	0.04587	0.1809	0.694789	0.123911	0.78734	0.376175	1.219305	0.994935	0.552262	0.840553	1.179707	0.534109	0.281444	1.375184	NaN	1.26339	-1.36337	-0.140891	0.948698	1.188163	1.305932	NaN	0.439601	0.468409	-0.039852	-0.21461	0.263846	0.415409	NaN	0.745829	-0.013072
XM_137878.1	3.466874	3.887761	3.483821	2.854493	NaN	2.601186	2.99377	2.267951	3.727894	2.77099	NaN	2.529325	3.301722	3.607698	NaN	3.302815	2.497774	3.374242	3.913269	3.513911	2.784707	3.135436	3.049585	3.304105	2.905009	3.173492	2.05298	2.999164	NaN	1.68006	4.099031	2.864378	NaN	2.097673	3.286714	4.177424	3.700085	4.082467	2.828199	NaN	3.464289	3.775719	4.256757	4.094135	2.791988	3.323818	NaN	2.541649	3.331359
XM_143013.1	0.270378	NaN	0.643311	0.254099	NaN	0.671154	0.907138	1.239069	0.638141	1.202612	NaN	1.664456	-1.704723	-1.667485	NaN	-0.791355	1.940796	1.839669	0.934141	-0.222876	0.971968	0.64853	1.132832	0.895774	1.597608	1.092425	-0.100304	0.319911	-0.583321	-0.682945	0.37883	1.586046	NaN	1.920661	-0.414107	0.80143	1.946585	1.58176	1.20213	NaN	1.309091	1.147124	0.044179	-0.207077	0.545755	1.273693	NaN	0.833462	0.73382
XM_156001.1	3.079271	2.823499	3.390315	3.027872	NaN	2.204057	2.165783	2.602504	2.51804	1.645871	NaN	4.025551	3.089642	3.115348	NaN	1.590117	2.281571	2.467752	2.239561	1.851774	2.954142	3.014859	1.986932	2.08752	2.242702	2.163201	2.075369	2.519514	2.744682	2.220754	2.740868	1.914848	NaN	2.333745	1.835425	2.991923	2.405657	2.346816	2.408526	NaN	2.407555	2.683804	2.925567	2.701821	1.684302	2.35762	NaN	2.229227	2.643574
XM_126728.1	3.881657	3.421099	3.97913	3.452576	NaN	3.074822	2.517413	2.359893	3.266144	2.471219	NaN	3.45128	2.040296	2.382974	NaN	2.458149	2.878993	2.887999	3.504355	3.317607	2.498859	2.670864	4.248718	3.333656	3.188766	3.46874	2.653054	3.429876	2.01483	1.329781	3.696745	4.024159	NaN	4.137727	3.354428	3.432465	3.35226	2.903321	3.008556	NaN	4.067714	4.167526	3.577142	3.317694	2.738293	2.686968	NaN	3.172836	3.486335
XM_156562.1	0.774717	0.775445	1.114225	1.050821	NaN	0.145818	1.410403	1.976667	1.825377	1.049802	NaN	5.328265	2.335883	2.30764	NaN	1.273218	1.664197	1.495103	0.606475	0.508012	1.523283	1.400746	1.425782	0.983175	1.741177	1.138278	NaN	1.45761	1.629573	NaN	1.114029	0.888889	NaN	1.356094	-1.017638	NaN	1.676109	1.112684	1.578033	NaN	0.45164	0.390286	0.655625	-0.119864	1.537372	1.325933	NaN	1.506206	0.566131
XM_153715.1	1.419423	1.432127	1.539694	1.407987	NaN	1.702122	1.160692	1.883318	1.093948	0.914655	NaN	1.782675	1.050544	1.608234	NaN	1.243544	2.129775	1.338998	1.294858	1.098136	1.516249	1.468033	1.171643	0.809594	1.593795	1.315372	1.34957	0.906087	1.470632	1.474578	1.120055	1.040103	NaN	1.98238	-1.29976	NaN	2.270989	1.291843	1.323009	NaN	1.319572	1.400927	1.204346	1.313608	1.002132	1.699209	NaN	2.143254	1.431933
XM_144127.1	3.138475	2.736505	2.363283	2.407168	NaN	1.716697	1.148733	1.323201	1.2326	1.555094	NaN	3.622754	2.197696	2.34169	NaN	2.09217	2.503819	2.140476	2.514241	2.38263	1.262557	1.95036	1.985229	1.529405	1.641886	2.268584	3.503806	3.370637	3.236446	3.080327	2.196203	2.791154	NaN	2.794759	2.107153	1.94481	2.18222	1.87605	1.490149	NaN	1.488181	1.725696	2.959898	2.978645	1.877948	1.944067	NaN	1.758954	2.71278
XM_131900.1	-0.137465	-0.900058	-0.152056	-0.328357	NaN	0.4316	-0.647437	1.07682	-0.689186	0.11774	NaN	3.279263	-1.956055	-1.784074	NaN	-0.487525	0.415707	0.885967	0.184027	-0.485689	-0.437768	0.320942	0.46104	0.201135	0.904501	0.811946	-0.778753	-1.256038	-1.41054	-1.154081	-0.420105	0.406341	NaN	1.406662	1.724577	0.297013	0.939	0.066477	0.444337	NaN	NaN	0.242341	-0.46848	-0.569623	-0.803272	-0.179318	NaN	0.794143	-0.625917
XM_123185.1	3.813028	3.243401	2.750665	2.578545	NaN	3.514934	2.733775	2.224777	1.182034	1.095535	NaN	2.500723	2.81545	2.524544	NaN	-0.0091	4.448918	4.411919	0.849353	0.365659	3.384033	3.675271	4.614524	4.257824	4.179655	4.33848	3.197341	NaN	3.074166	2.087783	3.822608	4.289557	NaN	4.690232	3.901302	3.535567	3.222006	3.023521	2.881597	NaN	NaN	1.260339	1.063756	0.712339	3.679433	3.478182	NaN	2.760445	4.554287
XM_163322.1	0.078391	0.334764	0.131337	-0.220994	NaN	0.256632	-0.029836	NaN	1.620739	0.681853	NaN	2.375115	NaN	-0.690193	NaN	-0.491658	1.590792	1.14665	0.888489	0.412706	0.158289	0.490675	0.618679	0.456077	0.840948	0.978652	0.81513	-0.09021	-0.442648	0.460651	-0.450532	NaN	NaN	1.551777	0.763747	0.43035	1.237839	0.937913	0.892851	NaN	0.647351	0.437244	0.081828	-0.526262	0.946447	0.85797	NaN	1.136404	-0.322953
XM_139219.1	1.820311	1.532865	1.672474	0.265597	NaN	0.675446	1.100114	1.655235	1.4988	1.124607	NaN	2.961594	0.814898	2.00754	NaN	0.398037	1.302231	1.343177	1.371278	0.796982	1.329468	1.2217	1.136375	1.110265	1.015341	1.046569	1.681123	0.901892	1.060477	1.564468	NaN	1.288097	NaN	1.293417	1.195488	NaN	1.797483	1.558998	0.820413	NaN	1.299185	1.058367	1.151376	1.409464	1.608209	1.599307	NaN	0.998099	1.40916
XM_157948.1	1.945232	1.715255	1.641347	0.452334	NaN	0.01107	1.094218	-0.609055	0.741619	-0.840707	NaN	1.797031	2.321643	2.770916	NaN	-0.308228	1.587829	NaN	1.38401	0.560536	2.078718	1.387879	1.630843	0.969818	4.095872	NaN	NaN	0.778238	1.090155	1.807438	2.480577	1.595588	NaN	1.481354	1.070913	2.346582	1.270941	1.376967	0.936168	NaN	0.906849	NaN	1.476723	1.299282	1.45895	2.699759	NaN	0.563363	2.426436
XM_135359.1	0.133493	0.408317	-0.435204	-0.664907	NaN	0.164383	-0.708629	NaN	0.895214	1.248789	NaN	2.988373	-2.011678	-2.000399	NaN	-0.326525	1.81396	2.884394	-0.009208	-0.068316	-0.52525	0.055184	4.489042	NaN	3.1397	NaN	NaN	0.188643	1.139786	NaN	-0.728311	NaN	NaN	4.633527	2.317915	0.453248	3.157405	NaN	0.562327	NaN	0.00257	NaN	-0.365611	-0.298026	0.880728	-0.096521	NaN	0.978283	-0.305442
XM_124297.1	0.124635	NaN	2.401385	NaN	NaN	0.426769	2.33749	3.58571	3.430557	2.44391	NaN	2.209211	-1.524227	NaN	NaN	2.036347	1.23927	0.398124	0.896031	1.84918	1.133077	2.173975	0.027692	0.791441	1.375176	0.956734	-0.503028	NaN	NaN	-0.832586	0.645381	NaN	NaN	2.08036	NaN	0.70336	0.625132	NaN	0.996563	NaN	1.391097	1.47827	0.080191	0.845667	2.515159	1.011889	NaN	1.846862	1.100752
XM_161371.1	0.006964	0.128219	0.508567	-1.142211	NaN	0.767804	1.978307	0.393769	1.158357	1.611527	NaN	-0.855886	1.317021	1.539264	NaN	0.570519	0.456767	-0.054985	-0.395847	NaN	0.61339	0.164687	-0.10933	NaN	0.853069	1.418699	1.543926	1.317568	1.430347	1.992118	0.301194	NaN	NaN	-0.493178	NaN	0.38298	0.009033	0.877552	0.937574	NaN	0.365041	0.483813	0.146028	0.869485	1.274401	2.539006	NaN	-0.383124	0.257862
XM_123227.1	4.78684	4.728383	4.538813	4.044858	NaN	4.849529	5.176421	4.574292	4.801037	4.913016	NaN	3.554523	3.579435	3.652877	NaN	2.504198	5.173518	4.650676	4.610819	4.972987	4.885439	4.466415	5.602643	4.717753	5.505532	4.855903	4.254708	4.274829	5.005067	4.672686	5.073726	NaN	NaN	4.916064	NaN	4.143543	3.918731	3.269847	2.700065	NaN	4.787201	4.425429	4.567119	4.585927	4.891655	4.579577	NaN	4.873045	5.645776
XM_138963.1	1.182439	0.710962	1.912021	1.442016	NaN	0.235108	-0.531877	0.848993	-1.146949	0.24431	NaN	2.331409	2.154091	2.04508	NaN	0.560201	1.315108	0.242817	-0.303526	-0.633642	2.390848	2.320874	-0.254383	0.155189	0.568473	NaN	0.196707	-0.01894	-0.028409	0.483413	0.644964	NaN	NaN	-0.358624	NaN	1.608584	1.875637	1.61377	1.119943	NaN	3.443743	3.12578	0.482942	0.650313	1.554514	-0.251483	NaN	-0.236662	0.383225
XM_144430.1	0.555119	-0.352868	0.491431	0.70471	NaN	0.02946	0.375941	1.172683	0.041785	0.710079	NaN	2.904037	0.070159	-0.33769	NaN	0.338767	1.54501	0.329656	0.271252	-0.441723	-0.068434	1.148148	-0.378793	-0.260943	0.712155	1.608131	0.620843	-0.158874	0.645624	1.189741	-0.311682	NaN	NaN	-0.257122	NaN	-0.803133	0.17394	1.128838	0.486954	NaN	-0.262811	-0.063718	0.139945	0.497093	0.628979	0.140382	NaN	0.241521	0.435104
XM_136718.1	3.994324	4.180339	3.82892	3.422669	NaN	3.559204	4.263792	3.146858	4.334347	3.755006	NaN	3.580755	3.125401	2.997219	NaN	3.476202	4.810966	4.378453	4.140058	4.54249	4.129385	3.664188	5.317535	4.668919	4.781647	4.474996	3.53733	3.829555	3.581178	3.128626	4.731801	NaN	NaN	4.68425	NaN	4.089572	4.098036	3.700338	3.505241	NaN	4.086594	4.046757	4.045709	3.928985	4.372125	3.853436	NaN	4.454226	4.716341
XM_145019.1	-0.149037	-0.355998	1.143674	0.565123	NaN	1.497414	1.806365	NaN	1.967957	1.540132	NaN	-1.199542	1.373497	0.6498	NaN	0.884171	2.3153	1.57437	2.122809	1.934467	1.104769	0.438491	2.184555	0.881332	2.039276	1.843805	1.258229	1.275939	1.371531	1.598706	1.0803	NaN	NaN	0.859932	NaN	-0.485983	1.822177	1.883385	1.510559	NaN	0.853048	1.096961	0.776309	0.425477	1.677537	1.48191	NaN	0.050397	0.914329
XM_141606.1	4.274485	4.340347	4.054806	3.445211	NaN	3.977753	3.390553	1.725349	4.209178	3.379047	NaN	4.081594	2.770286	2.613293	NaN	4.278471	4.671752	4.048791	4.302554	4.46556	3.665593	3.294069	5.196027	4.050252	3.231067	3.37133	4.658533	4.990542	3.491811	3.329929	3.949864	NaN	NaN	4.355433	NaN	4.229385	4.104608	3.829102	4.134285	NaN	4.354844	4.038492	4.018259	3.940847	4.769004	4.545877	NaN	4.134643	4.437187
XM_155543.1	0.290987	0.175744	0.981683	0.141224	NaN	2.934486	3.016523	2.177935	2.77688	2.307368	NaN	1.756509	2.628968	1.855104	NaN	2.599716	2.70768	2.38021	3.260994	3.115243	1.069355	-0.299627	3.429327	NaN	2.687649	2.270331	1.782282	1.946533	1.858313	2.391761	1.173402	NaN	NaN	1.594562	NaN	1.316839	2.576814	2.870254	2.177571	NaN	1.612525	2.11599	1.2562	0.069452	2.698196	2.601668	NaN	2.772839	0.179498
XM_130791.1	5.887388	5.702246	5.952153	5.352195	NaN	6.434399	7.674635	6.764635	6.227693	5.802978	NaN	5.125932	6.048479	6.051844	NaN	5.217856	6.355324	5.733058	6.073541	6.378534	6.700881	6.289241	7.884973	6.845121	6.51956	6.237309	6.424655	6.122705	6.845206	6.869529	7.335489	NaN	NaN	7.384068	NaN	5.295299	5.607252	5.355813	6.429976	NaN	5.735754	5.3212	5.693865	5.484505	6.730104	5.939522	NaN	6.94573	6.461458
XM_161515.1	1.926445	2.307624	1.54076	2.008158	NaN	1.366462	1.573194	1.948662	0.967071	1.456939	NaN	1.730787	2.360661	2.127176	NaN	1.750201	0.712301	1.653944	1.791398	1.698837	1.828234	1.482964	1.429128	1.321406	1.277151	1.063781	1.056551	1.45231	1.759406	1.339494	1.52024	NaN	NaN	1.117841	NaN	1.754948	1.250209	1.650471	1.56362	NaN	1.194793	1.545984	2.013356	2.077268	1.142201	1.007487	NaN	1.222477	1.293015
XM_144293.1	-0.049251	-0.37104	-0.213727	0.158691	NaN	-0.650905	-0.652403	-0.129953	-0.46136	NaN	NaN	0.343023	-2.124377	-1.7506	NaN	-0.226346	0.058189	0.071297	-0.28175	-0.203362	-0.599688	0.593735	-0.177792	0.518663	0.844825	0.70089	-0.85617	-0.421951	-0.82052	-1.107374	-0.014862	NaN	NaN	0.527216	NaN	0.311593	0.290738	0.520649	0.02831	NaN	0.563066	0.165277	-0.174673	0.968465	0.165078	-0.300834	NaN	-0.674137	0.593804
XM_165315.1	0.240515	0.225093	0.617025	1.350048	NaN	0.462881	-0.825395	NaN	0.418481	0.528116	NaN	1.016737	0.093412	1.483133	NaN	0.086484	-0.150961	0.309052	0.652177	0.02205	-0.02009	0.477836	0.060894	0.528406	0.969658	0.899384	0.117585	0.651391	0.855079	0.357856	0.474789	NaN	NaN	0.63957	NaN	0.737192	1.111584	0.773671	-0.042994	NaN	0.547973	0.692277	0.214443	0.716206	0.768476	1.163602	NaN	-0.570032	0.144509
XM_160084.1	-0.132797	-0.256513	-0.099867	1.339073	NaN	-0.088637	0.46604	0.905168	0.033296	1.473002	NaN	1.44656	-1.892597	-1.538173	NaN	0.923326	-0.686124	-0.01655	0.6879	-0.353599	-0.392889	0.613311	-0.612233	NaN	0.246242	0.635061	-0.992716	-0.415227	-0.723393	-1.258491	0.151473	NaN	NaN	0.704103	NaN	0.100182	0.575292	0.844173	0.100665	NaN	0.665135	0.703907	0.532507	0.534487	-0.074759	1.220957	NaN	-0.72748	-0.005292
XM_140440.1	-0.212176	0.165943	-0.290874	1.28045	NaN	0.18556	-1.245229	0.599073	-0.420401	0.309544	NaN	1.37002	-1.74952	-1.209139	NaN	0.853289	-0.536914	0.71411	0.465965	-0.180851	-0.386037	0.802624	-0.884797	NaN	-0.100341	0.714255	-0.785703	0.145386	-0.424714	-1.111835	-0.07984	NaN	NaN	0.723983	NaN	-0.005348	0.603227	1.055641	-0.162056	NaN	0.347751	0.479838	-0.326248	0.761715	-0.346834	0.435837	NaN	-0.868596	-0.161488
XM_128531.1	2.950396	2.931902	3.217445	2.826025	NaN	2.6108	2.256063	1.828365	3.005574	2.627311	NaN	3.246255	1.295986	1.644136	NaN	2.2848	2.733206	2.530591	2.633758	2.393656	2.45053	2.07887	2.182732	2.166389	2.211494	2.176789	2.487473	2.13684	1.976071	2.773132	2.388441	NaN	NaN	2.378208	NaN	2.220408	2.079399	2.021254	2.803662	NaN	2.95053	2.797361	2.611708	2.708198	2.870943	2.790159	NaN	2.385387	2.731765
XM_128614.1	0.228727	0.194613	0.098544	0.774837	NaN	0.290181	-0.376386	NaN	0.228274	1.234391	NaN	0.499167	-1.805794	NaN	NaN	0.170422	0.329054	0.328768	1.242773	0.664164	-0.402879	-0.503311	-0.697021	0.108825	0.983729	0.840287	-0.371793	-0.006571	-0.662105	-0.684663	0.22776	NaN	NaN	1.021373	NaN	1.519354	1.08914	1.112323	0.172773	NaN	0.743467	0.665502	0.01219	0.423658	0.061889	0.36382	NaN	-0.403518	0.201405
XM_125736.1	0.15997	0.257835	0.524982	0.992514	NaN	0.875912	-0.121089	1.219208	1.972404	2.154088	NaN	1.140442	1.833151	2.024789	NaN	0.109453	0.832175	0.456123	0.488836	0.287828	0.379704	-0.504283	-0.148061	0.643177	0.98829	0.982898	1.297998	0.927259	0.521212	1.079543	0.666874	NaN	NaN	0.962877	NaN	2.766174	0.99629	1.059179	0.714747	NaN	0.647072	0.331239	0.345762	0.616568	0.943394	0.83263	NaN	-0.421518	0.189554
XM_132198.1	5.059073	5.064872	4.551449	3.90917	NaN	6.150165	6.821133	6.199347	3.682801	3.460792	NaN	3.576581	4.238574	4.795558	NaN	3.113302	5.632847	5.377968	3.060877	3.650794	5.079721	4.67141	6.326949	6.126586	5.623486	5.133129	5.475735	5.535983	5.122705	4.840819	5.79911	NaN	NaN	6.105908	NaN	4.609856	4.328457	4.05769	4.688898	NaN	4.400176	3.900523	4.207899	3.723732	7.244783	7.093302	NaN	5.315638	5.536893
XM_161147.1	-0.115601	-0.288174	0.771392	0.947775	NaN	0.931761	1.496128	1.707992	1.71776	1.412531	NaN	1.795485	1.026629	2.134026	NaN	0.605242	0.81073	1.234694	2.890657	2.823772	-0.1692	-0.879384	0.473458	0.703584	1.393387	1.588242	0.933641	0.874475	2.35387	1.380764	0.24783	NaN	NaN	1.096896	-1.27683	-0.039492	1.275282	1.522907	2.291136	NaN	0.831919	0.766609	0.688236	0.715898	1.025189	0.691791	NaN	0.595955	0.317376
XM_137173.1	1.45852	1.299678	1.112529	0.991678	NaN	1.05819	1.412299	1.888942	0.122026	0.346936	NaN	1.02117	-1.075457	NaN	NaN	0.903721	0.766826	0.837689	1.359998	1.376579	5.107682	4.869737	0.379056	0.69977	0.613308	0.95784	0.07923	0.601241	NaN	-0.096453	0.656029	NaN	NaN	0.280222	NaN	0.51555	0.657461	0.860355	1.027759	NaN	1.558511	1.534231	0.750868	1.200076	-0.403704	0.154237	NaN	0.84662	0.780615
XM_142433.1	0.962028	0.742376	0.614808	1.457206	NaN	0.711024	1.535251	1.880539	-0.050355	0.884559	NaN	1.422484	0.980777	1.594548	NaN	0.3577	0.717462	1.177219	0.955748	0.823996	0.521226	0.552224	0.709497	0.696718	0.618216	0.983312	0.840456	0.557031	0.572759	0.754345	0.419759	1.015902	NaN	0.681735	1.400966	0.410333	1.149863	0.992331	0.436172	NaN	1.04093	0.948518	0.758746	0.894346	-0.066062	0.478454	NaN	0.341719	0.752173
XM_149840.1	1.436447	1.842224	1.976975	2.060024	NaN	0.867396	0.338826	0.955035	1.958339	1.109531	NaN	1.562904	2.042718	2.748324	NaN	1.654657	-0.384276	NaN	1.08401	1.207007	1.765162	1.084337	-0.057986	1.106399	0.764687	1.335175	NaN	0.440106	0.841797	NaN	2.200016	1.426693	NaN	0.232975	1.414387	2.39828	1.156376	1.829471	1.246709	NaN	1.027996	1.031881	1.939575	2.0036	0.575225	1.347281	NaN	0.054834	1.711467
XM_151718.1	1.052892	1.174554	1.273064	1.582209	NaN	1.241079	0.364991	1.671026	-0.008454	1.456575	NaN	1.631916	2.021637	2.472747	NaN	0.876572	0.709323	0.523312	1.016539	1.093028	1.097394	1.227272	0.204713	0.685024	1.126232	0.854265	NaN	1.001855	1.314511	NaN	0.770017	NaN	NaN	0.245347	2.264876	0.899094	0.057107	0.797572	0.331382	NaN	0.57069	0.129733	1.349643	1.458348	0.576283	1.465795	NaN	0.069915	1.064908
XM_145734.1	1.175016	1.272099	1.335831	1.162672	NaN	0.939174	0.382388	1.705692	-0.516393	1.464894	NaN	1.454126	0.827197	1.850003	NaN	1.204679	0.393434	0.49957	1.084732	0.49415	0.818756	1.53057	0.10644	0.575822	0.308739	0.939945	0.832864	1.260695	1.261271	0.989668	0.550701	1.794646	NaN	0.278275	1.429261	1.196258	0.621435	0.750241	0.721491	NaN	1.490108	1.167004	1.257503	1.355274	0.570877	0.620854	NaN	0.656796	0.909401
XM_144893.1	1.770727	1.617218	2.724735	2.376475	NaN	1.184818	2.659952	2.121719	2.376591	1.501992	NaN	1.675026	2.566515	2.795772	NaN	1.14831	1.305595	0.920751	2.104763	1.970821	2.006583	2.182945	1.314391	1.151375	0.77079	0.936052	1.018834	0.966996	3.903223	3.433745	NaN	1.804561	NaN	3.64614	1.264453	2.832392	0.919126	0.808809	2.528989	NaN	2.491667	1.87153	2.267713	2.48072	0.255467	1.025786	NaN	2.944818	3.406726
XM_150334.1	3.057111	3.113303	4.060142	3.386795	NaN	2.918137	2.148622	2.249703	4.177644	3.457715	NaN	2.904029	2.699296	2.681201	NaN	4.156585	3.346719	3.120396	4.019281	3.929285	2.642184	2.686604	3.996023	3.402836	3.258293	3.424539	2.936403	2.777503	3.168751	2.791604	3.275644	3.274001	NaN	3.72849	2.805946	2.864871	4.191718	3.78262	3.517753	NaN	3.560845	3.350734	3.847686	3.924451	2.577617	2.45801	NaN	3.301852	3.564216
XM_146647.1	1.814232	1.777583	1.899507	2.031924	NaN	1.744406	1.356942	2.454586	0.533448	2.159386	NaN	1.661787	2.01609	2.262762	NaN	2.702719	1.586023	1.23101	1.532884	1.773936	1.658047	1.838052	2.571889	2.369137	2.018898	2.494009	1.428084	1.887957	1.585161	0.93649	1.143176	1.679711	NaN	1.168348	1.742086	2.151582	1.595452	1.81412	2.156573	NaN	1.182619	0.929602	1.765505	1.992821	1.220764	1.437769	NaN	2.012128	2.797204
XM_143322.1	0.382643	-0.006897	0.597964	1.374831	NaN	-0.323409	0.11119	0.561198	-0.84066	-0.309441	NaN	0.826176	0.091348	0.303516	NaN	-0.722755	0.938643	0.798466	0.263976	-0.421759	0.347181	-0.002255	0.20944	0.087451	0.469541	0.552594	0.164205	0.326789	0.384191	-0.138265	0.432585	1.351309	NaN	0.504515	1.625103	0.577498	0.143286	0.267049	0.122256	NaN	0.126526	0.271224	0.241844	-0.022645	-0.439598	0.674101	NaN	-0.384653	0.451515
XM_159374.1	3.897434	3.646032	3.405419	2.926995	NaN	4.054687	3.594851	3.339023	3.455869	3.860571	NaN	2.129557	3.372637	3.105941	NaN	4.361537	3.978045	3.449655	4.390212	4.082093	3.520832	3.174943	3.805403	3.39813	3.21413	3.23366	2.662265	3.13717	3.359676	2.539524	NaN	1.590387	NaN	2.232603	2.274122	NaN	3.985656	3.890794	3.492763	NaN	3.40952	3.321112	3.919959	3.786943	3.315235	2.900734	NaN	3.78029	3.601801
XM_156475.1	4.032636	3.765722	3.920007	3.183436	NaN	4.145506	3.664156	3.16205	4.161733	4.586672	NaN	3.080217	3.805456	3.474479	NaN	4.781062	4.578552	4.083219	4.669086	4.554654	4.449124	4.137391	4.966302	4.643151	4.041938	4.337302	3.691128	3.028592	3.380514	3.5229	4.091527	3.343743	NaN	3.519334	3.515176	4.093182	4.634019	4.261761	4.575335	NaN	3.777059	3.413716	4.220309	4.278598	4.293636	3.666826	NaN	4.377167	4.069875
XM_163607.1	-0.19938	-0.534314	0.272725	-0.164022	NaN	0.0903	-0.032884	1.456174	-0.3043	0.205109	NaN	-0.914904	-0.216609	1.067552	NaN	-1.020348	0.223489	0.841939	-0.613534	-0.170056	0.151584	-0.297797	0.922856	0.843796	0.880642	1.098429	0.353583	0.344552	0.299482	0.646803	-0.139267	0.294772	NaN	1.030767	0.353795	-0.518224	0.69367	0.750162	-0.133815	NaN	-0.285079	-0.497275	-0.378694	-1.053857	-0.470008	0.562732	NaN	-0.439075	0.173259
XM_128096.1	3.755473	3.717774	4.17634	3.358149	NaN	3.687066	3.774958	2.126927	5.04019	4.072923	NaN	3.496183	4.036313	4.259319	NaN	4.370598	9.721699	8.615719	4.354588	3.968527	4.478953	4.068198	4.631211	4.202693	4.134806	4.177705	3.490337	3.06396	3.848018	4.424547	3.768666	2.794687	NaN	2.99437	4.146867	4.058683	4.17921	4.071296	4.537188	NaN	4.364512	4.09402	4.599582	3.935407	4.387636	4.104464	NaN	4.323787	7.610715
XM_160690.1	-0.063832	-0.797333	0.022276	-0.208159	NaN	-0.035282	2.861834	1.336508	-1.078206	-0.651955	NaN	0.51993	-2.153625	-1.645137	NaN	-0.777773	1.773299	0.610875	0.430454	-0.413608	0.085382	0.260269	-0.143186	0.288625	0.264661	0.915617	-1.843214	-1.540334	-1.705257	-1.920777	-0.160723	-0.46888	NaN	0.324374	0.130805	-0.045963	-0.169675	-0.04099	0.165421	NaN	0.380007	0.306107	-0.685436	-0.979928	0.167785	0.327982	NaN	-0.339312	0.549584
XM_124741.1	-0.185612	-0.786455	0.49595	0.280187	NaN	-0.236266	-0.442746	-1.483204	0.437078	-0.065384	NaN	-0.366717	-0.818713	0.990439	NaN	-0.479198	1.610293	0.998737	1.056844	0.732053	0.895757	0.658834	-0.116138	0.535123	1.191688	1.09042	0.468081	0.282104	-0.256028	0.373145	0.750297	0.085825	NaN	1.142175	-0.327021	0.318821	2.34995	2.179269	0.152364	NaN	0.510807	0.85791	1.139919	0.775609	0.171918	-0.362366	NaN	-0.212338	1.040118
XM_127745.1	0.910212	0.545088	0.063064	1.202047	NaN	0.79506	0.781957	1.971561	3.89475	3.052133	NaN	0.515632	-0.3221	1.147065	NaN	3.559054	-0.153601	0.101902	3.743779	3.460554	0.081366	0.340906	1.427473	1.512535	2.532701	2.747601	-0.017805	0.716381	0.916031	-0.0109	2.529193	2.551599	NaN	2.217829	1.65237	1.171931	2.576616	2.888286	2.201186	NaN	0.428637	0.51449	3.821694	3.691444	-0.15022	0.381314	NaN	1.322705	1.294171
XM_145462.1	1.486389	1.287761	1.620486	1.939496	NaN	1.308275	-0.177369	0.471077	-0.244897	0.406076	NaN	0.77069	2.670593	2.249292	NaN	1.360982	1.238072	1.810512	0.787001	0.08397	1.620336	1.36666	1.123591	1.007605	0.948307	1.068043	2.054233	1.806227	1.951186	2.332792	1.03478	0.514409	NaN	0.844909	0.707277	1.392897	0.895046	1.310594	1.519044	NaN	1.083268	0.816231	1.5137	1.42772	0.496994	1.65766	NaN	0.740518	1.622364
XM_154079.1	1.454104	1.356413	1.555332	1.692935	NaN	1.298158	0.439642	0.345507	-0.366851	0.729173	NaN	1.008288	1.082149	1.657766	NaN	0.930049	2.255007	2.705129	1.019776	0.239524	1.627378	1.586758	1.136474	0.908865	1.052563	1.023755	0.654269	0.974214	0.761333	0.425503	NaN	-0.362667	NaN	0.817487	0.002338	1.742464	1.224172	0.720377	0.418247	NaN	1.223217	1.358921	1.39589	1.796158	1.001582	1.292493	NaN	0.618415	3.341598
XM_123083.1	5.272899	4.994945	6.355532	5.915493	NaN	4.023317	3.527765	2.919774	3.534086	3.385571	NaN	5.994234	3.422058	3.407119	NaN	2.995907	4.634002	4.420338	2.673171	2.895602	4.104519	3.995536	3.991566	4.083593	3.411172	3.746414	3.068182	2.896695	3.396551	3.403766	4.049287	3.856673	NaN	3.57367	3.931851	3.808625	3.685315	3.786238	3.67767	NaN	5.632671	5.189076	3.902133	3.708968	5.97363	5.810588	NaN	3.72125	4.19947
XM_146677.1	0.243236	0.084338	0.886099	1.194232	NaN	1.166465	1.06428	1.3199	-0.880961	NaN	NaN	2.016544	1.020631	0.91635	NaN	0.071091	-0.566341	0.595047	0.083949	-0.167498	0.118801	0.482633	-0.500374	0.349111	1.238167	0.524411	0.335001	0.59046	0.746266	0.591816	0.221135	0.591376	NaN	1.06014	-0.400995	0.348855	0.338247	0.251577	0.079442	NaN	0.399484	0.518698	0.325415	0.656847	0.173078	0.686336	NaN	-0.37175	-0.16512
XM_136549.1	0.497855	0.387914	0.74751	1.172347	NaN	0.983458	1.300282	-0.300676	0.239521	0.022149	NaN	1.636758	0.910714	1.362247	NaN	0.121973	0.056586	NaN	-0.07694	-0.519936	0.458358	0.440887	0.728168	0.075968	0.783212	0.430027	0.94629	0.701279	0.837357	1.449259	0.212978	0.465615	NaN	0.629627	-0.171897	0.178658	1.156611	1.030513	0.095112	NaN	0.488874	0.535481	0.507069	0.637494	0.745189	1.018919	NaN	-0.622907	0.225886
XM_154790.1	0.03639	0.023896	0.358354	0.892774	NaN	0.283169	-0.343065	1.548231	-0.335695	0.316872	NaN	1.729406	-1.294168	-0.443497	NaN	0.015662	0.768431	1.618982	0.219404	-0.37544	0.35364	0.412207	0.40332	0.376509	0.324149	0.339384	-0.013531	0.190393	-0.575092	0.341858	-0.123579	-0.190606	NaN	0.945381	0.302478	-0.116195	0.933771	0.330343	-0.091847	NaN	0.267972	0.405891	0.551805	0.723954	-0.19002	0.481538	NaN	-0.840569	1.294778
XM_136986.1	6.447943	6.089307	7.035041	6.091637	NaN	5.463254	5.910163	5.12837	7.143465	6.938556	NaN	6.624657	5.750071	5.323494	NaN	6.150271	7.428978	6.571905	7.11597	6.737066	6.512371	6.406468	7.776199	7.43254	7.016374	6.884982	6.824861	6.933639	6.327042	5.557433	6.531825	6.650523	NaN	7.665911	6.132589	5.327126	7.100618	6.57123	6.353068	NaN	NaN	6.208316	6.565358	6.330855	7.84228	7.414806	NaN	6.40429	6.819462
XM_140167.1	5.129987	4.869046	4.736026	4.447067	NaN	4.624338	3.567142	3.254371	5.14289	4.215469	NaN	4.33046	3.591047	3.428654	NaN	4.789251	5.218944	4.677471	5.007862	4.954883	4.193132	4.394945	5.487339	4.955473	4.887977	4.914109	4.99649	5.43413	4.694387	3.89569	4.461185	4.590113	NaN	5.084199	4.801444	4.782648	4.935955	4.644508	4.574582	NaN	5.686782	5.585356	5.383522	5.278731	5.251042	5.034105	NaN	4.416707	4.918292
XM_143940.1	0.474804	0.446268	0.41468	0.226264	NaN	0.878444	-0.905525	NaN	-0.048902	0.418886	NaN	0.246217	-0.011175	-0.898757	NaN	-0.490686	0.251364	0.210958	-0.232433	-0.455725	0.318907	-0.208887	0.058168	0.625911	0.131103	0.380764	-0.353003	0.233564	0.47736	-0.604978	-0.047661	-0.440996	NaN	0.505043	0.378145	-0.079125	0.986821	1.186518	-0.053367	NaN	0.455194	0.746645	0.382503	0.478248	0.360949	1.328012	NaN	-0.632291	0.114737
XM_143780.1	0.587221	0.609215	0.285265	0.631764	NaN	-0.038644	-0.900612	-0.945674	-0.346046	0.968303	NaN	0.250106	1.325253	1.630051	NaN	-0.053842	-0.857263	-0.083014	-0.614041	-0.044079	0.008547	0.127817	0.203689	0.09771	-0.219685	0.171602	0.816293	0.776167	1.027449	0.64492	0.043741	-0.667557	NaN	0.93852	0.454573	-0.024463	0.443549	0.293211	0.164413	NaN	-0.211292	-0.312843	0.134426	0.075189	0.003714	0.721174	NaN	-0.453791	0.173919
XM_161952.1	2.16158	2.339177	2.236148	1.834114	NaN	1.214577	1.59599	1.872898	2.915882	2.256117	NaN	1.23913	2.777077	2.562701	NaN	2.52917	1.713636	1.497363	3.192358	3.063548	2.267729	1.964872	2.433069	2.475749	3.466478	3.969582	2.971974	2.614337	3.407952	3.680596	3.674945	3.427134	NaN	3.026422	1.80033	2.405812	2.666255	2.429491	1.35674	NaN	1.883609	1.65562	2.994484	2.993453	1.776325	1.632073	NaN	1.276548	1.924615
XM_140034.1	0.411981	0.796869	0.248105	1.295871	NaN	0.089201	0.898746	0.645981	-0.255958	0.774229	NaN	1.07935	0.526862	0.786831	NaN	0.25821	-0.281002	-0.03228	0.440016	-0.216305	0.113659	0.698371	0.240773	-0.09771	0.607206	-0.201245	0.442621	0.087806	0.445356	0.185934	0.030788	-0.092666	NaN	1.068114	0.767134	0.148476	1.019245	0.027672	-0.000111	NaN	0.703916	0.464337	0.407724	0.01045	-0.397574	0.394672	NaN	-0.040646	0.591669
XM_146631.1	-0.056761	-0.147373	-0.038021	1.125701	NaN	0.081214	0.13365	0.25167	-0.27806	0.961552	NaN	1.354903	0.743182	-0.049226	NaN	0.535304	-0.271726	0.410069	-0.415896	-0.306047	0.027162	0.212378	-0.389164	0.273429	0.123298	0.272184	0.527362	0.58797	0.377765	-0.170497	-0.387075	0.332535	NaN	0.803398	0.38932	-0.57778	-0.319835	0.03171	0.419591	NaN	0.260242	0.054571	-0.230604	-0.248546	-0.136434	0.381744	NaN	0.018133	-0.004865
XM_144592.1	6.457499	6.171771	6.362344	5.919494	NaN	6.568348	6.42606	6.305264	5.947965	5.792703	NaN	5.717595	5.083253	5.198851	NaN	4.867701	7.49601	6.937917	5.276078	5.442491	6.907446	6.836166	7.668891	7.385922	7.354398	7.096989	6.900423	6.915437	7.176296	6.382132	6.973375	7.222453	NaN	7.578377	6.244026	5.780648	5.912895	5.614256	6.476145	NaN	5.9906	5.545544	4.873045	5.153887	6.759147	6.67334	NaN	6.512776	7.176569
XM_130339.1	4.05514	3.808001	4.292103	3.702579	NaN	4.273787	5.298259	4.74246	6.128508	5.779532	NaN	3.435755	4.373786	3.964689	NaN	5.523627	4.984543	4.658735	6.58375	6.263838	4.365101	4.318319	4.397405	4.370755	3.664743	4.16417	3.586745	3.8548	3.940783	3.662554	4.266096	4.057316	NaN	4.301695	3.556683	3.631257	4.671528	4.810199	4.693139	NaN	4.484752	4.260667	5.030435	5.060322	3.994438	3.595041	NaN	5.076222	4.546033
XM_131872.1	4.52879	4.23864	4.786741	4.205689	NaN	3.268796	2.670298	2.270195	1.379482	1.30759	NaN	4.066489	2.40965	2.080247	NaN	1.371047	3.762516	3.228881	0.844618	0.881319	2.243046	2.113028	1.650096	1.699315	1.999349	1.972911	1.487309	1.657483	1.835445	1.795683	2.200998	2.231887	NaN	2.054059	3.719825	3.524599	2.402859	2.284708	3.275816	NaN	2.35127	2.307164	0.999783	1.009802	5.007211	4.676452	NaN	3.418874	3.122801
XM_147659.1	0.096425	0.085144	0.517948	0.794625	NaN	0.029768	1.432107	0.327269	-0.231341	-0.398161	NaN	0.965094	1.751326	1.610466	NaN	-0.494011	0.202362	-0.248232	-0.086783	-0.281033	0.514718	-0.032002	0.243668	-0.066048	-0.205231	0.319178	0.289168	0.760238	1.095028	0.372588	0.200427	-0.044213	NaN	0.701111	-0.479616	-0.070609	0.465137	0.474214	-0.037735	NaN	0.030907	0.166843	-0.008479	-0.378115	-0.045189	0.585776	NaN	-0.706114	0.405259
XM_138603.1	3.608254	3.361961	3.601603	2.658589	NaN	3.014408	2.638906	2.041568	3.997712	3.262995	NaN	2.764263	3.200045	3.076658	NaN	3.975488	3.825613	3.541611	4.31749	4.215641	3.521659	3.383612	2.924868	2.744502	2.75688	2.56431	3.096845	3.344633	3.308608	3.154074	2.662787	1.888936	NaN	1.794766	3.114993	3.021549	3.61937	3.083446	3.335939	NaN	3.418413	3.582015	3.689073	3.767094	2.005214	1.868112	NaN	3.88398	3.60117
XM_131870.1	3.677942	3.380823	4.438006	3.796898	NaN	3.513703	1.071884	2.21212	4.874678	4.734672	NaN	3.269611	2.240609	2.329422	NaN	4.344068	4.150845	3.327982	4.828827	4.941454	4.181461	4.32723	3.729065	3.251496	3.982068	4.182984	3.050202	3.138715	4.192488	3.858075	3.780777	3.47325	NaN	3.087715	4.164021	4.302553	3.600393	3.205408	3.411955	NaN	4.786304	4.508967	4.392921	4.458167	4.045403	3.77803	NaN	3.162076	3.776939
XM_135748.1	0.526116	0.01252	0.032461	0.261463	NaN	0.005872	0.755026	1.4395	-0.319022	-0.089404	NaN	0.560646	2.122882	1.673563	NaN	-0.006131	-0.266404	0.390921	-0.007049	-0.081819	0.26809	0.288188	0.341213	0.386326	1.134617	0.973273	1.646117	2.005904	1.303527	1.445772	0.502523	0.383788	NaN	1.122265	1.234823	1.123028	1.195379	0.542107	0.140068	NaN	0.125824	0.244102	0.10073	0.474369	0.68024	0.423016	NaN	0.032256	0.105376
XM_153922.1	0.413477	0.321466	0.379647	0.38971	NaN	0.836466	0.912326	0.431119	-0.095545	0.06567	NaN	-0.255134	2.06529	2.259091	NaN	-0.581546	-0.728599	0.078673	0.140651	-0.08309	0.228022	0.284654	0.933113	0.525711	0.177634	0.67149	0.848491	1.645356	1.575726	1.116029	0.632715	0.049954	NaN	1.615823	0.577247	0.567513	0.632581	0.684624	0.196381	NaN	-0.112018	0.535367	0.231491	0.622121	-0.512367	-0.249168	NaN	0.238076	0.272837
XM_140713.1	4.866601	4.776564	4.711421	4.509454	NaN	4.690943	4.476153	4.523654	4.849488	4.135017	NaN	4.281034	4.330882	4.527348	NaN	4.167035	5.180091	5.086911	3.872701	4.181587	5.205915	5.124747	6.608795	6.327421	5.498371	5.773659	4.7947	4.749326	5.644957	5.281477	6.342797	6.254042	NaN	6.449731	4.615638	4.973734	4.404715	4.554549	5.160768	NaN	4.288278	4.003113	4.057581	4.663546	4.71074	4.570805	NaN	5.2192	5.144443
XM_126049.1	0.907408	0.953396	-0.042279	-0.913895	NaN	0.059312	1.504682	1.153999	0.0869	0.04755	NaN	0.432963	-1.830979	-1.498771	NaN	0.084275	1.780537	0.913278	-0.157722	-0.250684	-0.178514	0.459847	0.561734	0.679135	-0.322297	NaN	-0.882035	-0.660414	-0.574537	-0.696048	0.670261	1.051903	NaN	1.583418	0.981291	0.341986	1.116935	0.191475	0.677695	NaN	-0.155286	NaN	0.063257	0.336609	0.865716	-0.182882	NaN	-0.0442	1.2376
XM_154105.1	0.338233	0.399877	0.139738	0.040983	NaN	0.10244	-0.160747	1.612637	-0.021051	-0.192328	NaN	-1.048705	1.511533	1.794226	NaN	1.105798	0.296101	0.878306	-0.178698	-0.18773	0.488179	1.074969	0.732047	0.619922	0.544417	0.737887	0.907865	0.88255	0.926947	1.066968	0.61488	0.273611	NaN	1.003912	1.121886	1.315766	1.557637	0.258769	0.513524	NaN	0.041774	0.629909	0.283394	1.10397	5.012125	NaN	NaN	0.17652	-0.412591
XM_150265.1	5.14666	5.067873	4.138567	3.748949	NaN	4.593831	4.108099	3.218642	4.308173	4.089819	NaN	3.283325	4.677438	4.298409	NaN	4.665355	4.431187	4.421983	4.84755	4.536241	4.893943	4.528709	4.564509	4.316838	4.080586	4.122032	2.587212	NaN	NaN	2.74795	4.469815	3.148625	NaN	3.233795	4.227694	5.160445	4.463043	4.390854	3.932343	NaN	4.75983	4.715578	5.015656	5.016173	4.547956	3.992529	NaN	4.128187	3.980914
XM_145806.1	-0.004276	-0.154887	-0.216115	-1.184043	NaN	-0.028834	0.955691	NaN	0.483722	-0.758119	NaN	0.352321	-2.042725	-2.056262	NaN	0.699841	0.488203	0.784698	0.099367	-0.275226	-0.311756	0.018205	0.148172	0.659894	1.363764	0.586713	-0.719066	-0.417485	-0.751004	-0.937753	0.136893	0.262047	NaN	1.707759	0.526919	0.360985	1.203189	0.594954	0.493657	NaN	0.185303	0.875971	0.102793	0.271437	1.155108	0.820028	NaN	-0.312032	0.28476
XM_139761.1	0.297296	0.156406	-0.132569	1.185731	NaN	0.511221	0.577586	1.404043	1.144268	1.622882	NaN	2.002549	-1.780943	-1.6196	NaN	1.252908	-0.168799	0.217753	0.547489	0.345945	-0.250215	0.766602	0.17281	0.457073	0.97095	0.801749	-0.815523	0.195543	-0.302388	-1.044693	0.343964	0.628484	NaN	1.249628	1.041245	0.341656	0.55834	-0.036341	0.663519	NaN	0.47	0.80432	0.142812	1.07809	-1.088301	NaN	NaN	-0.130072	1.18253
XM_147557.1	1.204866	1.269319	1.972116	2.140791	NaN	1.62269	1.024988	1.284529	1.268348	1.622856	NaN	5.006487	1.57312	2.088398	NaN	0.968705	1.152047	1.330375	1.006967	1.331138	1.38723	1.367735	1.589716	1.512034	1.898881	1.794726	0.152138	1.072309	0.372698	0.176945	1.750932	0.751695	NaN	1.489652	1.678439	2.005455	1.58516	1.448834	0.813189	NaN	2.040789	1.625253	1.927948	2.181633	1.395638	1.391806	NaN	0.554437	1.112329
XM_132914.1	3.861695	3.717388	3.196488	2.866603	NaN	2.671998	1.78739	2.078935	3.660683	3.331268	NaN	6.8621	1.900462	2.214683	NaN	3.448597	3.08457	2.860811	3.831274	3.816052	1.885094	2.00746	1.543747	1.27704	1.734085	1.975359	2.109462	2.439816	2.416049	2.27259	1.648151	1.541726	NaN	1.689607	2.993702	3.104242	3.298979	3.226014	2.720964	NaN	2.617063	2.596056	4.12289	4.128347	3.26809	3.346379	NaN	2.083077	2.887863
XM_136980.1	1.254217	0.641994	0.653354	0.768047	NaN	1.380335	-0.253483	1.593086	1.088879	0.915905	NaN	2.924995	2.366131	2.210668	NaN	1.298687	1.012544	1.432234	0.981059	1.136712	0.553902	0.900435	1.134629	1.136892	1.796414	1.483641	1.467934	1.880122	2.158798	2.068372	0.540887	0.729959	NaN	1.485604	1.130498	0.612871	1.448189	1.484734	0.925153	NaN	0.641834	0.955061	0.679729	0.601745	0.954877	1.920099	NaN	0.963783	0.218425
XM_137927.1	5.758984	5.567163	5.874484	5.507816	NaN	5.621873	5.641917	5.355469	5.674873	5.00426	NaN	4.874752	4.962537	4.899745	NaN	4.926328	5.873625	5.646868	5.057969	5.384649	6.092651	6.008478	7.106058	6.983909	6.378386	6.352997	5.466876	5.686952	6.61983	5.894837	7.122866	6.943667	NaN	7.234944	5.572036	5.390686	5.201963	5.232469	5.990572	NaN	5.421335	5.00203	5.367663	5.493401	5.616279	5.509873	NaN	6.219921	6.264277
XM_135709.1	1.711704	1.528105	0.788441	1.257902	NaN	4.82343	2.170545	1.994056	0.536438	0.614305	NaN	1.727922	-0.17104	1.453802	NaN	0.352118	2.087919	2.358751	0.545815	0.147957	0.158376	0.023547	0.131347	0.466658	1.47133	1.019445	-0.543386	0.282515	0.071661	-0.796037	0.276504	0.671794	NaN	1.242082	0.911872	0.176594	0.675943	0.136141	1.393996	NaN	0.609274	0.981733	0.271107	0.433656	0.573932	1.382529	NaN	1.591696	2.051552
XM_134134.1	3.519131	3.407626	3.171738	2.841806	NaN	2.414425	2.558184	2.063999	4.933724	4.018243	NaN	2.659025	3.29898	3.325021	NaN	3.284493	3.431691	2.963589	3.468023	3.734113	3.791773	3.58529	3.73783	3.693547	3.154967	3.45051	2.282086	2.693665	2.916577	2.397299	3.81722	3.659783	NaN	3.712158	3.509793	3.951563	2.474946	2.400581	2.599028	NaN	3.228027	3.459774	4.518521	4.758502	2.089993	2.09971	NaN	2.921194	3.612122
XM_143296.1	2.013995	2.01728	1.935695	1.396933	NaN	2.27095	2.601577	1.620735	1.822351	3.280985	NaN	0.962395	2.408179	1.836614	NaN	4.979488	1.820814	2.068686	4.926567	5.025335	2.638384	2.08665	2.255782	2.217585	3.171755	3.331162	1.379963	2.361106	2.752933	1.850995	2.094534	1.613786	NaN	1.508171	1.405514	2.04374	2.7883	2.988749	1.800792	NaN	2.183705	2.182486	1.934771	2.244228	0.942338	1.619398	NaN	1.51316	1.51002
XM_132478.1	3.976909	3.770337	4.787276	4.297294	NaN	6.2869	7.204503	6.523661	4.874808	4.780909	NaN	3.741422	4.499779	4.149083	NaN	4.588429	4.100867	3.361948	4.870947	4.746968	4.470839	4.311103	4.663058	4.396489	4.998639	4.802754	3.517671	3.816657	4.687858	4.436521	5.122456	5.081681	NaN	4.681714	4.156063	3.934083	3.925954	4.033495	5.421377	NaN	5.443381	5.106195	4.19193	4.130711	4.043681	3.289311	NaN	5.320301	3.418988
XM_127482.1	4.096675	4.021396	2.502589	1.963404	NaN	2.179958	3.080282	1.445239	3.073437	2.133332	NaN	0.781344	2.573086	2.266646	NaN	1.375503	3.118902	2.936685	3.065505	3.010669	2.652652	2.440454	2.135338	2.034826	2.609894	2.43719	2.032021	2.52928	2.734173	2.456415	2.334015	2.365066	NaN	2.702291	2.561491	2.535181	2.163251	2.603088	3.256592	NaN	2.321281	2.142537	3.696438	3.644395	1.358689	1.732138	NaN	3.656319	3.256824
XM_157938.1	-0.313545	-0.916044	-0.71749	-1.510895	NaN	-0.156185	0.675789	-0.869889	0.043999	1.048177	NaN	-0.859109	-1.775447	-1.275401	NaN	-0.703788	1.073687	0.719097	0.204227	-0.38934	-0.716827	-0.082824	0.21411	0.44089	1.252021	0.256333	-0.815888	-0.682718	-0.741916	-1.237527	-0.210008	0.876779	NaN	0.992326	0.858839	-0.500085	-0.450886	0.387719	0.212617	NaN	0.062367	0.074154	-0.261429	-0.297495	-0.431166	-0.132559	NaN	-0.319653	-0.441181
XM_153908.1	1.043141	0.921648	0.910248	0.987507	NaN	0.236414	0.069858	-1.33666	0.123569	0.210985	NaN	-0.53017	-1.072185	-0.13246	NaN	-0.013311	1.385859	1.0392	0.345584	0.186232	0.248471	0.346325	0.353294	1.113366	0.948424	0.408464	-0.238535	0.418754	0.739688	-0.222599	0.603768	0.755409	NaN	1.264413	0.347661	0.473056	0.696241	0.759779	0.253907	NaN	0.945782	0.466891	0.923428	0.803685	-0.083281	0.668839	NaN	0.015429	0.475167
XM_150576.1	0.446978	0.176865	0.731662	-0.473934	NaN	1.810008	1.587267	1.325976	1.548877	0.811066	NaN	0.662917	2.073517	1.493801	NaN	1.384873	1.16081	0.548124	1.724402	1.683732	0.256096	-0.213574	1.494353	1.380901	1.276595	1.48919	0.765618	1.514351	1.677748	1.048971	NaN	0.34034	NaN	1.225366	0.679963	NaN	1.275354	1.568769	0.984814	NaN	1.099575	0.918612	0.706908	0.150129	0.825595	1.438709	NaN	1.332346	0.090331
XM_132635.1	6.136182	6.051097	6.323507	5.522878	NaN	3.310309	3.204404	2.517396	3.86403	4.071774	NaN	5.485425	2.832193	2.345474	NaN	4.552745	6.265988	5.479981	4.027547	4.07897	3.898871	3.777388	3.678764	3.433743	3.495903	3.292678	3.425345	3.550675	3.398656	3.246985	4.003844	2.91167	NaN	2.856895	4.437205	4.548208	3.917099	3.856168	4.135557	NaN	4.692736	4.407464	3.878492	3.785589	5.954243	5.621554	NaN	3.969541	5.692321
XM_155204.1	0.470987	0.584471	-0.014375	0.2909	NaN	-0.016139	1.236376	1.134687	-0.481869	1.02537	NaN	0.659228	-1.261913	-0.031641	NaN	0.763465	1.0735	0.333117	-0.015334	-0.021468	0.007059	1.217141	1.015553	1.003381	0.981897	1.043002	0.412683	0.01612	-0.523773	0.308584	0.370305	0.012372	NaN	0.738458	1.010377	0.113191	0.359244	0.02832	0.265866	NaN	0.763656	0.588804	0.831022	0.70458	-0.063065	-0.326286	NaN	0.165043	0.181728
XM_150336.1	5.372399	5.321095	4.712578	4.752926	NaN	5.935467	4.573311	4.582221	5.228764	5.243462	NaN	4.243901	3.314549	3.660845	NaN	5.41543	7.070671	5.844185	5.399057	5.728798	5.362637	5.355294	6.93878	6.378324	6.664827	6.709173	5.324671	5.496838	5.305038	4.702109	4.589354	4.818192	NaN	4.698911	4.214797	4.415321	5.744343	5.610434	4.753126	NaN	4.812737	4.743851	5.251222	5.216557	4.935463	4.953156	NaN	5.194283	5.727591
XM_142996.1	1.631819	2.11306	1.152098	1.201419	NaN	0.975982	1.654906	0.550174	1.650518	0.136949	NaN	1.002944	1.123717	0.541079	NaN	1.434725	2.137291	1.814578	1.140581	1.692804	1.237771	0.905249	1.629669	1.638324	1.69663	1.828636	1.654233	1.313695	1.018726	1.547831	0.960773	1.176368	NaN	1.968925	1.853768	1.063379	1.967484	1.379593	0.836464	NaN	1.286301	1.976156	1.579835	1.856982	0.561874	1.090017	NaN	1.68031	1.697401
XM_134161.1	4.057129	4.129214	4.268115	3.729138	NaN	4.580639	4.945033	4.07786	4.164254	4.177242	NaN	3.293775	3.433168	2.959039	NaN	5.147282	5.080801	4.601159	4.795285	4.740183	4.431958	4.066392	6.085563	5.786721	5.492369	5.535626	3.92542	4.023436	4.122122	3.979768	5.809414	5.765419	NaN	5.657009	4.247614	3.667451	4.27262	4.218536	5.079452	NaN	3.951799	3.646161	3.906823	3.592672	4.124173	3.852156	NaN	4.843003	4.535893
XM_158163.1	-0.04613	-0.348276	-0.517603	-1.082272	NaN	-0.499139	0.414799	0.546153	-0.103695	0.721056	NaN	-0.170058	-0.555888	1.282919	NaN	1.11938	1.299342	0.748675	0.537414	0.383351	0.130419	-0.811133	1.009532	0.954878	1.254832	1.174113	-0.442598	0.1753	-0.638592	-0.73028	0.21293	0.030108	NaN	0.983475	1.247188	-0.23422	2.054217	NaN	0.22534	NaN	0.477695	0.122239	-0.36001	-0.959421	0.518807	-0.159111	NaN	0.74453	-0.221481
XM_139745.1	5.213596	5.197382	4.416273	3.91428	NaN	6.27051	6.66682	5.821031	4.502913	3.684075	NaN	4.028948	4.201174	4.446524	NaN	4.094643	6.446493	5.603859	3.847685	4.38314	4.799408	4.724932	6.934361	6.235896	6.115396	5.819771	6.299109	6.146995	5.659362	5.554912	6.105763	6.247337	NaN	6.851924	5.040878	4.748058	5.274133	4.910127	5.384604	NaN	4.298094	4.239005	3.904668	3.906138	8.187017	7.781435	NaN	6.038893	5.363595
XM_131424.1	4.204754	4.278744	4.042698	3.531573	NaN	3.286032	3.23068	2.892468	5.207209	4.901484	NaN	3.306283	-0.30271	NaN	NaN	5.090045	4.865021	3.868019	4.723589	4.634352	3.6765	3.493639	5.032249	4.257278	4.642292	4.130687	1.948024	1.603513	3.493976	3.302403	3.983735	3.862727	NaN	2.876964	3.42356	3.589374	4.328173	4.249565	4.688797	NaN	4.197995	4.095007	4.675704	4.131151	3.620412	3.511228	NaN	3.661671	4.610244
XM_124058.1	6.347715	6.2382	7.278154	6.142794	NaN	5.728212	6.776717	5.385007	7.486352	7.231312	NaN	6.824708	5.764736	5.727271	NaN	6.600346	7.465954	6.784286	7.666636	7.572359	6.615083	6.282065	7.947426	7.720819	7.496734	7.137614	7.186524	7.002995	6.35755	5.966859	6.648786	6.713703	NaN	7.819609	6.230477	5.182193	7.401845	7.128791	6.571499	NaN	NaN	6.251242	6.662631	6.244774	8.052483	7.674673	NaN	6.577631	6.895497
XM_158207.1	-0.194867	-0.474298	-0.573003	-0.435848	NaN	0.037245	0.315752	0.032529	0.74407	1.794158	NaN	0.893937	0.236153	0.79038	NaN	1.023716	0.356031	0.57619	0.64906	0.966638	-0.242778	-0.505182	0.733279	0.451777	1.202787	0.569977	-0.000197	NaN	0.824375	0.238017	0.083263	-0.055516	NaN	1.234557	0.798281	-0.357193	1.849724	0.677504	-0.278247	NaN	-0.106553	NaN	-0.097437	0.052935	0.441905	0.555595	NaN	0.413069	0.007657
XM_157174.1	1.99297	1.849263	1.834772	1.273227	NaN	1.181674	2.018439	2.176884	1.052599	1.716678	NaN	1.037758	2.279976	2.603038	NaN	1.292464	2.150102	1.649769	1.988412	0.917778	2.151841	1.766612	1.691832	1.520515	1.699344	1.651022	1.759605	1.246029	1.659794	1.875221	1.993587	1.106285	NaN	0.955864	2.023644	1.690411	2.391344	1.648389	0.669999	NaN	2.103944	2.109673	2.372156	1.83177	1.3284	1.270104	NaN	1.0605	2.126801
XM_134319.1	4.08772	4.103765	3.509418	2.708008	NaN	3.28258	3.941735	2.46939	6.775251	6.386338	NaN	3.100038	3.609442	3.824085	NaN	5.833073	4.862777	4.220724	7.15144	6.769288	4.838494	4.605076	7.043224	7.033631	8.170194	7.584834	4.351056	4.254784	5.60274	5.603966	7.575538	7.434392	NaN	5.875954	4.076705	3.367628	5.140866	5.181257	3.321724	NaN	3.771639	3.283724	6.973307	6.718516	3.459243	3.443162	NaN	2.751413	4.223029
XM_130420.1	2.37933	2.449989	2.468178	2.157047	NaN	2.461824	2.900125	1.794588	2.959521	1.890855	NaN	1.774624	4.081041	4.058136	NaN	2.080506	2.920097	2.599931	2.650924	2.220096	2.567073	2.217622	3.319513	3.369578	2.738789	2.745597	4.586149	3.837012	4.03584	4.71732	2.790969	2.545878	NaN	3.517443	2.136666	1.932686	2.445993	2.586792	2.117077	NaN	2.134302	1.616089	2.613473	2.558965	2.547906	2.410314	NaN	2.130014	2.516139
XM_124059.1	6.44128	6.197257	7.318362	6.16725	NaN	5.593096	6.668423	5.29079	7.449847	7.211841	NaN	6.836736	5.838713	5.821073	NaN	6.59065	7.466073	6.771283	7.718258	7.520028	6.602759	6.383656	7.951708	7.700455	7.49142	7.062997	7.182119	7.000873	6.352066	5.956225	6.745967	6.771511	NaN	7.770461	6.185034	5.17314	7.454745	7.375308	6.599905	NaN	NaN	6.30005	6.740886	6.306222	8.049434	7.60753	NaN	6.525903	6.735628
XM_145721.1	2.747347	2.8792	2.22799	1.777757	NaN	2.544343	1.30806	1.475592	1.714629	2.181096	NaN	1.505871	1.671508	2.070616	NaN	2.363599	2.870984	2.467636	2.022801	2.245507	4.199174	4.180437	2.04515	1.9098	2.104416	1.931866	2.235162	2.783037	2.618594	2.17428	2.321096	1.286732	NaN	1.294038	1.859082	2.6364	2.569454	2.607332	1.757376	NaN	1.932415	2.190421	2.189923	2.030139	1.634016	1.68823	NaN	2.335709	1.854367
XM_127215.1	8.443391	7.926536	7.935879	7.548462	NaN	8.391417	7.853627	7.695693	7.981769	7.186462	NaN	7.159839	7.128455	7.064084	NaN	7.191562	9.632292	8.36877	7.501937	8.339492	8.471179	7.976761	9.578101	8.822517	9.326963	8.627785	9.109019	8.079932	8.521931	8.295304	8.346644	8.273859	NaN	8.523935	7.943373	6.745942	8.631396	8.170746	8.329761	NaN	7.256288	7.139323	7.000261	6.891568	8.586859	8.499764	NaN	8.530105	8.139041
XM_142780.1	4.227903	4.23363	4.662762	4.03278	NaN	3.937438	4.343064	3.325697	6.13579	5.301951	NaN	3.569429	3.448082	3.425328	NaN	6.145305	5.805911	5.343713	5.635535	5.53877	3.975661	3.880318	5.320991	5.207759	5.584838	5.231072	4.611454	4.672994	4.663863	4.666429	5.113628	4.841251	NaN	4.81767	4.873465	4.589875	5.58186	5.158389	5.096966	NaN	4.545897	4.324504	5.641569	5.447305	4.853753	4.495149	NaN	4.604098	5.095156
XM_162518.1	-0.26234	-0.755142	-0.503386	-0.849697	NaN	-0.069555	0.830094	0.011203	0.454535	0.389101	NaN	-0.496378	NaN	-0.95571	NaN	-0.125894	0.926252	0.305991	0.739563	0.236907	-0.071435	-0.27812	0.480781	0.495716	1.187591	0.465115	0.420281	0.995097	0.920929	0.142717	0.050389	-0.440815	NaN	0.802292	0.083568	-1.010095	0.485427	-0.020523	0.376156	NaN	-0.617231	0.025482	-0.301915	-0.35526	0.612046	-0.468203	NaN	0.618785	-0.205018
XM_126559.1	1.186256	1.496416	1.255513	0.432515	NaN	-0.075617	1.437365	1.188683	1.743379	1.092835	NaN	1.322406	1.642265	1.038432	NaN	1.084498	6.223866	5.52697	1.157533	0.883816	1.445382	0.45174	1.864846	2.09506	2.033521	1.696058	1.923958	2.121901	2.110686	1.741685	NaN	0.228797	NaN	1.640324	1.425721	1.906864	1.875404	1.361046	1.264491	NaN	1.597461	1.617537	2.171927	1.777571	3.540934	2.910192	NaN	1.378295	5.922697
XM_158864.1	-0.119402	NaN	-0.137279	0.170813	NaN	2.940278	0.833674	1.9667	0.243564	1.16103	NaN	2.035645	1.29457	NaN	NaN	0.2232	-0.052054	NaN	-0.093627	NaN	0.058011	0.412504	0.293664	NaN	1.937153	NaN	1.65258	1.222188	0.703936	NaN	0.273597	1.245273	NaN	1.848318	-0.201457	NaN	-0.489481	NaN	0.105385	NaN	0.348937	NaN	0.147463	0.844911	0.134518	NaN	NaN	3.088724	-0.18819
XM_155847.1	-0.36887	-0.412711	-0.423248	-0.44487	NaN	-0.584375	0.329225	-1.343366	0.381382	0.345677	NaN	0.586408	-0.851625	-1.511916	NaN	-0.408618	-0.029401	0.15134	0.171783	-0.087325	-0.479961	-0.706165	0.194056	0.679574	1.104599	0.51464	-0.434447	-0.464103	-1.320984	-0.937563	-0.157521	-0.038964	NaN	1.005613	-0.005111	-0.900839	0.6025	-0.183733	-0.227326	NaN	-1.225369	NaN	-0.156722	0.308637	-0.120821	0.235576	NaN	0.191425	-0.048744
XM_153607.1	-0.473111	-1.100354	-0.518273	-1.360138	NaN	-0.740823	0.427906	-1.183081	-0.066841	-0.538213	NaN	-0.30014	-0.852732	-1.259641	NaN	-0.68488	0.549107	0.020537	-0.184299	-0.250251	-0.347811	-0.690874	-0.204905	0.26978	1.111347	0.047955	-0.420006	-0.817233	-1.244867	NaN	-0.055923	-0.520248	NaN	1.058905	-0.365126	-1.01296	-0.081691	-0.424865	0.046494	NaN	-1.203149	-1.187815	-0.283704	-0.512047	0.301899	-0.502794	NaN	-0.122745	-0.091321
XM_136875.1	5.008018	4.929256	4.884308	4.514225	NaN	5.049068	4.899352	4.148141	5.315498	4.197219	NaN	4.7166	4.205178	4.173641	NaN	4.538715	6.674419	6.109887	4.605261	4.842823	5.262161	5.095488	6.58591	6.276493	6.161006	5.96243	5.138197	5.109589	4.861129	4.764942	5.54605	5.769448	NaN	6.184313	5.645157	5.265319	6.446715	6.113416	5.284526	NaN	5.075918	4.751566	4.752692	4.858501	5.728129	5.498965	NaN	5.185405	5.010788
XM_150199.1	1.167303	1.248714	0.920386	-0.806029	NaN	2.112479	2.216846	1.665126	1.70519	1.400533	NaN	0.821265	1.731024	1.572301	NaN	2.410378	1.609762	1.531799	2.388783	2.095954	1.344519	0.572787	1.661723	1.912663	1.716407	1.776035	1.090172	1.241629	1.109909	1.001348	1.28608	0.453194	NaN	1.607693	1.071126	1.260301	1.62786	1.679675	2.243771	NaN	0.796559	0.965837	1.052643	1.4615	0.998146	1.237697	NaN	1.942065	0.890995
XM_135468.1	7.065619	7.014657	6.505411	6.371712	NaN	7.100302	5.74648	5.506818	6.75045	6.502038	NaN	5.757317	5.534739	6.020192	NaN	6.679614	8.056758	7.555982	7.125017	7.507337	6.493255	6.452741	7.959425	7.851951	7.524717	7.595944	8.167619	7.8657	6.302141	5.633506	6.849198	7.259724	NaN	6.783413	6.431392	6.470261	6.952177	6.848849	6.322721	NaN	6.515702	6.265763	6.51021	6.881579	6.796203	6.618216	NaN	6.848427	7.09432
XM_126675.1	4.143959	3.901397	3.822495	3.147859	NaN	6.271456	6.98103	6.033692	5.170823	4.867073	NaN	4.575387	4.556486	4.412881	NaN	3.528933	4.091064	3.534264	6.118606	5.593003	2.829991	2.916046	5.973532	6.01118	5.895726	5.815064	4.194034	3.933357	4.409548	4.679811	6.022857	5.825666	NaN	5.944658	4.797108	4.366618	3.465818	3.327229	6.578783	NaN	3.505268	2.954321	3.316895	3.135242	3.658311	3.356629	NaN	6.660636	3.795511
XM_132151.1	8.447202	7.926726	8.419198	7.703682	NaN	8.359565	8.352371	7.173024	8.085951	6.962554	NaN	7.559411	7.323317	6.906063	NaN	6.235076	9.080502	8.384106	7.486243	7.489558	8.397537	8.179092	9.262575	8.774234	9.164678	8.840016	9.093511	8.302776	8.292326	8.514895	8.498448	8.374547	NaN	8.639261	8.220487	6.751645	8.42921	8.184195	8.578777	NaN	7.45698	7.193695	6.884125	6.669207	9.056136	8.439684	NaN	7.785604	8.31833
XM_144164.1	0.373482	-0.338059	0.192653	0.212556	NaN	1.415966	0.104416	0.754518	-0.209324	0.796834	NaN	1.46085	-1.656464	-1.279311	NaN	-0.056504	1.506337	0.240425	0.344654	0.894729	-0.172503	-0.000514	1.024127	0.567254	-0.317114	NaN	0.101874	NaN	NaN	-0.608878	0.42457	0.973945	NaN	1.116813	2.089674	0.193754	0.416426	0.405789	1.697238	NaN	-0.071812	0.223525	-0.256865	-0.103418	0.663454	0.930447	NaN	1.076672	0.061345
XM_155931.1	0.626427	1.031641	0.192107	0.834128	NaN	1.341444	0.579873	1.964588	0.192466	0.578625	NaN	1.480257	2.103774	1.426553	NaN	0.470211	1.241403	0.907185	1.071721	0.483154	0.350108	1.008528	0.680869	0.786089	1.325035	1.158124	2.215398	2.013322	1.910764	2.315732	0.499128	0.574785	NaN	1.376824	1.499753	0.432321	0.113728	0.121765	1.108415	NaN	0.208919	0.316482	-0.15835	0.83541	0.94845	0.745361	NaN	0.854993	0.345256
XM_122854.1	3.436148	3.045048	3.999523	3.328142	NaN	2.55154	0.775979	1.444188	1.406418	1.038725	NaN	2.917058	0.804482	0.454088	NaN	1.4556	9.878676	8.864508	1.357001	1.327619	3.533641	3.686432	5.335438	5.100462	4.852182	4.33955	5.037243	4.449001	4.386041	4.651231	4.634768	4.449034	NaN	5.495287	6.160023	5.922285	5.30858	4.79029	2.057566	NaN	2.806383	2.212274	4.874939	3.722295	6.483005	6.051321	NaN	0.863241	9.095502
XM_129078.1	3.669205	3.529081	2.228872	1.968537	NaN	2.821567	3.910561	3.536473	2.372232	2.246305	NaN	2.325808	2.851124	2.863705	NaN	1.589939	3.286805	2.834101	2.210164	2.388044	1.863885	2.060317	1.119568	1.266084	1.110389	1.635113	2.179161	1.358019	1.525923	2.106732	1.342614	1.178226	NaN	1.561095	2.097064	2.009772	2.475242	2.122754	3.431085	NaN	2.049873	1.606208	1.780368	1.942107	2.670268	NaN	NaN	4.088241	2.420309
XM_144483.1	0.168289	NaN	0.520393	0.420763	NaN	1.366833	2.448831	0.892834	0.596697	1.365103	NaN	1.719924	-2.039433	NaN	NaN	0.560793	0.294211	NaN	0.920155	1.258146	-0.468476	NaN	0.132394	NaN	1.635798	1.79331	-1.37319	-1.333301	-1.630411	-1.582072	0.301528	0.951873	NaN	1.290186	1.395113	1.212374	1.057064	1.931611	1.122687	NaN	1.871364	1.572697	-0.072308	1.094851	0.02605	NaN	NaN	1.379273	0.501643
XM_144541.1	1.682369	2.058953	1.693215	1.851114	NaN	1.57955	1.041932	-0.238225	1.614245	1.52769	NaN	1.197817	1.874126	2.300633	NaN	1.424181	2.107918	2.008458	1.474512	1.350443	1.706817	1.540595	1.648822	1.799208	1.556477	1.355713	2.443195	1.415739	1.801005	2.609117	2.19567	1.250968	NaN	0.911632	1.6854	2.371158	2.0515	1.860458	1.710296	NaN	1.956366	1.783184	1.695651	1.976423	1.769664	0.519521	NaN	1.189656	2.018153
XM_155225.1	0.050331	-0.22114	-0.078849	-0.87087	NaN	0.305279	-0.045629	-1.53399	0.623551	0.985416	NaN	1.415746	-1.975351	-1.511927	NaN	0.255846	0.804141	0.835107	0.146538	0.533099	-0.462296	-0.603517	0.127003	0.521463	0.965886	0.44127	NaN	0.675327	-1.148059	-1.154548	0.10299	-0.114885	NaN	0.782125	0.656743	-0.512285	-0.178286	-0.187011	0.387954	NaN	-0.45999	-0.544841	-0.228579	0.002982	-0.03019	-0.790034	NaN	-0.119854	0.26823
XM_160541.1	1.382291	1.242223	1.120508	-0.323987	NaN	0.757032	1.370532	0.50156	0.785671	0.75557	NaN	1.714399	0.204327	0.535266	NaN	1.182883	1.477213	0.95503	1.599118	1.064843	0.949925	-0.094098	1.241906	1.016101	1.376818	0.832887	1.074057	0.424093	0.669703	1.175143	1.465885	0.553038	NaN	0.604747	1.304663	0.862268	1.704399	0.988955	0.87363	NaN	0.95517	1.26434	1.388095	1.153441	1.299474	0.160433	NaN	0.686265	1.25353
XM_131033.1	2.556314	2.666906	2.907378	2.298326	NaN	2.385724	2.588845	1.433066	2.31965	1.306652	NaN	1.916071	2.574231	2.516325	NaN	2.287798	2.723864	2.251174	1.667166	1.801145	2.609345	1.747888	2.355523	1.867699	2.238988	1.961294	3.165576	2.139794	1.98422	NaN	2.569907	1.087388	NaN	1.570876	1.865811	2.247313	2.460482	2.343275	2.784051	NaN	2.268873	2.452156	2.629521	2.248826	1.590186	1.557652	NaN	2.575174	3.44005
XM_161048.1	0.387894	-0.161936	0.527971	-0.652412	NaN	0.259024	0.464983	0.784016	-0.602917	0.319497	NaN	1.09482	-0.142752	0.446533	NaN	0.10114	-0.066247	0.266761	0.356281	0.945013	0.173026	-0.899251	0.290174	0.363966	0.930255	0.611052	0.626569	0.869906	0.16164	0.729546	0.165854	-0.195321	NaN	0.564662	0.88252	-0.306896	0.007667	-0.164248	0.591326	NaN	0.081087	-0.047826	0.664681	0.639969	0.188897	-0.029889	NaN	0.338862	0.330838
XM_157420.1	4.171139	4.155193	4.390418	3.791062	NaN	3.418438	4.597302	2.972288	3.90893	2.728844	NaN	3.604476	4.669735	4.954948	NaN	3.534048	4.157837	4.077297	3.542586	3.354437	4.471165	4.203945	4.223991	4.318942	3.486974	3.85075	4.151433	3.323991	3.538146	4.049642	NaN	3.240753	NaN	3.244102	3.729468	4.487852	4.145614	4.085474	3.232652	NaN	4.239466	3.842798	4.703963	4.560399	3.79408	3.35251	NaN	3.394732	3.785637
XM_133860.1	3.912476	3.786166	3.779678	3.239926	NaN	2.992729	2.54339	2.172686	3.655109	3.26707	NaN	3.291192	2.206818	2.372835	NaN	3.525131	5.433994	5.240165	3.879706	3.749285	3.579264	3.370825	4.600108	4.7206	4.150972	4.393761	5.438217	5.200989	3.709001	3.522018	4.690474	4.564429	NaN	4.69341	4.075806	3.864448	4.304932	4.15949	3.904823	NaN	3.372519	3.425666	3.73169	3.504547	3.577233	2.988689	NaN	3.613348	5.510903
XM_126342.1	3.007283	2.595107	2.22181	1.926153	NaN	3.239233	4.415539	3.404243	3.404425	3.593499	NaN	0.958991	2.503457	2.629488	NaN	3.267377	2.806375	2.549616	3.542241	3.494796	1.765063	1.074735	5.212527	5.254948	5.126297	5.117861	5.426617	5.044941	5.04124	5.16931	5.210176	5.186243	NaN	4.99275	4.59889	4.136664	3.131699	3.089897	2.632669	NaN	0.751597	1.111608	3.428751	3.143705	3.510556	3.256575	NaN	2.608996	3.711101
XM_159047.1	-0.246455	-0.699251	-0.428403	0.808667	NaN	-0.449648	-0.22076	-0.89091	-0.476299	-0.391606	NaN	-0.734776	-0.956635	-0.881887	NaN	-0.396531	-0.825273	-0.519079	-0.04567	-0.779144	-0.385959	-0.887565	-0.477317	-0.361295	-0.463871	-0.294813	-0.476352	-0.183393	-0.69839	-0.011324	-0.23883	-0.815471	NaN	-1.234034	0.624878	-0.775604	-0.336121	-0.988578	-0.170591	NaN	-0.350469	-0.090531	-0.46316	-0.395261	-0.322137	0.515884	NaN	-0.384717	-0.077195
XM_162982.1	0.103713	-0.33983	0.240186	-0.044537	NaN	0.43051	-0.019758	0.209673	0.701855	1.291579	NaN	1.190349	1.3825	1.870274	NaN	1.213345	0.074599	0.00798	0.706254	-0.132145	1.608446	0.297744	0.116579	0.266691	0.415962	0.124483	1.237684	0.219381	0.356095	1.094862	0.196743	-0.483428	NaN	-0.348134	1.001295	0.441733	0.343267	-0.491697	0.909332	NaN	0.154881	0.230293	0.086278	-0.183534	0.325882	0.468921	NaN	0.299933	0.496346
XM_134589.1	4.388249	4.00705	4.264638	3.83323	NaN	5.606946	7.122389	6.305317	4.898943	5.303723	NaN	3.622167	5.008047	4.860815	NaN	4.99191	5.006595	4.250123	5.374559	5.020118	4.358828	4.241731	5.666794	5.610078	5.313245	5.313346	4.277	4.940123	5.477348	5.08582	5.700098	5.533638	NaN	5.374374	4.98181	4.26102	5.198201	5.051451	6.65353	NaN	4.300576	3.770889	4.805968	4.523762	4.867809	4.539439	NaN	6.614404	4.907357
XM_142595.1	5.520197	5.290989	5.590271	5.410475	NaN	5.151533	4.898006	5.020361	6.310433	6.583796	NaN	5.708954	4.309163	NaN	NaN	5.931777	7.34191	6.624371	6.189426	7.1448	5.314774	5.530244	7.423803	7.343589	6.98301	6.864363	6.353311	6.465531	5.880721	5.035126	5.447608	NaN	NaN	6.998901	5.156487	4.841163	7.025626	6.710718	5.010766	NaN	NaN	5.81874	4.910716	5.210751	6.962366	7.173828	NaN	6.090823	5.226566
XM_128106.1	0.256674	-0.10085	0.205998	0.740108	NaN	0.518415	1.123105	1.001782	0.676856	1.073922	NaN	0.677311	1.622934	1.225387	NaN	0.183193	1.919411	0.923742	0.054075	0.036853	0.640128	0.042068	0.669457	-0.143056	0.829453	0.466982	0.788663	1.429592	1.296786	0.846536	0.493705	0.514414	NaN	0.919896	1.081131	0.516083	0.554392	0.641883	-0.011141	NaN	NaN	0.381118	0.363185	0.273706	4.336961	3.878362	NaN	0.526007	1.844074
XM_135495.1	0.868246	0.885864	0.648636	0.777893	NaN	0.024463	-0.017211	0.842428	0.959419	1.051406	NaN	1.407182	-0.559373	-0.197297	NaN	0.776065	1.453142	0.372751	0.943202	0.222727	1.660039	1.639429	0.686098	-0.002531	0.950903	0.206119	0.027028	0.884194	0.713932	0.224093	0.964918	0.291898	NaN	-0.122687	1.805935	1.735339	1.268999	-0.168801	-0.0051	NaN	NaN	-0.159635	0.937278	1.282252	0.302729	-0.110009	NaN	0.392216	0.725615
XM_158444.1	-0.337688	-0.511406	0.252549	-0.27751	NaN	-0.384198	0.013686	0.412689	-0.279064	-0.23594	NaN	0.538287	0.183661	-0.164971	NaN	0.236056	-0.152156	-0.387774	0.115008	-0.146875	-0.126057	-0.110451	-0.007875	-0.302387	0.815123	0.367993	0.254425	0.302175	0.019023	-0.007175	0.251205	0.127113	NaN	0.05729	0.950987	0.273599	0.243264	0.058297	-0.196341	NaN	-0.205309	-0.078734	-0.097277	0.117163	-0.018408	-0.436146	NaN	-0.273421	0.363278
XM_153781.1	0.29874	0.29421	0.458024	1.450396	NaN	0.218252	0.051923	0.258504	0.37549	0.312022	NaN	-0.117431	0.746501	-0.169895	NaN	0.688458	0.415203	-0.048545	0.071683	0.042209	0.493087	-0.080946	0.158999	-0.268394	0.666904	0.089127	0.57221	1.025002	0.70308	-0.006153	0.754171	-0.475638	NaN	-0.186233	0.791647	0.924069	0.115697	0.494741	0.419865	NaN	0.260152	0.761229	0.381226	0.753785	0.003858	-0.22558	NaN	-0.071062	0.480903
XM_142324.1	4.800677	4.922149	3.490378	4.118991	NaN	3.491962	1.639453	2.108459	3.537453	3.581759	NaN	3.057551	2.559467	3.779074	NaN	3.618387	5.563203	5.002617	2.779913	NaN	3.893283	4.24233	5.872625	5.77518	4.375936	NaN	5.811666	5.623188	3.801084	3.262207	4.896286	5.568576	NaN	5.58774	3.769198	NaN	4.607633	4.741996	1.860244	NaN	3.261515	NaN	3.772901	4.542235	3.299583	3.90584	NaN	3.430209	4.25889
XM_158235.1	-0.306192	-0.050652	-0.100258	0.456201	NaN	0.568935	1.102771	1.976464	0.045773	1.550059	NaN	1.584518	1.063979	-0.137032	NaN	0.62377	0.556408	0.808507	0.705065	0.876984	-0.292102	0.209353	0.499785	0.770845	1.157886	0.276691	0.744938	1.06582	-0.104937	0.110616	0.321678	0.293904	NaN	1.021963	0.845827	0.586475	-0.195248	0.82716	0.456453	NaN	0.263099	0.40789	-0.046094	0.184632	0.392824	0.716715	NaN	0.504153	0.263284
XM_133181.1	-0.383525	-0.197235	-0.106921	0.381874	NaN	0.520633	1.268146	0.107399	0.971088	1.159825	NaN	1.460203	0.240601	-0.729829	NaN	0.585509	0.437986	0.648111	0.676704	0.889055	0.108032	0.002467	-0.223751	0.302931	0.651241	0.401324	-0.537532	-0.884404	-0.94987	-0.494736	0.053034	0.197317	NaN	0.84882	-0.026896	0.206641	1.05099	-0.159866	0.651841	NaN	0.451744	0.690249	-0.013988	0.329333	0.419425	0.843321	NaN	0.682498	-0.098143
XM_144166.1	1.340711	1.789366	1.346248	1.760078	NaN	1.264486	1.298131	0.594189	1.591842	1.274896	NaN	1.23187	2.691067	2.268641	NaN	1.239135	1.101983	1.131599	2.423491	2.151856	1.649402	1.066355	1.439145	1.142424	0.490553	0.955013	1.262472	1.181889	1.419539	1.556568	1.46373	0.540385	NaN	0.975286	0.930454	1.447422	2.241777	1.26179	0.828	NaN	0.941024	0.905565	1.68295	2.039358	0.987585	1.515839	NaN	0.706296	1.415653
XM_140334.1	2.647982	2.33209	2.687396	2.037855	NaN	2.537687	2.017095	1.901084	3.084847	2.49077	NaN	2.400415	2.026852	1.511819	NaN	3.11911	2.090554	2.203316	3.257557	2.580769	2.020403	2.479437	2.561103	1.854237	1.581471	1.872599	3.103143	2.523724	1.845643	2.506216	2.079576	2.3162	NaN	2.598715	2.061883	2.170675	2.55614	1.984748	2.619058	NaN	3.306357	3.560089	3.09376	2.970082	3.058425	2.685964	NaN	2.5354	2.592396
XM_156646.1	-0.426627	-0.252882	-0.394884	-0.659397	NaN	0.454296	1.23082	2.11128	0.193203	-0.51063	NaN	0.793098	0.841159	0.57148	NaN	0.049737	0.066543	0.645238	0.188121	-0.025423	0.346537	0.032617	0.904191	0.385573	0.481343	0.461362	0.658804	0.437747	0.322242	0.603829	0.096278	0.446363	NaN	0.775158	0.803723	0.218915	-0.424975	0.134441	0.131582	NaN	-0.134984	0.204767	-0.264418	0.032758	-0.512472	0.769053	NaN	0.748899	0.169228
XM_150130.1	2.794306	2.53515	4.219502	3.874548	NaN	0.039231	0.153601	0.51094	-0.141215	0.15116	NaN	3.490606	1.063607	0.418615	NaN	-0.209674	0.505906	-0.640062	0.072692	-0.170272	0.586815	-0.711705	1.035153	0.170872	0.130439	0.325774	1.364004	0.612472	0.607627	NaN	0.380249	0.247888	NaN	0.377302	1.207886	0.31252	0.021128	-0.293164	0.158553	NaN	0.12537	0.300554	0.078308	-0.036183	1.243099	1.286037	NaN	0.111752	0.696906
XM_144236.1	-0.328414	0.209531	0.10379	-0.092448	NaN	0.026651	1.001627	1.131801	0.171636	0.455994	NaN	0.915279	NaN	0.084492	NaN	0.267995	0.113277	0.705121	-0.040858	0.760962	0.111609	0.137511	0.783935	0.181174	1.238721	0.192091	NaN	0.34118	-0.208613	NaN	0.490047	0.342831	NaN	0.366883	1.265192	0.665746	0.737373	0.036419	0.585834	NaN	0.747533	0.47054	0.01847	0.691561	0.535646	0.276503	NaN	1.149893	0.109026
XM_139684.1	-0.236458	-0.652197	-0.527304	-0.786784	NaN	-0.343649	0.863335	0.824972	-0.114644	0.432225	NaN	0.248301	-1.019799	-1.248501	NaN	-0.321433	0.997602	-0.143114	0.581652	-0.071351	-0.324818	-0.146972	0.819152	0.188521	0.466013	-0.043047	0.159693	-0.463141	-0.830862	0.185888	0.179106	0.556785	NaN	1.362721	0.944788	0.004316	-0.00335	-0.309271	0.029587	NaN	-0.243275	-0.146836	-0.087108	0.002992	0.231664	0.020026	NaN	0.499704	-0.182161
XM_138902.1	1.684484	1.505369	3.252127	3.009043	NaN	2.47954	2.087436	1.819079	3.82536	2.722922	NaN	3.724163	0.053745	0.841987	NaN	2.767833	4.623223	4.386086	3.165573	3.279242	2.331545	2.290997	5.417136	5.190248	4.440065	4.466943	4.993221	5.216345	3.433204	3.384685	3.061049	NaN	NaN	5.339668	3.261588	2.306007	5.376523	4.878408	2.586974	NaN	2.844452	2.531753	2.285028	2.52877	4.699155	4.730753	NaN	3.215203	2.438845
XM_122600.1	7.056885	6.642856	7.518226	6.917481	NaN	6.98058	7.305606	6.10295	7.563683	6.610622	NaN	6.192531	6.501226	6.426967	NaN	5.920957	8.374579	7.925156	7.180621	6.841658	7.593012	7.426597	8.543102	8.03646	8.267868	7.940485	7.440023	7.521651	7.590766	7.388015	7.822067	7.899803	NaN	7.93564	7.006354	6.167669	7.409408	7.206544	7.628009	NaN	6.984088	6.767877	6.578356	6.245703	7.443874	6.945	NaN	6.916201	7.818675
XM_157622.1	-0.080228	-0.431087	0.073624	-0.312016	NaN	1.00248	1.468309	0.229139	0.242661	0.193231	NaN	0.07133	0.368639	0.198776	NaN	-0.238012	1.515053	0.276086	0.660145	0.600929	0.275195	-0.275779	0.891647	0.440138	0.751047	0.38331	0.379353	1.342252	1.411254	0.703514	0.16889	0.612725	NaN	1.086199	0.870955	0.491373	0.166367	0.077245	0.419867	NaN	-0.274654	0.380359	0.221946	0.438408	0.303435	0.057809	NaN	0.972195	0.213518
XM_132773.1	2.576411	2.296799	1.692509	1.582255	NaN	1.39645	2.779958	1.606897	3.18281	2.54939	NaN	2.172066	1.841675	1.981695	NaN	2.985649	0.397798	1.423625	3.026638	2.864218	1.957922	1.371436	1.578468	1.227372	2.71539	2.601903	0.671705	1.062204	1.702734	1.796764	2.38716	2.410004	NaN	1.591704	1.467824	1.458324	3.719551	3.784514	2.740092	NaN	1.374298	1.440255	2.224561	2.190205	4.687826	4.075827	NaN	2.170455	1.15498
XM_161476.1	5.027972	4.482803	4.393905	3.948256	NaN	3.688165	3.298095	2.599515	3.813504	3.501439	NaN	3.381933	3.477134	3.214573	NaN	4.3855	4.420929	3.941202	4.579135	4.305925	4.083937	4.096073	3.806708	3.539649	3.662966	3.349276	3.132613	3.306761	3.167434	3.088682	3.989057	2.82774	NaN	2.633562	3.70576	4.702883	4.350657	4.148997	3.515208	NaN	4.140014	3.894998	4.682729	4.684204	3.327687	3.358641	NaN	4.014776	4.166892
XM_154259.1	1.593362	1.399643	1.421001	1.29976	NaN	1.582401	1.101955	NaN	1.253128	0.768133	NaN	1.860827	-0.048583	-0.0472	NaN	1.571703	2.567405	2.389213	1.143061	0.910848	0.354632	0.778194	2.175655	1.840647	1.967287	1.410947	0.898511	1.231618	0.825795	1.217572	1.307459	1.51551	NaN	1.464247	1.416839	1.380331	2.084352	1.879653	1.062392	NaN	1.330969	1.601529	1.242314	1.531677	0.95213	1.419819	NaN	1.319434	1.623727
XM_129305.1	6.884995	6.418343	7.094358	6.404985	NaN	7.578693	7.612052	6.671086	6.687426	6.154005	NaN	6.196111	6.045668	5.716483	NaN	6.011352	7.384061	7.029642	6.579378	6.71062	7.301208	7.241858	8.210064	8.07409	7.835931	7.830811	7.290252	7.242555	7.295617	6.938825	7.454387	7.65098	NaN	7.772148	6.780981	5.996644	6.901963	6.885162	7.33933	NaN	6.642552	6.279476	6.148552	5.918631	6.827128	6.585567	NaN	6.928538	7.229129
XM_137792.1	2.472926	2.505978	3.039576	2.647994	NaN	2.228572	2.103229	1.777906	1.637534	1.826606	NaN	2.03128	2.610196	2.19643	NaN	1.560219	2.256707	2.697756	2.304656	1.802261	3.112581	3.084493	2.292981	2.33663	2.398892	1.905448	1.142252	2.095082	2.551593	1.900659	2.385782	1.772572	NaN	1.326613	2.257184	2.637156	1.931635	1.59212	2.398819	NaN	1.939376	2.00939	2.313834	2.324303	2.182707	1.737091	NaN	2.440807	2.726088
XM_139713.1	3.633898	3.411521	2.867712	2.303412	NaN	4.224714	2.909006	2.810738	2.58229	2.570824	NaN	2.521086	3.205342	3.224557	NaN	3.752276	3.773079	3.602485	3.377108	3.350028	3.225963	3.175544	3.269678	2.866475	2.675068	3.026158	2.731475	2.79203	2.871746	2.749315	2.874152	2.121109	NaN	2.306753	3.02408	3.740018	3.388947	3.36138	3.366096	NaN	3.254958	3.260341	3.716796	3.583616	2.338911	2.494201	NaN	3.903129	3.212664
XM_138373.1	2.984759	2.803688	2.709615	2.458405	NaN	3.126068	2.072188	0.242879	1.875684	1.145886	NaN	1.125085	2.241597	2.063071	NaN	2.043407	2.37892	3.02786	2.197303	1.639471	2.797477	2.638037	1.84912	1.972058	2.42082	1.292427	1.400895	2.226875	2.058362	1.42425	2.227015	1.255598	NaN	1.625066	2.316539	2.616452	2.165226	1.823803	2.300441	NaN	2.56323	2.534376	2.778543	2.369812	1.813696	1.651419	NaN	2.720474	5.284485
XM_127658.1	4.304257	3.953379	4.699176	4.025404	NaN	2.532676	2.613704	2.326915	3.143133	2.50754	NaN	3.548578	3.368079	3.092627	NaN	2.579394	3.613674	3.447598	3.133412	3.041416	3.934459	3.926399	3.657582	3.61212	4.089015	3.578305	2.514769	2.330941	3.123036	3.306853	3.553348	3.435666	NaN	3.015398	3.750894	3.499917	3.449046	3.294621	4.33227	NaN	4.110236	3.615537	3.372415	3.074304	3.178518	2.970842	NaN	3.478625	3.852262
XM_133983.1	2.632012	2.395342	2.81404	2.389409	NaN	2.868685	2.883224	2.676476	2.910732	3.206597	NaN	2.2981	2.026486	2.034404	NaN	3.144537	3.251979	3.127225	2.929165	3.001458	3.070704	3.30314	3.344376	3.117218	3.237849	3.06102	2.083485	2.332959	2.426115	2.552778	1.855185	2.165795	NaN	2.576187	2.482504	2.259993	3.466591	3.247319	2.839669	NaN	3.284439	2.951345	2.69471	2.479346	2.466063	2.448001	NaN	2.581408	3.095606
XM_161988.1	1.555015	1.599681	1.394309	0.807034	NaN	0.259064	2.926308	2.213413	7.46	6.795269	NaN	3.569022	-1.454292	-0.887146	NaN	8.480418	1.218463	2.105477	8.175039	7.631731	0.85025	1.411342	1.713246	1.926375	4.010629	4.044929	-0.458557	0.050341	1.813834	1.533414	3.867354	3.828922	NaN	1.601649	3.40728	2.981929	5.244301	5.374027	3.720442	NaN	1.745678	1.931757	8.028514	7.864967	3.314199	3.710835	NaN	0.698884	3.269216
XM_151523.1	0.193989	0.5348	0.212921	1.023798	NaN	0.379384	1.032481	1.453407	1.028783	1.554945	NaN	0.63032	0.120027	1.236837	NaN	1.58188	0.592539	1.756769	0.929674	0.644668	0.458225	0.65999	-0.006482	0.301923	2.071592	NaN	1.127533	1.159907	0.80926	1.505895	0.462293	0.143605	NaN	1.077271	1.221946	0.332097	0.178434	0.767415	0.487404	NaN	0.730312	0.871056	0.556469	0.5023	0.407297	0.676381	NaN	0.356247	-0.065363
XM_153071.1	1.834397	2.085504	1.750782	0.584709	NaN	1.305568	1.392233	0.464321	1.454552	-0.244349	NaN	1.371939	2.198666	2.17632	NaN	1.132769	1.285313	1.724642	1.683163	0.63334	2.129628	1.535781	1.181979	1.416761	1.760971	NaN	1.097249	1.487684	1.111524	1.175504	1.699135	0.306867	NaN	1.03415	0.969624	1.875923	1.695679	1.443787	0.659415	NaN	1.531244	1.748303	1.892903	1.596278	1.519632	1.053844	NaN	0.333554	1.192114
XM_149205.1	3.128709	2.691432	3.713746	3.375228	NaN	1.375778	2.62426	2.455734	3.921521	3.251939	NaN	2.953534	-0.246568	0.315328	NaN	3.697014	2.716078	2.421418	4.049976	4.268205	2.363444	2.683537	3.920114	3.546393	3.953522	3.738488	0.837	2.010375	NaN	1.377233	3.095078	3.349854	NaN	2.86476	2.360086	1.902261	3.305024	2.92961	3.154759	NaN	3.204704	2.967795	3.45293	3.354502	4.843613	4.79459	NaN	2.296539	2.263214
XM_159081.1	1.460057	1.589267	1.505312	0.761755	NaN	0.970212	1.336696	-0.03545	1.15013	1.718191	NaN	0.850079	2.249388	2.263546	NaN	0.990035	1.551008	1.868922	1.233382	1.141542	1.88206	1.561858	1.133976	1.120591	1.69462	NaN	1.412253	1.426757	1.69764	1.744264	1.61064	0.639985	NaN	1.48605	1.437515	1.89206	0.674066	0.93303	1.337556	NaN	0.889958	1.053794	1.196099	1.13166	0.639855	1.01456	NaN	1.13013	1.056276
XM_122461.1	6.727375	6.288874	6.856613	6.337443	NaN	6.258212	5.844889	5.089516	8.012956	7.242427	NaN	5.749114	5.844086	5.654878	NaN	6.95247	8.171084	7.195376	7.77292	7.837076	6.595017	6.552309	7.280795	6.572953	7.360142	6.896327	5.623821	5.974967	6.785794	6.194062	6.653604	6.792528	NaN	6.821278	6.2232	5.783664	7.298558	6.898574	6.366332	NaN	6.45299	6.28683	7.679768	7.328835	6.669829	6.45663	NaN	5.832987	7.831149
XM_129146.1	3.053845	2.788745	3.011398	2.508258	NaN	3.01833	3.477088	2.501819	5.520661	5.078581	NaN	2.762929	2.483397	2.417061	NaN	5.41446	3.019524	2.330315	5.535159	5.460787	2.113553	2.130415	4.055435	3.452552	3.640707	3.408068	3.380699	3.681759	2.809061	2.371627	3.300603	3.53523	NaN	3.719898	4.468741	4.217371	3.690918	3.291333	3.479609	NaN	4.083841	3.790799	5.35553	5.067194	3.204021	3.005128	NaN	3.20257	2.57756
XM_139768.1	-0.127685	0.086867	-0.055553	-0.363625	NaN	-0.055136	0.44829	-0.733975	0.393149	1.479701	NaN	1.817738	0.5562	0.623067	NaN	0.436547	1.194288	0.726883	0.532092	1.079273	-0.220051	-0.030609	0.590307	0.274209	1.126644	0.235339	0.691018	0.750556	0.984645	0.420477	0.139757	0.150169	NaN	0.879173	0.910675	0.409106	0.356453	0.957476	0.150421	NaN	0.057135	0.303067	0.011207	0.042974	0.842626	1.339736	NaN	0.210398	-0.180627
XM_144691.1	1.215031	0.970348	0.9986	1.003131	NaN	0.220954	0.981173	0.796257	0.561083	1.541011	NaN	0.984949	1.68171	1.336966	NaN	0.846709	0.812815	1.431905	0.679217	0.473337	1.447025	0.611415	0.688263	0.958058	1.630152	NaN	0.644303	0.47588	0.616365	0.529902	0.720762	0.066897	NaN	0.882771	1.191034	1.228586	0.464275	0.336787	0.331816	NaN	0.659086	0.924409	1.505378	1.142194	0.218535	0.644162	NaN	-0.167956	1.030852
XM_144728.1	0.688226	0.929916	0.987585	1.330845	NaN	0.711669	-0.049562	0.496423	1.326149	0.722166	NaN	2.320345	1.132454	1.419309	NaN	0.868349	1.55764	1.188985	0.617019	0.416287	0.702148	0.719843	0.884261	0.573888	1.489538	NaN	1.849545	1.657275	0.220646	0.912064	0.705498	0.339821	NaN	1.452315	1.067248	1.059944	0.550466	1.046092	0.494403	NaN	0.120305	-0.11353	0.52149	1.455592	1.253608	1.005861	NaN	0.349631	0.612819
XM_126362.1	1.022223	1.356225	0.825004	1.001581	NaN	0.038466	1.36106	-0.549072	0.675313	0.828576	NaN	-0.089244	1.924311	2.100945	NaN	0.068033	1.034667	0.863866	0.551385	0.348026	1.125241	0.679086	1.061244	0.666928	0.782199	-0.031359	1.016517	1.340084	1.111494	1.06474	1.030292	0.398812	NaN	0.913317	0.937757	1.378726	1.074042	0.884621	0.452113	NaN	1.20308	1.790123	0.937025	0.596367	1.046751	1.239722	NaN	-0.190672	0.767472
XM_162403.1	0.497943	0.643271	0.808618	0.94708	NaN	0.016465	-0.296814	1.561048	0.997351	0.681117	NaN	1.704168	0.45265	1.284718	NaN	0.569549	0.947246	0.955793	0.488819	0.272199	0.563758	0.240866	0.790405	0.663868	1.243542	0.216466	0.285683	0.024517	0.254233	0.729041	0.625824	0.039373	NaN	0.933969	0.622259	0.75811	0.553186	0.256497	0.596268	NaN	0.063378	-0.008418	0.614601	0.41229	0.807095	1.112873	NaN	0.656709	0.521153
XM_137289.1	1.051236	0.654066	1.20755	-0.018372	NaN	0.063757	0.788398	0.807441	0.441255	0.445668	NaN	1.365085	-0.567078	-0.360772	NaN	0.052779	2.196761	2.235122	0.33129	0.370644	1.236313	1.095419	0.585813	0.666163	2.03265	NaN	0.160274	0.243734	0.443352	0.251929	0.922185	-0.037777	NaN	0.956681	1.022442	0.798363	0.630494	0.315916	0.56021	NaN	0.830746	1.333365	1.360024	0.796636	0.530222	0.564805	NaN	-0.007479	1.257225
XM_132073.1	3.098509	2.537388	3.207973	3.039489	NaN	2.704084	1.238009	0.704899	0.535804	0.543828	NaN	3.113081	1.434043	0.697855	NaN	0.906556	1.982801	1.487403	1.167297	1.13476	2.543654	2.889037	1.755091	1.473681	1.584172	1.56534	2.018343	2.022937	0.998292	0.905468	1.711137	1.630014	NaN	2.248081	2.135308	1.943486	2.505212	2.282282	3.029153	NaN	2.315225	2.096384	1.572121	1.423743	2.467016	2.190193	NaN	3.012646	1.2545
XM_157105.1	1.228014	1.10487	0.988021	0.023729	NaN	0.146392	1.239417	-0.742479	0.767178	0.831438	NaN	0.726785	0.948368	0.833946	NaN	0.29876	1.176365	-0.276688	0.703801	-0.282353	1.599643	1.272912	0.734349	0.689057	0.8207	0.107658	1.238001	0.509586	0.835066	1.504363	1.120312	0.446079	NaN	1.532954	1.592997	0.865464	0.618564	0.122529	0.716353	NaN	0.904677	0.778507	1.251549	0.849422	1.080626	0.286721	NaN	0.83758	1.04622
XM_137530.1	5.501699	5.161419	6.21512	5.891958	NaN	4.083857	3.615599	3.210787	3.961572	3.514143	NaN	5.849311	3.687362	3.893028	NaN	3.305062	4.971849	4.510261	4.22769	4.191534	3.980541	4.14497	3.877519	3.318499	2.856845	3.265487	3.615992	3.91532	2.802718	2.638768	3.983914	4.109722	NaN	4.206775	4.304744	4.356878	3.961889	3.505826	4.891472	NaN	4.53351	4.259489	3.603575	3.84382	5.040184	4.758218	NaN	4.689082	4.900491
XM_140669.1	-0.204062	-0.241988	-0.05758	-0.161964	NaN	0.615301	0.398423	-1.577478	-0.415724	-0.612902	NaN	0.177643	-1.711533	-2.034287	NaN	-0.554785	0.154079	NaN	-0.604541	-0.77954	-0.374773	-0.783149	0.183469	-0.056911	1.606133	NaN	-0.882239	-0.880803	-1.21182	-1.033196	0.122613	-0.161745	NaN	1.369096	0.696064	-0.150564	-0.248297	-0.746917	0.245982	NaN	0.105682	0.024395	-0.070719	-0.836816	0.631469	-0.564184	NaN	-0.070933	-0.247733
XM_158933.1	1.872938	1.953225	2.140737	2.616839	NaN	2.043479	0.959025	1.346144	1.87953	0.810216	NaN	1.838611	1.920015	1.986213	NaN	1.615516	1.98257	2.380364	1.346637	1.078436	1.482639	1.709635	1.670196	1.590409	1.383936	1.75035	1.801089	1.164376	1.696846	2.079368	1.856177	1.101933	NaN	1.409604	1.814335	2.382388	2.417929	1.980182	1.384365	NaN	1.944525	1.843791	2.104716	2.35226	1.884001	2.129846	NaN	1.603022	2.544228
XM_136308.1	1.789289	2.132152	2.001842	1.671735	NaN	1.902798	1.654085	1.086363	2.904655	2.199722	NaN	1.534858	2.918526	2.736369	NaN	2.147497	1.816044	2.002513	2.250718	1.963641	2.445967	1.292338	2.060461	2.195559	1.970913	2.263848	3.015379	2.30462	2.488155	3.200116	1.822095	1.451395	NaN	1.834422	1.848306	1.924547	2.436791	2.191334	1.71456	NaN	2.157468	2.094103	3.688497	3.549697	2.001407	2.194468	NaN	2.128725	1.765881
XM_126224.1	5.184788	4.725389	5.003206	4.371606	NaN	3.260526	2.736491	2.463913	4.52226	3.937529	NaN	3.879055	3.967755	3.814308	NaN	4.376134	4.672915	4.281113	4.203662	3.971859	4.398975	4.14033	4.309415	4.215431	4.178709	4.450507	3.360568	3.363131	3.656102	3.364809	4.471423	4.20059	NaN	4.297008	4.970065	4.942918	5.300832	5.126708	4.794386	NaN	4.92479	4.437548	4.757794	4.516107	4.209691	3.664062	NaN	3.931649	4.897592
XM_146499.1	2.938061	2.699202	2.612237	2.333859	NaN	1.926697	1.22218	1.969704	2.120067	1.059491	NaN	1.381451	2.062026	1.368253	NaN	2.523611	2.447373	2.26002	2.662701	1.769767	3.060119	2.818644	1.816086	1.706194	1.128722	1.573443	1.538699	1.466342	1.980004	2.343311	2.315887	1.271995	NaN	1.725114	2.06177	2.642583	1.834193	2.047824	2.139113	NaN	1.752217	2.011701	2.402176	2.585725	1.936482	1.925227	NaN	2.173173	3.253937
XM_153568.1	1.786962	2.18156	1.714731	2.279341	NaN	1.54902	1.074419	1.05431	0.473717	1.51403	NaN	1.040539	1.59437	2.79732	NaN	1.294204	2.114113	2.52589	1.58578	1.340937	1.946411	2.139701	1.265908	1.629585	1.028925	1.721531	0.985883	1.298448	1.429418	1.04451	1.278009	1.058118	NaN	1.556201	1.609284	2.247798	1.416792	2.061998	1.53341	NaN	1.629509	1.905099	1.554829	2.113803	1.44383	2.459976	NaN	1.497829	2.284311
XM_145768.1	1.413524	1.544578	1.129982	1.147186	NaN	1.26239	1.530337	0.201344	NaN	0.322655	NaN	1.083779	1.093439	2.627516	NaN	0.324164	0.988868	1.480808	0.690781	0.145608	1.651718	1.453356	0.855949	0.828091	1.039888	1.060007	1.183899	1.359851	0.776386	0.86915	1.768811	1.229775	NaN	1.575565	2.142262	2.329785	1.5723	1.297099	0.778491	NaN	1.850897	2.267011	1.155298	1.128102	1.61125	1.687024	NaN	0.254904	1.04061
XM_134509.1	3.712777	3.176668	3.931086	3.22705	NaN	3.910226	4.01467	3.323053	3.897905	3.674605	NaN	2.976748	2.907048	2.421174	NaN	3.474658	4.428924	3.768871	4.05008	3.661581	3.835738	3.834211	4.943127	4.510171	4.70009	4.684002	4.331855	4.633832	3.989347	3.677267	4.496185	4.504954	NaN	4.622613	3.165034	3.076681	3.604045	3.482095	3.809582	NaN	3.94482	3.32299	3.628641	3.190002	4.11426	3.833006	NaN	3.461854	4.260356
XM_128256.1	6.62832	6.18746	6.911314	6.306029	NaN	7.399276	8.35956	7.570001	7.178013	6.836412	NaN	5.93321	6.481437	6.237438	NaN	6.348145	6.814488	6.335942	7.413867	7.12943	6.74112	6.603308	8.730814	8.151909	8.417386	8.214634	7.487091	7.904465	7.951754	6.931808	7.985464	8.062319	NaN	8.057748	6.672346	5.22759	7.365292	7.269981	7.550217	NaN	6.803052	6.389903	7.457447	7.02503	6.020713	5.826045	NaN	7.256885	6.743073
XM_163691.1	2.350248	2.252157	2.28003	1.967191	NaN	1.817758	1.462254	-0.349972	1.88299	1.271439	NaN	2.213679	1.226883	1.731716	NaN	2.106457	2.214931	2.538734	1.673488	1.623548	2.160637	2.08159	2.053432	1.870225	1.966619	1.701481	0.999217	1.685097	1.787071	0.754235	1.835793	1.623648	NaN	1.732052	2.067645	2.349371	1.630781	1.874526	1.698153	NaN	1.755903	1.950847	2.252627	2.062778	1.758869	1.62178	NaN	1.72637	2.822034
XM_150885.1	0.414523	0.719173	0.519229	1.332786	NaN	0.693014	-0.302114	1.406119	0.675506	0.888212	NaN	1.557316	-0.032266	0.311016	NaN	2.095505	0.91652	0.277513	0.889256	1.173656	0.035343	0.549152	1.057346	0.833573	1.192853	1.529625	0.073313	0.51747	0.462946	0.533973	0.975502	1.364009	NaN	1.866186	1.644283	0.611734	1.673676	1.423925	0.793213	NaN	1.127788	1.074771	1.635313	1.253686	1.100996	1.246193	NaN	0.699622	0.912977
XM_137019.1	1.496378	1.556903	1.655076	0.908102	NaN	0.464683	1.058811	-0.362009	1.032958	0.078155	NaN	0.909072	1.910631	1.869979	NaN	-0.213152	1.466669	1.243717	0.930812	0.639708	1.996596	1.390272	1.516018	1.262274	0.850247	1.189674	1.268859	1.037028	1.19001	1.549365	1.484667	1.421544	NaN	1.182819	1.517079	1.678123	1.155278	0.78589	0.500991	NaN	1.025514	0.810652	1.702627	1.12601	1.080575	1.351822	NaN	0.35186	1.483205
XM_138218.1	0.806282	0.64497	0.498916	0.46656	NaN	0.639563	1.174002	0.301805	2.092526	1.134878	NaN	0.063109	0.049194	0.341325	NaN	1.70315	0.964221	0.806124	1.915959	1.089524	0.171952	-0.12021	0.436874	0.069575	1.099651	0.405544	1.375938	0.988307	0.851284	0.982269	0.468502	0.945704	NaN	1.108647	1.312916	0.971894	1.162416	0.616208	1.191301	NaN	1.450972	0.89338	1.838177	1.968667	0.1742	0.885592	NaN	0.970882	1.196729
XM_134614.1	3.910629	3.467925	3.486515	3.3556	NaN	4.207373	3.878577	3.927862	2.794955	2.477761	NaN	1.99964	3.633524	4.243388	NaN	2.466392	3.656895	4.06765	2.393893	2.484212	4.146334	4.324526	4.78564	4.623691	4.508435	4.00667	4.008973	3.90553	3.853723	3.998114	4.636521	4.930915	NaN	3.767126	3.434324	3.717661	2.67397	2.623868	3.962398	NaN	3.174819	2.730051	3.189592	2.994714	3.396765	3.029196	NaN	3.992879	4.348798
XM_159397.1	1.79009	1.735706	1.221568	0.906851	NaN	2.420792	2.184248	2.123369	1.655676	2.364908	NaN	1.431475	2.702827	2.380114	NaN	2.728047	2.296902	2.123547	3.054134	2.68893	1.464166	1.262371	2.509641	1.702514	2.032702	1.750843	1.21319	1.48122	1.623887	0.973028	0.920544	1.094169	NaN	1.490228	1.357091	1.526396	2.036188	1.959783	1.726547	NaN	1.423532	1.806347	2.244438	2.061086	2.007385	1.509072	NaN	2.928364	1.911463
XM_145493.1	-0.304618	-0.514737	0.037168	-0.757894	NaN	-0.011419	0.256987	-0.69579	0.260206	0.316824	NaN	0.475287	-1.778819	-1.809035	NaN	-0.328052	0.912114	0.562934	0.519939	0.561352	-0.599242	-0.653327	1.237037	0.072604	0.997915	0.389662	-0.183274	-0.26023	-0.679247	-0.544868	-0.191046	-0.247329	NaN	1.443881	1.146174	-0.650002	1.41996	0.540599	0.321133	NaN	0.237561	-0.260524	-0.027276	-0.347264	0.015553	-0.338395	NaN	0.807656	-0.070781
XM_142825.1	7.890648	7.442916	7.451073	7.23943	NaN	7.450984	6.323755	6.153835	7.345966	6.931355	NaN	6.33237	6.471839	6.677613	NaN	7.28727	8.675915	8.105622	7.856028	7.776422	6.904217	6.904164	8.55637	7.982018	8.265992	8.313336	8.680338	8.464306	6.957547	6.20732	7.484864	7.677679	NaN	7.248217	7.079647	6.96128	7.578769	7.362086	6.968159	NaN	7.028963	6.927155	7.909845	7.694777	7.491999	7.145551	NaN	7.117373	8.31088
XM_144243.1	0.017478	0.111424	0.565922	0.770997	NaN	-0.14831	0.261901	0.828049	1.305347	-0.21918	NaN	0.834413	-0.329055	0.892944	NaN	-0.120353	1.883434	0.693383	0.842076	1.027159	-0.516964	-0.342979	1.35463	1.050555	1.635889	1.299851	0.645489	NaN	NaN	0.065324	0.339058	1.188945	NaN	0.804062	1.548167	0.606158	1.122253	0.931212	0.119681	NaN	NaN	-0.082153	1.128851	0.441592	1.084541	1.167543	NaN	1.072639	0.513595
XM_142056.1	1.918193	1.714929	1.795317	1.648382	NaN	0.984134	0.857374	1.893573	1.972926	1.557957	NaN	2.29876	-0.9486	-1.437851	NaN	2.271348	1.612989	0.993396	1.486541	1.658789	0.971017	1.403369	2.253809	1.914963	2.168678	2.485382	1.674551	NaN	0.470779	-0.260137	1.067992	1.576139	NaN	1.776402	2.195894	1.630363	1.369287	1.334956	1.572718	NaN	1.283758	0.944691	2.048272	2.123836	1.04679	1.115675	NaN	1.897018	2.533003
XM_137959.1	0.655555	0.939237	1.365888	0.092189	NaN	0.912862	1.761251	1.462127	1.365257	0.85413	NaN	0.916251	0.966859	0.301835	NaN	1.407504	1.060962	1.66381	1.300463	1.868721	1.307882	0.650446	1.394925	0.998374	1.484537	0.890048	0.66311	1.048737	0.767306	0.541808	2.469047	1.328368	NaN	0.821933	6.196659	6.056288	0.663069	1.468504	1.120714	NaN	1.617487	1.794417	1.053396	0.754628	1.679751	1.524643	NaN	1.308401	0.458416
XM_145618.1	0.25929	0.721701	0.51144	1.304308	NaN	0.422511	0.535993	1.512851	1.113984	1.520486	NaN	0.604795	2.635795	1.797025	NaN	1.327074	-0.036111	0.738623	0.532285	1.072286	0.773431	0.520566	0.999048	0.764017	0.41264	0.559217	1.871033	1.599187	1.930614	2.131254	0.613951	0.831805	NaN	0.862391	1.910344	0.799366	0.361602	0.910693	0.609273	NaN	0.335126	-0.040786	0.954099	1.00297	0.431785	0.633044	NaN	0.984375	0.264442
XM_149270.1	2.923644	2.380234	2.29227	1.775655	NaN	3.440448	5.987895	5.170086	2.276252	2.202477	NaN	1.622229	3.320146	3.21791	NaN	1.859382	1.893179	2.138714	2.875974	2.96893	2.907704	2.723614	4.13527	3.764298	3.242403	3.403965	2.932721	3.35053	3.196968	2.899605	4.172339	3.602771	NaN	3.14561	2.307837	3.055856	1.712677	2.181616	3.466945	NaN	1.68794	1.51577	2.578036	2.155857	1.97127	1.186726	NaN	3.699266	2.714277
XM_124889.1	5.947451	5.193285	6.625788	5.837086	NaN	5.655038	5.964005	5.198501	5.816632	5.794225	NaN	5.466426	4.472623	4.2058	NaN	5.389177	6.398061	5.869146	6.103209	5.698451	6.031655	6.306596	6.340268	5.750737	6.30179	6.323628	5.665514	5.2942	5.290732	5.38525	6.446478	6.356116	NaN	6.0646	5.615554	5.417032	5.71949	5.243274	6.231651	NaN	5.837683	5.358186	5.655258	5.259287	6.379493	5.938399	NaN	5.720147	6.58899
XM_142322.1	2.681814	2.188436	0.990276	1.063841	NaN	2.117402	0.624504	1.073537	0.807235	1.538069	NaN	1.633918	1.591178	0.660788	NaN	2.386494	1.785208	1.94665	1.888185	1.852582	1.414327	1.590107	0.945803	1.404506	1.286671	1.532027	1.654122	0.999197	0.963992	NaN	1.327389	1.472266	NaN	1.54239	1.405949	1.941277	2.211046	1.455582	1.261662	NaN	1.512858	1.897261	2.149986	2.000886	0.894759	0.497869	NaN	1.447764	1.434609
XM_151418.1	0.026297	-0.004865	-0.004808	1.33464	NaN	0.267886	-0.446461	-0.360242	0.489895	0.884253	NaN	0.957973	0.187872	-0.17297	NaN	-0.279907	0.694996	0.989734	0.138238	0.198927	-0.046957	0.337455	0.843964	0.31074	0.183682	1.032894	-0.007367	-0.335342	-0.069311	0.319297	0.679055	0.718399	NaN	1.071851	1.739987	0.213544	0.974444	0.649875	0.722561	NaN	0.530923	0.189428	0.23993	0.341591	0.297306	-0.331671	NaN	0.23278	0.108463
XM_144680.1	1.94093	1.941379	1.896088	1.145541	NaN	2.069594	1.591671	1.21468	1.382111	1.622488	NaN	0.691932	2.687411	2.499988	NaN	2.376526	1.874809	1.863965	1.81759	1.597601	1.919808	1.714289	2.170026	2.453958	1.439977	2.032058	1.829718	1.586549	1.315201	1.483722	2.03532	1.723463	NaN	1.931224	2.017387	2.313764	1.786134	2.394948	2.289607	NaN	1.249287	1.594746	1.90754	1.734284	1.582481	2.656353	NaN	1.757419	1.952587
XM_141854.1	0.677719	1.134316	0.890108	1.249862	NaN	0.721887	0.494795	2.061791	0.790705	1.932924	NaN	1.590692	1.473073	1.310143	NaN	1.648027	0.664081	1.206266	0.435125	0.778874	0.868941	1.413828	0.459504	0.905194	0.64171	1.187935	1.020848	1.254968	1.371429	1.238926	0.907115	0.99328	NaN	1.596303	1.754288	1.105485	1.447385	1.170361	1.411961	NaN	1.407861	1.339927	0.758013	1.252876	0.249848	-0.218269	NaN	1.144266	0.614195
XM_122902.1	3.45859	2.973449	2.941724	2.587545	NaN	1.339025	1.034849	1.577966	2.013421	2.350694	NaN	1.986367	-1.574648	-1.016081	NaN	2.313925	2.328346	2.285331	1.559888	2.182638	4.881626	5.095308	3.518469	3.425057	2.768208	3.470333	2.812486	3.406171	2.754785	1.871478	3.765883	4.005478	NaN	3.728514	1.770668	2.03215	2.729225	2.894318	1.95016	NaN	2.834502	2.38259	2.112976	2.098421	4.770217	4.523889	NaN	1.130449	2.941993
XM_142475.1	0.468388	0.942099	0.911082	1.658709	NaN	0.798879	0.30021	1.83012	1.158088	1.681696	NaN	1.969023	0.688448	1.068743	NaN	2.297213	0.757572	1.495569	0.960648	1.129469	0.81152	1.404453	0.90743	1.016688	1.477471	1.448666	1.185487	0.977431	1.237411	1.410252	0.755345	0.915599	NaN	1.323774	-1.410776	NaN	0.853979	1.514133	1.500267	NaN	0.703221	0.840367	1.035947	1.072125	1.036326	0.765609	NaN	0.853122	0.746718
XM_159716.1	-0.101663	-0.162981	0.178692	-0.964107	NaN	0.329569	0.885465	0.765941	-0.226631	0.116308	NaN	1.286414	-1.714879	-1.901598	NaN	1.549726	1.170706	0.719479	-0.03623	-0.143756	0.314375	0.384917	0.385637	0.067765	1.289426	1.086285	-0.271093	-0.316509	-0.679493	-0.404393	0.229873	0.318113	NaN	0.588432	-1.04567	0.123498	-0.181503	0.194056	1.218652	NaN	0.511453	0.09031	-0.01081	-0.356276	-0.147801	-0.462793	NaN	0.139555	-0.102146
XM_156384.1	1.193423	1.358526	0.928355	1.022779	NaN	1.009378	0.511371	2.162044	3.009504	2.406745	NaN	0.783039	1.061166	0.906907	NaN	2.153063	1.247352	0.938008	2.597408	2.785754	1.128098	1.393501	0.203903	0.687372	1.442739	1.714786	1.343623	0.817595	1.285666	1.54668	0.699169	1.205159	NaN	1.434334	-0.901183	NaN	2.72104	2.441492	1.010062	NaN	0.982274	0.974946	3.325429	3.266344	1.009915	1.201329	NaN	1.172424	0.647266
XM_158367.1	2.991391	2.563909	3.14472	2.798829	NaN	0.516128	1.030607	1.035637	4.52387	3.927488	NaN	0.483063	1.907638	2.129277	NaN	2.610731	1.470531	0.691589	3.014794	3.12135	2.928677	3.104402	3.985607	3.08934	4.024871	3.866376	1.422342	0.92543	2.438081	2.182214	3.373916	3.756511	NaN	3.066663	2.065947	2.728997	1.488792	1.111262	1.649496	NaN	1.727382	1.979599	4.269711	4.025031	0.153692	0.589478	NaN	1.740705	3.231723
XM_132425.1	3.740106	3.240479	4.722217	4.133335	NaN	3.484059	1.976205	2.021235	3.848399	3.58014	NaN	3.287924	3.248366	2.907853	NaN	3.419101	2.890386	2.906593	4.228909	3.715734	2.895092	2.961164	4.889926	4.334009	4.6719	4.717466	2.531915	2.779645	3.578079	3.236339	3.871478	4.082193	NaN	4.333049	3.376784	3.302118	4.105314	3.865036	4.254107	NaN	3.744534	3.556248	4.271112	3.911652	2.809244	2.64873	NaN	3.99857	3.09027
XM_147966.1	0.628938	0.442453	0.680212	-0.092684	NaN	0.588267	1.591477	1.689736	3.35699	3.008255	NaN	1.461327	1.187405	1.901875	NaN	2.210584	0.927589	0.845114	3.333576	3.234574	1.223209	0.750151	1.86872	1.700325	1.098909	1.223443	0.995162	1.145551	1.758557	0.94361	1.206889	1.168321	NaN	1.430064	-1.187061	0.687713	2.355875	1.846904	1.341987	NaN	1.435681	1.171366	3.278046	3.060304	0.971699	0.986316	NaN	0.834294	0.748415
XM_140864.1	2.689004	2.390585	2.753358	2.474515	NaN	2.010664	2.026594	1.62885	2.444559	1.490616	NaN	1.949524	2.182687	2.615931	NaN	2.03825	1.37893	1.663872	2.233367	1.86872	2.364345	2.113257	1.535599	1.654756	1.989259	2.054105	1.919195	1.959151	2.377658	1.980442	2.282617	1.456146	NaN	2.25328	1.560857	2.442244	2.413642	2.491354	2.286755	NaN	2.228388	2.284346	2.883262	3.02015	1.753607	2.101004	NaN	1.927609	2.152916
XM_143053.1	5.896463	4.699216	7.277265	6.533744	NaN	2.998732	4.413925	2.892023	4.785255	3.731197	NaN	4.042236	4.659817	4.466667	NaN	4.232203	4.348175	4.303375	4.554946	3.74287	8.941826	8.921184	5.381337	5.009204	5.089464	4.907485	4.539834	4.327806	NaN	3.896268	6.151635	4.937983	NaN	4.850873	4.576605	4.961413	5.005525	5.051577	5.000211	NaN	4.769805	4.361662	5.40795	5.476942	3.485853	3.409802	NaN	3.88999	4.97588
XM_154678.1	1.396389	1.372942	1.642495	2.04645	NaN	1.449262	1.470103	1.962283	1.545033	1.038289	NaN	1.782927	2.427162	2.66508	NaN	0.101962	0.673181	1.027149	0.659445	0.168326	1.593338	1.779156	0.60964	1.049261	1.550553	1.023281	2.630877	2.316926	2.913475	2.621257	1.033739	0.61927	NaN	1.49474	1.466741	1.225182	1.129244	1.384008	1.332254	NaN	0.887692	1.029026	1.28645	1.63323	0.393455	1.869129	NaN	0.895612	0.423568
XM_129133.1	5.855692	5.158622	5.927563	5.425241	NaN	6.008788	5.702893	4.91205	5.053599	4.900494	NaN	4.977863	4.245127	4.261205	NaN	4.523481	7.149493	6.821135	5.359364	4.888612	5.260784	5.388188	5.666969	5.33202	5.982824	5.886783	4.438017	5.037104	5.16072	4.188556	5.305591	5.484464	NaN	5.181537	5.087856	4.642169	5.529964	5.263822	5.910046	NaN	5.16029	5.016112	5.035242	4.705037	5.974506	5.578921	NaN	5.786695	7.145682
XM_163277.1	0.347819	0.728001	0.287019	0.307095	NaN	0.819343	-0.056873	-0.544654	-0.17939	1.058247	NaN	0.037105	NaN	1.041274	NaN	1.044659	0.390252	0.7784	0.746774	0.576953	0.312999	0.301096	0.396709	0.45709	0.561813	0.540856	0.748333	0.175343	0.423328	0.700919	-0.377488	0.173982	NaN	0.927593	NaN	-0.875706	1.164851	0.074035	1.031071	NaN	0.393564	-0.145517	0.016291	0.028247	0.361415	0.678476	NaN	1.313434	-0.274077
XM_128984.1	3.323039	2.60024	3.164698	2.514013	NaN	3.082041	3.448451	3.112624	3.199	2.671184	NaN	2.409037	NaN	1.090001	NaN	2.613738	4.468582	3.268512	2.792864	2.829646	3.102456	3.393927	4.452038	3.801567	3.505622	3.617571	1.55293	NaN	NaN	0.950105	2.578873	3.370286	NaN	2.360968	2.655845	2.572857	3.242316	2.695871	2.950698	NaN	3.308894	3.045642	3.533767	2.839972	3.008921	3.082228	NaN	3.014052	3.935707
XM_157731.1	1.316066	1.295607	1.03392	1.409094	NaN	0.667216	0.580584	-1.289618	0.31351	-0.211704	NaN	1.223335	-0.851623	1.054956	NaN	-0.702335	0.234708	0.374537	-0.209494	0.046964	0.66184	-0.01028	0.174543	0.881238	-0.177157	0.529499	NaN	-0.012068	-0.252002	NaN	NaN	0.136355	NaN	0.491543	0.623807	NaN	-0.005414	0.770399	0.473223	NaN	0.728894	0.365263	0.33188	0.679504	0.627381	-0.189467	NaN	0.972023	0.74577
XM_123067.1	1.888335	1.424494	0.632195	0.617456	NaN	2.156842	2.888201	2.12193	5.838534	5.798269	NaN	0.869779	1.8678	2.081615	NaN	5.588482	1.641166	0.606086	6.528493	6.168343	1.023826	0.174476	1.540237	1.128375	2.149494	2.070283	2.653138	2.384816	2.177392	2.707573	1.694543	1.630213	NaN	0.44296	-0.764358	1.012213	5.466285	5.126308	3.144809	NaN	1.974897	1.668912	6.062473	5.596179	1.091101	0.036788	NaN	2.392666	2.436941
XM_138014.1	5.752663	5.043832	4.281759	3.634433	NaN	5.015317	5.081294	4.697107	3.838548	4.552203	NaN	3.516218	3.492232	3.847316	NaN	4.585119	4.551652	4.415216	4.643348	4.056899	3.865083	3.841501	6.903875	5.952586	5.830445	5.99452	3.027461	3.547942	4.888198	3.914225	5.856749	6.215992	NaN	6.096731	4.679759	4.411554	4.395388	3.843974	4.940199	NaN	4.449311	4.282212	4.053735	3.809791	4.816092	4.49471	NaN	4.792813	4.840205
XM_156378.1	2.146892	2.61494	0.351211	-1.052681	NaN	0.591638	1.295371	1.758074	NaN	1.839604	NaN	0.882243	0.37	1.014456	NaN	1.298018	0.868346	0.798823	1.259714	-0.184927	0.766032	0.854502	2.818087	2.680289	1.997663	1.556094	0.864793	1.807369	1.433865	0.464674	1.911685	NaN	NaN	2.114969	NaN	1.266891	-0.245608	0.840761	0.959228	NaN	1.121812	1.012274	0.704204	1.809782	1.818098	1.389065	NaN	0.792472	0.834563
XM_138512.1	0.047221	NaN	0.439908	-0.4692	NaN	-0.009691	-0.913415	-1.210475	-0.47695	-0.199333	NaN	-0.572726	1.635204	1.214346	NaN	0.782776	-0.366923	-0.225331	-0.37961	-1.159533	0.252353	0.282263	-1.008398	-0.228566	0.714115	-0.11853	0.757847	0.883402	1.095076	1.551707	0.082554	NaN	NaN	2.325032	NaN	0.38117	-0.901909	0.870832	0.715355	NaN	-0.457469	-0.185666	-0.37979	0.104706	1.299801	2.369	NaN	-0.70119	0.160578
XM_136925.1	6.933182	6.819741	7.090678	6.448053	NaN	8.082043	7.961658	7.223002	7.039194	6.643734	NaN	6.079503	6.241949	5.882492	NaN	5.354076	7.559837	7.348038	6.539064	6.75447	7.874257	7.329539	8.309972	7.661847	8.077377	7.823495	7.650996	7.203655	7.739979	7.106673	7.770452	NaN	NaN	7.447808	NaN	6.205248	6.683936	6.525316	6.440767	NaN	7.051333	6.588156	6.170249	6.141289	7.270633	7.062149	NaN	7.368948	8.043914
XM_152942.1	0.95318	-0.53081	-0.070979	0.321629	NaN	1.159093	-0.518088	-1.115633	-0.12899	0.612316	NaN	-1.704233	-0.337027	-1.400032	NaN	0.320167	-0.352157	0.095976	-0.157859	-0.755115	-0.19352	NaN	-0.675581	-0.181215	-0.114311	NaN	-0.458174	0.033691	-0.188234	0.087779	-0.417266	NaN	NaN	0.237103	NaN	-0.794268	-0.032058	0.664059	0.765555	NaN	-0.260941	-0.610387	-0.285708	-0.079396	0.388275	-0.593551	NaN	-0.426109	-0.037291
XM_139988.1	0.084472	-0.622949	-0.373999	-0.554979	NaN	-0.487065	-0.871852	-0.776566	-0.634645	0.587427	NaN	3.739579	-1.942501	-2.002193	NaN	0.268801	1.201406	-0.349171	-0.584043	-0.866634	-0.542085	0.09232	-0.777521	-0.473947	0.234227	NaN	NaN	-1.104133	-1.355331	NaN	-0.392274	NaN	NaN	-0.104569	NaN	-0.841794	-0.970837	0.119182	0.242492	NaN	-0.469437	-0.42948	-0.495389	0.043873	-0.5342	-0.880781	NaN	-0.57684	0.037177
XM_137723.1	0.178494	-0.31241	0.502768	-0.992987	NaN	0.197531	0.607515	-0.092865	0.577223	0.849313	NaN	1.560842	0.020608	-0.817423	NaN	2.568845	1.454329	1.371516	0.990573	0.821961	0.277146	-0.586201	1.59807	0.913461	1.178511	1.880798	0.719467	0.122743	0.102531	NaN	0.363476	NaN	NaN	-0.42034	NaN	0.215323	0.881666	1.130834	1.564601	NaN	0.585481	0.057054	0.607173	-0.228562	1.568924	0.233578	NaN	0.636595	0.110731
XM_154263.1	-0.363172	-0.468083	0.006122	-0.155076	NaN	-0.378199	0.617112	0.380554	-0.402868	-0.374805	NaN	-1.716699	NaN	-0.787925	NaN	-0.049167	1.462658	-0.463873	NaN	-0.657872	0.181969	-0.614868	-0.156803	0.05102	0.702753	NaN	0.177242	0.249702	0.838836	0.534866	0.21091	NaN	NaN	-0.690912	NaN	0.153038	0.051952	-0.160573	0.476204	NaN	-0.119717	-0.240373	0.113627	-0.631362	0.662743	-0.17489	NaN	-0.456017	0.073393
XM_139573.1	1.226913	1.506319	1.340204	0.422989	NaN	1.426064	0.624289	-0.565114	0.562113	0.752663	NaN	-1.210376	NaN	-0.043324	NaN	1.339094	2.079679	1.68674	1.641471	1.252528	1.585824	0.722053	2.663735	2.229881	1.836276	1.99503	0.089789	0.803945	0.882935	0.114855	1.557096	NaN	NaN	0.365861	NaN	1.720525	1.82622	1.672558	1.071499	NaN	1.889127	1.760119	1.71375	1.481314	1.898778	0.29851	NaN	1.336667	1.339209
XM_140808.1	0.709111	1.014703	0.934153	-0.137127	NaN	-0.120462	-0.022864	1.279663	0.12646	1.078272	NaN	-1.178851	1.849502	1.093988	NaN	-0.199539	0.452726	0.683142	0.402422	0.521255	1.291175	0.771889	0.622724	1.026983	0.83577	1.17883	0.86694	0.577268	0.860943	1.2527	1.118495	NaN	NaN	0.086918	NaN	1.282468	1.27033	0.948728	0.257361	NaN	0.2858	0.466994	1.011755	0.654705	0.406902	0.473668	NaN	0.128998	0.47071
XM_160673.1	-0.324429	-0.476519	-0.54129	0.193879	NaN	-0.489115	-0.998043	0.297119	-0.447184	0.952084	NaN	0.310142	-2.125783	-1.803922	NaN	-0.238049	-1.112191	0.100565	0.364121	-0.627079	-0.626484	-0.394507	-0.713183	0.21338	0.555646	0.561013	-1.091775	-0.573141	-0.793326	-1.30834	-0.118717	NaN	NaN	0.441344	NaN	-0.445216	0.183611	0.38231	0.050432	NaN	-0.116782	0.358788	-0.093462	0.332118	-0.17407	-0.178107	NaN	-0.915813	0.012482
XM_150750.1	2.354103	2.710887	1.361771	1.739209	NaN	1.898477	0.220165	1.204308	0.1601	1.270759	NaN	1.999184	1.906289	1.297359	NaN	1.857422	0.540861	0.220309	1.325965	1.390293	1.361596	1.554071	1.710638	1.413147	1.519558	1.401094	2.338725	1.645581	2.340324	2.724509	0.332849	NaN	NaN	1.492323	NaN	1.387036	0.93889	1.362233	0.733013	NaN	1.080287	1.134379	1.851845	2.44346	0.474966	0.94618	NaN	1.253423	0.437704
XM_163316.1	0.244764	0.34941	-0.131436	1.111037	NaN	0.247936	-0.991624	0.967567	0.126539	1.371293	NaN	1.097593	-2.075037	-1.989616	NaN	0.299892	-0.149052	0.534044	0.51355	1.096701	0.08124	0.632426	0.96701	0.668345	1.075882	0.879202	-0.91146	-0.074485	-0.318684	-1.423685	0.553836	NaN	NaN	1.029832	NaN	1.056256	0.641641	0.04298	-0.326825	NaN	1.325001	1.294781	0.402295	1.011187	0.2055	0.755542	NaN	-0.732896	0.304461
XM_136760.1	1.579021	1.751024	1.704904	1.845774	NaN	1.433107	1.380098	2.065217	1.540012	1.692245	NaN	1.369689	2.413829	1.16923	NaN	1.336167	2.026388	1.394387	1.661174	1.490782	1.781323	1.726618	1.528453	1.349891	1.522717	1.730822	1.659315	1.163814	1.340774	1.752703	1.627774	NaN	NaN	1.070826	NaN	1.938555	1.714789	1.433871	0.401777	NaN	1.509683	1.744132	2.031443	2.080576	1.212434	1.927824	NaN	0.541793	2.114769
XM_150100.1	1.038075	1.455177	1.426964	1.464192	NaN	1.03118	0.46592	1.996095	1.47188	1.818269	NaN	1.12859	1.429484	1.126341	NaN	1.876706	2.304709	2.095602	1.507677	1.561153	1.392305	1.354791	1.426166	1.394308	1.524955	1.393009	0.677704	0.948216	1.0626	0.970986	1.196175	NaN	NaN	0.729857	NaN	1.382797	1.727007	1.557358	0.984361	NaN	1.223616	1.166865	1.58457	1.690794	1.236965	1.317082	NaN	0.636977	1.38591
XM_144195.1	0.385311	0.472394	-0.014353	1.200658	NaN	-0.408766	-0.620346	0.726301	0.132212	1.097155	NaN	0.851521	-2.06763	-1.867838	NaN	0.263324	0.501273	0.711364	0.52741	0.480996	-0.295972	0.725669	-0.614626	0.405409	0.414469	0.454583	-0.499405	-0.12732	-0.823606	-0.989169	0.124509	NaN	NaN	0.710852	NaN	1.971679	1.060413	0.174278	-0.104742	NaN	0.65699	0.456614	0.524443	1.007886	1.893948	1.162773	NaN	-0.690325	0.168505
XM_153386.1	0.382951	0.277416	0.502355	1.072579	NaN	0.650983	-1.100934	0.188684	0.060016	1.025126	NaN	0.600659	2.335281	2.35236	NaN	0.138272	0.668411	0.719017	0.812427	0.075446	0.971545	0.320961	0.71796	0.871909	0.576821	1.177181	1.81532	1.750162	1.51261	2.083579	0.75111	NaN	NaN	0.667008	NaN	0.459762	1.335543	1.086748	-0.322779	NaN	0.181051	0.206751	0.961958	0.803901	0.650454	1.211479	NaN	-0.158137	0.632493
XM_141150.1	-0.386685	-0.825516	-0.546726	0.105107	NaN	-0.548089	0.0892	-0.034787	-0.590366	0.595984	NaN	0.466795	-2.146282	-1.972884	NaN	-0.505427	-0.499478	0.459212	-0.280459	-0.334292	-0.572076	-0.535666	-0.392523	-0.105922	0.425924	0.410883	-1.00969	-0.305503	-0.748869	-1.392299	-0.227872	NaN	NaN	0.981805	NaN	-0.399052	0.314279	-0.12782	-0.505417	NaN	-0.051872	-0.155024	-0.28202	-0.070749	-0.235856	-0.555971	NaN	-0.841506	0.019009
XM_140943.1	1.207745	1.183672	0.412169	0.361134	NaN	0.027875	-0.110151	-1.643421	-0.372806	-0.039593	NaN	0.150468	-0.98474	-0.084677	NaN	-0.141936	1.057233	0.777209	0.573021	0.559829	0.38954	0.343404	-0.59576	NaN	0.588418	1.226295	-0.161694	0.091288	-0.54821	-0.796315	0.587736	NaN	NaN	0.538508	NaN	2.267228	0.186728	0.116421	0.289446	NaN	0.791452	0.712751	0.213225	0.952222	-0.198005	-0.345229	NaN	0.11224	0.551765
XM_126122.1	4.364224	4.193345	4.278905	3.8414	NaN	3.473693	4.703958	3.876549	4.141144	3.309659	NaN	3.659064	1.071413	1.96112	NaN	3.67269	3.424723	3.097769	3.562822	3.964812	4.667561	4.54414	2.640064	2.456978	3.021058	2.879692	3.173058	2.661761	2.894306	2.932051	3.257065	NaN	NaN	2.694636	3.329234	4.140156	2.831212	2.757157	3.192711	NaN	3.291189	2.86648	3.787243	3.588249	5.282496	4.871637	NaN	3.490024	3.45313
XM_150618.1	0.705553	0.845229	1.182734	1.293483	NaN	1.712762	1.503866	1.268517	1.945964	1.669354	NaN	0.60405	1.653827	1.770242	NaN	1.760119	1.27528	1.441861	1.852295	1.331048	0.802437	0.85628	0.862714	1.140555	1.745114	1.273845	0.897634	0.740707	0.892504	1.090123	1.381016	NaN	NaN	0.365969	1.740282	1.100491	1.769017	1.090244	1.421717	NaN	0.792899	0.744588	1.205884	1.308072	0.526255	0.861601	NaN	1.277528	0.903492
XM_128433.1	-0.301414	-0.419206	0.15114	0.462064	NaN	-0.702091	-0.974518	NaN	-1.205458	NaN	NaN	-0.409631	-1.979032	-1.304859	NaN	-0.128921	-0.678545	-0.158447	-0.119393	-0.490405	-0.471277	0.54615	-0.546357	0.106524	0.290528	0.289424	-0.87054	-0.399419	-0.704386	-1.158974	-0.355037	NaN	NaN	0.337492	0.925277	-0.580371	-0.288419	0.008767	-0.259079	NaN	0.162895	0.201954	0.095158	0.214263	-0.093104	-0.505272	NaN	-0.832385	-0.154752
XM_133779.1	-0.085207	0.694636	0.576989	1.647967	NaN	0.215235	1.720148	1.106476	-0.212784	1.032227	NaN	1.061732	2.150851	2.109537	NaN	0.587996	-0.388715	0.827249	0.56736	0.075067	0.096672	1.113938	-0.308309	0.444433	0.461096	0.623419	1.592239	0.992047	1.278514	2.00934	-0.061599	NaN	NaN	0.327984	1.952044	1.044115	0.800104	0.679778	-0.203667	NaN	0.741579	0.183289	0.290303	1.200458	0.244662	1.278959	NaN	-0.147288	0.129084
XM_126495.1	4.068009	3.967652	3.439986	3.056511	NaN	4.238501	4.16517	3.157156	4.749454	4.066794	NaN	3.240006	2.572062	2.225285	NaN	4.693057	3.80111	3.698631	5.327707	5.07249	3.659949	3.582041	4.792007	4.489354	4.182903	4.447601	3.626125	3.672231	3.82699	3.37948	4.877558	4.806103	NaN	4.432537	4.330311	3.95765	4.652331	4.411933	4.469534	NaN	4.326963	4.082322	4.556938	4.304075	3.808267	3.692052	NaN	4.513746	3.755164
XM_146954.1	0.243695	0.153045	1.203825	1.091669	NaN	-0.67793	-0.336128	0.576179	-1.203261	NaN	NaN	2.174308	-2.09125	-2.378589	NaN	0.31227	3.480861	3.20943	0.064377	-0.151288	0.133667	0.764748	-0.266985	0.432877	0.894616	0.432836	-0.778895	-0.272288	-0.559283	-1.117771	-0.093618	0.767996	NaN	0.781498	1.381881	0.481156	1.426897	0.510943	0.061869	NaN	0.941344	0.602405	0.889322	0.019111	1.232266	0.485554	NaN	-0.678715	3.919924
XM_164320.1	1.642051	2.048883	1.613219	1.552773	NaN	1.956393	2.027938	1.190382	1.897767	1.621015	NaN	1.040211	2.258014	2.422847	NaN	2.128342	1.896207	1.768484	1.992175	1.55347	1.933783	1.414082	1.628386	1.708824	1.692053	1.992007	0.650932	1.336372	NaN	0.624928	2.258545	0.917895	NaN	1.138258	1.812186	2.627463	1.872552	1.999873	1.22301	NaN	1.848069	1.887588	2.076159	1.858478	2.063913	1.837707	NaN	1.955903	1.235762
XM_151125.1	0.393008	0.626242	0.431744	1.299859	NaN	0.013258	-1.21032	NaN	-0.678359	NaN	NaN	0.706675	0.648005	0.88567	NaN	0.901213	1.095205	0.639283	0.64898	-0.278969	-0.059022	0.791193	-0.220198	0.71497	0.895793	0.625183	0.798229	-0.096366	0.628203	1.039724	0.245788	0.669649	NaN	0.85172	1.308119	0.183066	0.698373	0.504592	0.425186	NaN	0.519288	0.236265	0.385871	0.827492	0.217063	0.483106	NaN	-0.096793	0.560816
XM_141872.1	0.144438	-0.243126	0.15465	1.161456	NaN	-0.179509	-0.924941	NaN	-0.557621	0.786998	NaN	0.034594	-1.745623	-1.661336	NaN	-0.732302	0.932606	1.431532	0.055928	-0.688221	-0.216559	0.346469	-0.644354	0.297166	1.0139	0.714549	-0.64136	-0.164115	-0.41247	-0.864357	-0.125966	-0.042461	NaN	0.496735	1.198437	0.375627	-0.007471	0.33502	-0.25234	NaN	0.508483	0.199721	-0.163247	-0.008567	-0.127075	0.797804	NaN	-0.250012	0.302493
XM_162160.1	0.277367	0.627947	1.407441	1.28649	NaN	0.183939	-0.940544	-0.222355	0.479042	0.618344	NaN	-0.160689	1.980599	2.159131	NaN	-0.570919	0.944901	1.014428	0.299976	0.081476	0.694768	-0.095492	0.547412	0.51059	1.314437	0.803868	1.1063	0.25628	1.126548	1.426295	0.490225	1.237454	NaN	0.545217	2.012451	0.618066	0.62395	0.522662	0.091125	NaN	0.687468	0.657229	0.474894	0.060788	1.865648	1.289862	NaN	-0.104714	0.356586
XM_136078.1	2.12276	1.883321	1.592691	1.922884	NaN	2.102529	0.71827	1.185793	1.594406	1.282444	NaN	-0.825351	1.678053	1.69358	NaN	1.861083	1.705159	1.582153	1.550247	1.721777	1.117019	1.254189	2.70949	2.442705	1.397569	2.356626	2.406333	2.190445	2.216326	2.373618	2.823817	2.817062	NaN	2.341326	1.856185	1.331112	1.675237	1.982688	1.554839	NaN	0.976512	1.379152	2.041239	2.135522	1.507208	1.176169	NaN	2.071344	1.892441
XM_132009.1	3.624968	3.374426	3.514169	2.922061	NaN	3.473098	4.124369	2.401149	4.394342	2.954419	NaN	2.493627	1.903227	1.877408	NaN	3.866478	3.841746	3.129515	4.397651	4.136066	3.601261	3.369051	4.306102	3.833641	3.474734	3.264752	3.233995	3.373055	2.787309	2.308534	3.065494	2.913649	NaN	3.42555	3.416711	2.865167	4.127167	3.646334	3.7715	NaN	4.151235	4.026291	4.043941	3.608053	4.426107	3.552028	NaN	3.771565	3.756362
XM_138060.1	3.60433	3.369707	3.492287	2.990207	NaN	3.234424	2.34255	2.376125	3.829326	3.030152	NaN	2.536155	2.328769	2.282857	NaN	3.171008	3.303148	3.045077	3.894438	3.676869	3.194638	3.035118	4.640075	4.113017	3.699436	3.511964	4.477381	4.641882	3.128192	3.136317	3.668145	3.711185	NaN	4.621938	3.617911	3.648641	3.212488	3.030128	3.435043	NaN	3.024471	3.098071	3.254107	3.280181	3.749847	3.292569	NaN	3.730548	3.879513
XM_146415.1	-0.135891	-0.984413	-0.315991	-0.899475	NaN	-0.365847	0.367738	-0.891835	-0.937763	-1.491302	NaN	-1.192081	-1.631157	-1.575149	NaN	-1.093892	0.48702	0.062161	-0.481935	-0.541642	-0.27718	-0.657459	-0.182472	-0.110087	0.270948	0.042146	-0.886709	-0.703659	-0.936734	-1.105633	-0.195822	0.613444	NaN	0.266922	0.452233	-0.772465	-0.507187	-0.882061	-0.544667	NaN	-0.192103	-0.63542	-0.613348	-1.208094	-0.487938	-0.102773	NaN	-0.469592	-0.028783
XM_146170.1	0.816696	0.664731	1.377151	0.992659	NaN	0.128146	1.042718	1.615572	3.863906	2.63929	NaN	-0.850207	1.981906	1.544555	NaN	3.27215	1.910349	0.961597	4.749237	4.379859	1.028324	0.430478	0.958375	1.174034	1.377921	1.125575	0.698844	1.131931	1.153583	1.186586	0.836396	1.012947	NaN	0.750847	0.500595	0.948692	2.972136	2.519021	0.365484	NaN	2.009489	2.520665	2.951229	2.827883	1.745457	1.411393	NaN	0.530812	1.597857
XM_147351.1	5.388662	5.149843	5.281572	4.873261	NaN	6.13413	5.939961	5.650705	5.150502	4.723153	NaN	4.390714	4.459975	4.583614	NaN	5.15524	6.089566	5.480802	5.071702	5.262849	5.282321	5.323054	7.129576	6.506987	6.461323	6.315167	5.766749	5.750197	5.987285	5.867235	6.084062	6.151412	NaN	6.51365	5.177131	4.852854	4.981969	4.646308	5.45318	NaN	4.852105	4.987719	4.788548	4.521915	5.650094	5.310572	NaN	5.974136	6.009048
XM_126817.1	-0.052193	0.271037	0.848986	0.858458	NaN	0.593664	0.782645	1.202851	0.504061	0.456767	NaN	1.225843	1.894962	2.108072	NaN	-0.220118	2.424653	1.761443	0.177511	-0.444088	0.803014	0.50642	1.472259	1.541245	1.722961	1.847066	0.297276	0.868537	0.95516	0.676662	0.56559	1.10189	NaN	0.79988	0.473519	0.56148	1.222961	0.742326	0.346949	NaN	1.996715	1.544524	0.122309	-0.453133	2.504118	2.315732	NaN	0.203121	0.180494
XM_145051.1	0.589153	0.837298	0.241581	0.983615	NaN	-0.100741	-0.908818	NaN	-0.900384	-0.589884	NaN	0.539219	1.378711	1.506928	NaN	0.035708	-0.43761	0.024275	0.394352	-0.884024	0.616988	0.619874	0.165091	0.299271	0.696873	0.633626	1.253214	1.277239	1.335031	1.466669	0.393371	0.749573	NaN	0.803352	0.571447	1.083113	0.060718	0.276022	0.353325	NaN	-0.039244	-0.375919	0.570725	0.02387	-0.480672	NaN	NaN	0.03553	0.478247
XM_125398.1	0.494862	0.063594	0.676797	1.095999	NaN	-0.012988	0.047641	1.778323	-0.45981	0.225745	NaN	0.555431	1.080695	1.028422	NaN	1.53252	0.067972	0.323192	-0.194282	-0.637344	1.103622	1.087599	0.427836	0.505023	0.210894	0.385598	1.01434	1.055712	0.563785	0.668187	0.923588	0.575801	NaN	1.127279	0.270069	1.352707	0.673455	0.1836	1.107247	NaN	0.407968	0.451018	0.61978	0.583318	-0.479892	0.840717	NaN	0.590032	0.350926
XM_133231.1	3.041468	2.913669	3.358791	2.949453	NaN	1.718264	1.802839	1.33383	2.722119	2.467102	NaN	2.054947	2.146353	2.5042	NaN	2.547591	2.258173	2.022121	2.127292	2.415341	5.134048	5.124559	2.594988	2.167211	2.575137	2.267233	3.733003	3.984453	3.038109	2.625148	3.05689	2.150856	NaN	2.184947	2.550735	3.393704	3.843847	3.609251	2.653028	NaN	2.776817	2.951491	2.63307	2.905615	2.653517	2.388137	NaN	2.917165	2.493746
XM_135241.1	0.577351	0.011149	1.98008	1.793172	NaN	0.19584	0.172753	0.238124	0.595352	0.750143	NaN	1.113463	1.874448	2.406174	NaN	-0.437666	-0.278662	0.043454	-0.282291	-1.065962	1.368692	1.359141	-0.175255	-0.021081	0.799606	0.008327	1.025807	1.011775	0.99745	1.575548	2.171474	1.356849	NaN	0.238059	1.258838	2.679388	1.131085	0.120503	-0.387834	NaN	0.18375	0.320265	1.60003	1.717923	0.737594	0.574217	NaN	-0.79797	0.349711
XM_128595.1	2.095812	1.965849	1.765262	1.545398	NaN	4.948744	3.789495	3.3807	0.827406	1.177344	NaN	2.88855	2.585158	1.994319	NaN	0.826521	1.618251	1.650646	0.95854	0.222215	0.965096	1.498561	0.685248	0.948718	-0.001744	0.906314	1.230756	0.721939	1.13345	1.304214	0.929374	1.039054	NaN	0.990193	0.275133	1.07088	1.370257	0.366723	3.561507	NaN	1.581974	1.748745	0.782245	1.055184	0.450511	1.271094	NaN	3.627358	1.972911
XM_135557.1	4.523295	4.449038	0.436411	0.834656	NaN	-0.150131	-0.339374	0.828095	-1.12603	0.446896	NaN	1.217506	-1.964092	-1.779454	NaN	-0.388267	4.501438	4.08238	-0.677734	-0.765957	0.461442	1.100814	-0.404904	0.001242	0.77977	0.649512	-1.724102	-1.234964	1.868957	1.22439	2.140641	2.401417	NaN	0.539378	0.616239	0.776435	-0.368391	-0.101501	-0.563892	NaN	2.029579	2.037463	1.648351	0.805967	1.482117	1.84949	NaN	-0.994631	5.327135
XM_124811.1	2.840263	2.563754	2.417727	1.782787	NaN	1.713279	2.319306	1.935678	4.750543	3.854322	NaN	0.377437	2.223661	2.440837	NaN	2.985664	2.801433	2.304324	4.160435	4.181923	3.181977	3.285483	5.691049	5.320161	6.314981	6.245599	3.992569	3.962306	5.55763	5.379756	6.350749	5.710159	NaN	2.943592	2.152435	2.443494	3.326189	3.534867	1.225571	NaN	1.376467	1.616443	5.400789	5.518661	1.724948	1.087734	NaN	0.627158	3.097541
XM_156044.1	1.360065	1.396194	2.05743	1.726534	NaN	1.279868	1.271864	2.479892	0.537011	1.538519	NaN	-0.371208	1.111542	1.353712	NaN	0.812947	0.946577	1.077368	1.314426	1.006295	1.470268	1.301357	0.991082	0.998126	1.306899	0.910816	0.131196	0.915653	NaN	-0.095629	0.765635	0.539353	NaN	0.833893	0.436017	1.46675	1.360707	0.993385	0.712514	NaN	1.158556	1.029112	1.354439	1.382983	1.12592	0.977991	NaN	0.990765	1.170322
XM_163318.1	0.761808	0.796454	0.568128	0.780557	NaN	0.899995	0.065522	0.335973	1.024152	0.324145	NaN	0.863463	2.006276	1.889229	NaN	0.960908	0.837573	-0.049575	0.403195	0.190962	0.553889	0.490097	0.911851	0.648276	0.7566	0.623566	0.519119	0.246844	0.347013	0.361181	0.509266	0.670015	NaN	0.823891	-0.094763	1.81168	0.630045	1.041622	0.556699	NaN	0.333771	0.211397	0.875422	1.299859	0.04469	0.913969	NaN	0.283607	0.543299
XM_135677.1	7.826567	7.652159	2.379441	2.434754	NaN	-0.647602	-0.574395	0.577563	-0.811316	-0.643035	NaN	3.258611	-0.901531	-1.662041	NaN	-0.69968	-0.413188	-0.533565	-0.791443	-0.847997	4.841771	4.538076	-0.60165	0.010653	0.998196	0.509455	-0.781369	0.450096	-1.206095	NaN	-0.382548	-0.172446	NaN	0.438189	0.785221	0.18584	1.277389	1.165955	1.672345	NaN	4.270525	4.020002	0.066979	0.322426	4.177909	4.025906	NaN	0.471269	-0.496027
XM_141168.1	-0.057919	-0.501699	-0.342329	0.409749	NaN	-0.288226	0.073908	0.909635	-0.744657	-0.787898	NaN	0.695769	-2.069612	-1.804683	NaN	-0.931531	-0.160382	-0.335667	-0.679261	-0.918772	-0.567792	-0.497656	-0.476899	-0.317338	-0.545821	-0.198787	-1.295749	-1.132206	-1.434027	-1.615139	-0.603782	-0.863809	NaN	0.495532	0.354153	-0.795248	-0.498478	-0.72684	-0.35771	NaN	-0.437286	-0.244576	-0.369407	0.443716	-0.877088	0.134224	NaN	-0.653168	-0.449062
XM_160764.1	1.379002	1.397962	1.302747	0.605282	NaN	0.712234	1.491571	1.437575	0.350145	-0.008562	NaN	0.284814	1.619003	1.582926	NaN	1.201892	0.107958	0.391529	0.871539	0.859751	1.839095	1.77187	0.94612	0.832395	0.874318	0.436049	0.760742	1.385584	0.874674	1.148301	1.236411	-0.43595	NaN	0.575893	1.48136	1.368985	0.703558	0.219937	0.765056	NaN	1.02987	1.209688	1.752667	1.334696	1.220711	0.701871	NaN	0.130621	1.26887
XM_138559.1	3.729884	3.481738	3.631519	3.28452	NaN	3.602367	4.936525	4.068014	3.103805	3.023243	NaN	3.149401	2.967472	2.720637	NaN	3.029332	3.43847	3.080193	2.553762	2.536187	3.499287	3.334174	2.805698	2.913528	2.469238	2.657455	2.750075	2.90924	3.14585	2.823298	4.34863	3.961679	NaN	4.153279	3.994134	3.675724	3.206291	3.105839	4.385399	NaN	4.289274	3.727488	2.821924	2.923385	4.667067	4.301404	NaN	4.186312	3.810243
XM_122899.1	2.465617	2.161288	3.091409	2.574052	NaN	2.502214	2.956842	2.418205	3.408015	3.137775	NaN	2.434592	1.476454	1.476691	NaN	2.172992	2.66687	2.266558	2.654117	2.312574	2.529372	2.724551	2.902729	2.909293	2.771126	3.231162	2.500106	2.335066	2.447996	2.586271	3.54377	3.46461	NaN	3.143506	2.598664	2.008034	1.880452	2.265107	3.36375	NaN	2.201666	1.618182	1.860315	2.012938	3.374421	2.598583	NaN	2.684564	2.853014
XM_144385.1	-0.328094	-0.253082	1.627063	1.597682	NaN	0.048468	1.411441	1.522895	-0.911534	0.145287	NaN	1.612192	0.873303	0.50814	NaN	-0.206207	-1.110559	0.114671	-0.11104	0.024582	-0.346356	0.588716	1.300721	0.812294	1.103147	0.909658	0.211196	-0.268869	0.564399	0.339129	0.503984	1.008732	NaN	1.640325	0.67489	-0.536771	-0.331106	1.170473	-0.452015	NaN	3.714983	3.946576	-0.154409	-0.247876	-0.760702	0.322251	NaN	-0.33279	-0.267379
XM_145804.1	1.314491	1.188984	1.142244	1.200523	NaN	1.035672	1.308749	1.888349	-0.106553	1.114062	NaN	1.566556	1.159926	1.656747	NaN	0.57771	2.763747	2.343172	0.856835	0.449654	0.282034	0.650011	0.511947	0.658793	1.297856	1.163055	0.914341	1.031796	1.050007	1.000962	0.469757	0.939863	NaN	0.90681	0.360243	1.012014	1.400983	1.011952	0.366819	NaN	0.7217	1.018529	0.424606	0.103692	0.065344	1.078861	NaN	0.355143	1.231841
XM_143664.1	0.608931	-0.093742	0.48452	1.135741	NaN	-0.302557	-0.082949	-1.031017	-0.303984	0.115443	NaN	0.638541	-0.023558	-0.507041	NaN	0.223609	0.430257	0.212532	-0.158756	0.330303	0.147408	0.855064	0.163176	0.272466	-0.041894	0.403337	-0.247878	0.563063	0.381986	-0.570198	0.275286	0.992496	NaN	0.564416	0.440066	0.608114	-0.534794	0.058822	0.215335	NaN	0.01883	-0.196755	0.16957	0.081536	-0.83343	0.665051	NaN	-0.390834	0.227141
XM_142123.1	1.068226	1.386555	1.046758	1.713224	NaN	0.617858	1.424612	1.718032	0.336166	0.619085	NaN	1.625262	1.717507	1.558579	NaN	0.933921	-0.58887	0.733024	0.44354	0.961525	1.118998	1.636516	0.192985	1.115597	0.138988	0.989909	1.186452	1.603384	1.888512	1.052332	0.93595	1.125258	NaN	0.611763	0.47157	1.665834	0.528069	1.508441	0.638105	NaN	1.058357	0.790645	1.025145	1.005639	-0.627296	NaN	NaN	0.301479	0.645089
XM_148797.1	3.406611	3.198928	2.327541	1.939179	NaN	1.472544	-0.695887	0.005961	3.625347	3.315232	NaN	1.908676	2.152198	2.095982	NaN	3.957085	2.391903	2.04094	3.26924	3.77597	2.013488	2.257995	2.751376	2.839325	1.95643	2.960712	2.587855	2.523281	2.755881	2.535128	2.978963	2.759916	NaN	2.563277	1.88206	2.823944	2.379896	2.273503	2.955064	NaN	2.402791	2.181032	3.980017	4.227124	1.920844	1.504088	NaN	2.878803	1.877108
XM_152113.1	0.014194	-0.610851	-0.434803	0.459605	NaN	-0.73141	0.570908	0.590218	-0.387828	-0.02611	NaN	1.217766	-2.019754	-1.153761	NaN	0.000869	-0.297737	-0.60399	-0.062883	-0.507055	-0.451088	0.123886	-0.407282	0.131717	0.487023	0.272926	-1.029616	-0.532	-1.037007	-1.337541	-0.321651	0.798128	NaN	0.653463	0.830475	-0.29891	-0.844358	-0.29851	0.181917	NaN	-0.047239	0.368833	-0.307779	-0.742942	-0.703717	0.023558	NaN	-0.571888	-0.458744
XM_163021.1	-0.175866	-0.095112	-0.379665	-0.393396	NaN	-0.632631	-0.69927	-1.422639	-0.592712	-0.258238	NaN	1.219256	-2.055684	-2.157635	NaN	-0.45837	-0.271352	-0.395767	-0.592612	-0.663056	-0.292232	0.856211	0.020722	0.389562	0.646038	0.218927	-1.359674	-0.668591	-1.013729	-1.628562	-0.126013	0.084053	NaN	1.028512	0.325345	-0.533749	-0.665467	-0.210156	0.243436	NaN	0.228221	0.091096	-0.300879	-0.412854	-0.474528	-0.582234	NaN	-0.540252	-0.174768
XM_160698.1	0.189595	0.2312	-0.140945	-0.198175	NaN	-0.305723	1.05959	1.077445	-0.107008	-0.351608	NaN	0.327084	1.174381	0.821514	NaN	-0.300853	-0.619188	0.356938	-0.570069	-0.150823	0.362934	0.359538	0.189877	0.187196	0.655207	0.040241	0.382116	0.950245	0.673303	0.910806	0.361717	0.49069	NaN	0.631315	-0.080414	0.638492	0.298522	0.170052	0.088756	NaN	-0.264986	-0.027442	0.215059	0.018747	-0.501982	0.146003	NaN	-0.192563	-0.004754
XM_126679.1	2.364007	2.432025	2.379468	1.862884	NaN	1.141453	1.513738	-0.407396	2.555796	1.345178	NaN	1.963672	2.417743	2.594787	NaN	2.066747	0.998188	1.286309	1.428243	1.564402	2.390121	1.722952	1.62149	1.856538	1.417926	1.949478	2.452546	1.77488	1.658043	2.405072	NaN	1.062856	NaN	2.03711	1.389384	2.611136	1.689091	1.950375	2.059439	NaN	1.762967	2.198313	2.664626	2.756779	1.256011	1.087725	NaN	1.392199	1.742412
XM_141142.1	0.640299	0.822785	0.634284	0.310332	NaN	0.444543	1.298086	1.654565	0.759258	0.555835	NaN	0.177127	0.15538	0.576109	NaN	1.665597	0.096566	0.53463	1.209953	1.1201	0.645545	0.535656	0.846987	0.860407	0.810337	0.777135	-0.212351	0.347019	0.291989	-0.636337	0.654897	0.370093	NaN	0.958836	0.773749	1.155934	0.610456	1.158117	1.191464	NaN	0.603401	0.659654	0.748332	0.689108	1.076677	-0.245271	NaN	0.675232	0.311615
XM_165093.1	0.789083	0.697537	0.917065	0.260121	NaN	0.237399	0.880427	1.518121	2.253568	1.255376	NaN	0.709173	1.924462	1.24965	NaN	1.575119	1.285386	0.784992	1.306319	1.025665	0.925806	0.686511	1.427623	1.318821	0.034159	NaN	1.289312	1.10472	1.280333	1.441898	0.721261	-0.110188	NaN	1.487256	0.499665	1.061113	0.817752	1.409392	0.93825	NaN	0.530943	0.932819	1.310664	1.378912	1.95563	0.58376	NaN	0.070814	1.333529
XM_164724.1	0.064488	-0.101526	0.134062	-0.23655	NaN	-0.700943	0.692525	0.954534	-0.360952	-0.076839	NaN	-0.959285	-0.014112	-0.230103	NaN	0.543365	-0.251007	-0.334174	0.049493	0.314146	-0.442778	0.34225	-0.36586	0.169927	-0.131123	-0.028026	-0.086845	-0.041306	-0.220696	-0.188058	0.136488	-0.305706	NaN	0.481835	0.334549	0.259119	-0.12964	-0.162583	0.946878	NaN	-0.243196	NaN	-0.027396	0.293623	4.459986	NaN	NaN	-0.246429	-0.35794
XM_132587.1	1.588438	1.317474	1.618813	1.756436	NaN	2.872934	2.060222	1.481968	1.570828	0.95989	NaN	1.988709	2.697887	2.31433	NaN	1.659182	0.062231	1.066227	1.053177	1.202236	1.455334	1.653838	0.478759	0.541061	0.229128	1.116796	1.487385	1.552045	1.744286	1.374739	1.109053	0.16416	NaN	0.866245	5.279208	5.336357	0.124935	0.998647	2.718884	NaN	1.207156	1.445443	0.547472	1.105496	0.427662	0.53669	NaN	2.579124	2.961036
XM_158039.1	0.590766	0.654583	0.247685	0.387987	NaN	0.807514	0.811681	1.99977	1.619427	0.924809	NaN	-1.056039	1.350432	1.243526	NaN	1.509351	-0.577714	0.405468	1.116299	1.13268	0.473046	0.992329	1.037748	0.859324	0.406433	1.063483	0.909682	0.949035	1.102735	0.697283	0.487749	0.185972	NaN	1.175832	1.125922	0.696937	0.205681	1.186782	0.937408	NaN	0.52472	0.966808	1.565481	1.755732	-0.429047	0.855939	NaN	0.620158	0.125787
XM_145024.1	6.798118	6.380125	6.839921	6.187309	NaN	7.155132	7.347723	6.784366	6.9126	6.334903	NaN	6.114595	6.001652	5.599555	NaN	5.158278	7.41991	6.982625	6.390793	6.631404	7.39766	7.164742	8.151162	7.871004	7.447457	7.304601	7.318274	7.345886	7.283028	6.568739	7.49243	7.390831	NaN	7.957147	6.674155	5.877766	6.563154	6.575629	6.991714	NaN	6.779705	6.165391	5.496156	5.532584	7.444554	7.408322	NaN	7.074166	6.906709
XM_145878.1	0.261514	-0.325978	0.311642	0.21384	NaN	0.087115	2.614678	NaN	0.434397	1.077558	NaN	5.181416	-2.061954	-1.719886	NaN	0.847694	6.453382	5.361733	0.814036	0.157045	-0.456282	0.345187	1.676441	0.606104	1.194198	1.292278	-0.653076	0.618023	-0.270169	-1.114054	0.099321	0.462136	NaN	1.427459	1.347841	-0.285854	-0.19424	0.576891	1.180196	NaN	1.616208	1.285444	1.950496	0.862434	-0.012321	0.726046	NaN	0.165669	6.319382
XM_148341.1	2.910626	2.744264	4.431038	4.008758	NaN	2.848857	-0.149695	1.469999	3.350914	2.605685	NaN	7.739746	2.450808	2.38706	NaN	3.200243	4.162926	3.744359	2.869432	3.235005	5.612319	5.669293	1.917648	1.712453	2.619707	2.816075	1.74442	2.183154	3.110225	2.473149	2.463927	2.369861	NaN	2.324534	3.607918	3.639036	4.404327	4.589546	3.666826	NaN	3.877449	3.930566	2.925811	3.370447	2.058114	2.239177	NaN	2.785583	3.821384
XM_161527.1	0.379391	0.112521	0.079693	0.920314	NaN	0.416668	-0.618746	NaN	0.463236	-0.541823	NaN	2.003469	0.147088	1.232913	NaN	0.338752	0.074208	0.720708	-0.062133	0.194376	0.179019	0.691071	0.597753	0.16527	-0.077233	0.610348	0.20222	1.151909	0.90944	-0.001936	0.393351	0.062012	NaN	1.182318	1.293801	0.640136	0.148391	0.113313	0.327895	NaN	-0.108591	0.240627	0.587692	0.205858	-0.495385	1.182101	NaN	0.179876	-0.158966
XM_161519.1	2.772697	2.944714	2.706428	2.315798	NaN	1.688345	0.546954	1.342637	2.269432	1.667803	NaN	1.071018	2.378791	2.051745	NaN	2.828014	2.393337	1.933285	2.300951	2.356819	3.262349	3.032141	2.513957	2.492616	2.140623	1.984844	2.122432	2.313148	2.50938	2.2274	NaN	1.031938	NaN	1.450717	2.206279	3.276329	2.580918	2.697762	2.244677	NaN	2.613276	2.163551	3.316134	3.193413	2.020977	2.127994	NaN	2.017635	2.502126
XM_152386.1	0.012889	-0.528045	0.051309	1.463434	NaN	-0.124048	-0.032804	1.939895	-0.127674	0.730724	NaN	0.933286	-1.943478	-0.998866	NaN	0.359029	0.273851	0.618136	0.146297	0.437761	-0.316554	0.72651	-0.310793	0.282386	1.751299	NaN	-0.818591	-0.223686	-0.662927	-0.980116	0.424524	-0.34298	NaN	1.222923	0.697672	0.021223	0.769248	0.51434	0.084561	NaN	0.296732	NaN	0.085538	0.305142	-1.089377	NaN	NaN	0.009349	-0.099019
XM_159969.1	2.061459	2.016048	1.467076	1.485296	NaN	1.863766	2.394578	2.353328	2.03142	1.95158	NaN	1.258688	1.922831	2.355296	NaN	3.068683	2.458339	2.188868	2.334622	2.407629	2.139417	1.488569	3.392329	2.837484	2.464519	2.381048	1.358203	1.584815	1.72561	1.454122	2.067162	0.466101	NaN	1.485003	1.44877	2.207029	1.947765	2.600993	2.647828	NaN	1.757964	1.540812	2.151481	2.224872	2.151993	1.909077	NaN	2.146804	1.567095
XM_127173.1	2.857033	2.527938	2.203006	1.940258	NaN	0.626713	3.09816	1.374935	3.434827	2.575412	NaN	1.279223	2.402375	2.126412	NaN	3.197241	1.691881	1.225605	2.779128	2.846438	1.890414	1.673384	1.882362	1.748978	2.152591	1.303912	1.988036	2.111524	1.987337	2.000061	2.37642	1.171748	NaN	1.867074	1.898809	2.494416	2.665777	2.29297	3.236757	NaN	2.096499	1.624688	4.464699	4.518505	1.11645	1.582749	NaN	3.649155	5.038779
XM_138703.1	0.09112	-0.086589	0.140359	-0.320858	NaN	-0.220407	2.027134	NaN	0.402078	-0.292445	NaN	-0.597047	-1.831778	-1.580977	NaN	0.133579	1.004177	0.527897	0.353311	0.837526	-0.107247	-0.49125	0.803413	0.603159	1.031027	0.253224	-1.07403	-0.255323	-0.447415	-1.122075	0.918129	-0.121789	NaN	0.952617	1.076191	0.819459	0.329013	0.245382	0.67358	NaN	0.490629	0.705659	0.429061	0.41144	0.094575	0.264066	NaN	0.348708	0.120641
XM_156082.1	1.609041	1.93743	2.787978	2.32236	NaN	1.474786	2.833563	1.324897	1.647316	0.996244	NaN	3.161416	3.306361	3.041958	NaN	1.426466	1.590887	1.713608	1.093193	1.423938	2.332341	1.896231	1.935493	1.903288	1.932589	1.875765	1.93462	1.497856	1.572897	2.328636	2.075558	1.042205	NaN	1.881503	1.944948	2.350104	2.10564	2.336859	2.083399	NaN	3.279359	3.405298	1.770162	1.959378	3.698384	3.211883	NaN	1.75623	0.83223
XM_131428.1	5.077609	4.972386	4.640435	4.073908	NaN	4.911725	4.723216	3.936483	5.270525	4.961502	NaN	3.928907	4.259133	4.082108	NaN	4.534704	4.812423	4.988511	5.388671	5.480693	4.849867	4.867993	5.863957	5.419729	5.072661	4.800322	4.898068	5.565774	4.786145	3.94876	5.420232	5.373074	NaN	5.626264	5.064619	5.038377	4.680664	4.778139	4.464997	NaN	5.516548	5.512041	5.180417	5.137876	4.836205	4.426592	NaN	4.595204	5.246631
XM_159736.1	-0.205096	-0.513492	-0.556858	-0.844441	NaN	-0.299918	2.129601	NaN	-0.099569	0.052894	NaN	-0.897988	-0.363266	-0.640557	NaN	-0.47916	0.58489	0.610274	0.08249	0.921199	-0.678344	-0.51311	-0.10288	0.605766	2.082972	NaN	-0.730917	-0.790208	-0.912148	-0.454288	-0.144945	0.522858	NaN	0.97996	0.576586	-0.697968	-0.378009	-0.105977	0.21569	NaN	0.082478	-0.175951	-0.281797	-0.650321	-0.466032	-0.187099	NaN	-0.342279	-0.418606
XM_157914.1	-0.213481	-0.961524	-0.415483	-0.308826	NaN	0.028875	0.16574	0.141069	-0.702558	0.004719	NaN	-0.986925	-1.312872	-1.569393	NaN	-0.706484	0.460489	-0.126878	-0.329775	-0.741488	-0.553404	-0.795489	-0.516644	0.267376	1.357745	NaN	-0.707974	-0.053805	0.221714	-0.512644	-0.228264	-0.134008	NaN	0.973344	-0.394597	-0.767921	-0.23365	0.073902	-0.054578	NaN	-0.572612	-0.520522	-0.132076	-0.715678	-0.727049	-0.068489	NaN	-0.344754	-0.478869
XM_146128.1	0.409401	0.712585	0.694561	0.576877	NaN	0.367909	-0.630236	0.955764	0.458338	-0.050924	NaN	-0.507088	0.750723	1.338825	NaN	0.9728	-0.515583	NaN	0.456511	0.823303	0.639043	0.388275	0.929169	0.809016	1.900836	NaN	0.059075	0.421982	0.172866	0.26655	0.446196	0.075319	NaN	0.951695	0.161505	-0.15006	0.790025	0.650701	0.646303	NaN	0.260226	0.241428	0.763264	0.786172	0.213058	1.01304	NaN	0.337354	0.411663
XM_161141.1	3.534275	3.553337	4.911219	3.997202	NaN	4.061801	4.126943	3.6024	3.352394	3.295686	NaN	2.859162	3.335956	3.145753	NaN	3.347566	3.337356	2.883789	3.768828	3.623752	5.518592	5.250902	3.35315	3.172473	3.439115	3.106237	2.905509	3.122461	3.605226	3.289039	3.512671	2.719893	NaN	2.607268	3.277701	3.62294	3.720398	3.925883	4.114808	NaN	4.031018	3.724279	3.786761	3.826748	2.948155	2.635341	NaN	4.386391	2.915918
XM_145059.1	-0.161046	-0.935877	-0.191862	-0.197914	NaN	-0.836001	0.379248	-1.087921	-0.461029	-0.556714	NaN	0.41207	-2.011051	-1.806764	NaN	-0.892553	0.045058	0.359869	0.203323	-0.862075	-0.647735	-0.124293	-0.3994	0.252927	1.613073	NaN	-0.871306	-0.820924	-1.164853	-1.158196	-0.191208	-0.304666	NaN	0.848972	-0.498787	-0.408573	-0.621797	0.153768	-0.517404	NaN	-0.005618	0.142837	-0.173778	-0.447022	-0.69335	-0.246281	NaN	-0.1909	-0.292553
XM_142874.1	0.518451	0.831972	0.395619	-0.140498	NaN	1.517389	1.64891	1.414833	0.33129	0.850182	NaN	-0.829815	-0.706268	-1.099214	NaN	2.064502	1.346237	1.295065	1.593023	1.872839	0.126004	0.62606	1.88629	1.773733	2.151271	1.126374	0.368929	1.162364	1.006961	0.169423	0.115224	-0.640259	NaN	0.765785	0.945448	0.442582	1.18065	1.048066	1.379577	NaN	1.137429	0.823746	0.59249	0.39385	-0.687284	0.6907	NaN	1.310424	0.239468
XM_134841.1	4.231238	4.191665	5.389208	4.728774	NaN	2.692982	2.826986	1.834618	3.224027	2.626829	NaN	5.097761	2.124533	1.562623	NaN	3.311605	3.142973	2.971459	4.071636	4.015081	2.632537	2.495885	2.880009	2.800568	2.871263	2.836037	2.014525	2.455067	2.649604	1.900314	2.559017	2.518628	NaN	3.032728	3.283751	2.782039	2.967367	3.274194	3.268402	NaN	3.382076	3.239026	3.316919	3.318563	2.986886	2.639814	NaN	3.278999	2.810358
XM_163683.1	1.439552	1.102482	0.902884	0.91603	NaN	1.228634	1.527888	0.764906	-0.195977	1.274275	NaN	-1.071626	-0.273287	-0.379367	NaN	1.847011	1.754825	1.215693	1.970032	1.98498	0.977415	0.875238	1.231001	1.214716	1.411189	1.076031	-0.032455	1.075133	NaN	-0.438052	0.727915	-0.238807	NaN	0.940322	1.331264	0.849385	1.758239	1.583756	0.876574	NaN	1.319493	1.223025	1.468312	1.257983	0.555773	1.061219	NaN	1.672774	1.386895
XM_127541.1	3.514409	3.594949	2.946787	2.580897	NaN	4.182889	4.433379	2.73432	3.524602	2.845586	NaN	2.585234	3.068602	3.187303	NaN	3.898706	3.614981	3.435506	3.565785	3.574032	3.53547	3.091914	3.701142	3.776629	3.082097	3.507489	4.283344	3.928439	3.322027	3.63501	3.342007	2.625889	NaN	3.363511	3.519356	3.637107	3.731547	4.204165	3.670102	NaN	3.34821	3.550983	3.485163	3.509015	3.648285	3.315918	NaN	3.609588	3.296669
XM_125051.1	2.022692	1.942583	2.620145	1.785761	NaN	0.210021	3.73045	2.634567	4.656994	3.848683	NaN	2.606068	1.367969	1.202024	NaN	2.32522	2.466581	1.564395	5.228474	5.055931	1.641953	0.870595	2.738072	2.489123	3.524553	3.585277	1.695822	1.803875	2.2513	1.622679	3.239986	2.867523	NaN	1.914823	2.318509	2.163	2.246928	2.325136	0.755495	NaN	1.749407	1.562771	3.967319	3.536771	1.538744	0.763662	NaN	0.87116	2.166409
XM_154757.1	0.236526	0.406587	-0.061705	0.421422	NaN	-0.27422	0.828651	0.187233	-0.01773	0.61671	NaN	0.539608	-0.130938	0.917779	NaN	0.474861	0.572186	0.618402	0.386742	-0.227583	0.908401	0.240402	0.182873	0.44475	0.936935	0.645855	0.627939	0.877458	0.548304	0.66497	0.385568	-0.072279	NaN	1.056696	0.609509	0.446983	-0.209785	-0.592605	-0.25988	NaN	-0.197483	-0.340585	0.397056	0.051002	0.218738	-0.186731	NaN	0.595491	0.151169
XM_153839.1	-0.359293	-0.446688	-0.650754	-0.550064	NaN	-0.840149	0.547153	1.044743	-0.109504	-0.896158	NaN	-0.347421	-1.655068	-1.06348	NaN	-0.188118	0.015751	0.219366	0.128362	-0.172772	-0.650084	-1.19722	-0.528906	0.429307	0.950786	0.206021	-0.866125	-0.39818	-1.018772	-1.168479	-0.240007	-0.750302	NaN	0.673557	0.198543	-0.866068	-0.594084	-1.210177	-0.718687	NaN	-0.093459	-0.060535	-0.411678	-0.860937	-0.442407	-0.603987	NaN	0.27451	-0.150146
XM_143699.1	2.678923	3.210207	3.018203	2.32332	NaN	2.731685	2.568123	1.750723	4.10038	3.609472	NaN	2.376541	2.003988	2.701386	NaN	3.993693	3.53663	3.186925	4.324302	4.212059	3.112124	2.455742	3.869944	3.94888	3.576494	4.120892	3.283368	2.689644	2.738099	3.010247	3.552357	2.678935	NaN	2.581043	2.014129	3.164182	3.984078	3.877932	2.682602	NaN	2.610241	2.591771	4.032913	3.722212	3.289336	2.636188	NaN	3.111821	2.055412
XM_144637.1	0.871717	1.223178	0.320626	0.2508	NaN	0.609037	0.29643	0.766102	-0.2025	-0.231119	NaN	-0.319616	2.604514	2.602605	NaN	0.720199	1.998222	0.933651	0.241313	-0.00331	1.143757	-0.125209	1.6013	1.063323	1.621098	1.389927	1.90477	1.502276	1.819289	2.255801	1.114241	-0.044271	NaN	0.652227	1.148728	1.251929	1.434126	0.986475	-0.481981	NaN	0.375219	0.185601	0.953454	0.596387	1.185003	1.210969	NaN	0.967888	0.793214
XM_126132.1	3.686023	3.601864	4.293608	3.679815	NaN	2.196547	2.503046	2.109189	1.542704	1.270192	NaN	3.684616	1.734394	1.290199	NaN	1.26466	1.313692	1.015342	1.488056	1.396537	2.011357	2.204594	1.276034	1.390029	1.697465	0.856029	0.767162	0.432516	0.63389	1.098122	1.314537	0.68925	NaN	1.51761	1.992848	1.563221	0.825551	1.075614	3.207786	NaN	1.805441	1.946675	1.6997	1.601417	2.117989	1.864214	NaN	2.95725	1.285553
XM_130727.1	-0.140589	-0.60187	-0.385441	0.24256	NaN	-0.473092	0.816478	1.778143	0.960259	1.140151	NaN	0.235903	-0.822396	0.309712	NaN	0.300265	0.26706	0.724604	0.472261	-0.173835	-0.443056	0.123621	0.089073	0.428904	1.408409	0.675162	0.541741	0.014759	0.192999	1.063028	0.41492	-0.272663	NaN	0.668	3.194496	2.915889	0.129177	0.602061	-0.182088	NaN	0.461487	1.081246	-0.14046	-0.054409	-0.184231	0.604456	NaN	-0.434457	0.049027
XM_139069.1	1.244686	0.652632	0.666118	0.805815	NaN	-0.281293	-0.706935	0.15209	0.25418	0.291774	NaN	0.32436	-0.307021	0.453599	NaN	0.146258	0.526153	0.459078	0.554178	-0.274428	0.971841	0.605232	0.610863	1.075403	1.23495	0.663654	NaN	-0.332159	-0.558538	NaN	1.506975	-0.052053	NaN	0.677714	0.561063	1.931789	-0.387331	0.88613	-0.313289	NaN	1.001497	1.072684	1.787464	1.493709	-0.186093	0.125244	NaN	0.224028	1.029321
XM_144550.1	0.055808	-0.024155	-0.020248	-0.364571	NaN	0.246456	0.209452	1.371188	0.84246	1.414114	NaN	0.030219	0.869958	0.429264	NaN	0.630054	0.252634	1.020218	0.607878	0.506023	0.123537	0.068837	0.364135	0.650534	1.246014	0.980055	0.456206	-0.352301	-0.42025	NaN	0.758199	0.114313	NaN	0.251707	0.138188	0.141522	1.34951	1.128383	-0.454204	NaN	0.246924	0.071734	0.602107	0.894827	-0.179314	0.082438	NaN	0.039492	0.309134
XM_156097.1	0.302865	-0.747981	0.560239	-0.580946	NaN	0.669283	-0.042958	0.296068	0.461985	0.5615	NaN	0.083142	-2.057568	-2.053462	NaN	0.885711	0.958743	0.597677	0.845762	0.880452	-0.246966	-0.533023	0.259663	0.559395	0.495381	0.793073	-0.986447	-0.773794	-0.999462	-1.575671	0.324738	-0.426307	NaN	1.064057	0.665322	-0.563079	-0.191863	0.143611	0.841494	NaN	1.026673	1.121331	0.403562	1.052465	2.615209	2.209752	NaN	0.18139	-0.220323
XM_123139.1	0.849109	0.656948	1.358478	0.851018	NaN	1.124072	-0.167894	-0.929851	1.390812	1.398346	NaN	-0.510988	0.694493	0.017571	NaN	0.20308	1.219878	0.666013	1.437763	1.141745	1.279438	1.122134	0.546007	0.764255	1.535574	1.085941	0.94007	0.953273	1.123857	0.919919	1.548846	0.056922	NaN	0.754431	1.70118	1.751486	1.042108	0.828367	-0.006558	NaN	0.711431	1.122856	1.671332	1.44781	-0.095236	0.419518	NaN	0.49262	0.768317
XM_159557.1	2.205909	2.420554	2.271532	1.751911	NaN	2.388448	2.359282	1.9224	2.433992	1.336542	NaN	1.060068	1.329336	0.857522	NaN	2.92461	2.669811	2.056818	2.954115	2.872339	2.561787	2.104124	2.567692	2.265802	2.120233	2.065934	1.520459	1.505186	1.572004	1.509583	2.850486	1.229349	NaN	1.128497	1.722618	2.673965	2.917819	2.499318	2.304966	NaN	1.989682	1.818253	2.499828	2.373696	2.233908	2.1813	NaN	2.690217	1.488988
XM_142729.1	-0.14636	-0.471542	0.135382	0.329343	NaN	-0.618169	0.489149	1.614189	0.767613	0.304832	NaN	-0.1031	-1.405819	-1.931676	NaN	0.64052	1.228035	0.658964	0.613543	0.131537	-0.378781	-0.074196	0.609483	0.595031	1.195935	0.214083	-0.258764	-0.599799	-1.249872	-0.420847	0.085875	-0.660534	NaN	0.860491	-0.619426	-0.476469	-0.292766	0.441963	0.614525	NaN	0.091458	0.191106	0.306644	0.172409	-0.31215	0.32646	NaN	0.33097	0.437574
XM_149466.1	4.068506	3.917366	3.554589	3.234118	NaN	3.39849	3.926338	2.743393	2.994685	2.651711	NaN	2.930458	2.557638	2.387974	NaN	2.83698	4.427505	4.572067	3.385247	3.205684	2.85024	3.048211	3.995708	3.673185	2.977203	2.768632	2.03356	2.693989	2.315896	1.85758	4.323362	4.12367	NaN	3.860869	3.538286	3.310909	3.177057	2.980113	3.847152	NaN	NaN	3.961525	3.40581	3.439141	3.11245	2.79969	NaN	3.554544	4.592426
XM_157198.1	2.361246	2.60799	2.331609	1.318311	NaN	0.957289	1.51149	1.236975	2.376038	0.854274	NaN	2.060506	2.593046	2.672747	NaN	2.320385	2.459115	2.134687	2.157422	1.695076	3.371478	3.200765	1.927154	2.16346	1.887719	1.993007	2.815788	1.994765	1.487129	NaN	2.941685	1.486185	NaN	1.876485	2.549896	3.174358	2.499974	2.158614	1.342977	NaN	2.285472	2.102882	2.735541	2.416874	1.661282	1.051779	NaN	1.736816	1.930681
XM_130918.1	4.152596	4.132665	3.841566	3.465821	NaN	3.745832	3.93325	3.23519	4.059325	3.520138	NaN	3.278251	3.372363	3.179878	NaN	3.131337	3.652042	3.697999	3.608538	3.571678	4.005816	3.873534	4.084226	4.045359	4.071097	3.370764	2.966897	3.367275	3.637278	3.425941	4.524211	4.315241	NaN	4.109443	4.237425	4.074511	3.751375	3.166086	3.423959	NaN	4.403978	4.740107	3.991258	3.963816	5.182686	4.659281	NaN	2.810921	3.696687
XM_135110.1	5.137183	5.103718	4.962359	4.382041	NaN	3.473916	3.100468	1.518234	4.842291	4.239364	NaN	3.997896	2.266497	2.072086	NaN	4.567663	6.061182	5.863806	4.209569	3.91896	4.206069	3.917665	3.186013	3.275708	4.409029	3.876245	2.225128	2.258411	3.119582	3.094183	4.408415	3.965691	NaN	2.953096	4.358731	4.281282	5.321559	5.342427	4.275176	NaN	4.208162	4.212357	3.999376	3.997304	7.967389	7.612151	NaN	3.07145	5.843625
XM_126019.1	-0.193453	-0.666542	-0.208916	-0.98131	NaN	-0.093559	1.074871	-0.066414	-0.287604	-0.234309	NaN	-0.969897	-2.051071	-1.941879	NaN	-0.741273	0.501948	0.246751	0.93856	0.576097	-0.508865	-0.887588	0.542851	0.308472	1.579142	NaN	-0.79162	-0.679981	-0.891743	-1.123535	0.004531	-0.358174	NaN	0.821104	-0.438278	-0.819733	0.817568	-0.18897	0.54649	NaN	-0.053099	0.34007	-0.191806	-0.402184	0.954599	1.590057	NaN	-0.080234	-0.09431
XM_156736.1	3.490719	3.556361	3.705529	3.218709	NaN	1.993555	1.686177	1.00528	2.75285	1.903939	NaN	3.122502	3.217561	3.285771	NaN	2.320579	2.18324	2.338993	2.403123	2.359338	3.973485	3.796732	2.487327	2.667726	2.344478	2.330095	2.917451	2.513091	2.592227	2.974407	3.241253	2.023741	NaN	1.648086	2.781418	3.347766	3.210656	2.985943	2.453382	NaN	2.401531	2.587816	2.875158	2.975262	2.090451	2.026003	NaN	2.606612	2.473002
XM_141469.1	-0.061167	-0.35145	-0.050997	-0.060669	NaN	0.298557	0.674761	-1.219696	0.261842	-0.600443	NaN	-0.161921	1.948278	1.719993	NaN	-0.714705	0.436801	-0.013757	0.126874	-0.09141	0.402681	-0.046463	0.824029	0.378517	0.597992	0.649108	1.516241	1.314043	1.386674	1.848288	0.246955	-0.531069	NaN	0.865759	-0.415547	-0.408431	0.28856	-0.242405	0.473898	NaN	-0.650858	-0.666354	-0.21742	-0.201334	-0.471895	0.641291	NaN	-0.016752	0.175219
XM_156941.1	0.685888	-0.300038	0.527239	0.206202	NaN	1.075291	1.453427	1.281991	1.252937	-0.555384	NaN	0.065016	0.254235	-0.29845	NaN	2.786959	1.288097	0.958316	1.211096	1.296408	0.026831	0.382799	0.83202	0.927551	0.752514	0.710434	1.105386	0.750395	0.145337	0.850374	0.814986	0.063322	NaN	0.867314	0.221023	0.212155	0.502233	0.568676	1.149329	NaN	0.597939	0.357923	1.403524	1.586388	0.865393	0.71245	NaN	1.49616	0.753697
XM_142823.1	1.200194	0.829974	1.188139	0.050567	NaN	1.632365	1.236334	1.499958	1.762104	1.075017	NaN	-0.177869	1.933785	1.844176	NaN	2.134369	1.061187	1.295557	3.228587	2.751873	0.944146	1.152433	0.936211	1.186335	1.508383	1.245503	1.746293	1.525248	1.211165	1.77622	1.526952	0.77166	NaN	1.187264	0.758835	1.145733	1.866806	1.788656	0.910596	NaN	1.218308	1.411203	2.190743	2.270541	1.627511	1.089719	NaN	1.263742	1.132875
XM_126364.1	6.938423	6.551099	7.785016	6.971322	NaN	6.290131	6.970567	6.144369	7.063677	6.562111	NaN	6.924804	5.679448	5.451801	NaN	6.468624	7.870175	7.283843	6.894761	7.143104	6.638081	6.66891	7.09835	7.113363	7.008621	7.109273	6.526903	5.90128	6.214857	6.411859	7.254292	7.177816	NaN	6.943571	6.043347	5.673748	6.583395	6.443791	6.668818	NaN	7.452001	7.35614	6.634076	6.411444	8.383479	8.005283	NaN	6.687299	7.573762
XM_132731.1	2.740272	2.314103	2.093254	1.431313	NaN	1.012861	1.382785	0.495016	4.437409	3.891716	NaN	1.423172	1.217367	0.535037	NaN	3.693489	1.717222	1.079795	3.751246	3.603791	1.414992	1.422209	1.854529	1.924548	3.65715	3.555029	1.159655	1.839859	2.753697	2.564335	3.579086	3.360779	NaN	2.100613	2.110282	1.981651	3.827081	3.51629	2.916606	NaN	2.024548	1.91535	3.79406	3.78058	1.352521	0.929457	NaN	1.67124	2.972008
XM_165010.1	0.494849	0.556057	0.038114	0.98766	NaN	0.11558	-0.12398	-0.04157	0.443502	0.643212	NaN	1.321216	-2.06157	-1.983836	NaN	0.582422	0.586683	0.608254	0.720306	0.846856	-0.45192	NaN	0.101271	0.323566	1.1245	0.656203	-0.35345	0.200554	-0.118237	-0.600641	0.098929	-0.009683	NaN	0.817589	0.252661	-0.222749	0.436432	1.04416	0.47773	NaN	0.564265	0.611212	-0.079735	0.402185	0.032087	-0.16376	NaN	0.265466	0.305258
XM_148657.1	3.928124	3.628518	3.811743	2.983035	NaN	3.157296	3.260865	2.507495	3.819049	3.089254	NaN	3.299267	2.06335	1.682667	NaN	2.800239	3.618318	3.391528	3.282543	2.994499	3.635548	3.64596	3.956792	4.225516	3.614544	3.57412	3.821981	3.56872	3.226336	3.198316	4.124678	3.945592	NaN	4.136324	3.500781	3.267023	3.566823	3.483006	3.679532	NaN	4.27643	3.791203	2.856894	2.767232	3.943401	3.318596	NaN	3.073674	3.528447
XM_131467.1	7.043529	6.692993	6.723033	6.343119	NaN	6.421668	5.425561	5.04216	7.142452	7.068702	NaN	5.704744	4.644801	4.538452	NaN	6.539381	7.225801	6.727983	6.882253	7.284915	5.917391	6.046638	7.79857	7.688439	7.713973	7.535856	7.551995	7.044084	6.618029	6.637501	7.055038	7.182817	NaN	7.303907	5.639206	5.423652	6.615645	6.619286	5.62222	NaN	5.207303	NaN	6.612003	6.59417	6.708616	6.477099	NaN	6.071801	6.571181
XM_138563.1	6.263667	6.040441	3.047597	2.494016	NaN	3.862859	2.560632	2.288006	1.06622	1.763018	NaN	2.991768	2.332266	2.214597	NaN	0.66099	2.257439	2.683077	0.901039	0.543714	1.779405	1.702325	1.477487	1.660275	1.886068	2.128834	1.246681	1.598025	1.774587	1.626657	1.972055	2.189238	NaN	1.004548	2.150207	2.018331	1.543819	1.21593	2.305176	NaN	2.240033	2.592804	0.818802	0.935867	4.092641	3.833038	NaN	2.388212	2.089086
XM_134457.1	2.117963	2.236618	2.998651	2.146019	NaN	1.25787	1.843673	2.024443	3.739488	2.892248	NaN	2.182653	3.265433	3.062326	NaN	2.21321	1.678159	1.44819	3.089305	2.514847	1.855663	1.217167	1.51023	1.23078	1.547704	1.537355	2.718732	2.253347	2.557656	3.140875	1.345814	0.965195	NaN	1.566504	1.941368	1.188199	2.385222	1.824529	1.752712	NaN	NaN	1.930169	3.13277	2.582598	1.457129	1.46695	NaN	1.351139	1.809646
XM_131198.1	3.645406	3.39816	3.307304	2.544237	NaN	3.386597	2.915548	2.40488	3.97239	3.831131	NaN	2.604441	2.528676	2.240866	NaN	3.515349	3.566563	3.276552	3.756414	3.728192	3.339872	3.189305	4.021857	3.961626	3.557971	4.204461	3.984314	3.869501	3.356548	3.432398	4.263151	4.375915	NaN	4.045488	3.158796	2.870103	3.464282	3.421713	3.520985	NaN	3.177953	3.180134	3.253153	2.998965	3.625818	3.208854	NaN	3.174331	3.375803
XM_158265.1	-0.105552	-0.320721	0.762502	0.608231	NaN	0.188881	0.820232	0.56911	0.530399	-0.60538	NaN	0.663315	2.156922	1.775791	NaN	-0.346432	0.76538	1.283792	0.763762	0.38171	0.124439	-0.879442	0.219739	0.272165	1.261522	NaN	1.489309	0.451007	0.458327	NaN	-0.147618	-0.422069	NaN	0.084041	0.494492	-0.800341	0.573772	-0.238576	0.577637	NaN	0.125806	-0.285519	0.297793	-0.044771	0.125586	0.402386	NaN	0.150235	0.604379
XM_135333.1	3.160346	2.931053	2.984631	2.294798	NaN	2.987672	2.917955	1.655771	4.382016	3.860472	NaN	2.425522	2.447504	2.568631	NaN	3.800453	3.493941	3.127089	3.945271	3.945598	2.956147	2.762488	3.479903	3.375708	2.898485	3.125079	2.844607	2.613875	2.403714	2.91373	2.325334	2.505189	NaN	2.947822	2.928858	2.424178	3.248046	3.182393	3.082499	NaN	4.172504	4.117113	3.716605	3.614272	3.40434	3.303122	NaN	3.13585	2.835018
XM_137136.1	0.620496	-0.388782	-0.157033	-1.179325	NaN	0.88713	0.531397	-1.013271	-0.150599	-0.753369	NaN	-0.582472	-0.623663	-0.928207	NaN	-0.707246	0.321325	-0.156512	0.081876	-0.290001	-0.20289	-0.675438	0.085995	-0.214022	0.456305	NaN	0.032262	-0.764996	-0.912817	0.129105	0.116456	-0.607122	NaN	-0.72656	0.951954	-0.172426	-0.883585	-0.637172	0.086661	NaN	-0.044181	0.108973	0.229429	-0.170355	0.03986	0.085841	NaN	-0.387146	0.165393
XM_140913.1	-0.200144	-1.042371	-0.351148	0.139585	NaN	-0.364254	0.870576	-0.036135	-0.575264	-0.261384	NaN	0.295875	-1.909747	-1.940653	NaN	-0.608018	-0.903144	-0.188479	0.330066	-0.49496	-0.705779	-0.429679	-0.795637	-0.365822	-0.614791	-0.45362	-0.538749	-0.722674	-1.051771	-0.819445	-0.335627	-0.542617	NaN	-0.481682	0.227452	-0.781539	-0.634228	-0.812168	-0.15605	NaN	-0.116887	0.029213	-0.196823	-0.511407	0.004838	0.089357	NaN	0.118252	0.010852
XM_143872.1	1.788479	1.714077	1.651455	2.091664	NaN	1.617721	1.279104	1.542816	2.025252	1.832184	NaN	0.700866	0.543155	0.985851	NaN	1.469673	3.093329	3.046634	2.372988	2.579935	0.763218	0.967558	3.272713	2.968429	2.604904	3.116015	1.979825	1.95963	1.394107	1.235362	2.391061	2.757624	NaN	1.63819	2.259974	2.095344	3.192199	2.924937	0.59542	NaN	1.804828	1.781985	2.31758	2.376602	2.197567	1.707941	NaN	1.099337	1.727728
XM_133139.1	3.735415	3.545358	4.372761	3.733064	NaN	2.382518	3.311127	2.781535	4.217703	3.399709	NaN	3.446575	3.248601	3.383907	NaN	3.79562	3.551167	3.235501	3.604951	3.336159	4.105836	4.115614	3.019707	3.071243	3.463348	3.723217	3.579782	3.216642	3.493088	3.685684	3.44314	3.227632	NaN	2.941138	4.147719	3.99995	4.057844	3.946577	4.012838	NaN	4.47444	3.987956	3.717278	3.625209	3.68491	2.865219	NaN	3.28864	3.898128
XM_151010.1	-0.191322	-0.324692	0.035083	0.115591	NaN	0.034522	0.633308	0.542406	-0.332572	0.664691	NaN	0.145904	0.263951	0.05992	NaN	0.443409	0.613695	0.380542	0.66521	-0.18284	-0.366272	-0.830106	0.203449	-0.308379	0.857209	NaN	0.952798	0.084163	0.191805	0.925107	-0.220492	-0.12611	NaN	-0.272772	0.719088	-0.733068	-0.893156	-0.499103	-0.028803	NaN	-0.585392	-0.469879	0.290206	-0.19934	-0.054093	-0.430076	NaN	0.139234	-0.059249
XM_161480.1	0.832303	0.517299	1.182352	0.662025	NaN	1.606835	1.128797	0.643784	0.968195	1.139805	NaN	0.17084	2.102032	2.112108	NaN	1.240234	1.199894	0.554525	1.397418	0.686272	1.248161	0.465602	0.767757	0.728177	1.091424	0.769198	1.398985	1.271945	1.461974	1.481275	NaN	-0.417791	NaN	-0.646104	0.892952	1.345813	1.066739	1.109588	1.235549	NaN	0.628467	0.672192	1.127367	0.524677	0.592673	0.739342	NaN	1.224819	0.679676
XM_125256.1	5.6244	5.439422	5.68633	5.43195	NaN	4.998792	3.657905	3.350086	4.812357	4.061415	NaN	3.793162	4.572121	5.192456	NaN	3.497946	6.980526	6.894481	4.669673	4.888651	5.563584	5.652229	6.928521	6.931025	6.917537	6.469209	6.307956	6.106254	6.265327	6.045172	6.697656	6.762983	NaN	5.484153	5.377065	5.746511	6.008951	5.948951	4.317148	NaN	4.572376	4.74124	5.292762	5.406473	5.075879	4.913747	NaN	5.083544	6.584447
XM_134480.1	3.009298	2.732865	3.1297	2.505913	NaN	2.529142	2.352025	2.615662	3.191905	2.979248	NaN	2.587389	0.153888	0.720989	NaN	3.170874	3.225466	2.693299	2.717666	3.076187	3.118091	3.329255	3.650149	3.220926	3.443645	3.34149	2.793244	2.575958	2.573669	1.841747	3.290269	3.555204	NaN	3.498175	2.416288	2.272703	2.683845	2.467786	2.785777	NaN	2.482774	2.475154	2.77313	2.515549	3.752383	3.173074	NaN	2.704107	2.512429
XM_146936.1	-0.003162	-0.261067	0.357527	-1.108797	NaN	0.738822	0.867519	0.046698	-0.144778	0.681679	NaN	0.030498	1.459895	0.445003	NaN	0.732818	0.698828	0.436947	1.339656	0.360649	0.141126	-0.5084	0.126574	-0.009066	0.006697	0.218691	0.02948	0.09042	-0.285648	-0.309976	0.273336	-0.464242	NaN	-0.335212	0.345204	0.374183	0.917923	0.612312	0.361935	NaN	-0.136409	-0.501348	0.596685	0.261572	-0.355645	0.3427	NaN	0.559754	0.455101
XM_152413.1	2.143255	1.94838	2.378012	1.385281	NaN	2.023899	1.627491	1.014818	1.564707	1.585562	NaN	-0.318452	2.442452	2.212694	NaN	2.520347	1.265153	1.181521	2.695358	2.280667	2.993098	2.642384	1.104863	1.314464	1.175107	1.378	1.821309	1.584893	1.875717	2.065154	2.172432	0.559304	NaN	-0.142058	1.26757	2.139256	2.175882	1.744087	2.328903	NaN	1.835195	1.788231	2.347669	2.037233	1.313887	0.966078	NaN	2.596813	1.803428
XM_158212.1	-0.023744	-0.585314	-0.054684	0.13703	NaN	0.558688	1.342262	1.399059	0.20508	0.933439	NaN	0.027431	-0.454462	-0.359121	NaN	-0.290235	0.036911	0.1688	0.503402	0.007834	-0.100741	-0.460008	-0.434353	-0.264468	0.673316	-0.239199	0.465327	1.064287	0.724229	-0.366494	0.080015	-0.357942	NaN	-0.771191	0.037532	0.29745	0.139541	-0.117435	0.214774	NaN	-0.26084	-0.212922	-0.194258	-0.20303	0.030682	-0.113968	NaN	0.120869	0.165604
XM_133696.1	6.456027	6.130567	7.307197	6.293297	NaN	5.580601	6.644539	5.361635	7.408472	7.094394	NaN	6.903019	5.932073	5.97031	NaN	6.61385	7.648322	6.839086	7.718297	7.5422	6.633329	6.420963	7.855901	7.669459	7.386005	7.221235	7.036454	7.142073	6.473446	5.884164	6.638874	6.873146	NaN	7.764304	6.174552	5.333941	7.528254	7.20673	6.665481	NaN	NaN	6.293664	6.694518	6.196135	8.100579	7.645375	NaN	6.633575	6.999547
XM_163696.1	2.606881	2.492316	2.288246	2.015113	NaN	2.05179	1.502253	0.760339	2.13748	2.060713	NaN	1.262116	2.568363	2.364339	NaN	2.127999	3.025444	2.478432	2.578548	2.254547	3.040521	2.834317	2.462608	2.372338	1.846647	2.06698	2.105137	2.559228	2.337642	2.151909	2.371209	1.842356	NaN	1.18963	1.603711	2.480946	2.443593	2.029361	2.238533	NaN	1.938196	2.345463	2.436314	2.125458	2.231201	1.876769	NaN	2.357833	2.505
XM_146117.1	-0.262492	-0.127526	-0.279696	-0.733839	NaN	1.37284	-0.446259	0.540205	0.443653	-0.215436	NaN	0.325386	0.254493	-0.05563	NaN	0.525579	0.353882	0.253403	0.678243	0.590532	0.066478	-0.19728	0.719137	0.322263	0.504141	0.612153	-0.145799	0.51731	0.110216	-0.274258	0.121818	-0.139755	NaN	0.6624	0.216909	0.158726	0.3058	0.367405	0.305989	NaN	-0.150062	0.173627	0.027468	-0.338442	-0.230497	0.943422	NaN	1.078095	0.216718
XM_131115.1	-0.460654	-0.197865	-0.197401	0.704564	NaN	1.429966	1.208597	0.983219	1.024444	1.055658	NaN	0.571612	0.367219	0.157049	NaN	0.419798	0.502691	0.667806	0.876892	1.031619	0.027886	0.409001	0.423015	0.764224	0.92894	1.237825	-0.278586	-0.106376	-0.766931	NaN	0.573351	0.677006	NaN	1.102462	1.757076	1.759323	-0.02698	0.348641	0.525715	NaN	0.547444	0.207113	0.374639	0.54249	-0.205998	0.965298	NaN	0.983665	-0.26361
XM_127813.1	1.45101	1.33081	0.998559	0.363658	NaN	1.290621	1.573911	1.183208	2.736295	2.506988	NaN	0.896759	0.826481	0.666477	NaN	2.517559	1.628366	1.815653	2.522484	2.764576	0.981647	1.010278	1.090194	0.697412	1.89562	1.455186	1.01705	0.669036	0.750716	1.641711	0.64691	1.014337	NaN	0.828647	1.195747	0.428926	1.975253	1.698163	0.883603	NaN	1.280774	1.379394	2.691139	2.472183	1.687942	1.908791	NaN	1.402667	1.416832
XM_130411.1	4.539499	4.123261	4.248496	3.759951	NaN	3.475884	4.341799	3.305187	4.438478	3.860087	NaN	2.981138	3.387911	3.30248	NaN	3.690491	5.076387	4.679093	4.05658	4.441908	4.043852	4.203744	4.487452	4.476799	4.245225	4.359518	2.795946	2.780916	3.349539	3.233378	4.1507	4.028914	NaN	3.710439	3.640893	3.663098	4.284263	4.424076	3.544522	NaN	4.630564	4.540418	4.31104	4.095506	5.381361	5.349482	NaN	3.05436	4.32411
XM_131030.1	3.349044	2.986468	2.383166	1.560633	NaN	1.875741	2.813073	2.030201	1.088604	1.699733	NaN	1.738066	2.480259	2.418882	NaN	2.212037	2.843424	2.477043	2.195316	2.578809	2.284508	2.261176	1.309077	0.988776	2.212686	1.990927	1.568675	1.313482	0.716982	NaN	1.424513	1.417393	NaN	0.430874	3.231609	3.241891	2.966407	2.480185	3.348023	NaN	2.4586	2.278363	1.849736	1.968472	1.575225	1.710249	NaN	2.826966	3.257795
XM_156757.1	0.864168	0.922071	0.481881	-0.053975	NaN	0.744723	2.554255	1.276525	6.390523	6.100956	NaN	1.320838	0.253366	-0.504543	NaN	8.007592	1.110747	1.042553	7.77956	7.174679	0.733597	-0.240232	1.465499	1.212286	3.466674	3.351989	0.892583	0.046062	1.416259	2.122354	3.125772	2.663728	NaN	1.137425	2.332436	2.334704	4.520479	4.660558	3.158516	NaN	1.285613	1.176454	7.702935	7.323807	2.11738	2.577854	NaN	0.494308	3.166979
XM_146259.1	0.638999	0.706879	0.649381	-0.607668	NaN	0.894243	1.548763	1.436914	1.137721	1.407052	NaN	0.824048	-1.491602	-1.444937	NaN	1.626218	1.432865	1.413923	1.433281	0.818958	0.64479	0.351813	1.044516	1.077181	1.644947	0.754685	0.089205	-0.006433	-0.690294	-0.552478	1.129833	0.835599	NaN	1.376642	1.413484	0.861204	0.915012	0.880211	0.697204	NaN	1.243209	1.165247	1.458028	0.67958	1.079806	0.583408	NaN	1.270321	0.938139
XM_127339.1	0.274827	0.51772	0.621704	-0.640152	NaN	2.08435	2.261692	1.109555	2.067985	0.855475	NaN	1.376886	0.159096	-0.643012	NaN	2.106682	1.684814	1.743494	2.073997	1.107443	0.773387	-0.214873	1.718985	1.402624	1.134309	1.343046	1.292905	0.771741	0.610486	NaN	0.421514	0.717137	NaN	1.366118	1.047647	0.285794	1.522309	1.703211	1.588944	NaN	1.189215	0.930678	0.515822	0.317522	1.288877	1.251629	NaN	1.917093	0.783349
XM_140261.1	3.275236	3.099313	2.85097	2.49485	NaN	3.720587	3.155636	3.144754	2.659659	2.333029	NaN	1.597413	3.181471	3.469876	NaN	2.990195	3.879888	3.339251	3.337924	3.036717	3.763323	3.945025	5.580485	5.157721	4.391211	4.574322	4.316454	4.416372	3.462156	3.401452	4.841517	4.796329	NaN	4.619069	2.586377	3.296624	3.013588	2.991428	3.180709	NaN	3.418649	3.28141	3.035545	2.981086	2.982226	2.89449	NaN	3.897824	3.720091
XM_164490.1	0.254587	0.92229	0.441771	0.701258	NaN	0.715389	1.47273	1.711895	0.767649	-0.150721	NaN	0.963628	0.665198	0.613734	NaN	0.648626	-0.317276	0.926305	0.325607	0.750365	0.982768	0.811294	0.57216	0.342628	0.889822	0.372618	0.471796	0.58093	0.56044	0.306299	0.141628	0.317852	NaN	1.129035	0.27094	0.476015	0.666478	-0.425698	0.251717	NaN	0.795281	0.771523	0.620843	0.38301	-0.046061	0.386511	NaN	0.199055	0.12694
XM_153076.1	0.482429	0.983793	1.023646	0.21694	NaN	1.243457	1.095738	0.282158	1.32761	0.174413	NaN	1.316214	2.436932	2.350276	NaN	0.807068	0.567127	NaN	0.910003	0.757281	1.224793	0.233906	0.806883	0.570533	1.873013	0.90955	1.50806	1.440327	1.290106	1.578837	0.704012	0.375177	NaN	0.848932	0.959707	0.989342	1.283082	1.38621	0.49819	NaN	0.793001	0.853269	0.826707	0.81582	1.133975	1.31157	NaN	0.706812	0.492836
XM_155438.1	0.171425	0.622707	0.877093	0.235723	NaN	0.796552	1.234585	1.176423	0.154754	1.14518	NaN	1.750506	-0.019073	-0.613918	NaN	0.730886	0.01775	NaN	0.223415	0.597008	0.41652	0.195462	-0.10271	0.363707	1.110192	0.484729	0.382118	0.119221	-0.02327	0.686465	0.220131	0.355047	NaN	0.907096	1.14358	0.431091	-0.134058	0.604518	0.525153	NaN	0.546508	0.873859	0.116107	1.040348	-0.352346	1.140743	NaN	0.558619	0.716742
XM_127486.1	1.157906	1.005049	1.17167	1.169026	NaN	2.745034	2.945848	2.216252	2.024154	1.417271	NaN	1.068271	1.553316	1.343264	NaN	2.958096	2.425413	2.586606	2.901295	2.44287	1.218152	1.035612	2.609884	2.345636	2.438083	2.304335	1.088145	1.315355	1.40865	1.276652	1.450174	1.451893	NaN	1.500258	1.90389	1.896204	2.738408	2.51425	2.143419	NaN	1.737414	1.650123	1.018365	1.269977	2.07791	2.045197	NaN	2.461871	1.218623
XM_137772.1	0.684496	0.631489	0.922892	1.459298	NaN	1.045123	-0.187364	1.603517	1.026235	0.901662	NaN	0.968909	0.997129	0.779815	NaN	1.205785	0.339379	1.62526	0.883418	0.876546	1.167146	1.251166	0.563839	0.896292	1.913411	0.938137	0.360896	0.339652	0.534858	0.876084	0.669046	0.738742	NaN	1.308114	1.369803	1.090866	1.222987	0.697943	0.73321	NaN	0.377326	0.442617	0.786429	1.112064	0.378479	1.228142	NaN	0.985922	1.264769
XM_140439.1	0.34636	0.29244	0.282696	0.714995	NaN	0.9743	0.893605	0.120667	0.912124	-0.563876	NaN	1.583418	0.501366	0.389486	NaN	1.171751	0.615015	NaN	0.356498	0.716021	0.52084	0.825439	0.779942	0.633627	1.191911	0.575784	0.815806	0.47596	0.341272	0.679066	0.420845	0.345727	NaN	1.065493	1.055585	0.251251	0.249244	0.380573	0.543373	NaN	1.217563	1.253192	0.621272	0.539284	0.390929	0.834786	NaN	0.98498	0.682519
XM_123577.1	1.100151	0.999256	1.036573	0.867571	NaN	0.948355	1.032888	0.147989	3.823702	3.529611	NaN	1.001142	-0.317083	-0.544585	NaN	2.816106	1.144626	1.646495	3.758648	3.806089	0.405305	0.601376	2.838388	2.459547	3.028777	2.247009	1.195764	1.088192	0.9859	1.14777	1.745092	2.055205	NaN	2.29173	1.535939	0.508833	3.183766	3.005994	0.891279	NaN	1.270886	1.512257	3.904025	3.740803	0.706258	1.134093	NaN	0.558901	1.337848
XM_145994.1	0.340817	0.026588	0.69298	-0.187177	NaN	0.767769	0.201176	-0.431273	0.154309	-0.700478	NaN	-1.075754	0.734047	0.639643	NaN	-0.00833	0.346005	1.619291	0.788846	-0.406365	0.83163	0.022732	0.945625	0.348366	1.1766	0.441925	0.367115	1.182034	1.618419	0.527852	0.400503	0.022172	NaN	0.764866	1.346624	-0.136471	0.671344	0.443887	0.524112	NaN	0.432114	0.446395	0.400566	0.14158	0.401171	0.696594	NaN	0.552103	0.511581
XM_133321.1	5.750058	5.405261	5.965774	5.324452	NaN	5.562175	6.631349	5.598561	5.591772	5.100936	NaN	4.862018	4.895741	4.629597	NaN	4.860115	6.050262	5.588428	5.471471	5.412478	6.27521	6.222371	6.164089	6.184984	6.024123	5.724261	6.100264	6.317929	5.609195	5.117098	6.393508	6.441529	NaN	6.363624	5.50192	5.020934	5.372052	5.19358	6.009827	NaN	5.666249	5.464466	5.204922	5.093899	6.090879	5.868644	NaN	5.586692	5.882437
XM_143377.1	0.707908	0.586715	0.416402	0.839144	NaN	1.174136	-0.784054	NaN	1.136342	1.313375	NaN	1.597335	1.075203	1.129533	NaN	1.034323	1.441935	1.495658	1.229237	0.133274	1.093652	1.22283	0.992298	1.273811	1.835747	1.007692	0.820432	1.127385	0.645652	0.867436	0.466432	0.201189	NaN	0.746786	0.81523	0.352066	1.235484	0.801224	0.859524	NaN	0.575965	0.749188	0.446152	0.893216	0.958229	1.031669	NaN	0.685317	0.558562
XM_151208.1	2.013645	2.030525	2.481704	1.744226	NaN	1.201947	1.541419	1.666002	1.585623	1.370021	NaN	1.414698	2.005067	2.1688	NaN	1.467734	1.292329	1.546918	1.311279	1.375122	2.877072	2.664921	2.001284	1.705746	1.428521	1.352784	2.159258	2.257061	2.098677	2.441124	2.841688	1.597489	NaN	1.570147	2.046373	3.028216	2.019244	1.538859	1.374652	NaN	2.016637	1.990975	2.706526	3.088803	1.167262	1.574728	NaN	1.451231	2.34597
XM_154541.1	0.36127	0.792347	0.320241	-0.260219	NaN	0.825038	-0.00408	0.397242	0.32869	1.01722	NaN	1.102407	-1.858946	-1.822935	NaN	1.309037	1.286225	0.645637	0.956856	0.631248	0.159144	0.526431	0.737056	0.705941	1.708764	NaN	-0.85765	-0.099454	-0.772182	-1.310128	0.309119	-0.272994	NaN	1.033397	0.985696	0.428093	1.428052	0.984737	0.834002	NaN	1.107416	1.017671	0.670103	0.572585	0.005346	0.630722	NaN	0.496743	0.425498
XM_155347.1	0.745614	0.727232	0.663246	0.929649	NaN	0.848611	0.409675	1.725504	0.601758	0.65056	NaN	1.07848	-1.276835	-1.371367	NaN	1.133167	1.022205	0.677748	1.255608	0.443107	0.373967	1.02049	1.38266	1.193457	1.4976	1.032224	-0.145303	0.853244	-0.218769	-0.177971	0.822718	-0.109662	NaN	1.284075	0.00044	0.557959	1.197566	0.986486	0.975049	NaN	1.364784	1.368482	0.743585	0.817162	0.912754	1.011216	NaN	0.476948	0.511646
XM_158286.1	0.160799	0.60367	-0.013923	0.462505	NaN	0.620951	0.128262	1.873351	0.727951	1.260979	NaN	1.447376	-0.490437	-0.606633	NaN	0.478105	0.001246	0.34387	0.559656	0.048086	0.050947	0.563884	0.781905	0.562571	1.030338	NaN	-0.166767	0.660309	0.020963	0.419555	0.295794	-0.166609	NaN	0.950857	0.679946	-0.105455	-0.550865	0.961945	0.435074	NaN	0.873171	0.654896	-0.027111	0.211187	0.620366	0.574552	NaN	0.284679	0.092965
XM_160902.1	-0.020819	0.305067	-0.198271	-0.428166	NaN	0.272806	-1.106536	-0.053321	0.459983	-0.446249	NaN	1.11953	1.149699	0.474443	NaN	-0.106851	-0.439212	0.107557	-0.064772	0.01836	-0.002363	0.112491	-0.258779	0.064058	-0.031818	-0.1871	0.446118	0.833743	0.57212	0.477106	-0.313472	-0.209227	NaN	0.522764	1.148111	-0.510078	0.226674	0.193849	0.20592	NaN	-0.150102	-0.158105	0.071129	-0.158753	-0.075224	0.529089	NaN	0.082347	-0.189633
XM_136967.1	0.136277	0.406371	0.318564	1.062117	NaN	0.570374	0.84061	0.301677	0.642222	1.404032	NaN	1.681291	0.355835	0.591877	NaN	0.757339	1.190737	0.242604	0.213268	1.059342	-0.021781	0.044149	0.705828	0.575169	0.633496	0.549712	0.750729	NaN	1.174032	0.120644	0.184641	0.016128	NaN	1.434227	1.623233	0.900087	-0.270248	0.556546	0.570653	NaN	0.266351	0.596508	0.676492	0.667913	0.219407	0.90825	NaN	0.702373	0.225065
XM_162389.1	-0.254334	-0.487884	-0.340387	-0.829466	NaN	-0.28873	-0.265463	0.211917	0.791098	0.882442	NaN	-0.05368	-1.797386	-1.507537	NaN	-0.139116	0.434013	-0.361476	0.035229	-0.281507	-0.361195	-0.960565	0.204359	0.094059	0.315624	-0.584797	-0.981141	0.094123	-0.441269	-1.22668	-0.091058	-0.610505	NaN	0.46597	1.276489	-0.094054	0.75302	-0.173133	0.136187	NaN	-0.060256	0.083534	-0.010877	-0.231753	-0.152472	-0.014178	NaN	0.017207	-0.260651
XM_123941.1	2.37297	1.990076	2.429147	2.064872	NaN	2.603384	2.33586	2.42282	2.691701	2.371325	NaN	1.651246	2.251015	1.995859	NaN	2.196764	2.791349	2.178486	2.601862	2.638949	2.484419	2.661174	3.447081	3.16603	2.608013	3.099105	2.935878	2.850632	2.636091	2.753561	3.222375	3.438548	NaN	3.527514	2.406025	1.756582	2.052539	2.1825	2.333367	NaN	1.689124	1.562821	1.974337	1.864886	2.45528	2.478067	NaN	2.542154	2.156554
XM_129431.1	4.108738	3.597478	3.70677	3.210268	NaN	2.813656	2.736473	1.924212	3.656246	3.000351	NaN	2.378679	0.977467	1.435826	NaN	3.307983	1.915636	2.398565	3.526409	3.018588	3.020528	3.279377	2.113292	1.801114	2.635098	2.250853	1.626351	2.105435	1.492189	0.77328	2.561264	2.331633	NaN	2.211164	2.559824	2.751529	3.323224	3.606683	2.910353	NaN	4.207944	3.908423	3.761211	3.848139	2.884066	2.709499	NaN	2.417966	2.919962
XM_164542.1	0.105009	0.400105	0.538794	1.248044	NaN	-0.622552	0.772026	1.531933	-0.287521	0.394269	NaN	0.19869	-0.021246	-0.135182	NaN	-0.255328	1.212688	-0.135789	-0.157857	-0.280106	-0.279599	0.460871	0.050012	-0.065662	0.493635	0.176519	0.256882	0.540713	0.792064	0.520508	0.12544	-0.202722	NaN	0.520246	-0.073147	0.094738	0.486013	-0.112749	0.227696	NaN	-0.076812	0.038412	0.281893	0.355971	0.487749	0.369947	NaN	-0.198089	0.155745
XM_138612.1	1.112017	0.743489	0.690439	0.263956	NaN	1.52147	2.530107	0.827565	2.13659	1.744914	NaN	1.72871	0.838733	1.287316	NaN	2.37228	1.844337	1.498361	2.088789	1.696692	1.048971	-0.153659	2.020149	1.258785	1.648313	1.335849	1.778807	1.816692	2.373494	2.044597	1.038228	0.531062	NaN	1.690563	1.223548	1.172498	1.726961	1.952171	1.906728	NaN	1.079848	1.157054	1.463217	1.170455	1.405292	1.450226	NaN	1.579217	0.72467
XM_142869.1	0.040697	-0.524812	0.13118	0.107339	NaN	1.1241	0.135579	1.333186	0.66728	0.121949	NaN	0.987005	0.007986	-0.921503	NaN	0.074918	0.977104	1.086783	0.280048	-0.139088	-0.435459	0.244664	0.220503	0.189065	0.672737	-0.383661	0.583907	0.353517	0.962682	0.861819	0.25994	0.163095	NaN	0.9868	0.362054	-0.647446	4.565227	4.478924	0.115751	NaN	0.483652	0.513752	0.244951	-0.173276	0.183176	0.322401	NaN	0.81014	1.618567
XM_155119.1	-0.115064	0.144847	0.148229	0.667985	NaN	-0.445595	0.136224	-0.30437	0.510407	-0.728627	NaN	1.392584	-0.400964	-1.387326	NaN	-0.56001	0.890709	0.061589	-0.383335	-0.672415	-0.096482	0.353268	-0.158888	0.20733	-0.332649	0.197148	0.222126	-0.283902	-0.434941	-0.197559	0.1722	0.386046	NaN	1.020123	0.461949	-0.256198	0.519904	-0.401183	0.11673	NaN	0.286706	0.158224	-0.058318	0.066977	0.533634	-0.251625	NaN	0.692147	-0.030011
XM_123704.1	1.144282	1.206948	1.530944	1.082846	NaN	0.495304	0.363602	1.277034	0.778358	-0.204821	NaN	1.336738	0.750837	1.144849	NaN	0.232614	0.554757	0.678197	0.210166	-0.046248	1.184328	0.951421	1.116151	0.764823	1.179341	1.19041	0.928249	0.728874	1.036049	1.778991	1.843255	1.380891	NaN	1.060082	1.504999	1.875002	1.043948	0.757407	0.873061	NaN	1.103731	0.983152	1.114302	0.751561	1.443396	0.667403	NaN	0.721575	0.724853
XM_146557.1	2.986202	2.827512	2.941373	2.471946	NaN	1.981068	2.411918	1.020688	3.340195	3.268485	NaN	1.942457	2.782413	3.127581	NaN	5.657526	3.965935	3.899451	5.189121	4.872768	2.977484	2.575517	2.855288	2.346275	3.599395	3.652082	2.366004	2.580407	2.852731	2.72949	3.786589	2.555284	NaN	1.778738	2.28998	3.377047	3.5882	3.163043	3.709822	NaN	3.221635	3.551136	6.164049	5.892071	2.41987	2.267498	NaN	2.862175	3.640173
XM_133412.1	1.044744	0.699737	1.777804	2.098254	NaN	-0.064668	0.93064	1.005797	0.972049	0.071179	NaN	0.971344	-0.009664	0.580652	NaN	-0.0197	0.471963	1.180879	0.462752	-0.048385	5.697549	5.879851	0.582373	0.416846	0.856346	0.712414	1.359097	1.013977	1.031336	1.25315	0.299678	-0.063564	NaN	1.156982	0.145311	0.054429	1.025079	1.107048	0.497884	NaN	0.875503	0.782941	0.140693	-0.406204	0.314413	0.874374	NaN	0.497061	0.269385
XM_152594.1	0.231897	0.897866	0.428208	0.706419	NaN	0.351907	0.35372	1.492348	0.543206	-0.390872	NaN	0.829036	2.314677	1.932452	NaN	-0.246727	-0.092328	0.597051	0.095878	-0.533204	0.329302	-0.025893	-0.174089	0.340771	0.585861	0.063496	1.52482	1.16347	1.706312	1.899278	0.38414	-0.219673	NaN	1.208558	0.770863	-0.080274	-0.096565	0.180767	0.597055	NaN	-0.046809	0.222931	0.080625	0.525182	0.356974	0.640983	NaN	0.379747	0.644725
XM_150320.1	3.321972	2.95241	3.09364	2.637251	NaN	3.176021	2.664446	2.353364	4.31634	3.773232	NaN	2.71032	2.525336	2.56469	NaN	3.843859	3.367836	3.210169	3.8548	3.858739	2.983191	3.030641	3.643635	3.271649	3.154574	3.29951	2.572192	3.116704	3.212509	2.740516	2.602334	2.730033	NaN	3.138558	2.952519	3.034838	3.439376	3.035396	3.18859	NaN	4.334639	3.968373	3.922004	4.091009	3.730435	3.455532	NaN	3.157655	3.239918
XM_134479.1	1.64629	1.756296	1.067159	1.322828	NaN	1.990581	2.167569	2.131173	1.261452	1.675704	NaN	0.642055	1.966274	1.307227	NaN	1.193713	0.564209	0.980373	1.432726	1.166797	1.335176	1.158589	1.933724	1.92113	1.227418	1.509135	2.270686	2.1852	2.016998	1.474976	1.50565	2.021207	NaN	2.472151	1.862422	1.586017	1.518912	1.73619	1.640976	NaN	1.52741	1.392448	1.428552	1.327728	1.392789	0.942667	NaN	1.270539	1.17209
XM_165073.1	2.693743	2.451376	4.21611	4.227045	NaN	1.27633	0.523641	1.916602	0.91349	0.859848	NaN	2.026642	1.255495	1.962018	NaN	1.160975	-0.296282	0.873631	0.825664	0.691755	3.334474	3.610231	0.204269	0.442164	0.122223	0.804142	0.304544	0.347324	3.267052	3.172345	4.463505	4.25538	NaN	2.061989	2.235681	2.923425	0.657843	1.165861	1.160007	NaN	1.813577	1.280492	2.194233	2.103465	0.47632	1.05391	NaN	1.705421	2.226047
XM_162391.1	1.992441	1.813465	2.150708	2.073118	NaN	1.460949	0.873063	1.174932	1.829818	1.496484	NaN	2.02117	1.040956	1.182405	NaN	1.354008	2.158792	1.95191	1.425554	1.590979	1.78115	2.031402	1.535939	1.788819	1.424948	1.506096	1.437318	1.504951	1.576509	1.772418	1.798091	1.216768	NaN	1.587446	2.059888	1.921637	1.902995	1.615303	1.539432	NaN	2.059436	2.144324	2.108634	2.215192	1.25481	1.647269	NaN	1.660059	2.506463
XM_147423.1	3.271271	3.005748	3.570936	3.080109	NaN	2.884127	2.089946	3.041439	4.069667	3.948583	NaN	3.359617	2.634692	2.760679	NaN	4.508387	2.6223	3.138477	4.26012	4.262048	3.485359	3.477054	3.580143	3.480741	3.017567	3.562438	2.303974	2.942891	2.822443	2.981977	3.318178	3.256429	NaN	3.919872	2.788371	3.224431	3.471406	3.864833	3.784071	NaN	3.163711	3.614002	3.74813	3.884049	2.995575	3.242152	NaN	3.390605	2.706734
XM_155988.1	0.865501	1.387197	1.253451	1.459971	NaN	1.712701	-0.004153	1.753932	0.92683	1.121518	NaN	1.992209	-0.184503	1.050302	NaN	1.783705	1.217879	1.025944	1.103854	0.901153	0.942406	0.860233	0.787456	0.870496	0.935525	0.841938	0.870499	0.460541	0.118765	0.710373	0.742818	0.767601	NaN	1.78489	1.37148	0.937359	0.678934	1.078452	0.929003	NaN	0.795127	1.064638	0.927138	0.292843	0.831825	1.449798	NaN	0.795761	1.12838
XM_133540.1	1.272734	1.434861	1.377727	1.175703	NaN	1.695967	0.798307	1.499275	3.281922	2.796801	NaN	1.614937	0.843395	0.933126	NaN	2.322504	1.32275	1.082512	2.863992	2.534679	1.675004	1.862231	1.741548	1.433811	1.447042	1.746078	2.252953	1.431498	1.926907	1.776247	2.825094	2.120404	NaN	2.074232	1.788882	1.544092	1.677998	2.009055	1.052655	NaN	1.837483	1.394396	2.637031	2.632317	1.07697	1.109215	NaN	1.388715	1.322966
XM_137515.1	2.78088	2.624527	2.334626	2.771222	NaN	2.228917	1.793766	1.176653	2.071147	1.631114	NaN	1.450566	1.595959	1.510304	NaN	2.623704	1.618352	1.828082	2.341388	2.297737	2.443625	2.579704	1.80217	1.670943	1.962829	1.973986	1.598114	2.059015	2.200475	1.459087	2.068981	1.468296	NaN	1.91637	2.044016	2.435387	1.881794	1.96178	2.3831	NaN	2.252111	2.132425	2.878906	2.911101	1.849749	1.743259	NaN	2.195368	2.312758
XM_151226.1	0.319738	0.064263	0.073242	-0.455165	NaN	0.866503	-0.332358	0.096312	1.419338	0.640424	NaN	0.980694	-1.706566	-1.617768	NaN	0.820825	0.3803	0.327485	1.039331	1.730437	-0.253679	0.122357	0.633838	0.363492	0.834154	1.51823	-0.313282	-0.012106	-0.493882	-0.507933	0.616918	0.748224	NaN	1.722072	1.534267	-0.172031	0.936637	1.066569	0.144474	NaN	1.129388	0.814462	1.983606	1.469148	0.521669	0.790868	NaN	0.507584	0.114361
XM_149780.1	1.640514	1.970209	1.700038	0.303164	NaN	1.51357	1.173964	0.712374	1.555056	0.34058	NaN	0.647785	2.479229	2.73264	NaN	0.077712	1.763301	1.433948	1.223183	0.555309	2.076585	1.259713	1.449439	1.467773	1.542842	0.941826	NaN	1.038083	0.803573	NaN	1.752538	1.107	NaN	1.227422	1.80019	1.74329	1.451717	1.402939	1.120539	NaN	1.698109	1.354363	1.669046	1.565497	1.937951	1.49192	NaN	1.081451	1.336997
XM_155535.1	0.454081	0.498396	0.313791	-0.804211	NaN	-0.170942	-0.775675	-0.140799	0.614448	-0.735424	NaN	0.461537	0.69001	0.280538	NaN	-0.341651	1.400007	0.477173	0.504045	-0.474355	-0.001515	-0.105394	0.010753	0.147408	0.393004	0.276622	0.657304	0.608056	0.060884	0.736515	0.415224	0.073068	NaN	0.828559	0.933556	-0.001566	0.728577	0.27744	0.343328	NaN	0.014286	-0.290838	0.121271	0.057059	0.115683	0.335596	NaN	-0.261161	0.348483
XM_161784.1	1.116835	1.384343	1.054514	0.966755	NaN	1.207259	0.259653	-0.422825	0.10292	-1.050826	NaN	-0.99877	0.409688	0.237626	NaN	-0.206979	1.416059	1.017842	0.672688	0.487627	1.068615	0.021379	0.926259	0.449672	0.716457	0.002532	NaN	-0.238457	-0.217196	0.800472	0.699186	0.323137	NaN	1.088215	1.477277	0.266254	1.094052	0.43226	0.788627	NaN	0.824141	1.176478	1.200697	0.678111	0.978673	0.609414	NaN	1.285311	1.257519
XM_141051.1	1.150351	1.234734	1.118266	0.545679	NaN	0.679136	1.737199	1.529363	1.269845	0.828083	NaN	1.423315	0.187348	1.14941	NaN	0.445701	0.492459	1.40837	1.073484	1.211001	1.328232	0.633473	2.069849	1.197621	1.694229	1.055594	0.754985	0.628857	0.4512	0.273723	1.21974	0.26681	NaN	1.016002	0.836828	1.083943	0.64059	0.86329	1.00737	NaN	0.694113	NaN	1.373881	1.599746	1.510546	1.186045	NaN	0.932727	1.232614
XM_160730.1	0.098126	-0.290847	-0.228212	-0.38751	NaN	0.093178	-0.217775	-1.041523	0.41604	-1.115185	NaN	-1.11031	-1.970331	-1.954493	NaN	-0.83839	0.898579	0.331082	0.081178	0.013193	-0.412313	-0.818048	0.766408	0.155526	1.396797	NaN	-0.549773	-0.594529	-1.053283	-1.150968	0.10907	-0.160567	NaN	0.56945	0.921314	-0.52509	1.181082	-0.184881	-0.330022	NaN	0.415224	-0.064109	0.197444	0.236495	0.628817	-0.468777	NaN	0.286283	0.469441
XM_138374.1	1.253374	-0.012077	0.708412	-0.73986	NaN	1.95183	2.480556	0.885869	2.676145	3.822874	NaN	0.251584	0.348564	-0.34846	NaN	3.68796	2.089976	1.546084	3.191401	2.662915	0.298364	0.536226	2.599429	1.891861	2.20602	1.694676	1.198436	0.402932	1.09136	1.331876	0.619458	0.136203	NaN	1.210743	1.409907	0.348607	2.910714	2.283614	2.658132	NaN	2.698729	2.04884	1.392484	1.205041	2.127689	1.08272	NaN	2.411658	1.157012
XM_145790.1	2.643318	2.266834	1.880305	1.587978	NaN	1.35591	1.368533	1.096092	1.541179	1.087872	NaN	1.546687	0.574089	-0.412119	NaN	1.577014	1.30997	1.654945	2.368636	2.37493	1.889856	2.097902	1.35975	1.022938	1.558484	1.362167	1.303677	0.902494	1.244358	1.212819	1.333703	1.276174	NaN	1.437305	1.816071	1.815775	1.023262	1.380131	1.50807	NaN	1.536252	1.652172	2.679675	2.484511	1.423483	1.012323	NaN	1.691418	1.855791
XM_141317.1	4.231893	3.730579	4.255697	3.789765	NaN	3.685054	2.860818	2.469982	3.597001	3.309987	NaN	2.908464	2.918512	2.712402	NaN	3.916823	4.762134	4.906653	4.187046	3.676066	3.645545	3.817866	3.650227	3.555248	3.339939	3.332466	3.314871	2.947186	3.050588	3.205497	3.055297	2.407167	NaN	2.400461	3.696696	3.888461	4.216408	4.08235	3.648757	NaN	3.228265	3.695143	3.93637	3.921469	2.840603	2.928188	NaN	3.885834	5.169052
XM_142464.1	3.155116	2.550933	1.413679	1.700777	NaN	3.57634	0.514986	0.194288	2.019086	1.904087	NaN	-0.451204	2.316008	2.344876	NaN	1.341162	1.978748	1.962713	1.907551	2.156734	0.976011	0.451569	1.189527	0.992291	1.624482	1.840533	2.420025	2.252737	1.473307	1.999654	1.056565	1.347444	NaN	1.475918	2.863241	3.019722	2.730939	2.608158	1.671075	NaN	0.970711	NaN	1.952209	2.069756	1.868993	1.026833	NaN	2.391993	2.338992
XM_141334.1	1.413684	1.571183	1.676003	1.97125	NaN	1.1402	0.334549	0.407735	0.809767	0.570649	NaN	0.011824	0.917457	1.372024	NaN	1.221949	1.40171	1.76242	1.067336	1.284266	1.537868	1.236111	1.288314	1.228748	1.386381	1.051144	0.375227	0.408179	0.693011	0.827869	1.236271	0.586329	NaN	0.984109	1.655726	0.792816	0.498436	1.706579	1.016013	NaN	1.641011	1.659197	1.39484	1.519522	0.345357	0.259134	NaN	0.690943	2.308174
XM_159982.1	0.937189	1.465391	1.288691	0.335278	NaN	1.675974	1.328679	1.882018	1.602849	1.690453	NaN	1.605434	2.60651	2.105743	NaN	0.878394	1.398031	1.209058	1.059136	1.629366	1.619807	1.271886	1.575815	1.426329	1.288882	1.199766	2.081258	1.683218	1.964556	2.385069	1.081526	0.930599	NaN	0.679881	1.08511	1.133661	1.19226	1.632803	0.981154	NaN	1.610528	1.317588	0.56797	0.858733	0.881561	0.256732	NaN	1.222622	0.750961
XM_163429.1	0.845176	0.502206	0.589259	0.883871	NaN	0.79234	1.468712	1.367104	1.182053	1.258818	NaN	0.64446	0.941745	1.185601	NaN	1.526319	0.91874	0.963603	1.838234	1.341657	1.021713	0.601884	0.852419	0.502715	0.516043	0.452588	0.27244	0.578454	0.7297	0.3117	0.632032	0.422126	NaN	1.136233	1.257984	1.218034	0.749385	0.832399	0.851207	NaN	1.552607	1.48755	1.53764	1.032734	0.831669	-0.434878	NaN	0.866968	0.465849
XM_151404.1	0.848085	1.289194	1.062609	1.166178	NaN	1.210302	1.481315	2.236503	1.041366	1.48601	NaN	0.996079	1.966159	1.737827	NaN	1.100216	0.374232	1.526011	1.408486	0.907765	0.96376	1.331211	1.148216	1.260288	1.348028	1.346443	0.891067	0.624512	0.373009	NaN	0.647836	0.937347	NaN	1.635144	1.673921	0.767099	0.770813	1.318557	1.215392	NaN	0.987088	0.784187	0.526944	0.69091	1.042486	0.871824	NaN	0.863614	0.660043
XM_143586.1	1.475711	1.622308	1.902345	1.611334	NaN	1.382139	1.002576	2.354962	1.456278	1.563508	NaN	1.449933	2.216323	1.830488	NaN	1.25684	1.361122	1.636328	1.349171	1.749264	1.478626	1.594242	1.14108	1.533403	0.776211	1.325589	0.483723	0.597022	1.044666	0.795216	1.439281	0.813955	NaN	1.426695	1.419339	1.667507	1.536009	1.858808	1.365394	NaN	0.137094	0.594064	1.132261	1.492085	1.790765	1.200304	NaN	1.417287	1.057751
XM_145219.1	1.564542	1.386114	1.254923	0.46737	NaN	1.268144	1.152952	1.495265	0.762636	0.572077	NaN	0.931988	1.948707	2.044653	NaN	1.155627	0.872106	0.414801	0.748257	0.526039	1.448828	0.831877	1.035385	1.227358	0.888016	0.494347	NaN	-0.156961	0.280402	NaN	0.835299	0.701265	NaN	1.146425	0.798062	1.015601	0.951255	0.99835	0.93841	NaN	0.312037	0.062187	1.501663	1.394935	1.209584	0.18736	NaN	0.519729	0.915506
XM_123117.1	2.845094	2.910062	3.373457	3.129034	NaN	4.406943	1.397265	1.713944	1.60851	1.411707	NaN	2.536375	3.528621	3.695418	NaN	1.197304	4.631188	5.243204	1.057027	0.592592	2.459845	2.077717	1.556614	2.215285	1.917627	1.853619	1.463405	1.396254	1.855246	2.038306	2.224006	2.187902	NaN	1.592559	2.694085	2.909399	2.834075	2.940676	1.819193	NaN	2.882868	2.832734	1.58276	1.661824	3.472469	3.275738	NaN	1.891469	3.314721
XM_135650.1	0.170767	0.214023	0.611053	0.290309	NaN	2.774116	0.483777	0.764493	0.50786	0.3858	NaN	1.386208	-0.772359	-0.281522	NaN	0.442426	1.829297	1.796567	0.980121	0.493388	0.321033	-0.046984	0.39569	0.48465	1.282594	0.982352	0.541038	0.462598	0.290528	0.599197	0.313988	0.486577	NaN	1.030718	3.703487	3.754776	0.877188	0.533962	1.61325	NaN	0.900834	0.840025	-0.20637	0.083927	0.448995	0.264203	NaN	1.364163	1.94727
XM_131133.1	4.059076	3.749809	-0.562679	-0.149292	NaN	0.442038	1.280192	1.382812	0.218373	0.80589	NaN	1.128481	-1.894787	-1.823121	NaN	-1.100015	7.599027	6.591184	-0.246771	-0.596774	0.658956	1.252273	2.376989	1.909198	1.99286	2.194311	-0.882062	-0.889627	-0.010737	-0.430235	2.853597	3.261722	NaN	1.678276	-1.129378	0.417173	0.32426	1.034253	0.774521	NaN	NaN	0.359799	-0.042858	-0.294452	6.085342	5.916518	NaN	0.588642	4.901071
XM_144658.1	0.214979	0.479987	0.381493	0.343776	NaN	0.840803	-0.429308	0.919808	0.265216	1.462359	NaN	0.276287	0.07881	0.286856	NaN	0.100228	1.302287	-0.197413	0.382224	-0.214458	0.234444	0.755686	0.588551	0.411708	-0.371654	0.720937	0.871652	0.411963	1.001564	1.097983	0.193557	0.094134	NaN	0.83077	0.101547	0.851515	0.738637	0.751112	0.493837	NaN	0.280036	0.145278	0.125356	-0.216369	0.411052	0.363433	NaN	0.853569	-0.168249
XM_140217.1	6.636243	6.07479	6.784615	6.432916	NaN	6.618399	6.654139	6.249595	5.739908	5.468899	NaN	5.759438	5.602876	5.914626	NaN	4.616818	7.471459	7.278113	5.664719	5.424784	7.023371	7.067165	7.99042	7.262265	7.811486	7.535793	6.413487	6.609841	7.089253	6.117612	7.175852	7.479873	NaN	7.345311	6.620657	5.783026	6.36491	6.054217	6.777702	NaN	6.278512	6.133348	5.472163	5.279078	6.934701	6.810467	NaN	6.137315	7.741329
XM_123010.1	4.340784	3.779541	3.662352	3.207356	NaN	4.186774	3.510764	2.873947	3.464388	3.074075	NaN	2.933824	3.193457	3.11926	NaN	3.611672	3.9111	3.96306	4.133106	3.741313	3.569747	3.808245	4.83218	4.076703	4.388385	4.393011	3.709593	NaN	NaN	2.764364	4.263122	4.559166	NaN	4.403133	4.446312	4.351221	3.886344	3.736066	3.541606	NaN	3.854518	3.893117	4.100183	3.883656	4.084841	3.744393	NaN	3.817191	4.306289
XM_134747.1	0.696912	0.819248	0.570514	1.059377	NaN	0.685499	1.469197	0.538904	0.344805	0.224506	NaN	-0.458248	0.499474	1.263917	NaN	0.338494	0.898938	0.095936	1.149442	1.077481	0.931541	0.016436	1.1963	0.768433	0.952298	1.130371	0.726633	1.662352	NaN	0.597964	0.716361	1.201874	NaN	0.507727	1.792787	0.004078	1.424818	0.769395	0.832823	NaN	0.479279	0.693048	0.72304	0.100664	0.654988	0.44305	NaN	0.897672	0.580295
XM_135644.1	1.331317	1.320524	0.876256	1.564052	NaN	0.898598	0.794772	1.206067	0.547226	0.974047	NaN	-0.061147	0.642191	0.40609	NaN	1.011345	0.778384	0.392432	0.757592	1.178899	0.844018	1.021694	1.519101	0.944539	0.350752	1.196263	0.657167	0.811001	1.144475	0.736506	0.460742	0.076233	NaN	0.428218	1.694252	0.525261	0.489399	0.473767	1.214546	NaN	0.188847	0.697086	1.008167	1.303662	0.641309	0.404782	NaN	1.223085	0.69326
XM_126375.1	2.35476	1.925374	2.89294	2.570222	NaN	2.213631	2.721826	1.410074	2.84375	2.44546	NaN	1.52853	1.402636	1.877154	NaN	1.967644	2.404985	2.53946	3.126094	2.903326	3.42618	3.470265	2.628973	2.399688	3.392068	3.162052	2.74447	3.638984	2.735809	1.776944	2.80175	2.931696	NaN	2.42829	3.550396	3.061587	3.533927	3.421374	2.511493	NaN	2.575535	2.159873	2.81869	2.627288	3.036013	2.62182	NaN	2.523591	2.86893
XM_160182.1	0.551269	NaN	0.368676	1.084327	NaN	1.159047	1.794425	0.602015	1.06027	1.048059	NaN	1.444921	0.094255	0.798963	NaN	0.664958	0.774682	0.428905	0.193682	1.13554	0.587751	0.17857	0.705826	0.726172	0.437961	0.577143	1.19461	0.610379	0.832886	0.878065	0.023245	0.496785	NaN	0.735029	0.392794	-0.432455	0.129286	1.130264	0.886412	NaN	0.310664	0.692799	0.027442	-0.015411	0.61599	1.620861	NaN	0.968034	0.180115
XM_143267.1	0.424187	0.918403	0.616911	0.569267	NaN	0.766269	0.140492	0.494615	-0.290118	0.922123	NaN	1.447856	0.611346	0.437771	NaN	0.379625	0.774427	0.497245	0.477126	0.72155	-0.001432	0.878761	-0.135775	0.112074	0.555645	0.351229	0.31417	0.150515	0.378905	0.526292	-0.303554	-0.57555	NaN	0.704893	0.856515	-0.4403	0.774742	0.512969	0.699614	NaN	0.026231	0.347525	0.136297	-0.029302	0.303164	0.405539	NaN	1.074911	0.101756
XM_134829.1	2.185009	2.036816	1.810303	1.415619	NaN	1.509317	1.989898	0.451947	1.591258	0.537374	NaN	-0.946815	3.188481	2.132777	NaN	1.751402	1.567882	1.256695	2.138678	1.898732	1.975413	1.983012	1.282926	1.411692	1.326029	1.137243	0.996738	1.36615	2.264751	1.886372	1.2351	0.62086	NaN	1.018049	1.237068	1.14064	1.746132	1.499398	1.634423	NaN	1.077372	NaN	2.18986	2.030267	1.426638	1.217784	NaN	1.741318	1.987462
XM_122413.1	3.318334	2.72248	4.189444	3.649904	NaN	3.023818	2.158665	1.814303	3.429677	3.423302	NaN	3.595308	NaN	1.257134	NaN	2.903464	2.914892	3.338006	3.563695	3.322332	3.862605	4.068242	4.017132	3.691019	4.197148	4.665752	2.54942	3.211433	3.742844	2.811282	3.839028	4.025332	NaN	3.520736	4.025065	3.658272	2.701113	2.635084	2.8902	NaN	3.162936	2.483938	3.238765	2.824665	4.947271	4.903987	NaN	2.477434	3.049613
XM_142211.1	2.501516	2.459465	1.418758	2.147147	NaN	2.364967	1.779888	1.203126	3.733049	2.941059	NaN	1.648292	0.543497	1.709313	NaN	3.16186	2.21816	2.195768	4.263917	4.316592	1.354121	1.022067	3.093163	2.366457	2.259631	3.067134	2.978511	3.219078	1.941871	2.149298	1.866564	NaN	NaN	2.467721	2.53839	1.992616	3.719515	3.495219	2.071992	NaN	2.324089	2.04066	3.315094	3.629883	2.682946	2.619414	NaN	2.536078	1.792671
XM_131649.1	4.20301	3.519662	3.814546	3.289244	NaN	4.016311	4.489899	4.16706	3.161358	2.969367	NaN	2.760133	2.736487	3.441772	NaN	2.70454	3.995462	4.099524	3.062612	2.85863	4.092591	4.091162	5.766268	5.218144	5.123233	4.596044	4.496269	4.596769	4.021485	3.638477	4.711533	5.293837	NaN	4.638825	3.998007	3.424245	3.662275	3.409059	3.589757	NaN	3.589938	3.609656	3.634267	3.328667	3.466031	3.101868	NaN	3.381271	4.781664
XM_155321.1	0.293606	-0.161005	NaN	-1.444795	NaN	-0.047092	1.305394	1.328152	0.491093	0.960552	NaN	0.550533	NaN	0.191333	NaN	1.222226	-0.237662	NaN	0.992175	-0.34249	-0.203128	NaN	-0.82788	NaN	2.477269	NaN	0.063714	0.424701	0.743254	0.461905	0.291707	NaN	NaN	1.612047	NaN	1.082536	-0.77992	0.632643	0.917389	NaN	-0.026719	0.065596	-0.181407	0.015274	0.463521	0.101376	NaN	-0.310669	0.529343
XM_142803.1	-0.169433	-0.702746	0.045557	-1.094429	NaN	-0.397176	-0.540857	-0.960781	-1.254385	0.428605	NaN	-1.276036	-1.194597	-1.600969	NaN	0.161305	-0.350498	0.149102	-0.568437	-1.036236	-0.498173	0.00962	-0.438801	-0.438944	0.235635	-0.267839	-0.919068	-0.610142	-0.721773	-0.781848	-0.250753	NaN	NaN	2.268787	NaN	-0.318982	-0.203372	0.072722	0.457576	NaN	-0.078565	0.309126	-0.379819	0.19132	1.720469	0.261508	NaN	-0.1493	0.297404
XM_122537.1	4.637815	4.687758	4.842656	4.459153	NaN	4.357116	4.179652	3.199632	3.774395	3.098436	NaN	4.345065	1.824632	2.269195	NaN	2.06967	5.469319	4.748577	3.523789	3.892285	3.960589	3.682247	5.045434	4.478794	4.413222	4.622759	2.456647	2.527436	3.628387	3.052574	4.492708	NaN	NaN	3.88684	NaN	3.870515	3.933615	3.643025	2.247591	NaN	5.142124	4.924309	3.552166	3.303607	6.157067	6.238336	NaN	4.184842	4.747197
XM_156564.1	0.833301	-0.049295	0.819251	0.786467	NaN	0.232089	-0.503819	-0.906131	-0.454332	1.287163	NaN	-1.467001	NaN	-1.176071	NaN	0.914054	0.153176	-0.055411	-0.116996	-0.064772	0.065244	0.707125	0.243134	NaN	0.555741	0.756286	0.473218	-0.231265	0.286249	0.769295	0.515131	NaN	NaN	-0.064788	NaN	-0.019766	0.25729	0.366267	0.738068	NaN	0.318876	0.330291	0.305022	0.519929	0.116173	0.183877	NaN	-0.459971	0.468454
XM_130128.1	0.198452	-0.224085	-0.056079	0.719798	NaN	0.397129	0.40407	-1.348524	0.140607	0.778383	NaN	3.793451	-0.771227	-1.416508	NaN	1.072929	0.620237	0.162146	0.358706	-0.389987	-0.420757	-0.554938	-0.007734	-0.149517	1.071155	1.368616	NaN	-0.811312	-0.397465	NaN	-0.079928	NaN	NaN	0.053288	NaN	0.622987	-0.632243	0.485686	0.653884	NaN	0.45578	0.524708	0.098736	0.431104	0.108214	-0.113035	NaN	-0.465409	0.434727
XM_139746.1	3.719274	3.843689	3.305675	3.184777	NaN	2.902331	2.633974	3.599798	3.487298	3.205974	NaN	2.083656	2.585168	3.01539	NaN	1.542601	4.155288	3.908757	3.530575	3.581223	3.510337	3.453185	4.489615	3.998077	3.608052	3.647227	3.493214	3.359591	3.383291	3.182011	4.249835	NaN	NaN	3.958421	NaN	3.75826	3.073048	3.072084	1.483375	NaN	3.075014	2.991846	3.594093	3.785157	3.320311	3.211502	NaN	3.265738	4.212747
XM_132789.1	4.380685	4.328756	4.111592	3.416599	NaN	3.726249	4.620423	3.396828	4.712343	4.056483	NaN	3.394144	3.042458	3.148527	NaN	3.727807	5.174713	4.342202	4.280274	4.496567	4.481015	4.243133	4.866244	3.762994	4.919185	4.139487	3.257539	3.34296	4.022266	3.942859	4.327505	NaN	NaN	3.752847	NaN	3.725081	4.16763	3.496245	3.746998	NaN	4.796716	4.399147	4.32874	3.984967	4.937116	4.509352	NaN	3.7433	4.849552
XM_157685.1	1.060589	1.362968	1.378876	0.187795	NaN	0.218108	0.212077	1.12086	1.487681	1.029572	NaN	0.199802	2.637739	1.834734	NaN	0.886578	1.772287	1.446351	0.999206	0.511857	1.756704	1.140454	1.873232	1.445464	1.58539	1.478819	1.401358	1.130935	1.885825	1.41466	1.490841	NaN	NaN	1.283196	NaN	1.848369	1.790449	1.802235	0.952574	NaN	1.356502	1.213289	1.687475	1.444937	0.93314	1.220113	NaN	0.246179	0.801698
XM_137158.1	5.646625	5.60001	5.946395	5.250154	NaN	6.181064	6.695777	5.960901	5.824638	5.62581	NaN	4.863112	5.111237	5.27251	NaN	5.54855	6.362201	6.014805	5.724187	6.072344	6.184409	5.996236	7.849259	7.244095	6.602991	6.641617	5.973413	5.679135	6.463629	6.528519	7.153529	NaN	NaN	7.023521	NaN	5.451341	5.578958	5.558378	6.608593	NaN	5.439769	5.037344	5.529639	5.528589	5.256844	5.70326	NaN	6.89898	6.597779
XM_151687.1	-0.172367	NaN	0.490984	0.639485	NaN	0.759568	-0.016321	1.821771	1.043404	1.051987	NaN	-0.288301	1.582047	0.811189	NaN	0.656511	0.513094	0.642687	0.785857	0.250082	0.258504	0.759609	-0.179538	0.789661	0.829624	1.134367	0.495088	0.785005	1.056668	0.720428	0.054613	NaN	NaN	0.502726	NaN	-0.182428	0.872805	0.672115	0.583512	NaN	-0.290852	-0.172476	0.140705	0.798463	-0.164151	0.698131	NaN	0.020005	0.286305
XM_146569.1	2.736585	2.812245	3.054146	2.402985	NaN	2.666828	2.730107	1.971591	4.070045	3.771406	NaN	2.732327	3.119436	2.895134	NaN	3.14181	2.406733	2.587589	4.386913	4.173475	2.517346	2.22052	3.005013	2.831004	2.752958	2.849451	3.287355	3.017422	3.447097	3.523528	2.581352	NaN	NaN	2.246128	NaN	2.528675	3.770106	3.828943	3.382404	NaN	3.038513	2.857083	3.444253	3.497738	1.93184	3.144294	NaN	3.107868	2.645208
XM_142873.1	7.858483	7.785561	7.696972	7.017097	NaN	7.637972	6.652289	5.874439	8.074946	7.336856	NaN	7.030344	6.358261	6.3898	NaN	6.83079	8.048518	7.701336	8.366111	8.32194	7.23181	6.870577	8.76994	8.10084	7.839461	7.695638	8.012337	8.138357	7.066576	6.105824	7.392242	NaN	NaN	7.696687	NaN	6.865463	7.610344	7.484002	6.013464	NaN	7.785278	7.322488	8.093717	8.010377	7.417255	7.378804	NaN	7.308256	8.3095
XM_138681.1	0.882942	1.101909	1.305465	1.410823	NaN	0.920537	-0.647019	NaN	1.859275	1.893444	NaN	1.373302	2.539441	2.220116	NaN	0.621838	2.488847	1.142586	1.232441	1.523744	1.036606	1.164808	0.499252	1.276929	1.443872	2.067037	1.390434	1.974271	2.229809	1.761299	1.187556	NaN	NaN	0.724872	NaN	1.396714	1.873054	1.425815	0.410359	NaN	0.818145	1.134071	1.428795	1.667519	1.966654	1.583103	NaN	0.006529	0.721405
XM_122931.1	6.326246	6.275726	6.383034	5.811599	NaN	5.154082	5.991647	5.146795	3.066994	2.420433	NaN	6.104821	4.073714	4.011781	NaN	1.949598	5.269444	4.915904	1.888442	1.905909	5.540457	5.128764	3.196335	2.651833	2.637911	2.307301	3.495099	3.221586	3.867195	4.061163	4.428866	NaN	NaN	3.132375	NaN	4.3322	4.41603	4.104179	5.904598	NaN	4.470888	3.875687	2.432965	2.235299	6.24339	6.12909	NaN	5.465621	5.442103
XM_130391.1	-0.066014	-0.526376	0.043867	0.696579	NaN	-0.712093	-0.618797	1.2257	-0.547611	0.751113	NaN	0.218821	-0.760552	-1.370746	NaN	0.145387	-0.068541	-0.216629	0.465663	-0.186103	-0.322461	-0.021334	-0.300132	0.067415	0.714297	0.582704	0.438155	0.220236	-0.298651	0.371723	0.094451	NaN	NaN	0.668979	NaN	0.5818	-0.361212	0.354718	0.337027	NaN	0.000011	-0.031452	0.309367	0.290995	0.029109	0.305708	NaN	-0.749429	-0.351606
XM_136239.1	-0.072938	-0.687252	0.129097	0.391174	NaN	1.331669	1.411752	0.599309	1.549645	1.47096	NaN	-0.158261	0.121997	0.057091	NaN	0.881294	0.49946	0.723653	1.320671	0.671771	0.290778	-0.310617	0.512353	0.495319	0.719711	1.131388	1.007412	0.883614	-0.081964	NaN	0.644736	NaN	NaN	1.28406	NaN	-0.361607	1.674786	1.575733	0.152704	NaN	0.529861	0.167835	0.067971	-0.034859	0.668284	0.791544	NaN	0.067143	0.266083
XM_159518.1	3.605361	3.698091	3.191699	2.696914	NaN	3.736955	4.229583	3.702848	4.124319	4.164281	NaN	2.633737	3.292368	3.462127	NaN	5.195941	3.574646	3.36796	4.625072	4.414175	3.980583	3.493326	3.329266	3.215766	3.21943	3.388685	2.894238	2.671507	2.88255	3.44571	3.996967	NaN	NaN	2.426113	NaN	3.8149	3.846595	3.719998	4.570885	NaN	3.636581	3.6088	4.122664	3.976232	3.054829	3.220093	NaN	4.101165	3.077053
XM_132645.1	6.909814	6.552479	7.633244	6.398731	NaN	6.432944	7.141425	6.157779	8.227979	7.685994	NaN	7.265618	5.990433	5.716489	NaN	7.50053	7.818462	7.339297	8.478083	8.444431	7.131586	6.669565	8.215335	7.848346	7.929401	7.542285	8.232091	7.31843	6.626517	6.671668	7.236711	NaN	NaN	7.96896	3.470084	NaN	7.765461	7.362774	7.268973	NaN	NaN	6.416924	7.442834	6.913252	8.001862	7.678064	NaN	7.723776	7.695605
XM_126470.1	2.573941	2.551086	0.568305	0.767834	NaN	2.604987	1.361627	0.850846	2.789911	2.849264	NaN	1.658825	-1.581645	-0.089538	NaN	3.170025	1.98535	2.045675	3.444462	3.151481	1.612089	1.350501	1.952688	1.908728	1.738444	1.962807	0.501528	NaN	NaN	-0.587807	1.079242	NaN	NaN	2.306227	1.746713	2.317513	1.985744	1.962513	0.822308	NaN	2.671505	2.26185	2.393568	2.526083	1.752699	1.857821	NaN	3.019777	1.148487
XM_144494.1	0.826515	1.051209	0.936307	1.346993	NaN	-0.308221	-1.135004	0.834932	0.408614	0.566271	NaN	0.349468	-0.954453	NaN	NaN	0.271472	1.084473	1.037495	0.603197	-0.572242	0.86054	0.366556	-0.339225	0.595866	0.109154	0.748545	-0.355459	NaN	0.350392	-0.801691	1.057208	1.198905	NaN	0.420215	0.910682	1.106501	1.201527	0.853861	0.067157	NaN	0.898771	1.116248	1.452262	1.248996	0.205596	0.310728	NaN	-0.361972	1.854591
XM_157000.1	-0.259439	-0.014206	-0.15674	1.323854	NaN	-0.336116	1.312619	0.406518	-0.344475	0.563548	NaN	1.987797	-1.919467	-1.742987	NaN	0.01359	-1.035715	0.34429	0.156612	-0.218964	-0.429932	0.037392	-0.739195	-0.178669	0.454239	0.47724	-0.900417	-0.458273	-0.898527	-1.162752	-0.424191	0.912137	NaN	0.41295	0.918245	-0.550807	0.34408	-0.263091	-0.079351	NaN	0.445946	0.216621	-0.143693	0.398886	0.522509	0.090965	NaN	-0.615093	-0.263302
XM_145002.1	3.524788	3.426582	3.35769	3.292348	NaN	2.782667	2.644218	2.044705	3.343144	2.805091	NaN	2.893757	2.68336	2.540544	NaN	2.9887	3.528985	3.340173	3.520823	3.852476	2.847284	3.098625	2.938971	2.512895	2.626771	3.160326	2.871355	2.657438	3.089387	3.000063	3.563466	2.571526	NaN	2.625594	2.598179	3.881109	3.607824	3.356919	2.989399	NaN	3.227892	3.041426	3.25846	3.31539	2.979367	3.43165	NaN	3.444482	3.346703
XM_143772.1	0.336051	0.488532	0.796024	1.362031	NaN	5.45643	5.287747	4.620518	4.18163	5.343356	NaN	2.636132	1.62884	1.334076	NaN	6.17154	4.623395	4.312398	5.926843	5.442954	0.365902	1.070649	5.197668	4.855339	4.324058	4.58146	4.020111	3.713987	3.889852	4.051934	2.706019	2.346967	NaN	3.604204	1.671588	0.207988	5.786474	4.865434	4.970938	NaN	5.452854	5.049488	0.573907	0.710832	3.364575	3.565967	NaN	5.397874	0.928337
XM_127342.1	0.025968	0.264664	0.454327	1.338441	NaN	-0.103243	-1.07999	NaN	-0.541165	1.293545	NaN	0.455402	-0.312926	-0.86492	NaN	0.017299	-0.11624	0.090456	0.810953	-0.114873	0.054242	0.49289	-0.369462	0.044566	0.617735	0.155522	0.042048	0.792619	NaN	-0.481361	0.089388	0.487669	NaN	-0.009558	0.96929	-0.656786	2.919963	2.822734	-0.027034	NaN	0.478553	0.11933	0.326102	0.004506	0.20387	0.328591	NaN	-0.43522	0.237846
XM_156553.1	0.728337	1.003545	1.356501	1.143332	NaN	1.093055	-0.556239	1.166205	0.681401	0.894907	NaN	-0.78869	1.971485	1.668263	NaN	0.025965	0.059885	0.377107	0.840783	-0.357252	1.060771	0.36648	0.694665	0.681965	1.553946	0.850518	0.914416	0.726323	1.103144	1.050289	0.980204	0.372331	NaN	0.029656	2.588715	2.766658	1.394353	0.488829	-0.055407	NaN	0.729152	0.78407	1.206238	0.324418	0.500592	0.305443	NaN	-0.130932	0.539916
XM_146418.1	0.248742	NaN	0.274449	0.844452	NaN	-0.478314	-0.564585	0.081338	-0.726193	0.313925	NaN	-0.441878	0.424952	0.61137	NaN	-0.657115	-0.053777	0.21329	0.435254	-0.587767	0.36198	1.155317	-0.546059	0.15272	1.220107	0.476673	-0.098799	0.425197	0.845499	-0.233824	0.571025	0.005183	NaN	0.54412	1.078394	1.170075	0.175216	-0.133115	-0.30448	NaN	0.473145	0.445331	0.559975	0.231721	-0.463606	1.023324	NaN	-0.559877	-0.048048
XM_150865.1	-0.221458	-0.420248	0.220848	0.675355	NaN	0.267291	-0.139666	1.087855	-1.083559	-0.401532	NaN	-0.53393	-1.29832	-1.382509	NaN	-0.745352	0.849831	-0.069881	-0.159082	-0.327553	-0.320569	-0.305327	-0.175945	-0.191234	0.757122	0.481342	-0.85355	-0.553771	-0.75094	-1.180709	-0.256358	-0.404142	NaN	0.114938	0.373124	-0.671214	0.083517	-0.344267	0.045288	NaN	0.193722	-0.057395	-0.270601	-0.664827	0.747993	-0.737873	NaN	0.177313	-0.20068
XM_125613.1	2.620952	2.307746	2.098464	1.93866	NaN	2.258913	1.427321	1.361371	3.008824	2.212776	NaN	0.834158	1.994786	1.90576	NaN	2.261994	3.495391	3.059646	3.157435	3.110282	2.131272	2.152471	2.227489	2.25431	1.860971	2.146625	2.774117	2.595139	2.068614	1.333178	1.906189	1.456022	NaN	1.708115	3.578991	3.72696	2.186452	2.079021	1.690481	NaN	2.752141	2.411508	2.555281	2.728365	2.261683	1.612871	NaN	2.27113	3.375017
XM_143503.1	3.005999	2.692112	2.22083	2.264593	NaN	1.523012	0.254066	0.347839	NaN	-0.38181	NaN	4.224851	2.067859	2.29545	NaN	1.383232	1.359693	1.446454	0.963929	0.974784	2.471463	2.144994	1.445249	1.237707	1.304737	1.561666	1.54372	1.536857	1.765121	1.404552	NaN	0.662839	NaN	1.303672	1.880716	2.699325	1.101148	1.108486	1.406979	NaN	1.710324	1.767372	1.824225	1.73504	1.490075	0.429511	NaN	2.055924	1.472731
XM_136327.1	0.037183	-0.314877	0.437192	0.046457	NaN	0.628487	1.257863	0.767903	-0.028722	0.159084	NaN	0.235204	-1.677378	-1.355226	NaN	0.166702	-0.172436	0.780653	0.09143	0.004654	-0.191778	-0.43187	-0.339545	0.196676	0.873463	1.194699	-0.342355	-0.291655	-0.645037	-0.211941	1.281224	0.039081	NaN	1.550667	0.86253	-0.024689	0.05253	-0.030982	0.439599	NaN	0.640843	0.510434	-0.252784	-0.747168	0.443548	0.419624	NaN	-0.172295	-0.089479
XM_143902.1	2.678664	2.478967	3.022745	2.597969	NaN	2.452496	3.847008	2.394068	3.072276	1.344334	NaN	2.532866	3.07745	2.901236	NaN	1.982021	2.34952	2.549026	2.450645	2.059621	3.022333	2.811251	1.844973	1.758514	1.904296	1.682651	2.529474	2.193516	2.320843	2.602982	2.827339	2.689933	NaN	2.881702	2.828746	2.957617	2.178256	1.624298	4.214501	NaN	3.0084	2.627412	3.161344	3.113105	1.617083	1.403749	NaN	4.170063	3.189602
XM_156109.1	NaN	3.774861	6.776578	5.833359	NaN	2.314658	1.613583	-0.276096	NaN	1.305855	NaN	0.980389	3.986709	2.898989	NaN	1.911819	3.513624	2.823386	1.732147	2.000778	9.049014	9.008765	2.687054	3.067379	2.479394	2.542501	3.419247	2.789805	3.557219	3.558017	NaN	1.936281	NaN	1.579936	1.429575	NaN	2.912487	3.275784	2.115565	NaN	2.888638	3.023471	4.833294	4.694777	2.184253	1.971193	NaN	1.595111	5.595387
XM_132705.1	3.592407	3.208963	3.27332	2.9899	NaN	2.51291	2.139374	1.924919	3.422632	3.110909	NaN	2.754963	-1.180632	-0.95661	NaN	3.031123	3.800268	3.431459	2.903981	3.395197	2.897617	3.075871	4.072717	3.648415	3.619946	3.424603	2.446967	2.413832	2.970798	2.705295	3.483031	3.487168	NaN	3.303439	2.836009	2.737387	3.256285	2.850866	2.796553	NaN	3.10008	3.088856	3.493682	3.460397	2.382681	2.36353	NaN	3.063616	3.853851
XM_151358.1	-0.20768	-0.046602	-0.105788	1.342605	NaN	-0.301738	-0.282715	1.096927	-0.870328	0.689389	NaN	1.226099	-0.346629	0.21785	NaN	-0.685168	-0.262251	0.458453	0.09962	-0.470569	-0.279621	0.686123	-0.602746	0.143994	0.400751	0.399268	0.092459	0.473057	0.476328	0.351261	-0.226415	-0.014258	NaN	0.758091	-0.044626	-0.460037	-0.077094	0.380622	-0.047312	NaN	-0.387624	-0.296693	-0.421799	-0.126277	-0.199672	0.530565	NaN	-0.118476	0.294234
XM_154373.1	0.122363	-0.144677	0.452768	0.5584	NaN	-0.113623	0.108302	0.343247	1.014694	-0.505402	NaN	-0.360658	2.297283	2.334859	NaN	-0.698294	0.118503	0.035462	-0.594877	-0.505156	0.382516	0.363433	-0.113753	0.251815	0.220271	0.484379	1.66258	1.461849	1.416956	2.027701	0.673568	0.124685	NaN	0.749448	0.36751	0.15456	0.100021	0.657479	-0.05282	NaN	-0.457602	-0.356895	0.157439	-0.190836	-0.199404	0.700332	NaN	0.15881	0.057274
XM_154835.1	0.048214	-0.483025	0.064776	0.649548	NaN	-0.225379	1.008188	1.269579	-0.426808	-0.028156	NaN	0.383774	-1.944787	-1.806194	NaN	-0.171671	-0.90257	0.427749	0.012103	-0.691971	-0.453619	0.376536	-0.349114	0.11202	0.375635	0.328941	-0.951804	-0.258358	-0.79363	-1.188906	-0.099225	0.756289	NaN	0.721261	0.194658	-0.022941	-0.623552	-0.135767	-0.249281	NaN	0.504424	0.386999	-0.145813	-0.356962	0.12462	0.383566	NaN	-0.158005	-0.300872
XM_149812.1	3.381064	3.094948	3.815328	3.510789	NaN	3.822254	2.649989	2.066931	2.461419	1.769705	NaN	3.493213	2.906511	2.84015	NaN	2.152485	3.43032	3.261717	1.625013	2.009586	2.222111	2.485049	3.715543	3.349662	2.519182	3.232838	4.05626	4.359941	2.632642	2.178013	3.020838	2.991055	NaN	3.397224	3.913666	3.997328	2.270487	2.368552	3.076447	NaN	2.59762	2.302573	2.345666	2.454616	3.458939	3.434408	NaN	3.66398	3.487633
XM_141314.1	1.6774	1.933444	1.651959	1.721027	NaN	1.07568	1.531529	0.407838	3.268602	2.012258	NaN	1.135235	2.265615	2.336143	NaN	1.487947	0.644408	1.074276	2.888898	2.734931	2.434401	2.667382	0.844179	1.333203	1.240877	1.660875	2.052207	1.965401	2.301959	2.210436	1.136993	1.580169	NaN	0.978727	1.337948	1.378659	1.67513	1.842462	0.794688	NaN	2.02714	2.110474	1.888889	1.839871	1.32439	1.671021	NaN	0.993531	1.162038
XM_145842.1	0.519063	0.337768	0.644252	1.337049	NaN	0.403191	1.182821	-0.224661	0.969492	0.153613	NaN	0.638546	0.927086	-0.411682	NaN	0.323101	-0.876839	0.07214	-0.702763	-0.559071	0.08995	0.48453	-0.072246	0.088115	0.498756	-0.569235	-0.023402	0.371485	0.11974	-0.574327	-0.085588	1.065756	NaN	0.913052	-0.57373	0.15183	0.353622	0.061432	-0.09914	NaN	0.236494	0.114518	0.140962	0.238735	-0.530439	0.337456	NaN	-0.320819	-0.281878
XM_142021.1	3.848158	3.573845	3.68158	3.334256	NaN	3.764583	2.976002	2.555709	4.230128	3.548666	NaN	3.622917	3.091439	2.860371	NaN	3.30699	3.939291	3.49267	4.230486	4.182424	3.347763	3.709338	5.430629	5.049529	4.074892	4.626153	4.818649	5.498705	4.209135	3.756868	4.667059	4.437781	NaN	5.7057	4.231896	4.148005	4.288376	4.111916	3.858015	NaN	4.100964	4.304813	3.805442	3.787694	3.897865	3.632586	NaN	4.10702	3.677009
XM_161729.1	0.627929	0.425047	1.005338	0.894859	NaN	0.466009	0.686058	0.39533	0.896367	0.657693	NaN	-0.440811	1.007667	1.063115	NaN	0.452039	1.135997	0.535307	0.099185	0.62845	0.858277	0.617601	0.862234	0.523701	0.316491	0.578512	0.38032	-0.023632	0.069195	0.670241	0.421028	0.640078	NaN	0.373603	0.32741	0.397788	0.389642	0.921562	0.594916	NaN	0.685941	0.423526	0.529809	0.775815	0.058812	1.190891	NaN	0.293564	1.142283
XM_133865.1	2.089278	2.202418	2.09439	1.897994	NaN	2.185682	1.65451	1.572253	4.028234	2.97803	NaN	0.355348	3.104019	2.948732	NaN	2.491326	1.269172	1.502156	2.892994	2.626786	2.491137	1.815467	1.70586	1.906047	1.611385	1.98465	2.237494	1.993923	2.002851	2.46357	2.806298	1.604712	NaN	1.357087	1.782541	2.759791	1.570848	1.825321	1.128547	NaN	2.092927	1.856231	2.994386	3.123481	1.098941	1.576044	NaN	1.563325	2.226624
XM_149638.1	-0.209219	-0.312775	-0.213613	-0.561618	NaN	0.870657	0.474904	-1.173597	-0.275017	-0.261495	NaN	0.735396	1.010875	0.477394	NaN	-0.938026	-0.274989	-0.66885	-0.712069	-0.864814	-0.039444	-0.879754	-0.041679	-0.067915	-0.685741	-0.141437	-0.074099	-0.368519	-0.056729	-0.144899	-0.221509	1.090359	NaN	-0.154714	-0.654773	-0.4813	-0.596896	-0.61292	-0.660222	NaN	-0.707722	-0.643024	-0.511481	-0.380268	-0.856651	0.288529	NaN	-0.523163	-0.353317
XM_127928.1	0.830273	0.780832	1.046589	0.424496	NaN	4.862283	3.211875	2.716651	2.556446	2.976673	NaN	2.030914	1.413827	0.163491	NaN	3.987888	3.697459	3.122402	3.957398	3.610561	0.898612	0.229131	3.082187	2.894212	2.581165	2.816974	2.472153	2.733218	2.825524	2.422362	0.64004	0.685382	NaN	1.373733	1.388322	0.422134	3.706833	3.443274	3.394278	NaN	3.534188	3.300873	1.430227	1.04708	2.861593	2.680695	NaN	3.908923	1.074322
XM_141730.1	3.690796	3.72282	4.277846	3.936305	NaN	2.601191	2.394503	2.42705	4.031706	3.541805	NaN	3.155676	3.249404	4.600487	NaN	2.664128	5.013804	4.757243	3.222162	4.34463	3.831532	3.886852	5.217945	5.321802	4.679887	4.764308	4.7804	5.348334	4.631718	3.629438	4.488229	4.560892	NaN	4.972192	3.295892	4.063744	4.597946	4.86517	1.741985	NaN	4.948019	4.415757	3.31275	4.378659	4.960635	5.255124	NaN	3.924226	4.0585
XM_136171.1	-0.347525	-0.214183	-0.009936	0.393451	NaN	-0.358172	-0.924215	-0.552364	-0.239296	-0.346157	NaN	-0.000877	-1.911234	-1.671346	NaN	-0.857292	0.235503	-0.177081	-0.793396	-1.058617	-0.594833	-0.347259	-0.500601	-0.278313	0.286449	0.469775	-1.039205	-0.404463	-1.196099	-1.23931	-0.574497	-0.884484	NaN	0.037899	0.265644	-0.876636	-0.925736	-0.280721	-0.621721	NaN	-0.240382	0.138745	-0.384337	-0.650816	-0.680255	0.105322	NaN	-0.908993	-0.39313
XM_139833.1	2.587972	2.466351	2.261627	1.862217	NaN	4.07071	1.578234	0.477996	3.024628	2.559195	NaN	1.556913	2.298367	2.278726	NaN	2.83638	1.708636	2.005941	3.171867	3.266274	1.110071	1.210348	1.739565	1.939496	1.841163	2.11718	2.72791	3.29934	1.10241	1.713048	1.657956	1.307727	NaN	1.273483	3.337868	3.16497	3.10827	3.543685	2.348299	NaN	1.992983	2.367286	3.36251	3.565477	2.430282	1.911642	NaN	2.131425	2.31041
XM_146094.1	1.243352	1.444678	1.234562	1.035462	NaN	0.248634	-0.355035	NaN	0.67417	-0.544201	NaN	-0.66554	1.477985	0.942213	NaN	0.722787	1.096233	1.332848	0.325595	0.159304	1.252198	0.953882	1.106975	0.946609	0.449144	0.160623	0.920245	1.146007	0.820939	1.073637	1.401575	0.6886	NaN	1.330948	1.536843	1.127568	0.960657	0.745781	-0.026197	NaN	1.135019	1.133083	1.041627	0.708432	2.008192	1.777038	NaN	-0.462067	2.180268
XM_133453.1	2.803839	2.790741	2.48039	2.246466	NaN	2.158652	1.896167	1.356141	2.665507	1.264736	NaN	1.118829	3.075285	2.851419	NaN	2.346801	1.968192	2.048511	2.50249	2.102815	2.744766	2.48594	2.467309	2.325266	1.729264	1.850478	2.504861	2.645067	2.711193	2.36017	2.726784	1.832902	NaN	1.11032	3.200723	3.468048	2.151256	1.713061	1.595692	NaN	2.35729	2.144241	2.958588	3.017804	2.348826	1.592529	NaN	1.557644	2.420016
XM_158167.1	0.328245	0.52611	0.507453	-0.245507	NaN	0.30739	-0.7224	NaN	0.284712	0.638531	NaN	-0.493263	0.452557	1.163264	NaN	0.316981	-0.511867	0.60257	0.085853	0.332461	0.28584	NaN	0.888141	0.98615	0.748245	0.373493	0.648168	0.551885	0.077602	0.436192	0.331947	0.57765	NaN	0.82534	0.757015	0.663584	0.804309	0.057401	0.046981	NaN	0.330709	0.380023	0.249386	0.958172	-0.257914	1.064045	NaN	0.099984	0.334191
XM_131755.1	6.597338	5.951203	6.402145	6.230873	NaN	5.826613	5.335222	NaN	5.629398	5.976078	NaN	5.193937	5.605533	5.303781	NaN	5.025625	6.55585	6.360418	4.56805	5.689292	7.171599	7.122704	6.980062	6.79828	6.507139	7.068141	6.190584	6.059591	6.792589	6.290831	7.615794	7.506038	NaN	7.065886	6.507632	6.003396	5.371881	5.518792	5.62128	NaN	5.914248	5.604911	5.266069	5.760951	5.522804	5.709909	NaN	5.871725	7.138058
XM_135617.1	0.237286	0.127311	0.252067	1.395456	NaN	1.436739	0.741426	1.571373	-0.107112	-0.669606	NaN	-0.081544	-0.949446	-0.754014	NaN	-0.4091	-0.707261	-0.107664	-0.604199	-0.76261	0.07323	0.236713	0.271826	-0.151833	-0.209889	0.386563	-0.263179	0.29038	NaN	-0.485357	0.231895	0.891946	NaN	0.896017	0.029444	-0.133344	-1.108523	-0.274229	-0.057941	NaN	-1.036311	-0.889395	-0.328628	-0.065364	-0.35003	0.605542	NaN	-0.433374	0.041302
XM_132460.1	2.488541	2.371188	2.361435	2.085023	NaN	3.715608	3.737053	3.520786	3.379917	2.895319	NaN	1.871994	2.14194	1.740223	NaN	2.971897	2.54975	2.764967	3.9102	3.555945	2.596542	2.759766	2.54574	2.408238	2.710078	2.279933	0.985068	NaN	NaN	0.889649	2.247659	2.167335	NaN	1.680615	2.20629	2.547297	2.42449	2.58767	3.00158	NaN	2.59391	2.503459	2.594305	2.660614	3.457852	3.16309	NaN	3.25222	2.366831
XM_154188.1	1.547136	1.445401	0.659934	1.363001	NaN	1.274196	1.911089	1.923446	0.820442	0.787474	NaN	0.646568	-0.507878	0.075832	NaN	1.950859	0.367266	0.746102	1.643324	1.505963	0.869228	1.322942	0.575869	1.13618	0.774597	0.940465	0.215017	0.903655	1.018649	0.367494	1.003095	0.926564	NaN	0.912042	1.090476	1.206598	0.037637	1.391567	1.304922	NaN	0.947479	0.843735	0.807572	0.805074	0.953882	1.169807	NaN	0.964688	0.537093
XM_153902.1	3.137972	2.85885	2.252774	1.994196	NaN	1.793252	2.377286	1.074071	0.388591	1.757938	NaN	0.165824	-1.117911	-0.914489	NaN	2.047832	0.131512	1.547324	2.671764	2.094836	2.629109	2.450673	1.169462	1.499711	2.055535	1.056983	0.167315	NaN	NaN	-0.573473	2.788358	2.188498	NaN	1.220228	2.701445	3.019461	1.214078	1.353299	1.44339	NaN	2.228609	2.333369	3.009092	3.089965	3.750114	3.268732	NaN	1.918399	2.380629
XM_144229.1	7.253547	6.861778	7.506069	6.575836	NaN	5.929836	6.349544	5.782401	8.190278	7.605907	NaN	7.493148	6.679262	6.0259	NaN	6.849541	7.347764	6.939723	7.563959	7.522268	7.303463	7.103357	8.065709	7.681154	7.291441	7.306843	7.250133	7.298514	6.552097	6.170224	7.364983	7.391637	NaN	8.222405	6.759387	5.946402	7.199117	7.247486	6.747116	NaN	NaN	6.988664	7.107931	7.137229	8.166184	7.626748	NaN	6.655158	7.51576
XM_129752.1	4.548725	4.190643	4.571548	3.938149	NaN	4.295613	4.168463	2.950712	2.14383	1.742519	NaN	3.367843	3.792823	3.364174	NaN	1.435365	4.921105	5.101666	2.275972	1.663584	4.044202	4.057826	2.586172	2.761154	3.233129	2.383442	0.264742	0.615233	NaN	0.632719	3.518781	3.283058	NaN	1.824764	4.094867	4.058194	2.164822	2.543402	4.087971	NaN	3.706396	3.129342	3.459568	2.731127	4.176818	3.252587	NaN	3.452791	5.750661
XM_127870.1	3.955291	3.865459	4.607907	3.79088	NaN	2.582198	2.934524	1.753261	4.692583	3.98091	NaN	3.960313	2.45418	2.14694	NaN	3.744384	3.128132	3.014281	4.235938	3.948659	3.921004	3.734516	2.575834	2.418202	3.501244	3.623258	2.156301	2.67252	3.144051	2.807362	3.917627	3.465261	NaN	2.580285	3.594996	3.679829	3.793291	3.926518	3.100388	NaN	4.526224	4.115161	4.125244	4.047727	4.669868	4.233983	NaN	2.743982	3.895915
XM_130077.1	3.732621	3.442773	3.385044	2.775774	NaN	3.761399	3.980837	3.07007	3.660229	2.976868	NaN	2.084142	3.120427	2.785059	NaN	2.404201	3.465144	3.607996	3.117453	3.060412	3.703433	3.599562	4.882112	4.843395	3.893803	4.012792	4.450057	4.754498	4.305838	3.855786	4.91679	4.72282	NaN	4.457863	4.391843	3.65843	3.215392	3.307703	3.364999	NaN	2.934773	3.206354	3.371061	3.271708	4.044262	3.658279	NaN	3.241511	3.363411
XM_135323.1	3.961745	3.666121	4.776085	4.022298	NaN	2.720996	3.52674	2.269504	7.572549	6.823041	NaN	3.5499	4.616534	4.275892	NaN	7.385245	5.158237	4.673295	7.259758	7.032878	4.526465	4.463017	6.120325	5.861247	5.646571	5.922125	5.233988	5.317695	5.244613	5.272846	5.824625	5.680408	NaN	5.877241	5.575092	5.320998	6.398212	6.5306	6.332432	NaN	4.925601	4.79423	7.093137	6.961652	6.010897	4.918595	NaN	5.783234	5.24524
XM_156385.1	0.082289	-0.277354	-0.321561	-0.305531	NaN	-0.62076	0.281286	0.142564	0.470409	0.433729	NaN	-1.280075	1.470415	1.423877	NaN	0.597578	-0.344956	-0.371285	0.456986	0.109864	0.177571	-0.008628	0.027586	0.080269	0.557263	0.024602	0.616273	0.275999	0.595586	1.039668	0.137685	-0.119556	NaN	0.285756	-0.585631	0.23993	-0.179347	-0.40436	0.515208	NaN	-0.628845	-0.017035	-0.102535	0.172047	-0.95672	-0.408472	NaN	-0.297217	-0.488125
XM_159643.1	2.194206	2.112398	0.861995	0.979293	NaN	2.910065	1.246296	1.839464	0.818832	1.041811	NaN	1.798971	1.321465	0.975854	NaN	0.547833	0.108837	0.568614	0.749143	-0.384805	0.040575	0.98769	0.058111	0.345425	0.067821	-0.065102	0.527691	0.862362	0.764281	0.345072	0.04398	0.479418	NaN	0.715582	0.678946	0.867838	0.381459	0.21428	1.792119	NaN	0.696388	1.218329	0.276275	0.49896	-0.13955	0.399534	NaN	2.817629	0.650228
XM_141428.1	-0.177627	-0.583304	-0.124375	-0.60744	NaN	-0.752461	0.42104	-0.768573	-0.297054	0.142902	NaN	0.003221	-2.060603	-1.919779	NaN	-0.513916	0.284184	-0.344727	0.145874	-0.504244	-0.623469	0.179035	-0.328865	0.258051	-0.098669	0.080292	-0.920899	-0.822426	-1.122923	-1.085655	-0.17538	0.34158	NaN	0.712641	-0.043911	-0.426013	0.433972	0.253529	0.299229	NaN	0.056616	0.352202	-0.068963	-0.157054	-1.274432	-0.220877	NaN	-0.420608	2.021323
XM_132893.1	6.63439	6.361885	7.277604	6.137956	NaN	5.698906	6.670634	5.424013	7.537414	7.308555	NaN	6.967407	5.987013	5.729015	NaN	6.692086	7.511333	6.843191	7.732878	7.563195	6.792895	6.546354	7.95209	7.716137	7.4032	7.279142	7.286352	7.45414	6.725635	6.068627	6.906449	6.820875	NaN	7.870249	6.276307	5.487653	7.26721	7.226394	6.754768	NaN	NaN	6.291659	6.833541	6.533726	8.001	7.742024	NaN	6.721243	7.012653
XM_142952.1	0.054091	-0.53799	-0.116112	0.233366	NaN	-0.387079	-0.118125	0.392057	0.586888	0.029219	NaN	0.203745	0.34634	0.020992	NaN	0.766598	0.211276	0.010532	0.754204	-0.056169	-0.392839	NaN	0.279517	0.636584	0.271093	0.555482	0.442747	0.375604	0.556283	-0.136762	0.34066	0.867302	NaN	1.363311	1.338146	-0.101651	0.31971	0.756539	1.227561	NaN	-0.545648	NaN	-0.171149	0.405943	-0.284054	0.887808	NaN	1.19447	-0.253458
XM_145886.1	-0.121011	0.243493	0.066492	1.104295	NaN	-0.247149	-0.925047	NaN	-0.032247	1.117601	NaN	0.372651	-1.817728	-0.129426	NaN	0.528803	-0.188348	-0.305399	0.453943	0.150147	-0.414208	0.60614	0.023133	0.74991	0.601758	0.202761	-0.807697	0.33708	-0.500101	-1.007076	0.103347	0.484669	NaN	0.766563	0.803067	0.052167	0.466364	0.129198	0.254771	NaN	0.42091	1.08565	0.413553	1.429193	-0.781133	0.662315	NaN	0.122233	0.024933
XM_149794.1	0.200723	0.002304	0.160817	0.765069	NaN	-0.466148	-0.456945	0.791661	1.253948	0.170822	NaN	1.268986	2.263638	2.159517	NaN	0.220613	-0.566738	0.324882	0.582086	-0.053916	0.419771	0.095429	0.45825	0.331087	0.115137	-0.06497	1.137962	1.26961	1.58104	1.498233	0.512762	0.502886	NaN	1.40012	0.10653	0.099908	0.114948	-0.432926	-0.178098	NaN	-0.118499	-0.302466	0.337338	-0.060867	-0.473072	1.190842	NaN	0.298438	0.276489
XM_157220.1	-0.047732	0.087312	-0.4156	0.563193	NaN	0.399434	-1.147312	NaN	-0.080267	1.034236	NaN	-0.11388	0.361595	1.306538	NaN	-0.012888	-0.420078	0.395792	0.448289	0.101186	-0.159252	0.386829	-0.077363	0.558974	0.760427	0.587914	-0.089381	0.820018	0.227998	0.747568	-0.030402	0.364077	NaN	0.399953	0.400926	-0.281758	-0.095838	0.911697	0.029865	NaN	0.296303	0.626729	0.054343	0.112655	-0.42623	NaN	NaN	-0.040017	-0.075298
XM_152394.1	0.187288	-0.511297	-0.070366	0.825617	NaN	0.037774	-0.919999	NaN	0.360255	0.963179	NaN	-0.118532	-1.906066	-1.037936	NaN	2.087906	0.440862	-0.073804	0.848942	0.23094	-0.395162	-0.102171	-0.0588	0.090224	0.768046	-0.020648	-0.835061	-0.273653	-0.796354	-1.035685	0.142534	0.363137	NaN	0.853002	-0.037415	-0.391169	0.641966	0.127845	1.422391	NaN	1.074342	0.772087	0.213265	-0.245408	-0.663907	NaN	NaN	0.136187	-0.337868
XM_157494.1	0.441795	0.467305	0.282214	1.305021	NaN	0.82021	2.074942	NaN	0.830969	0.941932	NaN	0.607691	1.095169	1.24024	NaN	0.445103	1.11406	0.426216	1.024666	0.599286	0.735551	0.642406	0.971255	0.840791	0.325535	0.578313	0.609125	0.552992	0.489512	1.135641	1.134078	0.558083	NaN	1.215948	1.080931	1.041483	1.229956	0.973467	0.805672	NaN	0.767289	0.689234	0.787494	0.783336	0.619471	0.42577	NaN	0.621223	0.291486
XM_129863.1	6.425411	6.073951	7.677308	7.085841	NaN	6.135816	6.869472	5.980962	6.302131	6.289589	NaN	6.694803	6.345084	5.783533	NaN	5.684841	7.06846	6.593842	6.06751	6.016809	6.92716	6.724459	5.832757	5.630414	5.838614	6.200516	5.811475	5.618164	6.273277	6.248131	7.144601	6.845271	NaN	6.310119	7.050681	6.408383	5.622426	6.107316	7.471847	NaN	5.732105	5.148367	5.601632	5.605523	7.09193	6.709897	NaN	6.407975	7.318085
XM_152274.1	-0.257733	-0.625345	-0.693904	-0.890116	NaN	-0.386416	2.746123	NaN	-0.395109	-1.055568	NaN	-0.449858	-0.835407	-0.601735	NaN	-0.77841	-0.076609	-0.35893	0.051548	0.447735	-0.495338	-0.429156	0.143543	0.189749	0.346259	-0.007372	-0.687207	-0.63544	-0.816956	-0.044746	0.368562	-0.303525	NaN	0.929778	0.960837	-0.113689	0.179741	-0.743643	0.453042	NaN	-0.354191	-0.412017	-0.200804	-0.325612	-0.547325	-0.127973	NaN	0.142188	-0.427636
XM_150099.1	1.198534	1.022725	0.758949	0.25484	NaN	1.010656	2.976333	NaN	1.20561	1.288134	NaN	0.093209	1.687747	1.696583	NaN	1.11329	2.321569	1.837235	1.607555	1.534257	1.057793	0.476169	1.398145	1.286065	1.653257	0.745982	0.484111	1.268831	1.218356	0.436712	1.429773	0.468647	NaN	1.251813	1.614577	1.571924	1.499861	1.527355	1.082792	NaN	1.106047	0.884112	1.549971	1.169486	0.700518	1.062653	NaN	1.306415	0.915082
XM_158892.1	0.691034	0.814271	0.57546	0.739202	NaN	1.022021	2.149039	1.541462	0.363619	1.24053	NaN	0.171135	-0.89828	-0.753752	NaN	1.535163	1.222708	1.251096	1.552084	1.805845	0.290646	0.444266	1.181151	1.223124	1.178355	0.781701	-0.01727	-0.049463	0.337395	-0.214879	0.70789	0.940563	NaN	1.255506	1.101568	0.871698	0.986096	1.399707	0.722583	NaN	0.924697	1.196703	0.853906	0.818134	0.155994	0.379604	NaN	1.469968	-0.042347
XM_161521.1	0.306103	0.208056	0.313788	0.680572	NaN	-0.458427	0.442196	-1.059111	0.333721	-0.111659	NaN	0.249626	0.613761	0.092794	NaN	-0.123855	-0.198652	-0.227521	-0.264804	-0.638541	-0.260396	0.462246	0.017753	0.311969	-0.308844	0.060333	0.395526	-0.513832	0.079781	0.719177	0.205356	0.505401	NaN	0.93135	0.209648	-0.424894	0.478535	0.190926	0.287246	NaN	0.051957	-0.074182	0.18094	-0.028277	-0.461875	0.563219	NaN	-0.371446	-0.205388
XM_128460.1	4.001855	3.786676	3.726837	2.985767	NaN	3.511648	3.423833	2.614918	3.981285	3.625348	NaN	3.463826	2.773697	2.529596	NaN	4.003275	3.202058	2.894274	3.771842	3.513369	4.739483	4.619392	3.406842	3.022666	3.331431	2.974835	2.94526	3.351448	3.682643	3.407782	3.340045	3.107824	NaN	3.214141	3.594723	3.385687	3.428093	3.54664	3.313417	NaN	3.960437	3.81151	3.939663	3.870531	4.276238	3.858786	NaN	2.817277	2.838221
XM_135471.1	1.07172	1.047003	0.691992	1.013617	NaN	1.661003	1.089247	NaN	0.204557	-0.30095	NaN	1.229495	0.942117	1.246807	NaN	-0.194581	1.2285	0.497024	-0.373491	-0.408924	0.562537	0.96064	0.792914	0.731265	0.425144	0.07868	0.940303	0.784832	0.359606	0.98557	1.221792	1.47639	NaN	1.177743	1.073914	1.089315	-0.370728	0.202994	0.463919	NaN	0.478243	0.660602	0.455848	0.016404	-0.711038	0.277377	NaN	0.302843	0.784054
XM_147794.1	0.740764	1.007399	0.52071	0.459086	NaN	-0.110158	-0.3218	1.618043	0.675621	-0.559641	NaN	1.075952	2.06395	1.851145	NaN	1.010524	2.72243	2.200359	0.25686	0.061586	1.496842	1.473656	0.668909	0.812301	0.746066	0.808091	1.681217	1.239177	1.673134	1.892589	1.105038	1.269727	NaN	1.390509	2.270628	1.669197	0.198861	0.453014	-0.228235	NaN	0.487885	0.868533	1.251539	1.300438	0.803788	1.062637	NaN	-0.045721	2.829874
XM_143285.1	-0.080259	-0.218458	-0.217997	-0.025294	NaN	-0.613634	0.862414	-0.45265	0.580584	0.274448	NaN	0.713144	-1.807373	-1.234689	NaN	-0.095191	-0.335413	0.095065	-0.590257	-0.484227	-0.36899	0.027324	0.401982	0.025754	1.409459	NaN	-0.620583	-0.93078	-1.137577	-0.884411	-0.171045	0.242106	NaN	1.05528	0.763511	-0.401383	0.1192	-0.617434	-0.508971	NaN	0.443701	0.558188	-0.032994	-0.509897	0.238759	0.46976	NaN	-0.388922	0.037304
XM_142490.1	2.99964	3.287856	3.945493	3.436797	NaN	1.034946	1.923605	1.898185	2.533214	1.546078	NaN	2.954558	3.023982	3.49386	NaN	2.582888	2.355174	2.320986	1.664396	1.620031	3.7804	3.409597	1.861438	1.975774	2.62429	2.097466	2.886977	2.892612	3.173401	3.064426	3.572756	2.098755	NaN	1.867177	3.008653	3.729421	1.829443	2.057381	1.790287	NaN	2.338481	2.410158	3.323798	3.343459	2.41455	1.736931	NaN	1.891047	2.4465
XM_122432.1	-0.436417	-0.527151	-0.59469	-0.725208	NaN	-0.630245	1.076139	NaN	0.269845	-0.081923	NaN	0.128063	0.524735	-0.587645	NaN	-0.344961	-0.054923	0.024629	-0.659358	-0.669215	-0.401472	-0.620593	0.082291	0.751821	2.042839	NaN	1.517342	0.716914	-0.319472	0.153002	-0.198428	0.437028	NaN	0.907938	1.703146	1.245286	0.285641	-0.479442	0.212696	NaN	-0.412069	-0.379059	-0.419707	-0.980279	0.241572	-0.069706	NaN	-0.064457	-0.165674
XM_124269.1	6.977975	6.679531	7.605317	6.77275	NaN	8.209691	9.184201	8.299243	7.176073	6.60009	NaN	6.854862	6.714243	6.289908	NaN	6.388176	8.455412	7.603112	7.653299	7.589105	7.976357	7.654499	8.928998	8.514598	8.647913	8.491084	8.510349	7.725876	7.337858	7.011548	8.000998	7.910334	NaN	8.360393	7.195168	5.704097	7.343512	7.434081	8.507069	NaN	7.35924	6.864029	6.495742	6.169704	7.623136	7.285517	NaN	8.638663	7.910981
XM_141981.1	0.512215	0.424209	0.930263	0.43845	NaN	1.722945	1.987131	0.781714	-0.072581	1.20537	NaN	0.414503	0.547742	1.277672	NaN	1.983886	1.864658	1.329048	1.740042	0.658129	0.960952	-0.572924	1.784273	2.210061	2.264283	1.89147	1.81368	1.523638	1.192394	1.121337	1.699328	1.797154	NaN	1.922153	1.185828	0.904008	1.430747	1.024218	1.82816	NaN	0.523125	0.678455	1.491514	0.91745	1.662728	0.222668	NaN	1.443863	0.776491
XM_163380.1	-0.269501	-0.648454	-0.687593	-0.410556	NaN	-0.480578	-0.212233	0.669888	-0.181235	0.154854	NaN	-0.521638	0.451345	1.404453	NaN	-0.243175	-0.073529	0.455117	-0.161978	-0.993625	-0.326086	-0.840018	0.153675	0.50075	1.185766	0.107747	0.498402	-0.022621	-0.491986	NaN	-0.284042	1.032532	NaN	0.334672	0.873591	-0.864971	-0.606459	-0.874253	0.330488	NaN	-0.684797	-0.383629	-0.480616	-0.382925	-0.116078	0.283352	NaN	-0.07933	0.008897
XM_158192.1	-0.171289	-0.059219	-0.101783	0.894284	NaN	-0.0886	1.454438	0.152087	0.041245	-0.508382	NaN	0.332487	-0.05065	0.718772	NaN	0.184373	0.608898	-0.458998	-0.067745	0.471588	-0.045814	-0.603867	-0.28864	0.156173	0.708643	0.419001	NaN	-1.057487	-0.604851	NaN	0.313399	1.248814	NaN	0.312493	0.361564	-0.49947	-0.427517	-0.556899	-0.339015	NaN	-0.045245	0.212831	0.251616	0.117954	0.197638	-0.559683	NaN	0.420812	0.138647
XM_140739.1	-0.282101	-0.655603	-0.375827	-0.111631	NaN	-0.609666	-0.672007	-0.72079	0.138373	0.031494	NaN	-1.14637	-0.284222	-0.823951	NaN	0.050975	0.199469	-0.247904	-0.312044	-0.770726	-0.493343	-0.400869	0.635967	-0.082512	0.572955	-0.147638	0.157427	-0.606191	-0.186558	0.554768	0.023114	0.531086	NaN	0.731542	0.311117	-0.48995	-0.234922	-0.423419	-0.455219	NaN	-0.579812	-0.282453	-0.275583	-0.292258	-0.45756	0.001726	NaN	-0.090015	-0.263882
XM_140907.1	3.905517	4.079928	4.38069	4.054654	NaN	2.154944	1.530829	1.722814	3.989813	3.67225	NaN	3.597468	3.446963	4.269595	NaN	3.508419	4.214355	4.188892	3.12943	3.945433	3.890295	4.005629	4.616453	4.598536	3.914752	4.477516	4.103892	4.954913	NaN	2.445881	4.961274	4.853166	NaN	5.197673	3.461742	4.189156	4.07288	4.633731	2.915223	NaN	4.882238	4.635376	3.912573	4.452348	4.755397	4.978507	NaN	3.208289	3.850324
XM_162996.1	0.827159	0.808547	0.19503	0.457889	NaN	0.327363	1.146651	0.552454	0.334036	1.268185	NaN	0.453184	-1.356067	-1.278771	NaN	0.744724	1.703296	0.924189	0.717018	0.712276	0.58323	0.67885	0.615483	0.794907	0.605375	0.49288	-0.350412	-0.126904	-0.691061	-0.681499	1.076938	1.081235	NaN	0.731319	0.060338	0.702779	0.67217	0.563863	-0.152981	NaN	1.123659	1.310522	0.881811	0.648453	0.477049	0.970353	NaN	0.398743	1.96042
XM_146303.1	-0.091369	-0.015635	0.003419	0.882301	NaN	1.031963	-0.594558	1.129708	0.95368	0.308939	NaN	0.837197	1.589869	0.998455	NaN	0.258502	0.908273	0.107407	0.534285	0.371411	-0.035995	-0.057793	0.83797	0.807592	0.917842	0.753576	1.485922	1.536789	0.51521	NaN	0.753127	0.491952	NaN	1.34344	-0.365499	0.575299	0.776781	0.488518	-0.23966	NaN	0.040259	0.330677	0.50637	0.959693	0.175001	0.146689	NaN	0.042637	-0.182822
XM_155019.1	-0.301335	-0.57301	-0.103307	0.29807	NaN	0.427165	-0.876474	0.330826	-0.146456	1.352616	NaN	0.110283	-1.993871	-1.716507	NaN	0.058785	0.017808	-0.01128	0.454522	0.425589	-0.643999	-0.486572	-0.31273	-0.171571	0.797573	0.249003	-0.895096	-0.90674	-1.0897	-0.93232	0.143286	0.68283	NaN	0.744505	-0.763627	-0.618082	-0.859708	-0.248153	-0.205116	NaN	0.327487	0.290519	0.104913	-0.06376	-0.134139	0.165661	NaN	-0.306435	-0.328802
XM_158673.1	-0.270818	-0.605588	-0.223465	0.605113	NaN	0.381582	-0.971231	NaN	-0.841	NaN	NaN	0.415544	-2.07845	-2.096631	NaN	-0.251694	-0.537912	0.07659	0.094823	0.293213	-0.60188	-0.093599	-0.15799	-0.043257	-0.393463	0.017687	-0.947424	-0.639528	-0.759435	-1.136508	0.046516	0.797549	NaN	0.340587	0.118171	-0.835604	-0.204158	-0.326164	-0.365566	NaN	-0.09458	NaN	-0.272251	-0.224374	-0.105113	-0.310233	NaN	-0.150296	-0.173396
XM_157707.1	0.667068	0.350631	0.415471	0.813665	NaN	0.341072	0.538911	0.215483	1.061183	1.563272	NaN	1.247603	1.893994	1.585805	NaN	1.795831	1.74384	0.36708	1.6844	1.750374	0.446894	0.555035	0.779796	0.919491	0.955405	1.178088	1.116737	0.820449	0.839525	1.430551	0.49738	1.123226	NaN	0.794326	-0.113025	0.606018	2.688061	2.89096	0.242339	NaN	0.392448	0.418365	1.801171	1.581302	0.831081	-0.290213	NaN	0.011623	0.287804
XM_123438.1	2.958891	2.88662	3.060741	2.59507	NaN	3.88557	3.561956	3.434338	3.001481	2.768561	NaN	2.520317	3.42257	3.31898	NaN	2.425049	3.897567	3.434473	2.779374	2.795967	2.937767	3.096297	3.744892	3.518357	3.132552	3.278179	3.273848	3.179886	3.272937	3.435426	3.02792	3.010601	NaN	3.082527	2.893979	2.778985	3.456073	3.038821	2.986478	NaN	2.970904	3.008252	2.548553	2.442157	3.425632	3.055523	NaN	2.955314	3.119495
XM_138542.1	-0.086056	-0.299314	0.016644	0.723222	NaN	0.389281	1.186074	0.01081	1.901072	2.612157	NaN	1.671641	0.193789	-0.637663	NaN	2.613353	1.184316	0.635036	2.515392	2.729874	-0.300553	0.227177	1.600235	1.366657	1.763668	1.314976	0.263809	0.534886	0.682278	0.517686	0.280492	1.370072	NaN	0.90168	2.077	1.559124	2.517278	1.95934	1.40812	NaN	1.839856	1.299634	1.346289	1.315599	1.937903	1.521673	NaN	1.017059	1.366645
XM_154428.1	2.241497	1.987505	0.092118	0.215148	NaN	-0.769707	0.620429	-1.373339	0.077851	0.395533	NaN	0.368118	1.607682	0.429667	NaN	0.308857	0.041908	0.466243	0.875615	0.726913	0.334341	0.373458	0.647225	0.391179	0.987632	-0.041064	0.777043	0.962927	0.840783	1.402476	0.401059	1.055027	NaN	0.593589	0.337395	0.063367	1.113877	-0.172441	0.16257	NaN	0.017734	0.188057	0.493302	0.95439	0.439343	0.049428	NaN	0.505488	-0.107008
XM_125014.1	0.544279	0.055795	0.349724	0.193781	NaN	-0.153473	1.788834	1.916089	1.491508	0.581322	NaN	0.654203	1.47918	0.885978	NaN	0.195131	1.423231	0.987576	1.047096	1.509126	0.882451	0.005784	2.388865	2.070639	2.672272	2.300852	1.693008	1.319935	1.162458	1.898517	1.927849	2.335642	NaN	1.551414	1.434775	1.646665	1.336227	1.500393	1.162505	NaN	0.735884	1.192552	1.008941	0.634345	0.191034	0.86784	NaN	2.20506	0.575592
XM_151508.1	1.966137	2.213019	1.68093	0.778101	NaN	0.516977	1.90114	NaN	NaN	0.540048	NaN	0.940439	2.33646	3.022255	NaN	2.360619	2.029094	1.762203	1.886522	2.116345	1.585375	0.818515	1.94464	1.768718	2.142508	1.508818	2.05587	1.438279	1.473572	NaN	2.427631	1.814668	NaN	1.10867	1.784075	2.677152	2.905615	2.315037	1.411391	NaN	1.603452	2.046056	2.111012	2.121093	1.435623	1.444203	NaN	1.332556	0.916298
XM_147485.1	1.928373	1.419741	2.423617	1.425665	NaN	0.448895	1.865442	NaN	0.889685	0.136516	NaN	-0.7573	-0.396897	-0.069328	NaN	0.809116	4.033733	3.207015	0.971763	1.037583	5.241792	5.22445	1.682708	1.399265	1.503667	1.081466	0.996769	1.690177	1.000417	-0.171638	1.233306	1.586271	NaN	1.42537	1.268631	1.132597	3.64091	3.257899	2.015673	NaN	2.002281	2.145665	1.670441	1.16233	2.678879	2.015553	NaN	0.833242	2.943151
XM_137897.1	2.271335	2.193022	2.459587	1.575642	NaN	2.334783	2.352555	2.210865	3.03852	2.003752	NaN	2.128725	2.12683	2.246576	NaN	3.036982	2.221778	2.418394	2.678183	2.675871	2.270102	1.905034	2.679028	2.703953	2.448382	2.577602	2.734958	1.944106	2.117794	2.892613	2.541615	2.062571	NaN	2.598803	2.198767	2.636517	3.280649	3.174757	2.832822	NaN	2.461063	2.544561	2.708868	2.67677	2.153547	2.318393	NaN	2.598649	2.027833
XM_149628.1	4.456647	4.10137	5.025479	4.242543	NaN	4.152596	4.867273	3.833257	4.713018	4.405094	NaN	4.195245	3.319629	2.983635	NaN	4.012153	5.094966	4.474713	4.973865	4.751471	3.702338	3.707007	4.332207	4.429993	4.374942	4.266372	4.047184	3.771222	3.791827	3.889533	4.5163	4.394383	NaN	4.498512	4.398973	4.072358	4.518228	4.153609	5.119073	NaN	4.419213	4.492696	4.12039	4.153848	4.875575	4.531438	NaN	4.596412	4.558254
XM_162820.1	1.278967	0.925142	0.68896	0.547724	NaN	0.659543	NaN	-0.513549	0.169388	0.123659	NaN	1.886655	-1.903273	-0.814558	NaN	0.969679	1.136228	1.410644	0.947118	1.392888	0.42783	0.509592	0.927964	1.216547	1.140026	1.16566	-0.874429	NaN	-0.389344	-0.811006	0.605684	0.436734	NaN	1.69621	0.600033	0.596559	0.399763	1.213183	0.675429	NaN	0.827271	NaN	0.73387	0.459273	0.545629	1.059206	NaN	1.023091	0.696421
XM_164858.1	2.911935	3.29082	1.803103	2.303734	NaN	1.53021	0.915746	1.304414	0.787099	-0.37348	NaN	-0.717367	2.144725	2.111053	NaN	0.048315	1.072284	0.807833	1.224597	1.107122	5.641012	5.736437	1.209463	0.920896	1.342896	0.81378	1.572256	1.386691	1.750353	2.089917	0.795577	0.816431	NaN	0.541369	0.88787	0.953507	1.813968	1.121385	0.881878	NaN	0.897391	1.07522	0.45571	1.145902	0.869484	1.124335	NaN	0.520769	0.691542
XM_125381.1	5.61078	5.345514	5.659347	5.104158	NaN	5.112988	4.014489	3.48205	4.924802	4.633583	NaN	5.129181	3.390541	3.544649	NaN	3.984235	4.690949	4.758447	4.270088	4.719753	5.835507	6.091048	5.281409	5.016793	5.080964	4.977892	4.814292	4.587861	4.902444	4.8859	4.970622	5.047815	NaN	5.360738	4.64068	4.792286	5.822255	5.68304	4.662042	NaN	4.874646	5.243983	4.728934	4.845106	5.231394	5.043294	NaN	4.784348	4.711715
XM_164900.1	0.71992	0.074817	0.908003	-0.287317	NaN	1.081337	0.788398	-0.557828	1.107995	-0.078497	NaN	0.076674	1.22434	0.880618	NaN	0.263105	0.016304	0.785924	0.798855	0.917985	0.483998	0.538084	0.816773	0.547972	1.13966	0.98683	1.188101	0.340174	0.322022	NaN	0.857748	0.006357	NaN	1.24125	-0.12487	-0.233249	1.535617	1.150144	0.953626	NaN	0.460438	0.768904	1.525231	0.937434	0.346809	0.749667	NaN	0.067305	0.463238
XM_137934.1	1.100581	1.163406	1.142509	1.074943	NaN	2.275826	2.061803	1.690858	0.831818	-0.148562	NaN	0.149684	2.246832	1.736765	NaN	0.750847	1.572537	2.434056	1.648718	1.639145	0.956591	1.362748	1.408027	1.613488	2.233838	1.485747	1.692431	1.151483	1.5616	1.738253	0.781892	0.607964	NaN	1.231774	1.060826	0.653596	1.61344	1.454636	0.983061	NaN	1.057118	0.939338	0.986767	1.118513	1.34858	1.083409	NaN	1.534501	0.724273
XM_154461.1	1.044296	1.32964	1.190831	1.380378	NaN	2.645245	2.657182	2.129054	1.704617	2.699251	NaN	1.443541	0.272304	-0.562659	NaN	3.039409	2.23172	1.8846	3.053996	2.473586	0.913913	1.096866	1.965356	2.585404	1.723481	2.109271	1.258681	1.096752	1.299832	1.31228	0.785615	0.721481	NaN	1.21773	0.914306	0.549378	3.07151	2.739763	2.584549	NaN	1.88347	1.34158	1.13365	0.815336	1.652822	1.025913	NaN	2.326275	1.159167
XM_157996.1	1.889134	2.016247	2.175222	1.888293	NaN	1.550399	1.249356	0.534931	1.828985	1.16249	NaN	1.620397	1.921252	1.928491	NaN	1.273512	1.853599	2.12641	1.214794	1.32705	2.036345	2.115501	1.488236	2.013725	1.843072	1.653725	1.761849	1.716175	1.688273	1.680999	2.286792	0.730215	NaN	1.194331	0.629832	2.0829	2.130583	1.783994	1.388675	NaN	1.843398	1.652818	1.992405	2.132517	1.5092	1.523141	NaN	0.990463	1.701534
XM_129621.1	0.660749	0.018101	0.295079	0.088458	NaN	0.58825	0.0798	0.481235	0.772365	1.445631	NaN	1.969689	-1.538586	-1.953287	NaN	0.745331	0.522802	1.020688	0.415857	0.699949	-0.292291	0.472685	-0.009412	0.381934	0.412624	0.748396	4.325118	4.060096	-0.082322	-0.788984	0.249889	0.508539	NaN	1.154858	0.327552	0.127402	0.655217	2.261473	0.867486	NaN	-0.216078	-0.566466	-0.073076	0.708631	-0.001622	-0.054046	NaN	0.264172	0.42056
XM_146425.1	2.602203	2.621637	2.560936	1.844437	NaN	2.212206	2.255871	1.970189	2.238236	1.959169	NaN	2.470122	2.231148	2.283336	NaN	2.711662	2.207417	2.402267	2.786643	2.327283	2.34983	2.084237	2.213863	2.221995	1.489917	1.872019	1.599917	1.746987	1.953568	1.502036	2.519698	1.507678	NaN	1.585915	2.081729	2.622351	2.411277	2.325137	2.35808	NaN	2.302909	2.226263	2.716637	2.729248	2.299654	1.649075	NaN	2.13199	1.907401
XM_143645.1	1.630832	2.067775	1.618659	1.806229	NaN	2.387782	0.456504	1.67387	1.303785	1.774004	NaN	1.571619	1.953796	2.299198	NaN	1.267148	2.791465	3.10793	0.962278	1.547217	1.31736	1.615586	3.800801	4.043609	3.490847	3.6011	2.808637	2.689367	2.824545	2.541534	2.848403	3.496934	NaN	2.251934	1.482875	2.263274	2.592655	2.582486	1.118563	NaN	0.840414	NaN	1.138312	1.665755	2.35806	2.105056	NaN	1.52206	1.479685
XM_136180.1	5.171362	4.844434	5.409454	4.708454	NaN	5.582388	5.172955	4.455735	5.282003	5.348482	NaN	4.739012	3.907986	3.795988	NaN	5.716009	5.794134	5.550645	6.285475	5.780451	4.886621	4.821215	5.76987	5.871181	5.583231	5.62872	4.737458	4.474922	4.527759	4.511258	5.263086	5.003149	NaN	5.024076	4.674917	4.482921	5.906925	5.730607	5.537702	NaN	5.395586	5.144888	5.068089	4.813743	5.034248	4.704829	NaN	5.754447	5.444232
XM_155721.1	0.920378	0.459064	0.79395	-0.352306	NaN	0.759412	0.756043	-0.053936	0.737102	0.471043	NaN	-0.272581	-0.40057	-1.027696	NaN	1.06879	0.481231	0.807943	1.290694	1.695558	0.420482	-0.440935	0.734552	1.287489	1.188346	0.741312	0.403394	0.08788	-0.045971	0.211063	0.435314	-0.535694	NaN	0.271781	0.872852	-0.059836	0.567326	-0.059087	0.890913	NaN	0.634662	0.674064	0.702534	0.320076	-0.148786	-0.073825	NaN	1.150259	0.5568
XM_137249.1	-0.21809	-0.482901	-0.325345	0.245658	NaN	0.008049	0.274504	1.34113	0.767909	0.778965	NaN	1.235435	-0.254147	-1.549713	NaN	0.114429	0.170033	0.00658	0.342055	0.737745	-0.52898	-0.718419	-0.105378	-0.109965	0.512532	0.327456	0.657325	-0.249403	-0.719495	NaN	-0.213759	-0.774842	NaN	0.045622	0.365126	-0.787022	0.409293	0.056605	0.076371	NaN	-0.069953	-0.408563	-0.246579	-0.595502	0.152807	0.012583	NaN	-0.004987	-0.435752
XM_139829.1	4.054381	3.988255	3.591923	3.271854	NaN	1.868124	1.278116	1.708237	3.070845	2.802621	NaN	2.280487	0.856838	1.380133	NaN	1.952823	3.702628	3.842407	2.986864	3.335331	4.485623	4.635893	4.223692	4.682333	4.537069	3.983142	3.603572	3.186673	3.192985	3.190038	4.235641	4.480964	NaN	4.004244	4.454956	4.858646	3.843512	4.016537	1.882679	NaN	2.248515	2.182366	3.79257	3.82464	1.988169	1.753834	NaN	2.211452	5.166835
XM_165129.1	0.654697	0.273241	0.397431	0.263553	NaN	1.645045	1.243214	0.50017	0.368612	1.35561	NaN	0.574404	-1.154491	-1.650292	NaN	1.439199	0.654409	0.838702	1.658969	1.140146	0.465844	0.502701	0.151901	0.784096	1.438855	0.347295	-0.331496	-0.043222	0.075731	-0.414236	0.192169	-0.507587	NaN	0.059303	0.732107	0.106927	0.844416	0.335327	2.084656	NaN	0.844898	0.811849	0.74393	0.601583	0.950578	1.04784	NaN	1.383247	0.441419
XM_152856.1	2.534114	2.447333	2.023224	1.421844	NaN	3.340617	2.130962	2.063541	2.448302	3.742093	NaN	1.901396	1.83409	1.874053	NaN	4.358777	3.113973	2.850085	3.835942	3.72381	2.239398	2.144487	3.051162	3.420319	2.301139	2.585977	1.761798	1.776552	1.900397	1.666425	1.913076	1.164058	NaN	1.034285	2.049538	2.30275	3.029613	2.923716	2.757388	NaN	2.417441	2.478473	2.502954	2.38852	2.211065	2.098082	NaN	3.298566	1.859035
XM_146759.1	0.092978	-0.297501	0.001413	-0.198727	NaN	0.322056	-0.405537	-0.722627	0.482538	-0.319188	NaN	0.662579	-0.222344	-1.092338	NaN	-0.090511	0.716104	0.26602	0.551636	-0.682001	-0.207338	-0.306803	-0.349072	-0.269815	1.134855	NaN	0.504099	0.190021	-0.21637	0.254167	0.193278	-0.38525	NaN	-0.70529	0.371555	0.015754	-0.124638	0.472954	0.45818	NaN	0.103205	0.144255	0.088408	-0.259397	0.326684	0.634356	NaN	-0.062836	-0.221288
XM_148318.1	0.056001	0.270914	1.819027	1.881476	NaN	0.653439	4.043886	3.621265	0.503296	1.485027	NaN	0.824002	3.139113	2.995295	NaN	0.243471	0.804195	0.811008	1.194924	0.34775	5.352372	5.315116	-0.261993	0.23878	2.397216	1.8231	1.938605	1.550015	4.279542	4.055269	2.831139	2.776832	NaN	-0.433346	1.011009	0.654147	4.869661	4.62754	3.420739	NaN	1.258226	0.669553	-0.086292	-0.270695	1.099121	0.512959	NaN	2.945715	-0.28899
XM_129931.1	6.924834	6.537895	7.130101	6.437772	NaN	7.144539	7.76386	7.091594	6.651618	6.339022	NaN	6.52212	5.890371	5.856996	NaN	6.038085	8.078472	7.283264	6.715394	6.468628	7.31039	7.276771	8.007859	7.739085	7.906727	7.620485	7.60093	7.054936	7.317078	7.156997	7.456107	7.602767	NaN	7.874751	6.902916	5.938848	6.772821	6.573664	7.785506	NaN	6.627856	6.126441	5.922208	5.518346	7.472276	6.96859	NaN	7.371371	7.676566
XM_159971.1	0.818279	0.905088	1.72006	1.347684	NaN	1.792484	1.590407	1.600816	1.98668	1.665245	NaN	1.618161	1.258988	0.682754	NaN	2.438378	4.118523	4.054055	2.298921	2.103716	0.489458	0.014526	1.873552	1.205191	1.558401	1.236561	1.406843	1.399785	1.477505	1.31454	0.551425	0.556299	NaN	0.685489	1.421557	0.412402	2.062709	2.196366	1.747846	NaN	1.644366	NaN	1.102915	1.124782	1.709198	1.458185	NaN	1.993012	2.050355
XM_152953.1	2.185101	1.721792	1.506058	1.417487	NaN	1.525399	NaN	0.094913	0.86463	1.385737	NaN	1.539842	0.370575	-0.436139	NaN	2.148495	1.621547	2.008177	1.828277	3.067326	1.540003	1.922264	2.14358	2.105353	2.241814	1.547876	1.31667	1.325755	0.608417	1.035579	0.628743	0.147654	NaN	1.262755	0.835419	1.70227	2.171014	2.246569	0.975836	NaN	1.668199	NaN	1.474277	1.771629	0.852425	1.032207	NaN	1.737788	0.865898
XM_142388.1	0.413665	-0.042223	0.542225	-0.618593	NaN	0.257888	1.148792	-0.839791	-0.230734	0.034294	NaN	-1.028297	0.925722	-0.177921	NaN	0.306833	-0.212024	-0.242882	0.470157	0.321859	0.534038	-0.077824	-0.422412	-0.314887	0.558268	0.100667	0.65862	0.125575	-0.16404	0.798374	0.303762	0.246819	NaN	-0.510946	0.898352	0.436973	-0.020141	0.152852	0.316328	NaN	-0.26475	-0.210888	0.405205	0.336081	-0.059423	-0.778994	NaN	0.331962	0.426191
XM_137680.1	0.599462	0.008883	0.365153	-0.235486	NaN	0.12561	0.476928	0.420732	0.568258	-0.279936	NaN	-0.250141	-1.427477	-1.428537	NaN	0.530231	2.715632	2.231842	0.770321	0.320317	0.266854	-0.424864	0.228078	0.031916	1.086567	0.245411	-0.239944	0.446614	0.07887	-0.598742	0.527234	-0.143448	NaN	0.448074	1.329272	0.85618	0.769037	0.555613	0.501106	NaN	0.626639	0.955476	0.540346	0.032568	0.293144	-0.39663	NaN	0.51674	1.852394
XM_133310.1	4.789703	4.544877	4.416483	3.825507	NaN	4.133129	3.550639	3.016189	5.075518	5.359589	NaN	3.538118	3.205305	2.908099	NaN	4.871404	5.039797	4.248768	5.365051	5.198166	4.001921	3.972398	4.622545	4.515358	4.664537	4.77689	3.741465	3.186476	3.840472	4.024811	4.662832	4.727248	NaN	4.283638	3.862313	3.797722	4.653692	4.607572	4.075697	NaN	4.283811	4.027669	4.523414	4.253768	4.281904	3.797494	NaN	3.968517	4.376004
XM_133224.1	3.700932	3.387274	3.394463	2.742063	NaN	3.276634	3.695468	2.770491	3.606108	3.141495	NaN	2.767344	2.790138	2.694444	NaN	3.569534	4.053333	3.724409	3.887213	3.338363	3.049253	2.830609	3.394771	3.417921	3.009106	3.078676	2.43195	2.543568	2.726133	2.465487	3.17448	3.275815	NaN	3.411332	3.252547	3.161112	3.486718	3.445521	3.141317	NaN	3.910042	3.823899	3.482318	3.045012	4.130338	3.225553	NaN	3.302796	3.411543
XM_151722.1	-0.473706	-0.716073	-0.356092	-0.622691	NaN	0.766053	0.361326	-0.457588	-0.282642	-0.412649	NaN	-1.219287	-1.799634	-1.970731	NaN	-0.717689	-0.733226	0.366463	0.247479	-0.214706	-0.185858	-1.007213	-0.762651	-0.399449	0.684859	-0.371029	-1.027973	-0.633283	-1.165806	-1.299362	-0.168032	-0.710626	NaN	-0.327602	0.073352	-0.478977	-0.323331	-0.611598	-0.007102	NaN	-0.205578	0.050211	-0.407796	-0.522906	-0.312146	-0.672165	NaN	-0.071294	-0.165094
XM_139345.1	3.509964	3.201138	3.168289	2.939462	NaN	3.02962	2.258527	2.002338	2.065035	2.49417	NaN	1.369762	2.391045	1.50223	NaN	3.289357	2.5959	3.127644	3.422087	3.329173	3.04905	3.131956	2.469042	2.795019	2.145655	1.919618	2.270093	2.317751	2.870391	2.643821	2.844979	1.77233	NaN	1.733674	2.498143	3.653237	3.272051	3.446635	2.78441	NaN	2.953852	2.945752	4.061152	3.919303	1.63913	1.758536	NaN	2.924415	2.964071
XM_124858.1	3.376886	3.081163	3.4486	2.994057	NaN	3.615999	3.489916	2.768738	3.767801	3.311817	NaN	2.817342	2.081172	2.502796	NaN	3.138081	2.721229	3.065887	3.57943	3.470134	3.372595	3.545292	4.160119	4.127714	3.679357	3.517292	4.247749	4.314189	3.406933	3.087366	4.10238	4.197806	NaN	4.307453	3.296258	3.226584	2.900964	3.23162	3.19166	NaN	3.015333	3.329682	3.370069	3.34787	3.846129	3.410701	NaN	3.041909	3.050615
XM_148484.1	4.418911	4.121973	2.92249	2.151219	NaN	2.602259	2.757623	1.820088	4.680082	4.84952	NaN	1.781331	2.254508	2.227593	NaN	3.849385	3.87749	3.34584	5.049167	4.60947	2.823455	2.82381	1.694699	1.769858	2.368135	2.642764	2.393507	2.760017	2.755308	2.69603	2.858437	2.039292	NaN	1.610607	5.930969	5.793299	3.528864	3.385845	2.501248	NaN	3.318235	3.308931	3.87679	3.55245	2.557939	2.473548	NaN	2.689065	3.761552
XM_139983.1	1.071368	1.15396	2.401986	2.547095	NaN	0.822172	1.366353	0.607684	0.407278	0.077554	NaN	0.05891	3.109197	3.428231	NaN	0.055098	-0.007493	0.276432	1.595501	0.285351	1.253714	1.493457	0.088137	0.388086	0.936078	0.204862	0.956034	0.95054	0.515529	NaN	1.417411	1.421095	NaN	0.883813	1.476002	1.203072	1.364163	0.124242	2.642685	NaN	0.67888	NaN	1.305762	1.287306	0.159712	1.009849	NaN	3.113386	1.172668
XM_125245.1	6.802546	6.382602	7.362648	6.584444	NaN	4.687806	5.910813	4.556601	7.119159	6.725629	NaN	6.487589	6.162468	5.798103	NaN	6.406915	5.870307	5.761515	6.925276	6.688812	6.851101	6.933408	6.659644	6.513674	6.076413	6.019646	6.473349	6.201304	5.331077	5.461605	7.165836	6.700863	NaN	7.266741	5.758979	5.704854	6.069162	6.258427	6.600882	NaN	7.173118	6.482453	6.92713	6.731053	7.336004	6.682751	NaN	5.909136	6.905153
XM_136693.1	1.548133	1.444613	1.882873	1.034204	NaN	0.805133	-0.242422	-0.957082	0.260913	-0.664632	NaN	1.280264	1.555373	1.568547	NaN	0.155002	3.302201	3.426314	0.964763	0.588559	1.608549	1.4187	1.916057	2.574068	2.215366	1.844757	2.623417	2.110627	1.7202	1.936825	1.8434	1.840226	NaN	1.635037	1.312627	1.844577	0.46959	1.54321	0.085173	NaN	1.531516	1.664301	1.613313	1.412732	2.892955	3.023162	NaN	1.042294	3.109768
XM_156009.1	1.78913	1.382936	1.06826	-0.149617	NaN	2.705039	2.253966	2.441163	1.717625	2.169828	NaN	1.08736	-1.129361	-0.089498	NaN	3.862919	2.877146	2.345409	3.280772	3.246057	1.263773	1.170784	2.270447	2.326565	2.325127	1.848069	1.065255	1.595808	1.152268	0.5366	1.296462	1.738137	NaN	0.832966	2.368582	1.87065	2.910586	2.435209	1.994178	NaN	2.567203	2.195904	2.098201	1.716131	2.197528	1.629365	NaN	3.029479	1.651225
XM_142272.1	4.632231	4.400061	4.01321	3.472755	NaN	4.830108	5.358816	4.740666	4.360107	4.636636	NaN	3.697831	3.687106	3.654092	NaN	5.154776	4.906537	4.721681	5.676562	5.50202	4.098748	4.029358	4.697016	4.848506	4.02097	4.19552	3.261514	3.332336	3.231076	3.056995	3.252656	3.299925	NaN	3.075243	4.580724	4.733044	5.48766	5.306219	4.578041	NaN	4.668065	4.029568	4.196987	4.301542	4.004925	3.899712	NaN	5.03759	3.983216
XM_157983.1	-0.037188	0.057645	0.341389	-0.290631	NaN	0.446085	0.30935	1.534659	-0.643924	-1.004229	NaN	0.307174	-1.094128	0.120665	NaN	-0.003155	0.539798	0.441482	0.403019	-0.026222	-0.177016	-0.390792	0.557807	0.102583	0.907317	0.242575	-0.638992	-0.133169	-0.838144	-0.766268	0.000683	0.702376	NaN	0.80283	0.425753	0.001675	0.302528	0.27965	0.195048	NaN	0.182054	NaN	0.377738	0.04486	-0.432865	0.347414	NaN	0.350523	0.099672
XM_163951.1	0.212828	0.338283	0.390481	0.279006	NaN	0.510708	1.227308	1.283366	-0.127761	0.398835	NaN	0.389816	1.365454	1.515674	NaN	0.647821	1.267936	0.27903	0.240361	-0.004314	0.385624	-0.137793	-0.114045	0.104432	0.767945	0.704047	0.807048	0.418032	0.485108	1.170945	0.023666	0.407591	NaN	0.817615	0.737549	0.13404	0.290285	0.482541	0.437114	NaN	-0.389466	-0.318434	0.256598	0.380082	0.269723	0.486013	NaN	0.357263	0.112337
XM_151568.1	0.547205	0.535187	0.827686	1.28674	NaN	0.797746	0.747948	0.821897	0.574812	-0.561961	NaN	1.418218	0.225801	0.288698	NaN	0.490386	-0.288479	0.992779	0.657089	0.200424	0.718358	1.41249	0.032304	0.343861	0.287016	0.551472	0.324199	-0.044247	0.07964	0.477872	0.448572	0.563381	NaN	0.85098	0.81472	0.79175	-0.513541	0.225527	0.462656	NaN	0.834259	0.660167	0.384188	0.837155	0.877916	0.649419	NaN	-0.000309	0.773628
XM_152798.1	0.626035	1.063817	0.786058	0.81124	NaN	0.732147	2.101432	1.732849	0.174598	-0.447029	NaN	0.76379	1.461465	1.40922	NaN	0.413143	0.022685	0.385903	0.504742	0.86851	1.002932	0.66186	-0.112291	0.350872	0.277054	0.595558	0.286247	0.230028	0.03431	0.839829	0.690722	0.478916	NaN	0.89631	0.9201	1.121272	-0.080347	0.381742	0.480265	NaN	0.788149	1.053706	0.727218	0.977811	0.618061	0.778884	NaN	0.688047	0.69563
XM_139378.1	1.297222	1.564565	1.428906	1.252068	NaN	1.032143	1.744742	2.003719	3.496601	3.087023	NaN	1.479819	1.293491	1.515092	NaN	2.110857	1.131615	1.322894	3.251135	3.492631	1.24061	1.083813	2.165546	1.755326	2.195133	2.056935	0.983156	0.824018	1.557125	1.647358	2.193803	2.227527	NaN	1.848122	1.729999	1.844312	2.410521	2.285703	0.489564	NaN	2.722943	2.548062	3.090377	3.125399	1.865885	1.875252	NaN	0.83107	1.129496
XM_138803.1	1.449141	1.28437	1.066517	1.35769	NaN	1.261674	0.038081	0.804659	1.747946	0.439878	NaN	1.656043	1.410658	1.339156	NaN	0.919156	0.476141	0.541275	0.436057	0.71023	1.227447	1.239543	0.884666	0.788996	0.732947	0.845166	1.486125	0.963327	0.451981	NaN	0.854216	0.971743	NaN	0.990882	1.960041	1.471904	1.25558	0.595907	0.681705	NaN	1.538393	1.338825	1.337255	1.609646	0.326419	0.827908	NaN	1.285822	0.847542
XM_146088.1	2.190031	2.05832	1.902347	2.024565	NaN	1.148743	0.876511	2.323102	1.420916	0.672224	NaN	1.256038	1.859974	2.244759	NaN	1.462099	1.78995	1.492663	1.155657	1.213141	2.52815	2.510467	1.853762	1.387073	1.614303	1.300156	1.459163	1.022015	1.115039	1.598813	1.539049	1.129001	NaN	1.540881	1.930245	2.026672	1.661814	1.748361	1.140587	NaN	2.128829	2.28333	1.692783	1.696935	1.494584	1.418195	NaN	1.460308	1.519462
XM_135684.1	-0.058583	-0.205782	1.298556	1.398565	NaN	-0.141533	-0.732088	0.488381	0.678915	-0.150019	NaN	0.457312	-1.923389	-1.850403	NaN	0.197308	0.337462	1.007209	-0.04889	0.335391	0.024732	0.285099	0.084544	0.077939	0.839578	0.533397	-1.083678	NaN	NaN	-1.181406	0.122125	0.139498	NaN	1.061834	1.436512	0.405721	-0.028367	0.43562	0.046143	NaN	0.43534	0.44037	0.104436	0.095644	-0.35358	0.108244	NaN	0.34933	0.624665
XM_138367.1	1.509731	1.280367	1.162274	0.553913	NaN	0.954216	0.952929	NaN	0.648965	-0.563467	NaN	1.008043	-0.259032	-0.73951	NaN	0.62879	0.601267	0.880337	0.768891	-0.249643	1.037167	0.652375	0.805745	0.76324	0.692371	0.491452	-0.179697	0.132529	-0.181587	-0.33007	0.696309	0.480017	NaN	0.702582	1.000482	0.675036	0.586725	0.273707	0.986061	NaN	1.038259	1.500304	1.118145	0.893382	0.919124	0.976995	NaN	0.508507	1.180863
XM_143911.1	0.876309	NaN	0.815008	NaN	NaN	3.061432	1.213149	2.826358	1.641093	2.347748	NaN	3.527832	1.216657	NaN	NaN	2.123137	2.08002	NaN	1.649793	2.442019	0.819593	NaN	1.803258	NaN	1.591001	NaN	2.052621	1.992934	2.025575	2.179425	0.645851	NaN	NaN	2.368361	1.209453	NaN	2.240789	NaN	1.55422	NaN	2.696905	2.778533	0.687448	NaN	1.871541	NaN	NaN	2.935009	0.56744
XM_145224.1	0.225929	0.496556	0.201001	1.141239	NaN	1.130287	1.624363	1.295297	1.057577	0.991689	NaN	0.569551	0.262571	0.444138	NaN	1.332275	0.313165	1.203863	0.887845	0.778483	0.496256	0.057747	1.124093	0.865127	0.359062	0.569075	1.155414	0.407575	-0.011761	NaN	0.426618	0.63687	NaN	1.017513	1.053821	0.321257	1.174931	0.812138	0.816889	NaN	0.074339	0.416554	0.171274	0.502212	0.31389	0.562522	NaN	0.641143	0.109013
XM_160870.1	1.179989	1.410108	1.125874	1.461228	NaN	0.657959	0.832192	0.717858	0.800873	0.919959	NaN	0.663183	1.021941	1.589229	NaN	0.081692	1.279811	0.505421	0.796186	0.602075	1.197941	1.267082	1.179068	0.452497	0.804296	0.045324	0.821384	1.488791	1.13382	0.934376	1.243209	0.562213	NaN	0.610076	1.140421	1.538729	0.63656	0.916211	0.80751	NaN	1.023308	1.372833	1.370651	1.441969	1.114331	0.963006	NaN	0.772186	0.735409
XM_122681.1	6.370882	5.802717	6.048423	5.425739	NaN	5.520216	5.653764	5.020561	5.746967	5.368827	NaN	5.488373	4.850431	4.817801	NaN	5.148197	7.570143	6.849397	5.734723	5.716504	5.468402	5.634501	6.507291	6.234812	6.443976	6.105056	4.810254	4.792684	5.109455	4.965489	5.8185	5.999981	NaN	5.984187	5.004097	4.704908	5.505655	5.38515	5.445038	NaN	6.608967	6.213612	5.914531	5.586069	6.355283	6.033753	NaN	4.904976	6.842771
XM_160827.1	1.423108	1.387778	0.831937	1.295795	NaN	0.864433	1.447806	1.215857	0.986767	1.257675	NaN	0.743145	1.24058	1.479902	NaN	1.364303	1.103233	0.765867	1.241139	1.204642	1.148159	0.438334	0.865863	0.811729	0.650951	0.516188	0.356083	1.012733	1.021338	0.801002	0.946016	-0.209278	NaN	1.217502	0.588159	1.237004	1.279857	1.305604	1.082412	NaN	0.604476	1.000021	1.415633	1.929296	0.570338	1.221559	NaN	0.591665	0.71019
XM_125067.1	-0.114197	-0.007135	-0.352045	-0.405395	NaN	-0.312303	0.507249	-0.742096	0.324563	1.228463	NaN	0.862778	-1.778063	-1.686227	NaN	0.168291	-0.444983	-0.174917	0.289002	0.14959	-0.418362	-0.088269	0.628126	0.685394	-0.532307	-0.406773	-1.300533	-0.56875	-1.026961	-1.395932	-0.167124	-0.029135	NaN	0.483697	2.028082	2.009789	-0.564508	0.706415	-0.034904	NaN	0.46771	0.917464	-0.072783	-0.270163	0.546503	-0.109057	NaN	0.060046	-0.065662
XM_153876.1	1.906748	1.723794	1.674994	1.467915	NaN	1.091855	1.769607	1.892669	1.181974	1.23837	NaN	1.085764	2.070516	2.012376	NaN	1.702191	1.659462	0.733738	1.720695	1.79639	2.016099	1.774308	1.607837	1.219529	1.030778	0.384293	0.824455	1.460894	1.431597	0.837995	1.345319	1.079954	NaN	0.861138	1.665565	1.857403	2.0292	1.779218	1.406484	NaN	1.671566	1.783317	2.167118	2.212808	1.247938	1.411161	NaN	1.909835	1.559217
XM_137491.1	2.724572	2.725199	3.16983	2.684898	NaN	1.051096	1.968542	1.317235	1.998493	1.846618	NaN	1.635714	2.616397	2.588526	NaN	2.326202	1.904981	1.053128	2.226052	2.046872	3.093342	2.803496	2.183965	2.010332	1.414146	1.091266	1.499226	1.669787	1.974386	1.679708	2.827928	1.552218	NaN	1.627981	1.995902	2.761865	1.981385	1.624064	1.812287	NaN	1.863065	2.239627	2.764667	2.600879	1.558265	1.619879	NaN	1.90133	2.452882
XM_129058.1	4.20369	3.810484	3.736264	3.451738	NaN	2.801967	2.020603	2.468583	3.785689	3.293463	NaN	2.440656	3.267698	3.326124	NaN	2.537748	3.383067	3.431475	3.364141	3.495327	3.716326	4.118452	3.574813	3.18226	3.37691	3.281388	3.154794	3.275118	3.623577	3.386926	3.469621	3.822957	NaN	3.291072	3.181355	3.24835	3.698201	3.280605	2.335094	NaN	3.82314	3.945349	4.075785	4.078158	3.459797	3.416676	NaN	2.674641	3.953249
XM_144924.1	0.016141	-0.156229	0.301687	-0.280375	NaN	-0.788672	0.132267	0.165058	-0.446429	-0.918148	NaN	-0.421648	-0.210453	-0.431635	NaN	-0.457098	0.164038	-0.058062	0.225222	-0.295446	-0.159937	-0.687863	0.16934	-0.232082	0.155446	-0.482536	-0.640371	0.15537	-0.265888	-0.398601	0.435007	0.105283	NaN	0.014494	0.696725	0.388546	-0.518895	-0.078336	0.033759	NaN	-0.247386	0.012264	0.287512	0.420124	-0.222737	0.797801	NaN	-0.200221	0.203798
XM_142437.1	0.256127	0.3273	-0.021189	0.323201	NaN	-0.255931	0.557928	0.001566	1.085192	0.493654	NaN	1.085624	0.043816	-0.491531	NaN	0.190234	0.462609	0.29846	0.382048	-0.364479	0.443314	-0.202895	0.169504	0.344058	-0.01688	-0.052347	0.459225	-0.197625	0.14455	0.681681	0.44767	0.678444	NaN	1.216236	0.274526	0.097037	0.196564	0.621711	0.585988	NaN	0.170417	-0.080886	0.529164	0.607581	0.450651	0.733175	NaN	-0.028318	0.259225
XM_144497.1	5.05095	4.577758	3.590902	3.750816	NaN	4.324324	2.317342	2.931577	3.998082	4.47489	NaN	3.430224	1.100614	2.792139	NaN	4.425902	6.15725	5.298253	4.077268	4.879234	3.745964	4.266689	5.605666	5.032051	4.888921	4.992222	4.598529	4.496982	3.67995	3.001948	3.674391	4.671797	NaN	4.442017	3.506259	4.040609	4.75347	4.504611	3.122595	NaN	3.379885	3.651115	4.309765	4.642756	4.416079	4.78588	NaN	3.668837	5.204155
XM_160961.1	0.543329	0.525655	0.30892	0.486068	NaN	0.583176	1.626392	1.965109	0.256771	0.270286	NaN	0.791884	-1.113268	-0.361977	NaN	-0.034198	1.312249	0.078047	NaN	-0.166361	0.18239	0.114642	0.877657	0.352219	0.513424	0.41608	-0.823562	-0.292629	-1.12949	-1.435874	0.538206	1.108082	NaN	0.957371	1.166388	-0.141883	1.433351	0.50623	1.109106	NaN	NaN	0.450231	0.829161	0.670854	1.537283	-0.036218	NaN	0.649437	0.519495
XM_137708.1	0.030053	-0.533501	0.224743	0.403393	NaN	0.222107	-0.355654	0.621819	0.381291	-0.506379	NaN	-0.153707	1.625819	1.583771	NaN	-0.429729	0.641433	0.387546	0.147552	-0.962222	0.287188	-0.733096	-0.323736	0.47403	0.18754	0.443082	0.628905	0.614471	0.668583	0.651665	0.51259	0.724766	NaN	0.611533	1.005026	0.139224	0.245973	0.196578	0.076864	NaN	-0.147627	0.104606	0.2687	-0.585789	0.765317	0.291839	NaN	0.510482	0.079999
XM_131656.1	4.48426	3.914098	4.389339	3.799637	NaN	4.461787	4.399634	3.186417	3.847814	3.908069	NaN	3.228413	2.859317	2.618625	NaN	3.60489	4.532342	4.228007	4.719672	4.112135	4.918995	5.070416	4.6662	4.439679	4.757128	4.67009	4.177401	4.246145	4.188591	3.855022	4.671501	4.809072	NaN	4.618327	3.764413	3.666406	4.077008	3.915235	3.716305	NaN	3.727489	3.300122	4.707932	4.312344	4.429965	3.822985	NaN	3.900026	4.516902
XM_131647.1	2.228008	2.097625	2.268628	2.397233	NaN	2.166937	0.735261	0.192512	2.976453	2.128717	NaN	1.106152	1.771013	1.891839	NaN	2.458764	2.25045	1.905097	3.101939	2.720945	2.427832	1.989143	1.765645	1.760731	1.525873	2.044371	1.794823	1.625941	1.577237	1.704015	2.084015	1.639621	NaN	1.338132	1.413469	2.020114	2.195999	2.053269	1.684145	NaN	1.942927	2.002471	2.943215	2.858219	1.570104	0.985203	NaN	1.742989	1.923515
XM_123249.1	5.689734	5.077697	4.484599	3.91339	NaN	4.673342	5.033041	4.069929	4.571419	4.027268	NaN	3.48861	3.610977	3.543145	NaN	3.306243	4.869509	4.466087	4.494436	4.554085	3.859014	3.881262	4.509094	4.379025	4.754489	4.345723	4.584916	4.849196	3.703519	3.203273	4.312698	4.519708	NaN	4.096937	4.337103	4.06741	4.582029	4.428038	4.491001	NaN	4.484483	4.283068	4.247061	3.845847	6.613044	6.018619	NaN	4.088864	4.608365
XM_141042.1	-0.183418	0.367415	0.080721	0.401793	NaN	-0.405179	0.729883	1.669496	0.188185	-0.251475	NaN	0.613724	-0.760958	-1.373789	NaN	-0.300661	0.177207	-0.455089	-0.014966	-0.488368	-0.309626	-0.410894	0.185393	0.127382	0.237754	0.040026	-0.052133	0.07085	-0.314407	-0.73883	-0.028306	0.205766	NaN	0.822808	0.792195	-0.290681	0.555487	0.194841	0.036053	NaN	0.233686	-0.265016	0.063833	0.240537	0.267328	-0.079482	NaN	0.311368	-0.084104
XM_155924.1	-0.168344	0.064299	-0.094562	0.357478	NaN	0.177518	-0.767464	0.521207	-0.215641	0.366716	NaN	0.962784	-0.58813	0.272977	NaN	0.079461	0.494208	0.026615	-0.504633	-0.62581	-0.020122	-0.389265	0.082832	0.164647	0.073458	-0.321446	0.075263	0.144002	0.18763	0.767552	-0.065455	0.349662	NaN	0.886579	0.328312	-0.293703	0.388868	0.40794	0.348183	NaN	-0.016227	-0.030165	0.071553	-0.06454	0.306926	0.091914	NaN	-0.185912	0.318264
XM_137477.1	-0.217935	-0.092415	-0.330747	-0.842146	NaN	0.487772	-0.942645	-0.003253	-0.289453	0.062734	NaN	1.52164	-2.04955	-1.89436	NaN	0.387804	-0.069381	-0.142719	-0.443734	-1.207384	-0.740885	-0.008805	-0.293623	0.435709	0.741653	0.251965	-1.293062	-1.077768	-1.384894	-1.5558	0.014242	0.592374	NaN	1.256005	0.870875	0.270374	0.501345	0.588471	0.453217	NaN	0.244874	-0.222817	-0.347812	-0.13152	-0.349422	-0.238889	NaN	-0.490105	0.141203
XM_153490.1	0.446109	0.810525	0.910638	0.432805	NaN	1.294559	0.505359	-0.138091	0.297638	1.470336	NaN	1.682384	1.762565	0.566964	NaN	1.617949	1.282755	0.851284	1.153788	0.844045	0.318878	-0.544973	0.659047	0.869293	0.887112	0.777417	0.776113	0.399582	0.487088	0.832332	0.383289	1.133401	NaN	1.000179	1.516658	0.415816	0.963682	1.405823	0.903711	NaN	-0.100706	0.257576	0.719945	0.05426	0.693437	1.456628	NaN	0.461232	0.742907
XM_129628.1	3.73035	2.991474	3.257186	2.916318	NaN	2.350433	3.229983	2.970149	2.893296	2.452733	NaN	1.968566	2.787189	2.852813	NaN	2.320842	3.544004	3.253551	1.588758	1.44898	3.768753	4.124428	0.319712	0.492247	0.46202	1.247529	1.60303	1.512219	1.686155	2.165576	1.518895	1.640042	NaN	1.334341	2.635403	2.519552	2.14868	2.050052	3.20303	NaN	2.895137	2.395111	3.529344	3.327961	1.907205	1.733486	NaN	2.400738	3.566622
XM_154071.1	0.425745	0.83196	0.734779	0.585206	NaN	0.936883	1.143748	1.795045	0.440504	1.004625	NaN	1.542469	1.489918	1.154419	NaN	0.518109	0.740598	0.572024	0.505034	0.966662	0.713197	-0.304316	0.216996	0.615983	-0.405461	0.736851	0.697458	0.512929	0.285272	0.714793	0.520218	0.948133	NaN	1.360072	1.582247	0.980713	0.991643	0.783497	1.286323	NaN	0.479172	0.353174	0.123494	-0.069119	1.002165	0.649315	NaN	0.377962	0.277826
XM_154799.1	-0.134064	0.195898	0.287343	0.84458	NaN	1.391616	-0.23961	1.134339	0.157094	0.777885	NaN	2.002473	-1.479573	-1.220896	NaN	0.389231	-0.902553	0.158279	-0.202505	0.545316	-0.366313	-0.638354	-0.440478	0.157502	0.487096	0.220533	-0.386216	-0.05066	-0.345253	-0.370438	-0.053733	0.812233	NaN	1.375198	0.768893	-0.027986	0.418763	0.548514	0.298059	NaN	0.756885	0.341439	-0.125272	0.033116	0.124875	0.684135	NaN	0.740967	0.172842
XM_139305.1	2.661201	2.359481	2.182793	1.912841	NaN	2.323476	1.647259	2.405265	1.869049	2.429765	NaN	2.326973	1.689863	1.370444	NaN	3.099689	1.983064	2.054937	2.730807	2.45432	2.441176	2.517347	1.979816	1.707874	1.949376	1.927613	0.65023	1.139673	1.389011	0.777672	1.872044	1.468124	NaN	1.378744	1.74477	2.507583	2.715675	2.332272	2.558758	NaN	1.377176	NaN	2.293207	2.291838	2.029038	1.780142	NaN	2.50244	2.119733
XM_129254.1	2.389646	2.151906	2.805164	2.606283	NaN	1.385147	0.769227	1.230773	1.820234	1.756483	NaN	2.657427	1.490954	2.317455	NaN	1.00018	1.226712	1.602298	0.711928	0.301242	1.577455	1.67524	1.24822	1.331084	0.937414	1.22183	1.796516	1.325406	1.517576	2.02753	2.30383	2.389863	NaN	2.08181	1.436461	1.954424	1.115626	1.616738	1.395321	NaN	1.8896	2.060688	2.47466	2.439609	1.705504	1.274431	NaN	1.270423	2.375326
XM_154554.1	0.51467	0.881073	0.691737	0.54692	NaN	1.023477	1.425751	1.99299	1.045021	0.415114	NaN	1.623267	-0.559147	-0.31973	NaN	0.945405	0.324505	0.816352	0.790939	0.408321	0.395374	0.662172	0.470888	0.770653	0.520627	0.794963	-0.537859	-0.006677	NaN	-1.013611	0.569403	0.590491	NaN	1.347624	1.183027	0.346514	-0.086991	0.717638	0.797031	NaN	0.697419	NaN	0.506532	-0.001645	1.234374	0.359866	NaN	0.639991	0.778058
XM_165123.1	0.953409	1.471416	1.070924	1.272513	NaN	0.962524	1.408212	-0.414912	1.031689	0.34002	NaN	0.808141	2.653871	2.803201	NaN	-0.01921	1.269597	1.3315	-0.132958	0.509673	1.420214	0.739835	0.739237	1.151173	1.277951	0.667688	1.774432	2.069621	2.443753	2.114003	1.187185	1.099409	NaN	1.312009	1.651461	1.571237	0.79668	1.234677	0.715755	NaN	0.683763	0.607544	1.172826	1.161873	1.223332	1.501403	NaN	0.934303	1.145102
XM_130666.1	5.381873	4.884287	5.158237	4.568736	NaN	4.668756	4.54604	3.537851	4.435075	4.184518	NaN	4.405842	3.996537	3.907747	NaN	4.137075	4.644799	4.517939	4.435041	3.933179	4.556067	4.447109	4.715406	4.559748	5.310234	5.228066	3.119113	3.217513	4.215859	4.106018	5.173734	5.120857	NaN	4.310182	4.661055	4.320969	4.786471	4.834618	4.59466	NaN	5.688469	5.278297	4.577418	4.137487	5.277366	4.8837	NaN	3.850956	4.947726
XM_147308.1	3.968631	3.004181	5.159656	4.513068	NaN	0.551702	0.664734	-0.414312	0.600028	-1.004294	NaN	0.356507	-1.895815	-1.912977	NaN	-0.112133	1.037043	0.527213	0.512775	0.579636	7.600823	7.64859	3.164618	2.943666	1.191053	0.497327	-0.606918	NaN	-0.083998	-0.907877	0.122103	-0.39256	NaN	1.665187	0.779025	-0.579301	2.744	2.534078	0.852158	NaN	0.570757	0.15963	-0.058473	-0.32431	0.050955	0.095867	NaN	0.284789	0.188212
XM_125567.1	6.167009	5.3635	5.805269	5.386963	NaN	5.706413	5.51583	4.941873	5.344782	4.907043	NaN	4.398497	5.099495	4.996607	NaN	4.317413	6.450065	6.269939	5.132298	5.197248	5.840795	6.104533	8.086077	7.540866	7.314004	7.140958	6.963975	7.542388	6.568846	5.623	7.336373	7.457426	NaN	7.823599	5.521648	5.063976	5.191119	4.869838	5.800189	NaN	5.091756	5.311307	5.772374	5.667166	5.475394	5.142777	NaN	5.469451	6.790272
XM_132769.1	3.028037	2.437217	5.883992	5.424639	NaN	2.706928	1.356585	1.848814	2.018743	1.528383	NaN	3.524195	2.741273	2.815593	NaN	0.206121	1.790493	2.266404	1.781204	2.4401	4.369251	4.734438	2.069478	1.026178	4.097759	3.833155	-0.539846	NaN	3.338502	2.514388	3.280677	3.293692	NaN	1.572083	3.256494	3.338849	2.80041	2.858334	2.880147	NaN	4.50194	4.29906	1.688391	1.903553	3.547217	2.95577	NaN	2.081148	1.970658
XM_151272.1	-0.176332	-0.35372	-0.208332	-0.805036	NaN	-0.11228	0.965013	0.571268	0.075714	-0.719499	NaN	-1.120465	-1.454192	-1.726358	NaN	-0.602185	0.493763	-0.016604	0.10449	0.447714	-0.261606	-1.115795	0.526281	0.120451	0.39886	0.014521	-0.672401	NaN	NaN	-0.956726	-0.099352	-0.652026	NaN	1.011328	0.326546	-0.758823	0.792355	-0.470597	-0.1634	NaN	-0.462233	-1.001824	-0.108258	-0.12692	0.85374	-0.669487	NaN	0.441838	-0.129448
XM_135817.1	3.078478	2.361485	2.178006	1.427164	NaN	3.950544	3.656265	2.476847	3.202076	2.393154	NaN	1.95439	2.1237	2.526903	NaN	2.952697	3.131838	3.392656	3.493844	3.209093	2.448894	2.507246	3.435815	3.197886	3.051555	3.40421	3.249085	3.101136	2.528876	2.606813	2.53322	2.390939	NaN	2.665058	3.14455	3.0224	3.755675	3.542933	3.047387	NaN	2.605418	2.200993	3.007769	2.74884	3.510353	3.171741	NaN	3.292128	2.667219
XM_146525.1	1.745225	1.471195	1.073318	1.143885	NaN	0.881401	0.632979	0.706156	1.111671	0.987102	NaN	1.916205	0.841357	-0.20557	NaN	-0.141574	0.910389	0.91559	0.243105	0.695984	0.525966	0.570772	-0.116943	0.337067	0.85655	0.495998	1.746948	0.837564	0.891084	NaN	0.146931	0.644167	NaN	1.23835	1.408666	0.345119	1.130819	1.02557	0.43105	NaN	0.773612	0.244404	0.575071	0.870981	1.679427	0.379117	NaN	0.907767	0.565522
XM_158518.1	1.02462	1.098774	0.348832	1.774902	NaN	-0.000898	-0.630484	NaN	0.930751	0.742562	NaN	0.438933	-0.360578	-0.172813	NaN	0.304641	0.803208	0.539728	0.395687	-0.034344	0.150793	0.784352	1.061029	0.235025	0.564619	0.886338	0.395688	0.239457	0.273604	0.502498	0.442848	0.978657	NaN	1.23534	0.90962	1.06507	0.109052	0.727112	0.488266	NaN	0.869624	0.785179	0.366377	0.875577	0.973249	-0.208382	NaN	1.157945	0.593569
XM_126098.1	3.428045	2.845891	3.025689	2.474864	NaN	4.764065	2.486011	2.002655	1.532432	1.888279	NaN	2.460003	-1.49529	-0.383395	NaN	1.054386	3.624007	3.169352	1.522856	1.429684	0.520122	1.444904	0.394604	0.255323	0.038729	0.669142	-1.269855	-1.592248	-1.614582	-1.501115	0.249463	0.676871	NaN	0.952845	1.350308	1.044205	2.506729	1.947886	2.808098	NaN	4.004777	4.00826	0.712671	0.495373	2.478884	2.258245	NaN	2.410836	2.211404
XM_156487.1	0.587078	NaN	0.99644	0.463789	NaN	0.067051	0.861559	0.84429	1.03005	0.351147	NaN	-0.457577	2.971491	2.924846	NaN	0.656704	1.03505	0.414638	0.629579	1.000262	1.678255	0.421769	1.10835	1.114638	0.84657	0.65174	1.893675	1.395937	1.95985	2.335215	1.117985	0.978072	NaN	0.619627	0.763984	0.984569	0.391317	1.227583	0.691297	NaN	0.466352	0.196841	0.802696	0.84421	1.122377	0.333806	NaN	0.646092	0.665574
XM_157363.1	-0.047883	0.422249	0.280022	0.739067	NaN	4.20399	2.732821	1.625286	1.598425	1.791073	NaN	1.097044	-0.029902	-1.06528	NaN	2.438503	1.309161	2.002993	3.177069	3.147822	0.199704	0.788686	2.051698	2.015336	1.745851	1.591906	1.463683	1.15599	1.544257	1.470854	0.186311	0.164553	NaN	1.043246	0.556909	-0.546083	2.070355	2.09131	2.045153	NaN	2.096078	1.972809	0.664251	0.554739	2.111529	0.958625	NaN	3.133033	0.271616
XM_149067.1	1.849257	2.0012	1.562327	1.958673	NaN	1.139809	0.907774	1.396421	1.474265	1.213631	NaN	1.811871	2.927952	2.781396	NaN	1.415397	1.127175	1.763962	1.132023	1.793504	2.019423	2.494	1.22723	1.696455	1.182301	1.259595	1.94261	1.90312	1.79675	2.192192	2.084793	1.282861	NaN	1.590489	2.072546	2.469651	1.459897	1.549831	1.327294	NaN	1.324097	1.881489	2.157353	2.850138	1.428372	0.693355	NaN	1.083437	2.211817
XM_153012.1	1.726309	1.647653	1.720874	0.822376	NaN	1.317045	1.790519	NaN	1.633478	1.196324	NaN	-0.562626	2.614909	2.489746	NaN	0.727699	0.666155	1.041297	1.04094	1.548315	1.802269	1.577882	1.525626	1.568547	1.271578	1.225849	1.71123	1.739317	1.7938	1.95451	2.029	0.963715	NaN	1.626424	1.486839	2.177243	1.437614	0.994845	1.0285	NaN	0.876781	1.192148	1.900143	1.81466	1.043636	0.453918	NaN	0.678334	1.672422
XM_141661.1	3.259678	2.743615	1.95844	1.466039	NaN	1.346711	0.176048	1.244544	2.159294	2.329962	NaN	-0.532337	1.364655	0.747306	NaN	0.694716	1.200848	1.624678	2.348437	1.811597	1.635591	1.743426	1.154985	0.767113	0.336601	1.323525	1.36394	1.263336	1.414006	1.300866	1.569854	1.24806	NaN	1.189979	1.782713	1.720938	2.246904	1.864676	1.240418	NaN	1.765758	1.581622	2.64079	2.237554	2.076482	NaN	NaN	0.829339	1.719539
XM_146491.1	0.277154	0.948734	0.556606	1.066913	NaN	0.536098	0.818116	1.240387	0.336123	1.374208	NaN	1.138265	-1.784869	-2.028859	NaN	0.56237	0.475302	0.964617	0.67562	0.384207	-0.286184	NaN	-0.118669	0.646335	0.115465	0.864909	-0.974026	-0.449466	-0.538361	-1.425522	0.230195	0.7645	NaN	1.466618	1.287642	0.555371	0.484845	1.179602	0.868152	NaN	0.973215	1.309118	0.374036	0.301913	0.130828	-0.470129	NaN	0.491338	0.026986
XM_150831.1	3.7387	3.279251	3.805361	3.11824	NaN	2.123615	1.131086	2.228761	2.377427	1.684499	NaN	0.892336	3.196735	3.552586	NaN	2.155767	1.407412	2.2805	1.670297	1.484751	3.559243	3.807217	2.05499	2.560419	1.626277	2.322642	NaN	1.943646	2.298706	NaN	3.051971	2.187477	NaN	1.656541	1.983826	3.105291	2.2941	2.639094	2.067475	NaN	2.496337	2.214507	3.171278	3.22389	1.958729	2.5202	NaN	1.168878	2.942441
XM_162385.1	-0.003592	0.272455	-0.087413	-0.143163	NaN	0.747551	1.261806	0.964025	0.11849	0.57901	NaN	0.666639	-1.572454	-1.576601	NaN	0.034448	0.554887	0.653033	-0.124645	0.291556	0.076558	0.900375	-0.336915	0.09782	0.380985	0.528384	-0.412777	-0.384516	-0.355717	-0.546426	0.037787	0.212739	NaN	0.724242	-0.105652	-0.114445	0.873189	0.275101	1.222606	NaN	0.483868	0.113549	-0.166366	-0.250074	-0.276632	-0.83422	NaN	0.39997	-0.124596
XM_139981.1	-0.435497	0.311263	-0.233229	0.379959	NaN	1.049912	0.985791	1.42104	-0.020992	1.083264	NaN	0.748864	-1.440643	-0.863227	NaN	-0.209574	0.911447	0.249227	0.395642	0.653359	0.087372	0.621805	0.50393	0.397743	-0.515417	0.30727	-0.167306	0.075172	-0.010969	-0.278364	0.083636	0.145703	NaN	1.279069	-0.253342	0.095073	0.604257	0.63651	0.862918	NaN	0.482462	-0.019606	-0.053214	0.266496	0.032149	-0.830674	NaN	0.692165	-0.108947
XM_126850.1	5.663211	5.072857	6.394336	5.859826	NaN	5.675569	5.562871	4.895446	5.682767	5.269479	NaN	5.747063	4.680545	4.749338	NaN	4.369202	6.463421	6.497376	5.491713	5.469406	5.902023	5.951042	5.955475	5.5944	6.514269	6.385491	4.949811	5.284124	5.455601	4.871017	6.421089	6.674715	NaN	5.725852	6.428445	5.76121	5.653306	5.49394	5.742602	NaN	6.427203	6.252027	5.559121	5.245578	6.48258	6.113533	NaN	4.892499	6.575487
XM_122731.1	1.017997	1.028975	1.452965	0.637231	NaN	0.894764	0.967373	-0.900482	0.70049	0.381526	NaN	1.361878	-1.631776	-1.662904	NaN	-0.278894	2.213507	1.486705	1.660875	1.207687	4.678169	4.775757	0.556506	0.741533	1.470795	1.242353	5.620074	5.871491	NaN	1.508081	1.640301	1.101504	NaN	3.068604	0.264652	1.059052	1.809962	1.086355	1.165393	NaN	0.766105	0.909841	2.067797	1.629641	0.617339	-0.785639	NaN	0.90587	1.396305
XM_138171.1	2.877775	2.436391	1.12954	0.731593	NaN	0.831504	1.876016	1.567763	3.75635	3.36416	NaN	0.056186	0.390193	0.662858	NaN	1.765612	0.98768	0.493945	4.599414	4.480662	1.457415	1.419111	1.574516	0.820843	1.369481	1.845436	1.544515	1.455436	2.016837	1.597689	1.567554	1.303034	NaN	1.026649	3.22713	2.881739	1.702078	1.414043	1.453907	NaN	1.640509	1.679708	2.172386	2.132009	0.860524	0.503897	NaN	1.224093	0.896372
XM_154704.1	-0.045648	0.358071	0.018117	0.432845	NaN	1.651032	1.340861	1.869281	0.404668	0.836054	NaN	0.523281	1.261756	1.05494	NaN	1.281661	0.345418	0.126554	1.750543	1.560431	0.325075	-0.322782	0.831369	0.228438	0.20854	0.339735	0.658691	0.329202	0.480672	0.619061	-0.123255	-0.557517	NaN	-0.754208	0.963106	-0.309566	0.988117	1.02025	1.067449	NaN	-0.065343	-0.479972	0.200267	0.330489	0.585876	0.554394	NaN	1.09484	-0.335995
XM_137595.1	1.136643	1.103643	0.75883	1.198363	NaN	0.503713	1.538485	1.543691	0.454748	0.845249	NaN	1.217563	-1.022123	-0.611014	NaN	0.316747	1.079505	0.973391	0.693588	1.344008	0.927403	0.327914	0.899893	0.563151	0.170923	-0.040446	0.823224	0.139403	0.121165	0.703682	0.43202	-0.492471	NaN	0.061369	1.418232	0.931972	1.298179	0.323874	0.888603	NaN	0.535446	1.151411	0.920857	0.822088	0.268679	-0.292174	NaN	0.527718	0.786002
XM_146756.1	1.111069	0.788879	1.113052	1.272719	NaN	0.743427	0.353271	0.852412	0.915174	0.273612	NaN	2.069875	0.467855	-0.131474	NaN	0.184322	0.484704	0.194558	0.412158	0.750734	0.533951	0.145146	0.757653	0.485385	0.616731	0.226034	1.156823	0.46324	1.082694	0.715627	0.289668	0.041446	NaN	0.467182	1.222761	0.585715	0.806537	0.62158	0.862611	NaN	0.906806	0.785949	0.823081	0.780242	0.255213	0.904268	NaN	1.058002	0.747722
XM_128169.1	1.476713	1.236476	0.560516	0.555702	NaN	0.776576	1.423188	0.985864	3.420569	3.076844	NaN	1.161051	0.602132	0.818837	NaN	1.366835	2.366195	1.997505	3.457936	3.265305	0.396742	-0.038017	1.539561	1.305808	2.233504	2.323338	1.698408	1.054547	1.924798	1.818979	0.81772	1.517884	NaN	1.137732	1.388546	0.498257	3.400961	3.293238	1.853431	NaN	1.111358	0.625503	2.917157	2.795703	1.041455	0.492161	NaN	0.318838	2.330997
XM_142331.1	3.087147	2.619664	4.116427	3.701669	NaN	1.783625	1.773132	2.351571	2.523637	2.262393	NaN	1.861732	2.140826	2.348506	NaN	3.464214	2.30562	2.617026	2.840459	2.631883	4.68337	4.849255	1.247926	1.204522	1.817378	1.53461	1.649374	1.642716	2.642786	2.49793	2.717732	2.234258	NaN	1.118127	3.075048	3.636103	2.671813	2.580934	3.044461	NaN	2.963622	2.841377	4.013143	3.869365	1.667347	1.531309	NaN	3.007206	5.051865
XM_135834.1	7.186298	6.357372	7.785377	7.211403	NaN	7.23702	7.209627	6.375453	7.119339	6.976087	NaN	6.943013	5.90245	5.74242	NaN	6.307989	9.279288	8.66514	7.443724	6.903851	7.09155	7.042202	7.934349	7.31837	7.864629	7.455315	7.112207	7.449875	7.13285	6.23737	7.115564	7.506572	NaN	7.517883	7.129598	6.154033	6.697029	6.45622	7.372665	NaN	7.641344	7.309155	7.258309	6.118081	9.0844	8.686244	NaN	7.010274	9.302923
XM_131959.1	2.032007	1.982034	1.324395	1.127087	NaN	1.03549	0.881413	2.035636	1.448674	0.832217	NaN	1.668873	NaN	1.342455	NaN	1.858942	1.676008	0.723505	0.897077	1.705868	3.303702	3.038419	0.729267	0.6981	0.477232	0.916148	1.726247	1.762587	1.839612	1.790445	1.352721	1.3226	NaN	0.75114	1.686695	1.523569	0.357591	1.113932	1.211713	NaN	1.381516	0.840962	1.703599	1.432599	1.020689	0.672662	NaN	1.132067	1.166322
XM_154245.1	0.331164	0.816613	0.305125	1.277046	NaN	1.055171	0.511494	1.332407	0.171098	1.124535	NaN	0.847617	NaN	-0.349024	NaN	1.294972	-0.436174	-0.573458	0.415492	0.882235	-0.254074	-0.680535	0.190326	0.294397	-0.223875	0.376266	-0.070207	-0.241459	-0.725592	-0.257386	-0.379844	-0.1063	NaN	0.716726	-1.03379	-0.136757	-0.263509	0.689162	1.072695	NaN	0.040305	NaN	0.315666	0.529792	1.014373	-0.194704	NaN	0.89134	0.312161
XM_150023.1	4.15594	4.194059	3.748589	2.621114	NaN	2.951717	4.133984	2.741293	3.406803	2.734051	NaN	3.23642	2.938518	2.659832	NaN	3.053891	3.646073	3.365291	3.534755	3.24484	3.329629	3.021744	2.90479	2.91113	3.112448	3.011752	2.447881	2.629197	2.801742	2.516781	3.462384	NaN	NaN	3.274231	NaN	2.982888	3.970407	2.773288	4.606142	NaN	3.434497	3.374356	3.470837	3.041731	2.109168	2.629458	NaN	4.236504	4.755444
XM_162808.1	3.640218	3.879232	3.140901	3.307464	NaN	3.445093	3.430539	1.760508	3.292405	2.80144	NaN	3.381771	3.937067	3.429031	NaN	4.250985	3.115895	3.156321	3.941976	4.013426	4.054698	3.707358	3.148297	2.914392	2.976597	2.879764	3.82511	4.214697	4.393937	3.946015	3.265123	NaN	NaN	2.304701	NaN	4.159466	3.508779	3.564473	3.628178	NaN	4.305445	3.901867	4.211948	3.99636	3.044103	3.467468	NaN	3.703401	3.382493
XM_137248.1	3.252414	3.295847	2.692458	2.719297	NaN	4.399481	4.301559	3.575401	4.043034	3.582352	NaN	4.649305	3.142358	3.460726	NaN	3.747865	2.808428	2.438412	4.893573	4.855228	2.374406	2.877641	3.573303	2.815865	3.171399	3.396252	2.198538	2.42928	3.207558	2.583154	3.209871	NaN	NaN	2.494324	NaN	3.191807	3.080098	3.005067	4.029391	NaN	4.183436	4.062892	3.845535	3.458029	4.695547	4.448957	NaN	4.703282	2.907469
XM_135002.1	0.037618	-0.78545	-0.298231	0.28475	NaN	-0.527334	-0.860915	-0.088222	-0.297721	-0.296994	NaN	-1.321533	-2.013111	NaN	NaN	0.378234	-1.231852	-0.606084	0.169427	-0.403554	-0.648134	0.400377	0.779365	1.922519	0.046538	0.355613	-1.074947	-0.797601	-1.040215	-1.335124	-0.113728	NaN	NaN	0.08866	NaN	-0.714534	-0.564918	-0.453576	0.886178	NaN	0.172759	0.138257	0.699128	0.809171	-0.740382	-0.633567	NaN	-0.494282	-0.05436
XM_122871.1	2.233772	2.406819	2.251037	2.175245	NaN	1.045172	1.112783	0.71463	NaN	1.679035	NaN	1.519376	2.320694	1.431046	NaN	1.800922	1.832413	1.874943	2.41818	2.728648	2.204652	1.635444	1.823673	1.287955	1.65205	1.683337	1.809821	1.677378	1.783723	1.916351	2.574564	NaN	NaN	1.260752	NaN	2.831136	2.144316	2.025851	1.380398	NaN	2.379535	2.020991	3.219223	3.102531	1.317529	1.615077	NaN	1.600029	2.334761
XM_141229.1	0.178202	-0.200119	0.150193	0.154541	NaN	0.839247	1.95308	NaN	0.166407	0.140305	NaN	-1.003382	NaN	-1.160938	NaN	0.99061	-0.057261	0.714633	1.447233	0.552593	0.477028	-0.283702	0.561934	-0.008226	0.690134	0.601361	0.379916	-0.212784	0.318991	0.758125	0.713568	NaN	NaN	-0.12667	NaN	0.492303	1.210252	0.531135	0.719768	NaN	0.506394	0.470365	0.65755	-0.083831	0.941741	0.472584	NaN	0.26987	0.738608
XM_124821.1	4.479796	4.420507	4.022244	3.506669	NaN	3.42375	3.602815	3.279713	4.417678	4.156789	NaN	2.730482	2.572335	2.52017	NaN	3.345994	4.390923	3.885606	4.456537	4.332046	5.476175	5.14206	5.704341	4.87472	4.946227	4.510575	4.329212	3.913477	4.107683	3.976057	5.122671	NaN	NaN	5.226015	NaN	5.246578	4.504447	4.15688	3.625916	NaN	3.353807	3.133092	4.202547	4.045774	3.585571	3.374519	NaN	3.798628	5.88528
XM_138627.1	0.031294	0.241162	0.247351	1.239622	NaN	0.07832	-0.459451	0.429041	-0.099511	0.522127	NaN	-1.015423	1.917131	1.383079	NaN	0.389147	-0.27486	0.419551	0.404891	0.620378	0.589098	0.159529	-0.380536	0.392068	1.261124	0.667514	1.177265	0.546466	0.78117	1.637663	0.821193	NaN	NaN	-0.313676	NaN	0.890801	1.175778	0.524959	0.860317	NaN	0.117714	-0.151	0.84514	0.714616	0.940626	0.682955	NaN	-0.53579	0.287558
XM_137911.1	3.250239	3.113683	5.092665	3.886012	NaN	1.071543	0.98049	1.179898	1.281513	0.93906	NaN	1.033225	1.732	1.311566	NaN	1.72727	2.713986	2.555651	2.07453	1.922782	5.88607	5.562246	1.977767	1.992392	2.073235	1.496675	1.687966	2.318832	2.320888	1.603931	2.731545	NaN	NaN	0.737191	NaN	2.805978	2.21544	2.202204	1.503397	NaN	2.678262	2.87539	2.41973	2.397535	1.820026	1.851466	NaN	1.347387	2.626958
XM_122910.1	5.252981	5.167481	4.370227	3.642134	NaN	2.195438	3.061124	2.32743	6.198952	5.919764	NaN	3.678563	3.117028	2.876888	NaN	5.829436	2.858096	2.443943	6.226759	6.215221	4.04603	3.868164	0.977415	0.637304	1.164183	1.046543	1.806468	1.569765	2.080239	2.277865	0.78756	NaN	NaN	0.442687	NaN	2.288714	4.85548	4.830846	3.603105	NaN	5.659846	5.466541	5.63831	5.554693	3.203513	2.820762	NaN	2.356697	3.037884
XM_159653.1	0.941218	0.743017	0.613277	0.863774	NaN	2.617973	2.130493	2.337743	1.653753	1.950795	NaN	1.382691	1.462309	1.292301	NaN	2.645308	1.621434	1.53662	2.455703	2.185532	0.997533	1.107044	0.802577	1.382138	1.711824	1.700395	1.058509	1.051058	1.218001	1.11083	0.452926	NaN	NaN	0.93668	NaN	1.681244	1.842987	1.942157	2.296211	NaN	1.739406	1.721411	1.057542	1.22334	1.160561	1.290444	NaN	2.070387	0.520775
XM_131620.1	6.337807	5.985083	5.89715	5.41135	NaN	6.312339	7.01089	6.563467	5.917901	5.26115	NaN	5.022323	5.576093	5.643241	NaN	5.881345	6.298103	5.859856	5.909292	6.468835	6.644655	6.464039	8.130198	7.26439	6.137157	6.307903	7.099068	6.662596	6.456599	6.321806	6.790371	NaN	NaN	7.19614	NaN	5.452954	5.725867	5.580859	6.515398	NaN	5.460394	5.377081	5.874972	5.802469	5.62622	5.621554	NaN	6.832244	6.686437
XM_133665.1	0.713779	0.672169	0.047411	0.535108	NaN	3.21287	0.973173	0.90138	-0.605523	1.361673	NaN	0.989593	-1.769074	-1.72243	NaN	0.611433	2.440372	1.980343	0.669167	-0.154544	0.062477	0.90015	-0.192525	0.521906	1.263345	0.900523	-0.75195	-0.006174	-0.870094	-0.982675	0.192033	NaN	NaN	0.68447	NaN	0.013447	0.992468	0.265144	0.791962	NaN	0.787896	0.818741	0.862143	0.726563	0.504467	1.09171	NaN	0.196148	3.146281
XM_160018.1	0.136082	-0.187687	0.341964	1.31011	NaN	0.723545	-0.66434	-0.513864	0.717022	0.97451	NaN	0.218472	1.877578	1.076279	NaN	-0.227716	-0.230441	-0.318167	0.227142	-0.829501	-0.050059	0.601149	-0.079786	0.785557	0.828405	0.309407	1.309045	0.512304	0.33959	1.293056	0.370616	NaN	NaN	1.063128	NaN	-0.341088	0.072366	0.598381	-0.393983	NaN	-0.2363	-0.288948	0.399992	0.279369	0.231524	0.679917	NaN	-0.709044	-0.00599
XM_153837.1	3.305517	3.371027	2.726156	2.45178	NaN	2.760015	2.788268	2.553159	3.753374	3.446819	NaN	2.250798	2.317734	1.769279	NaN	3.734494	3.92402	3.589205	5.027733	4.708851	3.052367	2.782992	3.654804	3.14219	3.58755	3.251628	2.675823	3.389433	3.675157	2.909233	3.845138	NaN	NaN	2.822588	NaN	3.105677	3.873939	3.214275	2.473906	NaN	3.025237	3.263133	5.183102	4.997601	2.126425	2.121476	NaN	3.169858	3.104143
XM_136229.1	4.020307	4.007261	2.736241	2.250921	NaN	1.989253	2.187869	1.864416	2.793193	2.499336	NaN	1.807592	2.196512	1.712023	NaN	3.082078	2.523361	2.070011	2.735148	2.918886	4.024882	3.929317	4.013976	3.992949	3.093286	2.909702	2.652986	2.970866	2.696587	2.46286	3.903878	NaN	NaN	3.639944	NaN	3.408944	2.452664	2.220128	3.364288	NaN	2.84556	2.879255	3.423369	3.499335	1.545125	1.610282	NaN	2.896259	2.863721
XM_127790.1	-0.419533	-1.102632	-0.454193	0.230615	NaN	-0.716628	-0.635856	0.078582	-0.813833	0.951446	NaN	-0.14789	-1.770705	-2.052077	NaN	-0.037702	-0.774823	-0.233966	0.653137	0.287	-0.716274	-0.411227	-0.528688	0.092538	1.076315	0.800401	-0.746118	-0.324044	-1.002313	-1.157225	-0.27397	NaN	NaN	0.201863	NaN	-0.749142	-0.37293	-0.072007	-0.343112	NaN	-0.111923	-0.005917	-0.06698	0.287755	-0.309014	-0.44543	NaN	-0.786681	-0.317477
XM_140481.1	3.24306	3.230494	4.659518	4.087305	NaN	2.917358	3.091572	NaN	2.84891	2.374008	NaN	3.471856	3.754327	3.77348	NaN	1.748894	4.80573	5.084532	2.653943	2.745398	3.996559	3.924663	4.571164	4.348908	3.981682	3.946422	4.666886	4.191558	3.464148	3.970567	4.701313	NaN	NaN	4.222139	NaN	3.845264	3.400411	3.931732	2.190407	NaN	4.233516	3.482034	2.998614	2.810055	4.796532	4.373231	NaN	2.946265	4.955298
XM_122701.1	7.066978	6.678898	7.178016	6.530785	NaN	7.580772	7.817654	7.025477	7.252779	6.784257	NaN	6.493834	6.1989	6.117583	NaN	6.106695	7.827288	7.681995	6.854633	7.20061	7.716697	7.391549	8.095286	7.840571	7.932153	7.756925	NaN	6.675735	7.228733	7.38312	7.831008	NaN	NaN	7.611927	NaN	6.176037	6.899319	6.982683	7.554424	NaN	6.86236	6.564974	6.387338	6.030068	7.249778	7.031325	NaN	7.340557	7.997132
XM_142849.1	4.050333	3.897124	4.694512	4.190056	NaN	3.810827	3.483401	2.594186	2.732764	3.132442	NaN	3.852682	2.913331	2.949891	NaN	3.772437	5.114526	4.991432	2.695268	2.685352	4.905366	4.980087	3.830623	3.525088	3.232983	3.173218	2.90118	3.146424	3.079113	2.835391	3.407117	NaN	NaN	2.903382	2.312688	NaN	4.406213	4.360233	3.878842	NaN	4.373323	4.256561	3.224243	2.927762	3.678569	3.385804	NaN	4.349928	5.14055
XM_145066.1	-0.492942	-0.198349	0.331474	-1.220225	NaN	-0.869124	-1.051827	-1.486406	-0.701193	-0.362667	NaN	0.993513	-2.120885	-2.205189	NaN	-0.525611	-0.456446	0.288154	-0.39644	-0.814643	-0.519876	-0.970409	-0.787749	-0.145412	0.088593	0.358836	-1.426556	NaN	NaN	-1.666385	-0.270205	NaN	NaN	1.218706	NaN	-0.861827	0.39865	-0.043834	-0.546375	NaN	-0.462373	-0.464576	-0.282952	-0.30609	-0.189971	-1.02185	NaN	-0.916941	0.145162
XM_158974.1	1.68653	1.585274	1.36224	1.152339	NaN	1.165365	0.190908	0.280784	0.785219	1.644005	NaN	-0.542067	1.745351	1.950698	NaN	0.874347	0.267682	0.55476	1.091742	0.554109	0.68674	0.285364	1.451634	1.038886	1.100337	0.585896	1.472931	1.211295	1.072951	1.961049	1.218873	NaN	NaN	1.450287	1.331162	1.674481	0.719559	1.041826	0.473717	NaN	0.63599	0.882253	0.897343	1.255147	0.157846	0.74494	NaN	2.14631	0.71516
XM_127249.1	0.077374	-0.147847	-0.069098	-0.193079	NaN	0.071653	1.275594	0.825213	-0.464489	1.39141	NaN	0.279336	-0.324604	0.499912	NaN	0.180318	0.461863	0.082497	0.874252	-0.334907	-0.376748	-0.268049	0.12184	0.324915	-0.075203	0.406726	1.107842	0.242488	2.381022	2.56858	1.353621	0.56195	NaN	3.783775	0.890844	-0.511195	0.607019	0.490523	0.363339	NaN	0.950613	1.067956	0.151763	0.301165	0.173452	0.972079	NaN	-0.670918	0.189355
XM_154007.1	-0.128981	-0.049277	0.314901	0.812021	NaN	-0.02475	-0.962043	0.337807	-0.762645	NaN	NaN	0.073768	-0.649541	-1.004287	NaN	-0.123975	-0.598043	0.247165	0.502733	0.020601	-0.225337	-0.135234	-0.909123	-0.229296	0.607232	-0.014514	0.11392	-0.220392	-0.333742	0.405074	-0.292341	-0.261505	NaN	0.012275	1.152435	-0.520307	0.443131	-0.179559	-0.134689	NaN	0.125704	-0.025945	0.174029	0.251866	0.185154	0.881544	NaN	-0.756943	0.173537
XM_148586.1	2.883719	2.723943	2.685346	2.745542	NaN	3.295102	3.140142	2.652221	2.330972	2.172929	NaN	2.413554	2.129471	1.643443	NaN	2.521829	2.064436	2.19712	1.943591	2.021024	2.721772	2.87658	3.129156	2.599399	2.488847	2.313381	2.3104	2.220327	2.107836	2.353944	2.203746	2.175796	NaN	2.571092	3.008714	2.64666	2.142321	1.208979	3.367563	NaN	3.421509	3.088401	1.83557	1.849606	2.937831	2.375413	NaN	2.954323	2.548984
XM_150585.1	0.836879	1.028548	1.26031	1.146541	NaN	0.521373	-0.572485	1.166596	0.176807	0.765779	NaN	0.572022	2.603912	2.175797	NaN	-0.288688	1.301125	0.892678	0.679652	0.319769	1.11258	0.185859	-0.261523	NaN	1.216796	1.172623	1.361026	1.32217	1.57888	1.58033	0.781606	-0.13118	NaN	0.053452	1.538917	0.35119	0.630186	0.752498	0.662221	NaN	0.31076	0.273735	1.155505	0.781288	1.189348	0.910174	NaN	0.271669	0.802034
XM_137440.1	4.385525	4.009205	3.577831	3.099418	NaN	3.116528	1.95262	0.764993	4.163472	3.032236	NaN	3.051446	3.235157	3.396827	NaN	3.354051	3.583367	3.386638	3.331575	2.904497	5.013765	5.089088	3.419072	2.906924	3.486121	3.188395	3.847507	3.880442	3.411898	3.358745	3.901245	2.638018	NaN	2.847145	3.015849	4.001207	3.656353	3.404141	2.819708	NaN	3.320413	3.292704	4.220282	4.077702	3.207646	2.910188	NaN	2.752729	3.625973
XM_126577.1	3.050051	2.787767	2.918613	2.710961	NaN	3.078923	1.728884	1.774902	3.22111	3.075337	NaN	2.428332	1.911373	1.583474	NaN	3.561162	3.8909	3.657033	3.410395	3.497347	3.046934	3.308618	4.976864	4.491906	4.147843	4.071706	2.645805	2.600778	3.203036	3.232821	4.159405	4.386739	NaN	4.512423	2.815493	2.554022	3.326769	3.001746	3.337157	NaN	2.804924	2.742737	3.452342	3.404772	4.763098	4.48265	NaN	3.056546	4.174826
XM_160892.1	1.109981	1.059007	1.068602	0.907681	NaN	0.985147	0.909321	1.239303	-0.13219	0.409342	NaN	1.408705	-1.694765	-1.490732	NaN	1.13277	0.510347	0.706059	1.446692	0.643581	0.721263	0.460945	0.062655	0.345978	0.609974	1.113782	-0.367564	0.561311	NaN	-1.445046	0.699576	0.829002	NaN	0.614312	1.097411	0.517746	0.284738	-0.149953	1.017283	NaN	1.319534	1.172752	1.344064	1.226243	0.963004	0.464959	NaN	0.929194	1.315762
XM_157564.1	-0.123894	-0.372644	0.788409	1.259595	NaN	-0.109838	0.05809	0.841608	0.193106	-0.431404	NaN	-1.32656	NaN	-0.179438	NaN	-0.736737	-0.162782	0.165469	0.046196	-0.437341	-0.028945	-0.876501	-0.156939	0.246767	0.111111	0.551057	0.466346	0.458774	0.897651	0.753157	0.248189	-0.156865	NaN	0.640739	0.878719	-0.361152	0.520112	-0.195269	-0.26438	NaN	-0.180406	-0.687764	-0.095847	-0.477014	-0.202697	-0.466948	NaN	-0.162426	0.099987
XM_162567.1	-0.258469	-0.26635	-0.39116	1.085616	NaN	-0.167159	-1.138471	-0.378216	-0.51915	0.001964	NaN	4.114673	-1.612636	-1.904274	NaN	-0.969658	-0.018531	0.624915	0.105343	-0.482679	-0.30155	-0.428018	-0.371878	0.149373	0.445356	0.669242	-0.860497	-0.667484	-0.991051	-1.148473	-0.135885	-0.675453	NaN	0.663694	-0.611982	-0.729004	0.025288	-0.539654	-0.117876	NaN	0.028414	0.166056	-0.297486	-0.66494	-0.517698	-0.471562	NaN	-0.944529	-0.371451
XM_134229.1	3.806047	3.350561	3.492906	3.161448	NaN	3.381069	4.273658	3.401675	4.262389	3.276967	NaN	2.677555	3.334228	3.144092	NaN	3.647128	3.639831	3.570382	3.869413	3.81432	3.94394	3.965951	3.751398	3.481122	3.178712	3.453034	4.187422	3.821731	4.185749	4.235735	3.781699	3.8756	NaN	3.554564	3.796826	3.23967	3.863365	3.784502	3.422425	NaN	3.9843	3.925679	3.551367	3.411809	3.455884	3.246309	NaN	3.800201	3.640693
XM_144481.1	-0.339049	-0.519799	-0.369056	-0.78866	NaN	-0.753579	-0.533113	-1.629202	-0.761479	-0.885104	NaN	-0.755598	-2.070438	-1.90597	NaN	-0.569906	-0.688333	0.063757	-0.337184	-0.699357	-0.429895	0.452391	-0.327229	-0.15987	-0.428858	0.315133	-0.975625	-0.71778	-1.148187	-1.388265	0.068669	-0.680141	NaN	0.699612	-0.408887	-0.424083	-0.326625	-1.078791	-0.19906	NaN	-0.267366	-0.099979	-0.499704	-0.12239	-0.793676	-0.771121	NaN	-0.861617	-0.204301
XM_137302.1	0.691395	0.045232	1.165992	0.869335	NaN	0.252513	1.307431	-0.23261	0.629846	0.718461	NaN	0.136872	1.973824	1.645458	NaN	0.941983	1.193255	1.615292	0.653178	0.977934	0.686798	0.831037	0.934349	1.257353	1.088559	1.202432	1.24854	1.010428	1.400961	1.526884	1.014708	0.052732	NaN	1.065793	1.158141	1.228961	0.696476	0.390192	0.524286	NaN	0.68711	0.356611	0.676445	0.625379	0.693307	0.65864	NaN	0.498231	0.791822
XM_138759.1	4.957129	4.533764	4.698763	4.231003	NaN	5.036625	4.534718	3.802831	4.594334	3.591054	NaN	3.799726	3.73523	3.710657	NaN	4.226547	5.142378	4.859979	4.264946	4.514332	4.76719	4.970112	6.823799	6.313259	5.650454	5.784894	4.864	4.742392	5.069377	5.021503	6.26539	6.114834	NaN	6.299404	4.524957	4.393767	4.471479	4.196147	5.145837	NaN	4.583961	4.741524	4.18648	4.175901	4.979916	4.732719	NaN	5.381807	5.335244
XM_151000.1	2.116463	1.814505	1.087136	1.347085	NaN	1.761506	-0.688948	0.653469	1.223323	2.076788	NaN	0.543436	1.416634	1.505946	NaN	2.915551	1.66646	1.565961	2.04335	2.449997	1.646924	1.986184	1.55528	2.001051	1.517821	1.587142	1.223074	1.597808	1.628371	1.10961	1.702619	1.153928	NaN	1.34297	1.517703	2.30686	1.897441	1.886142	1.99306	NaN	1.791145	1.99501	1.833855	2.008493	0.409225	1.484786	NaN	1.996693	1.55176
XM_129292.1	4.350515	3.828852	3.989384	3.447308	NaN	3.459417	3.919823	3.119697	4.994025	4.022746	NaN	3.317874	0.615065	1.250253	NaN	4.279589	4.234285	3.683765	4.432788	4.356856	4.301304	4.434229	4.551478	4.257244	4.436436	4.049929	3.826954	3.448055	2.771639	2.929755	3.998432	3.758621	NaN	3.996361	3.783216	3.626448	4.053697	3.759436	3.664653	NaN	3.791515	3.511872	4.397447	4.128384	4.522436	4.026743	NaN	3.724051	4.261235
XM_123612.1	0.79274	0.740248	2.960951	2.51936	NaN	0.975741	1.487986	1.726441	0.742327	2.001254	NaN	1.840624	-1.708958	-1.457177	NaN	1.947026	6.772839	5.804857	1.562379	0.669897	4.698819	4.912793	1.404176	1.290248	2.653286	2.240476	0.061633	0.617476	1.705905	1.470152	0.816779	1.648293	NaN	1.015305	2.840234	2.627907	3.934537	3.298017	0.619486	NaN	4.184212	4.113731	1.76521	1.357472	1.826477	1.620677	NaN	0.882209	5.769055
XM_141759.1	0.415333	0.381861	0.308675	1.101614	NaN	0.658817	-0.646953	-0.422904	-0.699271	0.49777	NaN	2.563141	-1.16863	-1.172788	NaN	0.724779	-0.919763	NaN	0.228466	-0.21608	0.14157	0.352353	0.49844	0.988184	0.804317	0.18186	NaN	0.785184	-0.818812	-1.26383	0.095517	NaN	NaN	0.588192	0.005187	0.067012	0.235158	0.49077	0.427424	NaN	0.077476	0.253239	-0.040166	0.373286	0.079648	0.795397	NaN	0.511142	0.013424
XM_151276.1	3.320128	3.260575	2.742529	2.38849	NaN	3.180371	2.814719	2.762053	2.469074	2.11288	NaN	2.609639	2.983065	2.767592	NaN	2.869196	2.222215	2.470352	2.758213	2.449818	3.305699	3.201742	3.107509	3.223949	2.329397	2.930377	2.566358	2.439764	2.272483	2.375564	3.246295	1.969283	NaN	1.971533	2.66384	3.48398	2.686215	2.703654	2.626325	NaN	2.7628	2.953404	3.103242	3.239022	2.803899	2.570379	NaN	3.125885	2.397057
XM_136506.1	0.527429	0.771789	0.417538	0.051171	NaN	1.917816	1.965599	2.385778	2.574018	2.601883	NaN	0.931042	-0.460911	-0.686469	NaN	1.986719	3.250896	3.212226	2.589318	2.660123	0.458806	1.079459	2.237026	1.720266	2.358892	2.573039	0.373401	0.610521	1.509429	1.239661	2.359593	2.395014	NaN	2.069733	0.111234	0.567877	0.915665	1.346005	1.085196	NaN	1.582703	1.544428	1.880859	2.108462	0.053756	0.950189	NaN	1.828442	3.135148
XM_141823.1	-0.442934	-0.754901	0.042759	-0.639222	NaN	0.088614	NaN	-1.376863	-1.185665	-0.343307	NaN	-0.890225	1.61209	1.387347	NaN	-1.11295	-0.197661	-0.530209	-0.892486	-1.411044	-0.029443	-0.182699	-0.351458	-0.267873	0.901151	0.19422	0.907392	0.378991	0.759186	1.400612	-0.538988	0.395087	NaN	-0.145314	0.501384	-0.84712	-0.766766	-0.526831	-0.401859	NaN	-1.006546	-1.000345	-0.460225	-0.806102	-0.285304	1.10397	NaN	-0.958011	-0.503942
XM_133307.1	2.227141	2.174114	1.860121	1.629653	NaN	1.239354	1.373542	0.130604	2.69114	1.709964	NaN	1.186445	1.655659	1.223838	NaN	2.444513	1.786107	0.946159	2.922681	2.785692	1.313077	0.968012	2.742421	2.258958	2.047377	2.519122	1.616703	1.538857	1.660721	1.724394	2.164976	2.097366	NaN	2.018991	1.746195	1.398321	2.337167	2.094234	1.51587	NaN	1.774189	1.375961	2.798235	2.592556	1.564019	1.239713	NaN	0.371128	1.64988
XM_149512.1	4.724711	4.407772	5.315087	4.713992	NaN	2.240282	2.816458	2.331395	3.586137	3.241336	NaN	4.902786	2.753824	2.545668	NaN	3.69966	3.069697	2.745129	3.93316	3.62839	3.922772	3.869783	3.089743	2.909146	2.774371	3.128915	3.191807	3.160048	2.993254	2.871136	3.776738	3.373322	NaN	3.520364	4.279798	4.020584	2.868889	3.040363	4.227813	NaN	3.750912	3.483999	3.466737	3.29605	6.141785	5.705673	NaN	3.795378	3.806917
XM_135429.1	-0.329661	-0.865579	0.15581	0.109245	NaN	-0.636989	1.119325	1.407979	0.137059	-0.323652	NaN	0.966314	-2.05238	-1.861625	NaN	0.05597	-0.140939	0.002832	-0.238459	-0.293589	0.184121	-0.579108	-0.33415	-0.049464	0.610549	0.089583	-0.581731	-0.247023	-0.970807	-1.038202	0.298921	0.923113	NaN	0.677669	3.289226	2.722386	0.316273	-0.138822	0.452143	NaN	0.163824	0.632427	0.176458	-0.380699	2.781935	1.758111	NaN	-0.017565	0.101149
XM_136713.1	1.175172	1.202757	1.313534	0.984785	NaN	0.160021	0.454895	1.787273	NaN	-1.053456	NaN	1.317172	1.570278	1.96104	NaN	0.708339	1.174131	0.723274	0.766775	0.258565	1.756676	1.199585	1.248119	1.226564	1.201736	1.008864	1.088822	0.826389	0.759647	1.013881	1.382083	1.171275	NaN	1.055742	1.252662	1.142881	0.12438	-0.021091	1.244153	NaN	1.177923	1.044438	1.563319	1.503323	0.811091	0.902864	NaN	0.70846	1.303614
XM_123331.1	3.567849	3.350573	4.612795	4.077014	NaN	2.689805	2.303217	1.956957	2.909889	2.322287	NaN	4.390431	2.043395	2.014547	NaN	2.849803	3.08485	2.614405	2.613149	2.745649	3.729182	3.69531	4.081124	3.756352	4.429975	4.437478	2.681783	2.644374	3.362191	3.362976	4.070958	3.886919	NaN	3.833514	4.264185	4.008147	3.265558	3.345319	4.932467	NaN	3.367448	NaN	2.276339	2.33169	3.017835	2.721075	NaN	2.927397	3.228984
XM_153764.1	-0.205011	-0.421065	-0.032008	0.250736	NaN	0.052372	-0.400317	-0.122772	-0.425357	0.104154	NaN	0.757857	0.704112	0.427224	NaN	-0.776199	0.23237	-0.696866	-0.770448	-0.921177	-0.319835	-0.183941	-0.046251	-0.046981	-0.55286	0.584533	0.541018	0.049893	-0.008124	0.467608	-0.472026	-0.768794	NaN	0.437192	0.352072	-0.67175	0.211441	-0.20914	-0.396329	NaN	-0.406804	-0.088314	-0.278397	-0.486684	0.195318	-0.069648	NaN	-0.738506	-0.303699
XM_152237.1	0.459035	0.660509	0.362252	1.002227	NaN	-0.296525	0.479002	-1.037293	-0.026353	-0.141365	NaN	0.103618	1.33682	1.286299	NaN	-0.473362	-0.424661	-0.211142	-0.144227	-0.719978	0.89772	0.37257	0.886599	0.584881	0.282973	-0.160525	0.701905	0.630345	0.260294	0.619891	1.025161	-0.582228	NaN	0.051708	1.000486	0.816164	3.304599	NaN	-0.369104	NaN	0.386683	0.806539	0.477607	0.626143	0.16117	0.068663	NaN	-0.704703	0.461571
XM_148750.1	0.203226	0.023972	0.454072	0.31718	NaN	-0.415398	1.144119	1.151496	1.105712	0.375703	NaN	0.797592	2.639278	2.418012	NaN	-0.429781	-0.653404	-0.060476	0.021858	-0.4882	0.460411	-0.188611	1.149849	0.508203	-0.697013	NaN	2.279051	1.885227	1.921997	2.557786	1.159144	-0.135492	NaN	0.140052	1.239979	0.341068	5.141525	NaN	-0.155919	NaN	-0.060647	-0.061012	0.835501	0.187515	0.429193	1.288185	NaN	-0.538579	-0.17841
XM_163911.1	0.053654	0.503194	0.331732	-0.258841	NaN	-0.239452	1.387337	1.159767	-0.862647	-0.031855	NaN	-0.484807	0.527945	0.156568	NaN	-0.503491	-0.645066	-0.40479	-0.036679	0.115183	-0.082135	0.015109	0.012904	-0.104334	-0.550178	-0.376576	0.434062	0.031811	0.00519	0.507073	-0.22486	0.133686	NaN	0.212886	0.731403	-0.872683	-0.587795	-0.778673	-0.307334	NaN	-0.487055	-0.318888	-0.179962	-0.252933	-0.230664	0.636196	NaN	-0.755926	-0.333757
XM_147845.1	1.116223	1.015346	-0.092574	-0.030229	NaN	-0.257017	2.075263	1.386145	5.341694	4.915528	NaN	1.608132	-2.081753	-1.491053	NaN	3.778498	1.188025	0.938555	6.306972	6.185319	-0.566021	0.450707	2.149045	1.62561	2.469674	2.566164	-0.4743	-0.437739	-0.934866	-0.983042	0.859159	1.404552	NaN	1.344991	1.183623	-0.078213	4.586262	4.224135	1.617327	NaN	2.388829	1.90749	4.702478	4.740821	0.34961	1.286361	NaN	-0.593139	2.586419
XM_143341.1	2.305945	2.119818	0.267509	0.808683	NaN	-0.376539	-0.33641	0.003813	2.900895	2.432221	NaN	1.17301	-0.198136	0.185852	NaN	2.633957	-0.502651	-0.315923	3.248186	3.163527	-0.298049	NaN	0.559001	0.259864	2.52833	3.085096	0.217529	0.073945	0.894673	0.750631	2.35802	2.507807	NaN	0.74242	0.111926	-0.186767	3.015362	3.146215	-0.232269	NaN	0.390511	0.273018	3.308168	3.429734	-0.843172	0.572055	NaN	-0.554751	0.042451
XM_154191.1	0.943136	0.769167	1.473658	1.496707	NaN	0.475314	2.02631	1.68985	1.388904	1.837914	NaN	1.134075	0.768224	1.10772	NaN	1.604657	2.940633	2.659739	1.945694	1.235862	0.907486	1.343106	1.635355	1.313452	1.004132	1.454268	-0.131005	0.35589	-0.207882	-0.14131	0.873498	1.248632	NaN	1.102348	0.944486	1.208517	1.633614	1.4412	1.126781	NaN	1.091261	1.138978	0.678239	0.408144	1.017614	1.221383	NaN	1.027637	1.445969
XM_161489.1	0.299392	NaN	0.348203	1.314638	NaN	1.250898	1.307458	1.975889	0.564103	1.056082	NaN	0.486393	2.804791	2.403434	NaN	0.127991	0.60405	0.586368	-0.265601	-0.002462	1.140247	0.487847	0.28059	0.623549	0.773971	0.486742	1.028971	1.358261	1.350511	1.465902	0.689364	1.021184	NaN	0.311496	1.193206	1.839577	0.384194	0.009323	0.505025	NaN	0.69782	0.806738	0.362266	0.225445	0.466751	0.774331	NaN	0.496434	0.238387
XM_141633.1	0.156707	0.378862	0.130732	0.857338	NaN	-0.426517	0.908471	0.556654	0.290567	0.897991	NaN	-0.379229	2.089257	1.900114	NaN	-0.184361	-0.93722	-0.31402	0.387407	0.200611	0.557573	0.64228	-0.052044	0.264571	-0.341593	0.159199	0.786481	0.975425	0.774865	1.152145	-0.007665	1.275872	NaN	0.712418	-0.000202	-0.186955	0.107001	-0.121622	0.046653	NaN	-0.216295	NaN	0.431604	-0.172292	-0.202672	0.000056	NaN	-0.368164	-0.054669
XM_126746.1	0.834587	0.615935	0.782241	0.401674	NaN	2.275345	3.544833	2.98556	5.909762	5.483686	NaN	-0.643869	1.323877	1.186467	NaN	4.61523	0.613852	0.201461	5.136785	5.034366	0.064704	-0.269097	-0.120667	-0.019043	0.675623	0.562047	0.862135	1.044228	1.97127	2.104314	2.107761	2.120345	NaN	0.192332	0.965815	0.964041	3.585933	3.675633	2.595212	NaN	0.512011	1.090847	4.914911	5.135954	2.479919	2.134897	NaN	2.575866	1.536803
XM_122150.1	4.124751	3.769814	3.802593	3.358353	NaN	4.433817	4.966443	4.166873	4.366549	3.964527	NaN	2.790006	3.776963	3.670535	NaN	4.24775	3.960521	3.408287	4.316033	4.140195	4.23281	4.128586	5.665387	5.300881	4.990401	5.158466	3.876436	4.524655	4.829902	4.372323	5.073879	4.875186	NaN	5.354241	3.773995	3.542494	4.107382	4.054864	4.636599	NaN	3.923331	3.997133	4.032451	3.79103	3.865865	3.205426	NaN	4.134768	3.995131
XM_136120.1	0.118531	-0.404567	-0.38377	-0.637498	NaN	0.831275	0.523289	0.813092	-0.132717	0.02446	NaN	-0.735018	-2.087248	-1.315859	NaN	0.068309	0.56857	0.677098	0.233376	0.495347	-0.262175	-0.322255	1.247721	1.763784	1.171675	1.257446	-1.972774	-1.38596	NaN	-0.908816	0.410186	1.696166	NaN	0.9661	0.488134	0.529049	0.409257	1.180258	0.198985	NaN	0.785746	NaN	-0.132601	-0.427426	2.318223	0.602121	NaN	-0.068452	-0.375509
XM_123949.1	1.851948	1.803475	0.870585	0.013215	NaN	0.62408	1.886204	NaN	1.811714	0.296081	NaN	1.365651	2.4207	2.310659	NaN	1.537429	0.483439	0.685822	1.622737	1.474348	2.358264	1.923759	1.58292	1.419807	1.179282	1.503769	1.834489	1.448691	1.791568	2.254709	1.592845	1.639439	NaN	1.849891	1.807393	1.88185	1.867331	2.043423	1.298312	NaN	1.288413	1.394281	1.732125	1.678741	0.683517	0.40657	NaN	1.513383	0.245518
XM_147409.1	5.263245	4.959189	5.135063	4.426017	NaN	4.153627	4.993945	3.833161	6.443657	5.587253	NaN	4.393512	4.164263	3.873114	NaN	5.267758	4.386379	4.242221	5.855579	5.480366	6.306841	6.091866	6.783592	6.628935	5.638555	6.147086	6.464132	6.334289	5.735518	5.588065	6.998953	6.614437	NaN	7.35609	5.038756	4.506432	5.271493	5.609894	5.600022	NaN	5.133849	4.717732	5.559902	5.420736	6.2435	5.757977	NaN	4.903371	5.286441
XM_153940.1	0.302404	0.401307	0.021063	0.140289	NaN	2.265365	2.756303	1.626236	1.485702	1.600504	NaN	-0.015383	1.380449	1.518087	NaN	2.111436	1.162339	1.095313	1.885937	1.755507	0.424008	0.432422	2.049823	2.053493	1.532155	1.590388	0.493716	0.499379	0.390698	0.468006	0.589402	1.4566	NaN	1.485672	0.887694	0.673448	2.649005	2.166691	1.806343	NaN	1.851769	1.482976	0.710499	0.659341	0.753636	1.251236	NaN	2.198502	0.065498
XM_154510.1	0.216976	-0.587332	-0.006824	-0.525234	NaN	0.173526	0.936536	0.794269	0.368397	0.004388	NaN	-0.916778	0.896771	1.160009	NaN	0.111075	0.054418	-0.454377	0.078121	-0.344505	0.026156	-0.205207	0.597222	0.05563	0.266965	0.555924	0.321683	0.427092	0.872139	0.631199	0.179583	0.840202	NaN	0.584652	1.09401	0.007284	0.602814	0.028262	0.193737	NaN	-0.617551	-0.142856	0.23731	0.024162	0.253821	0.402966	NaN	-0.463385	-0.063999
XM_125591.1	0.288664	0.443021	0.360972	0.482097	NaN	-0.600947	-0.693419	0.149132	0.693795	0.632032	NaN	0.357471	-1.000985	0.014588	NaN	0.043568	0.368193	-0.017318	0.840102	0.60733	0.155993	0.574457	0.501408	0.827815	0.102959	0.349022	-0.134638	0.044972	-0.39142	-0.53923	0.377385	1.111333	NaN	0.616376	1.029984	0.222739	-0.196004	0.906326	-0.026062	NaN	0.48126	0.686417	0.820873	0.178988	1.051085	1.056642	NaN	0.382321	0.233916
XM_123587.1	4.729639	4.547953	6.768776	5.971974	NaN	2.588975	1.13785	1.70676	3.743911	3.15615	NaN	6.451698	3.793458	3.63757	NaN	3.069051	3.679455	3.696215	3.48267	3.435625	4.516893	4.528445	0.646162	0.75636	1.213401	1.509274	0.730325	0.936495	0.265873	-0.104193	1.93793	2.04074	NaN	1.306841	3.283181	3.268441	3.545531	3.77305	3.446115	NaN	6.140252	5.834695	3.274983	3.237444	5.265302	5.03744	NaN	2.448208	3.712278
XM_143817.1	-0.011305	-0.473237	0.193703	0.193063	NaN	-0.671725	-1.082376	-0.006345	0.258891	-0.441148	NaN	0.302408	-2.11839	-2.098496	NaN	0.498547	-0.667901	0.307833	0.887921	0.273462	-0.288327	0.435339	0.667633	0.238821	0.889683	0.330435	-1.584421	-0.716482	-1.342488	-1.828442	0.062783	0.751487	NaN	0.698452	0.0061	-0.357237	0.100283	-0.413405	0.373367	NaN	0.616734	0.695418	0.353002	-0.117321	-0.992314	0.029644	NaN	-0.100073	-0.002619
XM_122574.1	2.411277	2.434554	2.634723	2.388712	NaN	1.915114	2.464063	2.068493	3.294599	3.010807	NaN	2.565801	2.058655	1.83243	NaN	3.101471	1.929355	1.912802	2.77528	2.856053	2.51031	2.539065	2.317872	2.405025	2.704022	2.882868	1.858249	2.295754	2.791467	2.327903	3.228467	3.028036	NaN	2.555939	2.551826	2.497547	2.812777	3.079681	2.505718	NaN	2.498147	2.238557	3.074833	2.927205	2.475719	2.372439	NaN	1.821625	1.999793
XM_159621.1	0.794948	0.835191	0.586565	1.383644	NaN	-0.143917	1.249464	1.470354	0.995087	0.941967	NaN	1.303246	1.570591	1.344448	NaN	0.928654	0.194932	0.029395	0.937745	0.842094	0.695245	0.724921	0.916896	0.866968	0.775208	0.491098	-0.204007	0.537309	0.878142	-0.141615	1.124885	1.347697	NaN	0.340336	0.120624	1.22967	-0.151743	0.376638	0.895574	NaN	0.334567	0.498746	0.913243	0.897181	0.201603	1.007373	NaN	0.417506	0.396373
XM_163931.1	2.17058	2.19928	3.120359	2.444241	NaN	1.443654	1.204791	2.134107	1.733407	1.508765	NaN	1.58831	1.986168	2.347056	NaN	1.13575	2.5474	2.463796	0.696189	1.522708	4.968597	4.855015	1.196136	1.623102	1.23839	1.590541	2.048892	1.943226	1.810031	2.27266	2.247724	1.892151	NaN	1.406491	1.26785	2.16959	1.423233	1.322979	0.576528	NaN	1.550057	1.888077	1.894211	2.00315	1.759364	1.892952	NaN	0.967041	2.172786
XM_144864.1	-0.120511	-0.20668	-0.360149	0.05604	NaN	-0.032607	1.160546	0.522512	-0.061631	0.495323	NaN	0.537594	-2.011057	-2.00721	NaN	-0.331031	-0.346588	-0.075075	-0.223564	-0.152837	-0.424435	-0.82527	0.618579	0.236581	0.335219	-0.021485	-0.817235	-0.681298	-0.850804	-0.942225	0.380812	0.968358	NaN	0.830604	0.1005	0.261567	-0.677498	-0.503937	0.197324	NaN	0.322731	-0.045851	0.169437	-0.02243	-0.353784	0.171302	NaN	-0.248851	-0.465232
XM_156067.1	0.820783	1.045681	0.57451	1.011681	NaN	0.2663	3.071443	2.114411	2.07923	1.51923	NaN	1.240825	1.990269	2.549294	NaN	-0.001728	1.059326	0.489346	0.465423	1.042628	1.355519	1.000696	1.665721	1.229788	1.045967	1.300866	1.09092	1.238574	0.685202	1.232387	1.639806	1.210862	NaN	0.850616	1.162848	1.733895	0.795929	1.24678	0.767031	NaN	1.247822	0.875888	1.031091	0.707764	0.313937	0.412446	NaN	0.723703	0.32204
XM_125928.1	0.228794	-0.18473	0.440026	0.440036	NaN	0.755999	2.488209	NaN	2.149884	0.856431	NaN	1.34725	-0.141291	-1.20427	NaN	0.881015	0.392279	0.468534	1.226345	1.302245	0.210953	-0.089273	0.519559	0.659572	0.671379	0.510122	NaN	0.095913	0.231312	NaN	0.633083	1.506158	NaN	1.191817	0.318158	0.399787	0.516469	0.901805	0.771185	NaN	0.292604	-0.235893	0.780536	0.32016	-0.292661	0.197628	NaN	0.433236	-0.12522
XM_138809.1	3.164352	3.120952	4.029025	3.060391	NaN	3.27437	3.284473	1.759379	2.568262	2.466172	NaN	1.955249	2.825616	2.404606	NaN	2.466022	3.546585	3.70719	3.005667	2.680372	3.48939	3.168012	2.788075	2.819942	2.873157	2.791119	3.312607	3.321341	3.381548	3.072174	3.35708	2.764333	NaN	2.116876	2.873947	3.25212	3.129939	3.201803	3.519862	NaN	2.413764	2.582033	3.553697	3.341851	2.801539	1.857749	NaN	3.186221	3.145045
XM_143152.1	2.332828	2.103466	0.904823	-0.281279	NaN	0.969554	2.394864	1.372051	4.569743	4.178259	NaN	0.541323	2.048182	1.365619	NaN	4.342692	1.926632	1.486569	4.824429	4.703535	0.778812	0.104416	1.570875	1.740267	1.999971	1.618961	1.819545	0.952178	1.553994	1.961808	1.374635	1.366387	NaN	1.464689	0.633314	0.665425	3.317015	3.492823	0.903506	NaN	1.875672	1.61634	4.614861	4.534237	1.598737	1.514876	NaN	0.732377	1.322288
XM_161471.1	2.560793	2.514535	2.438402	1.739048	NaN	1.61927	1.545202	-0.294133	2.14189	1.691264	NaN	1.513693	2.438915	2.58465	NaN	2.846903	2.907459	2.577847	2.704461	2.888516	2.271595	1.788193	2.297583	2.174986	1.741342	1.344647	1.717947	1.930416	2.1531	1.893363	2.299337	1.240596	NaN	1.210947	1.647731	2.456477	2.759862	2.639713	2.574792	NaN	2.295899	2.504654	3.132724	3.017034	1.62466	1.702789	NaN	2.574897	2.500603
XM_145314.1	1.468801	1.44823	1.101012	1.617712	NaN	0.75342	0.342546	1.748524	1.244515	0.529613	NaN	1.829769	1.220391	1.516798	NaN	0.911251	1.25806	1.398494	1.18776	0.784547	0.93308	1.327945	1.384764	1.347982	1.205669	0.870618	0.845152	0.969089	1.148802	1.163296	1.036894	1.01229	NaN	1.194634	1.25416	1.422008	1.234119	1.027292	0.896977	NaN	0.893941	1.359441	1.42235	1.474044	0.168258	1.058272	NaN	0.981774	1.091153
XM_131091.1	3.971003	4.012521	3.714458	3.434472	NaN	3.518197	4.012645	3.252262	4.406358	4.026859	NaN	3.176667	3.518453	3.44238	NaN	3.575695	3.187965	3.268566	3.622751	3.527159	4.438601	4.416533	3.669887	3.775906	3.05625	3.664021	3.370817	3.441053	3.696344	3.563577	4.268209	3.881665	NaN	3.959283	3.534282	3.66262	2.907301	3.689453	3.702936	NaN	3.888623	4.030576	3.848918	4.051538	3.722603	3.344686	NaN	3.345656	3.141828
XM_134858.1	2.325497	2.160616	2.146786	1.379373	NaN	1.797369	2.606411	2.145756	1.958692	1.163148	NaN	2.134744	2.776688	2.745178	NaN	0.946765	2.475127	2.458843	1.417139	1.193572	2.5693	2.783524	1.442439	1.851994	2.028521	1.889963	2.632897	2.45205	2.813774	2.717412	2.442676	2.443226	NaN	2.713111	2.86544	2.426995	2.579007	3.184725	2.757613	NaN	2.737378	2.490471	1.571093	1.543634	3.073752	2.519518	NaN	2.490377	2.335763
XM_149515.1	0.470163	0.893609	0.278491	1.274143	NaN	-0.611197	0.929468	0.650206	2.79717	2.159287	NaN	-0.811744	1.754625	1.507014	NaN	1.476399	0.562125	-0.210743	3.238726	2.935561	0.304194	0.762962	0.636899	0.1947	-0.058241	0.256125	1.235556	1.081639	1.097201	1.669536	0.487852	0.716339	NaN	0.716083	0.213992	0.058066	1.533844	1.087275	1.252609	NaN	0.258403	0.90442	1.851447	1.865257	0.531175	0.438921	NaN	1.443215	0.304731
XM_139931.1	2.41654	2.724878	2.253845	2.131045	NaN	2.182179	2.624856	1.9391	2.197733	3.045029	NaN	1.737571	2.102055	2.434942	NaN	3.653877	1.593262	1.303456	3.298216	3.003375	2.377721	1.95948	2.089397	1.718343	1.777846	1.715283	1.233502	1.211622	1.479194	1.54509	NaN	0.881376	NaN	1.882033	1.675013	2.645266	2.346965	1.764745	2.52122	NaN	2.42894	2.091098	2.636363	2.141404	1.393071	0.980896	NaN	2.804229	2.161723
XM_127426.1	3.586746	3.695118	3.870254	3.460699	NaN	4.462046	3.968592	3.688221	3.413234	3.32506	NaN	3.449529	1.927863	2.76563	NaN	3.125781	5.002507	4.547473	3.783736	4.106636	3.679728	3.962337	3.26148	3.122095	2.461977	2.734212	3.08618	3.07963	3.17446	2.74826	3.55825	3.808465	NaN	3.380051	3.014471	3.285559	4.204397	4.20339	4.296581	NaN	3.788351	3.575055	3.162022	3.195831	4.252169	4.346205	NaN	4.666561	4.542702
XM_126979.1	3.38837	3.211218	2.901536	2.161719	NaN	4.121074	4.243523	3.930865	2.702717	2.658998	NaN	2.291787	2.243395	2.882472	NaN	2.452474	4.192518	3.136711	2.809571	2.833132	2.877269	2.916598	4.986269	4.367568	4.363234	4.101509	3.622078	3.392563	2.750021	2.747201	4.072101	4.226877	NaN	4.679504	3.75471	3.267913	3.261277	3.14092	3.31989	NaN	2.676302	2.816313	2.638006	2.122966	3.696531	3.120853	NaN	3.864681	3.203154
XM_128324.1	3.609762	3.374407	4.318581	3.382879	NaN	2.582633	1.601831	0.442274	3.863593	3.675192	NaN	2.487247	2.156377	2.112296	NaN	2.488414	3.949852	2.989218	4.240386	4.196259	5.192683	5.14687	2.134248	1.810892	2.764319	2.82869	5.118948	4.645507	2.82856	3.063151	2.408852	2.060047	NaN	1.424348	4.776214	4.449446	3.042288	3.189388	4.075493	NaN	2.845474	2.549385	2.458118	2.12419	2.285445	1.65722	NaN	3.488146	3.670648
XM_137707.1	1.060775	1.131693	0.992694	0.955452	NaN	0.876349	0.987884	1.765752	0.730838	0.839948	NaN	0.097868	-0.121849	0.517713	NaN	2.003525	1.247055	1.283619	1.876821	1.212969	0.90693	0.213908	0.882071	1.00448	2.311268	NaN	0.344502	0.464621	0.60926	0.405634	1.060762	1.117671	NaN	0.826577	1.254736	0.997077	1.224415	0.923373	2.14558	NaN	0.569485	0.666323	1.112083	0.969521	1.219078	1.003529	NaN	1.577495	1.049234
XM_138184.1	4.636158	4.347661	4.35368	3.334185	NaN	5.172217	3.887856	3.539168	4.544514	4.241411	NaN	4.022006	3.368571	2.948472	NaN	5.326698	4.695509	4.280371	5.507442	5.195992	3.680554	3.860334	5.132888	4.901888	3.932815	4.495753	4.661578	4.589587	4.224896	3.888038	3.644025	3.417131	NaN	4.118151	4.3031	4.03346	5.058472	5.424647	4.996682	NaN	4.111679	4.205582	4.591418	4.396571	3.84567	3.482382	NaN	5.641803	3.600393
XM_153368.1	1.40945	1.582584	1.318245	0.740635	NaN	1.269905	1.904294	2.062867	0.947938	1.757523	NaN	-0.481685	2.120745	2.02459	NaN	1.889398	1.630777	1.77667	1.934227	1.966421	1.37647	1.162574	1.48354	1.545177	2.357857	NaN	0.621576	1.292116	1.508187	0.658808	1.279535	1.013705	NaN	0.378465	1.394569	1.931533	2.069061	1.75949	1.145913	NaN	1.259443	1.519634	1.866821	1.539628	1.205441	1.16358	NaN	1.502918	1.474522
XM_128871.1	-0.378467	-0.113855	-0.163119	0.081136	NaN	-0.225639	1.560079	NaN	0.406429	1.00298	NaN	0.345185	0.20254	0.983677	NaN	0.144105	0.516843	0.226777	-0.052184	0.169743	-0.263384	-0.48033	-0.041861	0.452564	1.325185	0.596328	-0.094011	0.014145	-0.129485	-0.08165	0.076794	0.604062	NaN	0.784518	1.561834	1.254053	-0.559926	0.204062	-0.372767	NaN	0.716602	0.650436	-0.168408	-0.417394	0.190644	0.023549	NaN	0.06529	-0.000159
XM_145383.1	1.662101	1.663249	1.375194	1.105841	NaN	1.40755	1.596929	2.04766	1.473428	1.639975	NaN	1.779897	0.265509	1.290828	NaN	1.906789	2.032425	1.796811	1.533298	1.630094	1.412031	1.680413	2.289857	2.042853	1.999461	1.269726	1.292357	1.376303	0.754742	1.508962	1.706783	1.641966	NaN	1.914279	0.517032	1.642923	1.739653	2.079692	1.019862	NaN	1.44122	1.570453	1.271509	1.491316	1.86556	1.232401	NaN	1.4961	1.575981
XM_135894.1	3.874514	3.630729	3.668227	2.980381	NaN	3.619139	3.933988	3.150222	3.859176	3.289268	NaN	2.385079	3.157749	3.284488	NaN	3.099723	4.099941	3.934943	3.460149	3.710371	4.522449	4.919563	4.217708	3.644513	4.110184	3.885367	2.622861	2.30118	4.180813	4.21166	3.753654	3.803341	NaN	3.154063	3.908904	4.025306	3.326175	3.269258	3.255526	NaN	3.64162	3.581372	3.668884	3.468361	3.006752	2.921663	NaN	3.470702	4.317952
XM_145329.1	1.932386	1.63278	1.729226	1.326566	NaN	0.160691	-1.050315	-0.329637	1.960371	1.901107	NaN	0.927475	-1.871765	-1.46501	NaN	2.796892	-0.487018	0.25894	1.566424	1.396524	1.026342	1.443306	2.171089	1.814123	2.344338	2.398596	0.815798	2.022896	-0.419825	-0.765331	0.876181	1.478782	NaN	0.7633	1.543426	1.515568	1.068303	0.719847	1.579057	NaN	0.694552	0.628112	1.699767	1.918924	-0.443811	0.137483	NaN	1.409614	2.741154
XM_145287.1	5.047645	4.704758	4.56951	4.357987	NaN	5.385859	3.946473	NaN	4.167473	4.224302	NaN	4.115561	2.492533	NaN	NaN	3.446152	6.867524	6.302229	3.104007	4.229989	4.917834	5.674536	6.788855	6.634605	6.202546	6.39777	5.911951	5.571844	5.923209	5.507084	5.523723	5.956705	NaN	5.908711	4.337667	5.065086	5.10921	5.520454	4.013096	NaN	4.681653	4.460663	3.273101	3.593818	4.724859	NaN	NaN	5.172383	5.060379
XM_159088.1	0.360257	0.643465	0.618318	0.492498	NaN	0.198957	0.683853	1.068638	0.609259	1.093189	NaN	0.636198	1.832034	1.885614	NaN	0.641541	1.210821	-0.292126	1.094674	0.940688	0.308325	0.552282	0.863684	0.876988	1.182223	0.743879	1.659087	1.993195	2.365928	1.852256	0.706438	1.038642	NaN	0.780911	0.6142	0.333632	0.748812	0.811825	0.057805	NaN	0.130476	0.593422	0.792661	1.315725	-0.078871	1.106571	NaN	0.19201	0.182262
XM_153180.1	0.419245	0.469584	0.498307	-0.210684	NaN	-0.270468	-0.304105	-0.845039	0.962768	0.468376	NaN	0.709994	0.873538	1.067199	NaN	1.185512	-0.218853	0.697131	1.103116	0.972208	0.465345	0.618622	1.071401	0.512621	-0.188737	-0.08037	0.459702	0.764428	1.234415	0.503942	0.350086	0.937922	NaN	0.812008	0.846478	0.367042	-0.077566	0.326233	0.643231	NaN	0.044094	0.152909	0.877817	0.725065	0.290149	0.383607	NaN	0.651302	0.335168
XM_124426.1	4.543021	4.409903	5.247671	4.754107	NaN	4.258914	4.206436	3.884268	3.659041	3.293921	NaN	4.876059	3.682647	3.546512	NaN	3.491544	4.826054	4.517113	3.455342	3.61727	4.74049	4.737238	2.589197	2.52979	3.228349	3.075103	1.356782	1.857765	2.991823	2.704631	3.576725	3.490176	NaN	2.634413	4.701267	4.514371	4.777471	4.600437	4.947417	NaN	5.039345	5.113081	2.994141	2.979396	5.954441	5.637476	NaN	4.135013	3.953712
XM_145879.1	0.926322	0.471905	0.959736	1.144411	NaN	0.861145	0.92221	-0.10275	0.287004	0.598803	NaN	0.79824	0.752934	1.636938	NaN	-0.606486	-0.481104	0.922638	0.740174	0.752593	0.010417	-0.635371	0.074961	0.105748	0.212709	-0.376348	-0.104061	-0.336545	0.218006	-0.392744	0.027821	0.965548	NaN	0.536348	0.590729	-0.091033	1.325112	0.115432	-0.035408	NaN	0.457756	0.945595	0.455973	0.719907	0.073524	-0.152951	NaN	0.184713	1.19059
XM_164792.1	0.252001	0.460806	0.601195	0.175272	NaN	1.345391	1.387353	1.638756	0.423725	1.327584	NaN	1.186059	-0.73393	0.265486	NaN	1.83433	0.097404	0.112091	1.556909	1.260253	0.251167	-0.553013	0.967689	0.691827	1.408463	0.53163	0.291752	0.609095	0.33293	0.165108	0.678803	1.191689	NaN	0.626564	1.115653	0.010084	0.955515	1.286619	1.158698	NaN	1.278901	1.210738	0.657789	0.878756	-0.194583	1.07103	NaN	1.316154	0.141132
XM_126824.1	5.815829	5.486544	5.619648	4.809544	NaN	4.062689	4.456287	2.99356	5.852718	5.047552	NaN	5.391162	4.094676	3.797169	NaN	4.847707	5.496862	5.523927	5.630666	5.339656	5.0434	4.907285	5.648564	5.198163	5.439957	4.925574	4.011829	4.439474	3.804395	3.732357	5.551768	5.280239	NaN	5.314551	5.414196	5.114512	5.42713	5.182392	4.655298	NaN	5.831348	5.775223	5.76266	5.348204	7.711303	7.174433	NaN	4.282649	5.367449
XM_126279.1	0.226208	-0.030309	0.311692	-0.230327	NaN	-0.566437	0.704344	0.389806	1.311955	0.193871	NaN	0.695756	-0.418373	0.30772	NaN	0.341505	1.01417	0.802277	0.636112	0.821339	-0.028718	-0.718484	1.680775	1.698961	1.13518	1.409104	1.300307	1.758266	0.183729	1.011425	0.953703	2.238721	NaN	2.232905	1.706521	0.285822	0.733855	0.56382	0.728419	NaN	0.140382	0.388864	0.397105	0.414919	0.924147	1.044196	NaN	0.563929	0.683679
XM_138991.1	-0.259863	-0.668541	-0.276948	-0.387991	NaN	0.576534	1.102886	1.205619	-0.46003	-0.479575	NaN	-0.21047	-0.770907	-0.765653	NaN	-0.376018	1.126014	-0.023688	0.027621	0.159545	-0.292045	-0.835005	-0.027978	0.297264	0.443378	0.445314	-0.786678	-0.154872	-0.820916	-0.795641	-0.056979	NaN	NaN	0.940667	0.445555	-0.913011	4.152844	3.814647	0.417423	NaN	NaN	-0.742563	-0.344332	-0.424017	0.43365	0.825594	NaN	-0.067778	-0.242878
XM_142013.1	1.129768	1.19945	0.954293	0.65953	NaN	0.996441	1.610772	1.551605	2.612355	1.076039	NaN	1.687565	1.239257	1.567097	NaN	2.380045	1.787919	0.995394	2.200708	2.19631	1.18246	-0.033637	1.267124	1.497814	1.593242	1.380655	1.356298	1.09162	0.717711	1.328226	1.59451	1.811225	NaN	1.52265	0.932087	1.439973	2.792295	2.629951	1.224924	NaN	NaN	0.872531	2.485096	2.388821	1.026577	1.740861	NaN	1.109414	1.281053
XM_163063.1	0.291526	-0.501867	0.150433	-0.190145	NaN	0.410384	1.438463	0.574492	0.078807	0.400167	NaN	0.957124	0.715234	1.579106	NaN	-0.180173	0.662143	0.021572	0.330769	0.379814	0.154465	-0.404549	0.449186	0.481579	0.617819	0.458622	0.26082	-0.142762	0.123342	0.422986	0.266535	1.423172	NaN	0.615529	0.326306	-0.416315	0.083914	0.541769	0.693156	NaN	0.110321	-0.295294	0.10372	0.501203	-0.121156	0.233084	NaN	0.781669	0.44066
XM_156943.1	1.944912	1.635003	1.582693	1.530864	NaN	1.725135	1.663198	2.312243	1.610225	0.97172	NaN	1.92531	1.376602	1.895415	NaN	1.510581	2.387905	2.073048	1.49971	1.515202	2.312669	1.95713	2.178871	2.626023	2.239518	2.239832	1.517799	0.956459	1.501741	1.615193	2.370975	2.243442	NaN	1.902037	1.956097	2.246071	2.156042	1.703274	1.394675	NaN	1.336983	1.152471	1.426747	1.420621	1.954113	1.66839	NaN	1.819535	1.68082
XM_144600.1	0.772841	0.779121	2.219258	1.856333	NaN	1.50577	1.108593	2.008543	0.885964	-0.956725	NaN	1.650246	1.469015	1.425849	NaN	-0.430817	5.054434	5.381824	0.279649	0.601865	1.48944	1.553875	0.929559	0.835593	1.437449	1.029058	1.094207	0.919468	0.988676	1.705479	0.507047	1.62527	NaN	1.007384	1.995365	1.825712	1.256242	0.38871	2.079571	NaN	1.044103	1.38333	3.61514	2.728704	1.484014	1.189156	NaN	1.169378	5.654641
XM_165198.1	1.645926	1.477795	2.220448	1.605579	NaN	2.813717	2.424006	1.477387	2.858629	2.065215	NaN	2.461334	0.769406	1.074439	NaN	3.708338	2.688702	2.8507	3.386408	3.136453	1.228424	0.819981	2.512541	2.708599	2.197817	2.400738	1.846258	1.696405	1.817905	1.90748	1.385384	1.735594	NaN	2.041045	1.784214	1.646834	3.29981	3.134501	2.418672	NaN	2.454048	2.506186	2.298357	1.822651	2.497272	2.582403	NaN	3.08204	1.816076
XM_143998.1	2.075601	1.549016	2.011355	1.409299	NaN	1.10429	1.599437	NaN	0.188479	-0.709857	NaN	1.339282	0.859529	0.606375	NaN	-0.947356	0.788739	0.413163	1.084942	1.089467	0.835543	1.040431	0.867241	1.173923	2.060523	2.467966	0.680086	1.438667	1.174522	1.246402	2.199397	2.245663	NaN	4.176131	2.117428	1.83957	1.411744	0.728028	0.505197	NaN	1.558817	1.540032	0.646859	0.188871	0.93485	0.829419	NaN	0.092256	1.479162
XM_136028.1	7.330806	6.772726	8.142263	6.931813	NaN	6.062677	6.911164	5.975926	8.135266	7.827946	NaN	7.520041	6.268112	5.972046	NaN	7.250688	7.884281	7.404367	8.195012	7.969607	7.246908	7.058551	7.976082	8.097502	7.656324	7.704872	7.83156	7.254255	6.592988	6.588845	7.460044	7.363165	NaN	8.120894	6.659507	5.976706	7.906958	7.762204	7.29532	NaN	NaN	6.878073	7.661468	7.251838	7.950214	7.463291	NaN	7.133663	7.928558
XM_146061.1	0.720688	0.630319	0.860675	0.115647	NaN	1.572986	1.092275	-0.135907	1.120124	1.036005	NaN	1.511725	1.217259	0.039302	NaN	-0.18751	0.284342	0.856355	1.142779	0.320055	0.941996	0.923435	0.540017	0.589413	0.588763	1.022578	0.768959	NaN	1.729618	0.822737	0.768444	0.669028	NaN	1.22498	0.943545	0.723314	0.550244	0.908406	0.884562	NaN	0.441645	0.665321	0.618906	1.080694	1.491037	0.750378	NaN	0.08918	0.462346
XM_158674.1	1.099347	1.257129	1.390292	1.413227	NaN	0.715366	0.718597	0.882027	0.150675	0.75735	NaN	1.110454	0.150853	-0.075935	NaN	0.604714	0.426589	1.410034	1.370547	1.174983	0.994816	1.163479	0.717222	0.845139	0.577457	0.502934	0.428208	0.923756	0.918521	0.441145	1.416324	1.040159	NaN	1.170055	1.349725	1.459838	1.106047	0.832597	1.160953	NaN	1.07063	1.222684	1.169813	1.300827	0.300577	1.07678	NaN	0.419143	1.184458
XM_137042.1	0.822474	1.453848	1.106568	0.196582	NaN	0.7882	0.674475	1.072437	0.675642	0.663268	NaN	0.958446	2.202919	2.128641	NaN	0.600155	0.6809	1.497297	1.207978	0.227504	1.547732	1.390233	0.530615	0.691307	1.403638	0.653395	1.915594	1.674671	1.75386	1.863012	0.952314	0.494669	NaN	0.739978	0.767848	1.215835	1.018357	0.795172	0.676373	NaN	1.309038	1.341767	0.880773	1.17118	0.861437	0.651375	NaN	0.23478	0.721605
XM_138658.1	5.003206	4.843451	4.313902	4.050367	NaN	4.548179	2.745646	3.201699	4.547168	4.507507	NaN	3.498689	3.039364	3.454202	NaN	4.54253	5.464293	5.168246	4.7672	4.933159	4.130731	4.328095	5.086655	5.327266	4.760543	5.250559	4.37885	4.689907	4.414693	3.575903	4.500769	4.856803	NaN	4.022082	3.792118	4.398294	4.736372	4.810617	3.238978	NaN	4.102576	3.949966	4.437516	4.684276	4.100305	4.387891	NaN	4.075095	4.58227
XM_153005.1	0.313177	0.334916	0.117483	0.175732	NaN	0.402098	0.568458	1.488985	0.480568	-0.180633	NaN	1.282974	-0.210789	-0.882404	NaN	-0.112476	0.981705	0.305509	0.128501	0.4389	0.306977	-0.10154	0.245253	0.427439	0.536583	0.361584	0.70791	0.736617	0.557418	0.531879	0.091433	-0.359873	NaN	0.423753	-0.250025	-0.266419	0.355594	0.714852	0.172359	NaN	0.242991	0.640949	0.558958	0.753207	0.79129	0.659161	NaN	0.016255	-0.196279
XM_154190.1	-0.114818	-0.108129	-0.17621	-0.844058	NaN	-0.007264	1.053025	1.504162	0.075837	-1.050664	NaN	0.98352	-1.575646	-1.593936	NaN	-0.032005	0.353725	-0.10495	0.328706	0.358749	-0.435288	-0.676384	-0.106472	0.336484	-0.01543	0.474403	-0.585541	-0.343342	-0.567976	-0.533696	-0.095374	-0.749129	NaN	0.214581	0.310564	-0.612804	-0.685477	-0.604342	0.318159	NaN	-0.149327	0.501039	-0.36195	-0.348077	0.752737	0.203902	NaN	0.33569	-0.149751
XM_122163.1	6.016252	5.65008	6.567085	5.912172	NaN	5.617134	5.965476	5.413311	6.311418	6.549945	NaN	6.131729	3.972219	3.68527	NaN	6.269996	7.617064	6.611012	6.88537	6.40487	5.66623	5.617989	6.197298	6.115509	5.955057	5.801278	5.576972	4.849257	5.09765	5.331298	5.924621	5.795366	NaN	5.985662	5.43406	5.010965	5.984604	5.832696	6.75429	NaN	6.444997	5.929228	5.672606	5.294587	6.516885	6.309179	NaN	5.987266	6.952544
XM_143741.1	2.656491	2.656396	2.900836	2.499585	NaN	1.441413	0.399321	0.449791	1.726971	1.031239	NaN	1.762842	2.445147	2.483129	NaN	2.553869	1.483508	1.750655	1.988781	1.82532	2.595834	2.617678	1.02752	1.32813	1.444212	1.009345	2.078336	1.507031	1.851648	2.333976	NaN	0.426993	NaN	0.240508	1.425821	2.697522	1.365179	1.673891	3.055302	NaN	2.335385	2.421541	2.821827	2.711586	1.333835	1.392507	NaN	2.748536	2.148394
XM_123711.1	2.131724	1.85761	2.229274	1.997499	NaN	2.566548	2.682722	2.140969	2.897808	2.969309	NaN	1.761515	1.173722	1.67929	NaN	2.682889	2.319196	2.402513	2.665708	3.001465	2.509801	2.795167	3.264021	3.499188	3.197784	3.424908	2.843321	2.654277	2.40576	2.057435	3.744033	3.873303	NaN	3.692482	2.600212	2.113092	1.34449	1.875921	3.170147	NaN	2.183848	1.959763	2.487988	2.190113	2.407766	2.441051	NaN	2.403706	2.378417
XM_147099.1	0.957405	1.506034	1.444733	1.437732	NaN	0.910837	1.857133	0.792213	1.777758	0.48478	NaN	0.742091	3.061248	2.724031	NaN	0.708738	0.335399	0.211602	1.097046	0.125571	1.622383	0.659107	0.606563	0.217341	1.018826	0.700312	2.426973	2.613773	2.499623	2.553175	0.43409	-0.277954	NaN	-0.685414	1.016827	0.266039	0.721956	-0.049406	1.279938	NaN	0.04101	NaN	1.284171	1.176362	1.442477	1.232831	NaN	1.184785	0.934818
XM_135919.1	8.179828	7.511123	8.036409	7.245423	NaN	7.75013	7.85318	7.038027	7.369616	6.8276	NaN	7.33183	6.863595	6.665179	NaN	6.011645	8.967171	8.104567	7.302928	7.284885	8.075349	7.697494	8.797423	8.47093	8.755762	8.341678	7.97054	7.504095	7.958221	7.318443	8.184189	7.898024	NaN	8.285898	8.402548	6.761058	7.89383	7.823895	8.150977	NaN	7.571618	7.199567	6.783779	6.247371	8.486637	8.057226	NaN	7.611652	8.212484
XM_155986.1	1.780245	1.720923	0.705619	1.051163	NaN	1.17123	1.844308	1.91233	0.95003	1.582535	NaN	2.065552	2.050816	1.592372	NaN	1.356358	1.890427	1.229729	1.777123	1.42064	0.984391	0.103814	1.792405	1.978504	1.825627	1.627603	1.101286	1.385893	1.684163	1.251434	0.559275	0.901158	NaN	1.536942	2.144049	1.1516	1.399444	0.917229	1.870231	NaN	0.30302	0.734682	1.200233	1.048219	1.816236	1.207163	NaN	2.271197	1.033449
XM_137839.1	-0.113944	0.60907	0.269224	-0.629412	NaN	0.306192	0.465375	-0.868461	0.353929	0.172678	NaN	0.899163	1.167603	1.295758	NaN	0.041883	1.582102	0.50486	0.682185	-0.077082	0.247844	-1.101473	0.201098	-0.035477	0.239079	0.483228	0.735956	1.380198	1.376857	0.365032	0.31614	-0.350392	NaN	-0.459211	0.91384	0.15359	-0.057358	0.378352	0.821404	NaN	-0.355492	0.006241	0.228754	-0.443649	0.25809	-0.222481	NaN	0.609765	0.124787
XM_122021.1	4.724509	4.347078	4.373205	3.856559	NaN	3.762323	4.279522	3.52637	3.959409	3.814899	NaN	3.411857	3.296046	3.998817	NaN	3.549678	4.664452	4.536346	3.396344	3.355768	4.901244	4.732226	5.032268	5.220218	5.513508	4.739055	4.217554	4.222829	4.548874	4.446076	5.102089	5.089172	NaN	4.923348	4.356015	4.319588	3.647916	4.047066	4.038087	NaN	3.989629	3.885916	4.05582	3.938459	3.530388	3.143635	NaN	3.367186	5.026766
XM_163459.1	2.305661	2.080766	2.64696	1.779163	NaN	1.147337	1.781064	1.490022	1.859874	0.829908	NaN	0.128837	2.477185	2.537943	NaN	0.964946	1.959736	1.550326	1.544822	1.130935	4.055419	4.117786	1.622499	1.567914	1.62127	1.328582	2.031702	1.788181	2.075562	2.428176	2.683021	1.312203	NaN	0.879711	2.006734	2.912652	1.290925	1.608575	1.964915	NaN	1.633896	1.820139	2.426601	2.191456	1.585915	0.870218	NaN	1.75265	1.820535
XM_136274.1	1.370415	1.378285	1.343125	0.306941	NaN	2.61628	2.453536	2.020617	1.717756	1.291196	NaN	2.009493	1.261238	1.783806	NaN	1.250686	4.964314	4.352747	1.58375	1.772971	1.83052	1.560367	4.741311	4.682183	4.644864	4.638063	3.776335	3.445633	3.601425	3.761905	3.461753	4.27014	NaN	3.660961	3.113732	2.617782	3.342457	3.562865	2.215049	NaN	2.529161	2.113712	0.846564	0.879021	3.473947	3.446512	NaN	2.747837	2.460931
XM_123803.1	-0.284772	-0.778021	-0.377992	-0.646394	NaN	-0.12635	1.075766	NaN	-0.146178	-0.708791	NaN	-1.101594	0.129201	0.121379	NaN	-0.678987	-0.185964	0.20787	0.802844	-0.258965	-0.186428	-1.172659	-0.688866	-0.1474	0.02487	-0.437206	-0.406611	-0.251977	-0.418496	-0.653741	-0.097617	-0.216672	NaN	-0.843435	0.503156	-0.509333	-0.477314	-0.66105	-0.056628	NaN	-0.421036	-0.117547	-0.052894	-0.634985	-0.345682	-0.531817	NaN	-0.116722	-0.068466
XM_134325.1	2.322461	1.871869	1.281817	-0.058578	NaN	0.599669	0.376295	-0.890639	0.869683	0.335324	NaN	-0.713829	1.826549	1.679683	NaN	0.340463	1.236647	1.050226	1.277959	1.649272	1.112338	0.376872	0.581549	1.300443	1.74399	NaN	0.872445	0.294643	0.248701	0.576847	0.874025	-0.351178	NaN	-0.272666	1.266478	1.502247	1.190685	1.123631	0.879669	NaN	1.219047	1.093285	1.740472	1.188374	0.659606	0.268488	NaN	1.099741	1.13855
XM_123069.1	3.927333	3.621321	3.939074	3.228429	NaN	3.068287	3.048385	2.532812	4.410939	3.769812	NaN	3.738751	0.569899	2.163273	NaN	4.23244	4.527931	3.636918	4.302326	4.173127	3.306978	3.425025	4.250237	4.204072	4.252372	4.252241	3.049587	2.854378	2.933723	2.756707	3.346486	3.469043	NaN	3.6186	3.253311	3.098432	4.008272	3.941973	3.915178	NaN	4.46011	4.166512	3.98895	3.607039	3.93999	3.389802	NaN	3.425336	3.715108
XM_130685.1	7.115284	6.817845	7.79681	7.19262	NaN	5.060732	4.830348	3.720019	6.242079	5.437448	NaN	6.520319	8.295586	7.615823	NaN	5.197163	5.911263	5.900275	6.006496	5.743252	7.362632	7.299233	5.536099	5.793636	6.250771	NaN	5.893889	5.406191	7.510449	7.640144	6.853686	6.252534	NaN	5.628539	7.010615	6.92519	6.75083	7.188125	10.20239	NaN	6.758832	6.206973	6.47962	6.597172	5.810146	5.439107	NaN	9.574449	5.692662
XM_136634.1	2.265963	2.376106	3.84926	3.441734	NaN	2.064897	1.538391	1.611916	1.477589	1.81387	NaN	3.151991	1.680466	1.90674	NaN	1.310104	2.544395	2.324303	1.162295	0.676471	1.527918	1.942062	0.620159	1.108842	1.070714	1.043122	1.965513	1.542685	2.275401	2.491395	0.704109	0.269089	NaN	1.363872	2.806716	2.869906	1.667896	2.069057	3.44917	NaN	1.443692	1.408797	0.167666	0.456983	2.23543	2.24134	NaN	2.425674	1.939281
XM_159059.1	-0.018584	0.317697	0.528388	1.275069	NaN	0.620234	1.081685	0.962512	-0.474115	-0.052472	NaN	-0.206371	2.485705	2.376457	NaN	0.089299	0.690486	0.289091	0.647749	0.204945	0.770935	0.443832	0.435381	0.657318	0.000507	0.544655	1.177568	0.982415	1.320976	1.632958	0.410027	-0.290024	NaN	0.477178	0.38654	0.364071	0.937558	0.294107	2.475065	NaN	0.219881	0.24424	0.307948	0.655062	0.75183	1.087422	NaN	1.609052	0.126981
XM_149267.1	-0.119719	0.265983	0.025419	0.56643	NaN	0.237924	1.480815	1.010472	0.818011	0.523142	NaN	0.385892	0.608959	1.343809	NaN	0.112979	0.452815	0.869833	0.071084	0.241777	0.238108	-0.039095	2.211054	2.199973	0.675425	0.450535	2.379138	2.775577	0.48616	0.538965	0.860969	0.960371	NaN	3.505551	1.618181	0.147977	0.820889	0.061499	1.944353	NaN	0.549283	0.633538	0.432885	0.343408	-0.197831	1.087216	NaN	0.730543	0.190796
XM_158188.1	2.286837	2.422739	2.441704	1.796108	NaN	2.068304	1.774902	2.360454	2.183234	2.224696	NaN	1.214466	1.796367	2.586816	NaN	2.564598	3.196108	2.828882	2.253561	2.47972	2.428738	2.036938	2.136355	2.073842	1.597522	1.715614	1.569102	1.887687	1.670046	1.877354	2.44409	1.652972	NaN	1.493384	1.704909	2.76243	2.105516	2.479524	2.602673	NaN	1.940561	1.876311	2.534834	2.374275	2.178394	1.967041	NaN	2.919807	2.627684
XM_136109.1	6.584818	6.127951	7.153459	6.221801	NaN	5.687237	6.649376	5.50352	7.338437	7.371528	NaN	6.834487	5.816764	5.868508	NaN	6.763426	7.615395	6.909724	7.623838	7.731846	6.64713	6.546994	7.830599	7.748577	7.593	7.296893	7.215148	7.290144	6.49156	6.026171	6.588317	6.873483	NaN	7.68281	5.99224	5.261647	7.494886	7.451322	6.799208	NaN	NaN	6.264509	6.683644	6.207521	8.02145	7.781058	NaN	6.845859	6.942964
[truncated: 40,857 more rows]
[truncated: 63 more columns]
