# Supplementary material for: The functional landscape of mouse gene expression
Source: J Biol. 2004 Dec 6;3(5):21. doi: 10.1186/jbiol16 (PMC549719; doi:10.1186/jbiol16)
Supplement: Additional data file 19 — Data: 41,699 probes - replicates combined, arcsinh intensities [file jbiol16-s19.zip › expression_41699_unnormalized.txt]

	Adrenal	Aorta	Bladder	Bone Marrow	Brain	Brown fat	Calvaria	Cerebellum	Colon	Cortex	Digit	E10.5 Head	E14.5 Head	ES	Embryo	Embryo 12.5	Embryo 9.5	Epididymus	Eye	Femur	Heart	Hindbrain	Kidney	Knee	Large intestine	Liver	Lung	Lymph node	Mammary gland	Mandible	Midbrain	Olfactory bulb	Ovary	Pancreas	Placenta 12.5	Placenta 9.5	Prostate	Salivary	Skeletal Muscle	Skin	Small intestine	Snout	Spinal cord	Spleen	Stomach	Striatum	Teeth	Testis	Thymus
XM_121978.1	0.149213	0.258981	-1.401840	-1.428175	0.854896	0.921452	-0.226055	-0.069934	-0.804397	0.685403	2.617983	0.000000	0.880008	-1.972498	-1.552841	0.767840	0.684456	-0.359827	0.636906	-1.734665	2.603088	0.593423	-1.058909	-1.788997	-1.684387	-2.079593	1.259020	0.453438	-2.652062	0.436805	0.823676	0.489552	-0.641072	-2.012032	-0.938792	0.700494	-2.316437	-1.636247	2.715945	2.229752	-1.582174	1.746862	-0.693195	-0.819896	-0.007521	0.703662	-0.627349	-1.213974	-0.560671
XM_121979.1	0.132283	0.405865	0.090641	-0.586810	-0.016613	0.187012	-0.633936	-0.353692	-0.095534	0.361049	-0.122458	0.255629	-0.093399	0.044874	-0.543017	0.540281	0.604062	0.181384	0.000000	0.666025	-0.182479	0.261272	-0.376659	0.601510	0.434410	0.220164	-0.202615	-0.355318	0.303450	-0.490158	0.340684	-0.856407	-0.185468	-0.822173	0.158725	0.567894	-0.191110	-0.448005	0.643577	-0.270761	-0.267430	-0.216677	-0.335200	-0.649014	-0.285079	0.269764	-0.195459	2.705263	0.307690
XM_121980.1	0.668892	2.151354	-0.810231	-1.101901	0.634639	2.158330	-0.468730	0.000000	1.191672	0.330353	-0.085678	0.001074	-0.094826	-0.862005	-1.183008	0.000586	-0.339985	0.166411	0.113077	-0.532250	1.674653	0.665795	1.613819	-0.933951	0.830969	-0.578570	-0.524280	-0.265031	-0.047495	-0.122450	-0.148980	-0.361176	-0.102608	-0.918402	-0.031300	-0.144859	-0.124277	0.257701	1.325739	0.331038	0.890639	0.222132	-0.012926	-1.182732	0.568377	0.383994	-0.229636	-0.742015	0.136009
XM_121981.1	-0.541357	-0.718734	-0.266649	1.015465	0.945372	0.347409	-0.359969	-0.374838	0.337100	0.555648	-0.301410	3.310994	1.794718	0.449489	0.672045	2.067432	3.022852	-0.410226	-0.534780	0.583178	-0.194112	-0.294775	-0.512010	-0.192780	-0.160773	-0.046254	0.291852	0.941947	-0.066066	-0.830523	0.085221	-0.265421	0.790071	-0.779572	-0.187070	0.550367	-0.421362	0.148481	0.187724	0.236120	1.512940	0.226736	-0.962330	0.893707	1.302652	-0.328680	-0.401181	-0.105677	1.584510
XM_121982.1	0.293886	0.268445	-0.217649	-0.589519	0.520390	-0.244427	-1.030894	-0.323978	1.125649	0.689166	-0.132581	1.474661	1.040554	0.711994	-0.117355	0.205365	1.012576	-0.795137	0.463678	-0.190654	0.314838	0.132975	1.278921	-0.106295	0.629774	0.000000	-0.417032	-0.289369	0.577791	-0.928687	-0.072647	-0.356555	-0.181652	-0.741232	0.365028	1.200984	-0.372251	-0.167486	0.279737	0.925714	0.130308	-0.346316	-0.030383	0.043632	0.204628	0.345128	-0.097236	-1.636771	0.112170
XM_121983.1	-0.255513	0.768273	-0.291874	0.385012	-3.795833	-0.511327	0.420861	-2.485754	0.844800	-1.460335	0.428459	-0.737918	0.144743	-1.491430	-0.597916	0.573902	-0.961545	0.184274	0.013814	1.176339	-1.123892	-1.849123	-0.156955	1.185290	1.117918	1.628344	0.196200	0.113181	1.227883	0.182762	-1.982150	-1.882389	-0.224505	-0.719735	1.099881	0.844380	0.492970	-0.633322	-0.987195	0.908762	0.364796	0.000000	-3.002847	1.313210	0.690465	-1.535899	-0.947784	-3.310292	-0.633520
XM_121984.1	0.070304	0.439632	-0.072285	-1.380691	-0.303374	0.000000	-0.689688	-0.750604	-0.390103	-0.600658	0.367014	0.190173	-0.002898	0.528028	0.089659	1.086374	0.454244	0.349135	-0.679846	0.468122	-0.392589	0.076168	-0.447530	-0.379548	0.784939	0.201010	-0.196922	0.195798	0.864226	-0.582409	-0.283418	-0.880398	-0.653928	-0.554800	0.552250	0.512267	0.619006	-0.645202	0.259003	-0.768861	-0.396610	0.268327	-0.883599	-0.303306	-0.292255	0.170716	0.069904	1.041738	-0.520097
XM_121985.1	-0.827138	1.317072	0.193738	-3.049838	-2.669126	-1.427210	-3.094703	-2.311733	1.746264	-2.129461	4.141977	-1.185300	0.000000	-1.151464	-0.186867	-0.867160	-1.013508	0.722193	2.154486	-1.810192	1.398241	-2.283090	0.100179	-2.818478	1.665661	0.990438	-0.925504	0.097212	1.583446	0.596039	-3.740299	-2.239446	-1.327621	-0.425786	0.964117	0.181356	1.272023	1.386436	-1.880662	3.260652	1.820003	3.818563	-3.461470	-3.424517	2.548753	-2.192804	2.280843	-3.144633	-0.809296
XM_121986.1	0.041961	0.497021	-1.358439	-0.461543	-0.687189	0.532803	-1.516120	-0.391808	0.741414	-0.214094	0.058083	1.209592	0.646880	0.373242	0.023003	0.937031	1.377776	-0.631595	-0.647839	0.515416	-0.022636	-0.367853	0.591790	-0.003720	0.580232	0.869449	-0.878017	-0.300428	0.347397	-1.175672	-1.036970	-1.199994	-0.081291	-1.180186	-0.057933	1.271502	-0.161442	0.222986	-0.363491	0.363063	1.326336	-0.373662	-0.426029	0.215368	0.929759	-0.572800	-0.567155	-1.241459	0.073988
XM_121987.1	0.088773	-0.039035	-0.146997	0.740708	-1.063098	-0.018669	-2.263531	-0.772819	1.371190	-0.755349	0.685809	1.015279	1.060084	0.232315	-0.263191	0.439365	0.902426	-0.323913	0.174019	0.849903	-0.323146	-1.229456	0.483192	0.391871	0.905717	0.000000	-0.083844	0.092021	-0.209616	-2.468243	-1.360379	-1.863100	-0.287065	-1.084509	0.501855	0.588202	-0.237222	0.697751	0.040287	1.190223	0.576634	0.303247	-2.080637	0.480897	0.594502	-1.272231	-0.244928	0.176323	0.543425
XM_121988.1	0.231692	0.176722	-2.103993	-1.864721	-0.884264	-0.295336	-1.162111	-0.668322	2.005064	-0.163451	1.331486	-1.415010	-0.876296	0.079338	-2.132897	-1.318067	-1.596798	0.835859	0.748797	-0.729645	-0.352073	-0.535628	-0.132964	-0.840011	1.369624	-0.776402	1.200955	0.041416	-0.689044	-0.084153	0.651686	-1.655574	0.706016	0.248899	1.238888	2.366327	1.085089	1.193004	0.606747	1.628012	3.113307	1.190186	0.162165	-0.181798	1.692899	-0.835926	1.456491	-2.330813	-1.243330
XM_121989.1	-0.172366	0.114545	-1.830873	-1.225979	-1.079052	-1.183764	-0.457745	0.760527	0.656035	-0.122444	-0.092974	0.421290	0.280116	-0.424112	-0.520334	0.247959	0.490002	-0.451979	0.345594	0.583536	0.245649	0.132236	-0.900707	0.798970	0.551446	0.135541	-0.011985	-0.532928	1.699372	-0.203713	0.000000	-0.235339	0.758673	-0.864755	2.520163	1.598058	1.424420	-0.605209	0.656271	0.099093	0.553303	0.464249	-1.062727	-0.584794	-0.085207	-0.367417	0.610899	-1.311550	-1.015722
XM_121990.1	0.440725	0.682289	0.626986	0.000000	-0.786392	0.147699	-0.456115	-1.191874	2.308022	-1.128582	0.299686	-0.494117	0.062338	-2.545670	-0.546978	-0.927808	-1.196650	0.284701	0.142368	1.222092	0.311263	-1.144445	0.207907	0.908640	2.099244	-0.060274	1.269789	0.611205	0.744040	-0.757178	-1.361044	-1.444333	0.105015	-0.704876	-0.421211	-0.222759	-0.018287	0.144337	0.143343	2.285024	1.897543	0.393483	-1.009534	1.161531	1.435592	-1.500812	0.654056	-0.971345	1.518175
XM_121991.1	0.084264	0.685853	-0.070800	-0.917550	0.540408	-0.198838	-0.894165	0.771686	0.660881	2.094443	0.404950	-0.466992	0.361799	-1.610259	-0.422545	-1.076247	-1.829779	0.442045	0.501779	-0.194342	0.316741	0.717496	-1.633836	-0.480427	-0.102047	-1.305440	0.316981	0.410391	-0.276834	-0.198368	1.240593	0.908774	-0.406972	-1.731803	0.148161	-0.679352	-0.262696	-0.037942	1.128706	1.253283	-0.204928	0.000000	-0.704249	0.239052	-1.291343	0.922749	-0.533840	-1.946204	0.678651
XM_121992.1	0.573855	0.565649	-1.010045	-1.006788	-0.322012	0.000000	0.064495	0.283659	-0.757079	0.644175	0.247760	-0.790678	-0.593415	-0.341824	-0.395728	0.087552	-0.991732	0.775670	1.193162	-0.454048	-0.139871	1.203944	-0.784439	-0.424705	0.130106	0.248310	-0.012580	-0.662749	-0.125508	0.753398	1.118317	-0.219398	0.312734	-0.656865	0.066828	-0.538948	0.030718	-0.085522	0.722973	-0.111062	-0.390282	0.310854	0.734315	-1.301144	-0.091614	1.181427	0.448970	-1.112064	-0.135096
XM_121993.1	-0.136682	0.330328	-1.271969	-3.546296	-0.517815	-1.100779	-0.610060	-0.534980	0.009249	0.068076	-0.758513	2.581730	2.790749	-0.506752	1.336492	2.361999	1.845166	0.467240	0.597902	0.000000	-0.389052	0.210409	-1.110120	0.350106	-0.126536	-0.939207	-0.067424	-1.296365	-1.052108	0.298576	0.341949	-0.487928	0.443622	-0.819657	2.481244	1.720629	-0.161833	-0.800733	-0.454944	-0.148674	-0.838322	0.604302	0.039570	-1.532390	1.149946	0.094656	1.238244	-2.181847	-1.088340
XM_121994.1	0.315991	-0.145636	-1.367584	-0.974509	0.066227	-0.352930	-1.350874	0.362435	-0.101914	0.902262	-0.180806	0.113972	0.254751	-1.707488	-0.441477	0.677389	0.128671	0.162670	0.074541	0.114476	0.587028	0.755538	-0.127130	-0.376686	0.129273	0.247636	0.261579	-0.258447	-0.525349	-0.716981	0.528932	-0.534452	-0.498480	-1.467595	-0.322854	0.222465	-0.234209	-0.539117	1.349886	-0.344338	0.032500	-0.604459	0.650191	0.131817	-0.258982	0.571782	0.000000	-0.037054	-0.550254
XM_121995.1	0.412270	0.613929	-0.269993	-0.377936	0.093503	0.195244	-0.131352	-0.256411	0.566930	0.557575	-0.092887	-1.466287	-0.740571	-0.737728	-0.496117	-0.980340	-1.287087	1.072442	1.078669	-0.211882	1.037928	-0.209824	0.068915	0.626185	0.692526	0.250164	0.536640	0.489378	-0.036256	-0.097942	0.112597	-2.268484	0.556572	-0.744975	-0.507615	-1.713739	0.155277	1.053382	-0.116235	0.000000	-0.246633	-0.153972	-0.501803	0.522734	0.905612	0.227011	0.335900	-0.985666	-0.622610
XM_121996.1	-0.154371	0.920483	0.282671	0.639014	-0.410660	-0.384144	-0.258481	-0.658778	0.285123	-0.617732	0.599746	0.789823	0.629285	-0.585355	-0.601764	0.266008	0.398758	0.159279	-0.339196	1.515180	0.444988	-0.488819	-1.112110	1.305024	1.064303	-0.257553	1.249862	1.067738	-0.446923	-0.449961	-1.004550	-0.288555	-0.297489	-0.964647	0.507949	0.933808	0.000000	-0.604008	0.112040	0.328923	1.719720	0.485856	-0.954112	1.418729	-0.748672	-0.671524	-0.150864	-1.410564	1.091953
XM_121997.1	-0.019194	-0.244812	-0.028568	1.174261	0.205082	-0.635348	-0.967661	-0.166859	-0.025261	0.555607	0.396328	0.759157	0.667503	0.000000	-0.551042	0.268045	0.706383	-0.508180	-0.082979	0.428923	0.174198	0.014892	0.536154	0.162573	0.150462	-0.130734	-0.412887	-0.369598	0.491290	-1.055314	-0.324035	-0.856220	-0.294089	-1.581942	0.696226	0.697423	-0.080979	0.505993	0.652466	0.427350	0.476917	0.240347	-0.411347	-0.816386	-0.706279	-0.337589	-0.526545	0.798051	0.190520
XM_121998.1	0.332866	0.324714	0.001024	-0.723397	-1.419818	-0.572776	-0.629603	-1.357265	1.279533	-1.934144	1.075705	-0.180346	-0.471378	-0.298707	-0.469805	-0.980592	-0.505165	0.884762	0.253441	-0.241913	-0.132259	-1.092630	-1.113035	-0.308300	1.299645	-0.265781	0.920708	0.495911	1.315846	-0.655477	-1.478418	0.675648	0.539760	0.000000	0.714196	0.151146	2.188026	1.454427	0.168059	1.619542	1.026827	0.506416	-0.708305	0.481927	0.911125	-1.346415	-0.334348	-1.387349	-0.439250
XM_121999.1	0.325714	-0.089549	0.014464	0.517351	0.534968	0.145666	-1.177284	0.790055	-0.980699	1.118400	-0.002499	0.194200	0.716937	0.655759	-1.063693	0.217491	0.593096	-0.091137	0.298864	1.350719	0.814557	0.033937	0.000000	1.087600	0.314175	-0.377891	-0.045145	0.518507	0.245552	-1.675611	0.370182	-0.162814	0.239494	-1.911817	0.090146	0.627497	-0.090435	-0.006145	-0.410233	-0.983386	-3.424288	-0.080978	0.116339	-0.444148	-1.069016	0.140083	-0.449768	-0.562371	-0.630674
XM_122000.1	0.724401	1.248011	-0.234441	-1.190209	-1.269285	0.342959	-0.706056	-0.573852	0.368507	-0.386304	-0.236572	-0.136774	-0.448798	-0.615487	-0.873069	0.072126	0.027501	1.022645	0.341884	-0.587716	0.761162	0.297302	0.584657	-0.096829	0.763408	0.198777	-0.159322	-0.173852	0.115664	-0.096804	0.203690	-1.129408	0.000000	-0.764359	0.110281	-0.159464	0.157186	0.148657	0.317991	-0.310617	0.313792	-0.296379	-0.342789	-0.551014	0.291476	-0.149207	-0.179819	-0.910503	-0.589625
XM_122001.1	-0.159111	-0.445658	-0.370470	0.947587	3.192140	-1.487169	-0.837332	2.370968	0.189219	4.546167	-0.022076	2.569188	2.435184	2.061195	1.720515	1.990608	2.058571	-0.232155	1.695253	0.408058	-0.375043	2.101527	-0.889096	-0.784114	0.000000	-0.313034	-0.186159	0.247429	-0.805568	-0.337628	3.532951	2.109128	1.503051	-1.121679	0.765644	0.145913	-0.469699	-1.137654	-0.499638	-0.280343	-0.044499	-0.237161	2.026109	-0.206430	-0.448598	3.244789	0.194777	0.999178	-1.380083
XM_122002.1	0.210629	-0.086672	-0.637160	-0.393667	-0.334431	0.581702	-1.195729	-0.990861	0.530552	0.027640	-0.365759	1.224329	0.670228	-0.659768	-0.068660	1.055136	0.957108	0.078736	-0.021788	-0.449151	0.980411	-0.198265	0.543758	1.199367	0.223074	-0.671904	-0.547105	-0.674355	-0.442403	-0.472160	0.745044	1.029787	0.335752	-0.261621	-0.003682	0.306020	0.140118	-0.268247	1.171227	-0.151969	0.038359	0.742010	-0.282027	-0.815424	-0.793470	0.000000	0.521733	-0.850542	-0.822155
XM_122004.1	0.241642	-0.270755	0.129315	-0.544484	-0.038915	-1.424660	-0.289479	0.659602	0.102323	0.192948	-0.092677	-0.540034	-0.422942	0.832227	-0.047746	0.476476	-0.984218	0.411830	0.398083	1.323391	1.024155	0.351721	-0.676775	0.744579	-0.026267	1.691597	1.020845	0.225222	0.227142	0.510220	0.380990	-0.601839	-0.154790	-0.651515	-0.244024	-0.059986	-0.244868	-0.688049	1.346614	-0.460414	-0.270320	0.481263	0.411801	-0.405648	-0.305852	-0.071346	1.201230	-0.106986	-0.882302
XM_122005.1	2.013571	0.274952	-0.792127	0.416911	0.901913	0.989247	-1.608938	-2.157600	0.537088	-0.092846	-1.198608	0.163622	0.731915	-1.255772	-0.976217	-0.082820	0.694073	0.447230	0.000000	-1.741781	-0.805864	-1.623420	1.688594	-0.272559	-0.900502	1.274728	0.343385	0.819004	-1.002943	-2.132521	-0.927080	2.378841	2.609331	-0.485076	2.271930	1.647490	0.292948	0.532770	-0.464558	0.586063	2.536098	-1.854412	0.127655	0.065371	0.760428	-1.297551	-0.414286	1.828852	-0.808363
XM_122006.1	0.002676	-0.200273	-0.282306	-0.211534	-0.114920	-0.553749	-0.612524	-0.474095	0.769465	-0.529606	1.213892	1.886832	1.800150	0.763968	0.773886	1.768490	2.125742	0.640433	-0.224673	0.242391	-0.555832	-0.296544	0.398750	-0.031130	1.008270	-0.331063	-0.177775	-0.240446	0.777190	-0.696274	-0.837751	0.351060	-0.202408	-1.497815	1.252517	1.115878	0.304137	-0.763679	0.213789	0.582072	0.635258	1.015227	-1.653036	-0.309336	0.253885	-0.190725	0.518503	-1.462520	0.299366
XM_122007.1	0.460082	2.936181	-0.641289	-2.489896	-1.342270	-1.638096	-0.420437	-1.430504	0.361491	-0.302191	1.500809	-0.336334	0.016877	0.000000	-0.690525	0.070144	-0.799678	0.602252	1.505321	1.392018	1.681569	-1.030634	-0.020234	0.962118	0.352141	-1.564731	1.296715	-1.388614	1.574091	0.015148	-1.560205	-0.887388	-0.236441	-0.890698	1.789115	1.098002	0.827121	0.602753	-0.519082	2.371880	-1.723784	1.190731	-1.740863	0.358268	-0.240278	-0.961640	0.335069	-0.361147	-2.160868
XM_122008.1	0.076401	0.265514	0.192267	0.135902	-0.132639	-0.855436	-0.412633	-0.851745	-0.034714	-0.055049	0.581406	0.047923	0.513314	0.024545	0.323284	1.035267	0.668136	-0.089444	-1.156220	0.585661	-0.200046	-0.091718	0.768620	-0.121656	0.497626	-0.167021	-0.079455	0.000000	1.012187	-0.885514	-0.700641	-1.152148	0.139373	-0.766503	0.600873	0.381122	0.161584	-0.526031	0.114720	-0.593439	0.089764	0.464866	-0.602656	-0.341778	-0.566358	0.041069	0.201181	-0.275621	0.797460
XM_122009.1	-1.305077	0.095558	0.845172	-0.611495	-0.252050	-0.259366	0.275754	-0.497122	1.296489	-0.524260	0.641036	-1.225536	-0.289991	-1.716213	-0.642676	-0.363590	-1.121779	2.831534	-0.692947	1.476621	0.118143	-0.016244	1.559565	1.391398	0.896735	1.497235	0.215105	0.825947	-0.010103	0.534505	-0.831507	-0.862658	0.768311	-0.016108	-0.117688	-0.427647	0.064327	0.658944	-0.021517	1.363796	0.007473	0.573828	0.000000	0.460219	0.318834	-0.226982	2.299538	-0.623868	-0.627644
XM_122010.1	0.038350	0.151951	-0.968211	-0.241754	-0.755374	-0.399323	-0.921455	-0.080185	0.123965	-0.133751	0.564851	1.801848	1.885959	0.058894	0.363154	1.706753	1.013353	0.377102	-0.467384	0.333585	0.000000	-0.207887	-0.142669	-0.042292	0.402096	-0.490862	0.234491	-0.261485	0.437640	-0.542180	-0.430471	-1.130402	0.110071	-0.988119	0.116768	-0.103411	-0.011755	-0.273390	0.445098	-0.372680	0.689106	-0.087684	-0.925818	0.295442	-0.013402	-0.389855	0.436034	-0.444527	0.399326
XM_122011.1	-0.319860	0.061816	-0.433819	-0.815001	0.705986	0.366289	-0.670105	0.004646	0.380160	0.900381	-0.277067	1.163571	0.677655	0.499991	-0.417648	0.020695	1.243459	-0.732422	0.694849	0.056734	-0.383363	-0.133140	1.299616	0.110069	-0.002328	-0.605050	-1.354004	-0.615909	0.000000	-0.503052	-0.140081	-0.120871	-0.536280	-2.916486	-0.015566	0.528393	-1.140501	0.492319	1.451342	1.149375	0.394153	-0.066369	0.004132	-1.618226	-0.248711	-0.047259	-1.104080	-1.471210	0.145200
XM_122012.1	-0.383017	-0.149943	-0.406453	-0.659238	0.913421	0.259975	-0.753818	0.077028	0.339068	1.010101	-0.269535	1.167984	0.683532	0.658218	-0.296863	0.000000	1.307174	-0.736165	0.676295	0.275549	-0.364438	-0.267538	1.277337	0.082873	0.056587	-0.688802	-1.443696	-0.396780	0.038687	-0.616845	0.063496	-0.074199	-0.857010	-4.203866	-0.048730	0.688792	-1.202138	0.440566	1.647672	1.096907	0.220086	-0.336097	0.015228	-1.399653	-0.316221	-0.025373	-1.099983	-1.272079	-0.269322
XM_122013.1	-0.602812	3.348024	0.243525	0.132906	0.739194	3.010486	-0.906228	-1.769620	2.580069	0.029330	-0.654909	0.380551	-0.676512	-1.885310	0.000000	1.426584	1.280901	-0.086125	1.005306	-1.247503	6.472497	-1.260186	0.377789	-0.345763	2.569929	-1.509927	1.855361	-0.124406	-1.177082	-1.001890	-0.035718	1.391928	0.160817	-0.056508	-1.731247	-0.287279	-0.702017	-0.341366	0.906807	-0.394495	1.379027	-0.257352	-1.470699	-0.244183	3.058525	-0.945894	-1.374931	1.250154	0.168335
XM_122014.1	0.287657	0.368980	-0.533628	-1.894054	1.567155	-0.612014	-0.741219	2.614351	-0.144166	2.716405	-0.143146	3.422957	4.539133	-0.248862	3.000946	3.951900	2.160845	0.584657	-1.034813	0.958587	-0.141293	2.716669	-0.033652	-0.258561	0.530596	1.632434	-0.189565	-1.456060	-0.432871	-0.508798	1.835530	3.646590	-0.788363	0.000000	0.366850	-0.148719	0.614070	0.285610	-0.594606	-1.899185	-1.125392	0.282627	1.008537	-0.472313	-0.239498	2.772133	0.971038	-0.948273	-1.047288
XM_122015.1	0.246244	0.324158	-1.723804	-1.133976	0.693110	-0.183448	-1.518213	1.069052	0.446374	1.672192	-0.255662	-0.248187	0.504054	-1.837219	-0.620797	-0.089824	-0.806592	-0.257223	0.483345	0.000000	0.703692	0.979706	-0.128038	-0.382597	0.163479	0.701862	0.450770	-0.958846	0.607089	-0.810848	0.851766	-0.027382	-0.227453	-0.946867	0.124300	-0.068346	-0.228567	0.335538	0.603347	0.067411	0.006587	-0.169732	0.261936	-0.655744	-0.136283	1.258223	0.322382	-1.409085	-0.873407
XM_122016.1	-0.644687	-0.562730	0.346331	-0.110414	0.478974	0.587990	0.274511	-1.104410	0.057188	0.035261	-0.198340	0.711683	1.044251	-0.193767	-0.054846	0.632827	0.637180	1.850582	0.370425	-0.250964	-0.055591	-0.903888	1.093939	0.127851	-0.623444	0.220945	0.387737	0.743885	-0.608223	-0.357800	0.035671	0.178634	-0.501607	-0.765517	-0.513187	0.757175	-0.197052	-0.656516	0.232214	0.418419	-0.755240	0.000000	-0.030082	0.690812	0.656286	-0.503168	-0.315194	0.621305	-0.356064
XM_122017.1	-0.154361	-0.116773	0.429159	0.809354	-0.037520	-0.678121	-0.425306	-0.697340	0.775417	-0.014518	0.540059	1.197031	1.115986	0.282243	0.452897	1.006529	1.148962	-0.156451	-0.093365	1.117513	-0.374907	-1.038668	0.068307	0.971277	0.553286	-0.562381	-0.272395	0.675419	0.350909	-0.601330	-0.960461	-1.241813	-0.239572	-0.578359	0.169985	1.126377	0.027686	-0.523753	0.000000	0.692089	0.097458	0.439486	-1.385670	0.093517	0.438948	-0.595628	-0.093527	-0.722292	0.325081
XM_122018.1	0.260294	-0.420869	0.513062	-0.185273	1.193531	-0.775459	-0.180560	2.232709	-0.125150	1.133643	-0.400218	-0.055195	-0.444761	-1.027531	-0.567039	-0.226097	-0.965927	0.368137	0.655728	0.334028	0.317970	2.058580	-1.265311	0.538996	0.206510	0.683755	1.460556	1.111349	-0.016337	-0.232844	1.061040	0.325186	-0.422647	-1.112627	1.057681	-0.750874	-0.504825	-0.909554	0.062508	2.121511	0.000000	-0.137387	0.906649	1.707249	0.093483	1.070524	-0.138678	0.746685	-0.160676
XM_122019.1	0.461817	1.098407	-0.453286	0.592665	0.154973	0.883074	-0.749146	-0.338308	-0.270820	0.268938	-0.085416	-0.218546	-0.126337	0.169013	-0.439578	0.406976	0.378625	0.391166	0.034201	0.570647	0.698093	-0.247119	1.792709	0.000000	0.136900	-0.107263	-0.190696	-0.340565	1.984197	-0.959188	-0.616304	-0.813702	-0.214576	-1.637040	0.935854	1.476440	-0.269404	0.354323	0.299484	0.165204	1.089333	0.111395	-0.784655	-0.538530	-0.648922	-0.196535	-0.446822	2.218494	-0.453787
XM_122021.1	0.517958	0.097046	-0.602291	-0.114890	-0.130682	-0.605979	-0.370404	-0.468158	0.582563	-0.641780	0.798899	1.108407	1.108446	0.202356	0.479639	1.077795	0.905512	0.319966	-0.170345	0.020251	-0.080063	-0.020696	-0.680824	-0.650650	0.863701	0.077426	0.655664	-0.266010	0.301162	-0.785377	-1.137967	-0.073728	-0.013995	-0.662508	0.624763	-0.034618	0.587489	-1.027216	0.017054	0.478822	-0.911339	0.404404	-1.415108	0.298075	-0.569111	0.262593	-0.063044	0.214439	0.614275
XM_122022.1	-0.121074	0.839346	-1.141901	-1.087349	-0.624051	0.684274	-1.092553	0.213224	0.659709	0.442929	0.330695	-0.055530	0.000000	-0.661317	-1.031256	0.093617	-0.202550	0.372777	-0.043430	-0.133065	0.878355	0.117752	1.627654	-0.710854	0.795335	0.964725	-0.794096	-0.782887	-0.001443	-0.652356	-0.026669	-0.682627	-1.009685	-0.977181	0.348788	0.776077	-0.113706	0.389885	1.064242	-0.087004	1.502005	0.503290	0.024187	-0.771128	0.596312	0.140092	-0.110678	0.051388	-0.893824
XM_122023.1	0.125156	0.197175	-1.119743	-0.677227	-1.104271	-0.510411	-1.548607	-0.501963	0.671214	-0.121623	0.419139	0.342984	0.315181	-0.490792	-0.595807	-0.008977	0.153805	0.067379	0.048120	-0.251491	0.115865	-0.603858	0.043502	0.005355	0.365972	-0.741274	0.249182	-0.676480	1.104711	-1.090421	-0.875140	-1.825752	-0.188764	-1.178066	0.994444	1.036872	0.016969	0.455843	-0.080174	0.523187	0.858046	-0.008194	-1.079751	0.013918	0.619708	-1.042978	-0.413950	1.172120	-0.490513
XM_122024.1	0.408149	1.799288	-1.344368	-1.360030	-0.861195	1.483170	-2.263299	-0.565275	1.263470	0.199773	0.307607	1.067265	0.559919	0.301656	-0.147006	0.916460	1.308477	-0.342345	-0.027006	-0.641725	-0.357983	0.056457	-0.850642	0.261023	1.557966	1.081585	-1.173423	-0.739516	0.000000	-1.767431	-0.881844	-0.557025	-0.862176	-1.467871	0.222959	0.871423	0.752171	0.343176	0.008577	0.381495	2.082276	0.169308	-1.267485	-0.539834	1.236051	-0.519733	-0.256160	-1.416358	-0.954454
XM_122025.1	0.000000	0.393319	0.335497	-0.931660	-1.652611	-0.819226	-0.299196	-1.657451	0.202349	-0.921701	-0.374741	0.102659	0.233002	-1.556264	-0.580426	0.792043	0.536663	0.524441	0.046219	0.926459	0.620461	-0.952760	-1.024559	1.203632	0.310876	-1.094697	0.368413	0.327721	-0.013510	0.265434	-1.056704	-1.651624	0.048786	-1.395572	0.801620	0.670819	-0.350319	-0.529506	-0.083691	-0.274390	-0.478633	-0.363923	-1.198669	0.033702	0.045005	-1.406823	0.233682	-1.488269	-0.033458
XM_122026.1	0.040263	0.006918	-0.877363	-0.574764	-1.063341	0.008570	-1.202001	-0.412126	0.190714	-0.210304	0.398726	0.136077	0.158652	-0.624930	-0.776923	0.556731	0.204934	0.859868	-0.915082	0.240875	-0.548644	-1.080203	-0.061911	-0.002001	0.128722	0.519767	0.340641	0.196585	0.617460	-0.913333	-1.090777	-1.732725	-0.246018	-0.831838	0.206996	0.983505	0.194764	0.464434	0.159585	-0.115652	0.807744	-0.395989	-0.606488	0.414901	0.378091	-1.010690	0.159787	-0.946030	-0.256421
XM_122027.1	-0.189834	0.534994	0.070607	-0.027811	-0.293612	0.041784	-0.702162	0.157328	-0.299636	0.558606	-0.170586	-0.635540	-0.475171	0.510951	0.587704	0.006466	-0.529976	0.593115	0.423628	0.309181	0.782973	-0.048643	-0.224893	0.222235	-0.407653	0.709771	0.581499	0.146262	0.194010	-0.413823	0.289929	-0.545265	-0.524171	-0.685815	0.236475	0.506085	-0.418023	-0.088353	0.659331	0.469016	-0.577531	0.356807	-0.135839	-0.432993	-0.539576	-0.268240	0.066388	-0.192763	-1.546648
XM_122028.1	0.148662	0.217626	0.765909	-0.550294	-0.193552	-1.043444	0.009413	0.687595	-0.222466	0.594186	0.315095	-0.353790	-0.304245	-0.391056	-0.400441	-1.536715	-1.386996	-0.188882	-0.016735	0.398845	0.000000	0.417694	-0.859284	0.976541	-0.333890	0.078771	-0.035186	-0.780714	-1.003497	0.067503	-0.226172	-0.200656	0.166279	0.665815	-0.091929	-1.225646	0.008957	0.377915	-0.034299	0.002131	-0.558390	0.360337	-0.623780	-0.554382	-2.933757	0.364956	0.489257	0.755882	0.075596
XM_122029.1	-0.869317	0.525796	0.525441	1.092134	0.342278	1.155726	-0.999190	0.675890	0.741380	0.243459	-1.168846	0.612973	0.344684	-0.517179	-0.715996	-0.389837	0.101550	-0.291641	0.041320	0.000000	1.079271	-0.404774	-0.373581	0.060475	-0.301139	1.249037	1.479774	0.306591	-0.641929	-0.546870	-1.495675	0.377893	0.940954	-1.345668	-1.211568	-0.130548	-1.410638	2.979755	0.773886	0.179804	-0.175967	0.046515	-0.462647	-1.379118	0.963527	-0.693002	-0.698020	2.277179	5.708236
XM_122030.1	-0.050451	0.036554	-0.166985	0.163794	-0.614387	-0.097568	-0.589590	-0.135186	0.176490	-0.617611	0.435372	0.799633	0.467455	0.364050	-0.391903	0.570429	0.900508	-0.149499	-0.185174	0.115376	0.173042	-0.556971	0.000000	-0.194918	-0.079186	-0.010116	0.745304	0.217612	0.383528	-0.597659	-0.752579	-0.796208	-0.518133	-0.427367	0.181426	0.080006	-0.419471	-1.002065	-0.153975	-0.045126	0.870665	0.217206	-1.018202	0.870103	0.045993	-1.007403	0.350522	0.014502	0.156507
XM_122031.1	0.000000	-0.243469	-0.014715	0.030911	-1.112607	-0.061903	-1.007627	-0.267139	0.320050	-0.605880	0.685198	1.372249	0.823303	0.995244	-0.142961	0.729088	1.437160	0.098236	-0.247352	0.744632	-0.289513	-1.133036	-0.787073	0.653947	-0.096707	-0.847475	0.111063	0.612937	0.427721	-0.679504	-1.107572	-0.983997	0.300192	-0.784807	0.198074	1.052383	-0.118250	0.120012	-0.115777	0.415121	0.428698	0.177403	-1.164449	0.630777	-0.071887	-1.406681	0.360271	-0.565859	-0.080946
XM_122032.1	-0.519196	0.710204	1.434415	1.202954	-0.439582	0.666433	1.208799	-0.217324	-0.096662	0.408761	-0.144778	0.000000	0.798008	-0.902296	-1.008299	0.488088	0.739899	-0.076916	0.035745	1.740314	0.075142	0.038412	-0.493007	2.116134	-0.543104	-0.218652	0.316898	1.992696	-0.609181	0.317202	0.041425	0.668218	-0.496823	-0.194558	-0.628567	-1.659667	-0.858745	0.128556	-0.078313	-0.717588	-0.376728	0.264330	0.326979	-0.372311	0.610824	-0.090212	-0.343559	-0.616057	-0.737310
XM_122033.1	0.727191	1.676731	-0.877192	-2.909768	-0.111771	1.538617	-0.583483	0.075717	-0.129490	-0.188486	0.454889	1.532475	0.961546	0.098917	-0.548741	0.680240	1.058069	-0.191319	-0.635052	1.023219	-0.248569	-0.640696	-0.348439	0.049077	-0.125457	-0.261671	1.489033	0.385055	1.218195	-0.182172	-0.080714	-1.115748	0.703623	-2.116755	0.000000	0.218548	-0.284792	0.319420	-0.591999	0.122332	-0.208100	0.081632	-0.061893	0.377152	-0.440912	-0.924783	0.778430	-0.158050	-1.096139
XM_122034.1	0.112618	0.041860	-0.546269	-0.716238	-1.033854	-0.544928	-0.943119	-0.941272	0.449999	-0.106284	-0.057499	0.651533	0.091033	-0.031229	-0.319397	0.473415	0.363618	0.347261	-0.074557	0.105568	0.227689	-0.352615	-0.318856	0.160183	0.404904	0.232828	0.499777	0.275635	0.395119	-0.392114	-0.484815	-1.178312	-0.170150	-0.914341	0.464517	0.595434	-0.108486	0.291184	0.236934	-0.088416	0.141072	-0.374412	-0.780736	0.710167	-0.064583	-0.531895	0.203643	-0.910322	0.124342
XM_122035.1	0.713889	0.408741	0.000000	-1.019753	-0.350825	0.922800	-0.606994	0.144936	0.260779	0.496963	-0.150570	-1.064250	-0.534853	-2.891584	-0.849316	-0.581216	-0.995568	0.071524	0.298624	0.793158	1.086810	0.176241	0.440071	0.606866	-0.132554	0.300646	0.799614	0.556954	0.603101	-0.662618	0.625370	-0.224053	0.428649	-1.195892	0.959346	2.804513	-0.055054	-0.167115	0.725179	0.134061	-0.367441	-0.325417	0.060594	0.058712	0.015919	-0.214452	0.367924	-1.435904	-0.489033
XM_122036.1	0.112998	-0.638415	0.104244	-0.353847	-0.190012	-0.551378	0.395750	-0.467004	0.038779	-0.096747	0.000000	-0.218324	-0.644907	-0.026031	0.159599	-0.492133	-0.756354	-0.110455	0.053806	-0.155636	-0.154417	-0.034553	-0.604862	0.274790	0.765729	0.011537	0.056498	0.019897	-0.144294	0.865075	-0.556431	-0.071811	0.260906	-0.331324	0.853330	1.399309	0.333441	0.959361	-0.016461	0.067994	-0.781398	0.678168	-0.995031	0.229021	-0.386900	0.104309	0.398724	0.294145	0.241215
XM_122037.1	0.510483	2.045865	-0.780180	-0.629007	0.576515	-0.997361	-0.318431	0.189288	-0.399628	0.607933	3.537777	-0.376292	-0.744308	-0.342358	-0.358162	-1.066689	-1.142052	0.000000	0.190939	0.449114	0.486668	0.991789	-0.763374	-0.055850	0.907311	-0.352549	-0.183986	-0.716740	0.392732	0.385500	-0.154720	-0.014142	-0.408446	-0.414251	0.456027	-0.467715	0.154246	0.412021	-0.336214	2.282136	-2.739474	3.409794	-0.728058	-0.873793	1.504526	1.288099	0.283986	1.728503	-0.507468
XM_122038.1	-0.028236	0.506788	-0.386013	-0.791120	-1.372788	0.341926	-0.475979	-0.334769	0.714843	-0.418562	-0.509339	0.976197	0.168236	0.248228	-0.663318	0.429043	0.567044	-0.061412	0.004650	1.052180	-0.470092	-0.513627	-0.563898	1.186646	0.380911	0.900138	-0.537882	0.416292	0.697820	-0.120805	-0.226656	-1.159062	0.104333	-1.161169	0.415399	0.574645	0.975847	0.353588	0.341267	-0.060751	-0.032412	0.000000	-1.270073	-0.347263	-0.046313	-0.947523	-0.057967	-1.435662	0.009572
XM_122039.1	-0.855498	-0.710770	-0.258531	0.762742	-0.430832	1.130449	-0.516627	-0.558237	-0.330924	0.232354	1.246932	0.593509	0.554652	-0.145970	-0.122888	0.220714	2.211657	1.459634	-0.033246	0.416291	-0.005553	-1.026981	-1.095527	0.338367	-0.662635	0.398677	0.486782	-0.783868	0.971482	-0.859432	0.275481	1.926997	0.056986	0.158880	-0.556768	-0.792861	0.592301	0.748937	-0.153736	-0.504706	0.464324	0.000000	2.575578	-0.598347	2.216271	-0.704566	-0.415229	1.272952	0.781552
XM_122040.1	0.451252	0.216078	-0.974558	-1.449594	-0.131503	-1.089733	-0.108601	0.145791	-0.508998	0.208164	0.110064	-0.533846	-0.512976	-0.363802	-0.071139	-0.302425	-0.550539	0.339576	2.317900	-0.285806	0.221483	0.640726	-1.105652	-0.247625	0.077161	0.056522	0.012148	-1.415130	-0.020815	0.098334	0.115346	-0.315035	0.000000	0.468402	-0.067247	-0.536173	0.268864	0.229559	-0.121388	-0.576171	0.087794	0.188499	-0.483855	-0.685226	-1.011090	0.868003	0.099571	-0.516158	-0.194695
XM_122041.1	-0.524350	-0.663366	-0.182587	1.304836	-0.038891	1.007907	0.394085	-0.970367	0.491417	0.033594	-0.481096	0.000000	0.366756	0.059189	0.333422	0.320085	-0.098791	2.371786	0.236896	-0.013275	0.409067	-0.903971	-0.300356	0.311475	-0.299230	0.579846	1.284497	1.363982	-0.514561	0.076248	-0.569364	0.376259	-0.024035	0.358415	0.338813	1.145971	-0.895902	0.422291	0.347167	0.655026	-0.908566	-0.605965	-0.024395	1.241879	-0.446328	-0.815724	-0.352445	5.185696	-0.101533
XM_122042.1	0.000000	-0.194438	0.213057	0.239338	-0.453005	-0.515638	-0.606833	-1.551071	0.601673	-0.621871	0.595893	0.777131	1.006655	0.485198	0.234904	0.633981	0.735577	-0.187974	-0.216369	0.725020	-0.080881	-0.721496	0.202068	0.151979	0.617411	-0.230261	-0.237386	0.213896	0.145721	-0.832388	-1.394600	-1.572616	0.048283	-0.161851	0.336631	0.454425	0.365380	-0.341612	0.251530	0.531392	0.072597	0.546646	-1.061624	0.075935	-0.053391	-0.560085	-0.020957	-0.234971	0.297280
XM_122043.1	0.535955	-0.274981	-0.619250	-1.234189	-0.357422	0.296872	0.683451	-0.778353	0.355583	-0.278491	0.722929	0.682910	0.978366	-0.962269	-0.099246	0.274701	0.509854	-0.645994	0.386417	3.330390	-0.679676	-2.129077	-0.607933	2.061148	0.205757	0.664913	2.361794	-0.752176	-0.953210	1.222147	-0.719307	-0.224122	-0.097996	0.235581	1.268756	0.060753	0.000000	0.141895	-0.288714	-0.119941	0.130060	0.655965	-1.943351	0.206729	0.262138	-1.612666	0.784047	-0.402207	-1.427971
XM_122044.1	0.985677	1.618626	-1.647407	-0.728275	-0.717422	1.407963	-1.087770	0.086527	-0.173540	0.303625	0.281197	0.113794	-0.211824	-2.516540	-1.099112	0.790922	-0.212122	0.630306	-0.219064	0.442357	1.805556	-0.161589	1.132731	-0.870228	0.492926	1.166999	-0.014779	-0.199199	0.865275	-0.498760	-0.520218	-0.999536	-0.488027	-0.417242	0.374261	0.280515	0.663494	0.108663	1.415771	-0.582001	0.458111	-0.148384	-0.194653	-0.520358	0.904820	0.164818	-0.164441	-0.822232	-0.583262
XM_122045.1	0.988321	0.660369	-0.102543	-0.037559	1.028083	-0.189114	-1.105864	1.006179	0.234126	1.345376	0.446148	-0.029821	0.718147	-0.870153	-0.107597	-0.132028	-0.561103	-0.131623	0.632997	0.796687	0.532119	0.550990	0.167576	-0.178364	0.152122	-0.037365	0.650564	-0.505085	-0.005671	-0.893013	0.571084	0.056796	0.000000	-0.329981	-0.090765	-1.620066	0.254254	0.333035	0.808264	-0.112808	0.066937	-0.119992	-0.081496	-0.690392	-0.156139	0.775589	-0.058061	0.017280	-0.095165
XM_122046.1	-0.257901	0.105386	-0.652986	0.163765	-1.311460	-0.761940	-0.905983	-0.126013	0.295060	0.516643	0.079197	0.538820	0.233229	-0.697941	-0.859083	0.697056	0.362412	0.338820	-0.360131	0.553391	0.135284	-0.351494	-1.395934	0.167042	0.508509	0.227116	0.362275	-0.874623	0.752181	-0.793889	-0.357219	-1.873580	-0.228814	-0.680478	0.995994	-0.029651	0.391855	0.399134	0.579971	-0.181683	0.365588	-0.199809	-1.349383	-0.508585	0.000000	-0.328771	-0.513313	-0.043622	0.117161
XM_122047.1	-0.228908	-0.070811	0.413761	-0.143337	-0.627109	-0.774205	-1.308708	0.692174	0.324820	0.670956	-0.016797	0.458914	0.464666	-0.392056	-0.607614	0.494322	0.266861	-0.202586	0.426699	0.511381	-0.154633	-0.115836	-0.220709	0.580668	-0.028717	0.306743	0.449279	-0.594190	0.465318	-1.173365	0.103515	-0.471921	0.444495	-0.794361	0.474264	0.238403	0.032505	0.474444	-0.106356	0.000000	0.720164	-0.027358	-0.670409	-0.296246	0.335035	0.021800	-0.468868	-1.349155	0.101100
XM_122048.1	1.391093	0.169110	0.302930	0.117987	-1.037219	-0.749485	0.784444	-1.431315	0.402639	-1.318345	0.309370	-1.341048	-1.230793	-0.253877	0.130518	-0.497385	-0.505240	-1.281747	0.077271	-0.301879	-0.509325	-0.811947	3.832167	0.000000	0.631033	4.528034	-0.081616	0.257310	0.186090	0.578097	-0.095580	-0.749938	0.073883	0.325312	-0.747362	-0.692127	1.556988	1.759926	-1.692297	0.380335	2.331905	0.182144	-0.199098	0.433944	-0.456802	-0.127070	-1.421032	-1.884056	0.128108
XM_122049.1	0.223361	0.212079	-0.270640	-0.136784	0.155124	-0.991551	-0.332475	-0.003216	-0.137880	0.082733	0.554268	1.412188	0.808349	0.140671	-0.066384	0.675746	0.655729	-0.063391	0.083177	0.322386	0.000000	0.361629	-0.045286	0.405530	0.443382	-0.074576	-0.137264	-0.542947	-0.099597	-0.262426	-0.554567	-0.979967	-0.310657	-0.622528	0.642170	-0.056489	0.132753	0.901454	0.008803	0.200683	-0.524056	0.364089	-1.122005	-0.639375	-0.793818	0.332937	0.086300	0.428627	-0.171809
XM_122050.1	-0.445285	-0.707765	2.033559	-0.756521	-0.154189	-0.372945	0.480803	0.037830	-0.176965	0.759629	0.045285	0.116555	0.132195	-0.113741	0.157989	0.362426	-0.205686	0.010355	0.185573	0.119001	0.063096	-0.368746	-0.606393	0.498121	-0.302861	0.001712	-0.254672	-0.862396	-0.621703	0.537074	0.434138	-1.457825	0.756389	0.082541	-0.277739	-0.274374	-0.012168	0.076835	0.000000	0.064018	5.473572	-0.525988	0.023673	-1.151860	-1.156774	-0.159601	-0.288080	0.975232	0.565531
XM_122051.1	0.000000	-0.378255	-1.028170	-1.884853	0.227799	-0.219914	-2.410133	0.710454	0.460240	1.078444	-0.799535	0.975650	1.788656	-0.766642	0.360252	1.300372	0.487674	-0.064828	0.774895	0.133499	0.139859	0.417766	-0.990231	-0.867540	-0.249274	-1.721779	1.232095	-0.882103	0.573491	-1.647534	0.585866	0.090423	0.213379	-1.633384	1.377816	0.766309	-0.243264	-0.063048	-0.583912	-0.117175	0.210742	-1.113538	0.332763	-0.582465	0.248974	0.576237	-0.342022	-0.994791	-1.274265
XM_122052.1	-0.154849	-0.379963	-0.597555	1.161257	0.071146	0.085078	0.205841	-0.334642	0.000000	-0.099048	0.239327	-0.251327	-0.237067	0.175301	0.439536	0.095988	-0.668718	-0.176011	0.022986	-0.272763	-0.343535	0.414075	0.068505	-0.878232	0.137704	0.087075	0.204381	0.422468	-0.303996	0.160940	0.985417	-0.258894	-0.486228	0.429108	0.032647	-0.427155	-0.036109	-0.537583	-0.486212	-0.584321	1.213658	-0.151815	1.278301	1.248242	0.762455	0.409269	-0.269979	0.767027	-0.339584
XM_122053.1	-0.470952	-0.013878	0.521850	1.320893	1.169807	-1.489548	-0.746442	-1.083226	-0.027035	1.541919	0.535863	-0.101840	0.110179	0.059115	-0.526063	1.254335	0.677447	1.101582	0.180258	0.527582	0.086546	-0.761826	-0.697873	0.330456	0.249266	-0.708375	-0.084758	-0.312511	0.435743	-1.528166	-0.463806	0.872615	-0.408202	-1.415368	1.298535	1.424832	0.490831	-1.114841	0.000000	0.520602	-1.680332	0.410299	-1.247705	1.290692	-0.769957	1.150544	-0.858588	-2.348555	-0.497432
XM_122054.1	1.385550	-0.096573	-0.528998	-0.912027	-0.325739	-0.768813	-0.014253	-1.330133	0.014602	-0.575678	0.316745	-0.642297	-0.178140	0.195284	-0.543299	-0.367892	-0.850248	0.489669	0.652115	0.328542	0.005894	0.317319	-0.690674	-0.460024	0.255958	-0.872141	0.506212	-1.336975	0.193054	0.053372	-0.827421	-0.431491	1.223135	1.729161	0.346303	0.132626	0.124972	0.173410	-0.043049	0.228103	-0.891137	0.093763	-0.368146	-1.015887	-0.262361	0.385140	0.553932	0.234942	-0.379934
XM_122055.1	1.388316	1.709797	-0.339726	-1.398392	-0.280515	-0.615722	0.573257	-1.640517	-0.315718	-0.714064	0.856606	-0.585356	-0.652267	-0.236515	-0.362422	0.632207	-0.731506	0.023134	-0.039456	0.029902	0.544241	0.732895	0.086962	-0.433008	0.961129	-0.433946	0.983664	-0.543063	0.334703	1.015954	-0.087558	-0.342711	-0.958549	-0.181779	2.969212	1.427636	0.900820	-0.264189	-0.117557	0.517513	-0.468972	1.309314	-1.690320	0.000000	-0.746639	0.615648	1.179911	0.098256	-1.063325
XM_122056.1	1.715503	1.686880	-0.022136	-1.304291	-0.529686	0.920523	-0.634371	-0.806368	-0.053171	-0.334749	0.854298	0.517742	0.099545	-0.658741	-0.066525	1.297270	1.425411	1.469010	0.000000	-0.196019	2.626892	0.082142	-0.358830	0.554434	0.323447	-0.494770	0.311566	0.552202	-0.237564	0.904957	-0.418816	-0.349510	2.411675	-0.203916	-0.674907	0.560881	-0.298872	0.443358	-0.157036	-0.806931	-1.579214	1.082533	-0.787550	-0.863604	-0.205113	0.061396	1.993056	0.931180	-0.394702
XM_122057.1	0.405620	1.492219	-1.701224	-1.174034	-1.058832	0.914487	-0.498572	-0.618008	0.730359	-0.443956	0.480609	0.601454	0.701818	0.000000	-0.830535	0.161238	0.324432	-0.139109	-0.362714	-0.087932	1.381782	-0.084376	-0.201284	-0.499421	1.609153	-0.205834	-0.699613	-0.602053	0.322351	0.091641	-1.188292	-1.528656	-0.981271	-0.426122	-0.200425	0.135172	0.083234	0.981486	1.535453	0.214099	0.526968	0.525867	-1.061191	-0.035974	0.999182	-0.576555	0.146420	-0.185552	-0.515814
XM_122058.1	0.000000	0.295975	-0.155071	0.570920	0.591719	-0.202912	-1.242409	0.063039	0.308636	0.750574	0.122351	1.026048	0.787132	1.004639	0.106328	0.854839	1.347388	-0.330467	-0.231832	0.837116	0.172859	-0.678988	0.723239	0.367938	0.280126	-0.668084	-0.239555	0.313550	1.058137	-1.217219	-0.710429	-0.748886	0.135133	-0.185299	0.819627	1.415609	0.351982	1.173080	-0.235496	-0.243201	-0.095746	0.031205	-1.109664	-0.560515	-0.495775	-0.299069	-0.605879	-1.620290	-0.222906
XM_122059.1	0.184591	0.175642	0.023173	0.883831	-0.017024	-0.344975	-0.342134	-0.539921	0.000000	0.079474	0.459705	1.348220	0.908511	0.261592	0.152483	0.666392	0.866255	0.059599	0.175935	0.195751	-0.119156	-0.111031	0.279154	0.170590	-0.119949	-0.779544	0.689357	-0.153263	-0.686720	-0.708447	-0.811976	-1.089389	-0.069701	-0.898235	0.189963	-0.195205	-0.096089	-0.553223	0.288998	0.083772	-0.923681	0.217703	-0.243765	0.105307	-0.536214	-0.248432	-0.123974	1.836845	1.066284
XM_122060.1	0.181659	0.862340	-0.956099	-1.205570	0.380788	-0.751937	-0.261566	-0.232126	-0.664693	0.791443	2.613687	-0.141877	0.057164	-0.336467	-0.288341	0.040146	0.024854	-0.138193	0.141880	0.038158	0.643461	0.689225	0.086156	-0.297496	-0.027796	-0.072960	-0.253316	-1.256465	-0.680693	0.162232	-0.345885	0.083942	0.085986	0.345236	0.666716	-0.359644	0.000000	-0.771162	0.367688	-0.793910	-1.524924	3.306705	0.077433	-1.156322	-2.597714	0.718224	0.299328	-0.997735	-0.300951
XM_122061.1	-0.915996	-0.013150	-1.016549	-0.211364	0.865216	1.198097	-0.463011	-0.032893	-0.038668	1.122510	-0.363511	-0.043902	0.530083	-0.367247	-0.401015	0.000000	0.610942	-0.583883	1.371916	-0.025631	0.486964	0.566151	-0.066209	-0.142121	-0.778976	0.144821	0.298212	0.389002	0.488779	-0.726630	0.209525	1.447857	-0.921834	0.190716	-1.097640	0.069830	-1.140638	-0.112318	0.238810	0.473536	-0.642000	-1.025006	0.068187	0.343401	0.168666	0.614682	-0.558523	0.717487	-0.574742
XM_122062.1	-0.249729	0.443607	-1.271712	-0.958013	-1.523466	-0.382530	-1.063380	-0.607512	-0.587338	0.216063	1.565591	0.271006	0.352021	0.863353	0.112160	0.898220	1.424135	-0.200879	-0.692936	0.079702	-0.399420	-0.375188	-1.081894	-0.080492	-0.208942	-0.743103	-0.683089	-0.632480	0.096105	-0.493753	0.299862	-0.752871	0.070509	-0.187271	0.098055	0.951728	0.030773	0.000000	0.218079	-0.064675	-0.166968	1.020173	-0.422379	-1.756652	0.983629	0.020146	-0.863960	0.591724	-1.044758
XM_122063.1	0.736810	-0.268432	0.380789	-0.574742	1.135992	-0.170050	-0.282521	1.612629	-0.218589	1.722786	-0.634618	0.825424	1.119511	0.508126	0.363742	0.709637	0.900462	0.954426	2.937640	0.240998	-0.312329	1.500083	1.024816	-0.335866	-0.213284	-1.101123	1.607151	-0.448232	-1.203002	-0.300480	1.068170	2.854691	0.069943	-1.040891	-0.135594	0.172081	-0.197388	0.378430	-0.175141	-0.331726	-0.500166	0.000000	0.407267	-1.500531	-0.721743	1.128599	0.054590	2.092122	-0.216771
XM_122064.1	0.267193	1.230045	0.434666	-0.404034	-2.051006	1.309798	-0.612672	-1.065229	-0.038852	-1.252815	0.338962	-0.368450	-0.795428	-1.838176	-1.276860	0.000000	0.027582	0.039565	0.061781	0.615200	0.450158	-1.531169	-1.123979	0.427024	0.269517	-0.155343	-0.380557	0.846662	0.901773	-0.451705	-1.283723	-1.868146	-0.364571	-1.266252	0.534801	0.767808	0.373993	1.245723	0.622765	0.213905	-0.820882	0.377572	-1.503397	-0.952904	0.025186	-1.352830	-0.890757	-1.782633	-0.233674
XM_122065.1	0.168453	-0.125736	-0.730048	-0.235211	-0.909677	-0.480576	-1.311688	0.574849	0.255905	0.290777	0.283414	0.839595	0.704652	0.300948	-0.717640	0.426418	0.452811	0.321376	0.026931	0.735923	0.080121	-0.004173	-0.703239	0.088577	0.320138	0.090457	0.660580	-0.091989	0.568843	-0.584731	-0.147425	-0.285441	-0.032408	-0.585173	0.142310	-0.111767	-0.176070	-0.144672	-0.010622	-0.226813	0.336351	-0.452687	0.000000	0.362290	-0.344616	-0.318912	-0.605600	-0.856338	0.341570
XM_122066.1	0.242715	0.962999	-0.651172	-0.811128	-0.105259	0.591599	-0.329874	-0.179176	-0.533518	-0.393144	0.492499	-0.368436	-0.476938	-0.657177	-0.534431	0.239237	0.066456	0.077488	-0.570388	0.598349	0.603904	-0.453543	0.689484	0.096637	0.231647	0.160044	-0.354907	-0.097599	1.003877	-0.038635	-0.491603	-0.801812	-0.378604	-0.438501	1.067905	0.783215	0.147026	0.718548	0.943844	-0.150770	0.295006	0.740062	-0.825942	-0.978596	-0.663735	-0.372603	0.011287	0.570733	-0.501976
XM_122067.1	0.337025	0.774393	-0.563202	-0.098597	0.319701	0.290320	-0.622595	0.121216	-0.215108	0.238863	0.452973	0.000000	0.358280	-0.180026	-0.206187	1.050642	0.692141	-0.111093	-0.611631	1.094395	-0.225015	0.003259	1.506191	-0.094248	0.418901	0.192163	-0.411062	-0.475922	0.866676	-0.663909	-0.926656	-0.994573	-0.045775	-0.727911	0.868779	0.672416	0.376103	0.144884	0.383575	-0.854645	1.005078	0.576610	-0.824891	-1.260069	-0.521964	-0.041667	-0.295163	0.030377	-0.184527
XM_122068.1	-0.268902	-0.749786	-0.150114	-0.488200	1.279857	0.327700	-0.737149	1.262571	-0.845150	2.043132	-0.520967	0.276882	1.146157	-0.323393	0.284812	0.588472	0.035358	-0.449248	1.137484	0.228428	0.261614	1.789857	0.063527	-0.331154	-0.633159	0.200855	-0.234827	-0.340454	-0.356286	-0.396448	1.489824	0.744935	0.277396	-0.736958	-0.615467	-0.215684	-0.212510	-0.288718	0.189156	-0.182231	-0.601215	0.006806	1.719981	0.097810	-0.179031	1.231533	-0.022905	-0.094418	0.013031
XM_122069.1	0.054716	0.347087	-0.846167	-0.083429	-0.884618	-0.230548	-0.812243	-0.029784	-0.047461	0.131039	0.191157	1.021791	1.122501	-0.064235	0.054207	0.964439	1.243574	0.078455	0.195823	0.271175	-0.068288	-0.138077	-1.444548	0.467596	0.355866	0.136830	0.518310	-0.698846	0.586591	-0.562813	-0.444360	-0.873116	0.139326	-1.207900	1.177563	0.969313	-0.078874	0.190441	-0.038357	-0.283853	-0.012326	0.000000	-0.843048	0.110379	0.074861	-0.261217	-0.250406	-0.243953	-0.330326
XM_122070.1	-0.007600	0.490142	-0.013639	-0.975467	-0.698802	0.189872	-0.928237	0.619927	0.770745	0.765569	-0.056299	-1.572611	-1.273150	-0.920497	-0.973377	-0.761174	-1.338910	-0.144485	0.502290	0.892009	0.533576	0.825452	-1.607185	1.133187	0.883281	0.240591	0.212405	0.135394	-0.386938	-0.491949	0.857372	-0.750019	0.038574	-1.021045	-0.866785	-0.307592	-0.321693	0.289351	0.211194	0.000000	-0.588530	0.449700	0.790178	-0.862449	0.003277	0.348875	-0.207648	-2.298255	-0.518304
XM_122071.1	-0.069353	-0.802107	-0.642698	0.081508	-0.193432	-0.378863	-0.627305	0.874605	1.721606	0.491709	0.556125	2.120408	1.645498	0.856006	-0.239845	1.053357	1.519129	-0.205159	0.220667	0.922485	-0.532605	-0.041174	-0.553303	0.789406	1.317353	-0.237161	0.629059	-0.576100	-0.274016	-0.957404	0.146980	-0.501455	0.129814	-0.217358	0.243571	0.505731	-0.528038	0.070956	-0.734331	0.242807	1.726936	-0.064263	-1.312937	0.416946	0.737638	0.029734	0.000000	-0.233118	0.913514
XM_122072.1	0.417252	0.245087	0.508384	1.064636	0.130348	0.121493	0.610895	-0.779586	-0.466491	-0.204136	4.504344	-0.269618	0.000000	0.379046	0.727757	-0.147961	0.306420	0.149433	-0.553726	-0.128303	0.033096	-0.098703	-0.568494	-0.384630	-0.429904	0.172170	0.013141	-0.108946	-0.325529	0.559077	1.157341	0.766545	-0.360899	0.891931	0.009415	-0.128504	-0.254602	-0.936579	-0.318506	-0.565870	0.263370	4.519684	0.299409	1.085085	-0.295384	-0.486313	0.070441	-0.927472	-0.396517
XM_122073.1	0.326685	0.899005	0.241254	-0.068951	-0.629772	-1.772867	0.614027	-1.896850	-1.263496	-0.901113	1.565490	-0.772304	-0.091802	0.388076	-0.602945	0.051742	-2.344627	-0.260999	0.091911	1.204522	-0.897236	0.230715	-1.212608	0.469636	-0.059066	-0.477760	-0.161636	0.000000	1.214883	0.855635	-1.015083	-0.343083	-0.764303	1.607214	0.295558	-0.962468	0.838493	-0.537971	-0.718324	0.102353	-0.584920	1.407524	-2.015338	0.989678	0.513412	0.358314	0.982877	-1.752650	-0.673875
XM_122074.1	2.231074	0.687331	-0.284611	-1.096101	0.453578	0.050767	-0.783356	-0.172810	-0.832513	0.278793	-0.501950	0.315267	0.748218	-2.017653	0.260757	0.817827	0.180205	1.683390	0.416549	0.132163	-0.428641	0.659273	1.133889	-0.019486	-0.306006	2.796978	-0.408203	-0.441537	-0.976131	-0.708441	0.236845	-0.774663	1.275133	1.672230	-0.392210	-0.093912	-0.569287	-0.425646	0.936920	0.936815	-0.979796	-0.557102	0.313223	-0.877738	-0.167341	0.475039	0.000000	1.162328	-0.862933
XM_122075.1	-0.018817	1.261712	-0.898255	-0.733602	-0.260327	1.483618	-1.595927	0.486730	0.524303	0.924390	-0.032496	1.406350	0.580976	0.574957	-0.414265	0.415519	0.985853	0.475449	0.642436	0.083519	0.998037	-0.023161	-0.269079	0.080894	0.951530	-0.476018	-0.100607	-0.357707	1.093147	-1.502188	0.254675	-0.567393	0.141762	-1.556222	0.000000	0.281655	-0.116657	0.371786	-0.756859	-0.746605	0.364200	-1.155701	-0.354074	-0.773139	0.565832	0.080749	-0.601221	-1.363477	-0.600496
XM_122076.1	-0.783450	-0.012200	0.000000	0.124614	0.598781	0.559456	-1.694843	1.078674	1.639130	0.713001	1.110835	-0.287829	-0.273225	-0.486114	-0.383471	-0.830181	-0.159516	-1.099646	0.066047	0.662640	0.699748	0.667207	-0.315084	2.911922	1.607253	1.229734	-0.289078	0.480353	-1.125348	-1.604368	0.309333	-0.671059	0.500252	-0.095307	-0.817926	2.828055	-0.834112	1.103014	-0.099649	0.206166	-0.097593	-0.669481	0.504220	0.517343	0.051550	-0.272468	-1.148690	-0.596439	0.067742
XM_122077.1	1.366339	1.576377	0.937337	0.032310	0.255641	0.954021	-0.665180	-0.439944	1.037752	-0.175091	-0.349797	-1.284451	-0.358935	-0.589411	-0.069953	0.419726	-0.893335	0.656714	1.098816	0.939552	-0.169283	-0.773719	3.168491	-0.241455	0.632188	2.697541	0.732752	0.763667	0.733806	-0.781988	-0.095898	-0.571486	0.828358	-0.046501	-0.928718	-0.449341	1.283581	0.270113	-0.503080	0.318415	2.275512	0.000000	0.234402	-0.180570	1.164603	-0.552618	-0.190766	-0.016386	-0.971078
XM_122078.1	0.052617	1.057659	-0.830487	1.336176	0.777049	1.351169	-0.528692	0.083098	-0.314580	0.516122	-0.018694	-0.168929	0.100848	-0.108962	-0.349964	0.565847	0.520465	0.459225	0.000000	1.436578	0.702052	-0.286276	1.542781	0.373805	-0.018664	-0.049676	-0.140660	-0.371932	2.511298	-0.664301	-0.933332	-0.461229	-0.206249	-0.947523	1.195549	0.980060	0.172451	0.992812	-0.081372	-0.113389	0.869687	0.001742	-0.723931	-0.193911	-1.717148	-0.471259	-1.205191	2.727093	-0.158363
XM_122079.1	-0.527958	-0.429512	0.582199	1.695375	-0.977435	-0.843117	0.769579	0.131577	-0.054503	0.113486	0.601253	1.640218	0.211673	-0.476638	0.222025	0.216945	1.241563	-0.047508	0.447961	2.078642	0.197693	-0.391389	-0.808100	2.175697	-0.179126	-0.007518	1.343694	0.000000	0.259761	0.763569	-0.310198	-0.724230	-0.269471	-0.365112	2.540508	1.365900	0.177790	-0.324221	0.162408	-0.322542	-0.123290	0.253649	-1.276606	0.361280	-0.202320	-0.485713	1.268454	-1.099325	-0.317514
XM_122080.1	0.352225	0.455540	0.023365	-0.864430	-0.168641	-1.205147	-0.971619	0.000000	-0.051477	0.773689	1.358849	-0.042405	-0.122372	-0.053567	0.142787	-0.576355	-1.014328	-0.281595	0.089339	0.794220	0.366711	0.153830	-0.739560	0.445019	0.006988	0.547850	0.769761	-1.162268	-0.990613	-0.516478	0.457972	-0.808764	0.136930	-0.973194	0.072571	-0.499709	-0.031483	0.390506	0.201838	-0.320423	-0.712787	1.321390	-0.551150	-1.758101	-0.937275	0.303310	0.510030	0.501147	0.377909
XM_122081.1	-0.221971	0.283013	-0.981412	0.193182	-1.145463	-0.054006	-0.881698	-0.443944	-0.139917	0.189807	-0.180187	0.417825	0.092559	-0.174366	-0.403669	0.843624	0.537632	0.183101	-0.523283	1.083492	-0.167961	-0.413285	-0.211142	0.790506	0.084846	0.014126	-0.112412	-0.035858	1.222288	-0.835465	-0.454432	-1.259640	0.226105	-1.376304	0.861952	0.909569	0.132301	0.418747	0.079574	-0.651059	0.953711	-0.081896	-0.759592	0.061961	0.146968	-0.266872	-0.468817	0.524902	0.000000
XM_122082.1	0.201519	0.253332	-0.838066	-0.215986	-0.344728	-0.528110	-0.382439	-0.874996	0.472376	-0.441069	1.367034	1.681827	1.447780	0.786873	0.696841	1.607879	1.783688	0.723642	-0.524697	0.151123	-0.506529	-0.304604	0.044406	0.135974	0.417611	-0.659219	-0.199221	-0.707400	1.235356	-0.212691	-0.994037	-0.033966	-0.448094	-1.101991	1.257105	1.195006	0.362999	-0.749255	0.135877	-0.069296	0.024977	-0.855305	-0.426732	-0.427882	-0.079625	0.203454	0.462548	-4.373681	0.003773
XM_122083.1	0.086439	-0.121036	-0.076018	-0.454140	-0.669380	-0.178043	-0.519754	-0.610797	-0.022676	-0.033122	0.330508	0.959601	1.074812	0.005703	-0.568432	1.654424	1.132438	0.570334	-0.103552	0.270059	-0.388545	-0.224582	-1.218085	-0.270027	0.316473	0.732734	-0.172824	0.054735	0.114450	-0.064570	-0.177608	-0.541760	-0.965592	-0.697884	0.465729	0.069104	0.261262	-0.923334	1.142671	-0.284375	0.109755	0.143885	-0.891155	0.196073	0.000000	0.195848	0.499132	-1.290290	0.168371
XM_122084.1	-0.574871	-0.942616	1.062246	-0.734019	1.465827	0.578361	-0.591425	0.064139	-0.033326	0.850855	-0.590352	0.473324	0.986348	0.136760	0.203647	0.865531	0.941582	4.782828	0.674945	0.057955	0.833950	-0.030885	0.481964	-0.148933	-0.065219	-0.108477	0.342579	-0.652880	-0.690842	-0.993797	-0.003314	-0.559287	-0.346216	-1.024226	0.200177	0.323507	0.149060	0.000000	0.047750	0.727331	-0.857783	-0.372727	1.318635	1.239644	0.442850	-0.730165	-0.342669	7.984752	0.496867
XM_122085.1	-0.079703	0.105068	0.460167	-1.382817	0.493059	-0.323792	-0.470563	0.685851	-0.295139	0.937904	0.416576	0.177423	0.144259	-0.479930	-0.398121	-0.119588	-0.393046	0.068126	0.432227	-0.341266	-0.178398	1.103080	0.342006	-0.360980	0.043342	0.000000	0.404600	-0.814080	-0.315064	0.053350	0.248218	-0.264537	0.358591	-0.151346	0.044352	-1.381560	0.145051	-0.430072	-0.344915	-0.309168	-1.146237	0.593016	0.098508	-0.323300	-0.383765	0.973645	-0.058219	-0.338192	0.216709
XM_122086.1	1.566219	1.395569	-0.585732	-2.335902	-1.032186	0.352040	-0.515243	0.000000	-0.024696	-0.243336	0.537594	-1.325851	-0.771165	-2.471582	-1.121639	-0.392971	-1.665285	0.389702	1.261654	1.241314	1.245230	-0.196920	2.309733	0.296446	-0.103265	-0.811453	2.427846	-0.103305	-0.487118	0.221731	-0.094210	-0.880935	0.545170	0.046533	-0.725259	-1.421179	0.230015	1.174203	0.766126	0.322348	-0.618740	0.858593	-0.324929	-0.279136	0.032192	-0.548851	1.344170	-1.781202	-1.398760
XM_122087.1	0.523072	0.280245	-0.708179	-1.673035	-0.140842	-1.177025	-1.688861	-0.959811	0.090045	-0.142023	1.418410	0.869196	1.073480	0.086822	0.054466	0.711057	1.224804	1.143186	0.467854	-0.329115	-0.748088	0.303196	-0.566642	-0.594395	2.002448	1.696976	-0.191376	-0.653882	0.240477	-1.496257	-0.833361	-0.868321	1.644723	-1.131397	1.118659	1.220604	0.125048	-0.233378	-0.459585	0.962210	-0.094673	1.511853	-0.542786	-1.168749	0.724285	-0.039250	-0.066345	0.543554	-0.638577
XM_122088.1	0.130248	0.449682	-0.554222	-0.469940	1.138156	-0.721961	-1.537928	-0.809423	0.479700	-0.029996	0.741281	-0.112280	-0.330625	-0.919107	-1.115390	0.217602	-0.197066	0.445650	-0.103145	-0.411934	0.057933	-0.133262	0.856515	-0.531378	0.484682	1.289041	-0.030808	1.124746	0.793568	-0.600884	-0.147746	-0.689245	-0.475623	-2.983990	0.612335	0.022462	0.472360	-0.888050	0.197982	0.355980	1.697523	0.801099	-0.082546	0.132305	0.862044	-0.114838	0.811172	0.614484	-1.008871
XM_122089.1	0.436552	-0.071636	-1.627783	-1.071517	-0.850791	0.046586	-1.358438	0.231097	1.268761	-0.070743	0.041778	0.264689	0.418939	-0.753800	-0.841559	0.091368	0.164683	-0.284834	-0.140178	0.000000	1.245494	0.540551	0.830392	-0.496939	1.053984	-0.128655	-0.122037	-0.328740	0.360581	-0.624384	-0.365189	-0.777497	-0.076929	-1.096027	0.221403	0.452244	-0.315260	0.531762	0.611383	0.362222	1.630309	0.020304	-1.028126	0.125976	0.962954	-0.526609	-0.123588	-0.705169	-0.777780
XM_122090.1	0.238111	-0.256683	-0.742818	-0.783024	0.371329	-0.498854	-1.081058	0.389433	-0.065699	0.776369	-0.180072	0.887172	0.776293	-0.450897	0.095798	1.304419	0.895509	0.060730	0.319704	-0.499698	0.576078	1.228623	-0.039822	-0.646304	0.272747	-0.538931	-0.076770	-0.169758	-0.165565	-0.570821	1.149726	0.327790	-0.519831	-0.989157	0.220511	0.750342	-0.080280	-0.660340	1.028638	-0.167486	0.422313	-0.436720	0.979297	-0.395100	0.388143	0.933630	-0.050527	-0.695528	-0.726816
XM_122091.1	0.667488	-1.665766	-0.898687	-0.438950	2.840383	0.784433	-1.556849	3.590887	-0.260045	3.694852	-0.147238	1.966306	2.663244	-1.387366	1.449047	2.379192	1.647128	0.362972	1.841340	0.775710	-0.765977	1.953039	-2.048565	-0.022314	-0.932834	-0.942706	1.059154	0.738774	-1.220041	-1.441313	2.000499	1.982171	-0.518631	-0.514552	-1.959931	0.334263	-1.833155	-1.611455	-0.253817	-0.059635	-0.972322	0.000000	0.298492	-0.571997	0.204807	2.760223	1.923051	3.015830	0.671611
XM_122092.1	0.738878	0.705781	0.000000	-1.431931	-0.487761	-0.085669	-0.988021	0.619847	0.852699	-0.121012	0.394385	-0.288753	-0.017569	-0.700651	-0.308977	-0.112323	-1.341172	-0.038784	1.601378	-0.069534	0.316598	0.080731	0.630381	-0.438597	0.515010	-0.231800	1.191223	-0.450204	-0.286419	-0.259426	0.493339	0.341744	0.403271	-0.502760	-0.246511	-1.698601	-0.300167	-0.501363	0.359531	0.730159	0.750098	0.961821	-0.995766	-0.331958	1.150077	0.049191	0.492103	-0.624529	-0.939299
XM_122093.1	-0.346771	-0.485455	0.526462	0.000000	-0.571316	-2.189590	-0.826226	-1.966306	1.484184	-2.136288	0.356063	0.046311	0.149939	0.474838	0.358870	1.028805	0.954025	-0.605323	0.511593	-0.901859	-0.543612	-1.165130	0.410269	-0.242508	0.036613	-0.364998	-0.203063	-0.591017	0.299178	-0.957026	-1.581741	-2.162757	0.258514	0.576417	0.639248	0.898193	-0.870355	-0.251559	0.209547	1.479350	0.890150	0.161950	-2.585765	1.002825	0.976506	-1.037158	-0.071266	-0.475776	1.145446
XM_122094.1	0.476209	0.325836	0.436053	-1.699107	0.620761	0.638536	-0.928277	-1.078938	-0.667923	-1.473741	-0.400483	0.606326	0.650311	-1.476157	-1.037815	1.099640	0.653372	-0.087994	-0.063498	0.494867	0.359007	-0.875949	-0.564949	0.404606	-0.386591	-0.763023	0.813001	0.811464	0.000000	0.027746	-1.451013	0.468524	0.182933	0.015558	0.009887	0.593275	-0.731061	-1.235299	-0.025645	-0.298625	-1.889394	-0.035328	-2.208839	0.463872	-0.551983	-0.975572	0.785963	-2.384330	-0.059216
XM_122095.1	0.120640	0.339592	-1.122363	-1.081625	-0.662805	0.110111	-1.985639	0.106468	0.529162	-0.539552	-0.139168	0.549866	0.648704	-0.995817	-0.915345	0.458783	0.079576	0.524378	0.751315	0.063350	0.236580	-0.432839	-1.139628	-0.741866	0.000000	0.693696	0.001780	-0.242865	0.692309	-0.945700	-1.728279	-0.668735	-0.332594	-1.186891	0.119263	-0.006101	0.061539	0.245312	0.505583	-0.085152	-0.128509	-0.517834	-0.982453	-0.659743	-0.254826	-0.557777	0.339085	1.230781	-0.898787
XM_122096.1	0.227425	-0.670789	0.519130	0.342371	-3.424237	-0.452788	-0.624315	-0.868658	0.305835	-1.080630	0.119817	1.549517	1.309211	-0.921939	0.095885	1.751686	1.862965	0.511190	0.239536	0.839460	-0.605342	-1.469283	-0.496526	1.283968	0.033808	-0.444151	-0.531546	0.244280	-0.294960	0.000000	-1.456421	-3.212890	0.312896	-4.312951	-0.302171	0.902122	-0.586657	0.098064	-1.027282	0.283962	0.066022	-0.010013	-2.186329	0.564969	-0.034081	-2.394742	-0.536469	-0.466953	1.412777
XM_122097.1	0.571995	1.531077	0.124723	1.330574	1.459639	2.282757	-1.032653	-1.267806	0.375069	1.080391	-0.208223	0.735783	0.842665	1.748061	-0.401468	-0.099146	1.278551	1.607988	0.568907	-0.079283	-0.793345	-0.844909	0.477215	0.493302	-0.568604	-0.599901	-0.107625	1.079572	0.550053	-1.299010	0.416185	1.942556	-0.040810	-0.712516	-0.399166	1.280848	-0.036720	0.647514	0.000000	1.095824	0.499962	-0.547423	-0.221097	0.992572	1.248520	-0.450913	-0.235082	5.151368	-0.421103
XM_122098.1	0.882671	0.174342	2.903479	1.297238	-0.273247	0.921320	1.106529	-0.545295	0.526982	0.115793	-0.289982	-0.658440	0.099099	-0.671579	0.343645	0.358085	-0.090921	-0.297115	-0.064100	2.273956	0.105287	-0.745334	0.019471	2.360139	-0.184373	1.223536	0.559834	2.205152	-0.206712	0.499959	-1.170491	0.499199	-0.273910	0.000000	-1.154484	0.132889	-0.793805	0.497474	-0.082072	0.482549	-0.969763	-0.555982	-0.225157	4.113506	-0.008437	-0.837529	0.210943	0.605165	1.581122
XM_122099.1	2.223311	-0.724395	-0.344290	-0.325689	-0.037632	-1.383044	-0.219433	0.460296	0.440585	0.325786	1.131003	0.724467	0.782949	-0.196624	0.828256	0.431482	-0.163688	0.000000	1.700641	0.343322	-0.132014	0.923869	-0.263964	0.313913	0.566181	0.650042	-0.014566	-2.364867	-1.098945	-0.303575	0.334491	2.220224	1.112045	-0.644074	-0.055488	-0.327884	1.794848	-0.508357	-0.263680	0.961382	0.860928	1.546425	0.974143	-0.026008	0.266462	0.150678	-0.504132	-0.678736	-0.818039
XM_122100.1	-0.090274	0.135588	0.302495	0.032975	-1.462731	-0.823953	0.441710	-1.102916	0.651493	-0.231288	-0.551096	1.161280	1.144732	0.225896	0.144018	1.354842	1.450081	-0.064849	-0.128293	1.148839	-0.977544	-0.703045	-3.222838	1.493277	0.927227	-0.609521	0.199206	1.477770	0.358803	0.558922	-0.296933	-1.331430	0.000000	-2.428335	0.806525	0.970177	-0.200088	-0.633382	-1.074584	0.069291	1.376238	-0.253131	-3.283194	0.999189	0.340226	-0.643800	-0.398419	-3.219432	0.568939
XM_122101.1	1.356080	-1.123211	-0.432874	0.711981	3.554762	0.678384	-1.207938	3.264929	0.219355	4.533087	-1.206726	0.190247	1.995287	-1.042087	-0.017280	1.335128	0.146096	0.489986	4.067797	0.000000	-0.741830	3.520856	-0.505781	-0.786353	0.207304	1.257820	-0.810137	0.216255	-0.612254	-2.107453	4.811228	3.631467	-0.019538	-0.292594	-1.347397	0.461999	-0.247105	-0.337770	-0.965195	-0.017365	0.310060	-1.640514	2.610616	0.055153	0.394129	4.245089	-0.860843	0.301464	-0.604172
XM_122102.1	2.830203	0.309135	0.442948	-0.411341	0.274826	0.067411	-0.537976	-0.882292	5.278169	-0.459847	-0.767265	-0.244689	-0.028544	-1.204208	-0.706069	0.170029	0.035324	-0.886740	1.184825	-0.283914	0.000000	0.110057	5.371904	-0.109643	4.623687	4.792504	1.035407	-0.048220	0.528754	-1.388328	0.107669	0.349535	1.304890	1.168295	1.916372	1.387477	-0.838191	-0.522565	-0.684643	0.023430	4.509543	-0.875194	0.442991	0.086800	2.308155	-0.599994	-1.294058	-0.472760	-0.192002
XM_122103.1	-0.083735	0.450673	-0.159708	0.731025	0.330707	-0.101106	-0.368423	-0.841092	-0.334784	-0.125684	0.824174	0.274367	0.543533	0.130641	0.299505	1.293937	1.185739	0.138532	-0.638118	1.443424	-0.113839	-0.517218	0.069158	0.267752	0.810748	-0.184308	0.111013	0.684222	0.679090	-0.720534	-1.582023	-1.051773	-0.513293	-0.017445	0.833961	0.963876	0.485372	-0.601455	0.190558	0.000000	-0.120967	0.724171	-1.660634	-0.022412	-0.994028	-0.073943	-0.130705	-0.110694	0.182079
XM_122104.1	3.668333	-1.105860	0.616019	0.418696	0.438635	-0.253796	-0.969077	0.117269	0.768842	0.003245	0.000000	0.397222	0.334116	-0.759521	1.505806	2.171165	0.139874	-0.160629	0.930508	0.304071	2.325668	-1.166983	6.687592	-0.606889	0.250014	5.803200	-0.317178	0.458375	-0.407800	-1.225033	-0.662418	0.806103	-0.768706	4.219630	-0.158441	0.728730	-0.486348	-0.503106	-1.632385	0.271232	0.512156	-0.650865	1.873159	-0.089899	1.932983	-1.171341	-0.526930	1.335070	-0.782689
XM_122105.1	-0.094339	0.286775	-0.489950	0.363476	-0.728233	-0.724763	-0.660650	-0.823603	0.623878	-1.464176	-0.016592	1.307010	0.979149	-0.473632	-0.560745	0.913571	1.139184	-0.052596	-0.272114	0.520408	-0.425180	-1.821207	0.037474	0.448139	0.234471	0.289977	-0.148149	0.143699	0.962657	-0.398980	-1.556406	-1.734295	0.199017	-0.792821	0.963775	0.849604	0.194381	0.109043	0.157214	0.000000	0.769268	-0.228444	-1.608319	1.053916	1.127186	-2.374415	-0.017367	-0.427705	0.276037
XM_122106.1	0.717244	0.597715	-1.197860	1.824315	0.956922	0.583543	0.144507	-1.479900	0.419553	0.652506	0.298077	0.705643	1.125503	-1.105739	0.210641	1.276510	1.148881	-0.472901	0.139961	-1.542730	-0.352133	-0.121824	-0.911980	-0.073047	0.000000	-0.198991	0.118726	0.230758	-0.201254	0.356337	-0.585381	-0.049796	-1.039023	-2.384740	0.034016	0.584961	-0.302487	-0.299492	0.740958	0.371256	-0.017955	-0.969471	-1.461342	-0.145053	0.783700	-0.904031	-1.420754	0.571116	-1.136911
XM_122107.1	-0.987389	-1.700026	0.368901	-0.454654	0.272976	-0.703226	-2.554598	0.588535	0.771663	1.153876	-0.689308	1.803060	1.751406	-0.119285	-0.162824	0.968814	0.981210	-0.542503	0.294812	0.676322	0.515970	-0.544046	0.000000	0.852929	-0.507346	0.462742	0.318601	-0.630462	-1.468621	-1.474829	0.737671	0.171919	0.758047	-1.336642	-0.849922	-2.220164	-1.245396	0.721769	0.229520	-0.065865	0.319870	-3.084508	0.233355	-0.337710	-0.508506	-0.054243	-2.123306	0.362100	0.985510
XM_122108.1	-0.342093	0.446895	-0.114897	-2.572936	-2.504356	0.000000	1.112859	-2.372542	0.133395	-2.701403	1.452500	-0.238697	1.525739	-4.173753	0.996301	0.807211	-0.030561	0.312946	1.024549	2.981335	1.238574	-3.602600	-2.175274	1.883409	0.007526	-0.557628	-1.376227	-0.233716	-0.272299	0.847316	-2.288562	-2.365515	0.626800	-0.530865	1.015748	0.988986	-0.627815	-0.214912	1.308448	2.002700	-0.869198	1.057383	-4.184983	-2.873076	-0.229012	-3.091316	2.415679	-3.481473	-1.909469
XM_122109.1	-0.094532	-0.253434	-1.276817	0.000000	-0.880871	-0.843415	0.259546	-1.052192	0.905823	-0.519074	0.245222	0.454380	0.405909	0.017559	0.065821	0.579333	0.655755	-0.166299	0.006156	1.092888	0.219965	-0.614039	-0.952562	1.404160	0.503737	0.147904	-0.045056	0.119905	0.021149	0.001523	-0.732556	-1.287845	-0.310273	-0.982031	0.854540	0.991015	-0.087348	-0.657090	0.286899	-0.136669	1.957396	-0.185931	-0.912885	0.308893	0.554306	-0.430796	-0.394518	-0.424742	0.358457
XM_122110.1	0.683213	2.647520	0.280932	-1.539675	-1.497082	0.334613	-1.629129	-1.989880	2.229208	-1.413620	-0.469007	1.576653	1.436701	1.212609	0.414003	1.875688	2.168354	0.447608	-0.045338	0.747373	-0.288377	-1.609753	2.502702	-0.077774	2.298001	-0.276491	0.000000	-0.502498	-0.650153	-1.066016	-1.726150	-0.941654	0.350472	0.664055	0.635706	1.413055	-0.030511	1.252945	-1.049946	-0.499734	0.475174	-0.757019	-2.235505	-0.926220	1.107353	-1.329969	0.939158	-0.018068	-1.177943
XM_122111.1	0.051498	0.419255	-0.656890	1.140761	-0.861427	-0.019301	-0.146581	-0.087109	0.709493	-0.093912	0.275287	-0.262385	-0.037159	0.627682	-0.390965	0.204431	0.137044	0.776944	-0.189915	1.318401	0.000000	0.003558	0.190578	1.098628	0.174432	-0.215857	0.240305	-0.154657	0.023803	-0.429731	-0.226898	-0.282157	0.177279	0.482218	0.025465	-0.344655	0.345821	0.368275	-0.354937	-0.165044	0.684450	-0.035698	-0.714157	0.718174	-0.493082	-1.199831	0.406348	-1.494585	0.540706
XM_122112.1	-2.002762	0.150813	-1.471115	-0.105396	1.424487	-1.259838	-2.115656	0.588544	-0.696948	2.051248	0.389425	1.832092	2.015230	0.000000	0.510638	1.375282	1.070602	-0.084876	2.373523	-0.948166	-0.622919	0.548637	0.395785	-0.689554	-1.628241	-0.601560	0.153160	-2.747267	-1.999742	-1.828559	1.755184	1.457829	-0.473552	-2.433306	-1.012278	0.808301	-1.639984	-0.943681	-0.722079	0.934026	-0.915539	-0.156756	1.433514	0.633010	0.502752	0.939061	0.011822	2.594336	-1.295844
XM_122113.1	0.059404	0.136444	-1.286825	-0.033532	-0.285427	-0.845455	-0.704852	-0.227811	1.118432	0.324006	0.236687	0.303625	0.439607	-0.514252	-0.186555	-0.120993	-0.511587	0.064570	-0.013259	0.158079	-0.091511	-0.268245	-0.650260	0.169768	0.790621	0.680417	0.630407	-0.197636	0.947619	-0.751185	-0.302507	-1.107584	-0.281251	-0.622294	0.491899	0.056919	0.018303	0.283989	-0.045644	0.801516	1.789268	0.000000	-1.170489	0.427985	0.132498	0.027665	0.115828	-1.085007	-0.002901
XM_122114.1	0.278691	0.258609	-0.144935	-0.152191	-0.211224	-0.793512	-0.971066	-0.752543	1.227007	-0.652384	0.831892	1.019673	1.048818	0.080517	0.343937	1.115211	0.776698	0.218906	-0.163446	0.533680	-0.020845	-0.385437	-0.272158	-0.303285	1.404335	-0.332446	-0.025129	0.285175	0.207927	-0.874790	-1.496063	-1.332130	-0.036873	0.000000	0.560478	0.252041	0.100543	-1.912998	0.195078	0.729058	-0.190206	0.585081	-1.148845	0.576231	0.414518	-0.231797	-0.008993	-0.330159	0.222854
XM_122115.1	0.585488	0.721540	1.038045	0.336906	-1.160112	0.483894	-0.962709	-1.107149	0.627017	0.234511	0.415987	-0.353028	0.263526	-1.002226	-0.521540	0.278234	-0.638250	1.577886	-0.753615	-0.163948	0.000000	-0.384274	1.037806	-0.314871	0.086301	2.058397	0.089096	-0.746140	-0.462220	-0.784296	-0.045149	-0.213092	-0.637730	0.211756	-0.331029	-0.990519	0.693142	0.118299	-0.187851	1.925355	-0.358544	0.916946	0.554727	-0.968387	0.886347	-0.419421	0.002018	-0.004556	-0.462847
XM_122116.1	0.000000	-0.198643	-0.427842	-0.139153	-1.472093	-0.284768	0.991917	-0.161412	1.887021	-0.060355	-0.408291	5.313095	3.435752	1.578852	1.959653	4.524104	5.127936	0.139665	0.036682	-0.440024	-0.790675	-0.227568	0.344415	0.358565	1.484795	-0.774696	-0.965269	-1.355066	-0.482929	0.671611	-0.358892	-1.036645	0.514076	-1.298847	0.982195	2.460749	-0.368286	-0.198275	-0.529101	0.703989	1.056814	-0.119713	0.289934	0.242506	1.509692	0.265338	0.871938	0.353500	-0.210955
XM_122117.1	-0.013450	0.707913	-0.472971	-0.338047	-1.446976	-1.281224	0.160029	0.955809	0.437236	0.162303	-0.212495	-0.213935	0.000000	-0.698086	-0.257082	-0.194012	-1.508330	0.103604	3.138168	0.739671	-0.028941	0.561498	0.397089	-0.279297	0.413258	1.685127	-0.103090	0.168141	-0.049361	-0.097800	0.588355	-2.929403	0.264391	-0.093237	-0.107658	-1.117530	0.036877	0.417057	-0.137973	0.264229	1.117531	0.326418	0.170083	-0.501281	-0.202074	0.311111	-1.179026	-1.221998	-0.189156
XM_122118.1	-0.093752	0.030737	0.130440	-0.124760	0.468516	-0.192459	-0.213547	0.464875	0.276936	0.357315	-0.058342	0.733915	0.563996	0.120997	-0.395007	0.338794	0.637558	-0.008143	0.363600	0.651017	-0.436269	0.118620	0.316481	0.797685	-0.133314	-0.393531	-0.095313	0.352928	0.017636	-0.485962	0.002854	0.055420	-0.276647	-0.311838	0.205256	0.588983	-0.344759	1.025335	-0.430827	0.000000	-0.425952	-0.028810	-0.214209	-0.259298	-0.867595	0.082552	0.249675	-0.493786	-0.173853
XM_122119.1	3.546614	-0.475092	1.010774	0.588021	2.017495	0.496935	-0.578034	-0.724225	-0.090306	0.430947	0.643939	-0.510743	0.290177	-1.243699	2.378380	2.487929	-0.158609	0.942494	-0.335773	0.000000	1.588395	-1.081004	-0.862662	0.788191	-0.665643	6.624966	1.635862	1.029080	1.281770	-0.917539	-0.317717	-0.444282	-0.102647	-0.388725	1.961952	0.968694	6.639384	3.139807	-0.092657	1.218218	-0.296894	-1.084288	-1.134751	0.635093	1.347764	-0.979215	-0.272824	2.937976	-1.036337
XM_122120.1	3.063147	0.920510	-0.799357	1.651917	-0.178667	0.284843	0.184567	-0.126967	-0.281615	0.778763	0.747001	2.323271	0.106635	-0.725115	-0.539068	0.588416	-0.252201	0.511636	-0.449331	0.915771	-0.114999	-0.400038	1.604832	0.202328	-0.175416	5.117442	3.762481	0.000000	0.113434	-0.498361	-0.062195	0.736642	-0.076498	-0.796358	1.806969	-0.203564	0.599867	-0.130983	-1.056966	0.328333	0.327389	-0.282594	-0.859891	0.604363	-1.214192	-0.079359	-0.261642	0.218293	0.254776
XM_122121.1	0.048021	0.146147	-0.529536	0.838364	-1.098958	0.084235	-0.587244	0.124968	0.539708	-0.078849	0.393352	0.613193	0.404702	-0.998333	-0.625575	-0.595354	-0.270679	-0.117926	0.855779	0.398893	0.324869	-0.590788	-1.525721	0.806471	0.168828	0.164563	1.385231	-0.072572	0.101903	-0.759983	-0.722146	-0.406706	-0.078419	-0.386280	0.106548	-0.232558	-0.176343	0.367142	0.216491	0.267747	-0.048118	-0.195680	-1.756780	-0.024668	-0.079806	-0.481090	0.551154	0.018907	0.250504
XM_122122.1	0.167045	0.418579	-0.198504	-0.206812	0.025082	-0.412034	-0.732177	0.589483	-0.463344	0.787427	0.025131	0.425577	1.102940	-0.633311	-0.078996	0.758511	-0.140497	0.033785	0.632436	0.006337	0.785401	0.457929	-0.513462	-0.517695	-0.069125	0.303128	0.816148	-0.488663	-0.159587	-0.620429	0.426208	0.401347	0.000000	-0.402898	0.120074	-0.531197	0.258987	-0.554101	0.707454	-0.254107	-1.252480	-0.265143	-0.308094	-0.421913	-0.455969	0.794744	0.571903	-0.095012	-0.147746
XM_122123.1	-0.069196	0.070897	-1.442436	-0.641243	-0.773298	-0.195254	0.006763	0.190259	0.217268	0.039989	0.042356	0.638053	0.521806	-0.860205	-1.084547	0.561248	0.609517	0.627278	0.057385	-0.017710	-0.935664	-0.203890	-0.550507	0.041150	0.076370	-1.258517	-1.051179	-0.433169	0.870464	-0.036190	-0.157537	-0.822303	0.359203	-0.719690	0.440219	0.294897	0.159096	0.454954	-0.886904	-0.033701	-0.137943	-0.067747	-0.002384	0.365185	0.069814	0.000000	-0.357625	-0.072064	0.251784
XM_122124.1	2.354718	2.051835	0.170730	-0.723341	-0.222757	1.548620	-0.165678	-1.105260	-0.297697	-1.471163	0.469965	-1.985820	-0.731623	-1.404185	-0.980523	0.176986	-1.489421	0.909671	0.383222	1.354185	-0.290128	-1.082862	0.169884	0.532992	0.395266	1.295360	0.452147	-0.368709	1.089090	-0.061665	-1.644486	-1.184306	1.381948	0.005113	-0.207484	-1.107125	0.466089	0.215932	-0.131970	2.238542	-0.935541	0.509749	-0.150788	-0.920682	-0.269481	-1.193867	0.990896	-1.267979	-0.675259
XM_122125.1	0.231554	0.307283	-0.958378	-0.573322	-0.842862	-0.710578	-0.820942	0.486717	0.525057	-0.367338	-0.492681	0.338069	-0.048212	-0.766039	-1.312245	-0.240393	-0.046479	0.010600	0.130052	0.397172	0.190119	0.000000	0.276745	-0.106246	0.607602	1.218552	1.014290	0.747766	1.362904	-0.945144	-1.089722	-0.066562	-0.379007	-1.174458	0.983073	0.008142	0.818427	0.174560	-0.243754	-0.106772	0.550639	-0.321064	0.155702	0.664605	0.451285	-0.187303	-0.939230	-0.866987	0.088915
XM_122126.1	0.174322	0.195988	-0.093889	0.325624	-0.386096	-0.932773	-0.455903	-0.564643	-0.173583	-0.009450	0.589326	0.807802	0.303692	0.490938	0.068994	0.741726	1.098269	-0.206586	-0.573065	0.117476	0.319211	0.137380	-0.132336	-0.567571	0.369781	0.252066	0.239167	-0.382237	0.456998	-0.744370	-0.461605	-0.685504	0.125393	-0.740986	0.755962	0.798682	0.145460	-0.914417	0.145137	-0.215473	0.320122	0.095512	-0.477098	-0.361766	-0.808307	-0.062966	-0.026909	0.306080	0.000000
XM_122127.1	0.076975	-0.196375	1.328731	0.295559	-0.518276	0.638136	-0.394970	-0.634532	1.636492	-0.785958	0.893708	-1.014414	-0.609788	-0.173774	-0.545089	-1.299474	-1.455018	-0.592091	0.679338	0.574713	0.114312	-0.881347	0.297178	0.329993	1.669898	-0.288626	1.126106	2.415714	0.000000	-0.723822	-1.146759	-0.615016	-0.372579	-0.632234	-1.221826	-0.942060	0.835919	1.258146	0.124604	1.565481	1.225213	0.753649	-1.160440	1.453489	-0.028626	-0.988213	-0.215637	1.901345	2.025867
XM_122128.1	0.203267	0.535475	-0.954700	-0.979239	-0.788267	1.149516	-1.257687	0.708104	0.630946	0.184793	-0.050635	0.069552	0.133848	0.050494	-0.603708	-0.051483	0.203534	-0.712537	0.032921	0.197265	0.480845	0.688305	1.034132	-0.137946	0.495259	0.093004	-0.759495	-0.307111	0.125656	-0.703025	-0.289796	-0.806939	-0.160519	-1.729803	0.000000	0.277405	-0.359950	0.503469	0.043456	-0.178144	1.389205	0.202862	-0.909560	-0.582420	0.600566	-0.613812	-0.302361	-0.478312	-0.612934
XM_122129.1	0.752763	1.149552	-0.541405	-0.611845	0.084730	0.481066	-0.241420	0.062001	-0.182216	-0.352654	0.370150	-0.072495	0.623328	-1.230020	-0.322036	1.131564	0.242469	0.451032	-0.523527	0.928185	0.650875	0.430120	1.411125	-0.092756	1.097953	0.460939	-0.007006	-0.292049	0.628111	-0.317387	-1.157702	-0.517237	-0.428185	-0.685185	0.577278	-0.068244	0.517535	-0.514167	0.820171	-0.366347	-0.101253	0.378651	-0.790936	-0.653921	-0.219230	0.074887	0.132873	0.000000	-0.709174
XM_122130.1	1.979747	-0.099385	0.000000	0.245841	0.439892	-1.512150	-0.295778	0.505617	-0.424382	-0.122093	-0.050961	-0.293422	-0.629408	-0.386191	-0.430006	-0.080972	-1.650040	0.051554	-0.080449	0.264916	0.145629	0.187181	-0.394509	-0.084553	0.002591	4.799718	0.742581	1.867563	-0.519284	0.185061	1.048532	0.420216	0.336694	-0.128701	-0.194918	0.432995	-0.008927	0.124026	-0.367716	-0.924250	4.990874	-0.189053	0.140485	-0.216719	2.600239	-0.020937	-0.371752	-0.265749	0.374641
XM_122131.1	-0.110913	-0.171966	0.024030	0.001878	-0.324506	-0.285499	-0.904376	-0.617165	0.842714	-0.503786	0.322910	1.266350	1.306432	0.345476	0.186359	0.584323	1.155578	-0.110506	-0.048139	0.224295	0.080484	-0.593270	0.377467	-0.076689	0.716226	-0.083446	-0.274933	-0.024818	0.306439	-1.109798	-0.855767	-0.872118	0.106596	-0.789997	0.068168	0.533998	0.002933	-0.675203	-0.200053	0.724663	0.285324	0.273871	-1.342697	0.080388	0.289921	-0.493597	-0.239374	0.209464	0.133625
XM_122132.1	-1.111600	0.073834	-1.040390	-0.612100	0.400481	0.446897	-1.986692	1.447641	0.343007	1.880466	-0.824798	1.056215	0.999791	-0.563300	-0.580278	1.311702	0.116615	0.672715	1.733949	0.073065	-0.646258	1.005740	0.323639	-0.367298	-1.011792	-0.797452	-0.421668	0.585846	-0.466712	-0.826869	1.627510	1.144611	-0.269022	-2.991565	0.984149	1.999332	0.261478	-0.734445	-0.435477	-1.448516	-0.684717	0.614697	-0.572471	-3.041752	-1.125624	1.110608	1.277022	-1.159783	-0.523333
XM_122133.1	0.441523	0.475183	-1.276934	-1.465258	-0.649656	0.108160	-1.037926	-0.296450	-0.246257	-0.028319	-0.529227	-1.074393	0.020410	-0.822098	-0.746817	0.764922	-0.417329	0.366638	0.160058	0.616833	0.164243	0.560128	-1.006015	0.241252	-0.126427	0.514487	-0.371340	0.070635	0.195080	0.016581	0.683140	-0.638980	-0.035994	-1.023848	0.286665	0.193848	-0.420764	-0.220451	0.895905	-0.741707	-1.111005	-0.322582	-0.090014	-1.789399	0.682774	0.228875	0.359578	-1.559635	-0.847042
XM_122134.1	-0.125303	-0.073768	-0.524858	0.038826	-1.298529	-0.213872	-1.505701	-0.500934	0.384608	-0.446052	1.089616	1.538172	1.093979	1.050954	0.211229	1.440141	1.598492	-0.159294	-0.002386	0.744017	-0.354119	-1.134766	-0.751941	0.868973	0.272693	-0.013888	-0.289669	0.448766	0.549819	-1.076639	-1.043057	-1.654939	0.000000	-0.955196	0.420709	1.412261	0.015290	0.463234	-0.072240	0.385352	0.450520	0.134996	-1.273064	-0.037523	0.724703	-1.070586	-0.496169	-0.200540	0.521188
XM_122135.1	-0.395938	0.670456	-0.375442	-0.871700	0.350082	-0.581903	-0.707297	0.694599	0.322762	-0.466157	0.798662	1.547132	1.730439	1.167335	1.125796	1.436579	1.393223	0.266662	-0.096479	1.012086	-0.318275	0.150401	-0.736627	-0.180578	0.936203	-1.679640	0.317433	-0.393990	-1.389431	0.393133	0.276741	-1.277747	0.498639	-0.863976	-0.944384	-0.226889	-0.361537	-1.221222	-0.523692	-0.172113	0.014226	1.450776	0.066298	-0.680492	0.152575	-0.314439	1.045541	-0.650217	-1.889979
XM_122136.1	-0.288147	-0.159733	-0.383083	-0.236109	-2.000745	0.784814	0.288611	-0.136979	0.872009	-0.824804	0.253249	-0.512308	0.278715	0.000000	0.222283	-0.325184	-1.621152	-1.018664	-0.062723	-0.215095	0.314220	-0.325431	-0.538878	-0.515285	0.529820	0.030283	0.106520	0.071323	-0.582522	0.025965	-0.484005	-0.671569	0.419287	-0.169538	0.738393	1.449352	-0.181097	-0.177635	1.148165	0.904721	0.853540	0.456216	-0.944799	-1.319154	3.806711	-0.112556	-0.181652	-2.116700	0.103068
XM_122137.1	-0.661865	-0.564859	2.792252	2.174288	1.012735	-1.067792	1.437120	-0.871867	-0.734089	2.192066	-0.606586	-0.740349	-0.563626	0.632056	1.321127	1.381750	0.824381	-0.576485	1.373728	1.738340	-0.572429	0.278573	0.394052	1.820934	-0.494397	-0.322954	-0.628784	0.354235	-0.303595	1.131690	2.011567	1.278099	0.025878	0.132266	2.934469	4.513315	-0.121773	-0.343532	-0.462018	-0.249665	-0.062302	0.170668	2.627380	3.043913	-1.051727	2.232550	1.765216	-0.370866	-0.226345
XM_122138.1	0.683167	0.556590	0.607606	-0.153099	-1.017122	0.418735	-0.434446	-1.702376	1.066313	-1.328036	0.634066	-1.548415	-0.817177	-0.282793	-1.226334	-1.295445	-1.308050	-0.008064	-0.069463	0.887403	0.165625	-1.820740	0.572559	0.844944	1.086181	0.017584	-0.123385	1.157927	0.392698	-0.641992	-1.199594	-1.972901	0.113917	-0.915474	0.001978	0.816124	-0.046552	0.417674	-0.319264	1.076863	0.606387	0.454556	-2.097477	-0.029706	0.000000	-1.721333	0.283238	-1.641556	0.455753
XM_122139.1	-0.282632	-0.276878	0.167679	0.028451	-0.300461	-0.374058	-0.660574	-1.651213	0.766524	-0.561611	0.816027	1.201443	1.025273	0.627030	0.259514	0.987190	1.504645	-0.026417	-0.182720	0.423715	-0.527294	-1.469084	-0.014983	0.172765	1.011966	-0.326228	-0.240430	1.035304	0.445338	-0.965073	-2.264162	-1.440264	-0.181066	-0.163420	0.379680	1.463666	0.235470	-0.428129	0.084221	0.729406	0.090911	0.637010	-2.142104	0.694664	-0.085529	-0.791904	0.000000	-0.118584	0.037961
XM_122140.1	0.841689	-0.719511	0.547347	-0.793339	0.707353	-0.964262	-0.630228	-0.791761	2.411736	-0.358382	0.642419	-0.265089	0.261894	-0.858658	-0.912572	-0.521558	-0.301579	-0.235890	0.955624	-0.915792	0.239772	0.619972	3.912061	0.248804	1.907204	3.148112	0.140224	1.006794	0.481982	-1.124970	-1.290999	1.837680	-0.557007	-1.466718	-0.264856	0.000000	-0.012951	1.364859	-0.032113	1.098577	1.806678	0.909610	1.314022	-0.965414	0.416786	-0.927763	-0.255473	0.628204	-1.571394
XM_122141.1	0.143270	0.312391	-0.855273	-0.592456	-0.682530	-0.943255	-0.806378	0.105405	-0.774139	1.416021	0.587241	0.000000	0.178792	-1.697674	-0.362977	-0.020752	-0.348724	0.715509	0.447709	-3.803604	-0.228876	-0.136082	-0.820563	0.133722	-0.274657	0.665946	0.725329	-0.106045	0.020624	-0.328944	-0.099185	-0.762872	0.779821	-1.150690	0.243177	1.171196	0.472732	0.272042	-0.248027	0.950309	1.030902	0.406862	-2.507303	-0.133452	-0.034573	-0.055389	0.745187	-0.265846	0.664890
XM_122142.1	0.066709	-0.171992	-0.206875	0.293015	0.711902	-0.907309	0.059926	-0.017941	-0.664063	-0.220986	0.278549	-0.490721	0.388899	0.345299	0.218237	0.675871	0.198216	-0.127554	5.056694	-0.081669	-0.268661	0.518677	0.177048	-0.114434	0.340774	-0.110104	0.201700	0.325623	-0.215388	-0.130443	0.000139	-0.155515	-0.296110	0.092546	0.492147	-0.125219	0.379694	-0.698954	-0.147165	0.482795	-0.527345	0.488234	-0.436369	-0.408635	-0.158700	0.446225	-0.009270	0.000000	-0.136870
XM_122143.1	0.361566	1.113881	-0.997720	-1.654896	-0.707999	-0.496263	-0.890000	1.059443	0.384377	0.903255	0.670069	0.000000	0.302741	-2.053839	-0.869333	-0.722830	-1.044281	0.204223	0.643238	1.212510	0.312013	0.614906	-1.966284	0.520569	0.039520	1.456611	1.327901	-1.289335	-0.239369	-0.111537	0.501738	-0.646269	0.586021	-0.392142	0.063250	-1.044012	0.009368	-0.242781	-0.288173	0.769235	0.763251	0.926677	-0.469709	-0.824389	-0.120860	-0.096953	0.848199	-1.712652	-1.586347
XM_122144.1	0.494049	-0.504118	-0.616482	0.322314	4.785272	0.469711	-0.953111	3.608416	2.045367	5.440542	-1.388051	0.966115	1.922078	-0.324451	0.318126	1.439943	0.922567	-0.716327	2.798507	0.022810	0.227440	4.395754	-0.011692	-0.573086	1.483599	0.395367	-0.410725	-0.630839	-1.215729	-0.760719	4.874151	3.082149	0.000000	-1.627053	-0.783271	2.889101	-1.405992	2.077363	0.015081	-0.299027	-0.271884	-0.076460	4.553242	-0.617065	-0.032606	4.930040	-0.106890	-0.462182	-0.486171
XM_122145.1	0.576974	1.988840	-1.255659	-2.086556	-0.574853	1.657211	-0.631095	1.138680	0.795760	-0.179204	0.810741	-1.200664	-0.714206	-1.989161	-0.898574	-0.428189	-2.113821	1.194867	0.101413	-0.357289	1.795020	0.718848	-1.740888	-0.910018	1.017797	0.000000	0.338094	-1.347342	0.388406	-0.176305	-0.181087	-0.116516	-0.033936	-1.147159	0.163824	0.691011	0.402050	-0.638276	1.019226	0.210416	-1.112632	0.981600	-0.372132	-2.473503	0.244617	0.305154	-0.063647	-0.543947	-0.974044
XM_122146.1	0.000000	0.816508	-0.297832	0.296188	-0.090906	-0.314059	1.054348	0.306844	-0.180379	-0.200418	-0.220066	-1.677956	-0.619324	-0.650174	-0.434494	0.145564	-0.699613	0.140261	-0.507896	0.374395	-0.594103	0.633668	-0.034914	-0.113281	0.735184	2.077696	0.089724	-0.775499	-0.871644	1.418862	-0.117664	-1.414501	0.279278	0.443357	-0.035859	-1.334061	0.425099	0.741918	-0.718079	0.192887	-0.031645	0.548883	0.793578	-0.783578	0.550615	0.437108	0.037234	-2.056652	0.222718
XM_122147.1	-0.040761	0.482762	-0.326591	-0.776255	-1.229750	-0.518201	-0.845019	-0.220606	0.636027	-0.227095	-0.308161	0.305053	0.598403	-0.971645	-0.354275	0.348102	0.018321	0.223625	0.187578	0.000000	-0.491638	-0.157307	-0.918939	0.631831	0.571338	0.163848	0.251434	0.121359	0.699450	-0.382024	-0.740626	-1.131109	0.175511	-1.228492	0.555859	0.137315	0.080630	0.302510	-0.114247	0.023410	0.112830	-0.013286	-1.585570	0.250186	-0.041318	-0.223462	0.445263	-0.841038	0.101356
XM_122148.1	-0.456653	0.037376	-0.967307	-0.473906	-0.795263	-0.220210	-1.448407	-0.304286	0.100457	0.269920	1.328085	-0.165994	0.005946	0.000000	-0.872829	-0.096622	-0.187186	-0.162536	0.253581	0.715118	-0.430108	-0.731696	0.158992	-0.204959	0.006139	0.864211	1.115310	-0.101384	0.711474	-1.346328	-0.517202	-0.580201	0.261926	-0.258466	1.036588	1.039959	0.367084	1.130973	-0.349407	1.040965	-0.076088	0.639018	-1.251522	-0.443608	0.555334	-0.476577	-0.264757	0.292776	0.320942
XM_122149.1	0.311961	0.633214	-1.515054	-1.641378	-0.684896	-0.572856	-1.572930	0.242216	0.370496	-0.025034	-0.649963	0.336273	0.499182	-1.527755	-0.819696	0.308320	-0.291335	0.776847	0.200208	-0.174377	0.430691	-0.051502	0.159774	-0.943623	0.521133	0.551898	0.271017	-0.344113	0.836674	-0.973369	-0.435792	-1.267140	0.125661	-0.267147	0.539777	-0.411399	0.991445	0.080032	0.272367	-0.488673	1.162475	-0.560238	-0.982282	-0.484624	0.603388	0.088752	-0.242612	0.000000	-0.920304
XM_122150.1	0.025221	-0.341589	0.006749	0.644596	0.243476	-1.132056	-0.198313	0.325689	-0.237657	0.306052	0.258637	1.561073	1.152372	0.278484	0.679051	1.052471	1.432180	-0.263817	0.159061	0.714537	0.038170	-0.010321	-0.386416	0.212706	-0.071530	-0.761419	0.510012	-0.522511	-0.363317	-0.654913	0.019943	-0.022281	0.194596	-1.385928	0.732113	0.804129	-0.425963	-0.451817	0.000000	-0.772589	-0.112297	-0.148815	-0.619926	0.045761	-0.971642	-0.045199	0.094414	-0.593938	0.570200
XM_122151.1	0.519872	0.595229	-0.349944	-0.786010	-0.554155	0.183602	-0.721766	-0.485855	0.399859	-0.186475	0.166838	0.331803	0.460392	-0.434201	-0.585135	0.286108	0.090108	0.252819	-0.006618	-0.410005	0.286638	-0.052663	0.000000	-0.365257	0.337598	0.423163	-0.153065	0.037542	0.248645	-0.615030	-0.120596	-0.584377	-0.147495	-0.411420	0.129634	-0.228091	0.077171	-0.024256	0.122765	-0.098152	0.240859	-0.124556	-0.356121	0.091078	0.022117	-0.321198	0.292392	-0.675179	-0.193630
XM_122152.1	-0.583061	0.317309	0.658421	0.449561	0.294463	-0.449383	-1.590221	-0.132198	-1.105134	0.165289	-0.664525	0.624268	-0.019094	-0.931535	-0.993351	-0.249086	0.129147	-0.929660	-0.508261	0.645627	0.440826	-0.426344	0.237738	0.771101	-0.112217	0.277376	0.627467	0.304874	-0.433665	-1.762944	1.199031	0.170711	0.557657	-1.561074	-0.218423	1.054433	-0.585910	0.711700	0.159735	-0.106051	0.255021	-0.141225	-0.546876	0.003199	0.884037	-0.764170	-0.564116	0.205676	0.757079
XM_122153.1	-0.164457	0.940441	-1.048178	-1.928739	-1.594210	0.090120	-0.927036	-0.755134	-0.393401	-0.377807	0.544360	-0.389817	-0.091666	-0.945206	-0.460314	1.118014	0.265341	0.238043	1.107003	1.060472	1.350205	-0.432835	-2.816808	0.186621	-0.159170	-0.180645	0.000000	0.203242	-0.001711	0.635476	-0.078872	-0.418194	0.446493	-0.476675	1.498757	1.380550	-0.002147	-0.770714	0.773551	0.722062	-1.649073	1.605615	-0.202117	-0.937024	-0.013039	-0.169454	0.883686	0.020593	0.619205
XM_122154.1	0.000000	-0.085541	-0.085628	-0.100454	-0.199113	1.848631	-1.668656	1.673319	0.037589	-0.418110	-0.007187	0.355458	0.969401	-0.445346	-0.805923	0.530176	1.685580	1.120077	0.061548	1.412338	0.593079	0.290601	-0.258804	-0.664964	0.044041	0.375584	0.486466	0.011260	-0.621236	-1.533365	-0.271547	0.260869	0.108469	-1.395233	-0.449471	0.970052	-0.543012	-0.409577	0.490826	-0.104212	0.865953	0.890389	1.408824	1.661841	-0.046491	-0.580960	-0.715841	1.948384	0.075850
XM_122155.1	-0.215471	-0.150608	0.021267	-1.132152	0.168459	-1.081446	0.908683	-0.397213	-0.257411	-0.782523	-0.382411	0.144489	0.000000	0.367248	0.638438	-0.065697	0.030644	1.949639	0.531603	0.367282	0.115116	-0.308666	-0.259131	-0.852689	-0.409923	0.161426	0.031682	0.202201	0.187221	1.012703	0.335868	1.223728	-0.143725	-0.432000	-0.252354	0.414699	-0.276636	-0.385830	-0.105724	0.022078	0.458325	-0.278329	0.312621	0.041030	0.562994	-0.362067	-0.075080	5.317805	-0.411288
XM_122156.1	0.128821	-0.074343	0.085854	0.522408	0.512255	-0.347904	-1.462598	0.398401	0.838142	0.440391	0.086683	0.957883	0.950599	-0.073199	0.000000	0.621476	0.844706	-0.409988	0.185691	0.066886	-0.146326	0.537015	1.306197	0.147320	0.702171	-0.290844	-0.142219	0.066471	-0.043055	-1.834635	-0.026890	-0.359958	-0.861629	-1.464965	0.571885	0.858444	-0.335169	-0.076696	0.227512	-0.206285	-0.513411	-0.109148	0.298628	0.106359	-0.420220	0.386240	-0.057444	-0.217819	-0.866222
XM_122158.1	-0.396899	0.150692	-0.027617	0.890230	-0.670490	-0.190552	-0.542022	-0.947625	0.387282	0.119359	0.188409	0.779297	0.532154	-0.146450	-0.443826	0.267140	0.358125	-0.269155	0.000000	0.473354	-0.188969	-0.649000	0.500286	0.465700	-0.010589	0.059261	0.256046	-0.505669	0.272742	-0.589361	-0.465677	-1.386622	0.049940	-1.158284	0.653180	0.009630	-0.169568	-0.118040	-0.120100	0.379804	0.429193	-0.047882	0.477207	0.801290	-0.041125	-0.676817	-0.336187	-0.321899	0.267387
XM_122159.1	0.621891	0.827796	-1.236930	-1.380533	-1.081798	0.905954	-2.206284	0.164563	0.754689	-0.099124	0.304127	0.560733	0.452296	-0.215226	-0.681277	0.316773	0.209379	0.030409	-0.234360	-0.087624	0.008869	-0.282483	0.009791	-0.435771	0.388848	0.810130	-0.321222	-0.478031	0.339719	-1.212187	-0.613137	-1.137378	0.148992	-1.107491	1.047899	0.734513	-0.133511	0.408909	-0.088477	0.172369	1.090658	-0.391705	-0.834088	-0.274529	0.406445	-0.738662	0.000000	1.178729	-0.130325
XM_122160.1	-0.307602	-0.662930	0.799196	-0.493281	-0.311285	-0.225931	-0.764426	-0.365635	1.375044	0.376764	0.809326	0.805243	1.199597	-1.630027	-0.679180	0.801129	0.701891	0.323084	0.042895	-0.154899	-0.118317	-0.610577	-0.662849	-0.521488	0.584257	0.412330	1.167421	1.144527	0.232832	-0.623183	-0.221010	-0.807668	0.000000	-0.951830	0.056855	-0.200955	0.036580	-0.427695	0.055213	0.871160	1.869577	0.133096	-0.757772	1.126491	0.647389	-0.694810	-0.276246	-0.738954	0.650268
XM_122161.1	0.051576	3.937328	-0.138756	-0.561682	-0.588777	-0.687504	-0.366991	0.506977	-0.146065	0.074784	0.000000	1.525342	-0.703898	-0.548434	0.338113	2.192655	3.634616	-0.579648	-0.069213	0.097734	3.674422	0.251056	-0.598957	-0.016889	0.889628	-0.171826	2.191208	-0.889908	-0.663144	-0.039310	-0.579023	-1.808226	0.237970	0.104044	0.456058	-0.945696	0.026884	0.009153	-0.887980	-0.323101	0.504016	-0.444487	-0.846689	-0.231222	0.387242	0.258375	-0.214509	-0.763503	1.144119
XM_122162.1	-0.377441	-0.340268	0.243907	-0.283256	-0.466578	-0.420228	-2.162966	-0.512192	1.532957	-0.204712	-0.160326	1.423631	1.502113	0.861879	0.393415	1.411715	0.816182	0.845596	0.269171	0.000000	0.041817	-0.945031	0.795124	0.273539	0.367541	-0.038222	-0.620034	0.406518	-0.032496	-2.146665	-0.456976	-1.136734	0.354142	-0.096741	0.133069	0.724312	-0.234001	-0.791508	0.280751	1.183995	0.324107	0.668926	-1.244302	0.547883	1.274275	-0.718575	-0.149090	0.308337	-0.152965
XM_122163.1	-0.045001	0.361461	-0.309810	-0.188774	0.552514	0.253562	-2.049423	0.391828	1.235870	0.766953	-0.236058	0.278236	0.000000	-0.665053	-0.663694	-0.018174	0.107495	-0.655655	0.030482	0.876123	0.308945	-0.394571	0.534865	0.109099	0.879854	0.479499	-0.269582	-0.030890	0.155678	-1.674717	-0.858734	-1.232603	-0.501488	-0.621749	0.378467	0.876662	-0.042709	0.671796	0.427134	0.337538	1.845323	-0.134737	-1.243393	-0.826666	0.341673	-0.248022	-0.960995	0.791839	0.145007
XM_122164.1	0.245164	-0.108693	-1.540604	-0.088953	-0.489974	-1.238694	-1.034368	-0.713383	0.315670	-0.027671	0.371179	0.363518	0.726930	-0.747759	-0.249485	0.674754	0.590490	0.032943	-0.323813	-0.090857	-0.136072	-0.450384	0.670675	0.120531	0.466252	0.427891	-0.004385	-0.401692	0.805400	-1.045523	-0.469215	-1.713702	0.049185	-1.424580	0.653944	0.729476	0.192812	0.007735	0.009940	0.087066	1.525741	-0.047421	-0.261188	0.363926	0.491486	-0.263079	0.000000	-1.052308	0.306918
XM_122165.1	0.320391	-0.397281	-0.140376	-1.133145	0.937548	-1.992051	-1.078017	0.369866	-0.274415	0.486157	-0.653716	0.023597	0.287517	0.364307	-0.384741	0.133039	-0.754990	1.822769	-0.208194	-1.364151	0.409339	0.238806	0.916416	-0.437772	-0.245585	-0.406546	0.250807	-0.434225	-0.451079	-0.597602	1.163876	-1.525128	0.013032	0.700353	1.653614	2.545532	-0.909052	-0.542296	-0.416996	0.389461	-0.707519	0.543841	0.174054	-1.544115	-0.566365	0.899870	0.471366	0.432683	-0.578399
XM_122166.1	-0.344829	0.098492	-2.484078	-1.755664	0.111335	-1.228685	-1.456740	-0.172603	0.850213	1.216948	1.065902	0.400461	0.969012	-0.354169	-0.105491	0.241958	0.192346	0.000000	0.176332	-0.481037	-0.061709	0.896917	0.373113	-0.556818	0.916007	-0.382219	1.439600	-0.735258	0.422535	-1.007054	0.947496	0.485520	-0.739848	0.425503	-0.474319	-0.830676	-0.881332	-0.337915	-1.181420	-0.910701	-0.494807	0.904855	0.884115	-1.396247	0.453557	0.608255	0.471612	-1.711662	-1.183037
XM_122167.1	-0.215455	-0.107585	0.003202	0.358391	-3.535571	-1.064407	-0.014443	-0.466212	0.711801	-1.125445	0.561791	-0.024017	0.308583	0.167612	-0.081554	-0.332498	-0.739768	0.064169	-0.082824	0.496193	-0.747047	-0.784425	-0.469774	0.235796	0.659445	0.039555	0.665399	0.176265	0.505336	-0.211165	-0.763011	-1.925048	0.063035	-0.115579	0.721552	-0.208372	0.468125	0.282251	-0.393597	0.581762	0.271846	0.208642	-0.737932	0.787217	0.064001	-0.688484	0.073188	-2.113995	-0.154887
XM_122168.1	0.000000	0.167913	-1.241731	-0.211070	-0.237504	-0.210447	-0.284017	1.321334	0.426872	0.330993	0.735774	-0.662728	-0.844060	-0.252418	-0.414974	-1.008601	-0.917077	-0.427541	0.038638	0.526140	0.074872	1.087590	-0.535747	0.226938	0.952832	-0.199225	0.229496	-0.679749	-0.372859	-0.126058	0.809617	-0.784571	0.656261	-0.046309	-0.352925	-0.611787	-0.411542	0.283187	0.602995	-0.116520	1.332767	0.584024	0.692078	-1.601510	1.051961	0.499053	-0.170569	-0.774961	0.675536
XM_122169.1	-0.124166	1.952007	0.666352	-1.418343	-2.328517	0.049108	-0.277741	-1.726670	1.659558	-1.805681	0.658201	-0.603508	-0.287487	-0.786101	-0.516914	-0.938789	-1.120354	0.781261	-0.447988	0.442314	1.204528	-1.152795	-0.754572	0.183468	1.532609	-1.982031	0.165955	-1.220070	-0.071086	0.133104	-2.011862	-1.863855	0.256347	-1.109337	0.539299	0.024570	0.610324	0.649837	1.010665	0.411474	0.000000	0.308123	-2.133257	-1.287567	1.268533	-1.240463	0.122410	-2.217712	-1.731708
XM_122170.1	-0.695769	0.657832	-1.740483	0.589082	-0.922451	-0.959912	0.739487	0.314637	-1.325318	0.322876	-0.143616	-1.549851	-1.388050	0.380490	0.552654	0.078865	-0.913337	-0.534514	-0.548525	-0.086514	0.522434	0.619383	1.125235	-0.220048	-0.013505	0.245418	0.091298	-1.674409	7.899653	0.771211	0.480072	0.038313	0.279115	-1.323086	-0.443261	-2.833228	0.965518	-0.282540	0.884084	-1.457797	0.000000	0.451241	2.470177	-0.129518	2.196574	1.268522	-1.285228	-1.139852	0.078749
XM_122171.1	0.136547	-0.019244	0.054105	1.583657	-0.539842	-0.547114	0.000000	-0.743611	-0.235636	-0.727452	0.382463	0.235068	0.693258	-0.522887	1.050222	1.701321	1.294015	0.755042	-1.077372	1.177488	-0.116659	-0.861101	-0.397613	0.587249	1.150799	0.118191	-0.097208	0.319149	1.197177	-0.159645	-1.403343	-1.595830	-0.364739	-0.046835	1.377910	1.988301	1.319471	-0.979628	0.400150	-0.659535	0.974099	0.201082	-1.793540	0.376035	-0.551272	-0.728321	0.121171	0.339911	-0.403279
XM_122172.1	0.089537	0.040051	-0.088641	-0.914828	1.381436	-0.329252	-1.000183	1.029683	-0.175965	1.811180	-0.340097	-0.608878	-0.760881	-0.088985	-0.353889	-0.100277	0.009027	-0.176080	0.749395	1.044968	0.260014	1.372294	-0.766227	0.590375	0.347770	-0.032763	0.155601	0.217868	-0.422298	-0.198122	1.111509	0.796654	0.072171	-1.112997	0.626220	0.554822	-0.173699	-0.381628	0.144283	-0.566951	-0.893170	0.256261	0.396473	-1.754915	-1.364656	1.131810	0.000000	0.247821	-0.233626
XM_122173.1	-0.087235	0.608564	-0.275507	-1.283476	-0.250343	0.462079	-1.256195	-0.937248	-0.021723	0.453377	-0.287925	-1.017239	-0.417341	-0.460953	-2.007017	0.585488	0.678826	0.060491	0.312402	-0.180962	1.132090	0.135507	0.000000	0.126703	0.102603	0.100190	0.436546	-0.066821	0.186893	-0.350856	0.460209	0.182656	-0.004503	-0.742482	-0.338058	0.229551	-0.027833	0.363102	0.927336	-0.349162	-0.560214	0.433665	0.455088	-1.905480	-1.269837	0.271160	0.026800	0.359332	-0.428912
XM_122174.1	-0.059806	-0.044112	0.453495	-0.628695	-0.884291	0.172888	0.316445	-1.080504	-0.762837	-0.868519	0.263371	-0.162483	-0.298415	0.002626	0.420632	-0.460866	0.097516	-0.207959	-0.395753	-1.272324	-0.363042	0.360177	0.208296	-1.153383	0.000000	-0.426345	-0.256014	-1.335441	0.038275	0.458169	0.271164	0.320631	0.859096	0.421039	0.272747	-0.456273	0.364745	-0.290306	-0.354425	-0.869437	0.787153	0.346042	-0.029687	-0.416745	-0.739365	0.028912	0.162317	0.307118	0.753939
XM_122175.1	-0.812551	-0.382990	-1.003130	-1.061474	-0.714452	-0.761973	-1.627230	0.297735	0.635301	0.124777	1.414868	0.074125	0.435443	-0.236450	-0.585288	0.039247	-0.266644	-0.649138	0.554893	-0.497488	0.027008	0.261899	-1.650733	-0.844744	0.897071	-0.740875	1.029583	-0.551312	0.300541	-1.264317	-0.102445	-0.595418	-0.613199	-0.661780	1.755035	1.611421	1.302160	0.230322	-0.292134	0.527590	0.175083	1.092678	-0.668255	-0.461488	0.538848	0.147980	0.000000	-1.759225	-0.464389
XM_122176.1	0.235947	0.243573	-0.313051	-0.167986	-0.276423	-0.431835	-0.839033	-0.958189	0.855470	-0.308523	0.411387	1.490297	1.328517	1.090105	0.516260	1.005054	1.339792	-0.266080	-0.150437	-0.119126	0.035958	-0.169530	0.495329	-0.240461	0.631866	-0.322497	-0.533286	-0.467565	0.895958	-0.725297	-0.657021	-0.917052	0.172125	-0.663253	0.928782	1.054131	0.138415	-0.367244	0.205013	0.522788	-0.055963	0.110208	-0.721556	0.315746	-0.217434	-0.162569	0.000000	0.661617	0.302543
XM_122177.1	1.856853	2.169732	0.704532	-2.152909	-0.514042	-0.178500	-0.158163	-0.512236	-0.072586	-0.069277	0.427253	-0.444400	0.151058	-1.166248	-0.272937	-0.421362	-1.417019	1.269352	0.937086	2.142822	0.182006	-0.990405	0.019800	0.266264	-0.296209	-0.732461	0.462658	-0.081139	-0.066934	0.000000	-0.944644	-0.563693	2.040456	0.105078	0.603848	0.288347	1.565905	0.170195	1.993821	2.713624	-0.816095	0.920579	-0.781788	-1.215550	-0.537059	-0.624949	1.420650	-1.616730	-0.045569
XM_122178.1	0.132228	0.279200	-1.985090	0.858924	-0.763195	-1.007008	-0.519032	-1.074304	0.403251	-0.873169	0.642568	0.183979	0.518056	-0.231403	0.501856	0.481813	0.612084	-0.331511	-0.844515	1.483559	-0.344475	-0.753416	-0.162684	0.142991	1.530284	-0.172667	0.072487	-0.201891	0.506910	-0.582278	-1.049815	-1.881576	0.037571	-0.137587	0.151072	0.348521	0.752419	-0.677649	0.064803	-0.092073	0.928140	0.625396	-1.698204	0.187183	-0.515356	-1.051035	0.000000	-0.479153	0.829189
XM_122179.1	0.409991	-0.530532	0.851543	0.011915	0.012491	0.421880	-0.971606	-0.773735	0.389077	-0.191626	0.337838	-0.022255	1.711964	-0.737236	-0.810180	-0.601960	0.225715	-0.746746	0.214803	1.105569	0.821052	-1.168248	-1.751127	1.438087	-0.779456	-0.054625	0.008885	1.503641	-0.531437	-0.309027	-1.104165	0.502685	0.050425	-0.596911	-0.472578	0.535681	-0.761686	-0.788855	-0.056404	1.168580	0.086433	-0.185761	-0.480895	1.154725	0.315572	-1.215153	-0.013313	0.000000	0.408219
XM_122180.1	-0.377848	0.178084	0.000000	0.425967	0.356462	-0.823152	-0.858600	-0.458773	0.086339	0.732595	0.106196	0.836475	0.914627	0.783073	0.539716	0.687829	0.792010	-0.637986	0.009816	0.803533	-0.814462	-0.341585	1.170636	0.418258	0.752814	0.017314	-0.011847	-0.321058	0.554678	-1.054016	-0.603053	-0.826816	-0.892993	-1.118734	0.368233	0.586104	-0.203069	1.152796	-0.599406	0.127023	0.847339	-0.079523	-0.548906	-0.392727	-0.121323	-0.087476	-0.406484	0.000475	0.277329
XM_122181.1	0.261903	0.278391	0.517791	0.000000	-0.127859	-0.513394	-0.605371	-0.266800	0.552389	-0.343701	0.441882	1.282304	1.087761	0.767283	-0.143281	1.180899	1.560776	-0.050153	-0.046970	0.689869	-0.382362	-0.084254	0.228812	0.534613	1.091953	-0.081950	-0.247813	0.288506	-0.116332	-0.534966	-0.538030	-1.125987	0.204493	-1.075028	0.246208	1.033757	0.088497	0.334620	-0.104286	-0.296085	0.550456	0.385732	-0.473687	-0.098192	-0.064098	-0.189345	-0.510743	0.716924	0.348020
XM_122182.1	0.730467	0.077529	-0.330615	-0.756796	0.644571	-1.039328	-1.022227	0.248507	0.944250	0.882017	-0.172987	0.925680	1.416895	0.202028	-0.287428	1.103609	0.862205	-0.056084	0.113837	-0.125364	-0.737197	0.784718	1.713429	-0.206431	0.904506	1.243691	0.099216	-0.642778	-0.583031	-0.705883	0.414829	0.110711	0.424269	0.041336	0.106764	0.355636	0.000000	-0.317872	-0.637757	-0.629002	-0.004182	-0.248629	-0.124055	-1.255794	-0.741472	0.773446	-0.189059	-0.194115	0.581873
XM_122183.1	0.000000	0.383860	0.815321	-0.267008	0.049004	-0.027610	1.130328	-0.005392	-0.125996	-0.741117	0.011819	-0.398484	-0.218655	0.859882	1.035104	-0.331463	-0.463522	-0.304948	0.105318	-0.524334	-0.020439	0.418163	0.528241	-0.322138	-0.008930	-0.394659	-0.341625	0.166427	-0.279169	0.666933	0.371289	-0.141134	-0.180984	0.872319	-0.014159	0.083417	0.584510	1.285643	-0.354251	-0.055274	0.220902	0.549249	0.418129	-0.448635	0.866939	0.386668	-0.433341	-0.166401	0.257097
XM_122184.1	1.197359	-0.050413	-0.479122	-2.203294	-2.099311	0.256524	-1.068743	-1.409072	1.132331	-1.056124	1.045882	-0.018030	1.594290	-0.741228	0.497122	1.811247	0.586789	0.039363	-0.377876	0.493169	-0.160511	-1.202067	-0.039948	-0.048909	1.242195	0.147169	-0.177793	0.588060	-0.587729	1.007705	-1.231391	-1.159503	-0.338283	0.566273	0.455787	2.495139	-0.789428	0.178239	0.000000	1.871226	-0.486754	1.525864	-1.261505	0.589924	0.775374	-1.090934	2.672660	-2.220823	-1.575529
XM_122185.1	-0.128171	-0.046114	0.005234	0.755480	0.031567	-0.224373	-0.358307	-0.583212	0.432920	0.226173	-0.068614	1.202934	0.710183	-0.278802	-0.721357	0.569107	1.081117	-0.150364	0.350109	0.458064	0.099964	0.000000	0.804355	0.451090	-0.242849	-0.371009	0.789286	-0.309362	0.667693	-0.220508	-0.069877	-0.338850	-0.135559	-0.771020	0.937931	0.510739	-0.251228	0.002416	-0.012412	-0.034941	0.124499	-0.341654	0.083606	0.664537	0.235549	-0.420800	-0.025356	-0.171393	0.088055
XM_122186.1	-0.395192	-0.007977	-0.473019	-0.458307	0.784494	0.361861	-0.781748	-0.104459	0.280909	1.153334	-0.184801	1.265360	0.557649	0.636898	-0.311603	0.165129	1.168042	-0.717800	0.665766	0.150422	-0.282765	-0.387967	1.240234	0.387269	-0.257988	-0.601118	-1.435858	-0.634602	0.175675	-0.720364	0.307879	0.000000	-0.590691	-2.188698	-0.085610	0.537551	-1.224521	0.688797	1.549816	1.046821	0.449238	-0.394853	0.420681	-1.507622	-0.109879	-0.239006	-1.337270	-1.367915	0.220506
XM_122187.1	-0.271026	0.120254	-1.032680	-0.598776	0.771827	0.331578	-1.011352	-0.026483	0.333259	0.878988	-0.097700	0.810945	0.511428	0.383773	-0.534219	0.093703	1.068070	-0.668597	0.351455	0.285375	-0.255984	-0.086074	0.641475	0.262852	0.108424	-0.736258	-1.356953	-0.613056	-0.183128	-0.859694	-0.320559	-0.227940	-0.709221	-2.349970	0.000000	0.546863	-1.135303	0.595204	1.616283	0.931241	0.138490	-0.171439	-0.167096	-1.477165	-0.565133	0.138328	-1.304545	-1.551439	0.001953
XM_122188.1	0.096934	0.030578	-0.046934	0.430242	-0.051557	-0.174177	-0.402148	-0.987496	0.300464	-0.230900	0.338494	1.089925	0.857548	0.167086	0.437169	0.907674	1.000206	0.076606	-0.099487	-0.363236	0.000000	-0.155132	-0.230858	-0.307414	0.884594	-0.191187	0.535269	-0.340990	0.241869	-0.761147	-1.294252	-0.382119	-0.027422	-0.912818	0.368962	0.313663	0.355181	-0.746392	0.023038	0.324924	-0.545811	0.157790	-1.217891	0.270305	-0.737382	0.129585	0.029140	0.106287	0.521036
XM_122189.1	-0.117775	-0.091709	0.202499	0.536378	0.428683	-0.565439	-0.751042	0.394452	1.194813	0.764491	-0.321841	0.621668	0.605536	0.667401	0.215808	0.778237	1.433823	-0.175163	-0.277539	1.050205	-0.458014	-0.189503	0.903753	0.486758	0.301339	-0.291826	-0.366124	0.280854	0.497664	-1.082990	0.025826	-0.992842	-0.069044	-0.644705	0.608674	1.474987	-0.067817	0.499915	-0.217104	-0.410942	0.712849	0.000000	-0.097111	-0.151972	-0.585893	-0.058945	-0.363529	0.817227	0.250365
XM_122190.1	-0.274747	0.104255	-2.249728	-0.317878	3.647356	0.495785	-0.068450	4.155242	0.416030	4.564545	0.379621	-1.446898	1.339887	-0.417859	-0.323125	0.232298	-1.641133	-0.026412	2.435545	0.397216	0.485055	3.406090	-1.767086	-1.701759	0.071284	1.191909	-1.265791	-1.359363	-2.110564	0.000000	3.466957	3.554282	-2.117150	-0.121256	-1.283663	-1.425662	-1.447965	-1.314681	2.542156	0.907220	-0.602088	1.033182	2.269182	-2.592798	-0.886446	3.900589	-3.080580	-2.376106	-2.270649
XM_122191.1	-0.331813	-0.753189	-0.517656	-0.007612	-0.376922	-2.703153	-1.706575	0.516579	0.622239	0.533413	0.433185	-0.318339	0.000000	-1.140816	-0.693642	-0.450248	-1.942062	0.106485	0.446561	0.395709	-0.270638	0.724536	-0.037151	0.372856	0.196929	0.338578	0.346233	-1.599943	0.164182	-2.227888	0.121561	-2.923920	-1.077768	-0.730899	0.744377	-0.178994	0.675056	0.498669	-0.435900	0.701310	0.393611	0.260335	0.014789	0.307426	0.402409	-0.148137	0.628428	-1.030132	-1.178225
XM_122192.1	0.975264	1.304600	-0.244526	-0.866056	-0.182744	1.390036	-0.209653	-0.485845	-0.669739	-0.098548	0.065839	-0.475551	-0.450243	-0.367972	0.087616	0.427578	0.598987	0.112138	0.182954	0.544890	0.515998	-0.591092	0.144349	0.285189	-0.394836	0.414022	-0.314570	0.465432	-0.194365	0.000000	-0.322079	-0.148847	0.275864	-0.851268	0.037101	0.851419	-0.524630	-0.392480	0.850853	0.222858	-1.250634	0.250787	-0.619184	-1.555701	-0.585208	-0.267989	0.047070	0.088191	-0.430243
XM_122193.1	0.415645	0.140983	2.788916	2.288569	-0.038478	1.045372	1.371542	0.147922	0.649304	0.199449	-0.918415	0.000000	-0.312149	-0.012589	-0.211056	-1.587937	-1.368393	-0.619987	0.228443	2.683875	0.164013	-1.132914	-0.320689	3.174457	-0.174171	0.928955	1.416276	2.813948	-0.222721	0.968338	0.349995	-0.173400	0.335057	0.202974	-0.751465	-0.239962	-0.119227	0.811378	0.385824	1.216111	-0.173479	-0.192502	-0.515263	2.657269	-0.973852	-0.588105	-0.266623	0.651055	2.694563
XM_122194.1	-0.564979	3.487573	2.635993	-0.079139	-0.047873	3.159427	-0.398571	-0.093828	1.479795	-0.411475	-0.785982	-0.083498	-0.359458	0.271766	0.080869	-0.797322	-0.125859	2.099187	-0.215310	-0.549797	0.548191	-0.072620	0.055301	-0.851848	1.824978	0.190053	0.705361	0.526673	1.309833	-0.426885	0.116475	-1.620384	1.455733	-0.412018	-0.311103	-0.422890	1.603441	0.994433	0.219740	-0.165903	0.894163	-0.486810	0.602672	-0.379739	1.946066	-0.066473	-1.302006	-0.356252	0.116249
XM_122195.1	0.707208	0.168375	0.469974	-0.605883	-0.146273	0.289353	-0.518246	-0.896482	-0.307498	0.390368	0.057366	0.757727	0.921863	0.273331	-0.142303	1.259712	1.231608	0.513888	-0.185461	-0.395029	0.283349	-0.335435	-0.448470	-1.604885	0.000000	-0.259086	-0.866525	0.167388	0.760801	-0.542550	-0.699776	-0.342683	-0.541751	-0.383216	0.777574	1.437163	-0.120789	0.343734	0.520893	-0.586209	0.113484	-0.485222	-0.799730	0.203216	0.116115	-0.597353	0.155202	1.850623	-0.435200
XM_122196.1	-0.060617	-0.581505	0.124664	-0.517934	-0.976729	-0.497046	-1.192319	-0.724503	0.213839	0.087779	-0.523533	0.398293	0.952990	-0.228343	0.217663	0.903736	0.823593	0.208728	0.250232	-0.387453	-0.119277	-0.528357	-0.473558	0.025254	0.104237	0.180338	-0.048743	0.011647	0.573957	-0.775323	-0.005297	-0.576313	0.049516	-0.926011	0.594306	0.561788	0.352764	-0.191863	0.212413	-0.162645	0.444056	-0.731828	-0.715795	0.311913	0.129649	-1.148176	0.000000	0.466969	0.012682
XM_122197.1	-0.422886	0.490712	-0.638987	0.258063	0.313190	0.279722	-1.587316	0.602831	-0.521778	0.669750	-0.782393	0.343488	0.582374	0.291811	-0.766826	0.330732	0.457670	0.392701	0.757842	-0.366168	0.000000	0.491762	-0.959294	0.065161	-0.237308	0.372654	0.248440	-0.580837	0.495876	-1.177013	0.502578	0.062539	-0.767714	-0.609897	0.171859	0.315886	0.833407	-0.227308	0.094190	-0.789311	-0.548792	-0.616304	-0.344403	-0.007595	-0.236088	0.414201	-0.658545	0.988332	-0.860015
XM_122198.1	-0.531608	-0.095933	0.457351	1.042428	-0.445247	-0.427906	-1.041291	-0.920377	0.585150	0.071874	0.447663	1.011975	1.066821	0.661400	-0.295501	0.462301	0.841868	-0.910877	0.000000	1.243744	-0.423710	-0.788033	0.123655	1.042391	0.534746	-0.355005	-0.241277	0.152081	-0.225947	-1.106075	-0.885835	-1.534036	-0.683635	0.194063	0.086360	0.613460	-0.279618	0.893041	0.105720	0.539254	0.406649	0.474120	-1.253984	-0.386121	0.142056	-0.689137	-0.583623	-1.288539	0.670915
XM_122199.1	0.339914	0.764521	1.479800	1.166455	-0.368204	0.146283	0.463550	0.414847	1.541597	-0.247580	0.301847	-0.656554	-0.834876	-0.340774	-1.048651	-0.742102	-0.552850	-0.565085	-0.528478	1.637788	0.589245	0.179300	-0.733083	1.194188	1.531224	-0.358879	1.589438	0.802783	-0.737457	0.000000	-0.727284	-0.841625	-0.246638	0.124300	1.356398	0.419312	-0.352451	-0.668493	-0.031740	0.353457	0.861419	0.276073	-0.800172	1.499852	-0.326664	-0.609913	-0.252194	0.532575	0.672566
XM_122200.1	0.320750	-0.573862	2.167849	-0.349687	-0.991219	-1.436612	0.205029	-0.953640	-0.112497	-0.935298	0.011476	0.246540	0.056788	0.040416	-0.031453	0.199426	-1.271016	0.835726	-0.773209	0.162178	0.353398	-0.509330	0.000000	-0.796084	0.171565	-0.031502	-0.149532	1.619383	0.265065	-0.410612	-2.001703	-0.760793	-0.219650	-0.263689	0.307835	-0.096700	0.385442	-0.080356	0.190308	-0.262480	-0.529073	0.602549	0.100361	2.484786	-0.694388	0.094249	-0.443548	0.165513	0.544707
XM_122201.1	-0.360353	0.074076	-0.701436	-0.315671	-1.045364	-0.400894	-1.719381	-0.405617	0.480727	0.019960	0.413893	0.531808	0.177695	0.793055	-0.151892	0.702003	0.801557	0.000000	-0.118219	0.445849	-0.517271	-0.686749	-0.717814	0.138734	0.332212	-0.196320	-0.303536	-0.269332	1.465495	-1.432661	-0.928358	-1.422842	0.105563	-1.196410	1.114836	1.319545	0.298961	0.867304	0.060076	0.171165	0.865254	0.459546	-0.019262	-0.324641	0.436148	-0.989017	-0.906636	-1.003124	-0.200160
XM_122202.1	-1.436580	-0.299996	-2.468327	-1.326903	1.151831	-1.593692	-0.850809	1.404191	0.000000	3.168359	0.697182	1.279050	1.945045	-0.493608	1.075766	0.449353	-0.340227	0.288221	2.104529	-0.295726	-0.875752	1.925671	-1.904595	-2.155387	-0.336346	-1.534540	-0.770355	-1.770154	-0.378141	-0.193927	2.205442	0.635812	-1.080919	-3.155410	-1.727013	-2.629016	0.836696	0.073396	0.314175	2.795962	-1.425638	1.379068	0.254931	-0.944711	0.419127	2.210253	0.390621	-1.341518	-1.155514
XM_122203.1	0.002068	-0.059834	-1.212287	-0.100916	-1.038064	0.857233	-0.557960	-0.957990	0.110954	-0.523602	0.376402	1.356446	0.850375	0.932614	0.109008	1.463101	1.750710	0.245193	-0.830826	0.499832	-0.705035	-0.899889	-0.161384	0.503348	0.382569	0.000000	-0.090821	0.013067	1.008310	-0.499029	-0.566529	-0.998054	-0.045041	-0.615389	0.745237	1.480148	-0.137479	0.221207	-0.522883	-0.732642	1.178883	-0.102188	-1.157999	0.223217	0.133726	-0.620538	0.262219	-0.902092	0.320476
XM_122205.1	0.547686	0.093349	0.249044	-0.201196	-0.062526	0.064252	-3.157399	-0.050685	0.563125	-0.077140	0.119056	0.137101	-0.206634	-1.960192	-1.405589	0.639354	0.772303	0.077092	0.178733	-0.093925	0.535871	0.128922	0.717949	-0.322079	0.497597	0.246470	0.001392	-0.106299	-0.672507	-1.904192	-0.224217	-0.375750	-0.043428	-0.844190	0.186414	-0.004079	-0.428217	0.006217	1.888407	0.230584	-0.024922	-0.233455	-0.215156	-0.274446	-0.349293	-0.038228	0.322836	0.902258	0.020353
XM_122206.1	0.137106	-0.131843	0.872060	0.517174	0.280311	1.566322	-2.147571	-0.279132	-0.142961	-0.077101	-0.131028	-0.188643	0.163506	0.066218	-1.830944	0.378767	-0.520041	0.881707	-0.348192	-0.111743	0.314513	-0.675261	3.447360	-0.314229	-0.171308	1.100182	0.232112	2.428752	0.810843	-1.441129	0.424633	-0.371956	-0.190415	-0.673621	1.771917	2.690934	-0.472021	0.000000	0.086840	-0.273726	0.977520	-0.305358	0.322006	0.546715	0.252618	-0.316075	-0.315170	-0.881795	0.056705
XM_122207.1	-0.034492	-0.021635	-1.175587	-0.733117	0.000000	0.261406	-1.159258	-0.050639	0.115618	0.597726	-0.456702	0.209618	0.544281	-1.762889	-0.065663	0.783779	0.934933	0.381811	0.169799	-0.115613	0.727977	0.412767	-0.145655	-0.439410	-0.145716	0.527128	0.171917	-0.670808	0.162479	-1.179116	0.228630	0.378371	-0.224282	-0.835366	0.528864	0.168868	-0.274303	-0.124195	0.910705	-0.216750	0.199675	-0.578603	-0.171034	-0.330532	0.200725	0.054402	-0.224730	1.656011	-0.678930
XM_122208.1	1.505161	-1.073790	0.106059	-0.265316	1.734220	-0.916785	0.373185	2.460608	-1.082085	3.033597	-0.545736	0.243754	0.670694	-0.356607	-0.517168	0.005938	-0.604670	-1.014329	1.885209	1.876331	1.008203	2.552849	0.907683	1.892618	-0.700614	-1.139264	0.319430	0.873803	-1.971156	0.607392	2.714271	1.439584	0.684185	-0.143840	0.000000	-0.174118	-1.871712	-1.169858	-0.373287	-0.932850	-1.005103	-0.404200	2.018673	0.683417	-0.290692	2.128298	1.293933	-1.826809	0.582567
XM_122209.1	0.589575	0.300379	0.365478	0.380773	-0.433724	0.451617	0.341855	-0.036162	-0.728149	-0.378228	4.330546	-0.025860	-0.296115	-0.030603	-0.066471	0.663163	1.061062	-0.069010	-0.398234	1.106727	0.728366	-0.017065	-0.508517	0.869682	-0.106092	-0.124940	-0.318015	0.276807	0.280424	0.446455	-0.990461	-0.447202	-0.128476	-0.880940	0.712220	0.897200	0.075352	0.337497	0.866859	-0.766685	-0.924685	3.614950	-1.143769	-0.283262	-1.533385	0.000000	0.049590	-0.674208	-0.292596
XM_122210.1	-0.693094	-0.455295	0.095920	-1.200832	-3.578471	2.941580	-0.439845	0.562255	4.528994	0.461248	-0.618030	-0.549631	-0.253182	-0.165552	0.000000	-0.893394	-1.627259	-0.242569	0.535095	-0.143577	0.363649	0.620635	-1.153434	0.321972	4.524003	0.453680	0.449019	4.151194	1.593872	-0.312240	0.418792	-0.528330	0.845451	-2.196279	-0.854223	0.301305	0.080911	5.508891	0.277673	-0.681364	-0.349239	0.372767	0.450855	-0.498899	-1.204296	-0.158858	-0.478578	0.513354	0.766369
XM_122211.1	0.297443	0.033681	1.006761	-1.005182	-1.456700	0.728201	0.891698	-0.552721	-0.949674	-0.653913	0.915180	-1.301325	-1.326965	0.000000	0.040532	-0.141444	-1.888213	0.678937	0.952854	-0.243778	0.672159	-0.707489	1.684789	-0.174042	-0.726952	-0.227775	-0.365038	2.130591	0.280058	0.772092	-0.419233	0.528262	0.599702	1.462627	-0.141668	-0.658200	-0.017275	-0.065083	0.769527	1.944902	-0.633818	1.396518	-1.166935	0.923966	-1.893368	-0.583516	-0.796446	-1.668304	0.037570
XM_122212.1	0.557271	0.100166	0.466851	-0.815235	0.587972	0.175515	-1.534929	0.953369	0.151017	0.638737	0.269300	-0.512971	0.074706	-0.615713	-1.474422	-0.404713	-0.723266	0.028728	-0.166998	0.173709	0.636193	0.112568	0.180536	-0.190291	-0.106630	-0.165163	0.707301	0.156349	0.139375	-1.203208	0.233401	-0.631872	0.073788	-0.619475	-0.024591	-0.402657	-0.081696	0.295103	0.977038	-0.093302	-0.177981	-0.169209	-0.020721	0.000000	-0.313733	-0.002129	0.167674	-0.998172	-0.427932
XM_122213.1	0.163811	1.832981	-0.014732	-0.482799	-0.297012	1.766227	0.000000	0.015489	-0.189881	-0.116273	0.192719	-0.642221	-0.300233	-0.737149	-0.572447	-1.068136	-1.615869	-0.653497	-0.120204	-0.236533	0.659413	0.502148	1.144633	0.094329	-0.212174	-0.107063	0.402811	-0.355116	0.152934	-0.142985	-0.348197	-1.263440	-0.754810	0.242962	0.051924	-0.204090	0.072744	0.117314	0.340316	0.298910	-0.318317	0.192706	0.483182	-0.477661	-0.484480	0.074529	-0.060324	0.764223	-0.156251
XM_122214.1	0.296850	-0.089430	0.361726	-1.040691	-0.777411	-0.918537	-0.417439	-1.688609	1.168858	-1.457193	0.911726	1.455168	1.416660	0.736897	1.165855	1.547284	0.857705	0.407338	0.089882	-0.595151	0.141938	-0.973388	0.229346	-0.077284	1.406604	-0.341207	-0.479206	0.537726	0.331445	-0.684994	-1.576171	-1.966317	0.044867	-0.246983	0.283984	0.256060	-0.812999	-2.059197	0.322155	0.804653	0.000000	0.519315	-1.802630	0.716659	1.024970	-0.870659	0.211268	-0.317685	-0.035260
XM_122215.1	0.082080	0.037579	0.086443	-0.264305	-0.469145	-0.222256	0.003374	0.280212	0.282717	0.174260	0.471754	-0.292266	-0.105750	-0.074579	-0.105382	0.111406	-0.660668	0.071106	-0.192124	0.795898	0.862664	-0.160008	-0.988356	0.422563	0.012818	0.728029	1.008490	0.683004	0.156864	-0.446517	-0.281493	-0.658407	-0.069924	-0.694302	-0.081919	-0.281742	0.007194	0.000000	0.517091	-0.103890	0.509124	-0.125005	-0.712601	0.382309	0.177844	-0.264579	-0.279421	0.211646	-0.155987
XM_122216.1	0.071764	-0.200461	0.556310	0.192684	-0.165414	-0.549531	-1.091139	0.993323	0.195031	0.921563	-0.303394	0.224703	0.462392	-1.812683	-1.562121	0.195393	0.074617	-0.076788	0.850796	0.114450	0.741415	-0.072199	1.434973	0.758124	-0.362653	-0.504143	0.183440	-0.089642	-0.000980	-0.912260	0.730247	-0.107231	0.251137	-0.711270	0.097826	-1.011269	0.044759	0.513869	0.367248	0.348079	0.000000	-0.369898	1.272862	-0.054501	-0.486739	-0.946685	-0.082682	-0.688012	0.324438
XM_122217.1	0.284639	0.538676	-1.234047	-0.728401	0.030495	0.000000	0.818171	0.005791	-0.228523	-0.713431	0.176159	-0.237334	-0.666157	0.958217	0.881863	0.135679	1.159934	-0.369222	-0.880552	-0.732884	-0.669937	0.363569	-0.273462	-0.608179	-0.163370	-0.529298	-0.735269	-0.132762	-0.285469	1.053109	-0.486713	0.869664	0.544036	0.023667	0.037652	-1.100133	0.102670	-0.611104	-0.523438	-0.141819	-0.399915	0.139984	0.164006	-0.042954	-0.571903	0.307577	0.163237	-0.680078	0.498283
XM_122218.1	-0.047438	-0.360186	-0.408092	-0.309170	-1.084726	-0.225313	-1.259274	-0.264697	0.776167	-0.395047	0.940905	0.268870	0.336487	-0.971082	-0.297586	-0.032074	0.185459	0.099483	-0.233200	0.258225	-0.305004	-0.374460	-0.240627	0.348766	0.259836	0.208028	0.240917	-0.116499	1.104575	-0.791453	-0.497929	-1.313532	0.000391	-0.950544	0.811828	0.863260	-0.005768	0.143024	0.515158	0.480453	1.469949	0.500857	-0.959753	0.158721	0.455494	-1.452179	0.000000	2.112128	-0.049645
XM_122219.1	0.137908	-0.044469	0.001754	-0.147943	-0.730435	0.321038	-0.779159	-1.085129	-0.163626	-0.574705	0.060651	0.663120	0.618132	-0.070667	-0.580906	0.410136	0.304257	-0.081820	-0.090949	0.504286	0.050387	-0.973035	-0.767832	0.475665	-0.695934	-0.037883	0.387629	0.065759	0.851448	-0.489486	-0.740113	-0.467408	0.218969	-1.061557	1.367974	0.872109	-0.139679	0.000000	0.221054	-0.467630	-0.358326	0.064284	-0.747684	1.294167	0.147020	-1.352143	0.468630	0.624463	-0.072339
XM_122220.1	-0.019610	0.028554	-0.163669	0.498202	0.500385	-1.249533	-1.381258	0.431171	0.449843	0.408205	0.058337	0.903871	0.542887	-0.221422	-0.182275	0.373368	0.485638	-0.557042	-0.214999	-0.101833	0.293822	0.485846	1.093342	0.438216	0.547820	-0.289761	-0.023724	-0.225940	0.177733	-1.174029	0.288826	-0.400304	-0.168075	-1.021615	0.302175	0.634452	-0.619651	0.412686	0.316295	-0.273537	-0.353352	-0.229275	0.482102	0.534834	-0.404447	0.251354	0.000000	-0.554786	-0.245342
XM_122221.1	0.098561	-0.029276	-0.096647	0.183567	-0.087635	-0.366354	0.439156	0.693463	-0.173559	0.299511	-0.023305	-0.418576	-0.425949	-0.357597	-0.217780	-0.563155	-1.351611	0.279380	0.038831	0.373418	-0.136918	0.402707	-0.166307	0.464798	0.077154	-0.309734	0.023118	-0.182328	0.347364	0.074628	0.340807	0.452930	-0.104219	0.556257	-0.053274	-1.138219	0.000000	0.489591	-0.286648	-0.450235	0.080795	-0.058466	0.083385	-0.154558	-0.099605	0.459577	0.036781	2.898835	-0.084220
XM_122222.1	-0.083701	-0.603232	-0.363502	-0.996579	-1.414619	-0.300632	-0.675175	-0.071131	-0.547371	-0.324061	0.213620	0.397292	0.277829	-0.356749	-0.369231	1.263802	0.846205	0.495170	0.533206	-0.083247	0.074156	-0.252257	-1.354416	0.049433	-0.229531	0.107120	0.091672	1.038931	1.457476	0.235943	0.302239	-0.774319	0.559672	-0.751304	-0.373496	-0.394555	0.410342	0.325186	0.000000	-0.199413	-0.365419	0.450192	-0.090790	-0.957886	0.697997	-0.588066	0.930061	-0.119776	0.373233
XM_122223.1	0.000000	0.335057	-0.032063	-0.602814	-0.840181	0.016268	-1.543515	0.087682	-0.087409	0.471637	0.118861	0.657133	0.697114	-0.191177	-0.632594	0.590019	0.341814	-0.063372	-0.190138	0.205730	0.310098	0.064768	-0.462943	0.134746	0.088992	-0.020746	-0.123377	-0.371880	0.760542	-1.251695	-0.177919	-0.897996	-0.388336	-1.023952	0.831849	0.764820	0.029483	0.324788	0.460176	-0.231462	0.302004	-0.282416	-0.374703	-0.634156	0.160963	0.112860	-0.249551	1.116783	-0.564296
XM_122224.1	-0.366149	0.523283	1.553224	0.933473	-0.695544	0.536334	1.447689	-0.129078	2.051753	-0.855261	0.956963	-1.015561	-1.069676	-0.578296	-0.732129	-1.310820	-1.307802	0.444218	-0.805318	2.544098	0.022356	0.001892	0.000000	2.649480	2.838517	-0.342892	1.825715	2.848942	-1.166812	1.045948	-2.541919	-0.670290	-1.233690	0.073961	0.274161	-0.227034	-0.169554	4.577725	-0.398779	-0.961444	-0.752345	0.111518	-0.118959	0.178886	0.381718	-0.816891	-0.949602	-1.401714	1.196954
XM_122225.1	0.426866	0.240600	0.422295	-1.542686	-1.023734	-0.503684	-0.767737	-0.131865	0.529305	-0.468714	-0.108371	1.026107	0.716409	-1.027323	-0.559013	0.566312	0.893915	0.102138	0.918954	0.348930	0.266991	-0.485894	-0.350550	0.217187	-0.264478	-0.931442	0.567681	0.252006	-0.341956	0.088009	-0.511337	-1.343133	0.332802	-0.702311	-0.536384	-0.388639	-0.475615	0.074992	1.045038	0.311695	-0.331897	0.378449	-0.595809	-0.304062	-0.006574	-1.196042	0.585602	-1.240568	0.030997
XM_122226.1	0.552467	0.154980	-0.921378	0.204725	-0.880976	-0.634302	-0.172648	-0.687633	0.208013	-0.746000	0.802273	1.424100	0.999462	1.003918	-0.007535	1.292984	1.415328	0.172246	-0.196260	0.411090	-0.175279	-0.269903	-0.392982	0.083029	0.562536	-0.456439	0.128335	0.377142	0.499189	-0.085983	-0.660657	-2.036206	-0.049282	-1.053463	0.969503	0.595538	0.447464	-0.633614	-0.273297	-0.073474	1.106454	0.139374	-1.445970	0.654912	-0.487014	-0.821452	-0.217041	-1.195733	0.292625
XM_122227.1	1.393475	0.613519	2.396216	0.811283	-0.264950	2.757909	0.446004	-1.688416	1.126272	-0.356714	0.146587	-1.846386	-0.969631	-1.372246	-1.301868	-0.568883	0.201766	0.000000	-0.737258	1.102212	0.052332	-0.117082	-0.211397	0.314608	1.019599	0.591012	2.929758	3.446938	1.639435	-0.403269	-0.475292	-0.372099	-0.115198	1.627078	-0.410257	0.767523	0.302112	1.445504	0.153345	0.346841	1.926906	-0.351771	-0.814973	3.224448	-0.586829	-0.526202	-0.410097	0.263274	2.043536
XM_122228.1	-0.086136	1.420824	-0.480992	-1.206665	-0.024655	0.628745	-0.320622	-0.143074	-0.816783	0.398478	0.616954	0.999962	0.585217	1.552841	0.078108	0.556967	0.792131	0.582062	0.467855	1.653743	0.379279	-0.683729	-1.353847	0.438334	-0.286043	-1.365053	0.000000	0.004927	-0.337084	-1.021225	-0.510494	-0.235219	0.497136	0.493200	0.306178	1.096049	0.929396	0.865796	-0.226802	2.103095	-0.878489	0.899227	-0.777315	-0.210583	-0.490976	-0.395068	-1.002215	-1.270263	-0.808386
XM_122229.1	-1.257006	-1.089129	0.592524	0.703204	0.950861	0.647303	-2.234634	2.102512	0.277850	1.830997	0.759828	0.253975	0.413979	-0.301324	-0.121050	-2.301795	-0.355165	-1.755406	1.041878	1.222852	0.799770	-1.231421	-0.363416	1.121596	-2.286340	0.249602	0.833453	-0.026693	-2.220513	-2.176766	1.254075	0.290351	0.586609	-2.142336	-1.616914	-0.342563	-1.876484	1.264785	0.482291	1.090402	0.000000	0.028352	0.184316	-1.001789	-0.968492	-0.912853	-2.149243	-1.086664	1.343135
XM_122230.1	-0.300108	-0.184066	-0.336114	0.398727	0.491237	-0.302244	-0.196421	0.146786	-0.729317	0.435391	0.293003	0.665850	0.437990	0.340595	-0.037842	0.456580	0.035074	1.516397	-0.085388	0.451553	-0.213552	0.290254	-0.677353	-0.494319	0.000000	0.033112	1.407018	-2.883299	-0.122906	-0.195235	0.385592	-1.265169	1.278698	-0.371999	0.185357	-0.860890	-0.321081	-0.417132	-0.160612	-0.558667	-0.371473	0.009161	-0.137706	-0.132443	-0.749568	0.682701	-0.310628	4.925104	-0.171516
XM_122231.1	0.240741	0.991166	-2.482166	-1.685801	-0.786082	-0.332944	-0.101075	-1.321131	-0.269212	-0.693591	0.758156	-0.115388	0.511556	-0.540745	0.068376	0.423316	-0.027024	0.317411	0.366550	0.708725	0.966566	-0.583674	0.149047	-0.181251	0.000000	-1.327157	0.328217	-0.971836	-0.214507	0.397491	-0.454758	-1.069262	-0.586990	0.377581	2.119702	1.099418	0.233397	-1.015809	0.274903	0.854069	-1.352147	0.238796	-1.355944	-1.198932	0.929720	-0.386578	1.605691	-1.016080	-1.652531
XM_122232.1	-0.092050	-0.437131	1.700816	3.940761	-1.825906	-0.516394	3.880793	0.042127	-1.023259	-0.264168	0.914929	-0.272445	-1.128497	0.000000	0.735338	0.880759	-0.110395	0.571571	-0.117211	5.340118	0.399684	-0.139021	-0.553053	5.392629	-0.657862	0.448265	0.337986	-0.019309	-0.778299	3.562947	-0.105726	-0.822925	0.215563	-0.893199	-0.364660	0.266708	-0.189375	0.575355	0.414122	1.024005	-0.725306	0.250955	-0.454175	2.123908	-0.788072	-0.640644	1.138761	-0.834059	0.383776
XM_122233.1	-0.401511	-0.662353	-0.344218	-1.113921	-1.308572	-0.821797	-0.920219	-0.498840	0.493869	-0.415511	0.107058	1.142356	0.765285	0.421996	-0.071676	0.835137	1.303473	0.535037	-0.075183	0.108860	-0.417361	-0.431126	-0.432882	0.155756	0.148839	0.317763	-0.152324	-0.204332	1.202619	-0.589931	-0.375805	-1.291150	0.250472	-1.474190	0.464980	0.599892	0.406381	0.619420	0.191822	0.041611	-0.426487	-0.031278	-1.182255	-0.600196	0.393684	-0.671883	0.000000	0.740679	-0.220816
XM_122234.1	1.329350	1.150030	2.669858	0.084740	-1.317503	1.550282	1.006202	-0.094857	0.653996	-0.262679	0.549172	-1.025464	-0.676802	-0.725813	-0.745052	-0.733693	-1.200877	-0.231834	-1.022423	0.733264	-0.113891	-0.637167	-0.351922	-0.042741	0.871973	0.212360	1.800546	3.296344	1.590373	-0.050609	-0.958814	0.919426	0.106328	0.247977	2.391401	-0.441846	0.000000	0.647063	0.553970	1.218401	0.724096	-1.019404	-1.441042	3.538461	-0.639828	-0.370737	-0.941969	-0.362370	4.823874
XM_122235.1	3.063634	0.684883	0.000000	0.528935	-0.614516	-0.016885	1.466896	-2.123017	1.428293	-1.720961	1.604315	-1.953728	-0.495890	-1.178609	-0.947815	-0.026924	-1.330381	0.192741	-1.332375	2.441791	-0.780528	1.714358	0.167795	2.227386	1.111750	-0.804671	0.750788	-1.397050	-1.154867	1.294879	-0.633000	1.577125	-0.313989	0.035934	0.469400	1.536398	-0.181412	-1.750471	-0.345110	2.153306	4.365114	1.241750	-1.719862	1.739494	0.050328	-1.170218	-0.985702	-0.890881	-0.522811
XM_122236.1	0.145420	0.639930	0.205432	-0.962493	-0.209871	0.000000	-1.547046	0.180989	0.111777	0.217606	-0.716037	-0.868787	1.435331	-1.003729	0.374474	1.953690	-0.411323	0.435434	0.257622	1.519051	0.703405	-1.094187	-0.727000	-0.133904	0.328175	-0.308207	0.492460	0.466616	-0.443251	-0.845001	-0.120939	-0.111531	1.243722	-1.443867	2.134365	1.156139	0.435982	-0.308500	0.214923	0.112026	-0.000792	-0.029358	-0.719980	-0.261085	-0.300333	-1.198085	-0.819943	-3.346334	0.279935
XM_122237.1	0.192262	-0.140179	1.351119	-1.023678	-1.040402	-0.865946	2.389652	0.101338	-0.751487	-0.289834	-0.319117	-0.382127	-0.980047	0.701581	0.990507	0.819378	-0.382565	-0.278711	-1.111054	3.668948	0.153602	0.041573	0.610392	3.071564	0.575782	0.224721	0.306705	-1.113021	-0.689311	2.382268	-1.129687	0.314397	-0.243020	0.891278	0.491965	-0.087840	-0.094306	-0.815516	0.329134	-1.315163	-1.386780	-0.067707	-0.590946	2.007339	-1.176305	0.241532	-0.362721	0.000000	-0.401218
XM_122238.1	-0.511922	-0.286782	-0.855879	0.488002	3.762836	0.053861	0.145954	4.478860	-0.470368	4.688409	-0.379593	-0.440377	1.113722	0.145197	0.346757	0.354014	-0.598222	-0.311026	3.705612	0.045683	0.986799	4.189571	-1.268557	-0.578844	0.907685	1.234545	0.648733	-0.773855	-0.659225	-0.142602	4.305643	3.617098	-0.349427	-0.183911	-0.698627	-0.777514	-0.525758	3.049514	0.897195	-0.449206	-0.067183	0.000000	2.286135	-0.390162	0.322546	4.151671	-0.663355	0.380587	-0.354136
XM_122239.1	-0.373482	-1.181407	1.329854	0.461201	2.104690	0.007150	-0.466138	2.439694	-0.249264	3.137148	0.120916	0.629428	2.669585	-0.980439	0.082685	2.285963	0.750382	-0.909708	2.069286	1.142975	-0.494170	1.923870	-0.359285	0.698266	-1.363398	-0.350684	0.000000	0.603324	-1.204967	-0.444905	3.361603	2.292678	-0.253519	-1.097523	0.113765	0.663657	-1.519059	-0.933406	-0.644666	0.484282	-0.548196	-0.100530	1.887570	0.321144	0.012654	2.786018	-0.680230	-0.020359	-0.193844
XM_122240.1	0.452814	-0.632996	-0.088247	0.047823	0.632288	-0.881063	-1.049534	1.089981	0.011325	1.043867	0.050543	1.107217	1.359808	-0.038668	-0.286175	0.868670	0.536163	1.053465	0.841750	-0.836189	0.301171	0.546298	0.119922	0.111034	-0.569133	-0.051685	0.097843	-0.552988	-0.074012	-0.422628	0.474945	0.349679	0.214529	-0.662179	-0.778031	-0.449170	-0.293896	0.000000	0.405323	-0.324676	-0.510461	-0.353394	0.629678	-0.346766	-0.073444	0.368356	0.324199	-1.201798	-0.351296
XM_122241.1	-0.016719	-0.040432	-0.333059	0.334426	0.376971	0.633057	0.134476	-0.940158	-0.018191	-0.080502	0.260062	0.336351	0.360648	0.684015	0.452537	1.133941	0.909033	0.008976	0.034727	-0.122591	-0.413358	-0.265901	-0.527024	-0.324852	0.000000	0.034885	-0.090163	0.330802	0.250992	-0.098625	-0.360755	0.394703	-0.114486	0.182759	0.543887	0.492535	0.231520	-0.201598	-0.200704	-0.338108	-0.391504	0.206646	0.071697	0.811160	-0.456413	-0.055086	0.034039	-0.282642	0.104990
XM_122242.1	0.000000	0.128411	0.079445	0.259974	-0.080385	-0.080917	-0.397422	-1.447474	0.025005	-0.374334	1.016225	0.679555	0.728032	0.835610	0.521225	1.312416	1.310666	-0.054890	-0.395318	0.931668	-0.368295	-0.727649	0.443577	0.442726	0.744932	-0.273160	-0.115493	0.714435	0.763525	-0.400758	-1.148483	-1.115314	-0.040148	-0.148723	0.683221	1.300268	0.108970	-0.235228	-0.122179	0.031044	0.379363	0.958380	-0.956069	-0.485752	-0.498674	-0.546563	0.370068	-0.386280	0.313162
XM_122243.1	-0.171035	0.570358	-0.528792	0.464099	-1.207343	0.083341	-0.576215	-0.190932	0.828031	-0.272266	-0.416173	1.357203	1.143153	-0.209133	-0.215700	1.389078	1.214754	0.172510	0.000000	0.192271	-0.283684	0.060689	-0.377537	0.170127	1.042835	0.632796	0.360437	-0.141445	1.425155	-0.610921	-0.383721	-1.200206	0.781677	-0.512230	0.484833	-0.066344	0.277808	0.540729	0.001037	-0.550337	0.569230	-0.677956	-0.966271	-0.129568	0.374885	0.039472	-0.199561	-1.580321	0.630216
XM_122244.1	0.711651	0.553911	0.771662	0.152207	-0.084633	-0.184163	0.354977	-0.058835	-0.695252	-0.505416	-0.572119	-0.338399	-0.228466	0.519192	-0.058254	-0.596797	-0.916405	-0.305802	-0.398845	0.413539	0.464123	0.265511	-0.558392	0.101205	0.299444	-0.116685	-0.055513	1.470027	0.088872	0.633393	-0.227048	-0.981014	0.365427	0.826311	0.000000	-1.093791	-0.115014	-0.429840	0.203126	-0.043320	-0.015084	0.630177	-0.037835	0.477473	-0.695640	0.955810	-0.526001	0.061225	3.211710
XM_122245.1	-0.650262	-0.552990	0.796793	-0.173114	-0.194701	0.747503	-1.386949	-1.275365	3.485244	0.277472	-0.621624	0.000000	0.712516	-1.145046	-1.354558	0.327191	1.048242	2.833261	-0.585473	-0.381641	0.232736	-0.086197	5.048218	-0.921301	3.554727	1.830813	1.445282	0.158254	-0.813576	-1.837987	-0.648982	-1.067464	0.576537	1.218898	1.592965	2.338857	2.725438	-0.172203	-0.084251	-0.245557	1.196565	-0.868349	1.300708	0.340104	2.000300	-0.214226	-1.062950	3.046654	-1.045842
XM_122246.1	1.063292	0.287090	0.938031	-2.183630	-3.082933	0.112555	0.298228	-1.190020	-0.219999	-1.548950	0.253262	1.468935	0.975204	-1.890270	-0.185442	1.142788	0.443486	1.807677	1.734229	1.936834	0.056192	-1.600980	0.247371	0.730144	-0.215659	-0.089511	2.822577	-0.793557	-1.083911	0.512608	-1.404242	-2.950851	0.832950	-0.167427	0.021998	-0.432157	1.115706	-0.684003	-0.318038	-0.609907	-0.668054	0.144893	-2.532658	-0.887655	0.000000	-2.125993	2.465062	-0.860830	-1.426942
XM_122247.1	0.000000	-0.112131	-0.102443	0.375918	1.012375	-0.729644	-1.159985	0.445774	-0.009312	1.223801	0.240599	0.304937	0.301721	0.448613	-0.168795	-0.503318	-0.165043	-0.379871	0.403871	0.665517	0.285883	0.208951	-0.133285	0.421874	0.176690	-0.038278	0.762542	-0.242178	-0.009810	-1.096830	0.407972	-0.269271	0.019336	-0.878809	-0.033468	0.029902	0.099883	0.767337	0.208494	0.324081	-0.000859	-0.067383	-0.443846	-0.576519	-0.833983	0.324976	-0.509294	-0.081724	0.235746
XM_122248.1	-0.201031	0.022454	-0.299876	0.000000	-0.212170	-0.739471	-0.889922	-0.512840	0.621919	-0.421790	0.382608	0.659107	0.836724	0.403297	0.208479	0.558318	0.615230	0.132938	-0.250783	0.706556	-0.304931	-0.862140	0.212196	-0.072367	0.997174	-0.367956	-0.336320	-0.140288	0.428398	-0.763036	-0.985012	-1.726489	-0.124477	-0.050674	0.225096	0.602323	0.157914	-1.567630	0.184790	0.711113	0.032694	0.280289	-1.416257	-0.913264	-0.171639	-0.409436	0.173824	0.215106	0.294286
XM_122249.1	-0.261941	-0.249274	0.254369	0.069365	-0.204580	-0.549685	-0.403183	-1.432746	0.760384	-0.546122	0.906028	1.148827	0.994620	0.768361	0.366807	0.931852	1.415520	0.110122	-0.055074	0.432283	-0.491505	-1.227692	-0.040492	0.384392	0.886763	-0.314643	-0.164185	0.876411	0.485105	-0.746743	-1.601070	-1.320644	-0.432930	-0.123417	0.256431	1.051763	0.196562	-0.341010	0.001121	0.762187	0.114904	0.638419	-2.040967	0.758105	0.355593	-0.758117	0.000000	-0.255366	-0.374454
XM_122250.1	0.396926	-0.086980	0.555178	-0.468336	-1.623423	-1.934602	0.553824	0.306761	-0.909918	0.040683	0.871339	-0.866758	0.313224	0.397954	0.411281	-0.409257	0.387170	-0.083387	1.825533	-0.265669	-0.717588	0.522300	-1.554329	-0.792192	0.591115	-0.876578	0.000000	0.046752	-0.220521	0.538563	-0.096553	0.118670	-0.145588	-0.232440	0.035559	-2.357604	0.102583	-0.495853	-0.244313	0.349541	-0.450442	0.011094	0.087064	-1.708689	-1.179423	0.789062	-0.103344	-0.831611	-0.162163
XM_122251.1	0.247261	0.062433	0.446197	-1.192512	-0.711665	0.072919	-0.001788	0.119230	-0.447557	0.567116	-0.785798	1.067037	0.648014	0.043993	0.213311	-0.023744	0.494313	0.135696	-0.010235	0.407524	-0.113581	0.098908	-0.869132	0.803021	-0.368325	-0.311611	0.090560	0.384270	-0.159824	0.271481	0.119886	-0.098049	0.630304	-0.756699	0.000000	-0.232192	0.611867	-0.034289	-0.172661	-1.620704	-1.521422	-0.445284	-0.900872	-1.032176	-0.236587	0.351601	0.561730	-1.845266	0.932519
XM_122252.1	0.248547	-0.093236	1.134715	0.097526	-1.494036	0.000000	-0.790632	-0.977461	0.807715	-0.236500	0.032720	0.631626	0.354751	-0.525084	-0.924530	-0.135268	0.374717	0.347339	0.160082	0.196848	-0.236494	-1.122796	-0.661862	0.590508	0.244174	-0.241165	0.769144	0.261241	0.558102	-0.703592	-1.047768	-0.646832	0.117066	-1.134188	0.133285	0.135083	0.590830	0.622413	-0.369882	0.235410	0.153176	-0.368544	-1.038761	0.719598	-0.135427	-1.418065	-0.119802	-0.685597	0.061552
XM_122253.1	0.270858	0.111765	-0.064697	-0.049993	-0.227402	-0.059487	-0.191358	0.319792	-0.203021	0.147959	0.347906	-0.518767	-0.296762	-0.897311	-0.918820	-0.394755	-0.414427	0.224000	0.000000	-0.095084	0.075631	0.559399	-0.167429	0.062535	-0.106343	-0.269291	-0.146181	-0.571177	0.239966	-0.109704	0.303337	-0.822558	0.116852	0.387866	0.125529	-1.339570	0.416867	0.695103	-0.229435	-0.271592	-0.492067	-0.099370	0.204628	-0.680087	0.293995	0.561807	0.356863	-0.008588	0.104674
XM_122254.1	0.000000	0.479749	-1.910712	-1.181476	-1.006509	-0.010445	-2.501675	0.301759	-0.246195	0.371548	1.864351	0.417233	-0.151252	-1.091460	-0.948310	-0.903354	-1.201125	0.111989	0.311377	0.617451	0.171822	0.892908	-1.340295	-0.320343	-0.249257	-0.048746	1.329692	-0.229711	1.255252	-1.161019	-0.196275	-1.222717	-0.107853	-0.594979	0.459484	-0.199391	0.466036	0.122996	0.937419	1.294913	0.324892	1.049358	-0.466079	-0.184362	1.055209	-0.128022	0.880997	-2.182408	-1.268842
XM_122255.1	0.715161	-0.554448	0.100673	-1.162158	0.529110	-0.141535	-1.210339	0.089288	-0.122596	1.521199	-0.675262	0.501895	0.511376	0.000000	-0.884960	0.104683	0.636015	0.304966	1.258530	0.049131	0.120722	0.183008	-1.410811	-0.013101	-0.598730	-0.099913	0.527746	0.322996	-0.456259	-1.053186	0.289744	0.430812	0.203465	-1.393100	0.736563	-0.172340	0.217284	-0.123220	-0.360748	-0.851343	-0.882711	-0.828703	-0.851036	-0.091209	-0.295538	0.638740	0.005599	-1.210285	0.546778
XM_122256.1	0.355651	0.423031	-1.017758	-1.467673	0.625196	-0.358131	-2.708276	1.436946	-0.010378	1.943984	-0.487777	1.385268	1.970408	-0.292953	0.000000	1.099370	0.495986	0.031201	1.568780	-0.215461	0.108908	1.695097	-1.469497	-0.469888	-0.467698	-0.517937	0.216137	-1.183286	0.947910	-1.186511	1.737431	0.755196	0.659097	-3.127552	0.760558	-0.200184	-0.229236	-0.273077	-0.059128	-0.106837	-1.246218	-0.379430	1.609359	-1.487360	-0.133510	1.243490	0.227719	1.149398	-0.329980
XM_122257.1	-0.632326	0.078737	-0.398947	0.171915	0.657506	1.920842	-0.041510	-1.111860	1.517312	-0.314782	-0.291066	-0.039947	0.000000	0.485285	-0.317570	-0.782801	0.791353	1.319839	-0.002852	-1.402196	-0.367194	-0.811281	0.896247	-1.485887	1.186522	-0.042932	0.834107	2.021925	0.567474	-0.403021	0.411730	0.787134	-0.327813	-1.408961	-0.639648	0.032859	0.461659	-0.146193	0.306672	1.747749	1.762013	-0.445993	1.750571	1.839550	-1.025412	-0.669364	0.866762	4.899528	1.587927
XM_122258.1	2.399885	-0.136758	-0.717341	-0.548454	-0.403948	-1.146254	0.736746	-0.655755	1.196331	-0.680041	0.474212	1.455209	-1.303423	0.872497	0.758655	0.975919	2.339972	-0.327483	-1.022630	0.000000	0.319678	0.149273	0.173622	-1.608236	1.696985	-0.405445	-0.258584	0.304213	-0.410106	1.150662	-1.819382	-0.653686	0.498817	0.708875	5.311162	5.036688	1.136298	-1.363826	0.301741	-0.488280	0.744029	0.411659	-0.661583	-0.247641	-2.094178	0.610678	-0.230177	-0.785951	-0.112133
XM_122259.1	0.000000	0.100186	-0.487153	-1.005486	2.119149	-1.276415	0.285639	1.703914	-0.846550	1.767855	0.287159	-0.855418	-0.313474	0.303728	0.448528	0.475668	-0.993374	0.435751	0.468826	-0.559371	-0.352301	1.840613	-0.568651	-0.525629	0.188672	-0.202221	-0.331948	-1.936939	-0.071060	0.481194	1.557042	2.127928	-0.150176	-0.009792	0.211884	-1.557791	0.410461	-0.333879	-0.129095	-0.662776	-0.959183	0.045927	0.896569	-0.176880	-0.958308	2.327293	0.415277	-0.626959	-0.423812
XM_122260.1	0.003170	0.668173	-0.644251	-0.216664	1.122186	-0.020048	-0.057149	1.706861	-1.198951	2.604026	0.927221	-1.800602	-0.763738	-1.177113	-0.661720	-0.818611	-2.578914	-0.224084	0.890190	0.982876	-0.388270	1.609457	-2.786530	1.007373	-1.013687	-0.993188	0.048083	0.132151	-0.276351	0.038839	2.025144	0.570171	0.382163	-0.366623	0.478183	1.221480	-0.272386	-0.784263	-0.179239	1.398082	-1.217619	0.764044	0.549028	-1.558543	0.000000	1.975821	-0.346478	-0.435772	-1.585808
XM_122261.1	0.059513	0.624872	-1.650859	-1.299956	0.078859	-0.162514	-1.286500	-0.192554	0.381037	0.820791	0.059070	0.698352	0.750805	0.322315	-1.234555	0.208302	0.777180	-0.880155	0.662360	-0.739793	-0.453714	0.423167	0.835042	0.348617	0.575797	-0.378227	-0.935199	-1.024923	-0.402795	-0.815543	-0.276490	-0.645237	-0.053220	-2.365345	0.154784	-0.199153	-1.388860	0.200561	1.695258	0.981334	0.072392	0.000000	-0.261455	-1.883485	-0.136403	0.234882	-1.076740	-2.155248	-0.035045
XM_122262.1	1.442386	0.909488	0.003925	-0.865902	-1.464148	0.382153	0.451696	-0.876423	0.185530	-1.432740	-0.279921	0.313247	-0.610526	-0.185110	-0.089749	-0.189339	0.162721	-0.018638	-0.664700	0.573640	0.000000	-0.246634	-0.633975	1.185484	0.123290	0.399889	0.583104	0.636585	-0.623344	0.631629	-0.678489	-2.045081	1.047933	0.352634	1.193852	1.207540	0.059704	-0.618177	-0.815915	-0.143703	-0.947237	0.785068	-0.365579	-0.574840	-0.356376	-0.586563	0.764790	-1.723342	-0.471895
XM_122263.1	-0.160482	0.455202	-0.287453	2.029666	-0.122805	-1.752223	2.078612	0.722463	0.069729	0.000000	-0.084574	-0.297226	0.363856	0.789700	0.743065	0.817125	0.382114	-0.081707	-0.554860	5.593371	-0.017130	-0.350893	-0.368075	5.967723	0.020988	0.237336	-0.039137	-0.128635	1.020610	3.178596	-0.201552	1.184163	-0.724804	-0.194413	-0.248702	-0.393016	-0.108624	0.648925	0.414599	-0.321599	0.936048	-0.090528	0.568988	0.340066	-0.474897	-0.105655	1.154644	0.332273	-0.514786
XM_122264.1	0.885697	0.517759	-0.523225	-1.077534	2.637697	0.000000	-0.925105	2.791664	-0.374399	3.772326	-0.646392	0.701659	1.543633	0.391478	0.794721	1.903864	0.698806	0.442279	2.273426	0.830076	-1.315713	2.809439	-2.514141	-0.405403	-0.386773	-1.274387	-1.156324	0.082597	-1.049060	0.000231	3.514129	2.475364	0.267901	-0.274289	-1.070100	-0.726364	-0.523280	-1.395319	-1.145337	-0.462006	-0.758159	-0.024733	2.752898	-1.080472	-0.858451	3.129717	0.769500	-0.986152	0.239850
XM_122265.1	0.120285	0.061580	-0.450211	-0.463696	0.041922	-0.166213	-0.601963	0.254767	0.449190	0.228112	-0.048166	0.434798	0.721434	-0.251774	-0.017691	0.188117	0.674615	0.212538	-0.256662	0.035936	0.065376	-0.088298	0.055239	-0.489923	0.495408	-0.300683	0.459547	0.346734	0.081458	-0.943795	-0.951219	0.285718	-0.893267	-0.393339	-0.480620	0.401515	-0.376439	-0.539779	0.181669	0.277217	-1.369858	0.008136	-1.325593	0.638985	-0.753784	-0.017246	0.395071	-0.143240	0.062853
XM_122266.1	0.203173	0.012944	-1.346514	-1.056756	-0.575905	-0.529388	-0.775766	-0.319505	1.161595	0.080732	-0.268564	-0.012342	-0.026642	-1.154187	-0.909266	-0.262324	-0.318226	0.360358	0.909873	-0.105471	0.749727	0.564277	-0.883636	0.421326	1.176629	-0.459678	0.670530	0.880230	-0.538119	0.000000	0.201825	-0.655857	0.417475	-0.739940	-0.231068	0.008605	-0.375887	1.546884	0.682328	0.383261	-0.529681	0.052339	-0.145737	-1.539298	1.022898	-0.088635	0.399670	-1.267121	-1.813346
XM_122267.1	0.959466	1.367524	-0.577212	-0.647056	-0.974660	-0.089728	-0.204115	-0.498341	-0.888636	-0.531687	0.408594	-0.059492	0.171649	-0.428287	-0.353439	0.574109	0.002724	0.525790	-0.673722	0.028932	-0.286927	0.327353	-0.803349	0.138119	0.371000	-0.314554	0.764113	-0.855875	0.390296	0.147871	-0.221809	-2.628338	0.563403	0.086806	0.825935	0.748332	0.340889	-0.298659	0.000000	-0.457815	-0.437915	0.367474	-0.525625	-0.533853	-1.003682	-0.116849	0.110114	-2.179911	-0.263130
XM_122268.1	0.136774	-0.041275	-0.177400	-0.283622	1.285285	-1.705410	0.850136	1.574451	-0.928025	1.941802	-0.303339	-0.072683	0.056369	0.487304	0.638431	-0.041215	-0.920473	0.477500	1.162635	-0.522711	-0.444804	1.682358	-0.400519	-1.302047	0.000000	-0.658831	-0.705232	-1.013864	-0.239403	0.782226	2.132976	0.676170	1.320881	-0.173209	0.071286	-1.988810	0.814061	-1.267383	-0.554140	0.352861	0.283221	0.218809	1.340249	-0.305203	-0.867538	1.691129	-0.809086	-2.934759	0.418561
XM_122269.1	2.133306	1.775999	-0.809832	-0.252690	-0.422380	0.661260	-0.994740	-0.691498	0.570165	-0.648333	-0.121407	1.757775	1.024858	-1.276157	0.152905	2.103994	2.377630	2.622209	-0.934984	-0.494997	-0.493494	0.577132	1.419626	0.232893	0.870816	-0.031051	1.670947	-0.268243	0.757017	-1.002879	-1.058961	-0.335845	0.102941	0.215342	0.000000	0.619549	0.694089	-1.186578	-0.211535	0.708080	0.217389	-0.864315	0.511704	-0.056286	0.838918	-1.541577	-0.693829	-0.143735	-0.996195
XM_122270.1	0.592576	0.455652	-0.527489	-0.134441	-1.630375	-0.262472	-0.840144	-0.015535	0.478731	0.391196	0.428519	-0.368077	0.053504	-1.303386	-1.049436	-1.008054	-0.873890	0.236643	0.146172	0.076463	0.581259	-0.032587	-0.386842	-0.210822	-0.007760	0.673017	1.263776	0.935771	0.810337	-0.697126	0.114903	-0.015968	-0.089215	-0.450942	-0.411806	-1.048290	0.206237	0.283401	0.383446	-0.242692	-0.179816	0.140874	0.166084	0.236073	-0.521605	-0.067777	0.139466	-1.384391	0.270334
XM_122271.1	0.276309	-0.257487	0.080945	-0.472314	2.024312	-0.267041	-0.305045	1.852234	0.034075	2.901627	0.052122	-0.173473	1.277390	-0.289672	0.553203	0.980980	-0.544366	-0.748625	2.309806	0.146159	0.265621	2.192348	-0.999293	-0.207473	0.198079	-1.063203	0.177391	0.472508	-0.582541	-0.459972	2.082505	1.243360	0.053170	0.000000	-0.134668	-0.379220	0.815572	-0.523227	-0.059575	-0.540060	-0.642262	-0.412905	2.075662	-0.181009	-0.289447	2.454624	0.651394	0.175038	-0.836117
XM_122272.1	0.353740	-0.012547	0.455050	-0.447724	-0.165659	-0.386094	-2.055274	0.192282	0.494594	0.173979	0.356740	1.641323	1.487954	0.654795	0.019596	0.718179	1.459326	-0.139890	0.098051	0.261336	-0.472175	-0.228406	0.204713	0.362667	0.298716	-0.874494	-0.099696	-0.007421	-0.484033	-1.890956	-0.611919	0.320582	0.373914	-1.426343	-0.277996	-0.234366	-0.095779	-0.266376	0.000000	0.558104	0.107954	0.039696	-0.904846	-0.577741	-0.551089	-0.451972	0.353003	0.630277	0.874464
XM_122273.1	1.104692	-1.346640	0.690601	0.052691	-0.554966	-0.360914	-3.116869	1.120496	0.583930	-0.979699	5.219987	-0.131192	0.715748	-0.461824	0.091005	0.000000	0.136808	-0.576509	0.218615	-0.844287	-0.106877	-0.054175	0.193082	-1.259805	0.666618	-0.654357	-0.127486	0.521201	0.741113	0.064290	-0.952650	-0.367549	-1.287267	1.567742	2.263040	1.879265	0.473006	-1.236842	-0.066665	-0.865299	-1.580591	5.582184	1.562667	-0.290379	0.793466	0.609543	1.205991	-0.547441	-1.383149
XM_122274.1	0.045382	1.271683	-2.039162	-2.026659	-0.617335	1.211593	-1.087079	0.703486	0.171548	0.318243	-0.662485	-1.770445	-1.171889	-2.118943	-1.902882	-1.011146	-2.295406	0.860586	0.471985	-0.476911	1.404020	0.378377	0.132713	-1.326697	0.000000	0.290698	-0.659072	-0.361683	0.090085	-0.088456	0.122889	-0.839285	-0.848567	-0.816293	-1.570701	-1.943232	0.144669	0.489407	1.402322	0.004556	0.573324	0.258641	0.034566	-1.857078	0.220890	-0.294608	-0.190506	0.014528	-1.241101
XM_122275.1	-0.186213	0.006146	-0.124837	0.390884	0.141560	-0.425539	-0.589658	-0.760842	0.463443	0.256094	0.142259	1.824011	1.588616	0.561783	0.504107	0.995177	1.465521	-0.293185	0.241060	0.551073	-0.069179	-0.690704	0.593936	0.343067	0.365133	-0.930718	-0.218966	-0.094123	0.000000	-0.775651	-0.698989	-0.555979	-0.310542	-0.854965	0.126189	0.916594	-0.082186	0.348738	0.221024	0.236367	-0.272443	0.082694	-0.904472	0.408409	-0.104158	-0.216606	0.170156	-0.413180	0.345198
XM_122276.1	-0.500204	0.251646	1.421475	0.000000	-0.975696	2.156751	1.417264	-1.493885	-0.498548	-0.999563	0.686313	-0.335042	2.412686	-0.733767	-1.062727	-0.196326	1.365788	-0.767215	0.301475	-0.538488	0.069442	-0.767762	1.532999	-0.802891	0.283201	-0.251288	-0.329158	1.116415	0.433745	2.284478	1.255873	-0.125900	-1.036937	1.377001	-0.032855	-0.153960	0.267085	-1.029398	2.545102	1.298396	0.901275	2.359292	-1.887216	1.651231	-0.213322	0.804583	-1.434322	-0.482980	-0.710168
XM_122277.1	0.419235	0.007306	-0.024986	-0.854356	-1.136983	-0.451328	-0.191157	-0.267233	0.380543	-0.506023	1.388652	-0.179644	-0.632870	-0.005477	-0.046975	-0.222128	-0.237477	0.295190	-0.081239	-0.252512	0.261395	0.295632	-0.514613	-0.202341	0.512178	0.133761	-0.152047	0.108822	1.941351	0.316911	-0.868559	-1.724763	0.000000	-0.262776	0.052502	-0.071175	1.092205	0.006282	0.053111	1.259099	-0.115128	1.104787	-0.472748	0.273065	-1.100768	0.222495	0.487852	-3.507790	-0.011668
XM_122278.1	0.254366	0.844789	-1.776727	0.666412	1.103328	0.768498	-2.052163	-0.873746	-0.304041	0.319735	5.076508	0.089280	0.075688	-0.708351	-0.390014	-0.750962	0.411176	-1.536573	0.176104	-2.280360	0.716418	-1.529819	-0.444470	0.289003	-1.128770	0.184022	0.449287	0.213470	-1.061725	-1.858895	-0.459536	1.132108	-0.435615	0.189504	-1.194650	1.463755	-1.249968	-0.555377	0.693394	0.373116	0.000000	4.152954	-0.344891	0.178669	0.758306	-1.800365	-0.836114	1.007366	-0.408241
XM_122279.1	-0.048308	-0.161727	0.842879	-0.538243	-0.312505	2.902427	-1.180550	-0.186230	0.108076	-0.112504	-0.069169	0.641345	0.658236	3.541638	-0.680927	0.071178	-0.202047	0.015120	-0.587374	-0.156506	-0.211292	0.165980	0.698998	-0.644415	-0.044330	-0.413743	-0.089485	-0.843312	0.010445	-1.025611	1.286363	-0.903981	0.043200	-0.643336	4.653531	2.253935	0.450311	0.084949	-0.435471	0.146606	1.439571	-0.056435	1.138902	-0.133815	-0.078109	-0.164433	0.033292	0.436122	0.552228
XM_122280.1	1.377592	0.694159	0.094197	-0.532443	0.217486	0.889563	-0.245014	-1.078627	-0.670893	-0.680158	6.992819	-0.624730	-0.760495	-0.000107	-0.047015	0.022688	-0.267597	0.049861	-0.285360	-0.286553	0.592694	-0.653573	-1.206437	-0.211153	-0.371969	0.832753	0.949207	-0.086571	-0.178056	0.622036	-0.403553	-1.261479	-0.433389	0.461459	0.117963	0.112955	0.813690	0.355235	0.475262	0.497477	-0.823379	6.261201	0.311695	0.437456	-0.090424	-0.553004	-0.121940	0.774664	-0.401047
XM_122281.1	0.000000	-0.023052	0.401602	0.131897	0.466827	-3.012357	1.659681	-0.192032	-0.840238	-0.207919	1.061976	-0.231069	-0.765480	1.482856	0.970837	0.050623	-1.115027	0.768254	-0.085815	-0.042775	-0.340854	0.606700	-1.716078	-0.511701	0.145469	-0.145529	-0.248751	-0.165909	0.573786	1.615919	0.475339	1.579869	1.054959	0.868394	-0.048739	-0.316594	1.248249	-0.343812	-0.302901	-1.995272	0.312307	1.846192	-0.766158	-0.724155	-0.705637	1.453698	-0.959646	3.009288	0.946399
XM_122282.1	0.290230	0.548151	-0.416238	-1.186646	-1.426649	-0.391869	-1.348821	-1.016060	0.436374	-0.578314	0.352342	0.061357	0.083722	-1.149734	-1.000914	0.518691	0.333821	0.441112	-0.028481	0.197738	0.294715	-0.739176	-0.389303	-0.105401	0.690892	0.355065	-0.154531	0.000000	0.958579	-1.197414	-0.827914	-1.418481	-0.437553	-0.862902	0.812298	0.539320	0.743123	0.081268	0.173220	-0.418917	0.468868	0.081587	-1.403960	-0.474798	0.472510	-0.408951	-0.084697	-0.904533	-0.608408
XM_122283.1	0.702010	0.476442	-0.953586	-0.735624	-0.711929	1.696326	0.073060	-1.041064	0.260569	0.016850	1.032157	0.580466	0.678479	0.834824	0.920201	1.553803	0.734920	0.409343	-0.412567	-1.187728	-0.482966	0.229822	0.055216	-0.042429	0.484670	-0.207220	-0.543106	-0.634251	0.416228	0.021369	-0.537170	-0.551415	0.000000	-1.095982	0.846220	-0.104403	-0.323102	-1.664168	-0.304183	0.150848	-0.847491	-1.861682	-0.832891	-0.333062	-0.148802	0.576820	0.972795	-3.638168	-0.997278
XM_122284.1	-0.433755	-0.804473	0.755051	0.531503	-0.087734	0.715741	1.399142	-0.978536	-0.358659	-1.092491	0.677510	-0.554053	0.297836	-0.030784	0.434022	-0.168907	-2.174472	0.975186	-0.880454	1.189618	-0.368935	0.076370	-0.949994	1.605082	-1.167559	0.366214	0.180186	0.323554	-0.826213	1.334119	-2.060084	-0.927134	0.182225	-0.194427	0.879671	1.633416	-0.107937	0.000000	-0.102339	0.305230	-0.017531	0.307815	0.081370	-0.523649	-0.172160	-0.323118	0.718718	0.498929	-0.061704
XM_122285.1	-0.042885	0.263751	1.270589	1.365128	0.444168	-0.946719	-0.234015	0.056304	-0.801883	1.032727	0.615027	-0.347821	0.000000	-2.174607	-1.052010	-0.459474	-0.933656	-0.508375	0.829095	0.277269	0.115396	1.115269	-0.879835	0.263689	-0.838386	0.139317	1.445368	-0.771297	-0.570343	-0.202149	0.932028	-0.530612	-0.367701	-0.792106	1.151923	0.071642	0.048809	-1.152913	-0.454206	1.249291	-1.435129	0.611704	0.412897	0.759691	-0.293054	0.872093	0.975612	-0.250069	-1.727024
XM_122286.1	-0.026561	0.030282	-0.127804	-0.236422	-0.340885	-0.627724	-0.687762	-0.239805	0.235245	-0.019042	0.115346	1.748283	1.069640	0.194824	0.387525	1.519180	1.726323	-0.167502	-0.092994	0.470735	0.141149	-0.250318	0.006117	0.783057	0.647369	-0.007916	0.087395	0.006280	0.129199	-0.440598	-0.435185	-0.512783	-0.141616	-0.975990	0.548859	0.753284	-0.441115	-0.145989	0.153934	0.322621	-0.560900	0.328368	-1.071931	-0.741960	-0.492695	-0.343561	0.337811	0.208436	0.186531
XM_122287.1	-0.146709	-0.156789	-0.488454	-0.128650	-0.810749	-0.657123	0.511420	0.098522	-0.061764	0.222791	-0.099717	0.791671	0.377582	1.014680	0.455580	0.953738	0.652592	0.209706	0.181562	0.326316	-1.018725	-0.155296	0.000000	0.343880	-0.192299	-0.189393	-0.270467	-0.078339	0.853911	0.386681	0.180190	-0.134980	0.351194	-0.441925	0.369776	0.663951	-0.206057	0.289128	-0.600397	-0.107002	0.011692	0.163220	0.073485	-0.119710	-0.202810	0.400262	-0.355363	0.195735	-0.014041
XM_122288.1	0.036007	0.416629	-0.141629	-0.138750	-0.324561	-1.339658	-0.998169	-1.020894	1.354855	-0.848523	0.808313	0.368229	0.676058	-0.166050	0.164980	0.780090	0.268415	0.074257	-0.343951	0.887725	0.005378	-0.365719	-0.648880	-0.388119	1.748931	-0.215114	0.012828	-0.349342	0.274659	-0.863077	-1.419134	-1.404027	-0.674099	0.000000	0.612305	0.286577	0.580979	-1.507425	0.115301	0.603422	-0.468126	0.689057	-1.777243	0.294771	0.626249	-0.082120	-0.067798	-0.383568	0.004781
XM_122289.1	0.118022	0.032076	0.046852	-0.382846	-1.015650	-0.554322	-0.999414	-0.635731	0.500920	0.102206	0.081528	-0.020455	-0.069756	-0.314963	-0.239198	0.329185	-0.220112	0.544159	-0.303305	0.036838	0.632244	-0.191744	-0.219616	0.093435	0.508659	0.690550	0.365621	-0.301571	0.409439	-0.887041	-0.380277	-1.134193	-0.578518	-1.322076	0.288886	0.119916	0.563366	-0.314203	1.054077	-0.313450	0.513169	-0.139750	-0.464872	0.116571	0.377131	-0.422306	-0.038564	0.000000	-0.587724
XM_122290.1	0.391596	0.111912	0.309328	-0.332211	-0.693954	-0.823018	0.629199	-0.371647	-0.085251	-0.457948	0.335890	-0.773017	-0.843874	0.806214	0.973725	-0.857204	-0.777523	-0.152662	-0.527660	0.306344	-0.972766	0.245908	0.020962	-0.231250	0.184731	-0.347792	0.602392	0.938851	-0.087252	0.831694	-0.367564	1.843410	-0.053165	-0.045150	-0.117439	-0.145114	0.089561	0.175843	-0.256654	-0.799642	0.000000	0.162721	-0.314782	0.945584	-0.376900	0.429900	-0.070807	0.494628	0.442158
XM_122291.1	0.507240	1.736740	-0.488275	-2.213194	-1.447456	0.874365	-1.267509	-0.015667	0.055054	-0.034037	0.420489	0.585933	0.647307	-2.499939	-0.701499	0.331307	0.282875	-0.021252	0.223213	0.702669	0.837309	-0.487053	-0.783818	-0.267328	0.128531	-0.473308	2.844879	-0.099405	0.323929	-0.761051	-0.659155	-1.003580	0.363439	-0.077585	0.960001	0.747291	0.173657	-0.004338	0.451203	0.765521	-0.612402	0.265687	-0.921540	-0.091859	0.046820	-0.301694	-0.283458	-1.865978	-1.841946
XM_122292.1	0.275988	-0.952105	-0.223136	0.000000	2.826523	-0.314605	-1.291111	2.554593	0.042620	3.443452	-0.352261	-0.236489	0.861318	0.037486	0.181557	0.094947	-0.026724	-0.840681	1.735754	-0.699677	0.208501	2.396764	0.578395	-0.472127	-0.708068	0.276672	0.784667	-0.164244	-0.336407	-1.676365	2.959099	1.680803	0.925313	-2.242187	-1.251975	0.183084	-1.324296	-0.764585	0.062984	0.527955	-0.671086	-0.046514	2.468743	-0.163673	0.168285	2.667426	-1.614739	0.837300	-0.686677
XM_122293.1	1.448278	0.952348	-1.074648	0.419636	-0.770786	0.187929	-1.989255	-0.097972	-0.575834	0.265097	4.817949	-0.879019	-0.102210	-1.447933	-1.506675	-0.606612	-0.545163	0.615625	-0.545556	-0.265213	0.311614	-0.291120	-0.415054	-0.186198	0.030182	0.532388	0.327170	0.204763	-0.533813	-2.149511	-1.578720	0.893236	-0.764629	-1.137316	0.628613	-0.079982	0.062680	0.262315	-0.222443	-0.491113	-1.176074	4.077766	0.684537	0.632152	-1.560085	0.326469	0.662528	-2.455041	0.000000
XM_122294.1	0.303287	0.842705	0.086352	-0.954304	1.749631	0.476398	-1.108475	1.531411	2.360646	2.019497	-0.859234	0.260252	-0.043316	0.416039	-0.149530	-0.864406	-1.315805	0.293265	0.895560	0.917159	-0.001694	0.956286	0.000000	0.841795	2.072946	-0.161749	-0.000271	-0.333795	-1.145661	-0.202011	0.558649	0.398235	0.757732	-0.757533	-0.829293	-0.280036	-0.959017	4.649304	-0.165624	0.578462	-0.791119	-0.742314	0.562175	-1.298691	-1.421261	1.111428	0.025576	-0.516735	-0.124040
XM_122295.1	-0.491369	1.198142	1.440510	-0.189162	-0.636491	0.326040	1.546527	0.171509	-0.287962	-0.514466	-0.468930	-1.114368	-0.801851	-1.033917	-0.451692	0.000000	-1.665846	-0.468282	-0.550753	3.045765	0.298898	0.439268	-1.332685	3.473911	0.371250	0.359436	0.477664	0.106005	-0.390205	1.655420	-0.295231	-2.380986	1.551581	0.158163	2.227113	1.808275	0.220777	0.468337	0.307133	-0.603392	-0.830805	-0.685344	-1.287879	-0.347134	-0.537705	-0.014364	-0.013038	-0.943202	0.032625
XM_122296.1	0.028157	-0.400939	-1.365264	-0.735183	0.327971	-1.297861	-1.022224	0.453506	0.000000	0.653554	-0.151395	1.481194	1.316517	1.127186	-0.018630	1.188578	0.825691	0.727269	0.143019	0.159862	-0.425258	0.024807	-0.377344	-0.005744	-0.020693	-0.234309	0.039321	-0.286764	0.477680	-0.994668	0.090436	-0.536530	-0.336700	-0.552175	0.399405	0.329567	0.235332	-0.014167	-0.228706	-0.998020	0.167092	-0.386737	-0.805581	0.228965	0.210786	0.143179	-0.481205	3.097790	0.306434
XM_122297.1	0.507008	0.341591	0.300390	1.875908	1.104293	0.169668	-0.588427	1.473491	-1.118746	2.680952	-0.159520	0.784312	0.386958	-0.986579	-0.495225	0.679478	0.167822	0.682130	1.979403	0.662096	-0.070115	1.230805	-0.879641	0.528281	-0.715847	-0.925310	0.653104	-0.907219	-0.569244	-0.495124	1.715884	2.326053	-0.216220	-0.759769	-1.462948	-1.018339	-0.035452	-0.857366	-0.044283	-0.825499	-0.845630	-0.966327	0.820849	-0.301638	0.000000	1.932682	0.263008	-1.612826	-1.124581
XM_122298.1	1.317434	0.756656	-1.161540	-1.182653	-3.507752	0.337593	-0.460800	-0.296218	0.319700	0.000000	0.358566	1.292820	1.298111	-0.177588	0.208150	1.115731	1.412017	1.169637	0.666456	-1.098644	-0.779046	0.451371	-1.564488	-1.381301	1.164123	-0.086959	0.146461	-0.215016	-1.255329	-0.079470	0.548256	-0.537979	-0.085427	-0.081806	0.331391	0.143467	0.576179	-1.430548	-0.296314	-0.196790	0.218994	0.792729	-0.383429	-0.660208	-0.579600	0.483653	0.520099	-2.393843	-0.166367
XM_122299.1	0.193662	-0.070163	-0.267935	-0.675012	0.348494	-0.449662	-1.068263	-0.147593	0.564930	0.289170	-0.209826	0.013411	0.268638	0.053875	-0.073037	-0.143013	-0.108099	0.386279	0.048510	0.243950	0.818845	0.176743	0.249174	0.040154	0.615870	0.386950	0.779453	-0.330828	-0.138703	-0.893789	0.059209	-0.756126	-0.140792	-0.435554	-0.113510	0.228889	0.220216	0.854411	0.889140	-0.275377	-0.538165	0.100663	-0.169820	-0.750909	-0.594339	0.081141	0.065752	0.772338	-0.225026
XM_122300.1	-0.011853	-0.819405	0.119344	-1.019901	0.045153	-1.486296	0.324718	0.291140	-0.331353	-0.024025	-0.206743	0.426290	-0.045907	-0.223198	-0.256034	-0.441068	-0.242266	-0.025881	1.977618	1.676210	-0.248497	0.000000	0.465254	-0.056410	-0.330155	0.149933	0.000308	-0.139117	-0.610348	0.314525	-0.664099	-0.436050	0.349610	-0.145636	0.248807	0.103651	0.011890	-0.129049	0.313223	0.056655	-2.132361	-0.992587	0.700690	0.134648	0.438172	0.135209	-0.099220	0.128016	0.502095
XM_122301.1	0.191842	-0.060785	-0.368230	-0.252335	0.264228	-0.390999	-0.972954	-0.288773	0.424302	0.169466	0.135845	0.850223	0.749316	-0.016752	-0.222631	0.708156	0.674804	0.000000	0.296659	-0.199371	0.460834	0.204577	0.240910	-0.506850	0.126116	-0.043902	0.342244	-0.144445	0.078384	-0.896123	-0.464685	-0.534126	-0.091085	-0.620434	0.567981	0.286632	-0.257542	-0.430591	0.878037	0.435729	-0.683895	-0.156882	-0.147279	-0.033368	-0.577034	0.042116	0.020599	1.118842	0.408331
XM_122302.1	-0.566535	-0.244087	1.776122	2.514627	-0.711661	-0.141264	1.673742	-0.742520	-0.020549	-1.328848	0.358452	2.440372	1.361524	1.907693	1.554545	2.083831	2.589131	0.292097	-0.402482	2.253602	-0.494274	-1.111689	-0.511196	2.424935	0.336492	-0.742460	-0.315725	0.356251	-0.381677	1.358192	-0.925340	-2.489904	-0.135768	-0.080702	1.102707	2.550337	0.171088	-0.748873	-0.725265	0.045909	0.604683	0.377019	-1.203490	2.578203	0.617717	0.023052	-0.260034	-0.185632	1.583514
XM_122303.1	1.018391	0.768596	0.671416	-0.329548	0.326422	1.011884	0.028174	-0.004265	-0.343540	0.177425	0.030681	-0.202565	-0.408270	-1.739978	-1.957642	-0.301895	-0.161671	0.157808	0.911139	1.073843	0.179385	-0.166716	-0.060553	1.156378	-0.653343	0.455527	-0.436239	1.277905	0.224898	0.504288	0.142497	0.330775	0.588580	-0.502061	-0.499233	-0.208023	-0.185969	0.013526	0.928564	0.150045	-0.700039	-0.043599	-0.297087	-0.283052	-1.059044	-0.317676	0.046391	-0.703596	1.220500
XM_122304.1	0.035635	0.433989	0.289819	-0.032749	-0.992828	0.486047	-0.957923	1.288483	-0.063786	0.622838	0.036385	-0.279362	-0.273176	-1.075623	-0.921935	-0.634004	-0.895380	1.067022	0.706316	0.720895	0.845704	0.159120	-0.653286	0.623872	0.028594	-0.313886	0.429699	0.103307	0.589230	-0.811894	0.569681	0.116941	0.607872	-0.568790	-0.481325	-1.088190	0.842222	0.564155	0.163883	0.180288	-0.162837	-0.378937	-0.227042	-0.239926	-0.269671	-0.480332	-0.607584	-0.950699	0.549756
XM_122305.1	-1.278342	-0.006798	4.281265	6.139988	-0.346682	-0.181780	4.190076	0.569691	-1.614803	0.238183	-0.331078	2.072169	-1.063865	-0.797390	3.144541	3.487515	2.262925	-0.597202	-0.570170	4.780077	0.784788	0.835772	0.823493	5.242915	-1.769787	-0.374386	0.558920	-0.553949	-1.098227	3.621883	1.214028	-0.685753	-1.660485	-0.012658	1.606351	1.992228	-1.631625	0.680210	0.351380	-0.910591	0.125463	-0.670124	0.877442	3.697786	-0.535306	0.000540	0.448108	-0.481442	-1.653301
XM_122306.1	-0.055677	0.119080	0.708285	1.088674	-0.761009	-0.500470	-0.074845	0.040894	-0.850660	0.127787	-0.402176	-0.099094	-0.274356	0.012061	-0.256391	-0.053241	-0.613412	0.104098	3.145702	0.202064	-0.094305	-0.009488	-0.784518	0.799718	-0.158775	0.457482	0.386079	0.943726	0.308167	-0.382812	1.445267	0.060105	-0.490169	0.643177	0.351456	-0.388894	0.351519	4.181372	-0.182002	0.069436	1.113168	0.959359	-0.778449	0.138480	-0.314522	0.006830	0.078001	-0.974653	-0.334935
XM_122307.1	0.075765	-0.067785	-1.371303	0.398588	-1.254178	-0.620194	-0.600652	-1.070857	0.000000	-0.785233	0.587067	1.442494	0.920665	-0.110588	-0.527957	1.178254	1.514858	0.270084	-0.126867	0.099359	-0.241598	-1.006945	-0.659166	0.269506	0.509651	0.183836	0.441815	-0.398447	0.783856	-0.733555	-0.803905	-1.251167	-0.468120	-0.797917	0.681213	0.872054	0.064103	-0.166513	0.103652	0.199640	0.747623	0.306585	-1.420655	0.691280	0.015297	-0.852822	-0.084398	-0.653065	0.168292
XM_122308.1	0.007816	0.126631	0.123526	-0.070957	-0.460977	-0.188947	-0.611036	-1.694796	1.597657	-1.044104	0.863055	0.908383	0.739396	0.288923	0.495614	1.353635	1.467568	0.206970	-0.540220	0.282080	-0.206526	-0.928619	0.187095	-0.283105	1.954433	-0.314963	-0.125677	0.922403	0.651018	-0.631258	-1.747338	-1.340658	-0.077310	-0.183263	0.769126	1.748509	0.387639	-1.010337	0.211578	-0.040334	0.179478	0.636514	-1.703315	0.448456	-0.028817	-0.584168	0.150218	-0.147007	0.000000
XM_122309.1	0.008466	0.215640	-0.149498	-0.075057	-0.327524	-0.149028	-0.618208	-1.613687	1.751181	-1.147866	0.851173	0.590672	0.969788	0.433507	0.546739	1.296216	1.415554	0.006093	-0.402276	0.243322	-0.345137	-0.787743	0.295927	-0.368942	1.992103	-0.336808	-0.123672	0.561467	0.496269	-0.580339	-1.549963	-1.102692	-0.335215	-0.387857	0.843441	1.496877	0.467721	-1.049489	0.000000	0.023635	0.278462	0.722814	-1.408197	0.292608	0.017123	-0.792026	0.030295	-0.009059	-0.226381
XM_122310.1	0.171343	-0.407130	0.048506	0.165930	3.608406	3.167372	-1.508293	0.619403	0.211890	3.302327	-0.765527	-0.270343	0.239374	-1.013905	-0.719184	-1.036544	-2.293973	-1.302667	0.902267	-0.213887	0.000000	1.214954	-0.879444	-0.785835	0.432473	0.387653	3.105684	0.161736	-1.038678	-0.906452	2.735490	1.019582	0.354877	0.494694	-0.295595	-0.830449	0.204835	-0.622575	-0.031189	-0.380813	0.238633	-0.482676	0.240684	-0.050026	0.498186	3.775170	-0.057977	-0.049968	-0.107904
XM_122311.1	0.128875	-0.261402	0.225712	1.051190	-0.984024	-0.342341	-0.391293	-0.049038	0.000000	-0.012320	0.271297	1.038740	0.359739	0.347066	-0.005287	0.698940	0.728928	-0.261133	-0.110790	0.963040	0.579358	-0.307540	-0.037594	0.984839	0.054642	0.625101	0.115284	-0.085134	0.316709	-0.381093	0.067794	-0.780704	-0.297078	-0.967640	0.243035	0.665196	0.116558	-0.114194	0.657746	-0.082923	0.694023	-0.234807	-0.239842	0.724946	-0.018785	-0.850510	-0.168439	-1.125670	-0.276573
XM_122312.1	-0.645271	-0.478390	0.372939	0.416429	0.321198	-0.162809	-1.022203	0.167730	1.613294	1.352554	-0.962688	-1.014182	0.195708	-1.413290	-1.073069	-0.352591	-1.016405	0.097565	1.732015	0.976263	0.800544	-0.142512	-1.965568	0.701195	0.972114	-0.352694	0.365651	0.255304	-1.497438	-0.240046	0.504418	0.789427	-0.973532	-0.552715	-0.734909	-0.922527	-0.192626	0.304666	1.110889	-0.896169	1.838141	-1.074717	0.069429	0.178993	-0.088455	0.855968	0.816512	-1.167040	-0.010361
XM_122313.1	0.874682	1.001466	-1.844189	-0.024409	-1.664031	0.734567	-1.744554	-0.652155	0.227282	0.443669	0.211450	-0.035699	1.069356	-1.401538	-0.055086	1.727529	2.578833	-0.062864	0.194780	0.555718	1.023653	-0.036164	-0.294046	-0.496520	0.603487	-1.817565	1.578774	0.926035	0.821361	0.055990	-1.627961	0.334680	-0.218803	1.158318	-1.338958	0.000000	0.273615	-0.272331	0.329349	-0.354932	-0.891840	-0.716269	-0.687227	-0.961109	0.165545	-1.096193	0.592251	-0.593250	-0.761451
XM_122314.1	0.185733	0.355435	-0.319769	-0.245676	0.442028	-0.264577	-0.332749	-0.076173	0.930114	1.148045	-1.053934	-0.494052	-0.140149	0.382661	-0.290671	0.154553	0.055370	-0.431404	0.123790	1.518134	-0.412137	0.152368	-0.144192	1.459051	0.726116	0.888939	0.464525	0.122229	-0.095080	-0.424534	0.475469	-0.816908	0.156594	-0.371436	1.253095	1.088034	0.309790	0.815268	-0.726380	-1.034277	0.000000	-0.252716	-0.162512	-1.722646	0.299780	0.032324	0.099798	0.670502	-0.060136
XM_122315.1	0.601100	1.691936	0.118390	-0.599937	-1.707850	-0.605950	0.797825	-0.722635	-0.606530	-0.975163	4.606331	-0.612501	-0.927414	0.666034	0.760566	-0.234466	-1.005660	2.414233	-0.119731	-0.821239	0.085332	0.468905	-0.261190	-0.401564	0.638215	0.309844	0.405197	-0.333928	-0.143855	0.550252	0.083396	-0.765011	0.103566	-0.446959	0.000000	-1.264444	0.213567	-0.199598	0.492914	1.851314	-0.127589	4.042980	-0.606037	-0.308179	-0.058480	0.166324	-0.018019	-0.501298	0.303634
XM_122316.1	-0.659225	-0.782942	0.573144	0.747983	1.355276	-0.342837	0.620074	-0.437271	2.333616	2.258173	0.807491	-0.763021	-0.676657	0.235130	-0.529495	-1.448006	-1.864043	-1.413140	8.203405	0.006387	1.463913	-0.766367	-0.018045	-0.391397	1.421721	1.760151	1.525139	-0.207126	-0.749859	-0.044012	0.590409	0.617288	0.691533	-0.997696	-0.519445	-0.287268	-0.679223	0.368525	1.485077	2.696059	3.026781	0.541480	0.151322	-1.118409	1.642933	1.482840	-0.321893	0.000000	-0.151875
XM_122317.1	0.658042	1.001401	0.165100	-0.913744	-0.527789	-2.075323	0.488626	-1.005972	-0.824894	-0.525871	5.328738	-0.355765	-0.991296	-0.196029	0.000000	-0.093097	-1.351039	0.617295	-0.418560	-0.826264	0.083325	0.353464	-0.978978	-0.141293	0.216708	0.109201	-0.184419	-2.220030	-0.286041	0.554115	-2.844368	-1.591962	-0.141802	0.386294	0.189544	-1.028437	0.325835	0.229518	0.133803	0.046817	-1.371153	4.749394	-0.465687	0.401601	-1.171036	0.401592	1.643328	-0.413054	-0.038000
XM_122318.1	-0.191662	-0.565770	0.333675	1.771708	-0.596211	-0.824715	0.460586	-1.117758	0.565603	-0.204112	0.930490	2.395674	1.795391	1.515146	0.594225	1.781826	2.199763	0.000000	-0.341049	1.306564	0.692632	-0.559161	-0.095512	1.051789	0.771522	-0.332784	-0.262412	0.032523	0.560832	-0.147658	-0.667021	-1.316054	-0.007100	-0.944317	1.263932	1.588149	0.474689	-0.611722	-0.578204	-0.092093	0.993762	0.697173	-1.367097	0.709954	0.357310	-0.400349	-0.254632	1.399558	1.171812
XM_122319.1	-0.638436	0.456383	1.465770	2.437181	-1.041021	-0.296660	1.850204	-0.941058	-0.883611	-0.552319	0.745464	-0.181713	-0.628455	-1.092018	-0.177006	0.408137	-0.203057	1.102440	-0.092292	3.151951	0.000000	-1.079938	-0.217258	3.377590	-0.603003	0.371445	1.022990	0.431117	0.325134	1.459607	-0.620767	-0.695447	-0.097322	-0.340732	0.326847	0.318784	0.175312	0.679004	0.129666	0.362644	-0.393375	0.337024	-1.004452	1.566003	-0.848751	-1.078389	-0.540629	-0.645366	-1.424292
XM_122320.1	-0.223030	0.383634	-0.918989	-0.744249	0.907975	-0.155098	0.204591	0.180875	-0.068260	0.676969	0.449329	-0.301189	-0.041269	-0.370929	-0.075898	-0.203272	-0.568460	0.468849	0.208170	0.312298	0.386444	0.515365	-0.250210	0.025335	-0.144729	-0.398219	0.237966	-0.520499	0.176891	0.094917	0.448756	0.707046	-0.477902	-0.854025	-0.550157	-1.319774	-0.479839	0.000000	0.127124	0.155428	-1.139782	0.378315	0.245936	-1.110105	-0.607646	0.484483	-0.177777	0.094753	-0.765280
XM_122321.1	1.699603	-0.957553	-0.252404	-1.920007	1.351309	-1.194673	-1.055965	1.640123	-0.312248	2.498203	-0.473841	0.683356	1.890204	0.561828	0.368846	1.250806	0.000000	0.753235	1.672739	-0.743381	-0.582399	2.571353	-1.217793	-1.996012	0.486620	-0.494737	0.831208	-0.166126	0.038477	-0.361449	2.916524	1.914393	-0.349468	0.148881	-0.207410	-1.740696	1.201770	-0.927272	-0.677706	-1.255401	-0.112216	-0.406705	1.854852	0.994959	-0.706333	2.631012	1.963690	0.740748	-0.833966
XM_122322.1	2.484158	-1.006297	1.237650	0.025715	4.253079	-1.723053	-0.863503	5.358133	-0.666123	3.847939	-0.643412	-0.029296	0.056883	-0.769148	-1.047619	-0.151652	-0.750045	-0.129326	1.526013	0.620384	0.757969	4.151734	0.000000	-0.058968	1.366696	-0.599922	2.365690	-0.723699	-0.887126	-0.022508	3.247023	3.281394	1.630744	-0.199576	-0.445549	-0.304586	-0.563391	-1.040185	-0.510044	0.102096	-0.548191	1.503247	1.952466	1.755963	0.093142	3.339130	0.059630	1.061461	-0.689677
XM_122323.1	0.234141	-0.108295	0.895277	-0.965974	0.057717	0.382889	-0.127270	0.269399	0.446715	0.343513	-0.809575	0.000000	-0.925267	0.000870	-0.269132	-0.122927	0.219189	-0.696841	0.039692	0.736260	0.495432	-0.190723	0.302357	0.861443	-0.301653	0.276419	0.519227	0.489008	-0.120629	0.249043	0.749688	-0.347578	0.013742	-1.326660	0.138631	0.533905	-0.657206	-0.676925	0.049959	-0.055528	0.389007	-0.016201	0.707770	-0.771526	-0.332980	-0.234485	-0.463320	-0.952602	0.505105
XM_122324.1	-0.445202	-0.018679	-0.930648	-0.075357	-2.483266	-2.439117	1.270136	0.000000	-0.834676	-0.540740	0.651474	-0.424513	-1.402435	0.739476	0.759111	0.072038	0.509179	-0.195982	0.422936	1.356734	-0.472051	-0.467940	0.021981	0.333731	0.934208	-0.711712	-0.366353	-1.710890	-0.398730	1.364036	-0.347514	0.018301	0.604062	0.214921	0.055182	0.892767	-0.316228	-0.382922	-0.428985	-1.594752	0.841530	0.525809	-1.987024	-0.374906	-0.450930	0.226805	-0.496304	-0.722059	0.468286
XM_122325.1	0.477549	1.042425	-1.554512	-2.206638	-1.960618	-0.856632	0.088146	-0.919414	-0.220011	-1.146084	0.925206	0.796584	1.719835	-0.825202	0.037527	1.494877	0.641711	0.920166	0.175567	2.381006	0.253874	-1.529746	-1.709178	1.770401	0.000000	-0.317335	0.553198	-0.362444	0.281838	0.607467	-1.129100	-1.106134	0.935743	-0.417985	0.941680	0.648436	0.523498	-0.772332	0.064852	0.605631	-1.095143	0.610995	-1.511644	-1.181398	-0.008695	-1.396231	2.192057	-1.195489	-1.531952
XM_122326.1	0.090459	-0.160481	0.086995	0.049313	-0.932259	-0.978201	1.250727	-0.509914	-0.254751	-0.501896	0.012060	3.503291	1.420657	2.552689	0.888968	1.937277	3.433409	0.092818	-0.269766	-0.625766	-0.492272	-0.079124	-0.338707	-0.155392	-0.112598	0.189070	0.249913	-1.847895	-0.008814	0.978229	-0.126771	-1.365260	-0.045470	-0.188035	2.545011	2.822834	0.671134	0.160603	-0.482760	0.109418	-0.585756	-0.114233	-0.056999	-0.664504	-1.644826	0.200335	0.000000	1.258543	0.311593
XM_122327.1	0.598240	-0.724319	-0.028430	0.162991	1.084231	-0.518386	-1.351105	1.015714	-0.126950	1.202880	-0.624002	1.374401	0.946168	0.383971	0.059247	0.614925	0.657799	0.277030	0.473342	0.838000	0.069887	0.750034	-0.696946	0.274948	-0.191896	-0.547061	0.266187	-0.013208	-0.231880	-0.409568	0.638861	-0.027119	0.616836	-2.205440	-0.327458	-0.206676	-0.422439	-0.113376	-0.228513	-0.159953	-1.029033	-1.985133	0.216211	-1.292174	-1.063878	0.557656	-0.082270	1.518205	0.507588
XM_122328.1	1.841864	3.208235	0.102967	0.000000	-0.539669	2.553109	-2.311002	-1.275399	1.074478	-1.377811	0.324732	-0.330734	-0.688131	-1.915333	-1.659690	-0.385042	-1.836427	1.261699	0.074019	0.084947	0.887502	0.020233	-1.566449	-0.268967	0.598879	0.223713	0.408144	0.211846	0.524099	-1.182420	-0.961217	0.871993	1.257435	-1.251907	-0.585669	-1.047560	1.431459	0.294226	1.310290	1.152679	-0.545762	-0.096888	-2.152687	-0.816254	0.966090	-1.894788	-0.869300	-0.537145	-0.127668
XM_122329.1	1.397266	2.126066	-1.238729	-2.321795	-1.255822	1.711437	-1.111206	-0.034501	1.154609	-0.116131	0.167292	0.035886	0.293793	0.136375	-0.685657	0.127006	-0.177459	0.952082	-0.445890	-0.783422	0.783455	-0.259811	-1.000318	-0.863060	1.066469	0.635487	-0.612480	-0.299067	0.761020	-0.281344	0.060385	-0.330120	-0.088796	-0.579878	0.891793	0.300335	0.000000	-0.025410	0.265055	-0.511919	0.209086	-0.082782	-1.257431	-1.286890	0.839096	0.121203	-0.314760	2.700204	-0.798661
XM_122330.1	-0.100070	0.883153	0.052889	-0.429161	0.838887	-0.069645	-0.970950	1.329179	-0.013659	0.923553	-0.852175	0.594413	0.545191	-0.626258	-0.337362	0.593781	0.215504	-0.459989	0.596563	-0.315509	0.714927	1.976359	0.129367	-0.033751	0.358277	0.152575	0.416625	0.782205	-0.533766	-0.998355	1.366464	0.855190	-0.547718	-0.220031	-0.470380	-0.118145	-0.512806	-0.814063	0.302435	-0.795438	-0.080628	0.119221	0.938634	0.112474	0.867405	1.830723	-0.535851	0.210703	0.000000
XM_122331.1	-0.546547	-1.386225	0.562660	0.177840	0.838805	0.502617	-0.617276	0.527457	0.220167	0.588987	1.461228	0.779391	0.851794	-0.519080	0.365975	0.478240	1.530754	-0.982370	-0.774855	-1.140024	-0.318339	0.540014	-0.270590	0.138200	-0.914735	0.017932	-0.290064	-0.099718	-1.337266	-1.366154	1.134041	1.097104	-0.089688	-0.815736	-0.766258	0.000000	-0.567066	-1.211595	-0.214910	1.167717	1.020031	1.034617	1.039970	-0.351512	0.063110	-0.190198	-0.590313	0.230428	0.790114
XM_122332.1	-0.073230	0.197873	-1.628369	-0.517847	-1.000515	0.104904	-1.445879	0.493540	0.118449	0.213334	0.450748	0.603660	0.426451	-0.004316	-0.662842	0.388843	0.795493	-0.362531	0.007729	0.360989	-0.092015	0.770725	-1.084932	0.135831	0.674839	0.057529	-0.029342	-0.240143	1.396629	-1.050326	-0.222641	-0.737914	-0.086499	-0.836339	0.456842	0.943532	0.259657	0.338685	0.178710	-0.152655	-0.103789	0.637723	-0.668745	-0.632893	-0.024366	-0.160876	-0.491997	-0.701692	-0.235256
XM_122333.1	0.438752	-0.827893	-0.268579	-1.003535	1.021233	-0.557858	-0.445351	0.221398	0.031359	1.564181	0.319490	0.015641	1.002350	-1.093840	-0.470123	0.132094	0.074463	-0.016651	-0.274866	-0.966774	0.385089	0.701643	-0.979249	0.159889	0.099741	0.155219	0.347938	-2.915033	-0.584974	0.124075	0.580057	-0.439552	0.036018	0.000000	-0.189499	-2.341622	0.508531	-0.461834	-0.089757	-0.394343	-0.715294	-0.255694	0.104986	-1.146548	0.566368	1.288591	0.410580	-0.350198	0.123144
XM_122334.1	0.000000	0.249248	-0.421336	-1.702696	-1.017718	0.497237	-1.152994	-1.511246	1.599015	-1.495467	-0.370096	-1.893903	-1.329170	-1.241599	-1.671607	-1.921413	-2.606385	2.012273	1.324618	-0.108414	0.372123	-1.128704	1.847000	-0.284843	1.298498	-0.677148	1.220365	0.965505	3.083060	-0.182435	-1.469084	-1.343687	-0.548054	0.559671	2.006429	0.350592	1.291122	3.375323	0.069383	0.271883	0.917027	-0.339418	-1.546718	0.370922	1.330859	-1.562261	0.589034	3.353717	-1.512011
XM_122335.1	0.507641	-0.191116	0.000000	-0.211376	-0.672108	-0.468398	0.260416	0.306259	-0.580519	0.123559	-0.043364	0.142646	-0.032057	0.412484	-0.333136	0.619066	1.041776	0.248947	-0.054303	1.274339	-0.186807	-0.573963	-0.183213	1.178828	-0.128028	0.106270	0.701992	1.053666	0.061841	1.107715	-0.721052	-0.568762	0.492174	-0.419596	-0.382092	0.326498	-0.512655	0.307254	-0.541316	-0.136155	-1.029784	0.382133	-0.268755	-0.928551	-3.470608	-0.391389	0.266587	0.030403	0.302607
XM_122336.1	0.624525	0.761452	-1.067429	-0.599526	-0.971477	1.018069	-1.841103	-0.266177	0.107703	-0.135441	-0.086814	0.982824	0.626430	0.398210	-0.487530	1.088319	1.061456	-0.127545	-0.107708	0.162950	0.642863	-0.377479	0.980997	0.179103	0.301062	0.236896	-0.817778	0.000000	0.623212	-1.141845	-0.585544	-1.256200	0.174977	-1.375249	0.425992	1.380051	-0.139312	1.367670	0.435299	-0.107752	1.311243	-0.618560	-0.393386	-0.348975	1.031349	-0.566023	-0.621097	-0.930769	-0.146464
XM_122337.1	1.111592	1.752258	0.539082	-1.495001	-0.195671	0.851143	-0.037545	-1.332335	0.000000	-0.994169	0.345645	-0.311836	-0.234723	-0.882909	-0.933002	0.128672	-0.574449	-0.163877	-0.251434	0.327201	0.725276	-0.942367	-0.932582	0.287218	-0.112791	-0.577863	1.797372	1.100862	0.485184	0.422458	-0.673812	-0.950278	0.253951	0.473755	1.023410	1.176852	-0.241867	-0.325565	0.196917	0.527036	-0.481606	-0.278006	-1.650444	0.686915	0.555660	-0.767422	-0.042097	-1.445810	0.498924
XM_122338.1	-0.285808	0.045245	-0.717308	-0.676986	0.593932	-0.435415	1.071285	0.266638	0.691908	-0.216013	1.273141	0.579465	0.238541	2.118213	1.403281	1.136577	1.003441	0.160791	-0.149051	-0.372869	-0.873044	0.575326	-0.053554	-0.612092	0.640483	-0.880790	-1.004696	0.004462	-0.636034	1.017003	-0.852065	0.718731	-0.434919	-0.533558	-0.262267	0.008785	0.000000	-0.797677	-0.314337	-0.404468	-0.476437	1.122989	0.517111	-0.066997	-2.194825	0.435756	0.107951	-0.728868	-0.456944
XM_122339.1	0.040147	0.138210	0.148331	-0.666866	-0.100257	-0.635969	-1.213170	0.115419	0.375380	0.334497	0.319564	0.486358	0.085275	-0.534854	-0.560919	-0.426665	0.320214	0.311583	0.186007	0.000000	-0.082113	-0.434274	1.133186	0.688172	0.028398	-0.284794	-0.389754	-0.690499	-0.069617	-0.933743	-0.304593	-1.000910	-0.622970	-0.630234	0.238957	0.431669	-0.012254	0.556405	0.627596	0.614616	-0.138386	1.008413	-0.276644	-1.027823	-0.186572	-0.580618	-0.349819	0.513338	-0.792681
XM_122340.1	0.487232	-1.380996	-0.783874	-0.328681	3.075960	-1.109636	-1.496926	4.560477	-1.244322	3.883815	0.737727	-0.312601	0.801169	-0.835666	-0.506637	0.024375	-0.920654	1.067322	2.451765	0.000000	1.053942	3.489802	-0.683128	-0.759200	-0.090450	0.698818	1.325531	-0.954882	-1.223352	-0.873740	3.242318	1.037072	0.179959	-0.664296	-0.060115	-0.233460	-0.497483	-0.811569	0.659376	0.399749	-0.588352	0.027847	2.682812	-2.942072	-0.322550	3.035421	0.279807	-0.526422	-0.990339
XM_122341.1	0.878320	0.854953	-1.137292	-1.482216	-0.424841	-0.342671	-0.939999	0.001544	-0.172764	0.621990	0.735356	-0.495243	-0.698897	-0.928545	-1.497461	-0.262002	-0.408152	0.221666	0.136879	0.059920	1.073046	0.770722	-1.063059	-0.417993	0.071416	0.149434	0.364852	-1.196761	1.368112	-0.295813	0.851126	-1.142499	0.713735	-0.976250	0.633556	-0.596786	0.763210	-0.057391	1.148842	0.000000	-0.070178	0.296384	-0.065359	-1.388073	-0.252120	0.301096	-0.234275	-1.702936	-0.588705
XM_122342.1	0.026470	0.185418	-0.441921	-0.351977	-0.354805	-0.917712	-1.407768	0.773891	1.318210	0.341582	-0.307978	0.090012	0.700519	-0.468140	-0.848442	-0.028787	-0.937196	0.127084	0.488992	0.434110	0.039617	0.289581	0.039231	-0.255423	0.482424	0.876566	-0.096190	-0.051460	0.614843	-0.673515	-0.755638	-1.330152	-0.329301	-0.395236	0.704800	0.010881	0.886217	0.825229	-0.087305	0.606780	0.321939	-0.544778	-1.111398	-0.010881	0.586769	-0.530093	0.314083	-0.879106	-0.665529
XM_122343.1	0.148160	0.732442	-0.036742	-0.239809	-0.550649	-0.153436	0.795881	-0.823566	-0.568632	-0.017213	0.526572	0.201632	0.467196	-0.459311	0.071999	0.319032	0.458620	0.116706	0.259809	2.858715	0.306260	-0.568352	-0.586624	1.494989	-0.378528	0.110202	0.625604	-0.523773	-0.000202	1.019943	-0.410152	-0.418919	1.679652	0.146723	-0.004409	-0.088487	-0.073528	-0.025809	-0.086228	0.251446	-0.943857	0.597000	-0.714346	-1.796641	-3.938478	-0.545229	2.303327	-0.581241	0.473302
XM_122344.1	0.142736	2.144829	2.434106	-1.504316	-1.307992	0.466529	-2.503098	0.168861	-0.895636	-1.722805	4.455211	-1.128058	2.356022	-1.253125	2.321517	1.605614	-0.025892	2.525148	4.507533	-0.147604	-0.594240	-2.393698	-0.798790	-2.485880	0.374034	-0.547187	0.275846	-1.175837	0.654571	0.438729	-2.538784	-1.569463	-1.209894	-0.529187	-0.661147	0.688982	3.216928	-0.651572	-0.095657	5.708718	-1.694233	4.945401	-0.593276	-1.865099	1.393629	0.000000	0.640611	-2.112051	-0.791987
XM_122345.1	0.007693	-0.384300	-0.135860	-1.204109	0.085514	0.624899	0.362185	-1.929722	-0.167085	0.396724	0.295660	-0.437171	-0.144405	-1.332764	-1.449870	0.026014	-0.122767	0.118976	0.015605	0.567650	0.599135	0.050260	-2.510364	0.779926	-1.434099	-0.185887	-0.468659	-0.162346	0.598336	1.619539	1.068039	-2.143724	-0.523072	-2.945635	-1.215138	-1.814976	0.000000	-0.368665	0.958275	1.222197	0.180763	0.248911	-1.902844	-0.712092	-0.139212	0.467655	2.381575	-2.587652	-1.109029
XM_122346.1	0.051361	-0.320291	-0.415490	0.001009	-0.644607	-0.779210	-0.933357	-0.643208	0.772419	-0.225275	0.131685	1.890143	1.039731	1.137093	-0.048465	0.729232	2.045248	-0.112554	0.283919	0.186487	-0.337707	-0.608642	-1.019731	0.743791	-0.027624	-0.433616	0.083608	-0.149336	0.328121	-0.547244	-0.044619	-1.907071	0.081889	-1.271894	0.659657	1.223426	-0.068431	0.101570	-0.480078	0.319684	0.455124	-0.363264	-0.151909	0.033477	0.449857	-0.540346	0.247267	-0.234118	0.534189
XM_122347.1	-2.308444	-3.254082	0.908157	0.617943	0.594417	-0.404532	-4.193309	1.282919	0.594108	1.205563	-2.492829	0.699292	0.798218	-0.057361	-0.116248	-2.654772	0.000000	-2.692520	0.940384	0.725757	0.488838	-2.039485	0.407326	1.304627	-3.019123	0.509666	0.577032	-0.334962	-3.000606	-4.425634	1.639091	0.629724	0.382029	-2.129487	-2.525192	-1.048599	-2.349579	1.586012	0.224082	0.650142	0.314683	-3.043773	0.329675	-1.394242	0.001169	-2.500267	-3.249660	-0.063519	0.529654
XM_122348.1	-0.314354	-0.354396	-1.758396	-0.355613	-1.134353	-0.703415	-0.915113	-0.411380	0.570477	-1.038186	0.828152	1.020299	1.597031	-0.198043	0.638956	1.208607	1.045216	0.478654	0.149895	0.258668	-0.447951	-0.831732	-0.546293	-0.022231	0.776884	-0.137826	0.606321	-0.180096	1.022726	-0.672429	-1.139111	-0.532770	0.073375	-1.337271	0.316837	0.688206	0.185080	0.441258	-0.397923	0.000000	0.854606	0.824621	-1.472655	-0.023041	0.276880	-0.752825	0.226800	0.076135	0.105415
XM_122349.1	0.180989	-0.321753	-0.622594	0.492726	-0.126913	-0.534289	-0.716187	1.053286	0.295658	0.847649	-0.247435	-0.014203	-0.024341	-0.481227	-0.845328	0.401764	0.049224	0.147173	-0.113388	0.957555	0.237744	0.447269	-1.046317	0.715287	0.263205	0.000000	0.504488	0.253390	-0.002808	-0.804469	0.295321	0.711029	-0.187551	-0.784101	0.447662	0.343907	-0.187469	0.007424	0.277446	-0.420257	0.681417	-0.175070	0.113518	0.569174	-0.306450	0.175955	-0.149674	-1.770638	-0.093963
XM_122350.1	0.743242	0.868294	0.068672	-0.982749	0.000000	0.824533	-1.423051	-0.769733	0.191736	-0.413746	-0.190884	2.416620	1.733200	0.474399	0.341393	1.931271	2.204510	0.732556	0.394431	0.154025	0.896637	-0.812630	-0.329516	-0.744186	0.008247	-2.241911	0.809597	-0.559510	-0.794840	-0.292760	-0.207378	0.368120	0.707624	-2.988088	0.464223	0.943911	-0.262466	-1.155487	-0.374174	0.520108	-0.289512	-0.337451	-0.776767	-1.421808	0.448336	-0.624469	0.770924	0.456843	-0.991940
XM_122351.1	1.583047	-0.061451	0.060692	-0.094961	-0.519787	0.142816	-0.441378	0.813220	0.107191	-0.105206	-0.105441	-0.507445	-0.718365	-0.750863	0.292146	0.938908	-0.044545	0.210045	0.093895	0.515853	0.305964	-0.615814	3.003431	-0.186999	-0.474050	3.658460	0.319184	-0.324129	-0.322128	-1.007428	0.350925	0.197662	0.173525	0.278130	3.282111	1.992054	-0.111339	1.688116	-0.087365	0.470067	-1.607891	-0.425909	-0.656806	0.000000	0.572406	-0.344793	-0.345004	-0.863216	0.011759
XM_122352.1	0.530291	0.940953	-1.076394	-1.471536	0.000000	-0.725501	0.033846	-0.479192	-0.162889	-0.334436	0.566407	0.452277	0.082227	0.090704	-0.748058	0.547547	0.370869	-0.785066	0.434242	-0.526199	0.789768	0.759282	0.720854	-0.315484	0.459247	-0.464825	-0.873576	-0.662712	-0.500356	0.369113	-0.446356	-0.790458	-0.518455	-1.054449	0.565336	-0.460768	-0.081283	-0.585248	1.770678	0.428833	-0.090838	0.611530	-0.354000	-1.639682	-0.556307	0.543120	0.026860	0.780507	-0.663408
XM_122353.1	0.380164	-0.032452	-1.782060	-0.954021	0.710671	0.204613	-1.561449	1.241864	-0.673147	1.573717	-0.946553	-0.979341	-0.381037	-1.490153	-0.995591	-0.487626	-0.933096	0.214441	0.240796	0.880413	0.524873	0.771812	-1.306629	0.012927	-0.742612	0.099549	0.183851	-0.697740	0.827629	-0.816439	1.235667	0.289895	-0.273715	-1.401672	0.613127	0.325596	0.092071	-0.152803	1.076390	-0.106590	-0.969970	-0.635224	0.865894	-1.093521	-0.576066	0.964253	0.125501	-1.520032	-1.907582
XM_122354.1	2.000448	-0.463281	-0.314727	0.655370	0.875853	0.995487	-1.020976	-0.911590	0.332166	0.609868	-0.647245	0.455233	0.640074	-0.910311	-1.024761	-0.441933	0.728488	-0.042565	0.779195	-1.559017	1.582313	-0.681103	6.594751	0.043449	-0.503271	4.203541	-0.318618	1.094405	-0.115250	-0.734999	0.465622	1.375943	-0.089222	0.337605	-0.838617	1.157563	-0.979439	0.190115	-0.743633	0.694463	4.843020	-0.560509	2.170468	0.102084	0.769417	-0.970497	-0.385144	0.629459	0.195269
XM_122355.1	-0.708665	0.040841	-0.924743	-0.219606	1.204568	0.074892	0.610986	0.085302	-0.010010	-0.167607	0.112939	0.218861	0.573005	0.099408	0.062931	-0.114111	1.415110	-0.828971	-0.203773	0.224792	0.144895	-0.818998	0.258452	0.980275	-0.757949	-0.013685	-0.303238	-0.622058	-0.597984	-0.701427	-0.325092	1.567907	-1.487403	1.038917	0.479416	0.929425	-1.011248	0.127812	0.094067	-0.433069	0.031517	0.000000	0.921081	-0.012220	-0.200460	-0.689394	2.425832	0.855483	-0.813092
XM_122356.1	1.119338	-0.174631	-1.583546	-0.746108	1.490150	-1.200647	-0.557572	3.883799	0.635509	2.330805	-0.600594	0.129550	0.409904	-0.292965	0.415622	0.623680	-0.583707	1.399349	1.546113	0.000000	0.541007	2.102211	-0.862069	-1.122857	0.725057	-0.739551	0.105639	-1.603471	-0.664419	-0.243932	1.311277	0.116077	0.526021	-0.308739	-0.797524	-2.462149	0.387359	-0.574568	2.040049	0.075521	-0.332490	-0.343541	0.227549	-1.088787	-0.914769	1.167688	-1.901427	0.102382	-0.873362
XM_122357.1	-0.006598	0.037369	0.175978	0.000000	0.263452	-0.323706	-0.654922	0.426137	0.608644	0.731611	-0.141692	0.592683	0.796110	-0.321538	-0.140586	0.011518	0.462262	0.003560	0.051877	0.111890	-0.003780	-0.106924	0.373868	0.265725	0.370722	-0.218188	0.508258	0.402633	-0.211300	-0.947788	-0.159378	0.141633	-0.166432	-0.794609	-0.212905	-0.008142	-0.139863	0.259126	0.054060	0.555344	-0.346807	-0.055233	-1.142271	0.537769	-0.634639	0.102884	0.135441	0.184461	0.362299
XM_122358.1	1.469896	0.000000	0.108775	-1.610302	-0.044374	-0.840537	0.024628	-0.756871	0.289034	0.408876	0.232445	-0.907311	-0.813221	-0.068299	-0.169956	-0.395433	-0.382972	3.210631	-0.656849	-0.370858	-0.090034	0.416724	0.097303	-0.689683	0.387813	-0.245271	0.634409	0.568421	1.284409	0.255820	0.445120	-0.404709	-0.271096	-0.306737	0.186784	-0.239609	1.263310	2.365830	-0.409702	-0.693900	-0.486954	0.633993	-0.051293	-2.446515	-0.860020	0.657364	0.198937	-0.904337	-0.318805
XM_122359.1	0.873444	0.515974	1.547742	0.765804	0.311260	1.519679	0.985513	-0.517967	0.635046	-1.024390	-0.404129	-0.583149	-0.489659	0.095906	0.127266	-0.424107	-1.577845	-0.342364	-0.773116	1.295560	-0.171526	-0.211863	-2.206365	0.456926	0.610726	-0.284533	1.504683	3.538083	0.000000	0.699764	-0.893115	-1.129445	-0.595344	0.729798	-0.376490	0.450021	-0.327256	0.774838	0.348218	0.496272	0.545851	0.002199	-2.264834	3.365139	-0.148708	-0.400694	-0.096133	-0.439621	2.100516
XM_122360.1	-0.756687	0.954861	-0.756710	-0.864301	-1.266686	0.151732	-0.678711	-2.689608	0.332891	-0.849400	1.048515	0.439393	0.145215	1.483029	-0.734620	-0.172524	0.359946	-0.482338	-0.432550	0.484645	-0.758922	-2.222872	-2.250823	0.628577	0.319953	0.015746	1.193627	0.523760	2.028960	-0.351636	-1.873525	0.799650	0.200338	-1.264227	1.076535	1.294890	-0.887699	-0.786714	-0.339998	2.493611	1.311435	0.000000	-1.676162	0.040358	0.771725	-2.909753	-0.231059	-1.822700	-0.488750
XM_122361.1	1.371166	0.254702	-0.714540	-0.368048	-0.437513	0.000000	-1.181460	0.343732	-0.741792	0.599040	0.439770	-0.848853	-0.209152	-2.507646	-0.718359	-0.489440	-1.395441	0.104933	0.104115	0.309501	0.562555	0.091173	-0.563831	-0.068600	-0.567317	0.937403	1.357704	0.624935	-0.497180	-1.075005	0.215003	-0.430643	0.484519	-0.866772	0.368944	0.417191	0.041513	0.388294	-0.059309	-0.337308	-0.393244	-0.229284	-0.342574	0.300313	-0.280203	0.054730	0.184456	-1.231646	0.687842
XM_122362.1	-0.091437	0.090769	-0.287649	-0.247849	-1.726374	-0.519876	-1.186017	0.396098	-0.734393	0.277214	0.181192	1.364022	0.933987	-0.084109	0.000000	1.861968	2.768555	-0.096332	-0.138040	0.937856	0.282466	-0.274251	-0.170224	0.743297	0.005335	0.273222	0.101979	1.031451	0.020632	-0.250610	-0.797298	-0.433531	0.768928	-1.551749	1.012125	1.794289	-0.059144	1.111870	-0.169320	-0.038919	-2.350747	0.430245	-0.657657	-0.638398	-0.783961	-0.011484	0.702345	-0.288501	0.889799
XM_122363.1	0.599594	0.186901	-0.060447	-0.849010	0.352094	0.167483	-2.393126	0.249387	-0.127371	0.769198	-0.161675	1.226297	1.418588	-1.120884	0.354032	1.445384	1.118850	0.244821	0.684666	0.159355	0.241063	0.262035	-0.081835	0.505748	-0.155872	-0.653290	0.083403	0.000000	0.186609	-1.423631	0.686616	-0.234088	-0.065087	-1.044721	1.431414	1.645807	-0.763282	-0.782770	0.396944	0.200935	-0.442135	-0.298886	0.486407	-0.897324	-0.284955	0.266360	0.364986	-0.506126	-0.359992
XM_122364.1	0.608098	0.836941	-1.208455	0.645789	2.195265	0.463760	-0.052696	2.825997	-0.581195	2.814162	0.237961	-1.366852	0.716540	-2.238312	-0.571937	0.086651	-1.656264	-0.210378	1.852670	0.768019	-0.097405	2.989691	-1.672800	0.545120	-0.026651	-0.737379	1.415884	-0.820346	-0.855832	0.421616	2.944619	1.977184	-0.886239	-0.331269	-1.510343	-1.094498	-0.063191	-0.719688	0.199151	0.000000	-0.773133	0.981048	2.642431	-0.805717	-0.698044	2.757564	0.316148	-1.113058	-2.253000
XM_122365.1	1.088900	1.433664	-0.589528	-0.798128	1.040463	1.281519	0.169025	0.584705	-0.693388	1.414638	0.379529	-0.454638	0.504875	-0.061152	-0.035024	-0.546349	-0.597172	-1.235772	0.051832	1.602791	-0.300941	0.684408	-0.977438	1.582275	-1.223242	-0.555149	0.450703	-0.879085	-1.529224	0.022569	1.293899	0.281837	0.154173	-1.332738	-0.935696	-0.078507	-1.146642	0.193226	-0.274288	0.594449	-1.800129	0.007893	1.191849	-1.504486	-1.808752	0.711513	0.000000	-0.827111	0.072649
XM_122366.1	-0.025148	-0.011418	0.616009	0.416084	-0.477917	-0.976325	-0.752186	-0.369399	0.787656	-0.351728	0.891239	1.258445	0.594248	0.725483	-0.086872	1.146303	1.225485	0.647479	-0.187980	1.004188	-0.430433	-0.720507	-0.769412	1.246487	0.234914	-0.130843	0.000000	0.084405	0.228756	-0.239265	-0.827725	-0.103323	0.601680	-2.659801	0.362650	0.931386	0.679290	0.498671	-0.140487	-0.223854	0.858155	-0.143698	-0.806581	0.885676	0.342366	-1.569350	-0.318996	0.741268	1.418359
XM_122367.1	-0.163101	-0.101950	-1.751074	-0.948881	-0.134634	-0.242929	-0.632935	0.076673	0.353682	0.389096	0.209079	1.056001	0.519593	0.290716	-0.246781	0.957317	0.899490	0.341700	0.010122	-0.025455	-0.024146	0.007437	-0.327864	-0.468461	0.315670	0.025306	-0.347259	-0.162288	0.416044	-0.745635	-0.675314	-0.577392	-0.621274	-1.527864	0.055625	0.653928	-0.120858	0.000000	0.606021	-0.233263	0.337062	-0.328153	-0.315947	-0.376771	0.052562	0.134349	-0.101166	0.710308	-0.445613
XM_122368.1	0.144872	1.162033	-0.571856	-0.684054	-0.229155	0.333450	-0.127423	-0.350341	-1.560976	0.285283	3.387770	-0.654503	-0.307331	0.187865	0.308722	-0.809704	-0.662471	2.869506	-0.579093	-0.583172	0.000000	-0.825358	1.840062	-0.650066	-1.269310	-0.023952	2.834646	-0.728693	2.298564	-0.019557	-0.062792	0.180966	-0.302317	-0.270159	0.396069	-0.143091	4.276050	1.461928	0.735348	2.849032	-0.784377	3.213941	0.207134	-0.907079	1.587753	0.156589	0.763374	-0.538847	-0.411043
XM_122369.1	0.101573	0.507792	-0.747316	-0.383224	-0.553331	0.366843	-0.953493	0.150087	0.023844	0.101327	-0.083998	1.428758	1.018185	-1.234272	-0.497236	1.166655	1.216823	-0.231368	0.240463	0.069144	0.946294	-0.133183	-0.700382	0.032674	0.064922	-0.258058	-0.212100	-0.167844	0.640168	-0.476564	-0.308920	-0.899775	-0.333406	-1.304775	0.239057	0.949780	-0.272849	-0.051734	1.628775	0.048255	-0.116636	-0.160313	0.000000	0.388061	0.012988	-0.447636	-0.258203	-0.795015	-0.262941
XM_122370.1	0.130076	-0.186954	0.615689	-1.063193	-0.452919	-0.564399	-1.047940	0.439826	0.361830	0.306764	-0.082900	0.752315	0.496639	-0.843773	-0.453465	0.542280	0.697016	0.008062	0.440772	0.457357	0.330005	-0.201830	-0.478085	0.692099	-0.084136	-0.170669	0.184360	0.309993	-0.035623	-0.385996	-0.013523	-0.897640	0.000000	-1.332632	0.034274	0.494144	-0.652887	0.121304	0.338900	0.395881	0.011434	-0.210209	-0.407586	-0.139097	-0.068819	-0.061151	0.484014	-1.374069	0.476932
XM_122371.1	-0.313838	-0.403310	0.240697	-0.049735	1.414903	1.287962	-1.458876	2.776122	-0.170320	0.719272	-0.679827	0.273043	0.059565	-0.155983	-0.563931	-0.391794	1.003542	2.947671	0.136011	1.875455	0.785536	0.280959	-0.158264	0.159144	-0.044487	0.324948	0.108170	1.387880	-0.347451	-1.322648	-0.721601	1.369072	0.180177	-1.635591	-0.469281	1.073144	-0.065141	-0.639963	0.399494	0.000000	-0.185051	0.089607	0.675528	1.114403	1.710803	-0.192601	-0.456095	5.987837	-0.487909
XM_122372.1	0.348155	0.865088	0.518652	-0.489628	-0.406944	0.590257	-0.530435	-0.354578	0.321716	0.173971	-0.226562	-0.890570	-0.375391	-0.832386	-0.467278	0.328521	0.247559	0.456459	0.008392	0.827141	0.000000	-0.333481	0.924240	0.550466	-0.185007	0.945888	-0.117299	0.327036	0.798189	-0.649821	-0.499773	-1.074021	0.144130	-0.504034	0.892980	1.539307	0.477280	1.061975	0.386026	0.057480	0.543499	-0.709847	-0.548254	-0.664041	-0.515715	-0.438604	-0.028474	0.198402	-0.595295
XM_122373.1	0.184773	0.752444	-0.717650	-1.330084	-0.367093	0.450779	-1.378873	-0.281302	1.093051	0.081842	0.084853	-0.645745	0.258973	-2.805730	-1.015485	-0.074612	-0.674817	0.015311	0.133571	-0.427802	1.036883	0.000000	0.716207	-0.874656	0.697443	0.657396	-0.243557	-0.116636	0.646261	-0.825645	-0.476526	-0.633029	-0.595339	-1.035793	0.189918	-0.451554	0.318712	0.437466	1.308145	0.231761	1.122588	0.108483	-0.508703	-0.203841	0.540987	-0.178113	0.137593	-0.100253	-0.777360
XM_122374.1	0.306186	0.846700	-0.733675	-0.233358	-0.485333	-0.435213	-0.605438	-1.048000	-0.098713	-1.284496	1.175083	0.181531	-0.298413	-0.063041	0.188149	1.516460	0.994220	0.207504	-0.527242	1.207837	-0.006681	-0.312554	-0.178068	-0.582373	1.558748	0.000000	0.027140	0.277386	1.087632	-0.510490	-1.792822	-1.709093	0.013557	0.383988	1.054294	1.081895	1.052564	-1.571217	0.366949	-0.064045	-0.628821	1.126362	-1.621688	-0.178466	-0.820634	-0.120503	0.129500	0.133088	0.450885
XM_122375.1	-0.308563	-0.316367	0.393413	-0.770335	0.397313	-0.790811	-1.019742	1.427390	1.193298	0.683202	-0.369434	0.055487	0.175118	-0.426121	-0.851636	-0.420174	-0.382158	0.469408	0.121776	-0.036068	0.077483	0.670035	0.046077	0.044268	0.967623	0.338806	1.740953	-0.091572	-1.179073	-1.155895	0.280772	-1.129190	-0.468729	-0.226001	-0.320043	-0.059136	-0.070509	0.693143	-0.483351	-0.042003	0.679490	-0.419449	0.633359	0.000586	1.031459	-0.188385	0.471831	-1.057018	0.076871
XM_122376.1	0.429643	0.171230	-0.702838	-1.321624	-0.810591	0.323824	-1.466740	-0.234328	0.535856	-0.288322	0.310125	0.000000	0.274334	-0.414569	-0.675123	0.438700	-0.089678	-0.013528	0.209386	0.079336	0.339153	-0.176574	-0.634766	-0.239144	0.250304	-0.058642	-0.414685	0.007005	0.267020	-0.390475	-0.195028	-1.228753	-0.096194	-1.444924	0.443750	0.692869	-0.261720	-0.244297	1.384698	0.611480	0.015449	0.106205	-0.323758	-0.296127	0.455489	-0.419794	0.064321	-0.760846	-0.551849
XM_122377.1	3.165922	-0.921533	0.047701	0.458458	0.184972	0.141928	-2.290849	-0.752114	1.770077	0.195154	-0.848741	2.636692	0.124553	-0.704230	-0.623046	-0.188261	1.829428	1.221639	1.386566	-1.296494	-0.183926	-0.908110	-0.271540	-0.370806	0.340150	0.492442	0.583890	-0.448333	-1.295524	-2.591482	-1.047568	1.453420	3.483152	1.672941	-0.137882	0.396282	-0.645549	-0.350179	0.442250	0.078832	-0.153364	-2.801860	-0.728555	0.058852	0.679474	-1.483518	-0.274594	0.130853	0.536363
XM_122378.1	0.404083	-0.346787	0.624998	1.799064	-1.093877	-0.855436	0.183289	-1.772223	0.995124	-1.241927	0.193661	1.651451	1.017126	1.214458	0.669672	1.606483	1.805586	0.351448	-0.137201	0.257596	-0.565979	-0.818985	2.622368	0.426346	0.734445	-0.772452	-1.123442	-0.332973	0.226333	-0.324815	-2.068585	-1.113857	-1.156821	-0.499312	1.131977	1.426188	0.454713	-1.234657	0.242036	0.061208	0.122785	-0.040592	-1.129209	1.014227	-0.147711	-1.040000	0.696096	0.879282	-1.367234
XM_122379.1	-0.214645	0.380251	0.067882	-1.207211	-1.887668	-1.529477	-1.422637	-1.569157	1.507715	-1.897970	2.911017	0.697467	-0.019364	-1.227572	-0.820417	0.638599	0.854774	0.231147	2.221647	-0.218333	-0.794121	-1.431977	-1.975466	0.000000	1.407666	1.953064	0.889328	-0.573255	0.045097	-0.025258	-2.379149	-1.594499	0.860785	-0.515542	0.944073	1.622141	0.506334	-0.716511	-1.169038	1.832151	1.076334	2.057011	-2.354458	-1.075741	1.428656	-1.864971	1.723105	-2.033187	-0.902436
XM_122380.1	0.288457	-0.479697	0.300363	1.683714	-2.921225	-1.431286	-0.215618	-2.826609	0.896883	-2.709545	1.061527	0.801584	0.534216	1.137198	0.391413	0.805636	0.591940	-0.013998	-0.202051	1.031505	-1.139685	-2.011829	0.859624	1.175258	0.951517	0.000000	-0.473167	-0.313619	0.917064	-0.506070	-2.226119	-2.695844	-0.339014	-1.560000	1.588501	1.777266	0.363914	1.021495	-1.622915	1.137633	1.392849	0.840477	-3.211832	0.127999	0.655841	-2.494608	-0.278130	-0.828565	-0.246356
XM_122381.1	-0.528569	-0.153440	-0.969006	-0.465299	1.714877	-0.921538	-0.410848	1.709111	-1.098511	2.680203	-0.720584	-0.743406	-1.339994	0.044268	0.036518	-0.749213	0.714564	-0.238032	-0.527436	0.029181	0.972028	2.878038	0.091441	-0.291832	0.204465	0.882996	0.850147	-0.698741	-0.577054	-0.212439	2.972510	2.936189	0.895895	0.124476	-0.561927	-3.088414	-0.665091	0.217162	1.763072	-0.796017	0.089875	-0.402669	2.600235	-1.164472	-3.174876	2.555012	0.069850	-0.948728	0.230233
XM_122382.1	-0.287641	0.163829	-0.182999	-0.884370	-0.434970	-0.998555	-0.347902	0.007890	1.044030	0.065558	-0.430162	2.174374	1.362360	0.894419	0.000000	1.047567	2.242095	-0.568389	0.285914	0.183917	-0.361954	-0.530936	-0.265371	0.882494	0.327584	1.123218	0.276979	-0.281281	-0.198640	-0.343428	-0.691709	-0.097668	0.615802	0.324104	-0.247882	0.252148	-1.312675	6.707550	0.102540	-0.185602	-1.327140	0.821302	0.127439	-0.649284	-0.787423	-0.155674	0.449369	0.487061	-0.108164
XM_122383.1	0.531269	0.246550	-1.625160	-1.351632	-0.967767	-0.623864	-1.097221	-0.667397	0.238946	-0.465661	0.102897	-0.017412	0.150626	-2.660957	-1.258494	0.309643	-0.850073	0.495828	0.653228	0.804080	0.398132	-0.497929	-0.482195	-0.172798	-0.036861	0.583773	1.151440	-0.257744	0.203758	-0.506045	-0.772150	-2.261515	0.237359	-0.793752	0.207411	0.391458	0.379295	0.591012	0.619012	0.326149	0.225567	0.186947	-0.467394	-0.634509	0.653209	-1.008517	1.386758	-0.486072	-1.443958
XM_122384.1	0.220334	-0.089020	0.725166	-1.275188	-0.462204	0.566098	-0.496815	0.507224	-0.112314	0.274266	-0.782637	1.302761	1.467378	0.893038	-0.298950	1.281370	1.652614	-0.248208	0.456193	0.800476	-0.167140	0.523033	-0.836038	0.624024	-0.492160	-0.192664	-0.395240	0.841563	-0.745780	0.278074	0.633112	0.482139	0.250443	-1.248913	1.133832	1.139434	-0.877961	-0.210385	0.376408	-0.324540	-0.806869	-0.550947	-0.164433	-0.254047	-0.340513	0.036746	0.860198	-1.396651	0.293299
XM_122385.1	-0.016165	0.356513	-0.358982	-1.853756	-0.426324	0.331932	-0.981417	-0.637703	1.365933	0.352770	-0.534564	0.048386	0.976688	0.526783	-1.098005	0.735157	0.216024	-0.401818	0.158756	0.325297	-0.412134	-0.797350	0.000000	0.407098	1.168086	1.086484	0.393488	0.811214	-0.079334	-0.062480	-0.512173	-0.068805	1.361852	-0.178699	-1.183839	-0.086225	-0.369889	1.743241	0.190384	0.924982	0.643809	-0.201763	-1.778241	-0.158409	0.928885	-0.248134	1.060762	-1.083561	-1.040901
XM_122386.1	0.054309	-0.380946	0.087201	-1.010945	0.035822	-0.396166	-0.700066	0.000000	1.317547	-0.105615	-0.292372	-0.491125	0.033411	-0.730931	-0.794205	0.004275	-0.310371	0.415257	0.379793	-0.029732	0.086665	0.365044	0.403508	-0.222308	1.750432	1.074978	0.159435	0.162220	0.262145	-0.430391	-0.485827	-0.254615	0.130262	0.476278	0.012800	-0.211242	0.407102	2.123052	0.005437	-0.092659	-0.711802	-0.197915	-0.399917	-0.838237	-3.142596	0.128182	-0.183482	0.160712	0.077140
XM_122387.1	-0.311388	-0.421598	-0.365666	0.599394	-0.169328	0.508860	-0.351907	-0.230692	0.361452	1.727751	-0.077959	0.125068	0.299066	0.746681	0.608331	0.311244	0.415170	3.152161	-0.485267	0.197465	0.157936	-0.157078	1.440305	-0.398840	0.000000	0.200051	0.213344	0.220253	-0.138858	-0.113491	-0.398731	-0.315391	0.038542	-0.089258	0.137348	1.601021	-0.012866	0.045101	0.059620	-0.417114	0.150432	-0.523491	-0.774564	-0.123074	0.109268	-0.178996	-0.374108	6.830739	0.502855
XM_122388.1	-0.279588	-0.088284	0.393433	0.321370	0.408061	0.373991	-1.534835	-0.781797	2.743490	-0.613543	0.666126	-0.797269	-0.454230	-0.475404	-0.130855	-0.938932	-1.677604	0.575820	0.927981	-1.053337	-0.277126	-0.682774	0.997652	-0.178186	2.652791	0.284478	0.314264	-0.463498	1.119040	-1.578009	-0.270225	-0.688522	1.635151	0.798634	-0.025449	0.744558	0.576572	1.369032	-0.088503	1.187941	2.276678	0.000000	0.282592	-2.518833	2.305444	-0.892351	-0.301569	-0.475391	-0.596029
XM_122389.1	-1.017148	0.002860	0.486605	1.996781	0.794230	0.885181	-0.216453	0.424578	1.086309	0.045857	-0.558207	-0.823319	1.571405	0.553038	0.187004	-0.224416	-0.216330	0.078761	0.974425	0.153921	0.110027	-0.124941	0.661304	-0.176008	-0.675845	-0.604679	-0.128805	0.959072	-0.556042	0.000000	-0.331747	-0.813829	-0.606078	1.587871	0.146838	-0.955707	0.077450	-0.656152	0.100836	-1.024168	-0.602502	-0.699154	1.320305	0.250020	-0.367022	-0.451984	0.533007	0.355281	-0.196406
XM_122390.1	1.128299	0.365444	4.015242	2.810411	-2.711628	0.096405	1.436633	-1.013650	0.885845	-0.688094	-0.889527	-1.046267	-0.899509	-1.380108	0.001560	0.000000	-0.318751	-1.053975	1.283093	2.779724	0.774203	-0.643938	-0.273617	3.355265	0.718299	1.850226	0.448301	0.398628	1.443192	1.842472	-0.238441	-0.139617	-0.360516	0.742985	2.353687	1.417705	-0.113308	0.078924	-0.045185	-0.445362	1.976871	-1.062974	0.558088	3.566215	-2.391771	-1.355593	0.429094	-1.431761	-0.343160
XM_122391.1	0.094960	-0.165236	0.904723	1.548324	0.365650	0.817301	1.005750	-1.193612	0.906563	-0.076044	-0.347489	0.000000	0.143626	-1.117707	-0.820135	0.136993	-0.841025	-0.078806	-0.278610	2.471315	-0.683889	-1.020433	-0.003477	2.469843	0.477984	-0.332108	0.804277	2.678097	-0.294923	1.153255	-0.405646	0.231856	0.460520	-3.591248	-1.180382	0.837124	-0.574445	0.215435	-0.558450	0.052646	0.076847	-1.638964	-0.111051	1.835378	0.429149	-1.444355	0.069884	-0.224813	2.152696
XM_122392.1	0.238404	0.637896	-0.726784	0.362935	0.093112	-0.166252	-0.724150	-0.424167	0.820618	0.368743	1.004377	0.004213	0.371636	0.000000	-0.128522	0.159104	0.172626	-0.603643	-0.422437	0.179484	0.095125	-0.622592	-0.220179	0.253385	0.810282	-0.787989	0.785830	-0.266301	0.969258	-0.793174	-0.806054	-1.088366	-0.397269	1.981378	1.070130	1.200090	-0.267735	1.298715	0.557431	1.483039	1.090579	0.881859	-1.296979	-0.590915	-0.323025	-0.321778	-0.204824	-0.429363	-0.384992
XM_122393.1	-0.043309	-0.121727	0.424372	-0.528004	-0.476561	-0.117538	-1.196460	-1.326160	1.006253	0.000000	1.422421	-0.074457	0.727733	-1.391665	-0.102297	-0.477280	-0.332291	0.491435	0.702858	-0.309908	-0.025288	-0.984946	0.025573	-0.164695	0.776478	1.090393	2.451307	-0.572611	1.908242	-0.828899	-0.937296	-0.983187	0.585312	-0.538706	-0.362728	1.098832	0.351738	0.858269	-0.619599	1.868279	1.587292	1.170170	-1.405961	0.083564	0.984724	-0.864342	0.056495	-1.880355	-0.504697
XM_122394.1	0.492463	1.447474	-1.020730	-1.163415	-1.581201	1.488493	0.758276	-2.356104	-0.410122	-1.084872	1.749742	3.498110	3.252668	-0.205210	2.080722	3.326844	3.609109	0.260253	1.124712	3.224775	-0.019201	-2.559408	-3.008094	0.796949	-0.799268	-0.982361	-1.306214	-0.509744	0.384927	0.714109	-2.466501	-1.692875	1.094433	-0.997962	-0.469843	0.777662	0.000000	-0.428099	0.902945	2.524497	-2.515573	1.466373	-3.116674	-1.648823	-0.023672	-2.066119	1.809651	-1.035097	-2.793560
XM_122395.1	0.016537	-0.018180	-0.307980	0.064970	-0.297029	-0.772878	-1.782234	-0.216357	0.427672	-0.149855	0.411390	0.760843	0.666221	0.315821	-0.584533	0.522223	0.022883	0.372238	-0.020152	0.463618	-0.344159	-0.968334	-0.117429	0.325555	0.176243	-0.448243	0.542423	-0.048796	0.477959	-1.658103	-1.187903	-1.439430	-0.192506	-0.242191	0.692176	0.510667	-0.086525	0.460756	-0.218835	0.338964	0.234093	-0.436978	-0.500283	0.618544	0.394684	-0.943763	0.336863	-0.148165	0.004730
XM_122396.1	-0.261731	-0.551937	1.032078	2.951871	-1.106401	-0.240228	1.567071	-1.176750	0.013716	-0.656560	0.683976	3.153541	1.906515	1.874872	1.723156	2.416872	3.119983	-0.076589	-0.494970	2.374941	-0.381104	-1.133685	-0.955624	2.489920	-0.088013	0.000000	0.082669	1.741796	-0.800597	1.230207	-1.616673	-0.516190	0.240826	-0.289361	3.224768	5.048552	0.559796	-0.280688	-0.388146	-0.061728	0.879598	0.501073	-0.370182	2.819951	0.465625	-1.632309	0.131764	-0.050234	2.174420
XM_122397.1	1.900599	0.007111	-0.483321	-0.751422	2.564695	0.837630	-0.786295	3.405893	0.508316	2.280158	-0.456520	0.309815	0.618933	0.486064	-0.030347	0.249121	0.484914	0.000000	0.342077	-0.143663	0.610411	3.254411	1.478210	-1.005448	0.571208	-1.713587	-0.375012	2.754586	-1.895380	-0.751453	1.829464	2.588065	-0.928511	-0.300758	-1.408546	-0.602407	-0.536882	2.576307	-0.448092	-0.858046	-0.040905	-0.671153	1.942932	-0.170387	-0.335449	2.281009	1.058120	-1.063935	-1.851147
XM_122398.1	0.730288	1.491991	-0.877872	-1.206776	-0.493506	1.805077	-1.107440	-0.744482	0.932402	-0.179923	0.188458	0.343181	0.110161	-0.854506	-0.821697	0.494263	0.581708	0.055810	-0.304153	-0.616828	1.400157	-0.155655	0.834088	-0.604914	0.795796	0.240240	-0.699167	-0.055278	0.594961	-0.592656	-0.697411	-0.662763	-0.571972	-1.088457	0.543795	0.812372	-0.141185	0.233501	1.200438	0.263723	1.299657	0.086111	-0.585749	-0.128006	0.855086	-0.250470	0.000000	-0.136466	-0.511359
XM_122399.1	0.317426	0.069522	-0.798784	-0.637654	0.142627	-0.349817	-1.150189	-0.174682	0.182492	0.612670	0.452409	-0.147733	0.000000	-1.320684	-0.790997	0.534238	-0.251536	0.407258	-0.059060	-0.019412	0.961386	-0.041849	-0.422458	-0.103361	0.012778	-0.254777	0.248511	-0.009788	0.237088	-0.780801	-0.107571	-1.100523	-0.379015	-1.757532	0.005409	0.378724	-0.063237	-0.533614	1.174378	0.024088	0.157617	0.041744	-0.426364	0.434659	0.167365	0.245540	-0.375548	2.301057	-0.500231
XM_122400.1	0.172527	0.101827	-0.968482	-1.067806	-1.483476	-0.430758	-1.498136	-1.361892	0.625770	-0.945154	1.072628	0.000000	0.456593	-1.787272	-0.292974	0.399679	0.202455	0.890460	-0.284468	0.023925	-0.110280	-1.342254	-0.088087	-0.354016	0.413740	0.661486	0.455857	0.008683	0.342324	-1.135453	-1.301647	-1.545170	-0.099805	-0.566819	1.123259	2.063962	0.803480	-0.125885	0.102296	0.722977	2.059371	0.895246	-1.525829	-0.113434	0.297019	-1.095192	0.751681	-0.751903	-0.113033
XM_122401.1	0.797417	0.367034	-0.343747	-2.063926	-2.620462	-1.777012	-1.487879	-2.272575	1.691157	-2.597204	0.622476	1.136005	1.341655	-0.606089	-0.060900	0.890339	0.170300	0.355961	0.538688	-0.926603	-0.302021	-0.479851	0.431286	0.139225	1.232760	-0.034276	0.000000	-0.069936	0.046417	-0.659957	-1.965881	-2.312988	0.437494	0.299958	0.701176	-0.101144	0.449095	-0.652437	0.219704	1.028111	-0.105115	0.693288	-1.261275	-0.087230	1.123814	-0.482891	0.196900	-3.575127	-0.494408
XM_122402.1	-0.859491	0.942709	-0.599650	-1.117624	-0.833950	0.000000	-0.039718	-0.504546	0.900121	0.462368	2.145413	-0.624213	-0.013697	0.448278	-0.456771	-0.446075	-0.527410	-0.729067	1.585007	-0.000410	2.240631	0.183355	-1.122192	0.145425	1.567573	-0.050835	-1.258792	-0.407355	1.009999	1.062038	-0.118398	0.551869	-0.186365	-1.983728	0.766740	0.263859	-0.290237	1.102475	1.073127	0.718172	1.771675	1.437810	-0.037318	-1.933332	1.497274	-0.266467	-1.749518	-2.386145	-0.101844
XM_122403.1	0.177156	0.274477	-1.340887	-0.850306	-0.342085	0.623179	-1.261248	0.245851	0.314124	0.926711	0.104105	-0.240296	-0.004508	-1.453378	-1.216110	-0.159993	-0.831441	-0.084659	0.103149	0.432750	0.518016	0.000000	0.226479	0.064495	-0.308642	0.835570	0.013361	-0.385791	0.815757	-0.652399	0.228976	-0.614019	0.030433	-0.608920	-0.004737	0.213566	-0.386315	0.960110	0.714878	0.490972	0.624465	-0.187750	-0.651351	-0.177955	0.607082	-0.213211	-0.141151	-1.422941	-0.515798
XM_122404.1	-0.202765	0.051295	0.367422	0.672439	0.148549	-1.131198	-1.285327	-0.591993	1.075839	0.000000	0.398999	1.037025	1.050088	0.067818	0.171675	0.180552	0.487764	-0.395796	-0.033364	1.300313	-0.213516	-0.895202	-0.432952	0.470701	1.022585	-0.286920	0.065436	0.130447	-0.230745	-1.174447	-1.000521	-1.623323	-0.378594	0.086192	-0.072597	0.631830	-0.159001	-0.566725	0.109415	0.983955	0.522443	0.374092	-1.452202	0.568379	0.401316	-0.349169	-0.075238	-0.007348	0.199555
XM_122405.1	0.378500	-0.221797	-0.290674	-0.572503	0.500880	-0.409248	0.141811	1.435015	-0.110907	0.897073	-0.057371	0.172522	0.384665	-0.474645	-0.297429	0.314244	0.308811	0.111773	0.167160	0.000000	-0.110431	1.332498	-0.652080	-0.024838	0.206404	-0.081256	0.168919	-0.076149	-0.109349	0.017897	1.233858	-0.331362	0.334705	-0.060985	0.330804	-0.585172	0.446981	-0.005996	-0.370510	-0.729249	-0.010925	-0.350113	0.790153	-0.491260	-0.643871	0.992309	0.133275	-0.405357	0.091775
XM_122406.1	-0.473745	0.259837	-2.207521	-2.597454	0.246151	-0.276294	-1.573669	0.334419	-0.413397	1.281770	0.334576	2.239250	3.381442	0.218249	1.652145	3.271168	1.974707	0.262309	1.283181	-0.068527	-0.385495	1.400004	-2.716132	-0.678546	-0.259266	-2.624903	1.111064	-0.202780	0.043237	-0.488068	1.111273	1.093942	-0.404397	-1.199865	0.782627	0.843326	-0.503643	-1.390890	-0.608767	-0.834860	-1.656031	0.544702	0.998448	-1.535378	-0.617271	1.366979	0.827875	-1.221446	-1.691221
XM_122407.1	0.427784	0.898445	-0.410859	-0.384801	0.139253	0.547379	-0.557505	-0.570838	0.415744	0.115158	0.168610	-0.383340	-0.345660	-0.712288	-0.472765	-0.136919	-0.198362	-0.011674	-0.341123	0.054361	1.079174	-0.226554	0.568255	-0.288959	0.787635	0.314111	0.012879	-0.311151	0.350611	-0.360459	-0.517043	-0.994315	0.141958	-0.421599	-0.128397	0.028248	0.359442	0.140357	1.197923	-0.057801	0.147568	0.232914	-0.948109	-0.368785	-0.109601	-0.058792	0.000000	-0.667003	0.060004
XM_122408.1	-0.777859	0.093576	0.370005	0.725039	3.826934	2.099479	-0.521736	-0.277982	1.142811	4.925029	-1.207419	4.047180	4.821138	0.108663	2.393376	3.576588	2.616107	0.774895	1.101793	-0.773131	-0.150897	-0.899256	-1.550586	0.000000	-0.623138	-0.138891	0.073032	-0.151471	-0.490388	-0.440719	3.665294	3.585914	0.153786	1.122292	-0.651779	0.200815	-0.324609	0.175117	-0.087931	-0.255276	-0.062710	-0.108326	-0.988506	-0.520309	-1.135390	4.527875	-0.961946	1.598085	1.156017
XM_122409.1	0.129782	0.800873	-0.359100	-1.472077	-0.986236	0.014214	-0.910241	-0.451815	0.256962	-0.368054	0.387315	-0.516005	0.384895	-1.498017	-0.508021	0.067594	-0.750229	0.229436	0.424594	-0.510076	0.711797	-0.201567	0.221893	-0.793394	0.129340	-0.645464	0.000000	-0.850970	0.350082	-0.074922	-0.873138	-1.197962	-0.272026	-0.718945	-0.046904	0.123060	-0.167125	-0.039478	2.065238	0.853464	0.010160	0.027450	0.266089	-0.222556	0.068124	-0.477749	0.125882	-0.811085	-0.720917
XM_122410.1	-0.237410	1.122139	-0.524997	-1.049149	-0.424195	0.873616	-0.456608	-0.496544	1.938091	-0.234665	-0.205746	1.354369	1.593755	-0.082096	0.443134	1.483140	0.239388	0.576106	0.337368	-0.594262	1.640966	0.181598	1.613966	-0.622650	1.326655	-0.073012	-0.473425	-0.613526	0.115855	-0.242822	-0.525420	-0.226437	-0.069792	-1.470546	-0.251076	-0.030096	-1.389949	-1.052981	1.117736	0.867262	1.009380	0.364652	0.205167	-0.541049	1.440866	0.092894	0.000000	-0.401984	-0.481614
XM_122411.1	0.822304	1.481470	0.300530	-0.351978	-0.504963	-0.769492	-1.075566	0.078321	2.529106	-0.047794	1.401896	-0.754319	1.131950	-0.510052	0.250870	0.649145	-0.476881	0.102342	-0.763349	-0.161186	0.118680	-0.274788	4.189380	-0.644974	1.991147	2.983698	0.543130	0.445544	0.849689	-1.089753	0.009646	-0.786326	-0.162458	0.465928	1.211323	1.823341	0.000000	-0.288688	-0.436771	0.043955	3.260348	0.887189	0.883266	-0.326342	-0.366061	-0.258215	-0.380333	-1.154689	-0.005248
XM_122412.1	0.000000	-0.391842	-0.178033	0.858354	1.002663	-2.234024	-0.243706	1.354657	0.413940	1.666022	0.123154	0.258066	0.025360	-0.180474	-1.121302	0.183076	-0.312394	-0.628304	0.076337	0.326111	-0.415156	0.362670	2.558318	0.122694	-0.294845	3.209501	-0.962660	0.868286	-0.289581	-0.348675	1.087619	1.641161	0.296857	-0.009470	-0.018640	1.440790	-0.231868	0.352811	-0.417050	0.443579	0.477489	0.081734	1.067143	-0.194783	-0.595368	0.852585	-0.155227	-0.927146	0.055316
XM_122413.1	-0.231034	0.668233	-0.053528	-1.264957	0.175048	0.343867	-1.994307	-0.347977	-0.124992	0.191572	0.713983	0.602635	1.180009	-0.371015	0.025622	0.680739	0.269295	0.590228	-0.583343	-0.361241	-0.428004	-0.219726	1.674188	-0.774007	-0.189499	1.936414	-0.082800	-0.670344	2.130475	-0.370146	-0.290078	-0.547688	0.366084	-1.624165	0.638402	0.550318	1.249542	0.670398	-0.568913	1.182967	-0.170687	1.065955	-0.396576	-3.529799	0.554028	-0.112272	0.000000	-1.443347	-0.905389
XM_122414.1	0.478282	1.858663	-0.009301	-0.939218	1.670277	0.762029	-3.153392	1.341358	-0.604103	2.362090	-0.105477	1.188701	1.658398	-1.715216	0.381608	0.880531	0.866732	-0.478886	0.090256	0.013799	0.000000	2.190473	-1.148601	-1.214179	-0.563741	-1.314359	-0.076932	-0.215464	-0.512738	-1.742853	2.148081	1.136284	-0.287243	-1.186012	0.158840	-1.277356	-0.748889	-1.273908	0.605013	0.791857	-0.799874	0.145000	1.767633	-1.044695	-1.157557	1.972113	-1.298527	-0.470956	-0.955039
XM_122415.1	0.000000	0.101044	0.226440	-1.045248	-0.574074	0.241810	-1.104241	-0.013140	0.440629	0.495112	-0.023043	0.652100	0.635405	-0.300422	-0.473675	0.553241	0.572880	-0.115299	0.049402	0.332466	0.420805	-0.083448	0.123797	-0.002268	-0.046499	0.038340	0.437061	-0.398470	0.557070	-0.761904	-0.054514	0.126344	0.020922	-1.307266	0.337143	0.335453	0.034778	0.583710	-0.085696	-0.713079	0.738553	-0.206768	-0.077218	-0.593315	0.209374	-0.095544	0.097298	-0.822733	-0.611951
XM_122416.1	1.562173	1.686312	0.563385	-2.091271	-0.422099	1.767977	-1.853266	0.492137	0.770879	-0.028878	0.076698	-1.435706	-0.670333	-1.094188	-1.230217	-0.802420	-1.516445	1.822460	0.143753	-0.343065	1.290405	-0.018114	2.974221	-1.033704	-0.145213	2.515304	0.796648	0.289782	0.294021	-1.059547	-0.468792	-0.976521	0.537464	0.347162	-0.675316	-0.037067	2.125725	1.574254	1.224652	0.661286	0.527687	-0.195524	0.000000	-1.008456	2.398057	-0.543335	-0.192074	-0.517815	-0.623720
XM_122417.1	0.000000	-0.250211	-0.893946	-1.300166	0.303358	-0.449044	-0.869569	0.676114	0.445530	1.293698	0.131426	0.677004	0.667922	-0.913491	-0.870215	0.311794	-0.133657	-0.168296	0.412166	-0.209593	-0.042322	0.207608	-0.144138	-0.477874	-0.056247	-0.283220	0.504606	-0.243055	0.080981	-0.830770	0.544303	-0.305523	-0.150337	-0.261889	-0.431225	-0.518252	-0.086177	0.126668	1.006322	-0.271821	0.065219	-0.650645	0.021824	0.082333	0.003400	0.407000	-0.238772	0.675402	0.054151
XM_122418.1	1.490975	3.058587	-0.206737	1.688913	-1.391077	2.386592	1.396866	-2.078582	-0.172499	-1.982660	0.411649	-0.489813	0.059390	-2.514685	-2.285426	0.115699	0.272607	1.304750	0.727103	1.945929	-0.705678	-1.432849	1.082582	2.265631	-0.059561	3.153619	0.599526	0.587679	-0.339671	0.284471	-0.982219	-0.209708	0.625147	-1.478449	1.875698	1.432739	0.000000	-0.686522	0.316559	0.877541	-0.924430	-0.397500	-0.400901	-0.039014	-0.120829	-1.314955	0.326960	-1.081581	0.296242
XM_122419.1	0.000000	0.677856	0.230292	-2.327208	-0.064099	-0.673728	-0.571393	-1.886806	0.461357	-0.445428	0.094248	-0.984045	0.095768	-1.030226	-1.011476	-0.273687	1.138249	1.087188	0.586274	-0.357269	0.843439	-1.338317	-0.069396	-0.887291	-0.623055	-0.163156	-0.583284	-2.156470	0.222963	3.131016	-0.379315	-1.971159	0.515845	0.077148	0.754880	1.391013	0.063660	-0.375663	-0.260245	1.425167	0.074065	1.324831	-2.057035	-0.122496	-1.086178	-0.512629	3.518777	0.411175	-1.674163
XM_122420.1	-0.983240	0.154414	-0.424404	-0.602773	0.841216	0.800563	-0.689939	1.297613	-0.541120	1.165595	-0.181456	-0.696698	-0.107112	-0.417932	0.127142	-0.383205	-0.334640	-0.983714	1.754672	2.275416	-0.491417	1.605444	0.271590	1.569782	0.248470	-0.147176	-0.487153	-1.194522	-0.482256	0.617460	1.957939	-0.146370	-1.171145	-0.809255	-1.044961	-1.438014	-1.054332	0.278124	1.021572	-1.818448	0.440575	1.086433	1.334298	0.000000	0.247470	1.232924	0.794465	-1.007114	-1.112759
XM_122421.1	0.282075	0.326686	-0.932066	-0.323546	-0.064015	0.224798	0.230719	0.091213	-0.654959	1.298397	0.000000	-0.349192	-0.076186	-1.454244	-0.146670	0.005161	-0.293251	-0.742569	1.333247	1.559042	0.091983	0.170897	-1.794986	1.385255	-1.021140	-0.833517	1.486061	-0.456140	0.262718	0.259821	0.569809	0.524166	-0.213706	-1.081783	1.334050	1.112840	-0.761831	-0.020442	0.266954	0.852689	-0.787382	-0.186387	-0.509218	-0.252548	-1.123754	0.389669	0.572000	-1.780389	-1.039880
XM_122422.1	1.297282	-0.609938	-1.242251	-1.558222	-1.027378	-1.033039	-1.147172	-0.492617	0.415586	-0.504947	1.249021	-1.231671	-0.695913	-1.836673	-1.178154	-0.637315	-1.719092	2.277344	0.373592	-0.000449	0.092175	0.331913	0.765414	-0.186108	0.215882	1.344965	0.323227	0.101988	0.650078	-0.387435	-0.114708	-1.228932	-0.160554	-0.591648	0.631806	0.721331	1.533315	0.256913	0.183194	1.542083	0.240055	1.262851	-0.442077	0.121051	1.563953	-0.481008	0.113842	-0.845645	-0.098332
XM_122423.1	0.316139	0.340527	-0.207721	-0.749398	-0.569109	0.000000	-0.546957	0.283563	0.439459	-0.406836	0.191505	-0.192629	0.161381	-0.484523	-0.644230	-0.029477	-0.258325	0.371861	0.190885	-0.063119	0.127787	0.251963	-1.062002	0.462035	0.611047	0.230325	0.362372	0.427337	0.271865	-0.323828	-0.408557	-0.485750	0.100034	-0.183899	0.215327	-0.256671	0.681987	0.783010	0.064335	-0.006017	-0.010414	-0.132785	-0.204717	-0.259177	-0.134557	0.076201	0.380298	-0.790717	-0.313605
XM_122424.1	0.606794	0.046618	-0.107568	-1.440377	-0.788876	-0.634270	-0.670007	-0.657733	0.056170	-0.458449	0.716356	0.912757	0.973893	0.479646	-0.237375	1.379966	1.355360	0.270313	0.055963	-0.305176	-0.143109	-0.280927	-0.335798	0.237619	0.237700	-0.301016	-0.353131	0.420123	0.081717	-0.242258	-0.221047	-0.997047	-0.279877	-0.486952	0.314379	0.819138	-0.306502	-0.375950	0.039607	-0.573061	0.183891	0.349075	-0.648681	0.000000	0.305119	-0.229234	0.617400	-0.169152	-0.077176
XM_122425.1	2.102366	2.710841	-1.295650	-1.930444	0.143445	0.943590	-0.771611	-0.376574	-0.481131	-0.148328	-0.244797	1.200340	0.441712	-0.203768	-0.309050	0.283341	0.444499	1.812421	1.059771	0.715786	-0.282425	0.131668	-1.391955	-0.333960	-0.631627	1.664921	-0.592257	-0.244956	-0.310137	-0.368044	0.151611	0.750921	1.131177	0.395204	1.399808	1.857708	0.647313	-1.091612	0.889712	0.467080	-0.784249	-0.094068	-0.410526	-0.691632	0.327990	-0.432023	-0.991695	0.593917	0.595892
XM_122426.1	-0.161848	0.476021	0.382085	0.119191	-1.707642	0.067478	-1.039232	-0.633042	0.295059	-1.132864	0.013852	0.343348	0.279215	-1.504839	-0.412318	0.130202	0.492206	-0.291616	-0.219881	0.669705	-0.418551	-1.770490	-0.087054	0.344927	0.000000	-0.538618	1.136470	-0.292708	0.933895	-0.876490	-1.824701	-1.714901	0.034642	-1.008954	1.147293	1.450309	0.087670	-0.086248	0.629398	0.690928	0.211822	-0.373914	-2.252068	0.305755	-0.239750	-1.637283	0.288779	0.384942	-0.424986
XM_122427.1	-0.382532	-0.324098	-0.737105	0.157506	0.025238	-0.776375	-2.375354	1.285140	0.094090	0.296167	1.386123	0.378823	0.745281	-0.988512	-1.081758	1.022596	-0.193247	1.149194	-0.020987	0.716382	-0.919269	-0.357014	-0.783804	0.118227	0.498379	2.665015	0.569807	-0.566289	0.984831	-1.931781	-0.764776	-0.988764	0.030262	-1.182280	0.750913	0.840830	-0.461836	-0.001913	-1.050988	1.175662	1.352274	1.574455	-0.522556	0.000000	0.678103	-0.770301	-0.062455	1.840383	-0.392232
XM_122428.1	1.324066	0.962425	-0.465214	-1.321575	-0.270414	0.001488	-1.550018	1.469972	0.475383	0.399484	0.203980	1.678322	2.802967	-1.002121	0.580469	2.068404	1.588165	0.077883	0.357085	1.292685	0.735457	0.156262	-0.247135	-0.111188	0.715377	-1.007997	1.032935	0.170025	-1.260816	-0.111671	-0.495831	0.701959	0.346254	-0.566081	-0.293061	-0.465962	1.321007	-1.252661	0.671742	-0.149474	-0.792294	-0.043152	-1.312879	0.097995	-0.954484	-0.309737	2.290404	-0.057873	-1.464098
XM_122429.1	0.095952	0.458101	-0.493270	-0.619719	0.130043	-0.159171	-1.042296	-0.713342	0.041231	0.141468	0.007280	0.318606	0.921226	0.000000	0.034909	0.738821	0.725029	-0.057385	-0.563975	-0.157673	0.649697	0.406659	0.148235	-0.349989	0.712119	0.009821	-0.311922	-0.170894	0.772194	-1.390603	-0.400524	-0.641889	-0.154501	-0.748029	0.019107	0.287687	-0.027322	-0.120859	1.051209	-0.241365	-0.280875	0.102957	-0.263410	-0.411148	-0.787973	0.267123	0.182309	1.474985	0.155432
XM_122430.1	0.734826	0.848697	-0.908151	-0.337366	-0.547242	0.062630	0.866876	-0.645111	0.209517	-0.544639	0.313995	-0.169026	-0.523217	1.221291	1.341680	-0.243679	-1.144301	-0.040256	-0.503295	0.413226	-0.669157	0.798683	0.337695	-0.096883	0.293049	-0.313491	-0.469651	-0.088298	0.476226	0.837520	-1.660500	-0.004269	0.000000	0.433826	0.540247	-1.469410	0.595734	-0.171883	-0.499465	-0.305903	-0.564137	0.310109	-1.207095	-0.214639	-1.031891	0.214426	0.739912	-0.029533	0.003884
XM_122431.1	0.924708	0.272248	-2.436816	-0.908602	-0.262204	-0.647862	-1.307238	0.000000	-0.476490	0.260606	0.691493	0.309823	1.112618	-1.689557	0.079578	0.819477	0.210886	0.324330	0.260780	-0.466634	0.367876	0.836930	-0.819802	-0.457330	1.003101	-0.273930	0.291863	-0.854778	0.678842	-0.538879	0.534484	-0.625900	-1.105917	-1.564670	0.606470	0.573226	0.525440	-0.475571	0.809513	-0.612923	-0.028172	0.412237	-0.522745	-0.548429	-0.518817	0.727625	0.441282	-0.504198	-1.479389
XM_122432.1	-0.238918	-0.417083	0.347012	1.319005	0.336827	0.370929	0.211411	-0.102095	0.227719	-0.421421	-0.268166	0.659922	2.285705	1.359994	0.159631	0.362166	1.150804	1.717082	0.145965	0.455562	-0.152698	-0.457127	0.328799	0.178409	0.033154	0.259710	-0.079332	0.127722	-0.234288	0.049695	0.000000	-0.413568	-0.227280	-1.278129	-0.259978	0.006370	-0.477755	-0.165471	-0.229673	0.195448	2.288002	-0.929982	-0.320971	1.714573	0.079598	-0.268209	-0.609287	5.472277	-0.485771
XM_122433.1	-0.139021	0.136363	0.146093	0.187262	-0.090185	-0.899154	-1.182790	-0.478874	0.813391	-0.234821	0.401460	0.805869	0.854312	0.049004	0.307122	0.871975	0.638192	0.069676	-0.221768	0.891850	-0.318140	-0.654424	-0.353447	0.306385	1.155299	-0.474570	0.019720	0.143316	0.183032	-1.121318	-1.021296	-1.079864	-1.013146	-0.390538	0.254078	0.518903	0.258426	-0.829242	-0.050622	0.776324	0.000000	0.402244	-1.485032	0.279376	-0.179750	-0.396233	-0.157434	-0.241482	0.372656
XM_122434.1	0.234765	-0.560734	0.246788	0.340912	-0.928786	0.403179	-0.288479	-1.373498	0.317107	-0.894493	-0.185755	-0.373959	-0.103864	-1.296941	-1.505192	0.195942	-0.507537	0.118923	-0.751814	1.059940	0.308566	-0.394037	-0.459451	1.030549	0.240304	0.505659	1.657036	1.763650	1.141571	-0.549204	-0.669801	1.237534	-0.217162	0.288163	0.159852	0.348789	-0.373299	0.633911	0.440871	0.626144	-0.519186	-0.362986	-0.947025	0.710440	0.000000	-0.090647	1.185834	-0.953178	0.677040
XM_122435.1	-1.103503	-0.149999	-0.303119	0.625705	-0.843364	-1.204876	-1.875420	-1.095107	2.362471	-0.740482	2.127799	-0.756044	-1.098608	-0.262712	0.220267	0.563076	-0.532730	-0.019392	0.332297	-0.060223	0.016013	-0.271055	0.000000	-0.084781	2.494680	0.782413	0.351090	0.458619	0.430599	-0.076689	-0.129723	-2.093478	-0.495105	-0.140739	0.093204	-0.165836	0.858040	0.309486	0.082303	1.492454	3.053719	1.547965	-1.014311	0.523895	1.836475	-2.243606	1.484407	-1.372339	-1.013794
XM_122436.1	0.849735	2.419797	0.927894	-0.390947	-0.012197	2.192379	0.000000	1.244729	-0.682546	-1.303538	0.800360	-0.681450	0.665166	-0.762802	-0.378725	-0.715282	-0.697168	0.971116	1.805770	2.099195	-0.139283	-0.724624	-1.140055	0.880156	-0.781549	-0.303240	2.708326	1.438766	0.892297	0.456265	-1.246993	-0.174468	0.782868	-1.205374	-0.087474	-0.140945	0.389122	1.344460	-0.391426	1.227063	-0.157265	1.088471	-1.341623	1.631691	-0.606670	-1.731838	0.349648	0.444402	-0.012404
XM_122437.1	-0.454358	-0.297806	-0.216332	0.377086	-0.130923	-0.426380	-0.933028	1.997201	-0.366463	0.560263	-1.036137	-0.065404	-0.213070	0.735269	-0.771764	0.672460	-0.187684	0.724030	0.957101	0.997295	0.561222	0.539526	1.131804	0.149354	-0.697533	0.000000	0.483814	-0.507962	0.141917	-0.041963	0.664342	0.394937	0.072802	-0.164733	-0.407341	0.861118	-0.400289	0.094689	-0.190022	0.174956	0.106772	-0.995710	0.515635	1.278395	-3.723868	-0.096641	-0.518395	0.488661	-0.092809
XM_122438.1	0.132619	0.039102	-0.592879	-0.005815	0.555198	-0.310111	-0.768076	-0.264641	0.184589	0.771863	0.000000	0.170463	0.443864	0.381876	0.225950	1.071535	0.679478	-0.084273	0.016707	-0.409765	-0.672315	0.018811	1.090203	-0.315729	0.513666	0.485902	0.066522	-0.654569	0.732374	-1.034873	-0.248015	-0.018560	-0.813666	-1.410132	0.958115	0.753653	-0.046794	0.214002	-0.383822	0.149844	0.160444	0.031493	-0.480709	-0.599061	-0.210644	0.356928	-0.146277	0.600802	-0.889438
XM_122439.1	0.167156	0.414525	0.024541	-0.984019	-0.007043	-0.299440	0.281317	-0.345337	0.120205	-1.159489	0.152025	-0.536238	-0.786900	-0.167744	-0.166339	-0.195664	-0.510715	0.095668	-0.174892	-0.140351	-0.075375	0.336177	-0.917410	-0.364859	0.222721	0.210410	0.122452	-0.073727	0.256712	0.485773	-0.160234	-1.797605	0.000000	0.623941	0.251353	-0.674499	0.449733	-0.558673	-0.162638	0.285767	-0.620428	0.560030	-0.097843	-0.226076	-0.297649	0.206058	0.316647	0.018912	0.090203
XM_122440.1	-0.929869	1.462532	0.464487	-0.557471	0.000000	1.175535	-1.205864	-1.062679	-0.263218	-1.303044	-0.439553	0.083618	0.538232	-0.802482	-0.550616	0.439665	0.078960	-0.755169	-0.404176	-0.863573	0.544445	-1.046972	0.479635	0.067670	-0.723451	0.447253	0.357489	3.085393	-0.200991	0.473936	-0.824335	-0.593921	-0.801314	0.190655	-0.827045	0.502324	-0.082980	1.798967	0.383625	-0.154407	-1.061892	0.166869	-0.710230	-0.480478	-0.109113	-0.282757	1.484812	0.497948	0.624318
XM_122441.1	0.484991	0.496128	0.578473	0.415993	-0.685522	-0.295802	-0.284253	-0.045865	0.575275	0.012805	0.719163	-0.892078	-0.586012	-0.507644	-0.357643	-0.261288	-1.019251	0.076962	-0.319528	1.511341	-0.066986	-0.856205	0.215502	1.456645	0.783318	-0.059847	0.962508	0.727011	0.347296	-0.596709	-0.262382	-1.044074	0.134257	-0.375601	-0.242826	-0.006496	-0.414707	1.386251	0.000000	1.573503	0.323630	0.379490	-0.619352	0.037775	-0.151121	-0.882310	-0.091310	-0.914206	1.163012
XM_122442.1	-0.243038	0.121184	-0.302313	-0.870583	-0.403662	-0.807841	-1.145428	0.006154	0.362784	0.063758	1.059423	0.733618	0.554414	-0.128605	-0.218390	0.591025	0.292804	0.110428	0.919354	-0.035975	0.405446	-0.155046	0.182170	-0.021670	0.557476	-0.007052	0.498270	-0.376014	0.954428	-0.627622	-0.121912	-0.430675	0.461947	-1.340174	0.933256	0.602916	-0.144671	0.400841	-0.170602	0.523969	1.022107	-0.026744	-0.386495	-0.225767	-0.002506	-0.728045	0.736421	-1.698478	0.166139
XM_122443.1	0.041139	-0.684957	-0.719183	0.454111	-0.083008	1.320656	1.078851	-0.200312	0.364296	-0.332294	-0.018403	-0.370437	0.192678	-0.108646	0.161296	0.246378	0.074870	0.201388	0.449782	-0.775820	-0.090892	-0.118770	-1.107747	-0.229322	-0.447798	-0.384688	-0.012340	1.154866	-0.511972	0.440129	0.774253	-0.072242	2.408264	0.088640	-0.133795	0.468171	0.772257	-0.541508	-0.266170	0.554529	-0.026656	0.039152	-0.330551	-0.642881	-0.087555	0.014757	0.290007	0.059220	0.589645
XM_122444.1	0.006705	-0.200767	0.428983	-1.005961	-0.877659	0.000000	-0.712841	-0.486050	0.856956	0.156050	0.465216	-0.100796	-0.394452	-0.688720	-0.680835	-0.352536	-0.124907	-0.289417	-0.026369	0.429283	0.348378	-0.227558	0.177880	0.272293	0.533367	0.410710	0.517805	-0.089064	0.671508	-0.448840	0.263668	-0.509894	0.007119	-0.945892	0.470309	0.554694	-0.057794	0.779360	0.153561	-0.408753	1.220396	0.317253	0.297631	-0.673236	-0.088402	-0.537069	-0.022030	0.481037	-0.662916
XM_122445.1	0.175067	0.094113	-0.187775	-0.296403	-0.236892	-0.424662	-0.747700	0.261648	0.848435	0.086150	0.464652	1.428659	1.166258	-0.533868	-0.470291	0.888196	1.181549	0.000000	0.410004	0.253870	-0.286024	-0.134591	-0.278567	0.127141	0.656453	-0.157121	0.496924	0.316733	0.203075	-0.734286	-0.221657	-0.613153	-0.148857	-0.533245	-0.004080	0.557233	-0.033785	-0.079611	-0.086695	0.226240	0.502019	-0.189449	-0.355231	0.700718	0.221744	-0.177766	0.413917	-0.200285	0.726468
XM_122446.1	0.612848	0.393813	0.692246	-0.728399	-0.153939	-0.023602	-0.264443	-2.765849	-0.356388	-0.907472	1.391558	-0.095681	0.187461	-0.881721	-0.810167	-0.200643	-0.230821	-0.254280	0.298614	0.055713	0.696810	-1.045677	0.028885	0.329435	-0.259332	-1.068554	1.427930	0.916949	0.061486	-0.335270	-0.280379	-0.823225	-0.506392	0.000000	1.286210	0.985792	-0.012935	0.375136	0.213432	1.209657	-1.301514	0.587024	-0.580515	-0.209642	0.530682	0.384300	0.148057	-1.170326	0.666397
XM_122447.1	-0.086711	-0.349776	0.031731	0.289487	-0.057149	-0.430525	0.029375	-0.748089	0.250612	0.954832	-0.172246	0.807969	0.933030	-1.516495	-0.515082	-0.238920	0.165091	-0.693035	1.160926	1.425768	0.474139	-1.089916	-2.506548	1.495015	-1.267487	-1.132313	1.116041	0.147931	-1.308491	-0.134598	0.000000	0.436538	0.339237	-0.671836	0.901031	1.107283	-0.490761	0.750995	1.472964	0.937559	-0.954866	-0.924196	-1.742493	0.921962	-0.421547	0.055857	-0.414458	-2.446658	0.739076
XM_122448.1	-0.073859	0.118954	-1.159306	-0.914120	-0.802202	0.214399	-1.399373	-0.531231	-0.053101	-0.086436	0.193688	0.887283	0.603160	0.326548	-0.484693	1.025774	0.880782	-0.051105	-0.562412	0.445855	-0.341060	-0.616728	-0.812848	-0.150441	0.000000	-0.379276	0.036187	-0.260876	1.458421	-0.899045	-0.651342	0.094267	0.119759	-0.887398	0.711947	0.835443	0.594212	0.717246	0.224486	-0.655425	0.367555	0.400061	-1.026508	-0.020954	0.398624	-0.633625	-0.054384	0.112254	-0.119965
XM_122449.1	-0.078223	0.095083	-0.641801	0.031285	-0.579478	-0.239303	-0.506984	0.459378	1.144438	-0.178709	0.469808	-0.045713	0.000000	-0.083547	-0.786100	0.213493	0.146095	-0.058449	-0.372795	0.836632	0.497132	-0.111502	-0.737259	0.219682	1.166017	0.313872	0.825810	-0.005073	0.630151	-0.651487	-0.249562	-0.797822	-0.313473	-0.937513	0.779838	0.541826	0.402423	-0.448567	0.359562	-0.633412	2.197978	0.120134	-0.541318	0.305780	-0.260394	-0.410022	0.141266	-1.410278	-0.294150
XM_122450.1	-0.410452	-0.001202	0.429363	0.458340	-0.069635	-0.248166	-0.537045	-1.567624	0.558201	-0.152694	0.501667	1.330563	0.841160	0.686567	0.270441	0.787380	1.420917	-0.088859	-0.053558	0.882940	-0.217356	-1.376129	0.882938	0.613716	0.523213	-0.141268	-0.741197	0.219580	0.104794	-0.674396	-1.182654	-1.177777	-0.258499	-0.368921	0.323931	1.047754	0.000000	0.466041	0.077182	0.783121	0.544932	0.467945	-1.660305	-1.029502	-0.169135	-0.836059	-0.501973	-0.612101	0.107073
XM_122451.1	-0.312334	0.338045	2.124986	-0.731027	-0.530809	-0.375952	-1.353012	-1.050351	3.842368	-1.131192	0.075471	1.646975	0.721732	-0.972975	-0.574079	0.837904	1.174770	0.517915	0.134469	-0.332496	-0.242706	-0.168235	-0.970010	-0.080859	3.436662	1.358962	2.572434	0.245852	0.263514	-1.223785	-0.147613	-1.530585	-1.181860	-1.465834	0.718109	0.000000	5.041995	3.019637	0.184016	0.134140	2.492325	1.183458	-0.750659	-1.019121	3.734909	-0.698881	-0.951142	-0.320074	-0.870758
XM_122452.1	-0.256807	0.120998	-0.652288	-0.980820	0.460519	0.470388	-0.532567	0.158974	0.229250	0.774449	-0.117490	1.141388	0.564532	0.391349	-0.573529	0.183205	1.288784	-0.758586	0.528935	0.142487	-0.359604	-0.117697	1.166752	-0.237427	0.000000	-0.723727	-1.520110	-0.841639	0.012963	-0.249667	-0.316252	0.083593	-0.899907	-2.816351	-0.107854	0.637882	-1.254314	0.036871	1.481957	0.980770	0.035088	-0.199126	0.235354	-1.780462	-0.634359	-0.073189	-1.065349	-1.989422	-0.594749
XM_122453.1	-0.244084	0.000906	-0.113246	0.270806	-0.260804	-0.555938	-0.225425	-0.906112	0.204279	-0.351986	0.558177	1.244879	1.458909	0.966201	1.051740	1.846720	2.152987	-0.171794	-0.686149	0.721778	-0.430879	-0.107574	0.054109	-0.127036	1.099130	-0.514933	-0.332783	0.202895	0.821021	-0.641917	-1.321073	-0.989258	0.266295	-1.130231	0.977302	1.364068	0.139294	-0.804789	-0.025116	-0.179197	0.399773	0.430400	-1.297279	0.061148	-0.469551	-0.160267	0.000000	0.912456	0.809982
XM_122454.1	0.923457	1.107032	0.497275	-1.664304	-0.179498	1.103176	-3.531218	-0.267439	2.299881	-0.318149	0.251675	-1.366766	-0.976125	-2.879394	-2.405430	-0.623775	-0.773261	-0.243427	-0.608047	0.183739	1.755057	0.086866	3.162146	0.267302	2.110240	2.161979	-0.208597	0.157653	-0.587555	-2.093918	0.080181	-0.815633	-0.262092	-1.773877	-0.134398	0.024433	-0.372458	0.439350	-0.979595	0.088246	2.294086	1.434104	0.293393	-0.447946	0.770061	-0.523380	-0.072299	-0.177061	0.103016
XM_122455.1	0.852918	0.593278	-0.873953	-1.796421	-2.308457	-0.792474	-0.763850	-1.851661	0.332292	-1.340484	0.819225	0.663326	0.000000	-1.524246	-0.972269	0.067503	0.140446	0.164281	-0.151221	0.009552	0.186959	-1.639393	-0.790540	-0.125317	0.217393	0.446285	0.807305	0.181020	0.263416	-0.122026	-1.043324	-2.234448	0.345568	-1.324605	-0.489284	-0.623430	0.211233	-0.458198	-0.706249	0.360319	0.536879	0.458281	-1.986850	0.537106	0.367885	-1.661925	0.337757	-2.058432	-0.210695
XM_122456.1	0.239917	0.091671	-1.125501	-0.311139	-1.396289	-1.034076	-0.643354	-1.374126	0.629670	-1.117076	1.159869	-0.103032	-0.437960	-0.490916	-1.133850	0.448472	0.270150	0.109571	-0.438422	0.000000	-0.223848	-0.703248	-0.846522	0.068290	0.664972	0.676510	0.975547	0.374045	0.922964	-0.521506	-0.313398	-1.661743	-0.093562	-0.556242	0.859619	0.138451	0.438176	-0.057898	-0.235632	0.104717	2.027583	0.785828	-1.084311	0.276907	0.333142	-1.039171	-0.029969	-1.067627	0.043545
XM_122457.1	0.258883	-0.641747	-0.016616	-0.909671	-0.594726	-0.202831	-0.840108	0.301588	-0.700234	-0.064798	-0.264799	0.072565	0.053166	-0.542434	-0.784088	0.348235	0.768820	0.417858	0.344036	0.157487	0.612553	0.096410	-1.085142	0.194202	-1.022180	0.938243	0.605225	0.621241	-0.184433	-0.392862	-0.009139	-0.399060	0.891453	-0.856089	0.610684	0.305115	0.091881	0.000000	0.626273	-0.790903	-0.596202	-0.812900	0.228596	-0.526890	-0.960829	-0.179821	0.129999	-0.380865	0.253450
XM_122458.1	-0.671412	-0.088876	-0.152337	0.031008	0.552315	-0.368178	1.441243	1.139485	-0.215204	0.147983	-0.651118	0.280906	0.050841	1.521028	1.502536	0.242934	0.056042	-0.083948	-0.348820	0.170297	-0.722140	0.737158	0.165989	-0.081234	-0.456570	-0.967344	-0.892984	-0.115975	-0.014732	1.288453	0.884512	0.530855	-0.225498	0.372467	-0.256355	-0.312343	-0.276261	-0.306791	0.032925	-0.183546	1.132798	0.118000	0.373479	-0.337076	0.322595	0.282331	0.000000	0.253539	-0.388157
XM_122459.1	0.505860	0.764038	-0.068563	-1.486958	-0.941890	-0.130571	-1.321897	0.139898	0.398513	-0.808832	0.903396	0.131189	0.000000	-1.075923	-0.942859	-0.962855	-0.423991	-0.415311	0.998593	0.092226	0.741366	-1.101211	0.200569	-0.686630	-0.055171	-0.505654	0.860835	-0.336240	1.087865	-0.877806	-1.075790	-0.554222	0.358717	-0.001654	0.037752	0.232410	0.659777	0.634071	0.847202	1.969149	1.259586	0.524551	-0.758735	-0.639079	1.073486	-1.552286	-0.272944	-0.407208	-1.618983
XM_122460.1	-0.492143	2.310887	-1.363242	0.059658	0.469559	1.779572	-1.210419	1.491608	-1.062027	2.325105	1.042231	-1.244062	-0.609194	-1.426255	-1.112043	-0.915007	-1.428506	-1.261006	0.819884	1.106505	0.615584	0.976098	-0.635149	0.293291	-1.270093	-0.120548	0.986146	-0.768073	0.268419	0.000000	0.916557	0.246560	0.340892	-0.355320	-0.156217	-0.708283	0.316557	-0.697736	0.631832	-0.074095	-1.473274	1.104871	-0.035473	-1.787824	-1.014340	0.974434	2.412068	-1.973633	-0.455028
XM_122461.1	-0.055105	0.033799	-0.558762	-1.096027	1.064462	-0.814116	-0.813748	0.389241	1.120001	1.241769	0.010434	0.363645	0.565005	-0.763835	-0.073301	0.159837	0.258048	-0.559797	0.535336	-0.196897	-0.193319	0.941072	0.000000	-0.730242	1.031511	-0.315409	0.639811	0.011143	-0.350978	-0.876646	-0.042101	0.118506	-0.147803	-1.222116	0.696137	0.502993	0.185381	-0.311348	1.125866	-0.337722	1.384777	0.035678	0.912806	-0.778863	0.223681	1.150902	-0.145068	-0.036693	-0.069199
XM_122462.1	-0.077161	-0.050562	0.000000	0.737876	-0.339589	-0.492896	-0.549888	-0.587185	0.316687	-0.474951	0.604677	0.344912	0.602846	-0.214087	0.700526	0.815715	0.772025	0.187433	-0.419708	1.258235	-0.394119	-0.981534	-0.339176	0.288940	0.844812	-0.497197	-0.133138	0.219959	0.623433	-1.025978	-0.827389	-1.424851	-0.252357	0.384933	0.350991	0.754874	0.335828	-0.907013	0.134124	0.258231	0.819517	0.456398	-1.456397	0.249219	-0.644266	-0.675511	-0.219093	0.229589	0.542728
XM_122463.1	0.373887	0.160004	-0.031570	0.028606	0.115981	-1.076490	-0.671989	-0.522441	0.002594	0.373926	0.174055	1.386812	1.018394	0.062994	-0.032514	0.804095	1.080991	-0.075738	-0.014396	0.388424	0.390075	-0.260007	-0.514286	0.055308	-0.081019	-0.495772	0.234591	-0.318824	-0.110185	-0.598432	-0.493729	-0.350870	0.289182	-0.463415	0.081739	-0.144343	0.242048	-0.426964	0.000000	0.150704	-1.062527	0.167809	-0.885955	-0.529487	-1.080964	-0.002405	0.190159	0.013426	0.182383
XM_122464.1	0.075747	0.073133	-1.314812	-0.357984	-0.233491	-0.253990	-1.330248	0.177157	0.346701	0.704663	0.331348	0.713836	0.334227	-0.948437	-0.986531	-0.507136	0.064044	0.000000	0.452583	-0.375949	0.971643	0.405501	-0.843159	-0.284397	0.067287	-0.104874	1.071645	-0.372499	0.679568	-0.948278	0.422774	-0.021789	-0.292043	-1.138950	-0.098485	-0.178767	0.170023	0.352260	0.189223	0.413764	0.833151	-0.108219	-0.021431	-0.323590	0.230955	0.269785	-0.116669	-0.600492	-0.552830
XM_122465.1	-0.058799	-0.231658	0.464710	0.237846	1.230875	1.571447	-0.312895	-0.061200	-0.165027	-0.394444	3.260337	0.292939	0.088888	0.087062	0.162102	0.419906	0.410143	2.357319	-0.344925	-0.362396	0.291517	-0.640320	0.000000	0.894185	-0.240794	0.605310	0.238705	0.376466	-0.137022	-0.484845	-0.487813	-1.140569	0.791106	-0.929377	0.993934	0.225917	-0.296934	0.369670	0.169669	0.310279	0.932956	-0.408233	-0.127563	1.285089	-0.201840	-0.579487	-0.299453	4.549655	-0.000946
XM_122466.1	-1.036398	-0.234361	-0.438154	0.723614	0.710700	-0.721717	-0.580555	0.227321	-1.518941	0.444079	2.763222	-0.800357	-1.521361	-0.260100	-0.262016	-0.735298	1.664124	-0.512024	-1.114193	0.060795	0.553790	1.014669	-0.829590	0.348077	0.319469	0.865764	0.441745	-0.348779	-1.150311	-0.655137	0.548851	0.920534	0.000000	-0.230754	1.133074	2.379073	-0.754855	0.013902	0.545185	1.258937	0.379153	1.258461	-0.558557	-1.510859	-1.442720	-0.137442	1.233061	2.928790	-0.008872
XM_122467.1	-0.237245	-0.486611	1.636235	-0.248714	0.568397	-1.860838	-2.782276	1.774289	1.274233	0.784415	-0.904352	1.269054	0.560347	0.316663	-0.317676	-0.744477	0.142684	1.136541	0.772802	0.767284	0.267268	-0.442369	-0.217430	1.010415	-0.024508	1.177902	0.942597	0.145906	-0.677693	-2.776160	0.346479	0.000000	0.284393	-0.851464	-0.089631	-0.480181	-0.365269	0.912216	0.534734	0.542378	-0.975891	-1.694549	-0.260114	0.161248	-0.231544	-0.260636	-0.373811	4.776706	0.434029
XM_122468.1	0.256357	0.000000	-0.742589	-0.052537	-0.249505	-0.623662	-0.487470	0.399965	0.062074	0.466123	0.302604	0.873849	0.644433	-0.510962	-0.680464	1.141684	0.673992	-0.167049	0.298143	0.170353	0.149138	-0.025850	0.248254	0.233514	-0.209292	-0.515797	0.361952	-0.218560	0.401072	-0.447730	0.246330	-0.522879	0.331218	-0.662967	0.695559	0.634629	-0.304679	0.041311	-0.223386	-0.087631	0.930417	-0.026008	-0.434895	0.578673	-0.174339	-0.334009	0.467862	-0.573930	0.497000
XM_122469.1	-1.326500	-0.726010	0.207976	-1.364208	2.675010	-1.631962	-0.510027	2.948353	-0.000901	2.641595	-0.754344	1.380124	0.947230	0.460832	0.520892	0.622126	0.463596	0.379274	1.505405	2.068318	0.377024	1.784139	-0.166431	1.449483	-0.143073	-1.777958	0.296312	-2.518634	-1.457853	-0.542921	2.421010	1.592124	-0.230664	-1.839361	0.000000	0.368733	-0.353265	-0.364563	-0.940111	-1.245594	1.346817	-0.368080	2.160200	-2.655461	0.280354	1.611964	0.120192	-0.966146	-2.507711
XM_122470.1	0.098249	0.618468	-0.871771	1.110506	-1.965469	-0.119437	-0.743134	-0.866161	0.248706	-1.144065	0.074754	1.634604	1.177780	0.592509	0.262010	1.218668	1.540956	-0.013427	-0.256486	0.465241	-0.431901	-1.209037	-1.121530	0.804477	0.505832	-0.871834	-0.004270	-1.356477	0.874950	-0.758550	-1.424318	-1.766572	0.009216	-1.323676	1.734926	0.838431	0.158006	0.000000	-0.394412	0.123336	0.488828	-0.141556	-1.719970	0.665822	0.135573	-1.603878	-0.342377	-0.318792	0.292765
XM_122471.1	0.359460	-0.019871	-0.212549	-0.128491	-0.315529	-0.638603	-0.180647	0.276528	0.099111	0.518884	0.268225	0.667077	0.581998	-0.622738	-0.313553	0.000000	-0.038565	-0.119584	0.197222	0.557176	0.504343	0.563594	-0.939963	0.394916	0.276812	-0.501490	0.464161	0.592726	-0.125017	-0.201815	0.446483	-1.045517	-0.722081	-0.867094	0.174134	-1.204210	0.331164	-0.472594	0.317215	-0.085505	-0.012393	0.010101	-0.099740	0.739150	-0.457180	0.446758	0.057512	-1.846016	-0.364651
XM_122472.1	-0.055106	-0.289368	-0.261526	0.683701	1.107344	-1.123396	-0.737429	0.721818	0.086102	1.497624	-1.055606	1.565756	0.849470	1.755961	0.185890	0.233763	1.054749	-0.823053	0.092756	0.181780	-0.399710	0.433843	0.452011	0.418807	-0.294691	-0.709751	-0.058897	-0.884040	0.291954	-1.096011	0.330357	0.322367	0.252799	-1.808419	0.760440	1.120050	-0.731685	-0.255958	-1.287423	-0.031982	-0.328841	-1.106188	0.174410	0.000000	-0.630377	0.759863	-0.429834	1.196022	0.690318
XM_122473.1	0.341940	0.045186	-0.035322	1.076287	-1.253376	-0.109127	-0.373686	0.493811	0.019181	-0.422581	-0.093966	1.008027	0.698152	-0.202363	-0.241306	0.705402	1.192315	0.620722	0.063429	0.662511	0.116393	-0.467027	-0.834367	0.500787	-0.177664	0.530851	0.573373	0.254991	0.000000	-0.527323	-0.715071	-0.989748	0.331666	-1.126619	0.088981	-0.193949	0.280365	0.745160	0.058871	0.248816	0.564196	-0.517346	-1.169184	0.574755	-0.265768	-0.876775	-0.148830	-1.006456	0.645893
XM_122474.1	4.116912	0.617508	-1.141416	-1.961360	0.215843	0.167293	-0.528551	-0.012107	0.803499	0.112642	-0.293377	3.970339	4.587732	1.466946	5.106687	4.875732	3.848189	0.679280	-0.554965	0.976359	-1.193434	1.947984	-0.887054	-1.787858	-0.234439	-1.973773	-1.720340	-0.065867	-1.551812	0.000000	2.257203	-1.491070	-0.431421	-0.074806	4.158384	3.851668	-0.600662	-1.002346	0.507993	-1.245505	-1.354384	-0.480861	0.968660	-1.751377	0.338652	1.419485	0.672970	-1.147828	-1.523169
XM_122475.1	0.000000	0.101424	0.117344	-0.561877	-0.920043	-0.123885	-1.300620	-0.047240	0.401152	0.166787	0.012917	0.470664	0.856920	-2.610716	-0.585952	0.438402	0.404748	-0.457996	-0.142288	0.628376	0.667041	-0.472724	-1.160002	0.289141	0.213056	0.257782	0.895190	-0.113282	0.933487	-1.173854	-0.525158	-1.067054	-0.053015	-0.244179	1.492202	0.805113	0.383140	0.452160	0.003551	-0.426425	0.245696	-0.186450	-1.149745	-0.504462	0.350134	-0.571829	-0.069462	-1.638035	-0.499245
XM_122476.1	0.279153	-0.139872	-0.693268	-0.764814	-1.187380	0.000000	-0.877241	-0.714277	0.507874	-0.125861	0.085402	0.704306	0.391671	-0.011293	-0.112487	0.862182	0.679661	0.360853	-0.327870	0.156520	0.070414	-0.792539	-0.579571	0.360988	0.134605	0.569394	-0.060179	0.123912	0.586508	-0.414713	-0.474834	0.065895	0.054690	-0.556645	0.953811	0.956575	-0.266747	-0.278201	0.180336	-0.207404	0.313987	-0.216380	-1.293647	0.338743	-0.102234	-0.678216	0.197356	-0.615909	0.547468
XM_122477.1	1.153502	0.000000	-0.249573	0.542627	-1.161849	-0.135504	-0.186065	0.734275	-0.269466	0.048330	0.898139	0.008875	-0.853148	-1.110479	-0.456429	0.343478	-0.668802	0.184875	-1.078040	0.018329	-0.126906	-0.119004	-0.862955	-0.027665	-0.076395	4.592421	-0.113743	-1.308599	0.440687	0.045842	0.303693	-2.328179	-0.150139	-0.424321	0.758079	-1.129902	0.803733	-1.063988	-1.218858	2.280048	0.567797	0.543095	0.063948	-0.252101	1.048419	0.073020	-0.493983	-1.448678	0.704773
XM_122478.1	1.070972	1.306261	0.048248	-1.607146	-0.087911	1.857778	-2.750484	-1.184265	0.534486	0.878832	1.081961	-4.070197	-2.788276	-2.481693	-2.044470	-1.920566	-2.524567	1.804511	1.138604	-0.453534	-0.474024	0.940141	-2.455488	0.060110	-0.026361	3.729928	0.547977	0.526984	1.503234	-1.895309	0.948834	1.006262	-0.321000	-1.167766	1.185666	0.899570	1.490349	-0.738662	-0.363078	2.770860	-1.028656	1.099024	-0.506118	0.000000	-0.415781	0.786087	-0.857696	-2.053747	-1.924082
XM_122479.1	0.025867	0.000000	1.561459	-0.060441	0.061097	-1.433724	0.956513	0.087540	-0.458552	-0.151727	-0.059794	-0.120376	-0.655280	0.623229	0.739246	0.175775	-0.218220	0.992149	-0.784391	-0.136410	-0.361583	-0.049943	-1.581581	-1.231764	0.515935	-0.128665	-0.193786	0.582121	-0.147178	0.676721	-0.432264	-0.822069	3.349932	0.691160	0.582708	0.086710	0.039146	-1.949788	-0.403616	-1.368075	0.325187	0.138200	-0.849251	-0.380860	-0.660272	0.000846	0.281404	4.032463	1.050123
XM_122480.1	0.003859	-0.419394	-1.636798	-2.408419	1.907362	-0.273937	-2.142871	2.409182	0.321528	2.875206	0.078412	1.429880	2.218391	-1.519427	0.400893	1.574730	0.342684	0.121017	1.741401	-0.170408	0.119754	2.097562	-1.234975	-0.970122	0.093620	-0.996751	-0.416555	-1.302014	-0.003091	-0.620225	2.135751	2.199990	0.278896	-0.760088	-0.552364	-0.316140	-0.506778	-0.755772	-0.028402	-0.436911	-0.182618	0.068583	2.279155	-1.351168	-0.424349	2.027688	0.104188	-2.038568	-0.661524
XM_122481.1	-0.334893	1.375867	-0.230800	0.349124	-1.975172	-0.001753	-0.706192	-2.719986	1.629916	-2.097137	1.575446	-1.525261	-1.042771	-1.199274	-0.706304	-0.595844	-1.373678	2.054798	-0.810000	1.799772	0.633060	-1.349431	-1.156677	0.476798	3.098936	-1.164633	1.767721	0.656634	-0.248208	-0.424665	-1.052175	-2.228565	0.284335	0.073674	1.086205	1.637286	0.875593	-1.106155	0.712244	1.100141	3.773233	1.337749	-2.722494	-0.205757	0.515844	-1.705610	0.000000	-1.591928	0.954819
XM_122482.1	0.906382	-0.178457	0.531922	1.610227	-0.906154	-0.548435	0.564572	-2.297257	0.635367	-1.895693	0.636169	1.479567	0.485664	1.396722	0.911356	1.755490	1.890992	0.596699	-0.583124	-0.576774	-0.257027	-0.645358	2.586403	0.625243	0.922135	-0.804936	-0.853568	-0.539416	0.621325	0.238526	-1.410855	-1.099725	-0.435617	0.000000	1.052790	1.572601	-0.212457	-1.725873	0.468317	-0.097681	0.365899	-0.412673	-1.008022	0.873216	0.283087	-0.820128	0.810648	0.748758	-1.278895
XM_122483.1	-0.738394	0.020332	0.344499	-0.137425	3.014703	0.202189	0.321812	0.000000	-0.471538	-0.261817	0.001970	0.257765	-0.336646	-0.343088	-0.584352	-0.172262	-0.578838	0.450555	-0.078950	-0.328557	0.037138	0.431262	0.126190	-1.421603	-0.649878	0.033026	0.981240	0.204711	0.775553	0.000017	1.673623	1.676692	0.282315	-0.963916	-0.327314	0.903728	-0.023317	0.041580	-0.122471	-0.571375	-0.223609	-0.204876	0.205188	-1.091267	0.911331	-0.328052	-0.016895	0.407722	-0.986977
XM_122484.1	-0.258652	0.114511	0.305744	-0.395704	0.555633	-0.097185	-0.640108	1.408027	-0.084085	1.241821	-1.009498	0.680271	0.721948	-0.639109	0.150282	0.986051	0.406038	0.284130	1.195698	0.975745	0.000000	1.277486	-0.926943	1.060066	0.216818	-0.255179	-0.181524	0.708025	-1.563926	0.013810	0.869778	0.840620	-0.372496	-1.850882	-0.755175	1.455377	-1.499425	-0.215926	-0.000361	-0.058185	-1.415287	-0.216454	-0.272803	-0.156465	-0.606665	0.937631	0.161607	-3.718059	0.449398
XM_122485.1	1.576979	0.553214	-2.286886	0.000525	-0.110938	0.190744	-1.365109	-1.075488	4.202538	-0.174414	-0.408822	0.051896	0.577782	-2.086770	-0.944251	-0.738869	-0.802320	-0.797205	-0.011586	0.081171	1.085716	-0.164329	4.431014	0.031034	3.799246	4.886635	3.149183	0.276380	-0.086044	-1.067601	-0.388785	0.100744	3.768336	-2.867462	0.996264	0.321897	-1.151825	0.000000	0.358656	0.305007	4.539481	-0.615109	-0.190228	-0.595690	4.384134	-1.715673	-1.061861	0.448236	-1.968239
XM_122486.1	-0.748511	-0.623812	0.656428	-0.203821	-0.342423	0.157437	0.568584	-1.028541	1.134218	0.279931	2.366855	-1.166877	-1.069577	-0.515950	0.151353	-0.889887	-1.384436	-1.132234	0.784031	-0.081549	0.263880	-0.518724	1.995299	-1.251924	1.186908	-0.302928	-0.994406	0.260531	0.596072	1.055264	0.074554	0.798766	5.838162	0.652267	2.069271	4.021191	-0.211073	-2.522838	0.716530	2.252068	-0.926578	1.944152	-0.113881	-0.195339	-0.866224	-0.305052	3.958899	-1.845353	0.500530
XM_122487.1	0.105301	-0.255142	-0.251471	-0.557956	0.297127	-0.259072	-0.439310	-0.477451	0.279548	-0.073224	0.489773	1.445578	1.032801	-0.066942	-0.041032	0.877632	1.190914	0.241681	-0.090310	-0.388522	0.529827	-0.612152	-0.382140	-0.264807	0.000000	0.064751	0.893363	0.723203	0.694203	-0.300883	-0.339945	-0.850627	-0.149394	-0.210542	0.662995	0.611137	0.249560	-0.155332	0.345394	-0.458630	0.614186	0.307192	-1.328469	1.300681	0.156561	-0.701847	0.360466	1.202860	0.564908
XM_122488.1	0.060056	0.348902	0.166907	-1.059473	0.945212	-0.242291	-1.095672	0.171492	0.093479	0.826495	-0.214664	0.112875	-0.366715	-0.710372	-0.037305	-0.196122	0.060819	-0.112553	0.318338	-0.086343	-0.511643	1.309586	1.503944	-1.090946	0.393701	0.821050	0.051175	0.279841	0.545633	-1.458010	0.426532	0.487408	-1.224108	0.128883	-0.141907	-0.030569	-0.123597	-0.733373	-0.033188	-0.071331	0.461508	0.155136	0.865045	-0.182110	-0.059971	0.809575	-0.468357	-1.041717	-0.628284
XM_122489.1	-0.562779	-0.463421	1.544447	0.777135	1.378249	0.726704	-1.381145	1.651220	-0.036577	1.919744	-0.252772	0.804823	1.181190	-0.223676	-0.258773	0.704463	-0.358180	-0.036934	0.961413	0.349993	0.227612	1.918429	0.631997	-0.217517	-0.090047	0.067269	0.183066	-0.047970	-0.300198	-0.917398	2.652643	2.716920	-0.755329	-1.629348	0.191152	-0.079731	-0.374189	0.150903	0.169738	-0.649200	-0.677890	-0.915491	0.904547	0.263399	0.651313	2.031485	0.000000	0.389245	-0.717273
XM_122490.1	0.881309	1.699390	-0.335359	-1.050797	-1.634294	0.266874	-0.665223	-2.396610	0.847231	-1.373880	1.391950	-0.169164	-0.638635	-1.676626	-0.678836	0.379118	0.128042	0.176429	0.009780	-0.476553	-1.252494	-0.683975	-0.108191	-0.468568	1.136308	0.151443	0.211547	-0.327553	-0.035283	0.000000	-0.004574	-2.230165	0.014384	-1.481026	1.070833	1.306214	0.313405	-0.359253	0.319402	0.789499	2.175112	1.236796	-1.958911	-1.027608	0.072378	-1.112736	0.627749	-1.984757	-1.206752
XM_122491.1	0.530020	0.738665	-2.045037	-1.455081	0.109134	-0.017293	-1.784813	-0.064606	0.565652	0.404081	-0.033632	-0.298120	-0.144837	-0.909468	-0.466893	1.297805	1.013563	0.591176	0.423626	-0.230003	0.410078	0.081471	0.581622	-0.417646	1.407834	1.191888	-0.118648	-0.285077	1.225932	-1.204394	-0.018267	-0.919299	-0.340547	-1.340162	0.669672	0.621957	0.317801	0.512849	0.577721	-0.473806	0.940717	0.000000	-0.083584	-0.894174	0.145221	0.124895	-0.224716	1.483405	-1.572016
XM_122492.1	1.552051	1.200967	-1.107236	-0.121252	-1.205398	0.130117	-0.471355	-1.662450	4.543081	-1.748084	-1.107346	-1.033262	-0.514310	-1.125795	0.975862	0.762352	-1.075224	2.851099	0.241811	-0.640796	-0.972348	-0.617615	1.409312	-0.727218	4.526525	3.252073	0.264389	0.498972	-0.553685	-1.068592	-0.051218	-1.085535	0.317090	0.350292	0.180319	0.383750	1.115974	0.373457	-1.473835	0.398557	4.959017	-0.321251	-1.610833	0.851602	3.305288	-1.587310	-1.146060	0.000000	0.080708
XM_122493.1	-0.227711	0.830206	-0.000661	-1.854441	-1.205368	0.059456	-0.903213	-0.592677	1.247208	0.094277	0.254886	-0.754905	-0.475825	-0.405742	-0.585435	0.076741	-0.564092	-0.276589	0.077708	0.883328	0.200555	-0.847781	-1.454182	0.817780	1.334134	-0.617226	0.901193	0.019598	1.400022	-0.507057	-0.454309	-1.307563	0.066909	-0.480320	1.707805	1.024090	-0.148603	-0.066659	0.000000	1.053640	0.863119	0.421114	-1.053678	-0.846909	0.477885	-0.728984	0.125250	-2.921740	-0.465404
XM_122494.1	-0.032531	-0.120317	0.722352	0.540001	-0.657189	-0.482135	-0.962260	-1.094704	0.794535	-0.480656	0.596934	0.924262	1.179029	0.278042	0.312213	0.521068	0.933629	-0.335617	-0.145545	1.023879	-0.298001	-1.163085	0.036231	0.786453	0.861082	-0.644508	-0.122400	0.579085	-0.110360	-1.073506	-1.270595	-1.193944	-0.269399	-0.225299	0.000000	0.347838	0.112393	0.869735	0.150149	0.787450	0.226477	0.351143	-1.494538	0.429049	0.021884	-1.138328	0.006307	-2.465509	0.002102
XM_122495.1	-0.329059	-0.404674	0.452525	-0.001989	-0.052629	-0.746595	-1.280398	-0.964581	0.905218	0.238223	0.217351	1.694712	1.223776	0.537680	0.589538	1.086115	0.948316	0.032266	0.282761	0.060905	-0.362864	-1.363241	0.470465	1.142625	0.172002	-0.687877	-0.319697	0.408225	0.469771	-1.514032	-0.492098	-1.382917	0.375330	-0.584817	-0.384773	0.572790	-0.469258	0.504602	-0.091477	0.820619	0.586525	-0.000254	-0.861997	-0.548247	0.640548	-0.918451	-0.544479	-0.327240	0.000000
XM_122496.1	-1.060409	-1.105334	1.070055	-0.093393	0.081841	-0.370331	-0.284725	-0.851951	-0.900979	-0.327933	1.209582	-0.311655	-0.138239	-0.475615	-0.206638	0.057270	0.291580	1.606892	0.123561	0.774074	-0.147940	-1.154646	0.376606	1.115072	-0.960964	0.256413	0.278070	0.519733	-0.493240	0.188158	-0.329577	0.549833	-0.777152	0.810846	-0.347423	-1.320864	0.713362	2.550026	-0.006557	0.906109	-0.949843	1.458951	0.215458	0.953554	0.146450	-1.633543	0.376737	-0.219440	1.804096
XM_122497.1	-0.860533	2.880175	-1.001971	-2.368011	-0.528968	2.878184	1.551219	-0.853877	-1.368843	0.554490	2.123104	-0.861973	1.387625	-1.028318	0.882517	1.314718	0.328862	0.905709	1.582977	1.188532	4.438507	-1.177916	-1.882457	-0.399294	-1.753634	-0.916873	0.763727	1.035957	0.281114	2.612286	-0.414512	0.000000	-0.701519	-0.986145	-2.217113	-2.178292	-0.310345	-0.312942	3.498298	3.041133	-1.593300	2.762778	-1.018837	-1.913243	-0.952726	0.829613	-1.531084	-0.908620	-0.709413
XM_122498.1	0.844274	-0.116174	-0.557786	-1.232684	-0.847910	-0.381785	0.180687	-0.986388	0.376931	-1.029035	0.309682	0.515544	0.092248	-1.129930	-1.396080	0.077121	0.138293	-0.480605	0.974106	0.476569	0.079273	0.000000	0.901266	0.527336	0.629142	-0.739921	1.521801	0.416385	0.251977	0.172114	-0.428741	-0.788767	-1.042774	-1.834585	1.254764	0.377746	-0.406021	-1.909790	-0.372723	-0.167451	-2.023254	0.550344	0.119115	0.585193	-0.298096	-0.746483	0.520150	-1.685505	-0.995236
XM_122499.1	0.065272	-0.322920	-0.253800	0.944349	-0.187681	-0.599361	-0.256685	-0.992706	0.737924	-0.527066	0.998002	1.170152	1.152908	0.009181	0.408902	1.274182	1.058431	0.000000	-0.183145	0.605601	-0.195996	-0.598557	0.246782	0.360711	0.875299	-0.093774	-0.006469	0.113295	0.915018	-0.624486	-1.027077	-1.358156	0.447398	-0.631183	0.428322	0.976524	-0.047522	-1.447483	0.363305	0.636093	0.457024	0.615879	-1.185200	0.594394	0.463830	-0.403840	-0.016421	-0.618568	0.800267
XM_122500.1	1.045517	2.324760	0.207317	0.884342	3.325675	-1.059466	-1.324061	2.604344	0.478011	3.789929	-0.768628	-0.113579	0.214980	-0.893481	-0.779633	0.185138	0.534343	0.251881	2.681349	-0.859088	4.327668	3.515531	0.013685	-1.007200	0.378447	1.068124	0.989826	-0.729053	-0.820337	-1.390108	3.147621	3.797551	0.729647	-1.283914	-0.375158	-0.487151	0.000000	-0.985061	0.790302	-0.780223	-0.778092	-0.887284	2.854811	-1.119981	0.554787	3.413959	-0.759538	-1.809858	-0.148520
XM_122501.1	-0.001618	0.396918	-0.266615	-0.505604	-0.298400	-1.104302	-1.008822	-1.470396	0.576383	-0.968269	0.666888	0.816526	0.795783	0.651142	0.670737	0.893740	0.463551	0.123065	-0.315202	0.320131	0.432330	-0.607594	-0.636116	-0.160339	1.243409	0.235170	0.504062	-0.190748	0.263212	-0.861013	-1.336325	-1.550578	-0.721268	0.048631	0.261548	0.290861	0.357078	-1.485358	0.585914	0.505086	-0.306586	0.634572	-1.743271	0.524383	0.031777	-0.183381	-0.085825	-0.345319	-0.310352
XM_122502.1	0.141156	0.275651	-1.032948	-0.645784	-0.107158	-0.231083	-1.502014	0.395951	0.719812	0.613571	-0.265384	0.105176	-0.012966	-0.470469	-0.783614	0.497430	0.228237	-0.144872	0.086937	0.130287	-0.455175	0.020002	-0.442376	0.033370	0.204282	0.073121	-0.209315	-0.160180	0.307852	-1.037510	0.065932	-0.789874	-0.095635	-0.522782	0.141722	0.327442	0.005338	0.860219	0.000000	-0.237730	-0.107812	-0.382402	-0.232530	-0.790736	0.636210	0.212843	-0.056494	-0.118155	-0.674972
XM_122503.1	0.574914	0.020088	0.151978	-1.431583	0.541612	0.000000	-0.848483	1.230971	-0.460961	1.493301	-0.012792	-0.424902	0.231610	-0.917292	-1.115270	-0.272754	-0.430780	-0.891513	0.661099	1.085483	0.425290	1.335271	-1.401028	0.331735	-1.225274	-2.648302	-0.933654	-0.993877	-2.484960	0.210650	1.565191	-0.487961	1.643508	-2.673144	0.154106	1.562763	-1.513354	-2.716820	2.833059	0.338865	-1.832895	-0.391640	1.217309	-0.536923	-0.481535	1.212339	1.010776	-2.649039	-2.629200
XM_122504.1	-0.354181	0.071364	0.103093	0.741990	0.046742	-0.503043	-0.674065	0.219186	0.390909	0.145199	0.215361	0.222108	0.000000	-0.020021	-0.686587	0.103217	0.421253	-0.466181	0.306429	0.401757	-0.221102	-0.139986	0.193777	0.432592	0.177404	-0.408319	0.006014	0.259742	-0.383055	-0.896828	-0.290872	-0.626551	-0.470691	-0.324917	0.259827	0.013196	-0.488726	0.112605	0.258231	0.086304	0.201047	-0.290541	-0.837868	-0.627038	-1.172505	-0.418714	-0.950752	1.453114	0.067683
XM_122505.1	0.260719	0.198694	0.107370	-0.836853	-1.099475	0.120613	-1.172748	-0.071282	0.593150	-0.210699	0.067254	0.648442	0.867581	-1.150464	-0.257780	0.606742	0.573580	-0.258748	0.000000	0.106558	0.377421	-0.550125	0.106360	-0.022591	0.128933	0.186422	0.502838	-0.091616	-0.120531	-0.917711	-0.636791	-0.862625	0.398591	-0.710789	-0.258251	0.041257	-0.226369	-0.214639	0.200701	-0.224287	0.428279	-0.435827	-1.136136	0.243273	0.102892	-0.672208	0.203906	-0.787040	0.027982
XM_122507.1	0.135836	0.460827	-2.163433	-1.820068	-0.726553	0.203247	-1.712304	-0.510433	0.681901	-0.234366	0.308993	0.555377	0.724702	-0.719614	-0.626166	0.806080	0.502909	0.000000	-0.039108	-0.474736	0.292270	0.014387	-1.134323	-0.606028	0.825997	-0.079606	0.205571	-0.173344	1.254725	-0.971142	-0.588998	-1.162424	-0.507650	-0.891415	0.960715	0.137628	-0.056984	-0.125712	0.488456	0.080833	0.620108	0.152102	-0.766196	-0.932418	0.704246	0.154809	-0.148905	-0.123571	-0.309904
XM_122508.1	-0.256113	-0.739447	-0.003051	1.008246	-0.285748	0.198934	-0.498561	-1.032678	0.916983	-0.445630	-0.373848	1.330525	1.440788	0.797138	1.165031	1.979179	1.552937	0.690220	0.577772	0.816316	-0.516900	-1.321163	0.698715	0.960451	-0.170273	-0.343741	0.174210	-0.052558	0.380473	-0.334951	-1.414073	-0.366590	0.115392	-0.596299	0.778276	1.237026	0.137232	0.569250	-0.142169	0.681398	-0.082030	-0.176936	-0.721732	-1.378170	0.642454	-1.163411	-0.118077	0.945635	1.365683
XM_122509.1	0.262551	0.202056	-0.641931	-0.203731	0.147117	0.052428	-0.410139	-0.352424	1.556054	0.364800	-0.211450	0.713720	0.743224	-0.462407	-0.240733	0.823750	0.786424	-0.241268	-0.167409	-0.142017	0.770501	0.157369	0.674513	-0.131627	1.042055	-0.464276	-0.762961	-0.798194	0.158922	-0.409176	-0.575692	-0.388476	-0.392738	-1.994890	0.157033	0.212852	-0.498596	0.000000	1.384131	0.365750	0.222143	-0.303397	-0.283547	-0.445208	-0.421069	0.136800	-0.412498	1.100273	-0.542203
XM_122510.1	0.613436	1.012731	-0.826303	-4.308401	-2.246311	1.133427	-1.799906	-1.565307	0.481395	-2.612754	-0.165249	0.327506	0.542959	-0.937940	-0.676462	-0.260057	-0.442298	1.075599	0.899029	0.994012	0.317340	-1.659857	-1.635092	-0.891470	-0.236121	-1.380411	0.503064	0.152432	0.353535	-0.435449	-2.624564	-1.231588	0.705605	0.094885	2.034095	1.096614	0.539208	-0.252434	0.592501	1.072217	-0.777811	0.201395	-1.739675	-0.093672	-0.036618	-2.647939	0.111026	-1.698597	-1.706764
XM_122511.1	0.028812	0.530973	0.668827	0.258632	0.542619	0.337359	0.386550	0.649968	-0.421015	1.003703	-0.106095	-0.629698	-0.459612	-0.736201	-0.289681	-0.659505	-1.180412	-0.060905	0.963534	1.200655	0.147269	0.598527	-0.315441	1.515746	-0.272938	0.677054	0.577101	0.757634	-0.750965	0.137713	0.218157	0.426369	-0.267190	-1.280905	-0.890881	-0.693535	-0.992025	-0.427139	0.193079	0.385431	-1.031146	0.000000	0.299331	-0.431265	-0.641412	0.552282	0.484245	-0.129275	1.010276
XM_122512.1	-0.457706	-0.615043	-1.185233	0.822935	1.106159	1.872214	0.317035	-0.921099	0.669728	-0.569718	-0.099317	0.536781	0.476535	-0.476707	-0.386375	1.453579	1.275182	6.365907	0.800066	0.000000	0.156354	-0.725650	0.562093	0.644254	-0.186997	0.245071	0.377062	1.108398	-0.335618	-0.392986	-0.104429	1.530356	-0.699174	0.324461	-0.034593	1.291656	-0.232039	-0.233439	0.106239	0.852231	-0.096259	0.074538	1.621714	0.584239	0.991205	-1.180839	-0.190202	0.888636	-0.766835
XM_122514.1	-0.449216	-0.376928	0.030638	0.714404	-1.626691	-0.835757	-0.665606	-1.672191	0.150884	-0.300528	-0.199384	1.360666	0.812304	-0.141824	0.056718	0.677343	1.456657	-0.030482	-0.118499	0.524862	-0.567527	-1.125399	-0.699281	0.933161	0.195325	-0.273395	0.084941	-0.255038	1.298970	-0.686247	-0.782149	-1.500432	0.042838	-0.317372	1.471573	1.571446	0.655088	0.471739	0.114415	0.000000	0.433536	-0.373515	-1.777789	0.898525	0.265283	-1.331134	-0.215619	1.146558	0.257635
XM_122515.1	0.260074	0.242177	-0.315528	-0.615720	0.031798	-0.227004	-1.073390	-0.736168	0.332081	-0.421314	0.288981	0.547972	0.725595	0.404614	0.165109	0.804587	0.894347	-0.150280	-0.496867	0.015846	0.013550	-0.125515	1.095311	-0.464666	1.085441	-0.154378	-0.338645	-0.162443	0.611085	-1.128810	-1.230062	-1.067724	-0.024021	-1.445902	0.773848	1.040183	0.163290	-0.526513	0.262370	0.096885	0.579340	0.484799	-0.823255	0.009300	-0.031554	0.010421	-0.010445	-0.170088	-0.064057
XM_122516.1	0.119405	0.135197	-0.213331	-1.051753	0.474382	-0.257169	-1.963545	0.354045	0.401454	0.221791	0.497081	2.825481	1.749099	-0.645749	-0.920349	2.117084	3.302892	0.764346	0.723531	0.742557	-0.016525	0.010787	-0.677384	-0.150732	-0.271647	0.125143	0.301593	2.259775	-0.937084	-1.473262	0.000000	-0.934643	0.252398	-1.149998	-0.531086	1.316858	-0.793784	-0.350588	0.001359	0.308506	0.095947	1.291186	-0.033755	-0.094342	-0.973799	0.002573	2.136874	-0.513558	-0.157660
XM_122517.1	1.185554	0.191971	0.094487	0.241574	0.957259	0.407770	1.162089	-0.484278	-0.752726	-1.157239	-0.559339	-0.492593	-0.551295	0.004891	0.932241	-0.176001	0.484906	-1.008009	-0.503375	-0.699147	0.213254	-0.637829	6.149975	-0.125224	-0.832316	3.599004	-1.024805	-0.011663	-0.474694	0.996749	0.469257	0.669485	0.175235	0.273859	0.071883	-0.630014	0.000000	-0.865352	-1.512569	-0.942936	-0.151998	0.450112	2.014246	-0.153643	0.218398	0.743397	-0.704087	0.602232	0.086880
XM_122518.1	0.040646	0.335827	-0.476836	-1.134896	-0.410381	0.381335	-0.723025	-0.972898	-0.395027	-0.032532	1.772145	-0.378240	-0.054400	-1.633678	-0.682179	-0.214482	-0.527848	0.288065	0.529314	-0.437174	0.101841	-0.159354	0.496396	-0.679362	-0.276758	0.513041	0.327580	-0.187657	0.910379	-0.131679	-0.657549	2.869832	-0.751199	-0.684723	0.836110	0.211268	0.543363	0.592350	1.102223	1.331859	-1.532178	1.210851	-0.855944	0.000000	0.332689	-0.286095	0.029892	0.668032	-1.099101
XM_122519.1	0.102754	-0.167116	-1.706019	-0.577535	-0.374647	-0.833057	-1.483395	0.498208	0.725262	0.598062	-0.223396	0.211400	0.834135	-0.438042	-0.558597	0.366701	-0.087616	0.017149	0.293840	0.294362	-0.060098	0.069518	-0.375680	-0.296296	0.388517	1.187938	0.284035	-0.216531	0.251689	-0.936054	-0.072847	-0.523398	-0.311561	-0.991367	0.137071	0.106334	0.357755	0.480261	-0.506085	-0.301651	0.887427	-0.557943	-0.386195	0.579550	0.241551	0.035057	-0.137600	-1.614243	-0.024946
XM_122520.1	0.519607	0.020842	-0.132593	0.007038	0.222135	-0.981386	0.000000	-0.175925	0.837549	0.439486	0.089646	1.679980	1.558561	1.127778	0.292085	1.309781	1.209830	-0.389194	0.092424	-0.705497	-0.694984	0.307296	-0.027253	0.392403	0.027652	-1.258764	0.993392	0.177794	-0.060216	-0.210312	-0.308020	-0.862884	-0.061026	-0.174499	-0.063231	1.188975	-1.834058	-1.157273	-0.323580	0.788632	-0.686608	-1.397133	-0.508342	0.430385	0.308015	0.658174	0.258669	-0.209660	-0.258131
XM_122521.1	-0.580649	-0.280879	-0.040121	0.580579	-0.653906	-0.833698	0.803428	-1.132003	2.889214	-1.054060	-0.717341	-1.267357	-0.725306	-0.123138	0.069446	-0.722336	-1.762308	-0.303959	-0.435865	1.405982	-0.039116	-0.492895	-0.486229	2.074983	2.643306	0.439206	0.434327	0.449198	-1.622794	0.414164	-0.077609	-1.497774	0.321408	0.757832	-0.375464	-0.761767	0.066253	2.034661	0.415652	0.510021	4.102136	0.004130	-0.718422	1.112311	1.144749	-1.258654	0.000000	-1.061934	-0.663322
XM_122522.1	-0.466059	-0.228837	-1.019905	0.120676	-1.091132	1.248752	0.054016	-1.003519	-0.008572	-0.273988	0.271773	0.301243	-0.750735	0.011625	2.218752	1.192967	0.950528	0.027574	-0.520733	-0.287970	-0.572161	-0.693816	0.467978	-0.969787	-0.459406	-0.784344	-0.807817	0.288405	0.787483	-0.040886	-0.673177	1.803374	-0.346575	0.165037	8.361776	4.045887	3.545070	0.019679	-0.529893	0.389577	0.000000	0.393211	0.392677	0.397064	0.434241	-0.153775	-0.191587	-0.467088	2.302792
XM_122523.1	-0.246479	0.446638	0.162762	2.111955	-1.722500	-1.046749	0.878030	-1.697534	0.849287	-0.951807	0.383033	1.833303	1.125852	1.082315	0.583858	1.215070	1.363367	-0.669608	-0.364685	1.756348	1.230521	-0.710907	-0.321731	1.202966	0.634875	-0.447004	-0.261976	0.940118	0.495322	-0.067385	-1.495580	-5.273636	-0.289426	-1.670821	1.664840	1.179664	-0.197599	0.000000	-0.799712	-0.331164	1.347369	-0.213545	-3.334427	1.762846	1.339720	-1.508577	-1.204702	0.980461	1.183513
XM_122524.1	-0.260491	-0.906651	0.613066	0.892381	-0.516251	-0.518473	-0.522367	-0.717069	0.947918	-0.830865	-0.194500	1.327038	1.719165	0.487149	1.002375	1.763485	1.761976	0.513957	0.714109	0.832251	-0.570848	-1.052073	0.784955	0.938208	-0.066057	-0.145044	0.221534	0.234384	0.162329	-0.375716	-1.275574	-0.543709	0.000000	-0.767832	0.532004	1.342737	0.450180	0.025956	-0.137364	0.781362	0.505705	-0.406403	-0.687505	-0.263836	0.369084	-0.945668	-0.405574	1.097286	1.076065
XM_122525.1	0.171653	0.047662	-0.936078	0.000000	-1.496776	0.147283	-0.890586	-0.889301	1.094131	-1.336412	0.765523	-2.284771	-1.701567	-2.965017	-0.721067	-0.380965	-1.843817	0.546779	-0.783293	0.949847	0.605034	-1.515433	1.142522	0.521732	1.356111	0.000318	0.326007	-0.685896	0.139247	-0.759958	-1.299074	-1.385777	-0.034250	-0.514905	0.325273	0.418469	0.623254	0.045172	1.615508	-1.399475	0.953456	0.527222	-0.923713	-0.680265	0.710854	-1.606984	0.595224	-1.752696	-1.377807
XM_122526.1	0.000000	0.100902	-0.921293	-0.387859	-0.741270	-0.006249	-3.819826	-0.872079	1.653254	-0.911370	0.510448	2.049470	1.426461	1.867798	1.891250	0.827185	1.065781	0.075731	0.465679	-1.020040	0.042517	-0.495924	-0.530549	0.674475	0.561272	-0.250184	-0.285030	0.820678	0.466336	-3.546886	-0.599083	0.209047	0.190062	0.085415	-0.372041	0.604479	-1.139176	-0.581338	0.220219	1.242488	-0.079421	-1.215591	-0.346162	0.653284	1.600661	-1.649033	-0.723537	-0.656223	-0.635219
XM_122528.1	-0.498278	-0.238524	0.236834	1.026791	-0.498123	-0.457172	-0.692434	-1.384037	1.105564	-0.376049	0.398915	0.886513	0.738561	0.264456	0.309330	0.670117	0.839505	-0.221958	-0.353319	1.391038	-0.442408	-1.325245	-0.556805	0.405084	0.936751	-0.046892	-0.221862	0.456710	0.185473	-0.892427	-1.761413	-1.869864	0.162870	0.000000	0.056323	0.754746	0.127887	-0.120753	0.051860	0.676213	0.538229	0.408440	-2.183683	-0.175044	0.148658	-1.058210	-0.113861	-0.024878	0.815591
XM_122529.1	0.354308	-0.686789	0.115395	0.957382	-0.587181	-1.777003	-0.334712	-0.758984	-0.345757	-0.431591	-1.095135	0.136058	-0.333998	-0.991631	1.058682	1.141549	0.000000	0.330480	0.674374	-1.066769	-0.693594	0.077655	0.697423	0.049789	0.500230	-0.142791	-0.688737	0.232009	0.659599	0.232930	0.697229	1.003136	-0.473995	-0.985558	7.382259	5.966304	-1.062589	0.186748	-0.342873	0.207326	-1.484677	0.751782	0.701406	1.013566	-1.764734	-0.716355	-0.156095	-2.172436	0.617684
XM_122530.1	0.998811	0.515834	0.791255	-0.973002	-0.260988	0.455384	-0.061119	-1.112541	0.463347	-0.905617	0.373519	-1.430327	-0.476065	-1.939048	-1.131966	-0.260195	-1.732938	0.112996	0.455373	0.776699	0.451046	-0.844011	0.762561	0.569338	0.756721	1.162881	0.708098	0.906371	0.057192	-0.447232	-0.850535	-1.783455	0.000000	-1.090010	-0.406538	-0.218946	0.297846	-0.015921	0.564028	0.929865	0.439835	0.185763	-0.130875	1.091485	-0.246967	-1.003333	0.835541	0.148738	-0.302703
XM_122531.1	0.377858	0.601434	-0.066009	-0.726180	-0.658040	-0.841126	0.033287	-0.687278	-0.351103	-0.369396	2.594063	-0.170224	-0.439088	-0.444011	0.099669	-0.546516	-1.081332	0.078675	-0.155314	-0.550159	0.053607	0.469617	-0.991594	0.171456	-0.117027	0.278271	0.073362	-1.151939	-0.321505	0.190032	-0.380550	-0.245460	0.081911	-0.047268	0.185646	-1.101853	0.344803	0.438907	0.000000	-0.573436	-1.271678	2.167745	-0.335898	-0.809870	-0.816794	0.695293	0.356539	0.480617	0.108896
XM_122532.1	-0.199092	-0.753399	0.147210	0.000000	0.275521	-0.726388	-0.834639	1.129534	-0.167139	0.779275	-0.488353	0.706835	1.574736	-0.589156	-0.234575	1.150411	1.072779	0.091665	0.302534	1.545939	0.036173	-0.370926	-0.658714	1.011309	-0.174874	0.149137	0.634335	-0.810840	0.623294	-0.447762	0.235023	0.429289	1.553889	-0.571136	-0.464830	-0.929681	-0.763482	0.702789	-0.201529	-0.276144	-0.915210	-0.063634	-0.314798	-1.379757	-0.649257	-0.120052	0.446320	0.032852	0.893269
XM_122533.1	0.756819	1.626288	-1.175084	-1.643988	0.236267	-0.319476	0.495052	-0.425220	-0.945083	-0.691721	1.441245	1.846752	1.627199	-0.773461	0.512090	1.399790	1.751048	0.000000	1.425878	0.835480	0.499430	-0.159811	-0.301688	1.066019	-1.244058	-0.624000	-0.672107	2.375494	1.551023	0.655546	-0.968696	-0.179222	-1.143556	-0.753937	-0.279798	-1.156142	0.402124	2.624252	-0.326395	1.808332	-1.881799	2.076092	-0.298059	-1.700740	0.231135	-0.233243	1.386838	-1.258303	-1.095833
XM_122534.1	0.481786	0.910066	0.366505	-1.552899	0.284908	-0.939557	-1.218943	0.760957	-0.019416	0.855537	1.189078	-1.722793	-1.076479	-0.860187	-0.576478	-0.810110	-1.906617	1.696438	1.402773	-0.446979	0.000000	1.278902	-1.064418	-0.985223	-0.038438	3.033072	-0.166040	-1.520841	-0.301032	-0.809779	1.682120	0.147321	-0.376121	-0.002077	-0.453843	0.332302	1.529769	0.381504	-0.591653	1.035771	0.499718	1.398495	1.592806	-1.110269	1.879998	1.017016	-0.273272	-1.620893	-0.869280
XM_122535.1	0.190855	-0.107600	-0.926614	-0.748873	-0.744263	-0.345458	-0.735056	-0.892109	1.321495	-0.488179	0.313600	0.031639	0.497971	-0.902184	-0.269561	0.456414	0.118832	0.811578	-0.236949	-0.529566	-0.094396	-0.582578	0.017041	-0.350762	1.507736	0.871014	1.046919	0.748001	1.083259	-0.788766	-0.748783	-0.588117	-0.156061	-0.284706	0.964279	1.338563	0.223334	0.278109	-0.073251	0.000000	1.351930	0.265474	-0.966936	0.555671	0.421999	-0.544248	0.995321	-0.238120	0.029860
XM_122536.1	-0.464381	-0.257698	0.830246	1.261103	1.043526	1.227167	-0.683512	-0.456077	0.721676	0.796733	-0.160896	0.437884	0.501925	-0.487162	-0.545995	-0.224845	0.328265	1.640752	0.408364	-0.731671	0.676639	-0.556398	0.000000	0.679235	-0.301206	0.746263	0.341489	0.790505	-0.366781	-0.502933	0.950772	1.549027	-0.162384	1.260348	-0.324935	0.824950	-0.526073	0.362830	0.628400	-0.055575	-0.790339	-0.289242	0.427077	0.101103	0.965731	-0.319584	0.343108	5.003500	-0.399041
XM_122537.1	0.719990	0.708108	-0.074299	-0.253155	-0.506381	0.402268	-1.895883	-1.873127	1.166151	-0.234760	-0.121379	0.819317	0.575194	-1.450755	-0.602316	0.549911	-0.055957	-0.072281	-0.154477	-1.695206	1.090420	-0.514910	2.254905	0.242045	0.670575	1.172356	-0.157613	-0.597065	1.341807	-1.213224	-0.500617	0.302788	0.214060	-0.763381	0.000000	-0.060590	0.056887	0.533276	0.661190	0.881480	0.825076	0.048131	-0.516383	-0.604133	0.218714	-0.657930	-0.395670	-1.425317	0.591357
XM_122538.1	-0.232036	-0.537861	-0.278781	0.620896	-0.276098	0.948694	-1.698769	-0.021368	-0.019743	-0.288489	0.045583	0.264399	0.939485	1.591806	-0.417118	0.973725	1.982338	0.389390	-0.080636	0.088786	-0.105675	-0.483403	-0.512240	0.402388	-0.477813	0.096342	0.007910	2.271240	0.259879	-1.344223	-0.972874	0.604845	-0.419009	0.536677	8.023503	7.651202	2.941439	0.246695	0.205672	-0.190704	0.527376	0.000000	-0.836573	1.669458	0.447868	-0.374195	-0.157999	0.174453	-0.329616
XM_122539.1	-0.081845	0.322409	0.197102	0.317425	-0.340844	-2.813227	0.047424	-0.421959	0.127513	-0.492347	0.110948	-0.365478	-0.207496	-0.253876	0.029663	0.650970	0.466663	0.224189	-0.222984	-0.922049	0.000000	0.341349	-0.383335	-1.128895	0.102249	-0.180063	-0.360700	1.622738	0.161405	0.312734	0.383313	-2.205164	-0.017644	1.322420	6.927002	6.262364	1.459427	-1.074950	0.061093	-0.613149	0.576270	-0.004867	-0.045730	-1.123859	-1.335022	0.340821	0.365932	-0.397564	-0.052187
XM_122540.1	0.444911	1.297099	0.380380	-3.159108	-0.377602	0.653593	-0.110087	0.000000	-0.458762	0.402355	0.126922	-0.109507	-0.098167	-1.393169	-0.913598	-0.069472	-0.373036	0.261141	-0.106724	0.062675	0.257829	0.087972	1.316347	-0.650022	0.025708	-0.471173	2.133623	-1.389899	-0.868414	0.213377	0.187140	0.532064	0.516025	0.161333	-0.476428	0.664875	-0.374792	-1.275938	-0.223284	0.112841	-1.022176	0.552423	-0.114248	0.128153	0.160180	-0.031802	0.509037	-1.028372	-0.896370
XM_122541.1	-1.357733	0.394913	0.714162	-2.194843	0.477434	-1.925476	-2.206312	0.702566	-0.073039	0.511087	0.798437	1.119800	1.823991	-2.292524	0.160070	1.548690	0.090975	0.757357	0.615502	-1.539080	-1.036776	0.895910	-0.339821	-0.987119	0.829856	-1.013270	0.000000	-1.633362	-1.092088	-0.242926	1.254860	-0.425580	-0.816875	-1.287130	-1.961269	-1.836796	1.232848	-0.556983	-0.298822	-0.055406	-0.752236	0.893032	0.789094	-1.583449	0.096094	1.210946	2.330815	-0.652072	-2.129412
XM_122542.1	-0.290651	1.759248	-0.269052	-1.102757	-0.328208	2.142708	-0.759808	0.528145	-0.456240	0.671477	-0.269245	-0.462393	-0.447363	-1.295694	-0.068278	0.809300	0.186086	-0.304161	0.264598	0.269990	1.368973	0.135363	0.404538	0.108233	0.093239	-2.188353	-0.851992	-1.166164	-0.094129	-0.202767	0.109370	-0.222532	-0.206645	-2.195183	0.133486	0.479897	0.991020	-0.565293	1.963732	0.102331	-1.931888	0.000000	-0.026267	-1.634803	0.564018	0.270579	-0.558799	-1.362586	-0.246737
XM_122543.1	0.221145	0.466406	-1.211302	-1.274229	-0.205254	0.061830	-0.684701	-1.025046	0.181917	-0.548443	0.595321	0.000000	-0.038581	-1.017443	-1.094322	-0.100179	-0.464770	0.188534	-0.047329	-0.959873	0.653714	0.032157	-1.074889	-0.681927	0.035091	0.293412	0.625057	0.139601	0.304049	-0.453991	-0.415310	-1.753828	-1.037882	-1.082803	0.415863	0.304468	-0.418121	-1.432440	0.715769	0.487415	0.116577	0.533370	-0.925012	0.500030	0.001556	-0.395566	0.150728	1.346616	-0.629852
XM_122544.1	0.134251	0.535516	-0.096310	-0.418457	-0.925017	-0.595164	-0.534283	-1.767996	1.357438	-0.873590	0.332003	-0.102599	0.320250	-2.861625	-1.004965	-0.138192	-0.083914	-0.763079	-0.039747	0.730743	1.024487	-1.111347	-0.092106	0.866818	1.448740	-0.021556	2.299283	0.651960	0.968235	0.235968	-0.052795	-0.373597	0.352902	-0.489796	0.111444	0.281437	-1.031493	0.604745	-0.492526	0.000000	1.183362	0.554856	-1.175023	1.066090	0.407738	-1.492261	0.880411	-1.157924	0.530979
XM_122545.1	-0.415141	-0.165360	1.036054	0.489054	0.170885	-0.016424	1.274129	0.432676	-0.028534	0.000000	-0.868705	-0.459629	-0.550600	0.341910	0.569255	-0.571981	-0.306981	-0.204767	0.653288	1.540225	-0.037824	0.453564	-0.063250	1.338472	-0.344878	-0.007799	-0.044447	1.705126	0.965944	1.131627	0.288611	0.630553	0.209342	0.003293	0.836108	0.766247	-0.295410	-0.057614	-0.206371	-0.018406	-0.073697	-0.408552	0.913561	-2.495946	-2.897437	0.435489	-0.115460	0.011319	0.656183
XM_122546.1	-0.457707	0.091691	-1.505494	-1.964153	-0.359373	-0.360546	-0.337624	0.219789	0.000000	-0.714746	1.849353	0.111062	0.105761	0.243293	0.510158	0.359339	0.118456	1.056537	1.204941	0.381123	-0.012780	-0.262535	0.117818	-0.625531	-0.788719	-0.137174	-0.045235	-0.245901	1.476352	-0.232256	-1.248271	-0.105827	-0.153505	-0.411470	0.605619	0.022937	1.623210	0.859775	0.248070	0.936000	-0.617233	2.308052	-1.080041	-0.189132	-0.371474	-0.606549	0.833428	-1.565338	0.267028
XM_122547.1	-0.098951	-0.061243	-0.504110	-0.443577	0.414042	-0.605691	-1.025022	0.906639	-0.301243	0.749363	-0.122452	-0.240709	-0.480434	-0.354580	-0.456165	-0.549824	-0.982578	-0.128788	0.203194	0.757421	0.199450	0.590650	-0.788488	0.642580	0.262307	0.000000	0.235088	-0.907996	0.683235	-0.569795	0.463916	0.388948	0.593532	-0.026463	0.347300	-0.973955	0.793935	0.707917	-0.113336	-0.214653	-1.523979	0.109062	-0.361515	-1.519978	-0.378156	0.591643	-0.028370	0.229341	0.565916
XM_122548.1	-0.115658	1.392768	0.386283	-0.928644	-0.243455	-0.274321	-0.378369	0.202745	1.927270	-0.032118	1.195716	-0.428281	-0.095851	-0.668657	-0.454372	-0.579223	-0.337792	0.177852	0.157747	0.381908	0.379167	-0.175280	-0.147294	0.000000	1.888397	-0.345593	2.360700	-1.116748	1.331358	-0.567001	0.022700	-1.221788	0.669550	-0.075162	0.720876	-0.230156	1.397657	1.201184	0.164622	1.155867	-0.316159	1.014999	-0.340841	-0.406941	0.361576	-0.255741	-0.147769	-1.298830	0.109741
XM_122549.1	0.361271	-0.539804	-0.603433	-0.069426	0.055859	0.803589	-0.927565	0.426813	-0.309866	0.775130	0.139465	-1.427239	-1.523381	-0.982224	-0.991740	-1.048688	-0.701782	0.322911	0.677085	0.024142	-0.304573	-0.116006	-1.346182	-0.098767	-1.172464	0.000000	0.032429	0.868852	0.086369	0.396318	1.877090	1.295821	0.654930	-1.087979	-0.884775	-0.539022	0.737289	0.085487	-0.348441	0.369800	0.297135	-0.613356	0.775665	-0.977225	-1.314939	0.451114	0.194793	-0.229096	-1.460398
XM_122550.1	-0.294861	-0.632993	0.541881	1.127625	1.918731	1.339933	-0.466033	-0.212200	0.745310	0.425822	-0.202690	0.225323	0.016197	-0.005519	-0.246901	-0.061699	0.748772	-0.169851	0.174693	-0.278675	0.180772	-0.203562	-1.620563	0.477118	-0.054908	0.571116	0.263752	0.266334	0.000000	-0.494876	-0.552984	0.438289	-0.255819	-0.585083	-0.019880	0.179562	-0.186174	1.184355	0.276701	0.196799	-0.594644	-0.172710	0.212038	-0.228249	0.093416	-0.553270	0.356330	1.716178	-0.100138
XM_122551.1	1.047562	1.137498	-1.876621	-0.650891	-0.315017	1.072738	-1.175035	0.311329	0.047748	0.615071	-0.006737	-0.298979	-0.011921	-2.123271	-1.115239	0.015693	-0.255235	0.000000	-0.206226	-0.260163	1.384701	0.589908	1.357517	-0.537909	0.176014	0.746911	-0.051789	-0.588083	0.600161	-0.591380	0.226286	0.225509	-0.230681	-1.317018	-0.241239	0.422504	0.500999	0.882140	1.211359	-0.012792	0.776476	-0.969406	-0.353475	-0.018943	1.071380	0.500780	-0.308579	-1.857943	-0.103516
XM_122552.1	-0.433040	-1.168855	1.338022	0.429678	0.662872	0.498795	0.139556	0.926332	-0.889004	1.118299	-0.619444	-0.806229	-0.879112	0.352726	-0.041070	-0.354781	-0.856396	-0.253148	0.468639	1.869819	-0.282397	0.495970	0.362283	2.031535	-0.528657	-0.982342	0.630938	1.502087	0.000000	0.272314	0.513855	-0.194788	-1.074367	-1.210401	0.867626	0.687481	-0.446732	1.903119	-0.768231	-0.577540	-1.029388	0.541983	-0.177844	-0.307350	-0.863938	0.598243	0.372850	-0.616856	0.943737
XM_122553.1	-0.174902	-0.927170	0.909467	0.259950	-0.105548	0.622148	-0.395355	0.389169	-0.751037	-0.533491	2.291345	2.401686	1.388212	-0.269048	0.046117	1.534090	2.018981	-0.235206	0.137864	0.218561	0.189477	0.198249	-1.100073	-1.584061	-0.508236	-0.112502	-0.453666	-1.524288	-0.345454	1.434647	0.178068	-1.553814	0.585669	0.718553	1.627373	1.188241	0.345346	-1.103977	0.090426	0.000000	-0.596589	2.338394	-0.659563	-2.913547	-0.144636	-0.760882	3.675153	-0.467010	-0.995482
XM_122554.1	0.210456	0.213426	0.731859	-0.203242	-0.700727	-0.872968	0.579371	-0.874829	-0.759177	-0.404651	1.461083	0.168447	0.266691	-0.070106	0.245542	1.279452	0.345772	0.014537	0.041596	0.583515	-0.007773	-0.104760	-0.558343	0.351713	-0.401360	0.465800	0.121145	-0.210834	-0.499646	0.519199	-1.139522	-0.395216	-0.113896	0.193501	0.143528	-1.198417	0.688229	-0.703426	-0.181971	-0.498469	-0.793398	1.744957	-0.830207	0.493555	-0.469042	0.000000	1.351718	-0.967018	-0.133345
XM_122555.1	0.532948	0.194262	-1.065208	-0.534017	-0.831824	-0.352533	-1.788275	-0.893997	0.907730	-0.383712	1.185337	0.084651	0.246428	-0.725419	-0.790630	0.236351	0.231599	0.127144	0.000000	-0.212354	-0.021526	-0.730987	0.735260	-0.437396	0.380002	0.802961	1.057650	-0.660026	1.501145	-1.005174	-0.546574	-0.480147	-0.042422	-0.815812	1.175923	1.578574	0.436175	0.530242	-0.051313	0.401114	1.566954	1.335004	-0.578812	-0.156632	1.213336	-0.675129	0.126997	-0.766032	-0.324103
XM_122556.1	-0.075395	0.939080	-1.536354	-1.873343	0.712300	-1.153001	0.585657	0.317226	-0.825612	1.005428	0.915802	-0.976085	-0.276143	-1.008724	-0.782101	0.128368	-1.307273	1.047143	-0.550957	1.246835	2.565448	1.367447	-1.302539	0.333078	0.092298	-0.566698	-0.104841	-1.771225	-1.780979	0.324840	0.412764	0.000000	-0.270371	-1.122991	1.328757	-0.980610	0.852473	-0.909663	0.265327	-0.575005	-2.483741	0.866154	0.006331	-3.967741	-1.312030	1.330303	0.352798	-0.254624	-1.164005
XM_122557.1	0.204603	0.207964	0.060123	-0.361628	-0.523161	-0.205733	-0.968297	0.071730	0.879202	0.227641	0.060876	0.913425	0.263075	-0.575762	-0.869201	-0.235092	0.342942	0.043709	0.095733	0.134341	0.625088	-0.324284	-0.390826	-0.051302	0.377978	0.479896	1.144478	0.274084	0.096038	-1.036972	-0.178330	-0.791437	-0.254493	-0.415555	0.468778	0.178129	-0.086682	-0.200295	0.100246	-0.256049	0.377826	-0.027985	-1.238383	0.391499	-0.024738	-0.129113	0.000000	-1.030266	-0.099493
XM_122558.1	-0.510601	0.336106	0.821816	-0.418026	0.680712	3.092718	-1.287355	-0.214662	0.128742	0.794687	-0.425698	0.236455	0.057098	-0.807442	2.326418	0.028425	1.900180	0.179101	-1.372578	0.207462	-0.413744	-0.041046	0.252110	0.321463	-0.664195	0.153006	-0.160869	2.789788	0.684389	-1.246181	2.099533	1.163647	-0.017509	-0.313235	7.089485	2.637574	2.616146	-0.314053	-0.168036	-0.844267	1.149832	-0.227909	1.314005	-0.082698	1.133381	-0.476541	-0.051614	0.051044	-0.170748
XM_122559.1	0.128907	0.328865	0.077483	-0.828239	1.036417	-0.139588	-0.780716	1.307915	-0.248993	1.616111	-0.708346	-0.680646	0.235029	-1.411124	-0.936062	0.154133	-0.644925	0.225279	0.767063	-0.085762	2.104425	1.407380	-0.109485	-0.247253	-0.595982	-0.844496	0.047517	0.038070	0.000000	-0.468361	1.484832	0.269546	-0.664543	0.162040	-0.507870	-0.937990	-0.059350	-0.727503	1.420055	-0.211738	-0.799233	-0.496751	1.033893	0.139254	-0.060265	1.179890	-0.317660	1.181113	-0.525937
XM_122560.1	1.572638	-0.726080	1.190428	1.196168	-0.642493	0.435348	1.027312	0.675457	-0.249527	0.447541	-0.203035	-0.349203	-0.208354	0.000000	0.786799	2.047973	-0.102671	-0.013852	-1.194670	0.253071	-0.737961	-0.679806	-1.357002	0.542956	0.061693	3.744529	-0.637182	1.002496	-0.352994	0.951001	0.068531	1.281190	0.099382	2.187293	-0.549256	-1.429172	-0.256044	0.556248	-0.805574	-2.185151	0.201015	-0.952376	-1.163054	-0.885673	0.430166	0.834671	-0.137752	0.011947	-0.137558
XM_122561.1	0.072717	-0.140048	0.545573	1.495924	0.843981	0.716118	0.996344	-0.121278	-0.370168	2.081956	0.128161	-1.460377	-1.189977	-0.338256	-0.609944	-0.249723	-0.983951	0.212084	-0.674783	1.815687	-0.423613	0.120786	-0.443498	1.988243	0.526421	-0.247845	1.066376	1.948920	-0.808954	0.847319	0.768090	-2.664007	0.000000	0.182636	0.064995	-1.767224	-0.089564	-0.239311	-0.147933	0.438044	1.166153	-0.722263	-1.007363	1.957371	-0.983890	1.542768	0.344212	-0.874899	1.932161
XM_122562.1	-1.197086	-0.878105	-1.044537	3.727815	2.756407	2.158021	-0.848610	0.350048	-0.143650	1.341264	-0.933138	0.067936	0.051228	-1.283042	-1.197828	-0.614305	0.073719	-1.006056	0.391362	-1.687225	2.045508	-0.267428	0.638637	0.186906	-0.506653	2.473162	2.553105	-0.220849	1.035029	-1.873331	0.000000	0.503730	-0.487085	0.191491	0.192649	-0.832186	0.520703	0.603039	2.335555	-0.242384	0.295063	-1.440953	-0.604053	0.333750	0.067464	0.090722	-0.114206	1.162169	-0.621134
XM_122563.1	0.649518	0.204097	-0.924933	0.119379	0.076440	-1.057465	-0.835809	-0.351013	0.302929	0.278982	-0.159526	0.679075	0.692490	-0.297435	-0.516476	0.203516	0.209276	-0.035761	0.345688	0.172224	0.366833	-0.312928	0.220531	-0.196275	-0.373931	-0.187888	0.634077	-0.582148	0.000000	-0.657331	-0.027436	-0.540270	0.318558	-0.803780	0.418489	-0.140488	0.259690	-0.879373	0.154079	-0.430080	-0.262506	-0.554518	-0.821733	0.369487	-0.098757	-0.014188	-0.482572	0.478698	0.161698
XM_122564.1	0.359199	-0.289581	-0.653241	0.150539	0.807149	0.437274	-0.219073	-0.381923	0.313515	0.756263	-0.336361	0.284121	0.012430	-0.316587	2.253332	1.452418	1.346630	-0.093227	-0.704813	-0.060963	0.504859	0.000000	-0.754390	0.403451	-0.223711	0.914899	0.662665	1.080195	-0.159764	-0.752005	0.224674	0.148636	0.854256	-0.255618	8.530568	6.364411	3.931821	0.435714	0.344654	-0.918128	0.334486	-0.690065	-1.288621	-0.214215	-0.445924	-0.574032	-0.266812	-1.601145	0.396117
XM_122565.1	0.276006	0.536215	0.327656	0.590764	-0.452702	0.203315	-1.503519	0.531516	0.260527	-0.067732	-0.856620	0.007063	-0.277378	-0.177402	-0.359836	-0.600686	-0.817550	-0.455525	0.942508	0.177510	2.143009	-0.487820	7.398256	0.317708	-0.201323	0.968667	0.920457	1.201677	-0.542776	-1.490368	-0.588089	0.277151	0.234943	-0.592594	-0.788241	-0.404694	-0.468431	0.406381	1.010933	0.074940	0.776309	-0.918110	2.485331	0.537762	0.000000	-0.306274	-1.330222	-0.432794	0.181461
XM_122566.1	-1.584124	1.819070	1.802791	0.000000	-0.375479	0.837012	-1.883944	-2.107629	1.596223	-1.227952	-0.581887	2.028942	2.396315	-0.986505	0.627282	2.410168	1.791761	-0.753233	-0.217873	-0.936961	-0.418435	-1.445496	-1.229062	0.559519	1.787682	-0.156764	-0.110493	2.229819	-0.760655	0.876350	-1.599376	-0.210740	-1.975988	-0.294937	1.971246	1.995201	0.505745	3.853289	0.127915	-0.689704	1.100214	0.642400	-1.993051	-1.908971	4.014455	-1.527440	1.837487	-0.284174	-1.559461
XM_122567.1	0.601379	1.061207	-0.238023	-0.381641	-5.454591	-0.669081	-0.612964	-2.742487	0.814391	-2.413824	1.516776	0.172600	0.451805	-2.961284	-0.688313	0.592695	-0.996170	0.000000	1.475190	0.818834	-0.404154	-2.134120	-2.484474	0.510000	0.874616	0.496630	0.788739	0.688201	-0.552000	-0.065675	-2.348445	-2.662257	0.175983	-0.764698	0.280545	-0.191586	-0.741617	-0.995634	0.082280	2.276341	1.211767	1.448253	-2.287916	0.745796	0.758361	-2.526657	1.638364	-1.421394	-1.127251
XM_122568.1	1.204654	-1.200147	0.532974	1.295848	3.486022	-0.153818	-0.531107	3.593014	-0.026849	4.027977	-0.651823	0.617964	1.821973	-0.600187	-0.194699	1.302144	0.344418	-0.160828	2.714538	-0.956155	-0.260584	3.656021	-0.933164	-0.156346	0.816981	0.363147	0.000000	-0.525127	-0.663304	-0.451252	4.158903	1.708715	-0.453736	1.214530	-0.568929	2.220264	0.887136	-0.563585	0.154997	-0.350231	0.243753	-0.681175	3.905560	-0.981089	-1.434810	3.639249	1.251673	0.461956	-0.957569
XM_122569.1	0.137169	1.424239	-0.407365	-2.264492	1.444808	1.067758	-1.698568	1.781257	-1.009941	2.397050	0.000000	-1.056439	-0.487496	-0.626512	-0.447971	-0.186244	-1.255740	0.307709	1.193924	-0.024385	0.252432	2.684941	-1.705863	-1.023130	-0.271137	0.419650	1.002397	-0.226566	-1.106397	-0.712906	2.875978	1.637571	0.099522	-0.518388	-0.434864	-0.659562	0.154812	0.372035	0.376541	-0.095617	-1.025705	0.800085	1.570452	-0.333360	-1.125395	2.072469	0.211827	-0.994034	-0.711139
XM_122570.1	0.102979	-0.117257	0.375930	0.083324	-0.277120	-0.248782	-0.119836	0.627103	-0.462445	0.777457	-0.043219	-0.007222	-0.299071	0.218519	-0.114172	-0.264713	0.415954	0.202033	0.403128	0.623620	-0.210779	0.250690	-0.067836	0.964653	-0.402171	-0.139192	0.036821	0.333159	-0.576279	0.112507	0.607385	0.078855	-0.024685	0.210188	-0.005178	-0.184483	0.098593	0.675528	-0.595040	-0.527980	-0.611468	-0.004075	0.372583	-0.930261	-3.794900	0.263087	0.313885	-1.147392	0.000000
XM_122571.1	0.195596	0.173858	-0.063999	-1.697035	-1.277227	-0.053287	-1.184143	-0.122752	-0.590515	-0.445875	-0.098948	0.218905	0.409527	-1.569032	-0.608002	0.930214	0.722906	0.158934	0.110433	0.354715	0.217108	-0.031740	-0.859799	0.335335	-0.043405	0.294561	0.214829	0.048630	-0.465477	-0.212640	0.157947	-0.420738	0.706672	-0.706750	0.218768	0.102588	0.134547	-0.023830	0.000000	-0.056631	-0.093996	0.121301	-0.365563	-0.962419	-0.823677	-0.413895	0.777165	-1.978112	0.326368
XM_122572.1	2.163646	-0.121270	0.324522	-0.237595	2.828132	0.161362	1.804999	-1.031734	1.234821	-0.707679	0.122127	-0.510213	0.878039	-0.618307	-0.055923	0.917532	0.000000	-0.617261	0.177757	-0.193418	-0.593874	-0.793126	1.750391	-0.408749	1.434917	1.307579	1.342809	-0.474261	-0.803265	-0.948249	-0.496386	0.633939	0.240681	-0.387952	0.746971	0.891978	-0.585571	-0.675113	-0.238557	0.614018	0.292440	0.310006	0.613310	0.293397	0.195940	-1.077769	-0.319903	0.105610	-0.962088
XM_122573.1	0.130466	0.040882	-0.735442	-0.477036	-0.410516	-0.210288	-0.803031	-0.516605	0.898007	-0.250744	0.527708	0.142375	0.128169	-0.540764	-0.597569	0.458730	0.178813	0.424852	-0.026575	0.415938	-0.099651	-0.144940	-0.162787	0.182205	0.743990	0.940027	1.034218	0.114093	0.880431	-0.665948	-0.681008	-0.545152	-0.331180	-1.132542	0.934789	0.636869	0.034098	-0.403607	0.000000	1.049585	0.880694	0.188084	-0.784896	0.417791	0.478927	-0.241547	0.550875	-1.854900	-0.403438
XM_122574.1	-0.088802	0.000000	-0.993979	-0.245440	0.640985	0.054083	-0.566175	0.589754	-0.590639	0.303949	0.012970	-0.150269	0.281727	-0.434716	0.047968	0.616534	0.044221	0.012969	0.434512	-0.005999	-0.143366	0.489301	-0.087639	-0.690093	-0.375023	0.256722	0.306288	-0.514044	0.030489	-0.251466	0.328016	0.252611	0.098643	-0.558162	0.195636	0.282650	0.020739	-0.782027	0.475948	-0.428929	-0.711418	-0.022761	-0.169429	-1.347600	-0.575999	0.462054	-0.279684	1.686422	1.810097
XM_122575.1	0.160986	0.240452	0.052753	-0.221989	0.981563	-0.094815	-0.848452	-0.173335	0.020778	2.306465	-0.335874	-0.243866	0.114589	-1.072910	-0.608218	0.457392	-0.154331	0.432000	0.997000	-0.349098	0.928838	1.663466	0.084372	-0.584113	-0.179548	0.773066	0.336721	-0.299150	0.593992	-0.670983	1.852566	0.604472	-0.340351	-0.114442	-0.099340	-0.078112	0.710059	-0.339845	0.704996	-0.145530	-0.308849	-0.056327	1.067588	-0.158011	-0.117923	1.362749	-0.154282	-0.730224	-1.038005
XM_122576.1	2.601040	0.789988	0.000000	0.545241	0.679663	0.506889	0.868364	-1.184106	-0.546030	-0.761708	2.575809	-1.386086	-1.198862	-0.157076	0.577251	0.090454	-0.727696	2.400610	-0.585653	1.192226	1.353432	-1.251503	6.100134	1.175148	0.460200	5.712093	0.279788	-0.790293	-0.019985	0.070886	-0.413465	-2.430484	-0.032265	-0.866851	-0.004910	-1.500992	0.555336	-0.788092	-1.831428	-1.924086	4.269165	2.037518	1.490012	-1.164957	-0.268609	0.185625	-0.657233	5.415831	-1.112599
XM_122577.1	0.006608	0.234474	-1.331243	-1.617517	-1.211450	-1.246205	-1.967818	-0.589948	0.915594	-0.527888	0.569627	-0.674333	-0.118182	-1.079857	-0.408598	-0.359456	-0.162150	0.704143	1.512909	0.335892	0.359630	-1.207411	0.805363	-0.195078	0.106113	1.699692	0.543868	-0.362102	3.044293	-1.174927	-1.005073	-2.504615	0.878558	-0.087429	1.868387	2.708734	-0.291709	0.527925	0.611699	1.053139	0.000000	0.520536	-1.531831	-0.271401	0.510988	-1.199307	0.601796	1.033625	1.701544
XM_122578.1	-0.301504	-0.347131	0.420976	-0.429767	0.487598	-0.166116	-1.498086	-0.335328	0.556849	-0.071674	0.153336	1.523119	1.419470	0.535438	0.266369	1.159476	1.444426	-0.134134	0.362506	0.055033	-0.687915	-0.716400	1.598324	0.023268	-0.070191	0.143717	0.132946	0.164093	0.071478	-1.952327	-0.644674	-0.368116	-0.304532	-1.730344	0.000000	0.962424	-0.840625	-0.214906	-0.414791	0.550171	1.078033	-0.304493	0.027422	0.144427	0.907110	-0.922343	-0.756390	0.283930	0.153330
XM_122579.1	2.943787	1.642335	0.194123	-1.949263	0.090643	0.768888	-1.602464	-0.560190	-0.377396	0.053213	0.653074	-1.516418	-0.744822	-1.651715	-1.839357	-0.802981	-1.037085	-0.257342	-0.049590	-0.823848	0.243827	0.049320	2.744711	-1.052177	0.000000	1.227437	-0.576466	-1.032360	1.708213	-0.635236	-0.354096	-0.534067	1.930161	-2.310407	0.587157	0.506079	-0.562935	-0.625693	1.314884	1.364302	0.317095	1.162373	-0.334489	-2.220413	1.112860	-0.078972	0.883768	1.977992	-1.065095
XM_122580.1	0.366973	0.361401	-0.448039	-0.158211	0.672854	-0.154958	0.182006	-0.632402	-0.288702	0.097796	0.254469	-0.037536	-0.539394	0.833206	1.030373	0.022648	0.031005	1.353094	0.124746	0.085759	-0.319196	-0.467879	0.471740	0.331920	-0.625983	-0.216361	-0.307022	-0.648230	0.412032	0.770352	-0.308727	-0.238136	-0.823337	1.193676	-0.131265	0.166559	-0.157856	0.996159	-0.353963	-0.273956	-0.364376	0.647977	0.275400	-0.189166	-0.290550	0.264923	-0.188256	3.100680	0.150190
XM_122581.1	-0.269464	1.128318	-0.037067	-0.130163	-0.517786	1.435757	-0.998510	-0.827564	3.996329	-0.915364	0.838745	-0.349675	0.478894	-0.260285	-0.615689	-0.447887	-1.002101	-1.424966	-0.339716	-0.734163	1.397804	0.013170	1.107165	-0.264418	3.614122	0.122616	1.776583	0.771803	1.362770	-0.484340	0.000000	-2.916233	-0.450837	0.795833	2.698705	1.114810	1.053347	2.959895	3.040674	2.201015	4.714409	-0.085508	-1.644958	-2.111968	3.134251	-2.585493	-0.587186	-0.751071	-1.128543
XM_122582.1	0.194486	-0.174849	-0.142172	-0.324993	-0.551020	-0.699856	-0.348334	-0.485328	0.589441	-0.735695	0.232964	0.300203	0.069983	0.102251	0.367243	0.491541	0.562849	0.452247	0.306235	-0.135615	-0.081680	-0.242077	-0.240118	-0.026931	0.002220	0.540803	0.920411	-0.280480	0.128114	-0.132393	-0.437478	-1.106434	0.616508	-0.094098	0.198234	-0.104794	-0.130726	0.129967	0.012735	0.314351	0.175093	0.120948	-0.133654	0.438128	0.133941	-0.270597	-0.278965	0.000000	0.352516
XM_122584.1	0.434740	-0.169610	-0.088755	-0.256049	0.699035	-0.946753	0.239644	0.568044	-0.136398	0.436908	0.323193	0.425899	0.000000	-0.397520	-0.411702	0.406405	0.212648	0.143903	-0.047094	-0.035853	-0.200606	0.262864	-0.146365	-0.222851	0.009089	0.009561	-0.151664	-0.651993	0.926629	-0.329611	0.159238	-0.702523	0.551989	-0.033471	0.204820	-0.516100	-0.027395	-0.134508	0.946628	-0.535612	-1.240364	-0.728047	-0.045269	-0.194677	-0.380619	0.580775	0.015981	-0.612920	0.562911
XM_122585.1	0.745045	0.588200	-0.119452	-0.440700	-0.002010	-0.044325	0.259732	-0.834953	-0.518758	-0.157329	0.090774	-0.778823	-0.919531	0.405173	0.696242	-0.599827	-0.308103	0.116244	-0.086193	-0.839187	0.089569	0.000000	0.341524	-0.668123	-0.490052	0.752638	0.111349	-0.668294	0.202376	0.483404	0.065921	0.140537	-0.464941	0.197787	0.020978	-0.289536	0.503211	-0.189793	-0.220090	-0.083579	0.251847	-0.022766	0.221317	-0.245155	-0.083180	0.297157	-0.445926	0.877902	-0.432078
XM_122586.1	-0.151501	-0.384154	-0.919985	-0.879823	-0.779182	-0.351738	-1.676639	0.081064	0.770256	0.510066	0.455567	0.173762	0.398952	-0.720396	-0.773579	0.228092	-0.039631	0.509575	0.113004	0.101326	0.097923	0.054634	-0.129569	-0.007855	0.452295	0.657981	0.519436	-0.533773	0.225298	-1.040707	0.000000	-0.641518	-0.284703	-0.640497	0.534649	0.527870	0.090653	0.583836	-0.169987	0.117064	1.536875	-0.681049	-0.194695	-0.321347	1.107724	-0.417031	0.055877	-0.682735	-0.592212
XM_122587.1	-0.213365	-0.295378	0.955182	0.959149	-1.263835	-0.457057	-0.985510	-1.264016	0.483364	-0.935424	0.986193	1.073538	1.016694	0.435880	-0.080599	0.484980	0.830052	-0.546545	0.000000	1.379900	-0.226602	-1.503780	0.740845	1.112591	0.594549	-0.360116	-0.277247	0.168885	-0.207348	-1.058143	-1.737463	-1.744047	0.060946	-0.249127	0.108126	0.394012	0.024473	1.371334	0.341942	0.280111	0.845253	0.707834	-1.678329	-1.688912	0.306080	-1.879928	-0.267593	-0.294603	0.528879
XM_122588.1	0.000000	0.097389	-0.365050	-0.626891	-1.112532	-0.569933	-1.095672	-0.535838	0.149936	-0.010579	0.066413	0.648675	0.749250	-0.156246	0.206098	0.754940	0.670303	0.040162	-0.174911	0.282259	-0.272337	-0.879603	-0.222842	-0.242033	0.404501	0.184286	0.359508	-0.295184	1.181193	-1.159969	-0.926285	-1.217131	0.844998	-0.780054	1.180400	1.125748	0.164005	0.138436	-0.250853	-0.157413	0.402724	-0.087476	-1.353440	0.449680	0.330662	-0.495946	0.370424	1.636143	0.020647
XM_122589.1	-0.189230	-0.267183	-0.588968	0.587809	-0.102128	-0.151032	-1.110236	0.274183	-0.023012	0.683979	-0.105173	1.453104	1.147460	-0.416868	0.464828	1.018609	1.105197	0.681094	0.180247	0.441342	0.936085	-0.266660	-0.369237	0.452395	-0.003848	-1.023756	0.131581	0.131933	-0.079352	-0.663993	-0.026982	-0.253768	0.327170	-0.619282	0.285933	1.015945	-0.606144	-0.171470	0.084068	-0.652292	0.458719	-0.294948	-0.508572	0.876615	-0.314151	0.000000	0.113454	0.759027	0.427599
XM_122590.1	-0.056347	0.009744	-0.753581	1.316597	1.103979	0.899273	-0.338467	-0.312068	0.081768	0.409327	-0.629250	0.923752	-0.154719	0.305136	0.250764	-0.053776	1.058912	-0.282435	2.511677	-0.025840	-0.392045	0.000000	0.574548	0.576462	-0.007811	0.004254	-0.058178	1.019634	-0.043676	0.033614	-0.831484	2.051740	0.843631	0.281731	0.065468	2.011591	-0.333842	0.302602	-0.248048	-0.557295	-0.096068	-0.057689	-0.485830	0.338171	-0.753202	0.322575	-0.128059	0.899361	2.460866
XM_122591.1	-0.261269	0.484018	-0.175251	0.910350	-0.025793	-0.247931	0.000000	-1.026932	1.757842	-0.030495	1.897130	-0.695836	-0.766463	-1.207485	-0.624403	0.023773	-0.518196	0.269247	-0.719226	1.036439	0.517735	-0.097973	1.810708	1.292093	1.184088	0.936043	-0.291955	-0.292157	1.717140	-0.121529	-0.038677	-0.834872	-0.349078	-2.393488	0.702174	0.741519	-0.281847	0.920789	1.082393	0.111283	3.023577	1.291161	0.236192	-0.649495	1.606237	-0.314025	-0.101384	-2.071073	-0.579075
XM_122592.1	-0.722491	0.481951	-0.423694	-1.091178	-1.122838	1.169299	-1.323476	-1.183596	0.518835	-0.626351	1.929548	1.202765	0.365368	1.532059	0.026120	0.387025	0.899416	0.373034	-0.103867	-0.380856	-0.289536	-1.233161	-1.142746	-0.727530	0.000000	0.053438	-0.802176	-0.892411	0.336057	-0.612987	-1.480251	-1.823841	-0.256792	-1.378551	0.834568	0.772965	0.943079	0.249427	-0.643589	0.769225	0.312328	1.402161	-1.432622	-0.118654	1.923633	-1.154908	0.522620	-0.144728	-0.855928
XM_122593.1	0.604883	0.648750	-0.729789	-0.738144	1.234903	0.299578	-2.033773	-0.215229	0.000000	0.662926	-0.724846	-0.184956	0.489476	-1.389738	-0.813192	-0.279015	-0.625380	0.139643	1.078880	-0.184603	0.925830	0.453626	0.755164	-0.974049	0.159576	0.192952	0.416725	0.587635	-0.200087	-1.306080	-0.508869	0.037591	-0.069577	-0.557245	-0.317374	-0.301278	0.012284	1.207748	0.130849	0.086229	-0.411716	-0.602462	-0.372119	-0.118199	0.257501	0.328266	-0.475949	0.335771	-0.376251
XM_122594.1	-0.052292	0.106347	-0.062917	-1.074867	-0.521665	-0.379354	-1.368676	0.805706	-0.172082	0.373926	-0.510991	0.511242	0.288847	-0.871141	-0.659447	0.368726	0.352464	0.070953	-0.019184	0.532989	0.498355	-0.003763	-0.653825	0.237660	-0.180746	0.000000	-0.132639	-0.330145	0.113646	-0.638070	0.151549	-0.849499	0.034860	-0.693713	0.118130	0.502318	0.139254	0.595629	0.879787	-0.083619	-0.414465	-0.362798	0.295767	-0.480565	0.050633	-0.282600	0.266064	-0.556163	-0.298216
XM_122595.1	-0.203208	-0.790284	0.961935	-0.906187	0.431284	0.552917	-0.893970	-1.185025	0.181835	0.488869	3.180875	1.043592	1.516979	-0.606654	0.476366	1.181668	1.503232	-0.702745	0.964967	-1.133241	3.442068	0.000000	-1.736182	-0.198305	-0.297438	-0.646300	-0.737490	0.594940	1.258199	-0.906409	-0.925234	1.633161	-0.668030	0.825365	1.401252	1.535225	-0.168617	2.134673	0.614265	2.012651	-0.944468	2.199976	-0.487391	-0.152340	-0.100786	-0.613912	-0.078112	0.370890	0.324804
XM_122596.1	-0.794930	-0.805236	-1.783807	0.019892	1.375634	0.176244	-2.250011	-0.779852	0.000000	2.041018	0.055045	2.590821	3.321200	-1.385933	2.619747	2.796525	2.445158	-0.821836	-0.421955	0.678841	-1.475689	1.496581	-0.532840	4.582637	0.464626	-0.833670	-1.341296	-0.899133	-1.486825	1.279615	1.223975	1.741834	-1.696322	-0.754483	0.923975	2.044451	-1.988623	-0.196685	-1.220137	-0.149119	-1.521014	1.488632	1.221724	-1.094128	0.131080	1.265191	2.643798	-0.780978	-2.255723
XM_122597.1	0.434201	1.038014	0.221901	-1.385905	-2.201917	0.860744	-2.056086	-2.342236	1.211753	-1.495784	-0.182427	0.769920	-0.054660	-0.610595	-1.525253	0.010698	0.454388	-0.979168	-0.163520	0.616698	1.404064	-2.336485	0.518943	-0.427570	0.753678	0.517543	0.619867	0.531202	0.588659	-0.947980	-1.635225	-1.688227	1.465499	-0.223919	1.349094	0.711380	-0.328642	0.192766	-1.457901	-0.579952	1.671282	0.000000	-2.056104	-0.402599	1.545493	-2.504957	1.237154	-1.511937	0.039609
XM_122598.1	0.190608	-0.126363	0.231722	-0.120593	0.043115	-0.383852	-0.082410	-1.233988	-0.282151	0.000000	0.583642	2.132747	1.556777	0.952398	0.902333	2.116404	2.318261	-0.040325	-0.048130	-1.225107	0.061419	0.121006	-0.537389	-0.088880	0.450141	-1.302530	-0.610746	0.162506	0.395888	-0.231958	-0.494136	0.001170	0.160182	-1.132124	0.643645	1.141864	-0.221110	-0.501489	-0.092869	-0.064653	-0.562374	0.440568	-0.431381	-0.126102	-0.890591	0.219204	0.573407	-1.602228	0.174574
XM_122599.1	0.900395	-0.303818	-0.579851	0.476746	0.282890	1.372069	-0.666106	-0.199195	0.955384	0.085454	1.223846	1.214839	0.991243	-0.390391	-0.185577	0.854127	0.778074	-0.174313	0.233265	0.039909	1.421528	-0.753193	0.602408	-0.374388	0.899771	-0.140880	0.091193	-0.011172	0.000000	-0.289308	-0.161276	-1.019373	-0.172118	-0.062500	-0.171761	1.012337	-0.618335	-0.031170	0.168684	1.120588	0.840469	-0.043202	-1.427888	0.212499	0.277359	-0.640750	-0.112503	0.222815	-0.810916
XM_122600.1	-0.161268	0.206714	-0.037054	-0.306861	0.076013	-0.818608	-0.547043	-1.090182	1.138728	0.000000	0.498665	1.278642	1.093037	0.469697	0.478251	0.849796	0.924501	-0.424128	0.296837	0.616870	-0.135157	-0.599110	0.183297	-0.094938	0.648418	-1.209628	0.892877	-0.087601	0.707695	-0.681609	-0.811878	-0.375688	-0.223715	-1.543157	0.959726	0.806608	0.118778	-0.250893	0.327067	0.822755	0.536314	0.467704	-0.149623	-0.438213	0.652351	-0.294732	-0.085935	-0.148955	0.017659
XM_122602.1	-0.249854	-0.056698	0.247855	-1.303023	2.141133	0.273530	0.883919	-0.067093	0.035228	2.975710	-0.379639	-0.873584	-0.848642	0.351146	0.526806	-0.748106	-1.604475	-0.271571	0.951978	-0.546303	-0.282302	2.045912	-0.402118	-0.519069	-0.074634	-0.377248	0.638050	0.024426	-0.174091	0.753618	2.531625	1.782130	-0.806521	0.195462	-0.516838	-1.311666	0.194876	-1.492383	-0.185201	-0.075712	0.708211	0.264327	1.965787	0.505824	0.000000	2.211103	0.065141	-0.016692	-0.963598
XM_122603.1	-0.464578	0.029505	0.103327	0.353042	0.002695	-0.182871	-0.686827	-1.877674	0.282656	-0.284511	0.458230	1.324163	0.616987	0.718921	0.282236	0.576857	1.385214	-0.332480	-0.073135	0.854513	-0.228754	-1.379409	0.693305	0.420215	0.307019	-0.242846	-1.004242	0.063066	0.100510	-0.730774	-1.241756	-1.553529	-0.639252	0.086311	0.177179	1.056839	-0.117568	0.189431	-0.064711	0.423566	0.196635	0.472182	-1.545160	-0.072566	-0.191571	-0.951110	-0.330314	-0.553232	-0.461793
XM_122604.1	0.675518	0.681021	0.008454	-0.170315	-0.189866	0.000000	-0.665845	-0.171695	0.595844	-0.201641	0.641277	0.830051	0.846449	0.041981	0.075266	0.922082	0.619647	-0.022575	-0.418607	0.630267	-0.071977	-0.409342	0.340586	0.236973	0.771022	0.627955	0.632890	0.040102	0.694814	-0.666280	-0.604201	-0.401861	-0.017214	-0.783338	1.380646	0.304767	0.083101	-0.347676	-0.034186	-0.048861	0.192875	0.391833	-0.803093	0.313764	-0.470417	-0.454007	0.514094	-0.419827	-0.020932
XM_122605.1	0.189742	0.281879	-0.854481	-0.594693	0.111410	-0.193092	-1.110811	-0.414109	0.885291	0.419686	0.080974	0.172184	0.125377	0.031334	-0.008842	0.554135	0.492728	-0.089694	-0.260837	0.215400	-0.102930	0.246745	0.457477	-0.047708	0.867620	0.408448	-0.121818	-0.238498	0.358386	-1.110489	-0.635375	-0.867350	-0.249735	-1.081240	0.655947	0.910259	0.108696	-0.406535	0.136577	-0.234528	0.274247	0.000000	-0.355982	-1.042702	0.040394	0.350919	-0.449959	0.398889	-0.438696
XM_122606.1	0.609840	0.000474	-0.907226	0.213287	-0.975995	-0.612830	-0.616117	-2.023108	0.410394	-1.239661	0.000000	0.609211	0.710997	-0.191908	0.499810	1.422976	0.744735	0.484396	-0.890325	0.849399	-1.209757	-1.534400	0.303731	0.322639	1.239557	0.270806	0.135681	0.177058	1.262840	-0.829976	-1.856708	-1.767757	-0.079975	0.440959	1.116613	1.463614	1.350089	0.490675	0.067212	-0.506888	0.374263	-0.203496	-2.107906	-0.186551	-0.061397	-1.135059	0.103605	-0.842639	-0.077311
XM_122607.1	0.000000	-0.105327	-1.528108	-0.643766	-0.209444	-1.293041	-1.322890	-0.710180	0.848068	0.183167	0.344079	0.163303	1.052806	-0.851002	-0.306252	0.218573	-0.353424	0.065359	0.371497	-0.311701	0.189316	-0.350230	-0.606846	-0.417883	0.580617	0.121597	0.181397	-0.531878	0.618463	-1.194358	-0.063848	-0.302259	0.064310	-1.081804	0.379060	-0.145503	0.251160	0.326991	0.416457	-0.059767	0.876807	0.061278	-0.844959	0.300716	0.544877	0.091737	-0.090086	-0.157471	-0.128752
XM_122608.1	1.321734	-0.130233	-0.657162	-1.482098	-0.516032	-0.139501	-1.162063	0.315593	-0.243818	0.214080	0.017343	-0.499611	-0.185889	-0.223449	-0.382461	0.159599	0.045619	0.319086	0.169024	0.243359	0.919812	0.640147	-0.347462	0.075090	0.321534	1.669378	0.644958	0.051715	-0.164655	-0.331280	0.795910	-0.308612	-0.530683	-1.181878	0.038871	0.655331	0.000000	-0.313607	0.992399	-0.361876	-0.029878	0.109385	0.692847	-1.070666	-0.017869	0.053929	0.403503	-1.198630	-0.575897
XM_122609.1	2.786200	-0.710739	2.132652	-0.340138	0.289566	0.119238	-0.010817	0.718832	-0.007300	1.414133	-0.729124	0.732152	0.825699	-0.203306	0.707965	2.818647	1.549540	0.505064	0.381114	0.682908	-0.029266	0.127928	5.588713	0.629709	-0.363335	5.442555	-0.500608	-0.757975	-0.464845	-0.685988	-0.093903	-0.999961	0.415509	-0.481296	2.806501	2.558444	-0.111248	0.366183	-1.174329	-0.939425	0.901764	-0.491875	-0.593108	-0.753517	0.000000	-0.407373	0.248563	-0.786377	0.762713
XM_122610.1	0.514682	0.013789	0.969457	-1.267683	-0.987365	-0.859475	-0.903290	0.645405	-0.122795	0.630260	0.124837	-0.313284	-0.013774	-0.486577	-0.374523	-0.380832	-0.235573	0.478011	0.423827	-0.045954	0.831126	0.470276	-1.158122	0.299615	-0.295410	0.080454	-0.030221	-0.135865	0.085661	-0.308377	0.336928	-0.464889	0.323439	-1.335104	0.286386	0.000000	0.243709	0.011074	0.396132	0.079128	-1.230263	0.472537	-0.240304	-0.966572	-0.779035	-0.319877	0.235138	-0.211679	-0.711062
XM_122611.1	3.863025	-0.511839	-0.166539	0.301549	0.437727	-1.460292	1.551885	-0.363439	-0.108362	0.315583	0.801510	0.045253	-0.750930	0.023259	1.768594	2.104474	-0.533811	1.356604	0.163774	0.509959	1.231075	-0.321299	1.346272	-0.573532	-0.119445	5.372495	0.057879	-0.281844	0.619673	1.265454	-1.754765	0.680083	2.844415	-0.135148	1.837720	0.280702	-0.061377	-0.488985	-0.352415	-0.738964	0.513340	-0.516705	1.260321	-1.087586	1.289587	-0.124366	-0.424878	4.566237	0.000000
XM_122612.1	0.907023	-0.104470	-1.528993	-0.616786	-0.128110	0.036471	-0.576704	-0.270091	0.450257	-0.349631	0.225111	0.149254	0.023444	-0.920788	-1.006998	0.373253	0.000000	0.600993	0.088910	0.113137	-0.200669	-0.331528	-0.742862	-0.327013	0.254009	-0.017136	0.820411	0.252268	0.347914	-0.256937	-0.410537	-0.120082	-0.343113	-0.294103	0.888885	-0.327057	0.807521	-0.646485	0.883962	0.196593	-0.218112	0.141193	-1.725987	0.404890	0.471234	-0.173284	0.123394	0.109056	-0.133430
XM_122613.1	0.931262	0.762932	-1.355424	-1.317074	-0.964493	0.609806	-1.180953	-1.538598	1.823265	-0.059174	0.713790	0.000000	-0.150015	-0.623694	-0.390404	-0.412779	-1.100657	1.479669	0.072835	-1.221981	0.000252	0.107738	1.247685	-1.738770	1.594365	-1.867677	1.453387	-0.079021	-0.136186	-0.759393	-0.446926	-1.306812	0.431866	0.334284	-0.240211	-0.454772	0.608278	1.566962	-0.519377	1.115608	-0.260880	0.527692	0.158685	-2.406615	1.258395	-0.205735	0.255875	-1.544699	-1.886800
XM_122614.1	-0.018756	-0.299700	-0.504821	-0.549657	-0.799227	-0.784369	-0.890371	-0.164494	0.159033	0.102946	0.000000	1.143655	1.104667	0.857434	0.385181	1.459490	1.555945	0.288726	0.144760	0.651320	-0.207533	-0.530493	-0.492168	0.843298	0.235018	-0.378904	-0.234006	-0.139270	0.544835	-0.523731	-0.134690	-0.727828	0.399430	-0.990932	0.854247	1.233228	-0.301173	0.049860	0.001832	-0.039778	0.138335	0.255330	-0.540988	-0.477769	0.049011	-0.432203	-0.038572	-0.257789	0.137772
XM_122615.1	0.343365	-0.011571	0.665477	-0.787831	-0.543877	-0.843816	0.232244	-0.638694	-0.486594	-0.104097	0.436404	-0.065557	-0.187106	-0.429081	-0.287799	0.277376	-0.682027	0.213556	-0.220625	-0.705786	0.210154	0.612307	-0.201286	0.256959	-0.059516	0.385187	0.321619	-0.302600	-0.221642	0.515542	-0.182882	-1.150938	0.516720	0.137411	0.525674	-0.500276	0.450835	0.000000	0.113616	-0.376508	-0.208729	-0.024535	0.397573	-0.512009	-0.552089	0.552953	0.485707	-0.672502	0.179331
XM_122616.1	-0.980126	0.664052	1.431342	0.746713	1.607867	-0.559182	0.611998	-0.258195	3.018716	-0.545194	-0.933133	-0.809247	0.790972	-1.246430	-1.417247	-0.470943	1.468896	-1.220239	0.267533	1.637394	-0.165543	1.021470	0.397479	2.124639	2.284155	1.436824	1.695466	0.279099	0.381981	0.253527	1.951748	-0.298122	-0.564320	-0.659807	0.784530	-0.100106	0.000000	1.466909	-0.448237	-1.296079	3.264629	-1.426274	-0.492230	0.914218	1.145423	-1.534419	-1.195385	-2.354089	0.346973
XM_122617.1	-0.554546	0.192030	1.343476	0.526988	-0.073774	0.071949	1.252433	-0.016630	-0.361670	-0.068775	0.041004	0.548710	-0.099661	-0.723395	-0.212306	0.339819	0.236121	-0.445713	-0.464301	2.327610	0.411081	0.110334	-0.317811	2.619225	-0.196095	0.092529	0.839204	-1.074975	-0.702075	1.225741	-2.275533	0.321969	-0.409182	-0.345660	0.000000	0.641531	-0.254240	0.612743	0.327607	-0.086833	-1.114038	0.063326	1.701930	1.237667	0.202447	-0.575432	1.245764	-0.690040	-0.453706
XM_122618.1	2.184131	0.659737	0.213660	-1.666493	-1.590017	-0.545082	-1.318040	-0.470861	0.687911	-1.103657	-0.172977	1.866869	1.547682	-0.269050	-0.036658	1.390445	1.748807	0.082599	0.557456	0.000000	0.486194	-0.424689	-1.587091	0.510848	0.354568	-0.182079	1.016443	0.171579	-0.005574	0.915501	-0.021857	-1.203683	0.907890	-1.020861	2.384888	1.840431	-0.669678	-0.496760	-0.372999	0.690153	-0.660130	0.288043	-0.545801	0.079999	-0.059257	-0.813359	1.449575	-2.508433	-0.312556
XM_122619.1	0.273535	-0.463480	0.502131	0.976833	-0.708742	-0.468983	0.128720	-0.730340	0.966445	-0.397308	0.099151	2.313857	1.758008	1.173665	1.229676	1.776928	2.376368	-0.073157	0.202909	0.942573	-0.483565	-0.676373	2.255520	1.312691	0.566017	1.954866	-0.399786	-0.149783	-0.337306	-0.012631	-0.685985	-2.260727	0.000000	-0.961114	0.817040	1.460619	-0.403965	-0.501411	-0.294580	0.091089	2.604387	-0.039221	-0.834609	1.272734	0.364517	-0.483391	0.751823	-0.945579	0.881848
XM_122620.1	0.000000	-0.202028	-1.122489	-0.379778	-0.587024	-0.582729	-0.645804	-0.371239	1.362201	-0.124825	0.038567	0.205420	0.148933	-0.117695	-0.351753	-0.044218	-0.382767	0.239191	0.220757	0.453893	0.240896	-0.975880	-0.269507	0.371984	0.797155	0.516855	0.318411	-0.331244	0.315506	-0.547641	-0.779094	0.080983	-0.157944	-0.213905	0.656492	0.532960	0.416710	0.833931	0.037146	0.292947	1.058955	-0.328767	-0.861911	0.271850	0.536763	-0.661229	-0.310893	0.898919	-0.146512
XM_122621.1	-0.393690	-0.146379	0.275054	-0.117266	-0.574943	-0.432085	-0.931142	-0.884021	0.977194	-1.057011	0.330060	1.105828	1.316480	-0.229023	0.573141	1.489539	1.158952	0.878548	0.404577	0.250668	-0.118898	-0.702402	0.070630	-0.345540	1.137229	-0.463426	0.000000	0.707187	0.789867	-1.144357	-1.237551	-1.002779	-0.010118	-0.105896	-0.335305	0.691739	-0.282777	-1.649319	0.302716	0.749282	0.384123	0.513020	-1.241658	0.544641	0.557363	-0.538471	-0.100352	-0.051585	0.032474
XM_122622.1	0.692182	1.034572	-0.426314	1.312047	2.631459	-0.579406	-2.253594	2.532097	-0.763625	3.169746	-0.474528	1.824716	1.457847	-2.084239	-0.366392	1.186932	1.351885	0.491099	1.226296	0.529655	-1.114574	3.530995	0.108934	-1.529768	0.720910	-2.209151	-1.682985	-1.346241	-1.776735	-0.230416	2.792999	1.394761	1.605909	-0.531024	-0.162519	-0.045901	0.318316	-2.410010	-0.903046	-0.531845	0.000000	1.297386	2.844768	-3.647411	-1.020202	2.663333	0.542083	-0.776198	-0.897600
XM_122623.1	0.339058	0.729764	-1.704555	-1.293620	0.601758	0.015610	1.097913	0.525770	0.313078	0.529637	0.664152	3.782981	3.327879	-0.868548	1.132492	3.339901	3.590113	-0.937046	0.523737	3.290319	-0.357638	0.076857	-0.568678	-0.823282	-0.759760	-0.527297	-0.040175	-1.421773	-1.214105	-0.502179	-0.170810	0.265110	-1.669492	-1.612607	0.083891	0.000000	-1.300018	-1.659157	-0.168887	0.359024	-0.279330	0.232970	-0.600985	-1.479595	-1.109165	0.437003	0.510335	-1.186813	-1.589882
XM_122624.1	-0.238317	0.273676	-0.420751	-0.954336	0.446185	0.392808	-0.871363	-0.063170	0.469798	0.777060	-0.119587	0.985342	0.673126	0.277747	-0.640415	-0.041852	1.126697	-0.903698	0.559135	0.000000	-0.308652	0.053200	1.224532	-0.120937	0.177259	-0.571149	-1.369009	-0.652455	-0.218245	-0.527917	-0.187052	-0.301831	-0.432798	-2.782447	0.164845	0.376084	-1.012197	0.152752	1.676821	0.916899	0.263675	0.052779	0.273518	-1.660865	-0.190577	0.042859	-1.087583	-1.602733	-0.011178
XM_122625.1	-0.252743	0.312345	-1.079504	-0.777149	0.533543	-0.024418	-0.936369	-0.321990	0.369805	0.722232	0.034825	0.622189	0.590260	0.197553	-0.755700	0.064882	0.922682	-0.781801	0.311556	-0.115667	-0.227092	0.223038	0.482289	0.127268	0.533336	-0.631016	-1.323006	-0.572851	-0.458353	-0.571335	-0.331147	-0.570531	-0.578505	-2.076946	0.195347	0.645082	-0.995884	0.302271	1.601141	0.800037	0.000000	0.137410	-0.431862	-1.446794	-0.526675	0.399236	-0.834199	-2.069489	-0.037704
XM_122626.1	0.218304	0.308972	-1.085473	-0.016520	-1.045935	0.139594	-0.785636	-0.423310	0.000000	-0.339580	0.062271	-0.086838	-0.107721	-0.029185	-0.349538	0.619757	0.197416	0.391474	-0.700583	0.303171	0.160012	0.233502	-0.307237	-0.012245	0.489487	0.126569	0.640594	-0.414864	0.324516	-0.562963	-0.643445	-1.086587	-0.529911	-0.081098	0.883915	0.157345	0.506988	0.039037	0.088017	-0.667462	0.609158	0.258795	-0.451582	-0.051941	-0.208283	-0.162090	-0.053551	-0.317231	-0.364798
XM_122627.1	-0.214211	1.019340	-0.070242	0.057190	0.177452	-0.343610	-0.025451	0.000000	-0.125995	-0.096015	-0.006793	0.115165	-0.095414	-0.282239	-0.501664	0.028795	0.077351	0.327631	0.001854	0.509113	0.553482	-0.002269	0.234461	0.213669	-0.346142	0.556638	1.020064	-0.088440	0.977301	-0.209041	-0.746034	-1.116924	0.647648	-0.275023	0.721079	0.301725	0.363753	-0.553354	0.275567	0.189004	0.245226	-0.218943	-0.419821	0.217912	0.094630	-0.605782	-0.052078	-0.642734	-0.583923
XM_122628.1	0.239241	0.089092	-0.081609	-0.766439	-1.262358	1.017892	-0.890405	-0.444951	0.992223	0.022916	-0.208683	0.761164	0.623341	-0.952303	-0.271920	0.717207	0.821348	-0.157803	-0.102615	0.463328	-0.022618	-0.635358	0.191806	-0.197545	0.518816	0.353604	-0.112406	-0.077265	1.066618	-0.648152	-0.412690	-1.385374	0.061915	-0.845820	0.662865	0.548135	0.147057	0.000000	0.138659	-0.512043	1.148569	-0.945285	-0.840199	-0.014343	0.484758	-0.837174	0.213017	-0.094979	0.251512
XM_122629.1	0.298874	0.222442	-0.669477	-0.854006	-0.429439	-0.471353	-1.296988	0.114559	0.086732	0.125046	-0.265770	0.644596	0.051420	-0.062366	-0.358922	0.409391	0.340998	0.136994	0.181533	0.000000	-0.099065	0.237632	-0.488639	-0.227636	0.063862	0.514847	-0.029670	-0.371817	0.198359	-0.516932	0.251965	-0.938762	-0.212861	-1.054338	-0.057392	0.233268	-0.025217	-0.341644	0.288545	-0.368787	0.061650	-0.211784	0.284246	-1.066411	0.261574	0.015608	0.230320	-1.945802	-0.585418
XM_122630.1	0.051439	-0.016867	-0.095988	0.343000	0.046953	0.078453	-0.426813	-0.001818	0.128928	0.166521	-0.132031	0.037625	0.420153	-0.008834	0.325021	0.264953	0.309571	0.000000	-0.369503	0.776716	0.004035	-0.379981	1.245561	0.543806	0.587514	0.378987	0.698858	0.092731	0.399061	-0.673178	-0.432559	-0.578016	-0.329190	-0.333465	0.405231	1.020003	0.506314	0.955519	-0.447945	-0.215472	1.038256	-0.022755	-0.997968	-0.121952	-0.948009	-0.275066	0.406856	-0.716718	-0.362340
XM_122631.1	0.324065	0.181679	-0.782762	-0.892345	-0.628610	-0.983986	0.078579	-0.746208	-0.503892	-0.395316	-0.818765	1.338517	1.819658	-0.319404	0.757581	1.563085	1.278376	-0.108780	2.184346	-0.561978	0.219601	0.097541	-0.641950	-0.565155	0.218189	0.189729	-0.468612	-0.862291	-0.742476	0.402552	0.099716	-0.570236	-0.146062	0.252984	-0.538092	-0.713321	0.549053	-0.788278	-0.112458	-0.141568	-0.701391	0.554285	0.000000	-0.387375	0.660927	0.554394	1.405809	-1.222524	0.270578
XM_122632.1	-0.512442	0.970254	-1.254015	-2.996237	0.048131	0.002320	-1.530569	-2.158180	-0.948320	0.243144	1.529789	-0.691262	0.745496	-2.066925	1.163290	1.066460	0.000000	0.004888	0.196959	0.295426	2.241809	-0.782702	0.670504	-0.436668	-0.907970	-1.668352	-1.069818	0.075995	-0.887694	1.027223	-1.530506	0.842473	-0.923079	1.607298	-1.628030	1.261641	-1.346431	-0.831032	3.559344	1.174511	-1.024564	1.235023	1.349770	-0.055756	-2.264625	-0.741372	-0.600618	-1.643136	-0.361551
XM_122633.1	-0.211320	0.123409	-0.091163	0.060088	-0.122537	-0.934067	-1.186363	-1.022204	0.579392	-0.419873	0.432943	0.587224	0.693750	0.962679	0.875023	0.590940	0.404511	-0.112765	-0.216310	0.935896	0.426588	-0.788824	-0.295030	0.133050	1.126649	0.401708	0.640292	0.000000	0.072080	-1.008757	-1.092224	-1.513681	-0.463491	-0.151233	0.063619	0.381947	0.087018	-1.000948	0.761429	0.804835	-0.037345	0.369454	-1.538977	0.361673	-0.253213	-0.425040	-0.118446	-0.187625	0.027619
XM_122634.1	0.082828	-0.162937	0.164950	-0.096724	0.028652	-0.589822	-0.853589	-1.320555	0.975902	-0.105456	0.848624	0.828321	1.186767	1.111316	0.721522	0.749525	1.093912	-0.301460	0.167935	-0.063514	-0.540095	-0.238097	0.317298	0.003125	0.777416	0.100250	0.102386	0.109644	-0.072529	-0.994771	-0.712436	-0.930639	-0.023414	0.033807	0.292042	0.903840	0.000000	-0.396018	-0.404626	0.626546	0.212982	0.347135	-0.734704	0.021752	-0.081148	-0.190430	0.033295	-1.198692	-0.152459
XM_122635.1	0.161886	0.000000	-0.531880	-0.209448	-0.813208	0.115434	-1.110190	0.125637	0.474248	-0.558297	-0.063719	0.343905	0.521054	0.085120	-0.781026	0.198850	0.061000	0.006218	-0.127117	0.370065	0.152369	-0.754449	-0.354083	0.027875	0.205513	-0.113622	0.058402	0.014222	0.403313	-0.952908	-1.017543	-1.276640	-0.392939	-0.780351	0.379297	0.178534	-0.205264	0.062385	0.287438	0.149547	0.300511	-0.297622	-1.169722	0.429900	0.027913	-0.745886	-0.033193	0.667810	-0.196670
XM_122636.1	0.333438	0.225803	1.338013	3.077403	-0.781613	-0.919201	2.150084	-1.299017	0.919189	-0.630529	0.170954	-1.048766	-0.545485	-0.459040	-0.109175	-0.199549	-1.641782	0.148234	-0.161845	3.358360	0.073607	-0.874540	-0.127518	3.475379	1.062017	0.180947	1.894837	1.198972	0.076078	1.357111	-1.192676	-0.773596	0.183630	0.175949	0.842447	1.171606	-0.205821	0.566233	-0.145486	1.185693	-0.167053	0.044179	-0.520169	1.873155	-2.402964	-0.801954	0.075113	-1.178201	-0.041692
XM_122637.1	-0.256063	0.573134	0.168592	-1.219665	2.022097	-2.465018	-0.396171	3.337568	-1.065333	3.149789	0.369527	-0.130597	-0.187777	-0.333115	-0.260748	-0.427779	-0.904709	-1.052102	2.444858	-0.900206	0.266660	2.950722	-0.162869	0.143636	0.194437	-0.679553	-0.394714	1.131027	0.706528	-0.527844	2.539559	1.036204	0.113247	1.300666	-0.584632	-2.067593	0.207979	-1.541475	-0.043755	0.166467	-0.498229	1.146504	2.147871	-1.540927	-0.052066	2.272478	0.168008	-0.311704	0.000000
XM_122638.1	-0.664293	-0.455411	-1.257158	0.871721	-0.481888	-0.430562	-0.000707	-0.500812	-1.304357	-0.291850	0.000000	1.005612	0.158009	0.711641	-0.727019	-0.002600	1.224854	2.423380	0.989450	1.501232	-0.928943	0.079227	-0.091348	1.309940	-1.636145	-1.637496	2.137108	0.492708	-0.950380	-0.209538	-0.135118	-1.503736	1.409489	-1.096713	0.597606	2.324339	1.240883	1.086671	-0.335077	1.635652	-0.666111	0.813550	0.208053	0.235046	-0.476810	-0.259054	0.308765	-0.529072	0.031045
XM_122639.1	-0.874645	-1.200004	-1.512022	-1.663123	-0.580508	-1.198038	-0.407502	-0.035939	1.824257	-1.101857	0.563187	-0.521847	-0.264042	0.389960	0.543914	-0.349073	-0.311333	0.998822	-0.118566	-1.324390	-2.212804	0.551305	0.547972	-1.425755	1.906226	0.972581	1.459163	-0.321670	1.630089	-0.290722	0.714649	-0.603397	0.349636	0.000000	0.613545	0.434478	1.510886	0.435209	-2.473742	0.075227	3.006641	0.791359	0.055239	-1.373427	1.402431	-0.212255	-0.212616	-0.951365	-0.033079
XM_122640.1	1.460924	0.232668	0.103107	-0.738760	-0.780422	-0.339923	-0.269496	-0.917829	-0.084903	-0.364137	-0.350482	0.602828	0.607693	-1.672286	-0.876042	0.603467	0.263865	0.392254	-0.362827	0.544204	2.695633	-0.424753	1.526198	0.073004	-0.044459	0.630769	-0.375884	0.559571	-0.139770	0.029967	-0.216776	-1.202443	0.225945	-0.092329	-0.447700	-0.221558	0.695264	0.442249	0.713371	-0.837798	0.926116	0.000000	-0.248687	-0.178076	1.105903	-0.678160	0.159318	-0.366126	-0.054803
XM_122641.1	-0.478579	-0.866739	1.087546	0.676099	-0.289904	0.831394	-1.473547	0.542548	5.687707	-0.977015	-1.108973	0.488281	0.530745	-0.599040	-0.650722	-0.406923	0.076464	0.492956	1.494546	-0.008908	-0.343333	1.851830	-0.413786	0.498675	5.222334	0.346406	0.000000	0.531449	-1.110397	-0.390719	0.230057	0.526019	1.329449	0.050111	-0.254150	0.408464	0.368913	0.806075	-0.110991	-0.473576	4.130542	-1.312582	-1.533677	1.062198	-0.179977	-0.737685	-0.995926	-0.456417	-0.475810
XM_122642.1	0.331811	0.852120	2.077659	0.936297	-1.890249	1.541551	0.711706	-0.569497	-0.307326	-0.212907	0.583713	0.736125	-0.775200	-1.033637	-0.655756	-0.005714	-0.301245	-0.060228	-1.998408	2.389575	-0.012358	0.105540	0.290885	2.293152	0.635695	0.302157	1.283256	3.185567	0.644774	0.301789	-0.185131	-1.322327	-0.587959	-0.041889	0.141492	-1.017129	0.300690	0.414818	-0.551365	0.318873	-0.109973	1.293546	1.781486	2.824924	-0.143886	-1.810956	0.000000	1.541805	-0.321972
XM_122643.1	-0.120227	-0.206138	-0.289898	0.000000	-0.064452	-0.958290	-0.563585	0.105232	-0.199630	0.931264	-0.323359	0.621957	0.795700	0.292536	0.671620	0.769207	0.728755	0.026029	0.237971	0.136617	-0.029327	0.620215	-1.893553	0.654400	-0.011416	-0.587694	0.095655	-0.514195	-0.428990	-0.466859	0.570703	0.757172	-0.396096	-1.211952	0.386471	-0.071151	-0.250750	-0.647854	0.036881	-0.526330	0.007712	0.082268	0.369835	0.189596	-0.738222	0.292382	0.092942	-0.284998	-0.352497
XM_122644.1	-0.896171	-0.877905	-2.363163	0.253065	-0.302191	0.294018	-1.350921	1.757871	0.017064	1.702586	-0.931773	0.515851	0.213824	-0.823311	-0.493159	-0.526378	-0.510225	-0.428716	0.749588	1.063820	1.363300	1.544613	-2.057094	0.183937	-0.629395	0.000000	0.770218	0.311251	-0.594305	-1.079412	1.929309	0.837079	0.586825	-0.881174	-0.851906	-0.856565	-0.609436	0.691567	0.548546	0.419663	-0.331611	-2.189042	0.454685	-0.465775	0.056678	0.955370	-0.401684	-1.247045	0.469975
XM_122645.1	1.902803	-0.273905	-0.772660	-1.064773	2.135102	1.461365	-3.801373	3.884305	0.378035	2.343573	-0.632090	0.000000	1.040103	-0.155252	-2.396495	0.675380	0.034139	0.116627	-0.169541	-0.013248	0.946936	3.401984	1.382619	-1.498724	0.837467	-1.540859	0.249947	2.479482	-2.010388	-2.456134	2.036493	2.153803	-1.158774	-0.947004	-2.287465	-1.191147	-1.189515	2.600703	-0.404577	-2.182743	-2.183278	-2.790006	1.699557	-1.136843	-0.487684	2.367368	1.177206	-1.855550	-2.200627
XM_122646.1	-0.343327	-0.534427	1.635155	2.674374	-1.437693	-0.979355	1.279496	-1.550325	0.453986	-1.180894	1.725420	3.719950	2.740185	2.960574	1.904061	3.300043	3.666671	-0.107564	-0.824382	2.180922	-1.207251	-1.220339	-0.945672	2.246247	1.200457	-0.747937	-0.600041	0.215971	-0.631050	0.687603	-1.526318	-2.181150	0.744373	-0.396556	2.007689	2.978780	0.026882	-1.043327	-0.934484	-0.286384	1.282876	1.494217	-3.798078	2.001307	0.000000	-1.473667	0.382257	-0.179282	2.312011
XM_122648.1	0.364242	0.076690	-0.291489	-0.260267	0.166632	-0.152005	-0.586786	0.110192	0.055729	0.933064	-0.393135	0.155850	0.486235	-0.995759	-0.645651	0.803727	0.190917	-0.091634	0.107553	-0.011693	0.298294	0.263281	-0.100529	-0.202113	0.299230	-0.533103	-0.011653	-0.597336	0.184137	-0.228766	0.091815	-0.553118	-0.322054	-0.630743	0.531624	0.044779	0.214715	0.404991	0.546652	-0.216655	-0.825508	-0.362994	0.000000	-2.357747	-1.151909	0.321891	0.057293	-0.827049	-0.239716
XM_122649.1	0.285515	0.255829	-1.408379	-1.024060	1.322938	0.460289	-2.915692	1.076326	0.524576	1.634121	0.000000	-0.780354	0.113235	-2.199065	-2.192737	-0.342234	-1.017187	-0.094190	0.069833	-0.466773	1.116940	1.213733	1.297931	-1.096902	-0.217200	0.415864	-0.132011	-0.529480	-0.058563	-1.058332	1.126652	0.335234	-0.216808	-1.372924	-0.500401	-0.345456	-0.465288	0.117462	1.410825	0.307390	0.935063	0.096280	1.093600	-0.383577	0.290867	1.295884	-0.425457	-0.391144	-0.424709
XM_122650.1	-0.262290	-0.032993	0.290968	0.650815	0.156363	-1.033941	-1.242435	-0.390632	0.742638	0.000000	0.276939	0.956088	0.780468	0.136115	0.229945	0.542881	0.548974	-0.314278	-0.399094	1.228915	-0.204953	-0.927945	-0.254910	0.637486	0.938229	-0.526306	-0.132970	0.173744	0.269445	-1.060734	-0.685857	-1.153228	-0.406815	0.171144	-0.244563	0.293217	-0.268912	-0.462398	-0.046611	0.728728	0.564805	0.138478	-1.199898	0.386809	0.159886	-0.548954	-0.031819	0.014069	0.253889
XM_122651.1	0.729609	-0.941029	0.000000	-0.131749	3.435181	-2.581429	-1.284445	3.193747	1.095746	4.473083	-0.951025	1.599853	3.238725	-1.219942	1.140754	1.863899	2.807144	-0.210109	4.158485	-0.749462	0.821369	4.031872	-0.819978	-1.884235	0.373166	0.656648	-0.011730	0.893424	-2.409296	-1.181565	3.818459	3.158843	0.386097	-0.873789	-1.605606	-0.691821	-0.858091	-0.251175	0.341108	1.463570	1.002035	-0.460394	2.684023	-0.934131	0.587041	3.747894	-1.582590	-0.046986	-0.375859
XM_122652.1	0.821115	0.730694	-0.645602	-3.258167	0.264049	0.223627	-1.734041	0.577632	0.179545	0.235355	0.372513	-2.395923	-2.244745	-2.974079	-3.069746	-1.648380	-1.714011	-0.209162	0.549834	-0.446174	0.022814	1.098427	0.377806	-1.184363	1.010351	0.201704	-0.659027	-0.728474	0.113377	-0.506962	0.000000	0.687193	0.034375	-0.145684	-1.613988	-0.996827	-0.805596	0.163127	0.676016	-0.503163	-0.193565	0.424759	-0.228185	-1.338155	-0.554697	0.680155	0.589200	-1.956428	-1.265242
XM_122653.1	-0.088405	0.303369	-0.501662	-0.256338	0.273724	-0.715732	-1.795581	-0.322501	-0.318291	0.633908	1.034612	0.881929	0.648655	0.101868	-0.174509	0.418136	0.736905	0.230026	0.124225	-0.431958	-0.508790	0.081989	-0.356234	-0.811925	1.153683	1.007773	-0.588899	-1.189512	-0.149264	-1.574722	-0.077736	-0.619042	0.210107	-0.888474	0.500970	0.173918	0.074572	-0.192839	0.206632	0.315606	0.057813	0.711344	-0.000547	-1.195631	0.674434	-0.146121	-0.851247	1.809221	-0.663918
XM_122654.1	0.428781	1.211864	-0.497875	-2.178601	0.631966	0.226195	-0.406989	-0.115469	0.604508	1.312202	0.134355	-1.166664	-1.700209	-0.475248	-0.577809	-0.569193	-2.032113	-0.115138	0.482167	-0.114293	0.152314	0.260554	0.844328	-0.039237	0.000000	0.097874	-0.235927	1.092079	-0.254968	0.195622	-0.432648	-1.431276	0.229118	0.772112	-0.455672	-0.585277	-0.143312	1.892539	0.056424	-0.125587	0.294725	-1.565009	0.672987	-0.690093	-2.216220	0.821754	0.065399	-1.200829	-1.077286
XM_122655.1	0.000000	-0.343626	0.809991	1.989487	-0.835542	0.036215	0.094339	-0.247381	0.887074	-0.152477	0.163824	1.720087	1.588245	0.912137	0.969327	1.533920	1.606565	-0.143143	-0.275424	1.630676	-0.474339	-0.683055	-0.339003	1.504459	0.464597	-0.214375	0.261996	0.109031	-0.441787	-0.358712	-0.662478	-1.453460	0.169883	-2.285973	0.643176	0.836569	-0.574851	0.078831	-0.315878	-0.147478	1.230831	-0.274158	-0.598782	1.978564	0.240837	-0.865583	-0.237640	1.084323	1.475330
XM_122656.1	-0.117556	0.073700	0.162871	-0.061242	-0.331812	-0.152480	-0.751417	-0.484813	0.445185	-0.208344	0.442034	0.887812	0.635160	1.400503	0.628474	0.625698	0.764449	-0.037370	-0.071512	1.245359	0.508266	-0.332780	0.000000	0.348969	0.670101	0.481157	0.543896	0.455141	0.528483	-0.744816	-0.775563	-1.167677	-0.055538	-0.354181	0.522840	0.881302	0.089985	-0.157931	0.838313	0.362978	0.188668	0.243832	-1.534746	-0.266391	-0.115401	-0.405584	-0.189822	-0.947424	0.029693
XM_122657.1	0.997906	0.382389	-0.406150	-2.572467	0.666923	0.544424	-0.056005	0.441854	-0.147852	0.977645	-0.036573	1.053426	0.979263	0.330354	0.378458	0.844769	1.051764	0.146791	0.423772	0.206793	-0.011638	0.752935	-0.022425	-0.314715	-0.224977	-0.304732	-0.004521	-0.287122	0.108056	0.030863	1.153093	0.850483	0.310571	-0.347660	-0.375912	1.494534	-0.432379	-1.025416	-0.669703	-0.147376	-0.657742	-0.735893	-0.106433	-0.126373	-1.342489	0.741724	1.022673	-0.641364	-0.779226
XM_122658.1	-0.133920	-0.008408	-0.066226	0.021399	-0.137775	-1.727626	1.468357	-0.125420	0.265105	-0.369400	0.112006	0.000000	0.690748	1.494204	1.819728	-0.652612	-1.475502	-0.435433	0.821720	0.185454	-1.047868	-0.867903	0.194349	0.006439	-0.899029	-0.547897	-0.815161	-0.929112	-0.073311	1.352336	-0.527612	0.248076	-0.063596	0.205976	0.866761	-0.817668	0.763165	0.028394	-0.064607	0.534890	0.074172	-0.027107	0.146702	0.497451	-0.018470	-0.056541	-0.398581	-0.540037	0.138631
XM_122659.1	-0.223561	-0.028815	-0.390350	-0.358341	0.644948	-0.100444	-0.612244	-0.080083	0.319323	1.171856	-0.052625	1.060039	0.578980	0.707234	-0.219891	0.166819	0.838839	-0.793293	0.571595	0.321968	-0.273837	-0.092880	1.295687	0.537759	0.273591	-0.632282	-1.527041	-0.878443	0.271825	-0.243536	-0.041896	0.121207	-0.530841	-2.599623	0.000000	0.427255	-1.164176	1.005395	1.625823	1.028433	0.206364	-0.461557	0.642984	-1.352144	-0.082289	-0.135042	-1.053940	-1.358613	0.206069
XM_122660.1	-0.101827	-0.764405	1.915116	1.783745	-0.668390	-0.505028	1.266314	-1.127076	0.545096	-0.541855	2.102638	3.783108	2.911574	3.196588	2.082678	3.330181	3.706634	-0.273844	-0.593871	2.042738	-0.997155	-1.510329	-0.332499	1.860201	1.319347	-0.788826	-0.606832	1.231578	-0.913660	0.810586	-0.336758	-0.281650	1.014175	-0.609296	2.263750	2.854317	-0.677917	-0.980765	-0.941440	-0.137906	1.015018	1.574090	-0.033509	2.006565	0.515385	-1.586696	0.174850	0.000000	2.317406
XM_122661.1	0.835896	1.000553	-0.251649	-2.447727	-1.568705	0.960207	-1.290328	-2.016163	0.084775	-1.425996	-0.083012	1.799193	2.235269	1.295911	1.106407	1.399094	1.658294	1.300990	0.308788	0.668692	0.091497	-1.628960	-0.250503	0.724823	-0.476663	-1.002396	-0.481347	0.164905	-0.287456	-0.224670	-1.362915	-0.997915	0.961557	0.136603	1.752822	2.175487	-0.114061	-0.238896	-0.020112	-0.051879	-0.101565	0.414768	-1.657172	-0.119748	-0.065866	-1.733411	1.292211	0.000000	-1.782488
XM_122662.1	0.084212	0.071113	-0.494954	-0.596213	-0.193196	-0.116631	-1.048017	-0.760335	0.411543	-0.299694	0.004645	0.545858	0.816459	0.635427	0.360669	0.767992	1.028368	0.070353	-0.323940	0.270373	0.646368	-0.309623	0.474858	-0.353944	1.101222	0.865520	0.122599	-0.229589	0.541689	-0.891571	-0.787443	-0.967458	-0.417931	-0.803150	0.424319	0.817104	-0.265929	-0.134337	1.275514	0.000000	0.201052	0.122817	-0.842820	-0.193308	-0.048658	-0.254259	0.044514	1.052494	-0.425889
XM_122663.1	0.775830	1.436470	-0.486622	-1.414765	-1.290920	0.437879	-0.720905	-1.258939	0.907627	-0.402190	0.779693	-0.707243	-0.296812	-1.521770	-1.236512	-0.187779	-1.119076	0.201203	0.217716	-0.883586	0.981927	-0.544255	0.081659	-0.878200	0.502102	0.139897	0.265819	-0.651427	0.116223	-0.933317	-0.627409	-1.327379	0.000000	-0.330657	0.043974	-1.231499	0.387172	0.511555	0.833126	0.928371	0.302169	0.099893	-0.829743	0.180182	0.769071	-0.444526	-0.679426	-1.128645	-0.237831
XM_122664.1	0.376304	0.921349	-0.287687	-0.141943	-0.320217	0.625330	-0.993569	-0.899910	0.284590	-0.166432	0.126829	0.188372	0.585003	-0.503470	-0.584417	0.724337	0.214888	0.000000	-0.541690	0.450184	0.351026	-0.284769	1.028562	0.157903	0.784348	-0.163544	-0.563539	-0.133348	0.498831	-0.885159	-0.876110	-1.113187	-0.160463	-0.804949	0.463807	0.247719	0.276659	0.239265	0.482341	-0.411918	0.353880	-0.019468	-1.124044	-0.619161	-0.003318	-0.250814	0.054902	-0.746106	0.064774
XM_122665.1	0.385287	-0.241011	-1.097087	-1.007388	-0.760999	-0.640095	-1.292824	-0.526276	2.377974	-1.711643	0.173093	0.244883	0.000000	0.569507	-0.514319	0.258768	0.588230	0.249124	0.470355	0.303293	-0.635372	-1.239054	2.312924	0.237986	2.136511	0.701732	-0.435664	0.239870	2.972002	-0.917191	-1.277120	-2.046791	0.843079	-0.324732	1.299545	1.144316	-0.496172	1.989568	-0.351251	-0.376478	1.832133	0.158496	-2.109548	-0.309041	0.918708	-1.272938	-0.693228	-0.177358	-0.794847
XM_122666.1	0.268945	0.253074	-0.159718	-1.024324	-0.205284	-0.169104	-1.323376	0.662451	0.682396	0.657375	0.287812	0.594006	0.934703	-0.090044	-0.613147	0.430511	-0.223576	0.624549	0.768340	0.439536	0.146762	-0.248640	-0.449947	-0.171738	-0.020512	-0.439087	0.435762	0.189700	-0.079806	-0.896431	0.298180	0.589742	0.367386	-0.280202	-0.131698	-0.094047	0.003272	0.792811	-0.120016	0.000000	0.613646	0.058275	-0.326737	-0.246724	-0.064753	-0.112173	0.321218	-0.599510	0.021425
XM_122667.1	0.233909	-0.049829	0.346273	-0.608795	0.491554	-0.051663	-0.900283	-0.697762	1.102179	0.872567	0.555217	-1.254491	-0.615499	-0.928988	-1.089922	-0.815550	-0.820767	-0.447336	0.499491	0.135179	0.522705	-0.439063	1.221774	-0.300074	0.976498	0.598111	0.384382	0.319382	0.315023	-1.069328	-0.860787	-1.120227	-0.382199	-1.318558	0.557680	0.774233	0.000000	0.828577	0.394596	1.184532	1.018869	0.096250	-0.899472	-0.517145	0.782572	-0.174448	-0.282804	-1.629812	-0.414406
XM_122668.1	-0.453683	0.460282	-0.973541	-0.560360	-0.846218	0.736738	-0.578212	-0.324024	1.594178	-0.189388	1.516798	0.829520	0.126132	-0.606628	-1.437511	0.424657	0.632370	-0.488105	-1.015316	0.384609	1.870171	-0.104110	0.520972	0.026854	1.495594	0.941268	-0.508130	0.041840	0.405418	-0.345667	-0.327949	-0.177915	-0.660548	-0.643323	0.478427	0.989883	0.443254	-0.107205	0.288472	-0.127366	1.111652	0.668682	0.000000	0.184013	1.619692	-0.668653	-0.248388	-1.333280	-0.290716
XM_122669.1	-0.110442	0.794570	-0.194236	-0.044510	-1.422682	0.000000	-0.423578	-1.745427	1.798891	-0.550933	0.284459	-1.935573	-1.340919	-0.462536	-1.473020	-1.557087	-2.182226	-0.277528	-0.084612	0.763713	0.408273	-1.099101	0.108350	0.907101	1.624024	-0.281066	0.611005	0.279178	0.465488	-0.224626	-1.024892	-2.309707	-0.318643	-0.908927	2.080357	1.199147	0.876613	0.933274	0.761314	0.372067	1.466884	0.242212	-1.840252	-0.344602	0.556775	-0.974354	0.473232	-1.575568	-0.387602
XM_122670.1	0.349180	-0.154562	0.302507	-0.430319	0.014057	0.558441	-3.263488	-0.293507	-0.107498	0.435205	-0.248963	0.629840	0.208544	0.328743	-0.718691	0.648766	1.099390	0.251985	0.541664	0.292725	0.349084	-0.317036	0.885102	0.825282	0.000000	-0.253762	0.053617	0.748396	-0.288433	-1.450767	0.214420	-0.072405	0.653906	-1.326271	0.304388	0.858266	-0.560845	-0.142588	-0.147741	0.205783	-1.001653	-0.075441	-0.819244	-0.174263	-0.127312	-0.486992	0.284917	0.676642	0.246131
XM_122671.1	2.584070	-1.188054	0.107502	0.360881	1.419892	2.386875	-1.106027	0.670017	-0.537630	0.573684	-1.615130	0.137992	0.566836	-1.128601	-0.868237	-0.152287	-1.796689	0.015190	0.444711	-0.016161	1.202857	-1.515061	0.363920	0.256366	-1.123707	4.159190	1.099625	-2.721816	-0.482986	-1.676049	0.528133	0.000000	0.212168	1.995506	-1.601692	1.103054	-1.319069	0.237381	0.858011	0.179240	0.112694	-1.770256	-0.449296	-0.531189	0.252959	-1.815251	-1.541410	2.786473	-0.003818
XM_122672.1	0.021275	1.090200	-0.548719	-1.343977	-0.065789	2.298866	1.694859	-0.201228	-0.615396	-0.536252	1.768777	-0.578006	-0.310967	-0.210913	-0.079420	0.000000	-0.234208	0.300301	0.483006	1.092855	3.460428	0.095182	-0.968105	0.258516	-0.126901	-0.846387	0.622053	-1.255430	0.508535	2.128158	-0.923931	3.263315	0.586570	-0.265787	-0.300113	-1.091624	-0.372433	0.311299	4.166531	1.885666	-1.337812	1.853683	-0.868914	-0.154279	-0.432008	0.155189	-0.245308	0.751795	-0.867465
XM_122673.1	1.371273	1.371542	-0.278976	-1.853633	-1.635622	0.522625	-2.490755	-1.060293	-0.311046	-0.047519	0.607746	0.642874	0.371777	-1.026883	-0.077153	1.149822	1.292751	1.244128	0.223530	0.131776	3.188699	-0.329722	-0.568803	0.435442	0.321293	-1.980787	0.333927	1.235228	-1.041088	1.057420	-1.412279	-0.618808	2.218210	-0.429555	-0.764883	-0.322985	0.011682	1.084952	0.233430	-1.116868	-1.748315	0.685125	-1.589743	-0.403059	0.106993	-0.553019	1.740701	0.578931	-1.037906
XM_122674.1	-0.381477	-0.148560	-1.076323	-0.344343	1.445058	1.260114	-0.596182	-0.376346	-0.134265	0.434150	-0.564179	0.739350	0.281377	-0.532071	-0.593800	-0.295538	0.812495	1.822953	0.520848	-0.522241	-0.002945	-0.290940	0.143163	0.659729	-0.552120	0.479241	1.518694	0.666815	0.000000	-0.893676	0.456260	1.056709	1.238065	-0.725164	-0.450914	0.743727	-0.430994	-0.404143	0.136821	0.738231	-0.648175	-0.344812	0.806605	0.291091	0.794853	-0.852329	0.641420	4.753757	-0.088660
XM_122675.1	-0.114843	2.638549	0.318483	0.559455	-0.366169	0.614669	-0.942309	-0.979882	0.202080	-0.094363	-0.186685	0.000000	0.064008	-1.617457	-1.598820	1.459517	0.878225	1.685509	-0.276348	-0.204518	0.728221	-0.086102	-0.582807	0.324771	0.141947	0.320184	6.490289	0.190103	0.293973	-0.788273	-0.013292	2.689938	-0.821613	1.364819	0.194482	-1.149323	0.472373	-0.401270	-0.656980	-0.440744	0.336515	0.128265	0.625262	-0.330297	0.655968	-0.207051	-0.170696	-2.469649	-0.343916
XM_122676.1	0.122475	0.392973	0.000000	-0.994240	0.218994	1.442910	1.518355	0.026078	-0.875493	-0.173966	-0.069750	-0.189508	-0.304610	0.935496	1.086050	-0.031670	1.178778	-0.192825	1.034904	-0.024050	-0.441039	0.942723	0.503296	-0.101863	0.228127	-0.310138	-0.227709	2.172607	-0.136400	1.315526	1.045073	0.338520	-0.314769	-1.532993	-0.353438	0.227552	0.001347	0.028250	-0.193860	-1.533660	0.489866	0.014510	1.610583	-1.236316	-1.364782	0.148886	-0.143954	-0.377191	-0.374184
XM_122677.1	3.601272	3.370224	0.359919	0.050283	0.460063	1.413786	-2.017418	-0.852181	-0.916243	-0.691423	0.261329	-0.667171	-0.665252	-2.236818	1.225975	1.137861	-0.247565	-0.098603	0.561137	-0.883322	0.976358	-0.299355	0.296442	-0.972176	0.000000	5.587928	2.558422	1.481082	0.832584	-2.314983	0.779729	0.572392	0.658066	2.253693	1.263546	0.589896	-0.112391	-0.871619	-1.282069	-0.379356	0.904330	-0.774689	0.221294	0.880339	0.862766	-0.535359	-0.316745	0.435692	-0.088367
XM_122678.1	-0.133873	0.513924	-0.929883	-0.042614	-0.050097	0.070259	-0.628109	-0.820362	0.273774	0.084330	0.447634	0.414138	0.285766	0.190402	-0.427556	0.953894	0.798479	0.000000	-0.529067	0.370248	0.455986	-0.383386	1.011892	0.012881	0.568098	-0.437123	-1.142774	-0.042846	0.612256	-0.357537	-1.054358	-0.536236	-0.828574	-1.222386	0.434833	1.191425	-0.338468	0.563189	0.942182	0.320132	-0.000090	0.300398	-0.750964	-0.392418	-0.197489	-0.470692	-0.258267	0.500010	-0.150781
XM_122679.1	0.772387	1.625603	-0.616716	-1.665319	-2.005456	1.090658	-0.805588	-1.621992	2.229350	-2.186903	4.755567	-0.886737	0.048723	-0.196286	-0.112680	-0.582630	-1.596820	0.000000	3.269470	0.114311	-1.951524	-1.571746	-1.206502	1.217831	1.403675	-1.579820	1.018996	-0.561531	1.820585	0.410823	-1.779837	-3.362909	0.930287	-0.343939	1.639394	2.001224	0.460129	-1.271629	-1.082934	5.100586	-1.128124	4.430573	-1.465589	-1.437786	1.036401	-1.194687	2.437827	-1.299891	-0.932872
XM_122680.1	-0.420441	0.425971	-0.384590	0.577691	0.295627	-0.188117	-1.957091	-0.332741	-0.319575	1.048256	-0.182896	0.000000	-0.034362	0.364897	-0.196324	0.051280	0.626055	-0.507459	0.073465	0.893813	-0.222180	0.587706	-0.970348	0.922409	0.077828	-0.742735	-0.032555	0.249662	-0.083384	-2.345908	0.167713	0.212639	0.793827	-0.534547	-0.278540	0.607462	-1.136785	0.473887	-0.110714	-0.402827	-0.573882	0.122678	0.082682	-1.070671	-0.406721	0.441929	-0.772335	-0.295509	0.702071
XM_122681.1	0.549018	0.199299	-0.680475	-0.200619	0.020115	-0.049409	-0.703666	-0.389585	1.671988	0.187832	0.013669	0.833270	0.736734	-0.736313	-0.500310	0.371459	0.446405	-0.683279	-0.092380	-0.092744	0.873507	0.212518	0.656736	-0.632806	1.172000	-0.463172	-0.437185	-0.701714	0.055360	-0.518196	-0.583916	-0.645421	-0.057262	-1.603621	0.448070	-0.241086	-0.236068	-0.455925	1.540091	0.239950	0.361625	-0.040706	0.000000	-0.453562	0.031034	0.085562	-0.375398	0.985884	-0.112936
XM_122682.1	0.099355	-0.207492	0.079438	0.571230	-0.529515	-2.472345	0.011221	-1.106270	2.044393	-1.885581	0.437331	-0.451084	-0.110681	-1.249093	-0.873824	-1.116660	-1.372494	-0.103223	-0.140359	0.745311	-0.857644	-1.316616	0.087042	0.597064	1.263841	-0.404516	1.374190	0.132345	0.638138	-0.527054	0.900348	-2.897902	0.573376	-1.131837	0.124920	-0.369758	0.666403	1.075611	-1.014704	1.172024	1.669323	-0.332530	-2.562576	1.114052	1.751984	0.267264	0.000000	-1.825974	0.320988
XM_122683.1	0.000000	-2.177065	2.409383	0.696914	-0.149828	-2.806586	-1.790484	0.793980	1.808838	1.101887	-1.624702	0.387220	0.257256	0.320565	0.514599	-0.521194	-1.443111	-1.312349	2.348825	0.717207	0.966720	-0.736306	1.625478	0.977953	-1.265197	2.401410	0.954771	-1.452242	-1.578144	-1.612098	0.993541	-1.079325	2.517548	-4.456426	-0.929798	-0.829570	-0.972123	2.236398	0.739666	2.223379	1.111689	-2.421757	-0.430855	0.107998	0.449797	-1.453592	-0.091014	-2.094956	3.511675
XM_122684.1	-0.358190	-0.562829	0.991351	1.511800	1.482002	1.038198	0.882963	-0.462910	-0.221297	0.236853	-0.138112	-0.170771	0.083951	0.004224	0.442975	0.309343	0.672769	-0.421901	0.506557	0.018011	0.000000	-0.650607	0.745593	0.727111	-0.376496	0.172172	0.027461	0.452792	-0.093565	-0.240120	-0.139202	2.113484	-1.072457	0.254049	-0.123128	1.300473	-0.273465	-0.199190	-0.112924	0.624597	0.547851	-0.275439	-0.531028	0.880924	0.464021	-0.556514	-0.729791	1.426392	-0.796595
XM_122685.1	1.305689	0.000000	0.810499	-0.813160	-0.416142	0.285908	-0.227188	-0.573393	-0.184438	-0.141280	0.801919	0.955306	1.617411	-0.004508	0.801876	1.319299	1.234460	0.743018	0.920867	-0.009987	0.310207	-0.114719	-0.062946	-0.857510	-0.147148	-0.503522	-0.192280	-0.663553	-1.188873	0.570457	0.087904	0.542433	0.818357	0.184308	-0.651110	0.356767	0.005958	-1.280857	0.072746	-0.481456	-0.866798	0.818915	0.119895	-1.283498	-0.125689	-0.409954	2.245158	-1.229345	-1.157161
XM_122686.1	0.524222	1.594859	0.000000	1.227959	-0.042706	1.464027	-0.249543	-0.683074	0.819497	-0.281785	0.266120	0.728020	0.140426	0.403392	-0.453852	0.094077	0.950273	-0.007975	2.053270	1.404026	-0.225598	-0.366811	0.492276	1.141283	0.713479	0.455096	0.492254	-0.182385	1.226127	-0.472605	-0.154379	-0.687049	-0.103619	-1.163989	-0.627011	0.410695	-0.368360	1.309531	0.274829	-0.210952	1.240852	0.239062	-0.028500	-0.935562	-0.038710	-0.517757	-0.488657	0.338703	0.040257
XM_122687.1	-0.271218	0.314804	-1.684998	-0.979159	0.334077	-0.581274	-0.760284	-0.151221	0.768943	1.094042	-0.449031	0.569354	1.097576	0.216919	0.130626	0.489277	2.074417	1.980781	0.430293	-1.118412	0.178587	-0.029848	0.812857	-0.833018	0.105524	-0.131974	0.621805	0.747148	-0.826953	0.282453	-0.169798	3.121625	0.312924	-1.377648	0.000000	0.985836	-0.385359	-0.583245	0.169326	-0.504592	0.202326	-0.581614	0.318966	-0.212131	-0.101605	0.566256	-0.369772	5.047064	-0.566403
XM_122688.1	0.834862	0.113998	-0.138859	0.971573	1.641460	0.007041	-0.190870	1.597996	-0.260192	3.231794	-0.359990	0.153754	0.868982	-0.397517	-0.273958	1.494951	-1.121067	1.174775	1.508730	0.000000	0.408469	2.760611	0.529712	0.214576	-0.002609	0.258456	0.181261	0.260071	-0.080063	-0.696060	2.822512	1.164941	-1.333832	0.423726	-0.755550	-0.595669	-0.634174	-0.354422	0.326566	-0.211380	-0.749270	-0.154754	2.053560	-0.553080	-0.263029	2.433298	-0.584800	0.803269	-0.877067
XM_122689.1	2.054311	0.417938	0.000000	-0.357941	2.333456	-0.645811	-0.199288	2.872154	-0.626735	2.302781	-0.494956	-0.725841	-0.671200	-0.529834	2.101828	1.892000	0.285081	-1.252954	0.343768	-0.256800	0.435470	3.302310	0.462805	-0.517697	-0.436604	4.806970	0.330925	-0.115803	-0.829315	-0.367747	3.195313	1.800827	0.166116	0.567212	1.761242	1.359095	0.365772	-0.991193	-0.388696	-2.068095	-0.372210	0.133670	3.252935	0.931368	-0.283948	2.688216	-0.080500	-0.519570	1.327690
XM_122690.1	-0.636588	-0.316508	-0.466105	0.179649	2.176186	0.418819	-1.925767	0.887657	-0.149124	2.064466	-0.295098	0.121331	0.424783	1.074255	1.198262	0.792921	0.068079	-0.214315	1.152879	0.002520	-0.595628	1.665617	0.049272	0.144679	0.100215	-0.146995	0.000000	0.373106	0.159156	-1.038363	1.931258	1.405927	-0.504210	-0.556748	-0.519880	-0.534617	-0.939939	-0.090831	-0.805297	-0.202531	0.088896	-0.056519	1.651808	-1.552556	-1.938970	2.146590	0.215192	0.397888	-0.271165
XM_122691.1	0.196538	1.159374	0.051567	-2.708791	-1.014201	0.687657	-1.156559	-0.370287	0.160683	-1.283181	0.151278	0.504770	0.030086	-2.300918	-2.605635	0.168127	0.923531	0.556468	0.433884	-0.314006	0.130468	0.015335	0.525698	-0.364918	-0.088296	0.453881	-0.118382	-1.233670	-0.864639	-0.394951	0.033979	-0.101462	0.189652	-0.900803	-0.901033	-0.379445	-0.125382	-2.067438	0.387855	0.748523	-1.040125	0.000000	-0.821712	1.259991	0.101091	-0.412413	0.247088	2.194131	-1.647120
XM_122692.1	0.279492	-0.380327	-0.336341	-1.135216	0.000000	0.465409	-1.445189	-0.694568	0.382036	-0.607188	0.319205	1.087968	1.044863	1.241554	-0.044931	1.264355	1.444734	0.605993	0.405089	-0.346491	-0.470867	-0.859900	0.240638	-0.296350	-0.337906	-0.755179	0.155451	0.473523	0.821233	-1.176630	0.138626	-0.098269	-0.090660	-1.784599	0.727121	0.833587	-0.420206	-0.552727	-0.453811	0.305972	0.803040	-0.060449	-0.107147	0.088808	0.125476	-1.027095	0.140492	0.277173	-0.584900
XM_122693.1	0.555442	1.577836	-0.282738	0.613185	1.555670	0.228987	-0.997595	2.220732	0.295160	1.003804	1.411178	-0.152354	0.815740	-0.573379	-0.484890	0.251428	0.000000	-1.169945	0.487409	-0.532769	-0.026125	2.068475	1.956141	-0.550108	0.894652	-0.358533	-0.200901	-0.539401	0.973138	-1.069094	1.172315	1.647962	-0.812570	2.337935	-1.378465	0.094883	-1.524487	-0.486296	-0.213527	-0.643268	-0.116188	-1.237321	2.796369	0.891951	-2.564714	0.975234	-0.069624	0.577780	-1.100567
XM_122694.1	0.351381	-0.469520	-0.320623	-0.557658	-0.122582	-0.283639	-1.240046	-0.342269	0.450478	0.350643	-0.158320	0.381668	0.443753	-0.849724	-0.215362	0.337859	0.561457	-0.141714	0.070612	-0.076765	0.243384	-0.229435	0.484606	-0.096632	0.084522	0.260984	1.108282	-0.045830	0.557457	-0.981304	-0.015419	-0.518653	0.034997	-1.569033	0.482023	0.603880	-0.085079	-0.064763	0.208980	0.153551	1.410072	-0.574449	0.142610	0.084970	0.078420	0.000000	0.049904	0.105578	0.296883
XM_122695.1	0.422404	0.807113	-0.407595	-2.228511	-2.203102	0.023851	-1.703384	-1.738418	1.492488	-1.341013	0.842253	-0.704309	-0.104256	-2.661565	-1.031404	-0.732760	-1.847550	0.483527	0.390749	0.817491	-0.202856	0.062697	0.626588	-0.469758	1.323958	3.050670	1.398188	-0.231006	-0.406142	-0.951852	-0.572678	-1.611310	-0.376314	1.605162	0.823649	1.277108	0.000000	0.202811	0.129461	1.550630	1.255035	1.072687	-0.929363	-1.088353	1.609773	-1.904382	0.228107	-2.298786	-1.512604
XM_122696.1	-0.197919	-0.685475	2.369124	1.827868	0.199244	-0.060614	-1.034370	1.366851	-0.012909	1.963217	-0.779616	0.471759	0.651082	-0.506489	-0.802708	-0.013445	0.419766	0.430329	0.663710	1.419595	0.855734	-0.112362	0.000000	0.788489	0.262961	0.158102	0.343943	-0.765284	-0.497316	-0.798865	0.330798	0.034205	0.557283	-0.189666	-0.482232	-0.296585	-0.525619	1.030710	0.801551	-0.246458	0.978217	-0.596608	2.076811	0.301017	-0.660976	-0.423792	-0.352851	1.416416	1.059204
XM_122697.1	0.771361	-0.892346	-0.303101	-1.855305	0.789773	1.196779	-2.563707	-0.009107	2.961806	0.374450	0.537418	1.469514	1.150374	-0.136169	-1.123628	0.355802	0.417306	0.092111	0.706364	0.595408	-0.099979	0.224839	1.109319	0.058911	2.851374	2.237128	-0.044344	0.556480	0.948549	-2.361852	-0.838041	-1.702543	0.000000	-1.244040	-0.868556	0.358924	-1.187233	0.383435	0.518891	1.088245	1.804931	-1.507345	-1.463290	-0.465785	1.406581	-0.151746	0.743336	-1.219246	-0.483014
XM_122698.1	0.000000	-0.243313	0.192682	0.210268	0.595896	0.094011	-0.014775	0.071204	0.166428	0.322719	-0.039064	0.033763	0.634009	-0.107657	0.010353	-0.103365	0.211254	-0.475771	-0.715553	0.075879	0.138402	-0.790461	0.214915	-0.410826	-0.368654	0.124574	0.239246	0.678685	0.132731	-0.687661	-0.056739	0.873559	0.138801	-0.740776	0.233215	0.025022	0.397444	0.103783	-0.070404	-0.608895	-0.222740	-0.425138	1.257171	-0.165500	-0.269314	0.031227	-0.885025	-0.058738	0.135603
XM_122699.1	0.306634	0.000000	-0.954485	-0.677906	-0.686934	-0.749268	-0.448489	-0.155069	0.571467	0.252322	0.104203	0.254634	0.255573	0.030315	-0.784364	-0.051889	0.132479	-0.091024	0.151568	0.712095	0.371401	-0.174760	-0.574686	0.774251	0.494624	0.580892	0.787109	-0.244993	1.263483	-0.437210	0.520900	-0.423185	-0.232600	-1.124286	1.862353	1.210025	-0.443167	0.163828	0.166591	-0.138993	0.848517	0.489410	-0.109279	-0.646568	1.325474	-0.073405	-0.058451	-1.011159	-0.528837
XM_122700.1	0.000857	0.090954	0.056270	0.790295	0.462145	-0.769334	-1.132412	-0.300670	0.529335	0.948697	-0.128587	0.667714	1.285032	-0.006525	0.336165	-0.043780	0.306835	-0.516873	0.348694	0.930189	-0.834458	-0.309203	0.903781	0.406811	0.467039	-0.128884	0.000000	-0.200285	-0.444277	-1.055161	-0.301161	-0.592141	-0.771013	-0.852451	0.130869	0.466572	-0.218002	1.108044	0.378102	0.671783	1.024180	-0.347841	-0.279681	-1.777431	-0.277194	0.181568	-0.033878	1.216606	0.103542
XM_122701.1	-0.068063	-0.086601	-0.116188	0.480565	0.077517	-0.447167	-0.782759	-0.834306	0.813640	0.086621	0.613122	1.026928	0.903538	-0.265266	0.364925	0.890008	0.670926	-0.764963	0.000000	0.613423	-0.227334	-0.732298	0.199550	0.399556	0.974108	-0.484848	-0.091626	0.022914	0.590420	-0.927585	-0.810009	-0.729430	-0.045119	-0.247810	0.317032	0.428070	0.171790	-0.016972	0.137054	0.765719	-0.178504	0.167261	-1.018572	0.358028	0.290490	-0.391511	-0.199578	-0.580585	0.435679
XM_122702.1	0.473280	0.467596	-0.358767	-1.113576	-0.944954	0.740566	0.192462	-0.376356	1.060926	-0.822038	0.000000	-0.595203	-0.744466	0.858190	0.895114	-0.518980	-0.268994	1.186118	0.176397	0.158188	0.034752	-0.170803	-0.608551	-0.093394	1.154874	-0.142758	-0.413904	0.725011	0.106707	0.378818	-0.606036	-0.969906	0.247117	-0.187834	0.107396	-0.319887	0.445848	0.238283	-0.183665	-0.422189	0.070819	-0.009199	-0.643502	-0.577588	-0.229844	-0.079804	0.193233	-0.704063	-0.420534
XM_122703.1	-0.181930	0.000000	0.490076	0.571792	-0.616392	0.507976	-2.141477	0.303309	1.055072	-0.450908	-0.557017	-0.362798	-0.188640	-1.139151	-1.727108	0.179597	-0.690848	0.285472	0.039906	0.721597	-0.117481	0.122607	-0.449996	0.601163	1.093324	0.496759	1.634872	1.075380	1.834268	0.340194	-0.542245	0.372366	1.662896	-0.295311	-0.662473	-0.264051	-0.121103	0.468530	0.335917	-0.212731	0.538347	-0.025105	-1.868501	0.730365	0.503726	-0.358115	1.157281	0.055228	-0.485697
XM_122704.1	-0.093612	-0.014265	-1.815846	-1.230930	-0.436383	-0.497161	-0.642599	0.300881	0.675438	0.178023	0.324060	0.661257	0.486567	-0.916788	-0.823333	-0.152830	0.166425	0.167119	0.422337	-0.443024	1.100166	1.098525	-1.244286	-0.725151	0.626382	-1.192934	0.296215	-0.236221	0.362138	0.192905	-0.120007	-1.049879	0.000000	-0.716461	0.327988	-0.069072	0.072608	0.368088	1.138318	0.391241	-0.116206	0.404046	-0.527743	0.065425	-0.128513	-0.129241	-0.021925	-1.673593	-0.547219
XM_122705.1	-0.321584	0.162605	-0.681557	-0.779326	0.730582	0.503958	-0.744934	-0.635714	0.160327	0.820156	-0.139926	0.895273	0.566619	0.580350	-0.362107	0.061719	1.148904	-0.838276	0.518520	0.009203	-0.450382	-0.120182	1.229831	0.101404	0.082188	-0.694010	-1.539490	-0.735862	-0.034486	-0.420233	0.000000	-0.350530	-0.585234	-2.459260	-0.059908	0.626438	-1.130562	0.122445	1.523948	0.844835	0.323355	-0.042148	0.254245	-1.414062	-0.505736	0.036979	-0.830539	-1.337655	-0.031484
XM_122706.1	0.280136	0.861043	-0.735427	-1.784315	-2.435902	-1.761389	-1.374014	-1.122439	0.961985	-0.896136	0.537088	0.381229	0.167287	-0.267513	-0.634301	0.001345	-0.100148	0.208346	0.418780	0.152712	-0.132143	-0.040027	0.404467	0.126541	1.344984	-0.573292	1.459084	-1.905567	-1.799534	0.310405	-0.826496	-2.203402	-0.306557	0.330559	-0.352609	0.142630	0.000000	-0.459390	-0.441310	0.813332	0.042461	1.117225	-0.682796	-1.483388	0.497760	-1.250168	1.646865	-1.971705	-1.294944
XM_122707.1	0.094446	-0.149302	0.224409	1.155520	0.058219	-0.502549	0.127438	-0.153723	0.058402	-0.113637	0.478428	1.281822	0.811074	1.477990	0.477944	0.921838	1.480859	0.126147	-0.060473	0.602368	-0.028617	-0.139015	0.531922	0.366986	0.000000	-0.371068	0.330827	0.006135	0.109128	-0.369690	0.041732	-0.226693	-0.098628	-1.124594	0.364636	0.325228	-0.040866	-0.743000	-0.360802	-0.399654	0.195492	0.214939	-0.791662	0.388384	-0.498869	-0.319919	-0.207044	-0.177734	0.477768
XM_122708.1	0.057970	-0.124779	0.022515	-0.192311	-0.554438	-2.269613	-0.930984	-0.883643	0.412738	0.017003	-0.091680	-0.149180	0.254926	-1.369677	-1.537634	0.000000	-1.256981	-0.146166	0.158475	-0.075119	0.072779	-0.536613	0.203145	0.176801	-0.445154	0.424519	0.210598	-1.415026	-0.567695	0.281914	0.868765	-0.820472	-0.557023	0.113976	0.855002	-1.398610	0.744000	-0.148400	0.041217	0.471465	1.055782	1.228692	0.467640	-1.054354	-0.635279	0.115425	0.983075	0.698882	0.470608
XM_122709.1	0.491810	-0.239730	-0.761811	-0.059725	0.866360	0.482379	-1.253313	1.712824	-0.868849	1.372687	-0.246283	2.279047	1.358187	-0.471065	-0.206204	1.353170	1.440951	0.000000	0.853018	0.107547	0.367811	1.726096	-0.232953	0.015629	-0.452872	0.537844	0.826932	-0.653343	-0.683078	-0.846407	1.814971	1.159619	0.422897	-0.657728	-0.378080	-0.733527	0.312239	-0.493613	0.275854	-1.157921	-0.387244	-0.168280	1.138135	-0.666111	-0.827675	1.269094	0.770068	-2.103233	-0.000217
XM_122710.1	0.000180	0.884319	0.000000	-2.663330	1.655635	0.842131	-0.269556	0.705860	0.180852	1.233315	0.311009	-2.546326	-0.562216	-2.298883	-1.864056	-1.393923	-2.673019	-1.043913	0.077725	-1.483157	1.328115	1.527696	0.233028	-2.486310	0.297556	1.482804	-1.191003	-1.427458	-1.688164	0.050742	0.843367	0.475745	-0.888607	-1.353480	-2.687072	-2.891520	-0.474017	-0.369164	1.366223	0.794157	-1.241403	0.535084	1.535243	-3.527245	-0.902292	1.410139	-0.920076	-1.494622	-2.083225
XM_122711.1	0.486653	0.794829	-1.060489	-0.371995	-0.118327	-0.085522	-0.525899	-1.283267	0.212243	-0.046764	0.697947	0.659683	0.934493	-0.268529	-0.274081	1.055385	1.028398	0.087517	-0.441513	0.272425	-0.166766	-0.033077	0.941496	-0.336365	1.022201	0.235074	-0.286929	0.048145	0.734336	-0.686695	-1.546445	-0.721358	-0.024053	-1.168130	0.980926	0.571384	0.289201	-0.702541	0.777115	0.384240	-0.304554	0.728426	-1.116020	-0.247732	0.027089	0.045400	0.240669	0.265799	0.000000
XM_122712.1	0.354490	1.044910	-1.649702	-0.999721	-0.566021	0.838791	-0.634187	-0.787213	-0.155920	-0.570590	0.028427	1.606640	1.224847	-0.597393	0.122992	1.373716	1.258343	0.414981	-0.426284	0.296036	-0.401682	-0.862990	-1.052858	0.042516	0.136310	0.189669	0.168405	0.008921	-0.054103	-0.404786	-0.744889	-1.073652	-0.130947	-1.417503	0.311379	0.173226	0.055449	-0.255685	0.103990	-0.233812	-0.843578	0.035719	-0.684494	0.000000	-0.129531	-0.542846	0.630454	-1.022181	1.420121
XM_122713.1	0.254850	0.047839	-0.613856	-0.771404	0.699499	-0.291660	-1.864705	-0.134859	0.184462	0.693748	0.000000	0.326356	0.805190	-0.460193	-0.568023	0.289141	0.645288	-0.608614	0.095100	0.001863	-0.027227	0.458097	0.663132	-0.780295	0.184118	0.271852	-0.140784	-0.787003	0.209869	-1.272942	0.160323	-0.504375	-0.284250	-0.908740	0.041700	0.157990	-0.088731	-0.224409	0.463120	0.356809	0.468064	-0.179750	0.078579	0.019255	-0.554158	0.528489	-0.250195	-0.235949	-0.573423
XM_122714.1	1.836942	0.411505	-1.197416	-0.412781	-0.873469	-0.134651	-1.456049	-0.099901	0.735227	-0.198915	0.221429	-0.826210	-0.243091	-0.833213	-1.221850	-0.534652	-1.172314	0.000000	0.155342	0.339476	0.278868	0.081379	-1.158852	-0.273031	0.342963	0.449707	0.607325	-1.073198	1.463567	-0.730596	-0.154094	-0.904027	0.710224	-0.877833	0.177532	-0.122031	0.126385	-0.038973	0.314626	0.080972	0.541801	0.005251	-0.208863	-0.280979	0.314349	-0.272487	0.271600	0.851880	-1.233837
XM_122715.1	0.155285	0.312248	-0.832677	-0.684057	-0.838479	0.070431	-0.578508	-0.590984	0.257274	0.279927	-0.651004	0.808431	0.849003	0.151212	0.476043	1.118494	0.726397	-0.000555	-0.018903	0.404606	-0.166151	-0.334930	-0.064513	0.336684	0.055785	0.133410	-0.065163	-0.143347	0.640666	-0.519276	-0.168444	-0.637583	0.145478	-0.218826	0.366644	0.640049	-0.064712	0.283792	-0.699218	-0.540001	0.644248	-0.543965	-0.328311	0.679850	0.006009	-0.225049	0.000000	0.074380	0.126293
XM_122716.1	0.080904	0.059024	-0.995683	-0.206200	-0.603010	-0.631294	-1.025136	0.374128	0.297437	-0.654632	0.573430	-0.063960	-0.162985	-1.435272	-1.104299	-0.122980	-0.133985	0.150747	-0.248242	0.596899	1.447011	0.419124	-0.020817	0.177543	-0.002272	-0.189323	0.249607	-0.396270	0.568669	-0.131039	0.043999	-1.614186	-0.039944	-0.340762	1.129593	0.950477	-0.000534	0.000000	1.298664	0.933455	0.701802	0.269883	0.783308	-0.103283	-0.042204	-0.871094	0.918142	0.794286	-0.166867
XM_122717.1	0.604268	0.202605	-1.234245	-1.083236	-0.682309	0.295676	-0.823060	0.154476	0.786361	-0.160066	0.369287	-0.505305	-0.020787	-1.202823	-1.035705	0.000000	-0.552512	0.963549	0.221492	0.252722	0.456775	-0.546714	0.787199	-0.450124	0.622034	1.345290	-0.064359	-0.076485	0.299385	-0.582755	-0.515854	-0.559330	-0.032748	0.030448	-0.237970	-0.138504	0.663077	0.485741	0.656157	-0.254493	1.616429	0.344085	-0.308542	0.246308	0.109634	-0.575411	0.118114	-0.274220	-1.123965
XM_122718.1	0.567887	0.230077	0.358797	-1.593166	0.301583	0.493632	-0.149075	-0.085313	-0.147743	-0.744222	0.000000	-0.376150	-0.279864	-0.369007	-0.643365	-0.103897	0.114332	-0.216794	-0.598152	0.910584	0.143753	0.196340	-0.238258	1.505287	0.464398	0.519914	0.557096	0.365604	-0.037844	0.172921	-0.584926	-0.166284	0.539411	0.086973	1.943077	1.424389	-0.043967	0.203492	0.277615	-0.645207	-0.127491	-1.067219	-0.266667	-0.007940	-0.527952	-0.484024	1.000235	0.374404	1.281671
XM_122719.1	-0.224793	0.452046	1.491917	1.300862	-0.666550	0.694330	0.347201	-0.829796	-0.425828	-0.229904	-0.407800	0.534111	0.476217	0.365326	0.197076	0.871554	1.705866	-0.867860	-0.341029	1.931470	1.435803	-0.480824	-0.440231	1.557599	0.000000	-1.147155	-1.404043	0.474171	0.193847	0.240029	-0.863816	-1.070504	0.241813	1.202578	0.430632	0.862431	-0.278616	0.469767	1.499048	-0.112651	-0.876928	-0.171533	-0.652947	-1.036129	-1.215474	-0.643838	-0.370804	-1.906344	-0.456999
XM_122720.1	-1.571299	-0.355835	1.078619	-0.631020	1.879914	-1.849652	-1.107548	1.418000	-0.341398	1.752468	-0.524028	1.966950	2.133471	0.232788	0.278634	2.071509	1.223592	-2.071672	-0.753576	0.088458	-0.930233	0.941627	0.319306	-0.616077	-0.282213	-0.704624	0.000000	-0.101385	0.305536	-1.237273	1.436763	0.072191	0.088344	-3.016655	-1.226562	-0.366272	-1.362716	0.010280	0.244278	-0.591562	-0.842332	-0.445658	0.939717	-0.390593	-0.361595	2.128868	0.576353	-0.803707	0.202992
XM_122721.1	0.169501	0.807375	0.070531	-0.405314	-0.356937	0.329651	0.236378	0.155029	-0.537455	-0.332301	0.405543	0.243830	0.731920	-0.417602	-0.120277	0.159334	-0.472932	-0.100958	-0.135297	0.522256	0.000000	0.359503	-0.256060	0.022249	-0.279892	-0.358301	-0.107732	-0.189156	-0.150002	0.728394	-0.007759	-0.173630	0.219486	0.717197	0.066700	-0.447067	0.009840	-0.306316	-0.345633	0.221732	-0.577303	-0.202454	-1.641941	-2.142447	-1.677030	0.099006	0.276528	-0.471862	-0.157823
XM_122722.1	0.617364	-2.627508	0.216885	0.710010	1.608556	0.495511	-0.898148	0.848799	0.238065	0.964950	-0.312139	1.008109	1.696538	-0.430628	0.000000	1.573080	1.667781	0.377112	2.001447	-1.089477	-0.406405	2.320119	-0.510896	-0.540774	-0.897743	-0.002698	-0.356300	0.795649	-0.986316	-0.798271	1.789403	2.901029	-0.952683	-1.744689	-0.671943	1.483010	-0.931802	-0.460405	-0.242515	0.513565	-0.078460	-1.215414	1.187479	0.568167	0.247554	1.370311	-0.185321	1.268678	-0.553360
XM_122723.1	0.707084	0.000000	1.251856	3.494848	-1.087205	-0.360624	1.975322	-1.286620	0.595407	-0.394834	1.025650	0.909964	-0.380985	-2.110652	0.829061	1.806017	0.759830	-0.188501	-1.719596	1.823116	-0.168576	-1.033516	-0.714499	2.072104	-0.058872	0.353631	0.456278	-0.050551	-0.062169	1.457319	-0.636342	-0.733197	-0.795037	0.454383	-0.041712	0.667564	0.808920	-0.204107	-0.363669	-1.782905	1.517493	0.014124	-2.827385	3.510655	-0.713727	-0.647472	0.695121	-1.497011	0.552350
XM_122724.1	0.418892	-0.144137	0.430938	-0.659746	0.072261	-0.614484	-4.117543	-0.878173	1.652563	-0.839573	0.313535	2.446089	2.475601	1.109097	0.709049	1.630916	1.913260	0.385860	0.415362	-0.381122	-0.261234	-0.868578	0.672094	0.160932	0.979088	-0.749817	-0.345441	0.755751	0.751071	-3.742944	-0.653506	-0.644006	0.355814	-1.163171	-0.086358	0.987546	-0.603675	-1.254676	-0.708831	0.718304	-0.155722	-0.083680	-0.559187	0.818811	0.686081	-0.326063	0.160971	-0.616884	0.122126
XM_122725.1	0.402151	0.451587	0.174575	-0.746370	-0.627027	2.355498	0.753605	-0.737300	-0.680293	-0.775748	0.637214	1.417025	1.405833	0.324133	1.150459	1.448940	1.131585	0.286211	-0.015869	1.405710	0.105558	-0.777858	-1.076589	-0.509072	0.000000	-0.649303	0.493108	-1.031082	0.623246	0.948114	-0.289643	-0.623086	0.416476	-0.627568	-0.247730	-1.434629	0.381605	-1.373057	-0.001034	0.358477	-0.696809	0.545571	-0.246053	-0.810837	-1.020976	-0.683689	1.361449	-1.547956	-0.320735
XM_122726.1	-0.240492	-1.342572	0.452715	1.587033	-2.481969	-1.076370	0.541715	-2.569018	0.690529	-1.691809	1.071393	2.288441	2.136604	0.591673	1.362421	2.039848	2.392825	0.255027	-1.074887	1.020736	-1.912109	-2.504223	-0.475299	1.531530	1.187422	-1.404782	-0.777904	-0.347321	-0.386837	0.035897	-2.161765	-3.756134	0.225910	-1.157094	1.349053	1.525620	0.745518	-0.461612	-1.277294	-0.764951	2.007008	0.122188	-2.122128	2.096979	0.139187	-2.858641	-0.730654	2.383068	2.134570
XM_122727.1	-0.214639	0.010902	0.075167	1.473126	0.051734	-1.091322	-0.655774	-0.137240	0.144130	0.693974	0.255063	1.109645	0.782178	0.019953	-0.245140	0.661146	0.707963	0.058888	0.426225	0.830691	0.381715	-0.277373	-0.175786	0.780604	0.239027	0.000000	0.390158	-0.340227	-0.073020	-0.299850	-0.751092	-0.544709	-0.124869	-0.674580	0.354477	0.074037	-0.089067	0.602362	0.134709	0.505867	-0.770280	0.389109	-0.629469	0.033142	-0.865833	-0.223081	-0.232185	-0.175345	0.795576
XM_122728.1	0.436672	0.321699	-0.373227	-0.935217	-2.142290	0.084552	-1.020729	-1.644441	1.144683	-1.254619	0.691225	-1.187116	-1.120835	-1.199583	-1.307440	-1.068405	-0.979807	0.236822	-0.230720	0.023705	0.155199	-1.089282	-0.511584	0.000000	0.668085	-0.043024	0.787890	0.138451	0.657730	-0.519806	-1.046742	-1.405557	-0.246809	-0.549777	0.398991	0.757954	0.165969	0.263912	-0.146783	-0.143684	1.002234	0.496127	-1.299065	0.264151	0.259964	-1.031541	0.699141	-1.887327	-0.189977
XM_122729.1	-0.238735	1.069788	-0.065012	-0.315569	0.675702	0.284925	0.261253	1.408182	0.103038	0.853168	2.666330	-1.488241	-0.748197	-0.173208	-0.372668	-1.565872	-3.266870	-0.348078	1.543701	-0.027383	0.297577	0.915289	-2.151302	-0.564430	0.443684	-0.686834	-0.038199	-0.554007	-0.646759	0.831589	0.512218	-1.113413	-1.200182	-0.453649	0.285379	-1.781533	0.000000	-0.059492	0.610419	2.729810	-1.692341	2.567576	0.174433	-1.281603	0.072458	0.618819	0.984156	-3.270069	-0.909268
XM_122730.1	-0.650260	-0.907462	0.998767	-0.050214	3.078966	-0.150539	-0.405558	1.166680	-0.364268	4.197766	0.165665	3.409081	3.574797	0.000000	1.856562	2.746315	3.013319	0.035320	3.108329	-0.564187	0.390512	2.369587	-0.022218	-0.655701	-0.076696	0.310154	0.434494	-0.036556	-0.813512	-0.379235	3.368344	2.918247	-0.120875	-1.050333	-0.158862	1.040468	-0.612581	-0.919959	0.189926	0.223589	0.466424	-0.459584	1.623553	0.045312	-0.624955	3.529524	0.618835	1.784259	-0.257443
XM_122731.1	-0.268514	-0.246903	-0.831179	-1.258555	-0.750993	0.069877	-2.939341	-1.570894	0.558105	0.142280	3.434962	-0.642981	0.064574	4.453782	0.216080	0.078902	1.776604	-0.630149	0.156158	-0.126608	-0.454028	0.556718	-1.376151	-0.386131	-0.237622	-0.382763	-0.461827	-0.147811	-0.202946	-2.458709	-1.528160	-0.047487	-0.194277	1.537742	1.574286	3.804372	-0.704234	0.124395	-0.314155	-0.024176	0.157837	2.735173	-3.099295	0.845389	0.899105	0.482911	0.185520	0.000000	0.328154
XM_122732.1	0.278576	-0.610167	-0.486623	-1.128160	0.889403	0.235255	-2.989049	1.103764	-0.672598	1.745762	-0.128616	2.120064	1.221486	-0.388321	-0.224518	1.202328	1.927061	0.146540	0.914861	-1.005691	0.707547	1.020195	-0.908938	-1.062713	-0.619648	-0.171463	0.162923	-0.011435	-0.260803	0.384003	1.506368	0.934200	0.179233	0.751191	-0.420018	-0.523283	-0.026064	-0.272042	0.261245	0.253943	-2.028238	0.000000	1.024447	-1.972806	0.420578	0.883338	1.519237	-0.109567	-1.469282
XM_122733.1	-0.168017	-0.548403	0.780881	0.000000	0.282604	0.655121	-0.743090	0.721729	-0.071077	0.338470	-0.274491	0.693276	-0.067213	0.867231	-0.211889	-0.097345	-0.505203	0.263633	0.158802	0.369290	-0.800934	-0.532537	-0.211971	0.533804	-0.527021	-0.243493	0.136504	-0.900308	-0.218286	-0.419142	0.197790	-1.088438	0.546635	-0.008377	1.510061	-0.367286	0.304380	0.299793	-0.358858	0.500605	0.581927	-0.490673	0.579263	-1.261145	0.849908	-0.306862	0.962154	2.472513	0.640840
XM_122734.1	-0.201827	0.167305	0.831923	1.112022	-2.665391	-0.861301	-0.908914	-1.960645	1.711204	-2.138408	0.279642	1.116859	1.056863	0.360427	0.370233	0.857020	0.845495	-0.447504	-0.780437	1.767684	-0.209351	-1.657448	-1.166206	1.951254	2.027556	-0.509575	0.755385	1.204066	0.147269	-0.817999	-1.638016	0.115995	-0.593335	-0.957101	0.000000	1.016890	-0.866575	-0.513617	-0.281984	1.052977	1.552701	-0.012871	-2.240741	0.953959	0.244981	-2.549945	0.913213	-0.491951	1.455878
XM_122735.1	2.909734	-0.026190	0.297317	0.325743	0.000000	0.446735	-0.396366	-0.312654	0.540091	0.052259	0.285401	-0.190610	0.153339	-0.813119	2.481786	2.859780	0.431086	-0.438725	-0.253321	0.085928	-0.066589	-0.529751	2.099836	-0.351610	0.908298	5.172063	-0.742212	-0.757058	-0.799729	-0.607526	0.764712	0.523415	-0.145198	0.159900	1.017933	1.288906	-0.422280	1.641311	-1.925842	0.115768	0.636518	0.198134	-1.499627	-1.539074	1.633939	-0.315822	-0.600489	0.373970	-0.800605
XM_122736.1	-1.199368	-0.602190	0.438451	-0.096098	-0.051174	-0.453730	-0.322913	0.167115	1.678049	-1.126198	-0.501520	1.490079	1.710271	0.356227	0.719368	1.050753	0.408368	0.299867	0.555179	0.709071	-0.076116	-0.644343	0.143535	-0.273329	0.360241	-0.394541	0.092039	0.054505	0.210841	-0.506138	-0.868673	-0.264787	0.182565	-1.029230	-0.693293	0.405983	-0.582969	-1.334547	0.011966	1.674764	0.176178	0.000000	-0.706137	1.016935	1.196871	-1.246112	-0.911710	-0.104470	0.446356
XM_122737.1	0.726643	0.280115	0.220210	-0.753010	0.584720	0.147851	-1.116205	-0.314385	0.042863	1.438529	-1.074013	0.490070	0.037163	-0.023037	0.189114	0.173548	0.506930	-0.246404	0.295238	0.189043	0.279777	0.822721	-1.586881	-0.094176	-0.210999	0.036805	-0.164914	0.000000	-0.370833	-0.768923	1.220149	0.655470	0.540949	0.068871	-0.453483	-0.557491	0.108622	-0.687590	-1.136832	-0.039274	-0.777498	-0.107789	0.649614	-0.889725	-2.523267	0.786865	0.294267	-1.366201	-0.722294
XM_122738.1	0.168835	-0.011169	-0.286047	0.000000	0.453481	-0.646407	-1.983611	-0.022229	0.493806	0.903890	-0.234292	0.821657	0.925836	-0.394637	-0.366881	0.420305	0.509887	-0.046417	0.319175	0.227312	0.162702	0.372442	-0.080817	0.409949	0.472076	-0.217544	0.049262	-0.051635	-0.342138	-1.560754	0.076549	-0.573727	0.066750	-2.240880	0.369300	0.231165	-0.328657	-0.453132	0.570231	0.320738	-0.037437	-0.033758	-0.212355	-0.377809	-0.030432	0.478771	0.179949	0.986210	0.195564
XM_122739.1	0.247391	0.530386	-0.369764	-0.924975	0.312710	0.253278	-0.793800	-0.171007	0.377688	0.000000	-0.191175	0.245918	-0.058973	-0.197864	-0.276768	0.448184	0.261843	0.481659	-0.027300	-0.105350	0.532146	0.435196	0.595047	-0.266089	0.369974	0.604129	0.050300	-0.452096	0.446469	-0.386214	-0.250059	0.233944	-0.455130	-1.205101	-0.264721	0.193657	0.274180	-0.090605	0.295904	-0.093446	-0.442381	0.017437	-0.199394	-0.344221	-1.110713	0.177182	0.614202	0.249603	-0.573573
XM_122740.1	-0.081403	0.193091	-0.381008	0.567113	-0.600279	-0.780284	0.796484	1.588559	-0.624854	0.095436	1.224601	-0.096039	0.015612	-0.193671	0.333691	0.000000	0.137604	-0.327352	3.405804	0.938273	1.464082	-0.344315	-0.083909	0.739309	-0.390000	-0.807619	-0.953765	-0.409659	-0.367517	1.196500	0.273187	-0.930820	-0.051136	0.457872	0.831747	-0.427355	1.554741	0.078564	-0.815678	-0.531043	0.310462	0.498307	-0.341228	-0.858371	-2.111237	0.225781	-0.000079	-2.604191	-0.186976
XM_122741.1	0.775677	-0.935875	-0.170781	-0.484217	0.723001	-1.078908	-0.519196	0.000000	-1.174719	1.082163	1.361727	-0.723287	-1.072227	-2.612124	-2.710292	-0.947878	-1.858781	0.643702	1.202915	0.255993	-0.170987	0.366309	0.735388	-0.047342	-0.587248	0.032968	0.509631	-1.343436	-0.725651	-0.380135	1.095033	0.028085	0.951325	2.132965	1.986958	1.055881	0.978949	0.989984	0.623303	-0.324686	3.139179	1.196325	-1.018653	-0.271713	1.372773	0.951215	1.953963	-0.247520	0.094192
XM_122742.1	0.564620	0.562027	-0.563488	-0.149439	-0.214841	0.000000	-0.362613	-0.771134	1.046721	-0.168845	-0.234549	0.430990	0.672408	-0.111100	0.354350	0.986216	0.757851	0.331108	-0.218125	0.150260	0.206668	-0.124198	2.155579	0.282150	1.343226	1.086415	-0.405059	-0.665705	1.170797	-0.385547	-0.651380	-0.903862	-0.131588	-0.831121	1.047123	1.239579	0.007965	-0.000423	-0.076234	-0.259780	1.111341	0.102616	-0.659307	-0.537460	1.200054	-0.042010	0.407801	-1.206987	-0.667913
XM_122743.1	0.118946	0.750879	-0.581692	-0.528432	0.000000	0.622459	-0.742753	-0.611635	0.103618	-0.210279	0.781615	0.464804	0.545134	0.006946	-0.513677	0.923914	1.091247	-0.012926	-0.462114	0.231631	0.508024	-0.178966	1.104683	-0.662171	0.718649	-0.317626	-0.953403	-0.400191	0.606874	-0.644730	-0.859180	-0.467788	-0.448568	-1.040388	0.645142	1.201329	-0.046121	-0.244281	1.032173	0.115051	0.453711	0.493251	-0.980258	-0.562778	-0.037652	-0.181664	-0.262348	0.425591	0.076753
XM_122744.1	-0.039351	0.543297	0.057510	-0.310029	0.424529	1.091746	-0.689562	0.776724	-0.644543	1.736363	0.000000	0.305299	0.803175	-1.278751	-0.239331	0.285235	-0.087720	-0.742971	1.076960	-0.452774	0.612977	1.505587	-1.686930	0.404663	-0.276218	-0.156392	0.058843	-0.491573	-1.091805	-0.007680	1.523626	0.062068	-0.155551	-0.959489	-0.455629	-0.786824	-0.832285	-0.735777	0.507947	-0.479321	-0.651778	-0.378399	0.495773	0.418360	-0.915590	0.746100	0.489337	-1.052953	0.172338
XM_122745.1	0.517434	0.575463	0.632856	-0.384336	-0.119397	0.077550	-0.432553	0.201102	0.540660	-0.172572	-0.671234	0.234807	0.241353	-0.813482	0.133054	0.017411	0.113027	0.000000	0.433832	0.600118	0.638406	-0.316068	0.272844	0.433620	0.071560	-0.664003	1.024599	-0.092608	-0.500457	-0.520530	0.002201	-0.592691	-0.430239	-0.793722	0.124619	0.633106	-0.824148	-1.108656	0.275940	0.644527	-0.621719	-0.300176	-0.328524	0.050838	-0.380788	-0.156822	0.475078	1.503153	-1.493643
XM_122746.1	1.180245	0.048454	-1.134921	-0.928368	0.641630	-2.843113	0.778002	1.966497	0.309664	1.358531	-0.489379	-0.626565	0.440321	0.113658	0.622461	0.169970	-0.675364	0.122939	1.622151	-0.200201	0.457460	2.732943	0.201059	-0.882356	0.644199	-0.111210	0.158482	-1.615112	-1.203128	0.376343	1.256739	0.585989	-0.061290	-0.137476	-0.768045	-2.895406	-0.677025	1.645608	-0.360271	-0.415666	0.005192	-0.662255	1.334536	-1.318724	-2.058060	1.152002	-0.123357	-1.699178	-0.921253
XM_122747.1	0.000000	0.899953	1.691756	3.384103	2.645613	0.555288	1.216680	0.987206	-0.282583	2.639892	-1.172405	-0.369587	0.210177	0.575530	0.775321	1.136777	-0.109036	-1.196022	0.958104	1.820366	-0.329769	2.219569	2.083409	1.677329	0.298608	-0.641286	-0.029426	-1.259988	-1.313653	0.641366	1.865261	1.414089	-1.361948	-1.283104	-0.758755	-0.164126	-0.722959	-0.954397	-0.511560	-0.957263	-0.626484	-0.714046	1.707682	1.411645	-1.010647	2.378764	-0.694758	-1.368880	-0.974104
XM_122748.1	1.067293	1.926421	-0.905843	-1.385885	-1.419395	2.565993	-1.727353	-1.199410	0.402721	0.002180	0.018217	-0.165524	0.014356	-0.095802	-0.145986	-0.540682	1.456140	0.934417	-0.214518	-1.024609	0.485101	0.567679	1.232410	-1.164228	-1.294004	-0.282767	0.000000	2.042911	1.189975	-0.147196	-0.794743	3.128828	-1.154529	3.190269	-0.832897	1.205187	-0.205188	2.124844	0.254209	0.278767	-0.649957	0.748554	-0.226813	1.406315	0.769477	0.900749	-1.342198	-0.703040	-0.585358
XM_122749.1	-1.027310	2.748628	-0.678276	-0.512291	-1.116380	1.270515	0.764494	-0.618328	-0.027867	-0.818107	1.408694	1.325990	0.665527	-1.344062	0.592144	0.000000	-0.712161	0.008746	1.218843	0.228241	3.044147	-0.588106	0.387810	-1.170643	-0.754745	-2.315969	-0.610941	-0.164325	-0.742996	2.083575	-1.542490	-0.019498	0.956849	-0.654996	-1.120517	0.521718	-0.577335	0.456110	2.900601	2.454355	-1.110944	1.411233	0.830056	0.262509	-0.270013	-0.226758	-1.481976	-1.164094	-0.852899
XM_122750.1	-0.777432	-1.508761	-0.437882	1.497176	0.869030	0.959489	-0.138456	-1.216888	1.356072	0.289725	-1.197693	0.642691	1.108635	0.537632	-0.497959	0.061390	0.405030	-0.892576	0.497026	1.680519	-1.213781	-1.472949	1.191722	2.061913	-0.286100	-1.047908	0.377875	2.308897	-1.391114	0.557499	-0.564227	-0.997871	1.967370	-1.657912	-1.291480	1.921759	-1.752504	0.000000	1.406495	1.226871	0.431327	-1.948644	0.162143	1.730866	1.039156	-1.699830	-1.130201	1.122221	0.728248
XM_122751.1	0.730464	1.312302	-0.579424	-1.730148	-0.332943	1.062055	-1.206835	-1.208606	-0.422673	-0.499718	2.380436	0.576190	0.363304	-2.039509	-1.253038	0.360347	2.042490	0.000000	0.372036	-0.656193	1.381802	-1.011730	-0.306802	-0.652863	-1.042649	-0.539570	2.625800	0.260059	-0.206587	-0.238367	-1.340186	0.195412	0.766145	0.099460	0.088139	-0.113142	-0.409034	-1.085745	0.282274	1.001498	-1.221323	2.070993	-0.770450	-0.841696	0.231797	-1.594155	0.112295	0.399821	-1.740995
XM_122752.1	0.111448	-0.250241	0.841927	0.450244	-1.224646	-0.382173	-0.002963	-2.975991	1.380713	-1.371892	0.122228	-0.431589	-0.203599	1.728934	-0.956336	0.223055	-0.675717	-0.045760	-0.726396	1.191775	-0.108307	-1.420066	3.663690	1.465366	1.283403	-0.030137	0.577122	0.811821	1.078194	-0.330319	-0.694921	-1.452123	0.823354	-0.350198	2.056270	1.248179	-0.045274	0.252194	-0.511178	0.534475	2.932266	0.000000	-0.927880	1.092805	-0.445706	-1.325941	0.884988	0.390204	0.684476
XM_122753.1	0.578394	0.930314	-0.828232	-1.123767	-0.777082	-0.061102	0.060622	-0.083390	-1.056164	-0.392323	-0.173435	-0.413163	-0.152242	-1.455363	-0.876070	0.466947	-0.189084	0.233321	0.252283	1.056868	0.263786	-0.446393	0.085925	-0.640246	-0.809284	-0.405320	1.516785	0.123473	0.000000	-0.177124	-0.449637	-0.917342	0.631273	0.777012	0.766575	0.786315	-0.021155	0.609360	0.466961	0.330150	-1.102668	0.634353	-3.010916	-1.343254	0.546528	-0.435014	0.386688	0.192898	-1.385714
XM_122754.1	-0.087533	-0.208489	-0.085542	0.295729	-0.574865	-0.642838	-0.323602	-1.222526	0.774559	-1.237315	0.993149	1.066176	0.875654	0.179407	0.787531	1.409275	1.055562	0.450237	0.000000	0.724254	-0.379888	-1.093988	-0.427366	0.305977	0.706736	-0.543130	-0.571561	0.509977	0.667652	-0.608150	-1.434674	-1.306862	-0.356995	-0.086573	0.121112	0.426746	-0.190615	-1.790810	0.057582	0.130510	-0.101601	0.520713	-1.936907	0.792727	0.285480	-1.211867	0.108287	-0.362726	-0.776699
XM_122755.1	0.444065	0.506119	0.074747	0.000000	-0.610683	0.342049	-0.849702	-0.796277	1.064196	-0.848080	0.508290	-0.101962	0.247854	-0.892667	-0.222026	0.344738	-0.223767	0.253640	0.050977	0.788592	-0.098955	-0.952944	0.092958	0.527698	1.218543	0.503002	0.476452	0.739518	0.638223	-0.981414	-1.374273	-1.312114	-0.660549	-1.328306	0.372992	0.423025	-0.356320	1.281470	-0.489435	0.337734	1.165628	0.693470	-1.570503	0.080423	-0.176669	-0.964431	0.194011	-1.180545	0.035762
XM_122756.1	0.735208	0.553033	0.191463	0.000000	-0.623642	0.054785	-0.892641	-1.840543	0.676767	-0.550972	0.021098	-0.312833	-0.001957	-1.138790	-1.019067	0.169303	-0.495279	-0.333014	0.013641	0.571511	0.584891	-1.097125	0.198233	0.534454	1.006813	0.439049	0.529241	0.313826	0.621589	-0.985466	-1.210936	-1.648744	0.143837	-1.157707	0.227892	-0.364629	-0.076629	0.911761	-0.267087	0.388664	1.334313	0.137760	-1.527013	0.398546	-0.492971	-0.878944	-0.540995	-1.397286	0.441283
XM_122757.1	-0.693286	3.754084	-0.244174	-0.868831	0.130522	1.282861	0.055781	0.264018	-0.288521	0.493443	0.151280	1.516980	0.543878	-0.727707	-0.014150	0.917286	2.314537	0.087408	0.494157	-0.235052	4.593891	-0.283792	-0.459729	-0.234857	-0.784769	-0.639404	1.321101	-2.806425	-0.357822	-0.462962	0.000000	-1.182449	0.138124	-1.218286	-0.828007	-1.757810	-0.585902	0.311582	0.384958	1.048711	-1.122112	-0.538860	-0.155351	-0.975630	0.317717	0.007496	-0.768373	-0.812616	0.792989
XM_122758.1	-0.175209	0.893026	-0.150369	1.811111	-0.460071	0.051238	-2.227640	0.245604	0.533894	0.827361	-0.229473	0.768233	0.019538	-2.331145	-2.382734	0.035398	0.356866	-0.204118	-0.007885	0.915713	1.304129	-0.108997	-0.518245	-0.061281	0.536155	2.100720	2.440279	0.377618	-0.289483	-2.310643	-0.591245	0.811090	-0.659760	-0.185273	0.000000	0.322052	-0.546182	-0.332020	2.127318	0.012016	1.774794	-0.037459	-1.239914	1.067588	1.113569	0.072800	0.369942	-0.581955	-0.410491
XM_122759.1	0.714319	2.139997	-0.656736	-0.571833	-0.772591	2.002154	-0.677032	-1.257165	-0.575603	-1.369721	1.340802	-1.330832	-1.335206	-0.953186	-0.933648	-1.377848	-1.463426	0.578598	1.516954	2.342425	0.338536	-1.109178	-0.384006	-0.878935	-0.284479	0.147280	0.025369	1.597067	1.696535	0.012315	-1.692790	-0.156927	0.450899	-0.050325	-1.389589	-2.167099	-0.404622	0.509717	2.459304	3.479523	0.149074	2.740293	-1.383662	0.218361	2.421748	-1.914795	-1.090612	-1.235884	0.000000
XM_122760.1	1.713139	0.295214	-2.006036	-1.593481	-1.668504	-0.721588	-2.090146	-0.405051	-0.379825	-1.297915	0.977880	1.861147	0.473336	0.837727	-0.041734	0.206690	1.331188	0.407965	0.896370	-0.275823	0.070815	-1.799530	-0.924168	-0.748420	-1.550287	-0.123660	0.772475	-1.314913	0.675510	-0.585254	-1.542491	-1.575567	0.223010	0.563256	0.404388	0.150696	-0.003041	-0.773767	-0.123725	0.787039	-1.531480	1.042904	-1.547045	0.000000	0.712507	-1.750336	1.137840	-1.719241	-0.456275
XM_122761.1	-0.102312	-0.445791	0.326551	0.123352	0.287065	-0.650523	-0.255948	-0.014390	-0.350569	0.352128	0.373492	2.233904	1.604389	1.013633	1.057264	1.916709	1.994215	-0.128646	0.029306	0.948638	-0.066374	-0.122155	-0.689211	0.433851	0.064054	-1.340710	-0.111087	0.170599	0.315699	-0.479733	-0.029218	-0.146788	0.656053	-1.557010	0.669830	1.125332	-0.228129	0.157472	-0.329099	-0.106166	-0.592042	0.045718	-0.690865	-0.072842	-0.926478	0.004762	0.230304	-1.319286	0.890563
XM_122762.1	-0.038922	0.491398	-0.926780	-0.226276	0.427856	-0.323304	-1.294095	-0.888000	-0.113524	0.000000	1.145887	0.633571	0.608228	0.091605	-0.153026	0.719215	0.601744	0.598645	0.069033	-0.979020	-0.419493	0.419999	-0.134815	-1.068989	1.544982	1.073369	-0.582069	-1.312845	0.334999	-0.959866	-0.886426	-1.162857	-0.464100	-0.371655	0.800776	0.053491	0.454064	-0.314928	0.320566	0.441626	-0.099216	1.292411	-0.019425	-0.802865	0.369206	0.200090	-0.422171	2.198363	-1.537385
XM_122763.1	-1.003327	0.315726	-0.813088	-1.019986	-1.266764	-0.103885	-0.727142	-0.254678	-0.772974	-0.114939	1.166803	0.807353	0.863511	-0.655298	-0.420050	0.334903	0.518594	-0.649458	0.141025	0.470409	0.212625	-0.836910	-1.659563	0.261600	-1.166580	0.055044	0.273096	-0.571585	0.551969	-0.205388	0.350193	-1.002982	0.249710	-1.566573	0.661576	0.282316	0.768338	0.732092	0.121033	0.796675	-0.328297	0.956893	-0.034690	-1.427268	-0.081964	-0.747784	0.569153	-2.142331	0.000000
XM_122764.1	0.433094	0.059332	0.086459	-0.584423	0.227776	-0.389082	-1.573734	-0.115625	0.126494	0.464449	-0.270000	0.101680	0.254318	-0.351540	-0.466487	0.633938	-0.084069	0.431722	-0.200027	1.208635	0.000000	-0.266281	0.722670	0.479961	0.695011	-0.053770	0.224238	0.042709	0.471671	-1.221168	-0.802315	-1.093482	-0.099390	-0.648314	1.231415	1.008835	1.120500	2.023442	0.151436	0.087545	0.731083	-0.282296	-0.932126	-2.149111	-0.335700	-0.216061	-0.236422	0.855702	-0.056057
XM_122765.1	0.464749	-0.279967	0.202444	-0.964178	1.516729	0.158404	-0.239463	1.762699	-0.819356	2.360287	0.015083	0.514889	0.280793	-0.739098	-0.807117	0.985719	1.230532	0.596824	1.117008	0.031216	-1.023319	2.493973	-1.092647	-0.401801	-0.538293	-1.001010	-0.811846	-0.463130	-0.517162	0.584252	2.066078	1.345470	-0.026447	0.000000	0.977043	-0.026968	0.039383	-1.478658	-1.157836	-0.149291	-0.740293	-0.336981	2.502108	-2.004694	-2.736267	2.117577	-0.005708	-2.187128	0.004398
XM_122766.1	-0.492810	0.317405	0.660383	1.633143	0.174166	-0.194464	0.157200	-0.494597	-0.138538	0.672180	-0.362011	0.064782	0.361871	-0.513440	0.115286	0.961593	0.507434	0.204556	0.441070	0.905521	-0.125133	-0.105425	0.089324	1.293907	-0.165256	-0.142572	0.196144	-0.236192	0.120796	-0.271983	-0.658645	-0.438277	-0.918560	-3.274325	0.765768	1.059477	-0.413775	0.000000	0.344135	-0.015451	-0.991085	0.218233	-0.161664	0.397252	-0.726146	0.176860	-0.604940	-0.549402	-0.636226
XM_122767.1	-0.241835	0.037915	0.157622	0.708285	-0.827243	-0.025555	-0.655863	-1.498613	0.696708	-0.540814	0.436401	0.519357	0.802818	-0.346999	0.178952	0.139782	0.204531	-0.503533	0.000000	0.342044	-0.863928	-1.242572	1.012023	0.426899	0.857375	-0.279971	-0.330647	0.140479	-0.048108	-0.521717	-1.661483	-1.404815	-0.153536	-0.028050	-0.136758	0.297533	-0.318292	0.677954	0.629560	1.137309	0.509490	0.528572	-1.338374	0.332583	0.102295	-0.834616	0.213284	-0.656687	0.392279
XM_122768.1	-0.202457	-0.152575	0.014690	0.233913	0.000000	-0.239095	-0.759097	-0.925835	0.930675	-0.745321	0.567638	0.944658	1.065066	0.695509	0.373217	1.030205	1.085988	0.134250	-0.094762	0.823935	-0.373860	-0.794950	0.244167	0.565965	0.527526	-0.250349	-0.218772	0.198351	0.479511	-0.810157	-1.333962	-1.082496	-0.385606	-0.094579	0.119760	0.816394	0.207149	0.184772	-0.205118	0.322833	0.088888	0.465913	-1.395628	0.485436	0.134673	-0.693264	-0.289632	-0.317486	-0.100665
XM_122769.1	-0.506013	0.157199	1.497981	1.611547	-0.814496	-1.450960	-0.358912	0.143385	0.973762	0.093380	0.788263	-0.345763	-0.005693	-1.018538	0.254645	0.442413	-1.583954	0.091847	0.265787	1.232223	0.018626	-0.680451	0.000000	1.308265	0.146177	-0.613557	1.227684	-0.159194	1.633674	-0.097986	-0.512127	-1.248490	-0.414701	-1.486120	0.557884	-1.065777	0.251633	-0.325578	0.223725	0.649811	1.955185	-0.109348	-0.907926	1.505321	0.112883	-0.987934	1.491379	-1.059374	-0.185971
XM_122770.1	0.262998	0.287880	0.004585	-0.776764	-0.209626	-1.280904	-0.704252	0.192302	-0.066480	0.717111	0.000000	-0.435920	-0.145074	-1.622370	-1.235700	-0.560284	-1.471100	0.054407	1.079811	-0.056818	1.321356	0.154508	0.274941	-0.187192	-0.304227	-0.393560	0.786188	0.049458	0.957851	-0.413527	0.220248	0.258731	-0.039304	-0.532098	-0.142266	0.487669	-0.165402	0.722183	1.206105	-0.282731	-0.950918	-0.072740	-0.906655	1.109075	0.577220	0.159332	-0.170269	2.441140	-0.905754
XM_122771.1	0.000000	-0.176962	-0.389961	-0.191750	-0.677726	-0.829109	-0.548229	-0.702745	0.446844	0.396574	0.110311	0.513538	0.712691	0.228348	-0.182681	0.265220	0.560579	0.338731	0.339407	-0.265921	-0.263995	-0.519681	-0.940584	0.307215	0.021330	-0.027453	0.286770	-0.010546	0.196451	-0.430258	-0.089650	-0.840280	0.514039	-0.790250	1.534565	0.641012	0.716244	0.337379	-0.348544	0.297003	0.377620	-0.410315	-0.894737	0.717428	0.161081	-0.746466	0.070894	0.979041	-0.113698
XM_122772.1	0.652628	0.595406	-0.635788	0.132153	4.435211	-0.511975	-0.159156	4.294749	0.501852	4.514873	-1.411436	3.912530	3.204993	-0.358807	2.507774	3.580776	2.809710	-0.909553	2.705314	-0.755662	0.208312	5.137707	-0.522978	-1.910699	0.380906	-0.015538	0.094530	-1.911303	-1.686349	-1.381266	3.985918	2.275681	-1.722383	-2.884258	-0.451247	-1.612025	-0.353842	-1.756690	0.027940	-0.615971	-0.479372	1.499673	5.216498	-0.360589	0.110161	3.832552	-0.693930	0.173949	0.484860
XM_122773.1	-0.109432	0.043174	-0.755899	-2.071289	-2.170862	-0.750681	0.390274	-0.882050	0.083246	-0.959556	0.252163	0.314328	1.130666	-0.353019	0.484671	0.659794	0.000000	0.328737	0.305053	1.951143	-0.713951	-0.521249	-1.570989	1.692147	0.359784	0.170302	0.302375	-0.612771	-0.366343	1.100283	-1.085816	-1.604731	0.906844	0.149440	0.604952	0.091460	-0.071730	-0.319560	0.050396	0.782611	-1.109436	1.076038	-1.499335	-1.241850	-0.752955	-1.315344	2.513910	-1.852503	-0.537022
XM_122774.1	-0.253558	0.213006	0.229152	0.536919	-0.189641	-0.474902	-0.709190	-1.805737	0.391061	-0.113962	0.663281	1.062317	0.782801	0.557400	0.082200	0.607304	1.305865	-0.416387	-0.025476	0.991427	-0.155323	-1.135887	0.604123	0.380468	0.483660	-0.104347	-0.756423	0.043616	0.192634	-0.849978	-1.046470	-1.459229	-0.160677	0.122258	0.287108	0.459008	-0.054101	0.171688	0.000000	0.623936	0.552119	0.515821	-1.471583	-1.446040	-0.284484	-0.681213	-0.346631	-0.921331	0.014749
XM_122775.1	0.315232	0.117051	-0.444684	-0.789935	-0.075790	0.000000	-0.959241	-0.017803	0.938052	0.451361	0.375048	-1.752483	-0.450911	-3.014963	-0.992001	-1.001459	-2.332372	1.602978	0.205298	0.360514	0.439797	-0.149765	0.577505	0.138732	0.033993	1.431418	1.312886	-0.095216	0.129360	-0.661851	-0.187911	-0.212768	0.090343	-1.406743	-0.616286	-1.179382	0.316184	0.361514	-0.031320	0.941543	0.711820	0.080659	-0.866974	0.118845	0.535635	-0.101740	0.818746	-1.024432	-0.540931
XM_122776.1	0.450558	0.544687	-2.055602	-0.594806	0.000000	-0.889283	0.662457	-0.680103	-0.202643	-0.977486	-0.213710	-0.148571	-0.846964	0.309658	0.338281	0.940296	1.667565	-0.159649	-0.595256	-1.342062	2.423157	0.149143	-0.945868	-1.331334	0.142558	0.489127	-0.817197	0.517312	-0.389023	0.607173	-0.009333	-0.463323	3.109097	1.382204	1.514935	1.720521	0.064240	-1.186010	-0.600408	-0.995111	2.552028	0.360959	-0.236862	-0.643080	3.823247	0.269500	0.014138	0.563647	0.562242
XM_122777.1	0.213144	0.696498	-0.478546	-0.908610	0.185615	-0.874452	-0.674789	-0.108235	-0.352064	0.406186	0.147786	0.686286	0.020395	0.362563	-0.323826	-0.048413	0.522811	-0.022748	0.410526	0.007577	0.089042	1.806158	-0.365853	0.255667	-0.046148	0.087198	-0.559953	-0.808655	-2.459558	0.000000	0.231348	-0.189699	0.352598	-0.389634	0.487675	-0.367929	0.189195	-0.382908	-0.227213	-0.426098	-0.609154	0.348524	0.483929	-0.510783	-0.685835	1.237330	-0.024765	-0.511169	-0.230603
XM_122778.1	0.626192	0.784665	0.120321	0.166412	0.430541	-1.161855	-0.695038	0.547312	0.135287	0.565113	0.117659	-0.708738	-0.409800	-0.868515	-0.788213	-1.249019	-1.448599	-0.549330	0.050635	0.868134	0.130431	0.444113	-0.288986	0.322985	-0.029735	-0.030434	0.202154	-0.800408	0.000000	-0.617693	0.420151	-0.214002	0.417756	-0.596992	0.197331	-0.371503	-0.355957	0.315873	-0.109135	0.157122	-0.404071	0.385390	-0.120941	-0.775841	-0.619516	0.089125	0.098504	-0.422032	-0.125733
XM_122779.1	0.370535	0.339934	-2.131135	-0.490749	-1.183296	0.698466	-0.739596	-0.530944	1.996831	-0.371611	0.168340	-0.914859	-0.611262	-0.560305	-1.079645	2.520634	-1.304335	6.322948	-0.086454	-0.846909	0.273495	0.722762	-1.402479	0.022589	0.728246	0.844018	0.753407	-0.777411	-0.499543	-0.063607	0.048919	-0.045382	0.004988	0.254884	-0.016274	2.579701	0.333435	-0.038813	0.355600	-0.149948	-0.238175	0.179339	0.000000	-0.110584	-1.025639	0.257438	-0.136962	0.627744	0.276193
XM_122780.1	-0.050493	0.485520	-1.446406	-1.358349	0.078065	0.030130	-1.460297	1.051912	0.349919	0.844689	0.257915	-1.410233	-0.632681	-1.766995	-1.172263	-1.865916	-1.936259	-0.266679	-0.081515	-0.307592	0.219260	0.574228	-0.028507	-0.605139	0.020305	-0.622296	1.943647	0.071710	0.590041	-0.766240	0.190820	-0.419699	0.344178	-0.594758	0.480861	0.590795	-0.470649	-0.340012	-0.104811	0.272375	-0.135684	0.347186	0.000000	-0.712930	-0.502639	0.356364	0.125637	-2.184511	-1.145918
XM_122781.1	0.713681	0.233513	-2.520269	0.092946	-0.501518	-0.886860	-0.819746	-1.149755	2.554067	-0.707063	2.635642	-0.623084	1.120136	-0.523841	-0.701384	-1.355257	-0.373747	-1.061735	0.331646	-1.546864	0.000000	0.891612	-0.970816	0.224017	1.946457	-0.459144	0.402572	-0.737072	1.203304	-0.876548	4.017682	-0.712983	0.143267	0.477069	-0.715391	-0.589538	-0.735040	0.951868	-0.236175	1.489522	6.036392	2.054859	-0.807177	-0.621140	0.411894	-1.296081	1.270215	-1.936987	-1.188298
XM_122782.1	-0.350536	0.116010	-1.242943	-1.033811	-0.686684	-0.782300	-1.237026	-0.544681	0.226881	0.000000	0.738891	0.961001	1.006206	0.454568	-0.424106	0.733435	0.588883	0.053848	-0.288360	-0.242397	0.333186	-0.295775	-0.619172	-0.400783	0.184423	0.105926	-0.626439	-0.033200	0.655101	-1.017282	-0.493407	-1.749430	-0.410077	-0.777717	0.338466	0.196875	-0.098021	0.313052	0.302255	0.243895	0.733337	0.410641	-0.645872	0.305055	1.286752	-0.364763	-0.276355	1.667058	-0.008829
XM_122783.1	0.806227	1.846434	0.082585	-0.551569	0.254535	2.003154	-1.200408	-0.140990	1.442134	0.000000	-0.389440	0.465106	0.184718	-0.186611	-0.230637	0.480955	0.507964	0.342904	-0.506184	-0.416689	0.983107	-0.078897	2.983797	-0.791701	1.323024	0.791274	-1.418749	-0.187244	-0.171671	-1.108639	-0.453530	-0.865210	0.153166	-0.458811	0.398256	0.204409	-0.020162	0.943952	0.744853	0.045084	0.544936	-0.174314	-0.003884	-0.370133	1.002633	-0.192166	-1.025849	-1.532595	-0.909146
XM_122784.1	0.738306	-0.634637	1.133034	1.336325	0.763335	0.272944	0.115702	0.826785	-0.235772	0.873045	0.290436	-0.044111	-0.070839	-0.050256	-0.183520	0.066489	-0.009244	0.234328	-1.584444	0.180705	-0.053061	-0.562005	0.872634	0.954666	-1.078883	0.000000	0.477083	0.038583	-0.062656	0.251003	0.504589	1.128223	0.391584	-0.781288	-0.042859	0.400345	-0.234777	-0.316589	-0.021908	-0.307322	-0.040406	-0.720477	0.519988	1.480971	-1.673143	-0.763932	-1.493109	0.103622	0.933307
XM_122785.1	0.331846	-0.015469	0.028793	-0.322564	-0.367403	-0.035696	-0.624947	-0.245332	-0.255039	-0.541189	0.202861	0.778743	0.331119	-0.529098	-0.340854	1.667020	0.540863	0.134583	-0.031828	-0.691382	0.079542	0.022383	-0.012140	0.839146	0.244257	0.070943	0.120509	-0.362898	-0.578179	-0.347498	-0.857633	-1.309127	0.539156	-0.300936	0.094527	0.103990	0.031516	0.442422	0.000000	0.147374	-0.112730	-0.958842	-0.738613	-0.414929	-0.016156	-0.990584	0.137472	2.301053	0.503927
XM_122786.1	0.820420	0.911863	-0.049590	-0.985145	-0.073690	-0.871976	-1.070666	1.166820	0.001994	0.949282	0.000000	0.889983	1.307616	-1.532200	-0.352486	0.957570	0.144166	0.467766	1.121407	0.593704	0.325071	0.667166	-0.955350	-0.334088	-0.378958	-0.307054	-0.029216	-2.031330	-0.747677	-0.473052	0.565577	-1.208110	-0.062028	0.634560	-0.062892	-0.194065	-0.009334	-0.348746	0.633270	-0.269144	-1.230724	-1.315320	0.341963	-1.666387	0.244560	0.156296	1.393013	0.883065	-2.179549
XM_122787.1	-0.327310	2.552752	-2.408019	-1.694723	2.896052	-0.524920	-1.933592	-1.375597	0.961863	0.020169	4.144035	-0.266465	0.511490	-0.954522	0.257023	-0.211712	-0.760800	2.918842	4.040767	-0.832243	-0.426454	-0.456022	0.634086	-0.499340	0.324486	-1.058203	3.509925	-0.716778	0.666137	0.608743	-0.081979	-1.554155	-0.944272	-2.000286	0.935312	0.662626	0.461047	-0.411687	-0.430154	4.793702	-1.346926	4.058260	-0.689597	-0.639234	4.344821	-0.219166	0.891984	-1.920321	0.000000
XM_122788.1	-0.162884	-0.622918	-0.030111	0.127340	-1.665146	-1.056241	0.267675	-0.948931	0.209500	-0.962102	0.609927	2.397649	1.104083	2.223569	1.055000	1.632639	2.191967	0.097915	-0.428156	-0.092500	-1.242195	-1.179988	0.000000	-0.076551	0.309376	-1.186246	0.263866	0.155025	0.450645	0.078845	-1.510387	-0.334177	0.902420	-0.160544	0.778075	0.679945	0.152117	-0.000106	-1.425253	-0.180102	0.550716	0.316497	-0.539803	0.214430	-0.537426	-0.701764	0.026304	-1.276613	1.126217
XM_122789.1	-0.458212	-1.004558	0.000000	0.464383	2.428888	0.606730	-2.151033	1.795068	-0.099196	3.334174	-0.934540	-0.185543	0.394522	-1.181063	-1.321253	0.182552	-0.235031	-0.719893	1.562141	0.148395	0.308157	2.765661	-0.056425	-0.160014	0.084205	0.439321	0.485483	1.086784	-0.119360	-1.972521	2.443321	2.271627	0.161875	-0.673028	-0.593741	0.449008	-0.809100	0.123877	0.261106	-0.450740	0.696973	-0.369525	2.022974	-0.165322	-0.517563	2.503161	-0.099397	0.182710	-0.058821
XM_122790.1	0.008665	0.878062	-0.569116	0.043104	0.225554	0.537131	-0.821002	0.000000	0.651404	-0.085886	0.424650	-0.096711	0.342581	-0.986597	-0.395139	0.971006	0.112980	0.183960	-0.504474	0.454607	0.858781	-0.214762	1.441561	-0.248165	0.845673	0.000497	-0.520822	-0.380493	0.679762	-0.634849	-0.735764	-0.854668	-0.069733	-0.747323	0.038775	0.483306	-0.613365	-1.187581	0.779225	-0.085228	1.230704	0.160351	-1.085094	-0.240294	0.870273	-0.117848	-0.215354	-0.496670	-0.078924
XM_122791.1	0.939475	0.022940	-0.574359	-0.435101	1.305155	-0.360193	-1.800955	1.250857	0.009832	1.625824	-0.273549	0.598124	0.959816	-0.779665	-0.370001	1.261584	0.857239	-1.318247	1.493001	0.245581	0.219998	1.737832	0.793106	-0.185238	0.190323	0.957186	-0.238561	0.239307	-1.045253	-0.407647	1.815012	1.287153	-0.268292	-0.273702	-1.119973	0.000000	-1.375216	-0.126547	-0.359359	-0.714226	-0.784785	0.309451	0.959688	-0.221192	-0.959034	1.329922	-0.181626	-0.830431	-1.265238
XM_122792.1	0.469417	-0.195191	-0.886974	-0.801070	-0.004464	-0.368082	0.006070	-0.425355	-0.431966	-0.421294	1.633051	1.041830	1.817172	-0.953479	0.881196	1.130580	-0.224255	-0.214307	5.608539	-0.799555	0.982690	0.232730	-0.652061	-1.209304	-0.042727	3.343563	-0.361016	-0.325679	-0.018230	0.352027	0.739831	0.832417	-0.405008	-0.308001	0.251925	-0.529656	0.029302	-0.494490	-0.934889	2.021252	0.176584	1.617467	0.063333	-0.321156	0.249536	0.225349	1.329171	1.233527	-0.497968
XM_122793.1	-1.745758	-1.836910	0.439448	0.934453	-3.521561	-1.550366	0.488352	-4.123892	1.195273	-3.232065	0.330627	0.821265	1.019296	-2.770841	0.853402	0.951142	0.000000	-0.055161	0.622334	0.640537	-2.545179	-2.481265	-1.003664	0.797290	0.813490	-2.870661	0.698029	0.336787	1.448442	0.324950	-3.158649	-2.036796	-1.113239	-1.055082	-1.985349	-2.014658	-0.043326	1.020400	0.692237	-0.666503	0.653073	-0.362595	-1.916847	2.253625	2.263316	-3.379055	-0.447805	-2.538114	-0.295535
XM_122794.1	-0.726657	0.000000	0.348455	-0.958336	-2.417985	-1.978256	-1.316184	-2.296125	3.104044	0.273110	2.094261	-0.922393	-0.266964	2.379908	-0.064701	-0.874189	-1.772236	-0.839676	1.378973	0.441436	-1.941937	-1.922582	-1.790611	0.628360	3.027818	-2.332340	0.492726	-0.558341	0.302177	-0.347506	-1.126172	-1.780579	-0.162633	-1.122088	0.043396	1.096599	0.904361	0.940945	-0.431843	2.080972	1.926003	2.135943	-2.866460	-0.845848	0.639420	-0.914773	0.634143	1.039597	-2.690638
XM_122795.1	-0.677995	0.997677	-0.603953	1.109376	2.345799	1.965089	0.025822	3.615863	0.107571	1.669383	-0.964570	2.550803	1.963235	-1.492931	-1.588041	2.305402	2.683932	-0.622436	1.130703	1.681892	0.674026	3.058219	3.172698	-2.059740	0.236827	0.308267	0.429218	-0.635952	-0.665680	-2.418357	1.977387	2.990821	-1.231853	-2.464169	-0.606855	-0.577175	-1.207100	-1.764183	-0.042910	-0.849845	0.776076	-0.236253	0.781200	0.398155	-1.129951	2.276236	-1.388461	-1.619375	-1.248108
XM_122796.1	0.146779	0.277904	0.000000	-1.829299	-1.202411	-0.235258	-1.709622	-0.880505	0.633916	-0.689179	-0.600586	-0.606096	-0.448192	-1.410080	-0.764595	-0.487707	-0.570727	0.419722	-0.077815	0.176288	0.016789	-0.879350	0.319333	0.247124	0.126652	1.430147	0.390313	0.441460	0.985707	-1.029365	-0.594912	-1.539746	0.270778	0.552254	1.558398	0.993355	1.783546	2.232742	0.258316	0.108936	0.862567	-0.669871	-0.864425	-0.262904	0.913010	-0.844550	0.229148	-0.282840	-0.685081
XM_122797.1	-0.187577	0.167872	-0.774408	-0.963500	0.433426	0.122317	-1.272506	0.176432	-0.010613	0.745094	0.030093	0.496807	0.525470	0.109283	-0.883371	-0.104502	0.815166	-0.910752	0.283107	0.226974	-0.017067	0.017080	0.625250	0.075617	0.163051	-0.488935	-1.194442	-0.893474	-0.496198	-0.979500	-0.392205	-0.335445	-1.418399	-2.452093	-0.015038	0.093666	-1.160937	0.335392	1.399671	0.586193	0.147352	-0.083414	-0.534856	-1.860604	-0.429862	0.106484	-1.231909	-1.734452	0.000000
XM_122798.1	0.079092	-0.355782	-0.248840	0.001480	-0.971723	-0.485346	-0.612917	0.202727	-0.008314	-0.127642	0.310465	1.365130	0.684923	0.712679	0.000000	1.154211	1.413362	0.596190	0.027944	0.751765	-0.281120	-0.243991	-0.839779	0.565643	-0.009372	0.037179	-0.223715	0.243246	0.441701	-0.027488	-0.679352	-0.920663	0.246945	-1.223524	0.604192	1.163178	-0.390825	0.016216	-0.086618	-0.156694	-0.234981	0.009450	-1.261339	0.494496	-0.784235	-0.782950	0.065585	0.256594	0.758041
XM_122799.1	0.000000	-0.287898	0.621328	0.998373	1.278770	0.678283	-0.262786	-0.198795	0.344930	0.605329	-0.656960	-0.304118	0.234518	-0.492303	-0.409220	-0.099347	2.142249	-0.201826	0.229450	0.196374	0.246643	-0.850758	0.757083	0.554609	-0.839315	0.359273	-0.170982	0.487957	-0.044829	-0.344916	0.049193	0.561099	0.140439	-1.908576	-0.838089	2.624016	-0.659631	0.583729	0.370645	2.125635	-0.008305	-1.230319	-0.764447	-0.136730	0.647495	-0.656172	0.078739	1.243807	-0.088460
XM_122800.1	2.769390	0.928462	-1.004332	-2.361022	-1.383916	-0.106036	-0.804032	-1.462653	-0.293622	-1.158781	0.639391	0.806446	1.111216	-1.646196	-0.213867	0.803768	0.499024	1.760474	-0.109834	1.107156	0.339953	-1.038280	2.356994	0.454694	-0.170805	-0.037444	0.860004	0.684413	2.649836	0.000000	-0.569637	-2.247461	1.218901	-0.177275	1.661004	2.672823	0.132695	-0.428846	0.063375	1.265165	-1.634343	0.893310	-0.957346	-1.405039	-0.029089	-1.144175	1.074764	-2.303740	-2.245847
XM_122801.1	2.148525	-0.803928	1.943671	1.066168	-1.829229	0.381754	0.159416	0.000000	0.021247	-0.626400	0.395736	0.346452	-0.184585	-1.359267	-1.438960	-0.452254	0.144795	1.291193	-0.905304	1.444468	-0.875730	-1.023956	0.333747	0.919570	-0.224411	2.171383	2.679444	1.442190	-0.876022	-0.053657	0.623951	-0.369456	-0.806003	1.726276	0.391303	-1.241178	-0.082488	-0.469739	-1.023659	1.330701	1.370353	-0.334986	0.198038	1.581283	1.034864	-0.249901	0.144780	2.198164	-0.325822
XM_122802.1	0.673217	-0.573352	0.046725	-3.159802	-0.721266	-0.049244	0.562782	-0.126733	-1.718201	0.639117	-0.638697	-1.022315	-0.979170	-0.988063	-1.847904	-0.662805	-0.327288	-0.006631	0.453604	1.691289	0.245846	0.546322	-0.210976	1.553488	-1.615047	1.193185	0.000000	1.110590	-0.823719	0.790959	0.556994	0.161198	0.044945	0.536344	1.542398	0.714713	-1.060647	0.487268	-0.446737	0.302181	-1.532903	-0.413228	0.801382	-1.543170	-0.995299	-0.286756	0.018907	-3.601313	0.165321
XM_122803.1	1.391403	1.742216	-1.681010	-2.525204	-2.091930	1.064332	-0.917623	-2.648832	0.104806	-1.352979	0.176006	-1.016275	-0.233029	-3.877300	-0.937018	-0.235243	-1.358389	0.480232	0.244545	0.067869	1.011261	-2.083175	2.489929	-0.677052	-0.245343	1.830662	0.316600	0.520829	1.890064	-0.065208	-1.412229	-1.530471	0.693587	0.250327	0.564446	-0.823007	0.993755	1.574281	1.317431	1.309362	-0.023542	0.278207	-1.494771	-1.596894	0.914776	-2.092609	0.666454	-2.384831	-1.300708
XM_122804.1	-0.435639	-1.377615	0.152376	0.969624	1.437911	0.654312	-1.512619	-0.907402	1.392772	0.021495	0.815595	0.973430	1.061039	-0.445977	0.000000	0.678576	1.357965	0.528671	0.394865	-0.725876	-0.425092	-0.531930	0.030555	-0.292439	0.786519	-0.899742	1.823284	0.519440	-0.985233	-1.581394	-0.938433	1.070035	0.722220	-1.045080	-0.557339	0.656752	-0.884257	-0.550050	-0.643593	1.572398	0.203746	-1.155811	0.905390	0.255161	1.009618	-1.187749	-0.273569	1.458943	-1.440344
XM_122805.1	-0.403965	0.161323	-0.727467	-0.833883	0.425725	0.160276	-0.695599	-0.453855	0.447227	0.762730	-0.166854	1.090861	0.853697	0.309384	-0.619101	0.181054	1.031078	-0.770198	0.696658	0.060520	-0.358592	-0.128137	1.030105	-0.232032	0.007893	-0.537633	-1.345326	-0.616110	-0.049943	-0.501456	-0.136467	-0.385188	-0.482081	-2.724208	0.077120	0.399847	-1.091158	0.070769	1.713462	1.037396	0.356624	0.000000	0.065037	-1.738500	-0.262480	-0.097313	-0.953409	-1.591075	0.190847
XM_122806.1	0.235321	0.061771	-0.716137	-0.534194	0.649303	-0.795825	-1.426920	0.503718	-0.282037	0.669898	0.772379	0.572303	0.939396	0.104121	0.268842	0.545973	0.793167	-0.449591	-0.443556	-0.124744	-0.458925	0.894865	0.099881	-0.453680	0.644774	-0.546049	-0.188882	-0.638668	-0.088920	-1.462196	0.000000	-0.079625	0.102135	-0.806485	0.119528	0.230021	-0.269404	-1.288636	0.516622	-0.054452	-0.291187	0.154206	0.116100	-0.274545	0.101291	0.620433	0.081685	0.036496	-0.294455
XM_122807.1	-0.446275	0.648079	0.248595	-0.398773	-0.111187	-1.096398	1.425046	0.000000	0.162485	0.312676	0.180763	-0.066839	-0.427941	0.042891	0.371152	0.063428	-0.293052	-0.422961	-0.604999	0.220239	-0.376706	-0.226952	-0.278968	-0.800403	0.042526	-0.517420	-0.368357	0.060916	-0.058647	0.669484	-0.537096	0.614111	-0.460322	0.547095	-0.184514	-0.832646	-0.680496	-0.788688	-0.267884	-0.203057	0.734657	1.111685	-0.129607	0.677763	0.012162	0.253206	-0.267286	0.275633	0.159395
XM_122808.1	0.467081	0.374159	-0.279766	-1.451051	-0.130504	0.167077	-0.030336	-0.215918	-0.098104	-0.489992	0.233197	0.000000	-0.691865	0.449233	0.064183	-0.384772	0.036961	-0.396844	-0.073660	1.014209	0.253524	0.234145	-0.266858	0.321664	0.483929	-0.473035	0.397135	-0.680275	0.480622	0.541799	-0.207748	-0.026871	0.337836	-0.152341	0.404435	-0.122984	0.085037	0.525979	0.060692	-0.043469	-1.202954	0.285948	-0.464372	-2.779903	-0.770620	0.085893	1.313109	-0.361263	-0.249127
XM_122809.1	-0.315496	-0.413182	-0.288893	0.798508	-0.487080	-0.465703	0.320883	-0.087906	0.404893	0.050639	0.192010	3.235055	2.766200	1.986480	1.826943	3.001590	3.099613	0.029326	-0.034341	1.161297	-1.266957	-0.175924	-1.072745	1.185262	0.394508	-0.618328	-0.412586	-0.247503	-0.314291	0.378843	-1.211182	-0.377957	0.632308	-0.714985	2.015366	2.568072	0.000000	-1.546469	-0.659120	0.108659	0.624698	0.073741	-1.039091	1.256159	-0.087362	-0.010347	-0.011484	0.205379	1.442050
XM_122810.1	0.449885	0.344201	-0.269004	-1.659662	-0.160678	-0.891032	-1.233692	0.072729	0.244885	0.938712	-0.021049	0.686058	0.423113	-0.103028	-0.066362	0.682234	0.258958	0.245397	0.304018	0.000000	0.584912	0.443379	-0.901133	-0.289031	-0.079846	0.309542	0.230051	-0.577131	0.008761	-0.785586	0.717167	-0.224964	0.141016	-0.965693	0.244661	0.012482	-0.136376	-0.335652	0.710077	-0.116403	-0.209986	-0.333148	-0.268587	-0.296978	0.173931	0.781048	-0.184240	-0.548417	-0.264763
XM_122811.1	0.034848	-0.808079	-1.540279	-0.947052	1.775337	-1.404474	-2.330543	0.497175	0.286499	2.505120	-0.670399	0.896227	1.586498	-1.268263	0.572810	1.218260	0.907134	0.000000	1.720355	-1.294001	-0.294189	0.638030	0.237061	-0.515179	-0.356320	-0.048720	-0.140340	-0.367469	-0.154232	-2.189879	1.901998	0.514997	0.024477	-2.261518	-0.089527	0.322101	-0.030886	0.337588	0.439031	-0.162510	0.446572	-0.813535	1.338950	-0.407073	0.435473	1.522312	-0.865020	-0.107122	-0.811342
XM_122812.1	0.147976	-0.247050	0.257935	0.118697	0.044522	-0.936536	-0.218728	0.000000	-0.158394	0.278737	0.414650	2.321365	1.604417	1.018965	1.029620	1.728467	2.211450	-0.171301	-0.043284	0.743596	0.070303	-0.193927	-0.671311	0.474492	0.218405	-1.169245	-0.131714	0.308200	0.170173	-0.295137	-0.437409	-0.350864	0.516044	-0.534040	0.667170	1.142843	-0.291390	-0.083892	-0.133119	-0.120655	-0.750112	0.259650	-0.739276	-0.132087	-0.697985	0.220428	0.521272	-1.733062	0.586801
XM_122813.1	-0.090466	0.877875	-0.256190	-1.953485	-0.493414	1.981958	-0.662048	0.064634	1.181090	0.000000	-0.046151	-0.120283	0.710947	-2.286441	-0.128110	0.466126	-0.531849	1.395768	0.798320	1.072354	-0.203056	0.676143	0.241947	0.031056	0.606673	-1.737894	1.160314	-0.550727	-1.494723	0.610784	0.421548	0.378647	1.384677	-0.255037	-1.191524	0.228710	0.781524	-1.086887	-0.159814	0.094433	0.895521	0.572188	-0.406123	-0.202306	-0.620263	-0.142830	2.428693	-2.308019	-2.860381
XM_122814.1	0.103012	0.250986	-0.557084	-0.239451	0.046472	-0.537211	-0.916679	-1.235875	0.473430	0.343963	0.598364	1.079442	1.146865	0.600118	0.279875	0.751924	1.003281	-0.464516	0.220032	0.113685	-0.534488	-0.061128	1.013144	-0.211489	0.851433	0.297136	-0.062531	-0.008295	0.190419	-1.181671	-0.890575	-0.630599	-0.076627	-1.109404	0.523671	0.488957	-0.068623	-0.208256	-0.209785	0.409952	0.490189	0.042303	-0.592152	-0.122006	0.129615	0.000000	-0.158709	-0.297233	0.650610
XM_122815.1	-0.197623	-1.262376	0.565652	0.546971	2.806078	-2.494469	-1.588036	2.848910	-1.327065	3.837694	-0.630225	1.989651	1.840556	-0.969568	0.730105	1.746250	0.447848	0.315771	2.143318	-0.125616	-1.135912	3.078757	1.019554	-1.372060	0.579710	-1.018411	0.182111	-1.097657	-0.977659	-0.384518	3.423537	2.459116	-1.341233	0.084284	-1.070806	-2.747077	-1.013545	-1.246403	-1.137193	0.000000	0.016420	-0.000007	2.509480	-0.328387	0.857946	3.051032	2.234516	-0.281174	-0.196544
[truncated: 40,871 more rows]
[truncated: 6 more columns]
