# Supplementary material for: The functional landscape of mouse gene expression
Source: J Biol. 2004 Dec 6;3(5):21. doi: 10.1186/jbiol16 (PMC549719; doi:10.1186/jbiol16)
Supplement: Additional data file 20 — Data: 41,699 probes - median-subtracted, zeroed [file jbiol16-s20.zip]

Archive with 1 entries (1 files):
- expression_41699_normalized.txt
