# Supplementary material for: The functional landscape of mouse gene expression
Source: J Biol. 2004 Dec 6;3(5):21. doi: 10.1186/jbiol16 (PMC549719; doi:10.1186/jbiol16)
Supplement: Additional data file 20 — Data: 41,699 probes - median-subtracted, zeroed [file jbiol16-s20.zip › expression_41699_normalized.txt]

	Adrenal	Aorta	Bladder	Bone Marrow	Brain	Brown fat	Calvaria	Cerebellum	Colon	Cortex	Digit	E10.5 Head	E14.5 Head	ES	Embryo	Embryo 12.5	Embryo 9.5	Epididymus	Eye	Femur	Heart	Hindbrain	Kidney	Knee	Large intestine	Liver	Lung	Lymph node	Mammary gland	Mandible	Midbrain	Olfactory bulb	Ovary	Pancreas	Placenta 12.5	Placenta 9.5	Prostate	Salivary	Skeletal Muscle	Skin	Small intestine	Snout	Spinal cord	Spleen	Stomach	Striatum	Teeth	Testis	Thymus
XM_121978.1	0.149213	0.258981	0.000000	0.000000	0.854896	0.921452	0.000000	0.000000	0.000000	0.685403	2.617983	0.000000	0.880008	0.000000	0.000000	0.767840	0.684456	0.000000	0.636906	0.000000	2.603088	0.593423	0.000000	0.000000	0.000000	0.000000	1.259020	0.453438	0.000000	0.436805	0.823676	0.489552	0.000000	0.000000	0.000000	0.700494	0.000000	0.000000	2.715945	2.229752	0.000000	1.746862	0.000000	0.000000	0.000000	0.703662	0.000000	0.000000	0.000000
XM_121979.1	0.132283	0.405865	0.090641	0.000000	0.000000	0.187012	0.000000	0.000000	0.000000	0.361049	0.000000	0.255629	0.000000	0.044874	0.000000	0.540281	0.604062	0.181384	0.000000	0.666025	0.000000	0.261272	0.000000	0.601510	0.434410	0.220164	0.000000	0.000000	0.303450	0.000000	0.340684	0.000000	0.000000	0.000000	0.158725	0.567894	0.000000	0.000000	0.643577	0.000000	0.000000	0.000000	0.000000	0.000000	0.000000	0.269764	0.000000	2.705263	0.307690
XM_121980.1	0.668892	2.151354	0.000000	0.000000	0.634639	2.158330	0.000000	0.000000	1.191672	0.330353	0.000000	0.001074	0.000000	0.000000	0.000000	0.000586	0.000000	0.166411	0.113077	0.000000	1.674653	0.665795	1.613819	0.000000	0.830969	0.000000	0.000000	0.000000	0.000000	0.000000	0.000000	0.000000	0.000000	0.000000	0.000000	0.000000	0.000000	0.257701	1.325739	0.331038	0.890639	0.222132	0.000000	0.000000	0.568377	0.383994	0.000000	0.000000	0.136009
XM_121981.1	0.000000	0.000000	0.000000	1.015465	0.945372	0.347409	0.000000	0.000000	0.337100	0.555648	0.000000	3.310994	1.794718	0.449489	0.672045	2.067432	3.022852	0.000000	0.000000	0.583178	0.000000	0.000000	0.000000	0.000000	0.000000	0.000000	0.291852	0.941947	0.000000	0.000000	0.085221	0.000000	0.790071	0.000000	0.000000	0.550367	0.000000	0.148481	0.187724	0.236120	1.512940	0.226736	0.000000	0.893707	1.302652	0.000000	0.000000	0.000000	1.584510
XM_121982.1	0.293886	0.268445	0.000000	0.000000	0.520390	0.000000	0.000000	0.000000	1.125649	0.689166	0.000000	1.474661	1.040554	0.711994	0.000000	0.205365	1.012576	0.000000	0.463678	0.000000	0.314838	0.132975	1.278921	0.000000	0.629774	0.000000	0.000000	0.000000	0.577791	0.000000	0.000000	0.000000	0.000000	0.000000	0.365028	1.200984	0.000000	0.000000	0.279737	0.925714	0.130308	0.000000	0.000000	0.043632	0.204628	0.345128	0.000000	0.000000	0.112170
XM_121983.1	0.000000	0.768273	0.000000	0.385012	0.000000	0.000000	0.420861	0.000000	0.844800	0.000000	0.428459	0.000000	0.144743	0.000000	0.000000	0.573902	0.000000	0.184274	0.013814	1.176339	0.000000	0.000000	0.000000	1.185290	1.117918	1.628344	0.196200	0.113181	1.227883	0.182762	0.000000	0.000000	0.000000	0.000000	1.099881	0.844380	0.492970	0.000000	0.000000	0.908762	0.364796	0.000000	0.000000	1.313210	0.690465	0.000000	0.000000	0.000000	0.000000
XM_121984.1	0.070304	0.439632	0.000000	0.000000	0.000000	0.000000	0.000000	0.000000	0.000000	0.000000	0.367014	0.190173	0.000000	0.528028	0.089659	1.086374	0.454244	0.349135	0.000000	0.468122	0.000000	0.076168	0.000000	0.000000	0.784939	0.201010	0.000000	0.195798	0.864226	0.000000	0.000000	0.000000	0.000000	0.000000	0.552250	0.512267	0.619006	0.000000	0.259003	0.000000	0.000000	0.268327	0.000000	0.000000	0.000000	0.170716	0.069904	1.041738	0.000000
XM_121985.1	0.000000	1.317072	0.193738	0.000000	0.000000	0.000000	0.000000	0.000000	1.746264	0.000000	4.141977	0.000000	0.000000	0.000000	0.000000	0.000000	0.000000	0.722193	2.154486	0.000000	1.398241	0.000000	0.100179	0.000000	1.665661	0.990438	0.000000	0.097212	1.583446	0.596039	0.000000	0.000000	0.000000	0.000000	0.964117	0.181356	1.272023	1.386436	0.000000	3.260652	1.820003	3.818563	0.000000	0.000000	2.548753	0.000000	2.280843	0.000000	0.000000
XM_121986.1	0.041961	0.497021	0.000000	0.000000	0.000000	0.532803	0.000000	0.000000	0.741414	0.000000	0.058083	1.209592	0.646880	0.373242	0.023003	0.937031	1.377776	0.000000	0.000000	0.515416	0.000000	0.000000	0.591790	0.000000	0.580232	0.869449	0.000000	0.000000	0.347397	0.000000	0.000000	0.000000	0.000000	0.000000	0.000000	1.271502	0.000000	0.222986	0.000000	0.363063	1.326336	0.000000	0.000000	0.215368	0.929759	0.000000	0.000000	0.000000	0.073988
XM_121987.1	0.088773	0.000000	0.000000	0.740708	0.000000	0.000000	0.000000	0.000000	1.371190	0.000000	0.685809	1.015279	1.060084	0.232315	0.000000	0.439365	0.902426	0.000000	0.174019	0.849903	0.000000	0.000000	0.483192	0.391871	0.905717	0.000000	0.000000	0.092021	0.000000	0.000000	0.000000	0.000000	0.000000	0.000000	0.501855	0.588202	0.000000	0.697751	0.040287	1.190223	0.576634	0.303247	0.000000	0.480897	0.594502	0.000000	0.000000	0.176323	0.543425
XM_121988.1	0.231692	0.176722	0.000000	0.000000	0.000000	0.000000	0.000000	0.000000	2.005064	0.000000	1.331486	0.000000	0.000000	0.079338	0.000000	0.000000	0.000000	0.835859	0.748797	0.000000	0.000000	0.000000	0.000000	0.000000	1.369624	0.000000	1.200955	0.041416	0.000000	0.000000	0.651686	0.000000	0.706016	0.248899	1.238888	2.366327	1.085089	1.193004	0.606747	1.628012	3.113307	1.190186	0.162165	0.000000	1.692899	0.000000	1.456491	0.000000	0.000000
XM_121989.1	0.000000	0.114545	0.000000	0.000000	0.000000	0.000000	0.000000	0.760527	0.656035	0.000000	0.000000	0.421290	0.280116	0.000000	0.000000	0.247959	0.490002	0.000000	0.345594	0.583536	0.245649	0.132236	0.000000	0.798970	0.551446	0.135541	0.000000	0.000000	1.699372	0.000000	0.000000	0.000000	0.758673	0.000000	2.520163	1.598058	1.424420	0.000000	0.656271	0.099093	0.553303	0.464249	0.000000	0.000000	0.000000	0.000000	0.610899	0.000000	0.000000
XM_121990.1	0.440725	0.682289	0.626986	0.000000	0.000000	0.147699	0.000000	0.000000	2.308022	0.000000	0.299686	0.000000	0.062338	0.000000	0.000000	0.000000	0.000000	0.284701	0.142368	1.222092	0.311263	0.000000	0.207907	0.908640	2.099244	0.000000	1.269789	0.611205	0.744040	0.000000	0.000000	0.000000	0.105015	0.000000	0.000000	0.000000	0.000000	0.144337	0.143343	2.285024	1.897543	0.393483	0.000000	1.161531	1.435592	0.000000	0.654056	0.000000	1.518175
XM_121991.1	0.084264	0.685853	0.000000	0.000000	0.540408	0.000000	0.000000	0.771686	0.660881	2.094443	0.404950	0.000000	0.361799	0.000000	0.000000	0.000000	0.000000	0.442045	0.501779	0.000000	0.316741	0.717496	0.000000	0.000000	0.000000	0.000000	0.316981	0.410391	0.000000	0.000000	1.240593	0.908774	0.000000	0.000000	0.148161	0.000000	0.000000	0.000000	1.128706	1.253283	0.000000	0.000000	0.000000	0.239052	0.000000	0.922749	0.000000	0.000000	0.678651
XM_121992.1	0.573855	0.565649	0.000000	0.000000	0.000000	0.000000	0.064495	0.283659	0.000000	0.644175	0.247760	0.000000	0.000000	0.000000	0.000000	0.087552	0.000000	0.775670	1.193162	0.000000	0.000000	1.203944	0.000000	0.000000	0.130106	0.248310	0.000000	0.000000	0.000000	0.753398	1.118317	0.000000	0.312734	0.000000	0.066828	0.000000	0.030718	0.000000	0.722973	0.000000	0.000000	0.310854	0.734315	0.000000	0.000000	1.181427	0.448970	0.000000	0.000000
XM_121993.1	0.000000	0.330328	0.000000	0.000000	0.000000	0.000000	0.000000	0.000000	0.009249	0.068076	0.000000	2.581730	2.790749	0.000000	1.336492	2.361999	1.845166	0.467240	0.597902	0.000000	0.000000	0.210409	0.000000	0.350106	0.000000	0.000000	0.000000	0.000000	0.000000	0.298576	0.341949	0.000000	0.443622	0.000000	2.481244	1.720629	0.000000	0.000000	0.000000	0.000000	0.000000	0.604302	0.039570	0.000000	1.149946	0.094656	1.238244	0.000000	0.000000
XM_121994.1	0.315991	0.000000	0.000000	0.000000	0.066227	0.000000	0.000000	0.362435	0.000000	0.902262	0.000000	0.113972	0.254751	0.000000	0.000000	0.677389	0.128671	0.162670	0.074541	0.114476	0.587028	0.755538	0.000000	0.000000	0.129273	0.247636	0.261579	0.000000	0.000000	0.000000	0.528932	0.000000	0.000000	0.000000	0.000000	0.222465	0.000000	0.000000	1.349886	0.000000	0.032500	0.000000	0.650191	0.131817	0.000000	0.571782	0.000000	0.000000	0.000000
XM_121995.1	0.412270	0.613929	0.000000	0.000000	0.093503	0.195244	0.000000	0.000000	0.566930	0.557575	0.000000	0.000000	0.000000	0.000000	0.000000	0.000000	0.000000	1.072442	1.078669	0.000000	1.037928	0.000000	0.068915	0.626185	0.692526	0.250164	0.536640	0.489378	0.000000	0.000000	0.112597	0.000000	0.556572	0.000000	0.000000	0.000000	0.155277	1.053382	0.000000	0.000000	0.000000	0.000000	0.000000	0.522734	0.905612	0.227011	0.335900	0.000000	0.000000
XM_121996.1	0.000000	0.920483	0.282671	0.639014	0.000000	0.000000	0.000000	0.000000	0.285123	0.000000	0.599746	0.789823	0.629285	0.000000	0.000000	0.266008	0.398758	0.159279	0.000000	1.515180	0.444988	0.000000	0.000000	1.305024	1.064303	0.000000	1.249862	1.067738	0.000000	0.000000	0.000000	0.000000	0.000000	0.000000	0.507949	0.933808	0.000000	0.000000	0.112040	0.328923	1.719720	0.485856	0.000000	1.418729	0.000000	0.000000	0.000000	0.000000	1.091953
XM_121997.1	0.000000	0.000000	0.000000	1.174261	0.205082	0.000000	0.000000	0.000000	0.000000	0.555607	0.396328	0.759157	0.667503	0.000000	0.000000	0.268045	0.706383	0.000000	0.000000	0.428923	0.174198	0.014892	0.536154	0.162573	0.150462	0.000000	0.000000	0.000000	0.491290	0.000000	0.000000	0.000000	0.000000	0.000000	0.696226	0.697423	0.000000	0.505993	0.652466	0.427350	0.476917	0.240347	0.000000	0.000000	0.000000	0.000000	0.000000	0.798051	0.190520
XM_121998.1	0.332866	0.324714	0.001024	0.000000	0.000000	0.000000	0.000000	0.000000	1.279533	0.000000	1.075705	0.000000	0.000000	0.000000	0.000000	0.000000	0.000000	0.884762	0.253441	0.000000	0.000000	0.000000	0.000000	0.000000	1.299645	0.000000	0.920708	0.495911	1.315846	0.000000	0.000000	0.675648	0.539760	0.000000	0.714196	0.151146	2.188026	1.454427	0.168059	1.619542	1.026827	0.506416	0.000000	0.481927	0.911125	0.000000	0.000000	0.000000	0.000000
XM_121999.1	0.325714	0.000000	0.014464	0.517351	0.534968	0.145666	0.000000	0.790055	0.000000	1.118400	0.000000	0.194200	0.716937	0.655759	0.000000	0.217491	0.593096	0.000000	0.298864	1.350719	0.814557	0.033937	0.000000	1.087600	0.314175	0.000000	0.000000	0.518507	0.245552	0.000000	0.370182	0.000000	0.239494	0.000000	0.090146	0.627497	0.000000	0.000000	0.000000	0.000000	0.000000	0.000000	0.116339	0.000000	0.000000	0.140083	0.000000	0.000000	0.000000
XM_122000.1	0.724401	1.248011	0.000000	0.000000	0.000000	0.342959	0.000000	0.000000	0.368507	0.000000	0.000000	0.000000	0.000000	0.000000	0.000000	0.072126	0.027501	1.022645	0.341884	0.000000	0.761162	0.297302	0.584657	0.000000	0.763408	0.198777	0.000000	0.000000	0.115664	0.000000	0.203690	0.000000	0.000000	0.000000	0.110281	0.000000	0.157186	0.148657	0.317991	0.000000	0.313792	0.000000	0.000000	0.000000	0.291476	0.000000	0.000000	0.000000	0.000000
XM_122001.1	0.000000	0.000000	0.000000	0.947587	3.192140	0.000000	0.000000	2.370968	0.189219	4.546167	0.000000	2.569188	2.435184	2.061195	1.720515	1.990608	2.058571	0.000000	1.695253	0.408058	0.000000	2.101527	0.000000	0.000000	0.000000	0.000000	0.000000	0.247429	0.000000	0.000000	3.532951	2.109128	1.503051	0.000000	0.765644	0.145913	0.000000	0.000000	0.000000	0.000000	0.000000	0.000000	2.026109	0.000000	0.000000	3.244789	0.194777	0.999178	0.000000
XM_122002.1	0.210629	0.000000	0.000000	0.000000	0.000000	0.581702	0.000000	0.000000	0.530552	0.027640	0.000000	1.224329	0.670228	0.000000	0.000000	1.055136	0.957108	0.078736	0.000000	0.000000	0.980411	0.000000	0.543758	1.199367	0.223074	0.000000	0.000000	0.000000	0.000000	0.000000	0.745044	1.029787	0.335752	0.000000	0.000000	0.306020	0.140118	0.000000	1.171227	0.000000	0.038359	0.742010	0.000000	0.000000	0.000000	0.000000	0.521733	0.000000	0.000000
XM_122004.1	0.241642	0.000000	0.129315	0.000000	0.000000	0.000000	0.000000	0.659602	0.102323	0.192948	0.000000	0.000000	0.000000	0.832227	0.000000	0.476476	0.000000	0.411830	0.398083	1.323391	1.024155	0.351721	0.000000	0.744579	0.000000	1.691597	1.020845	0.225222	0.227142	0.510220	0.380990	0.000000	0.000000	0.000000	0.000000	0.000000	0.000000	0.000000	1.346614	0.000000	0.000000	0.481263	0.411801	0.000000	0.000000	0.000000	1.201230	0.000000	0.000000
XM_122005.1	2.013571	0.274952	0.000000	0.416911	0.901913	0.989247	0.000000	0.000000	0.537088	0.000000	0.000000	0.163622	0.731915	0.000000	0.000000	0.000000	0.694073	0.447230	0.000000	0.000000	0.000000	0.000000	1.688594	0.000000	0.000000	1.274728	0.343385	0.819004	0.000000	0.000000	0.000000	2.378841	2.609331	0.000000	2.271930	1.647490	0.292948	0.532770	0.000000	0.586063	2.536098	0.000000	0.127655	0.065371	0.760428	0.000000	0.000000	1.828852	0.000000
XM_122006.1	0.002676	0.000000	0.000000	0.000000	0.000000	0.000000	0.000000	0.000000	0.769465	0.000000	1.213892	1.886832	1.800150	0.763968	0.773886	1.768490	2.125742	0.640433	0.000000	0.242391	0.000000	0.000000	0.398750	0.000000	1.008270	0.000000	0.000000	0.000000	0.777190	0.000000	0.000000	0.351060	0.000000	0.000000	1.252517	1.115878	0.304137	0.000000	0.213789	0.582072	0.635258	1.015227	0.000000	0.000000	0.253885	0.000000	0.518503	0.000000	0.299366
XM_122007.1	0.460082	2.936181	0.000000	0.000000	0.000000	0.000000	0.000000	0.000000	0.361491	0.000000	1.500809	0.000000	0.016877	0.000000	0.000000	0.070144	0.000000	0.602252	1.505321	1.392018	1.681569	0.000000	0.000000	0.962118	0.352141	0.000000	1.296715	0.000000	1.574091	0.015148	0.000000	0.000000	0.000000	0.000000	1.789115	1.098002	0.827121	0.602753	0.000000	2.371880	0.000000	1.190731	0.000000	0.358268	0.000000	0.000000	0.335069	0.000000	0.000000
XM_122008.1	0.076401	0.265514	0.192267	0.135902	0.000000	0.000000	0.000000	0.000000	0.000000	0.000000	0.581406	0.047923	0.513314	0.024545	0.323284	1.035267	0.668136	0.000000	0.000000	0.585661	0.000000	0.000000	0.768620	0.000000	0.497626	0.000000	0.000000	0.000000	1.012187	0.000000	0.000000	0.000000	0.139373	0.000000	0.600873	0.381122	0.161584	0.000000	0.114720	0.000000	0.089764	0.464866	0.000000	0.000000	0.000000	0.041069	0.201181	0.000000	0.797460
XM_122009.1	0.000000	0.095558	0.845172	0.000000	0.000000	0.000000	0.275754	0.000000	1.296489	0.000000	0.641036	0.000000	0.000000	0.000000	0.000000	0.000000	0.000000	2.831534	0.000000	1.476621	0.118143	0.000000	1.559565	1.391398	0.896735	1.497235	0.215105	0.825947	0.000000	0.534505	0.000000	0.000000	0.768311	0.000000	0.000000	0.000000	0.064327	0.658944	0.000000	1.363796	0.007473	0.573828	0.000000	0.460219	0.318834	0.000000	2.299538	0.000000	0.000000
XM_122010.1	0.038350	0.151951	0.000000	0.000000	0.000000	0.000000	0.000000	0.000000	0.123965	0.000000	0.564851	1.801848	1.885959	0.058894	0.363154	1.706753	1.013353	0.377102	0.000000	0.333585	0.000000	0.000000	0.000000	0.000000	0.402096	0.000000	0.234491	0.000000	0.437640	0.000000	0.000000	0.000000	0.110071	0.000000	0.116768	0.000000	0.000000	0.000000	0.445098	0.000000	0.689106	0.000000	0.000000	0.295442	0.000000	0.000000	0.436034	0.000000	0.399326
XM_122011.1	0.000000	0.061816	0.000000	0.000000	0.705986	0.366289	0.000000	0.004646	0.380160	0.900381	0.000000	1.163571	0.677655	0.499991	0.000000	0.020695	1.243459	0.000000	0.694849	0.056734	0.000000	0.000000	1.299616	0.110069	0.000000	0.000000	0.000000	0.000000	0.000000	0.000000	0.000000	0.000000	0.000000	0.000000	0.000000	0.528393	0.000000	0.492319	1.451342	1.149375	0.394153	0.000000	0.004132	0.000000	0.000000	0.000000	0.000000	0.000000	0.145200
XM_122012.1	0.000000	0.000000	0.000000	0.000000	0.913421	0.259975	0.000000	0.077028	0.339068	1.010101	0.000000	1.167984	0.683532	0.658218	0.000000	0.000000	1.307174	0.000000	0.676295	0.275549	0.000000	0.000000	1.277337	0.082873	0.056587	0.000000	0.000000	0.000000	0.038687	0.000000	0.063496	0.000000	0.000000	0.000000	0.000000	0.688792	0.000000	0.440566	1.647672	1.096907	0.220086	0.000000	0.015228	0.000000	0.000000	0.000000	0.000000	0.000000	0.000000
XM_122013.1	0.000000	3.348024	0.243525	0.132906	0.739194	3.010486	0.000000	0.000000	2.580069	0.029330	0.000000	0.380551	0.000000	0.000000	0.000000	1.426584	1.280901	0.000000	1.005306	0.000000	6.472497	0.000000	0.377789	0.000000	2.569929	0.000000	1.855361	0.000000	0.000000	0.000000	0.000000	1.391928	0.160817	0.000000	0.000000	0.000000	0.000000	0.000000	0.906807	0.000000	1.379027	0.000000	0.000000	0.000000	3.058525	0.000000	0.000000	1.250154	0.168335
XM_122014.1	0.287657	0.368980	0.000000	0.000000	1.567155	0.000000	0.000000	2.614351	0.000000	2.716405	0.000000	3.422957	4.539133	0.000000	3.000946	3.951900	2.160845	0.584657	0.000000	0.958587	0.000000	2.716669	0.000000	0.000000	0.530596	1.632434	0.000000	0.000000	0.000000	0.000000	1.835530	3.646590	0.000000	0.000000	0.366850	0.000000	0.614070	0.285610	0.000000	0.000000	0.000000	0.282627	1.008537	0.000000	0.000000	2.772133	0.971038	0.000000	0.000000
XM_122015.1	0.246244	0.324158	0.000000	0.000000	0.693110	0.000000	0.000000	1.069052	0.446374	1.672192	0.000000	0.000000	0.504054	0.000000	0.000000	0.000000	0.000000	0.000000	0.483345	0.000000	0.703692	0.979706	0.000000	0.000000	0.163479	0.701862	0.450770	0.000000	0.607089	0.000000	0.851766	0.000000	0.000000	0.000000	0.124300	0.000000	0.000000	0.335538	0.603347	0.067411	0.006587	0.000000	0.261936	0.000000	0.000000	1.258223	0.322382	0.000000	0.000000
XM_122016.1	0.000000	0.000000	0.346331	0.000000	0.478974	0.587990	0.274511	0.000000	0.057188	0.035261	0.000000	0.711683	1.044251	0.000000	0.000000	0.632827	0.637180	1.850582	0.370425	0.000000	0.000000	0.000000	1.093939	0.127851	0.000000	0.220945	0.387737	0.743885	0.000000	0.000000	0.035671	0.178634	0.000000	0.000000	0.000000	0.757175	0.000000	0.000000	0.232214	0.418419	0.000000	0.000000	0.000000	0.690812	0.656286	0.000000	0.000000	0.621305	0.000000
XM_122017.1	0.000000	0.000000	0.429159	0.809354	0.000000	0.000000	0.000000	0.000000	0.775417	0.000000	0.540059	1.197031	1.115986	0.282243	0.452897	1.006529	1.148962	0.000000	0.000000	1.117513	0.000000	0.000000	0.068307	0.971277	0.553286	0.000000	0.000000	0.675419	0.350909	0.000000	0.000000	0.000000	0.000000	0.000000	0.169985	1.126377	0.027686	0.000000	0.000000	0.692089	0.097458	0.439486	0.000000	0.093517	0.438948	0.000000	0.000000	0.000000	0.325081
XM_122018.1	0.260294	0.000000	0.513062	0.000000	1.193531	0.000000	0.000000	2.232709	0.000000	1.133643	0.000000	0.000000	0.000000	0.000000	0.000000	0.000000	0.000000	0.368137	0.655728	0.334028	0.317970	2.058580	0.000000	0.538996	0.206510	0.683755	1.460556	1.111349	0.000000	0.000000	1.061040	0.325186	0.000000	0.000000	1.057681	0.000000	0.000000	0.000000	0.062508	2.121511	0.000000	0.000000	0.906649	1.707249	0.093483	1.070524	0.000000	0.746685	0.000000
XM_122019.1	0.461817	1.098407	0.000000	0.592665	0.154973	0.883074	0.000000	0.000000	0.000000	0.268938	0.000000	0.000000	0.000000	0.169013	0.000000	0.406976	0.378625	0.391166	0.034201	0.570647	0.698093	0.000000	1.792709	0.000000	0.136900	0.000000	0.000000	0.000000	1.984197	0.000000	0.000000	0.000000	0.000000	0.000000	0.935854	1.476440	0.000000	0.354323	0.299484	0.165204	1.089333	0.111395	0.000000	0.000000	0.000000	0.000000	0.000000	2.218494	0.000000
XM_122021.1	0.517958	0.097046	0.000000	0.000000	0.000000	0.000000	0.000000	0.000000	0.582563	0.000000	0.798899	1.108407	1.108446	0.202356	0.479639	1.077795	0.905512	0.319966	0.000000	0.020251	0.000000	0.000000	0.000000	0.000000	0.863701	0.077426	0.655664	0.000000	0.301162	0.000000	0.000000	0.000000	0.000000	0.000000	0.624763	0.000000	0.587489	0.000000	0.017054	0.478822	0.000000	0.404404	0.000000	0.298075	0.000000	0.262593	0.000000	0.214439	0.614275
XM_122022.1	0.000000	0.839346	0.000000	0.000000	0.000000	0.684274	0.000000	0.213224	0.659709	0.442929	0.330695	0.000000	0.000000	0.000000	0.000000	0.093617	0.000000	0.372777	0.000000	0.000000	0.878355	0.117752	1.627654	0.000000	0.795335	0.964725	0.000000	0.000000	0.000000	0.000000	0.000000	0.000000	0.000000	0.000000	0.348788	0.776077	0.000000	0.389885	1.064242	0.000000	1.502005	0.503290	0.024187	0.000000	0.596312	0.140092	0.000000	0.051388	0.000000
XM_122023.1	0.125156	0.197175	0.000000	0.000000	0.000000	0.000000	0.000000	0.000000	0.671214	0.000000	0.419139	0.342984	0.315181	0.000000	0.000000	0.000000	0.153805	0.067379	0.048120	0.000000	0.115865	0.000000	0.043502	0.005355	0.365972	0.000000	0.249182	0.000000	1.104711	0.000000	0.000000	0.000000	0.000000	0.000000	0.994444	1.036872	0.016969	0.455843	0.000000	0.523187	0.858046	0.000000	0.000000	0.013918	0.619708	0.000000	0.000000	1.172120	0.000000
XM_122024.1	0.408149	1.799288	0.000000	0.000000	0.000000	1.483170	0.000000	0.000000	1.263470	0.199773	0.307607	1.067265	0.559919	0.301656	0.000000	0.916460	1.308477	0.000000	0.000000	0.000000	0.000000	0.056457	0.000000	0.261023	1.557966	1.081585	0.000000	0.000000	0.000000	0.000000	0.000000	0.000000	0.000000	0.000000	0.222959	0.871423	0.752171	0.343176	0.008577	0.381495	2.082276	0.169308	0.000000	0.000000	1.236051	0.000000	0.000000	0.000000	0.000000
XM_122025.1	0.000000	0.393319	0.335497	0.000000	0.000000	0.000000	0.000000	0.000000	0.202349	0.000000	0.000000	0.102659	0.233002	0.000000	0.000000	0.792043	0.536663	0.524441	0.046219	0.926459	0.620461	0.000000	0.000000	1.203632	0.310876	0.000000	0.368413	0.327721	0.000000	0.265434	0.000000	0.000000	0.048786	0.000000	0.801620	0.670819	0.000000	0.000000	0.000000	0.000000	0.000000	0.000000	0.000000	0.033702	0.045005	0.000000	0.233682	0.000000	0.000000
XM_122026.1	0.040263	0.006918	0.000000	0.000000	0.000000	0.008570	0.000000	0.000000	0.190714	0.000000	0.398726	0.136077	0.158652	0.000000	0.000000	0.556731	0.204934	0.859868	0.000000	0.240875	0.000000	0.000000	0.000000	0.000000	0.128722	0.519767	0.340641	0.196585	0.617460	0.000000	0.000000	0.000000	0.000000	0.000000	0.206996	0.983505	0.194764	0.464434	0.159585	0.000000	0.807744	0.000000	0.000000	0.414901	0.378091	0.000000	0.159787	0.000000	0.000000
XM_122027.1	0.000000	0.534994	0.070607	0.000000	0.000000	0.041784	0.000000	0.157328	0.000000	0.558606	0.000000	0.000000	0.000000	0.510951	0.587704	0.006466	0.000000	0.593115	0.423628	0.309181	0.782973	0.000000	0.000000	0.222235	0.000000	0.709771	0.581499	0.146262	0.194010	0.000000	0.289929	0.000000	0.000000	0.000000	0.236475	0.506085	0.000000	0.000000	0.659331	0.469016	0.000000	0.356807	0.000000	0.000000	0.000000	0.000000	0.066388	0.000000	0.000000
XM_122028.1	0.148662	0.217626	0.765909	0.000000	0.000000	0.000000	0.009413	0.687595	0.000000	0.594186	0.315095	0.000000	0.000000	0.000000	0.000000	0.000000	0.000000	0.000000	0.000000	0.398845	0.000000	0.417694	0.000000	0.976541	0.000000	0.078771	0.000000	0.000000	0.000000	0.067503	0.000000	0.000000	0.166279	0.665815	0.000000	0.000000	0.008957	0.377915	0.000000	0.002131	0.000000	0.360337	0.000000	0.000000	0.000000	0.364956	0.489257	0.755882	0.075596
XM_122029.1	0.000000	0.525796	0.525441	1.092134	0.342278	1.155726	0.000000	0.675890	0.741380	0.243459	0.000000	0.612973	0.344684	0.000000	0.000000	0.000000	0.101550	0.000000	0.041320	0.000000	1.079271	0.000000	0.000000	0.060475	0.000000	1.249037	1.479774	0.306591	0.000000	0.000000	0.000000	0.377893	0.940954	0.000000	0.000000	0.000000	0.000000	2.979755	0.773886	0.179804	0.000000	0.046515	0.000000	0.000000	0.963527	0.000000	0.000000	2.277179	5.708236
XM_122030.1	0.000000	0.036554	0.000000	0.163794	0.000000	0.000000	0.000000	0.000000	0.176490	0.000000	0.435372	0.799633	0.467455	0.364050	0.000000	0.570429	0.900508	0.000000	0.000000	0.115376	0.173042	0.000000	0.000000	0.000000	0.000000	0.000000	0.745304	0.217612	0.383528	0.000000	0.000000	0.000000	0.000000	0.000000	0.181426	0.080006	0.000000	0.000000	0.000000	0.000000	0.870665	0.217206	0.000000	0.870103	0.045993	0.000000	0.350522	0.014502	0.156507
XM_122031.1	0.000000	0.000000	0.000000	0.030911	0.000000	0.000000	0.000000	0.000000	0.320050	0.000000	0.685198	1.372249	0.823303	0.995244	0.000000	0.729088	1.437160	0.098236	0.000000	0.744632	0.000000	0.000000	0.000000	0.653947	0.000000	0.000000	0.111063	0.612937	0.427721	0.000000	0.000000	0.000000	0.300192	0.000000	0.198074	1.052383	0.000000	0.120012	0.000000	0.415121	0.428698	0.177403	0.000000	0.630777	0.000000	0.000000	0.360271	0.000000	0.000000
XM_122032.1	0.000000	0.710204	1.434415	1.202954	0.000000	0.666433	1.208799	0.000000	0.000000	0.408761	0.000000	0.000000	0.798008	0.000000	0.000000	0.488088	0.739899	0.000000	0.035745	1.740314	0.075142	0.038412	0.000000	2.116134	0.000000	0.000000	0.316898	1.992696	0.000000	0.317202	0.041425	0.668218	0.000000	0.000000	0.000000	0.000000	0.000000	0.128556	0.000000	0.000000	0.000000	0.264330	0.326979	0.000000	0.610824	0.000000	0.000000	0.000000	0.000000
XM_122033.1	0.727191	1.676731	0.000000	0.000000	0.000000	1.538617	0.000000	0.075717	0.000000	0.000000	0.454889	1.532475	0.961546	0.098917	0.000000	0.680240	1.058069	0.000000	0.000000	1.023219	0.000000	0.000000	0.000000	0.049077	0.000000	0.000000	1.489033	0.385055	1.218195	0.000000	0.000000	0.000000	0.703623	0.000000	0.000000	0.218548	0.000000	0.319420	0.000000	0.122332	0.000000	0.081632	0.000000	0.377152	0.000000	0.000000	0.778430	0.000000	0.000000
XM_122034.1	0.112618	0.041860	0.000000	0.000000	0.000000	0.000000	0.000000	0.000000	0.449999	0.000000	0.000000	0.651533	0.091033	0.000000	0.000000	0.473415	0.363618	0.347261	0.000000	0.105568	0.227689	0.000000	0.000000	0.160183	0.404904	0.232828	0.499777	0.275635	0.395119	0.000000	0.000000	0.000000	0.000000	0.000000	0.464517	0.595434	0.000000	0.291184	0.236934	0.000000	0.141072	0.000000	0.000000	0.710167	0.000000	0.000000	0.203643	0.000000	0.124342
XM_122035.1	0.713889	0.408741	0.000000	0.000000	0.000000	0.922800	0.000000	0.144936	0.260779	0.496963	0.000000	0.000000	0.000000	0.000000	0.000000	0.000000	0.000000	0.071524	0.298624	0.793158	1.086810	0.176241	0.440071	0.606866	0.000000	0.300646	0.799614	0.556954	0.603101	0.000000	0.625370	0.000000	0.428649	0.000000	0.959346	2.804513	0.000000	0.000000	0.725179	0.134061	0.000000	0.000000	0.060594	0.058712	0.015919	0.000000	0.367924	0.000000	0.000000
XM_122036.1	0.112998	0.000000	0.104244	0.000000	0.000000	0.000000	0.395750	0.000000	0.038779	0.000000	0.000000	0.000000	0.000000	0.000000	0.159599	0.000000	0.000000	0.000000	0.053806	0.000000	0.000000	0.000000	0.000000	0.274790	0.765729	0.011537	0.056498	0.019897	0.000000	0.865075	0.000000	0.000000	0.260906	0.000000	0.853330	1.399309	0.333441	0.959361	0.000000	0.067994	0.000000	0.678168	0.000000	0.229021	0.000000	0.104309	0.398724	0.294145	0.241215
XM_122037.1	0.510483	2.045865	0.000000	0.000000	0.576515	0.000000	0.000000	0.189288	0.000000	0.607933	3.537777	0.000000	0.000000	0.000000	0.000000	0.000000	0.000000	0.000000	0.190939	0.449114	0.486668	0.991789	0.000000	0.000000	0.907311	0.000000	0.000000	0.000000	0.392732	0.385500	0.000000	0.000000	0.000000	0.000000	0.456027	0.000000	0.154246	0.412021	0.000000	2.282136	0.000000	3.409794	0.000000	0.000000	1.504526	1.288099	0.283986	1.728503	0.000000
XM_122038.1	0.000000	0.506788	0.000000	0.000000	0.000000	0.341926	0.000000	0.000000	0.714843	0.000000	0.000000	0.976197	0.168236	0.248228	0.000000	0.429043	0.567044	0.000000	0.004650	1.052180	0.000000	0.000000	0.000000	1.186646	0.380911	0.900138	0.000000	0.416292	0.697820	0.000000	0.000000	0.000000	0.104333	0.000000	0.415399	0.574645	0.975847	0.353588	0.341267	0.000000	0.000000	0.000000	0.000000	0.000000	0.000000	0.000000	0.000000	0.000000	0.009572
XM_122039.1	0.000000	0.000000	0.000000	0.762742	0.000000	1.130449	0.000000	0.000000	0.000000	0.232354	1.246932	0.593509	0.554652	0.000000	0.000000	0.220714	2.211657	1.459634	0.000000	0.416291	0.000000	0.000000	0.000000	0.338367	0.000000	0.398677	0.486782	0.000000	0.971482	0.000000	0.275481	1.926997	0.056986	0.158880	0.000000	0.000000	0.592301	0.748937	0.000000	0.000000	0.464324	0.000000	2.575578	0.000000	2.216271	0.000000	0.000000	1.272952	0.781552
XM_122040.1	0.451252	0.216078	0.000000	0.000000	0.000000	0.000000	0.000000	0.145791	0.000000	0.208164	0.110064	0.000000	0.000000	0.000000	0.000000	0.000000	0.000000	0.339576	2.317900	0.000000	0.221483	0.640726	0.000000	0.000000	0.077161	0.056522	0.012148	0.000000	0.000000	0.098334	0.115346	0.000000	0.000000	0.468402	0.000000	0.000000	0.268864	0.229559	0.000000	0.000000	0.087794	0.188499	0.000000	0.000000	0.000000	0.868003	0.099571	0.000000	0.000000
XM_122041.1	0.000000	0.000000	0.000000	1.304836	0.000000	1.007907	0.394085	0.000000	0.491417	0.033594	0.000000	0.000000	0.366756	0.059189	0.333422	0.320085	0.000000	2.371786	0.236896	0.000000	0.409067	0.000000	0.000000	0.311475	0.000000	0.579846	1.284497	1.363982	0.000000	0.076248	0.000000	0.376259	0.000000	0.358415	0.338813	1.145971	0.000000	0.422291	0.347167	0.655026	0.000000	0.000000	0.000000	1.241879	0.000000	0.000000	0.000000	5.185696	0.000000
XM_122042.1	0.000000	0.000000	0.213057	0.239338	0.000000	0.000000	0.000000	0.000000	0.601673	0.000000	0.595893	0.777131	1.006655	0.485198	0.234904	0.633981	0.735577	0.000000	0.000000	0.725020	0.000000	0.000000	0.202068	0.151979	0.617411	0.000000	0.000000	0.213896	0.145721	0.000000	0.000000	0.000000	0.048283	0.000000	0.336631	0.454425	0.365380	0.000000	0.251530	0.531392	0.072597	0.546646	0.000000	0.075935	0.000000	0.000000	0.000000	0.000000	0.297280
XM_122043.1	0.535955	0.000000	0.000000	0.000000	0.000000	0.296872	0.683451	0.000000	0.355583	0.000000	0.722929	0.682910	0.978366	0.000000	0.000000	0.274701	0.509854	0.000000	0.386417	3.330390	0.000000	0.000000	0.000000	2.061148	0.205757	0.664913	2.361794	0.000000	0.000000	1.222147	0.000000	0.000000	0.000000	0.235581	1.268756	0.060753	0.000000	0.141895	0.000000	0.000000	0.130060	0.655965	0.000000	0.206729	0.262138	0.000000	0.784047	0.000000	0.000000
XM_122044.1	0.985677	1.618626	0.000000	0.000000	0.000000	1.407963	0.000000	0.086527	0.000000	0.303625	0.281197	0.113794	0.000000	0.000000	0.000000	0.790922	0.000000	0.630306	0.000000	0.442357	1.805556	0.000000	1.132731	0.000000	0.492926	1.166999	0.000000	0.000000	0.865275	0.000000	0.000000	0.000000	0.000000	0.000000	0.374261	0.280515	0.663494	0.108663	1.415771	0.000000	0.458111	0.000000	0.000000	0.000000	0.904820	0.164818	0.000000	0.000000	0.000000
XM_122045.1	0.988321	0.660369	0.000000	0.000000	1.028083	0.000000	0.000000	1.006179	0.234126	1.345376	0.446148	0.000000	0.718147	0.000000	0.000000	0.000000	0.000000	0.000000	0.632997	0.796687	0.532119	0.550990	0.167576	0.000000	0.152122	0.000000	0.650564	0.000000	0.000000	0.000000	0.571084	0.056796	0.000000	0.000000	0.000000	0.000000	0.254254	0.333035	0.808264	0.000000	0.066937	0.000000	0.000000	0.000000	0.000000	0.775589	0.000000	0.017280	0.000000
XM_122046.1	0.000000	0.105386	0.000000	0.163765	0.000000	0.000000	0.000000	0.000000	0.295060	0.516643	0.079197	0.538820	0.233229	0.000000	0.000000	0.697056	0.362412	0.338820	0.000000	0.553391	0.135284	0.000000	0.000000	0.167042	0.508509	0.227116	0.362275	0.000000	0.752181	0.000000	0.000000	0.000000	0.000000	0.000000	0.995994	0.000000	0.391855	0.399134	0.579971	0.000000	0.365588	0.000000	0.000000	0.000000	0.000000	0.000000	0.000000	0.000000	0.117161
XM_122047.1	0.000000	0.000000	0.413761	0.000000	0.000000	0.000000	0.000000	0.692174	0.324820	0.670956	0.000000	0.458914	0.464666	0.000000	0.000000	0.494322	0.266861	0.000000	0.426699	0.511381	0.000000	0.000000	0.000000	0.580668	0.000000	0.306743	0.449279	0.000000	0.465318	0.000000	0.103515	0.000000	0.444495	0.000000	0.474264	0.238403	0.032505	0.474444	0.000000	0.000000	0.720164	0.000000	0.000000	0.000000	0.335035	0.021800	0.000000	0.000000	0.101100
XM_122048.1	1.391093	0.169110	0.302930	0.117987	0.000000	0.000000	0.784444	0.000000	0.402639	0.000000	0.309370	0.000000	0.000000	0.000000	0.130518	0.000000	0.000000	0.000000	0.077271	0.000000	0.000000	0.000000	3.832167	0.000000	0.631033	4.528034	0.000000	0.257310	0.186090	0.578097	0.000000	0.000000	0.073883	0.325312	0.000000	0.000000	1.556988	1.759926	0.000000	0.380335	2.331905	0.182144	0.000000	0.433944	0.000000	0.000000	0.000000	0.000000	0.128108
XM_122049.1	0.223361	0.212079	0.000000	0.000000	0.155124	0.000000	0.000000	0.000000	0.000000	0.082733	0.554268	1.412188	0.808349	0.140671	0.000000	0.675746	0.655729	0.000000	0.083177	0.322386	0.000000	0.361629	0.000000	0.405530	0.443382	0.000000	0.000000	0.000000	0.000000	0.000000	0.000000	0.000000	0.000000	0.000000	0.642170	0.000000	0.132753	0.901454	0.008803	0.200683	0.000000	0.364089	0.000000	0.000000	0.000000	0.332937	0.086300	0.428627	0.000000
XM_122050.1	0.000000	0.000000	2.033559	0.000000	0.000000	0.000000	0.480803	0.037830	0.000000	0.759629	0.045285	0.116555	0.132195	0.000000	0.157989	0.362426	0.000000	0.010355	0.185573	0.119001	0.063096	0.000000	0.000000	0.498121	0.000000	0.001712	0.000000	0.000000	0.000000	0.537074	0.434138	0.000000	0.756389	0.082541	0.000000	0.000000	0.000000	0.076835	0.000000	0.064018	5.473572	0.000000	0.023673	0.000000	0.000000	0.000000	0.000000	0.975232	0.565531
XM_122051.1	0.000000	0.000000	0.000000	0.000000	0.227799	0.000000	0.000000	0.710454	0.460240	1.078444	0.000000	0.975650	1.788656	0.000000	0.360252	1.300372	0.487674	0.000000	0.774895	0.133499	0.139859	0.417766	0.000000	0.000000	0.000000	0.000000	1.232095	0.000000	0.573491	0.000000	0.585866	0.090423	0.213379	0.000000	1.377816	0.766309	0.000000	0.000000	0.000000	0.000000	0.210742	0.000000	0.332763	0.000000	0.248974	0.576237	0.000000	0.000000	0.000000
XM_122052.1	0.000000	0.000000	0.000000	1.161257	0.071146	0.085078	0.205841	0.000000	0.000000	0.000000	0.239327	0.000000	0.000000	0.175301	0.439536	0.095988	0.000000	0.000000	0.022986	0.000000	0.000000	0.414075	0.068505	0.000000	0.137704	0.087075	0.204381	0.422468	0.000000	0.160940	0.985417	0.000000	0.000000	0.429108	0.032647	0.000000	0.000000	0.000000	0.000000	0.000000	1.213658	0.000000	1.278301	1.248242	0.762455	0.409269	0.000000	0.767027	0.000000
XM_122053.1	0.000000	0.000000	0.521850	1.320893	1.169807	0.000000	0.000000	0.000000	0.000000	1.541919	0.535863	0.000000	0.110179	0.059115	0.000000	1.254335	0.677447	1.101582	0.180258	0.527582	0.086546	0.000000	0.000000	0.330456	0.249266	0.000000	0.000000	0.000000	0.435743	0.000000	0.000000	0.872615	0.000000	0.000000	1.298535	1.424832	0.490831	0.000000	0.000000	0.520602	0.000000	0.410299	0.000000	1.290692	0.000000	1.150544	0.000000	0.000000	0.000000
XM_122054.1	1.385550	0.000000	0.000000	0.000000	0.000000	0.000000	0.000000	0.000000	0.014602	0.000000	0.316745	0.000000	0.000000	0.195284	0.000000	0.000000	0.000000	0.489669	0.652115	0.328542	0.005894	0.317319	0.000000	0.000000	0.255958	0.000000	0.506212	0.000000	0.193054	0.053372	0.000000	0.000000	1.223135	1.729161	0.346303	0.132626	0.124972	0.173410	0.000000	0.228103	0.000000	0.093763	0.000000	0.000000	0.000000	0.385140	0.553932	0.234942	0.000000
XM_122055.1	1.388316	1.709797	0.000000	0.000000	0.000000	0.000000	0.573257	0.000000	0.000000	0.000000	0.856606	0.000000	0.000000	0.000000	0.000000	0.632207	0.000000	0.023134	0.000000	0.029902	0.544241	0.732895	0.086962	0.000000	0.961129	0.000000	0.983664	0.000000	0.334703	1.015954	0.000000	0.000000	0.000000	0.000000	2.969212	1.427636	0.900820	0.000000	0.000000	0.517513	0.000000	1.309314	0.000000	0.000000	0.000000	0.615648	1.179911	0.098256	0.000000
XM_122056.1	1.715503	1.686880	0.000000	0.000000	0.000000	0.920523	0.000000	0.000000	0.000000	0.000000	0.854298	0.517742	0.099545	0.000000	0.000000	1.297270	1.425411	1.469010	0.000000	0.000000	2.626892	0.082142	0.000000	0.554434	0.323447	0.000000	0.311566	0.552202	0.000000	0.904957	0.000000	0.000000	2.411675	0.000000	0.000000	0.560881	0.000000	0.443358	0.000000	0.000000	0.000000	1.082533	0.000000	0.000000	0.000000	0.061396	1.993056	0.931180	0.000000
XM_122057.1	0.405620	1.492219	0.000000	0.000000	0.000000	0.914487	0.000000	0.000000	0.730359	0.000000	0.480609	0.601454	0.701818	0.000000	0.000000	0.161238	0.324432	0.000000	0.000000	0.000000	1.381782	0.000000	0.000000	0.000000	1.609153	0.000000	0.000000	0.000000	0.322351	0.091641	0.000000	0.000000	0.000000	0.000000	0.000000	0.135172	0.083234	0.981486	1.535453	0.214099	0.526968	0.525867	0.000000	0.000000	0.999182	0.000000	0.146420	0.000000	0.000000
XM_122058.1	0.000000	0.295975	0.000000	0.570920	0.591719	0.000000	0.000000	0.063039	0.308636	0.750574	0.122351	1.026048	0.787132	1.004639	0.106328	0.854839	1.347388	0.000000	0.000000	0.837116	0.172859	0.000000	0.723239	0.367938	0.280126	0.000000	0.000000	0.313550	1.058137	0.000000	0.000000	0.000000	0.135133	0.000000	0.819627	1.415609	0.351982	1.173080	0.000000	0.000000	0.000000	0.031205	0.000000	0.000000	0.000000	0.000000	0.000000	0.000000	0.000000
XM_122059.1	0.184591	0.175642	0.023173	0.883831	0.000000	0.000000	0.000000	0.000000	0.000000	0.079474	0.459705	1.348220	0.908511	0.261592	0.152483	0.666392	0.866255	0.059599	0.175935	0.195751	0.000000	0.000000	0.279154	0.170590	0.000000	0.000000	0.689357	0.000000	0.000000	0.000000	0.000000	0.000000	0.000000	0.000000	0.189963	0.000000	0.000000	0.000000	0.288998	0.083772	0.000000	0.217703	0.000000	0.105307	0.000000	0.000000	0.000000	1.836845	1.066284
XM_122060.1	0.181659	0.862340	0.000000	0.000000	0.380788	0.000000	0.000000	0.000000	0.000000	0.791443	2.613687	0.000000	0.057164	0.000000	0.000000	0.040146	0.024854	0.000000	0.141880	0.038158	0.643461	0.689225	0.086156	0.000000	0.000000	0.000000	0.000000	0.000000	0.000000	0.162232	0.000000	0.083942	0.085986	0.345236	0.666716	0.000000	0.000000	0.000000	0.367688	0.000000	0.000000	3.306705	0.077433	0.000000	0.000000	0.718224	0.299328	0.000000	0.000000
XM_122061.1	0.000000	0.000000	0.000000	0.000000	0.865216	1.198097	0.000000	0.000000	0.000000	1.122510	0.000000	0.000000	0.530083	0.000000	0.000000	0.000000	0.610942	0.000000	1.371916	0.000000	0.486964	0.566151	0.000000	0.000000	0.000000	0.144821	0.298212	0.389002	0.488779	0.000000	0.209525	1.447857	0.000000	0.190716	0.000000	0.069830	0.000000	0.000000	0.238810	0.473536	0.000000	0.000000	0.068187	0.343401	0.168666	0.614682	0.000000	0.717487	0.000000
XM_122062.1	0.000000	0.443607	0.000000	0.000000	0.000000	0.000000	0.000000	0.000000	0.000000	0.216063	1.565591	0.271006	0.352021	0.863353	0.112160	0.898220	1.424135	0.000000	0.000000	0.079702	0.000000	0.000000	0.000000	0.000000	0.000000	0.000000	0.000000	0.000000	0.096105	0.000000	0.299862	0.000000	0.070509	0.000000	0.098055	0.951728	0.030773	0.000000	0.218079	0.000000	0.000000	1.020173	0.000000	0.000000	0.983629	0.020146	0.000000	0.591724	0.000000
XM_122063.1	0.736810	0.000000	0.380789	0.000000	1.135992	0.000000	0.000000	1.612629	0.000000	1.722786	0.000000	0.825424	1.119511	0.508126	0.363742	0.709637	0.900462	0.954426	2.937640	0.240998	0.000000	1.500083	1.024816	0.000000	0.000000	0.000000	1.607151	0.000000	0.000000	0.000000	1.068170	2.854691	0.069943	0.000000	0.000000	0.172081	0.000000	0.378430	0.000000	0.000000	0.000000	0.000000	0.407267	0.000000	0.000000	1.128599	0.054590	2.092122	0.000000
XM_122064.1	0.267193	1.230045	0.434666	0.000000	0.000000	1.309798	0.000000	0.000000	0.000000	0.000000	0.338962	0.000000	0.000000	0.000000	0.000000	0.000000	0.027582	0.039565	0.061781	0.615200	0.450158	0.000000	0.000000	0.427024	0.269517	0.000000	0.000000	0.846662	0.901773	0.000000	0.000000	0.000000	0.000000	0.000000	0.534801	0.767808	0.373993	1.245723	0.622765	0.213905	0.000000	0.377572	0.000000	0.000000	0.025186	0.000000	0.000000	0.000000	0.000000
XM_122065.1	0.168453	0.000000	0.000000	0.000000	0.000000	0.000000	0.000000	0.574849	0.255905	0.290777	0.283414	0.839595	0.704652	0.300948	0.000000	0.426418	0.452811	0.321376	0.026931	0.735923	0.080121	0.000000	0.000000	0.088577	0.320138	0.090457	0.660580	0.000000	0.568843	0.000000	0.000000	0.000000	0.000000	0.000000	0.142310	0.000000	0.000000	0.000000	0.000000	0.000000	0.336351	0.000000	0.000000	0.362290	0.000000	0.000000	0.000000	0.000000	0.341570
XM_122066.1	0.242715	0.962999	0.000000	0.000000	0.000000	0.591599	0.000000	0.000000	0.000000	0.000000	0.492499	0.000000	0.000000	0.000000	0.000000	0.239237	0.066456	0.077488	0.000000	0.598349	0.603904	0.000000	0.689484	0.096637	0.231647	0.160044	0.000000	0.000000	1.003877	0.000000	0.000000	0.000000	0.000000	0.000000	1.067905	0.783215	0.147026	0.718548	0.943844	0.000000	0.295006	0.740062	0.000000	0.000000	0.000000	0.000000	0.011287	0.570733	0.000000
XM_122067.1	0.337025	0.774393	0.000000	0.000000	0.319701	0.290320	0.000000	0.121216	0.000000	0.238863	0.452973	0.000000	0.358280	0.000000	0.000000	1.050642	0.692141	0.000000	0.000000	1.094395	0.000000	0.003259	1.506191	0.000000	0.418901	0.192163	0.000000	0.000000	0.866676	0.000000	0.000000	0.000000	0.000000	0.000000	0.868779	0.672416	0.376103	0.144884	0.383575	0.000000	1.005078	0.576610	0.000000	0.000000	0.000000	0.000000	0.000000	0.030377	0.000000
XM_122068.1	0.000000	0.000000	0.000000	0.000000	1.279857	0.327700	0.000000	1.262571	0.000000	2.043132	0.000000	0.276882	1.146157	0.000000	0.284812	0.588472	0.035358	0.000000	1.137484	0.228428	0.261614	1.789857	0.063527	0.000000	0.000000	0.200855	0.000000	0.000000	0.000000	0.000000	1.489824	0.744935	0.277396	0.000000	0.000000	0.000000	0.000000	0.000000	0.189156	0.000000	0.000000	0.006806	1.719981	0.097810	0.000000	1.231533	0.000000	0.000000	0.013031
XM_122069.1	0.054716	0.347087	0.000000	0.000000	0.000000	0.000000	0.000000	0.000000	0.000000	0.131039	0.191157	1.021791	1.122501	0.000000	0.054207	0.964439	1.243574	0.078455	0.195823	0.271175	0.000000	0.000000	0.000000	0.467596	0.355866	0.136830	0.518310	0.000000	0.586591	0.000000	0.000000	0.000000	0.139326	0.000000	1.177563	0.969313	0.000000	0.190441	0.000000	0.000000	0.000000	0.000000	0.000000	0.110379	0.074861	0.000000	0.000000	0.000000	0.000000
XM_122070.1	0.000000	0.490142	0.000000	0.000000	0.000000	0.189872	0.000000	0.619927	0.770745	0.765569	0.000000	0.000000	0.000000	0.000000	0.000000	0.000000	0.000000	0.000000	0.502290	0.892009	0.533576	0.825452	0.000000	1.133187	0.883281	0.240591	0.212405	0.135394	0.000000	0.000000	0.857372	0.000000	0.038574	0.000000	0.000000	0.000000	0.000000	0.289351	0.211194	0.000000	0.000000	0.449700	0.790178	0.000000	0.003277	0.348875	0.000000	0.000000	0.000000
XM_122071.1	0.000000	0.000000	0.000000	0.081508	0.000000	0.000000	0.000000	0.874605	1.721606	0.491709	0.556125	2.120408	1.645498	0.856006	0.000000	1.053357	1.519129	0.000000	0.220667	0.922485	0.000000	0.000000	0.000000	0.789406	1.317353	0.000000	0.629059	0.000000	0.000000	0.000000	0.146980	0.000000	0.129814	0.000000	0.243571	0.505731	0.000000	0.070956	0.000000	0.242807	1.726936	0.000000	0.000000	0.416946	0.737638	0.029734	0.000000	0.000000	0.913514
XM_122072.1	0.417252	0.245087	0.508384	1.064636	0.130348	0.121493	0.610895	0.000000	0.000000	0.000000	4.504344	0.000000	0.000000	0.379046	0.727757	0.000000	0.306420	0.149433	0.000000	0.000000	0.033096	0.000000	0.000000	0.000000	0.000000	0.172170	0.013141	0.000000	0.000000	0.559077	1.157341	0.766545	0.000000	0.891931	0.009415	0.000000	0.000000	0.000000	0.000000	0.000000	0.263370	4.519684	0.299409	1.085085	0.000000	0.000000	0.070441	0.000000	0.000000
XM_122073.1	0.326685	0.899005	0.241254	0.000000	0.000000	0.000000	0.614027	0.000000	0.000000	0.000000	1.565490	0.000000	0.000000	0.388076	0.000000	0.051742	0.000000	0.000000	0.091911	1.204522	0.000000	0.230715	0.000000	0.469636	0.000000	0.000000	0.000000	0.000000	1.214883	0.855635	0.000000	0.000000	0.000000	1.607214	0.295558	0.000000	0.838493	0.000000	0.000000	0.102353	0.000000	1.407524	0.000000	0.989678	0.513412	0.358314	0.982877	0.000000	0.000000
XM_122074.1	2.231074	0.687331	0.000000	0.000000	0.453578	0.050767	0.000000	0.000000	0.000000	0.278793	0.000000	0.315267	0.748218	0.000000	0.260757	0.817827	0.180205	1.683390	0.416549	0.132163	0.000000	0.659273	1.133889	0.000000	0.000000	2.796978	0.000000	0.000000	0.000000	0.000000	0.236845	0.000000	1.275133	1.672230	0.000000	0.000000	0.000000	0.000000	0.936920	0.936815	0.000000	0.000000	0.313223	0.000000	0.000000	0.475039	0.000000	1.162328	0.000000
XM_122075.1	0.000000	1.261712	0.000000	0.000000	0.000000	1.483618	0.000000	0.486730	0.524303	0.924390	0.000000	1.406350	0.580976	0.574957	0.000000	0.415519	0.985853	0.475449	0.642436	0.083519	0.998037	0.000000	0.000000	0.080894	0.951530	0.000000	0.000000	0.000000	1.093147	0.000000	0.254675	0.000000	0.141762	0.000000	0.000000	0.281655	0.000000	0.371786	0.000000	0.000000	0.364200	0.000000	0.000000	0.000000	0.565832	0.080749	0.000000	0.000000	0.000000
XM_122076.1	0.000000	0.000000	0.000000	0.124614	0.598781	0.559456	0.000000	1.078674	1.639130	0.713001	1.110835	0.000000	0.000000	0.000000	0.000000	0.000000	0.000000	0.000000	0.066047	0.662640	0.699748	0.667207	0.000000	2.911922	1.607253	1.229734	0.000000	0.480353	0.000000	0.000000	0.309333	0.000000	0.500252	0.000000	0.000000	2.828055	0.000000	1.103014	0.000000	0.206166	0.000000	0.000000	0.504220	0.517343	0.051550	0.000000	0.000000	0.000000	0.067742
XM_122077.1	1.366339	1.576377	0.937337	0.032310	0.255641	0.954021	0.000000	0.000000	1.037752	0.000000	0.000000	0.000000	0.000000	0.000000	0.000000	0.419726	0.000000	0.656714	1.098816	0.939552	0.000000	0.000000	3.168491	0.000000	0.632188	2.697541	0.732752	0.763667	0.733806	0.000000	0.000000	0.000000	0.828358	0.000000	0.000000	0.000000	1.283581	0.270113	0.000000	0.318415	2.275512	0.000000	0.234402	0.000000	1.164603	0.000000	0.000000	0.000000	0.000000
XM_122078.1	0.052617	1.057659	0.000000	1.336176	0.777049	1.351169	0.000000	0.083098	0.000000	0.516122	0.000000	0.000000	0.100848	0.000000	0.000000	0.565847	0.520465	0.459225	0.000000	1.436578	0.702052	0.000000	1.542781	0.373805	0.000000	0.000000	0.000000	0.000000	2.511298	0.000000	0.000000	0.000000	0.000000	0.000000	1.195549	0.980060	0.172451	0.992812	0.000000	0.000000	0.869687	0.001742	0.000000	0.000000	0.000000	0.000000	0.000000	2.727093	0.000000
XM_122079.1	0.000000	0.000000	0.582199	1.695375	0.000000	0.000000	0.769579	0.131577	0.000000	0.113486	0.601253	1.640218	0.211673	0.000000	0.222025	0.216945	1.241563	0.000000	0.447961	2.078642	0.197693	0.000000	0.000000	2.175697	0.000000	0.000000	1.343694	0.000000	0.259761	0.763569	0.000000	0.000000	0.000000	0.000000	2.540508	1.365900	0.177790	0.000000	0.162408	0.000000	0.000000	0.253649	0.000000	0.361280	0.000000	0.000000	1.268454	0.000000	0.000000
XM_122080.1	0.352225	0.455540	0.023365	0.000000	0.000000	0.000000	0.000000	0.000000	0.000000	0.773689	1.358849	0.000000	0.000000	0.000000	0.142787	0.000000	0.000000	0.000000	0.089339	0.794220	0.366711	0.153830	0.000000	0.445019	0.006988	0.547850	0.769761	0.000000	0.000000	0.000000	0.457972	0.000000	0.136930	0.000000	0.072571	0.000000	0.000000	0.390506	0.201838	0.000000	0.000000	1.321390	0.000000	0.000000	0.000000	0.303310	0.510030	0.501147	0.377909
XM_122081.1	0.000000	0.283013	0.000000	0.193182	0.000000	0.000000	0.000000	0.000000	0.000000	0.189807	0.000000	0.417825	0.092559	0.000000	0.000000	0.843624	0.537632	0.183101	0.000000	1.083492	0.000000	0.000000	0.000000	0.790506	0.084846	0.014126	0.000000	0.000000	1.222288	0.000000	0.000000	0.000000	0.226105	0.000000	0.861952	0.909569	0.132301	0.418747	0.079574	0.000000	0.953711	0.000000	0.000000	0.061961	0.146968	0.000000	0.000000	0.524902	0.000000
XM_122082.1	0.201519	0.253332	0.000000	0.000000	0.000000	0.000000	0.000000	0.000000	0.472376	0.000000	1.367034	1.681827	1.447780	0.786873	0.696841	1.607879	1.783688	0.723642	0.000000	0.151123	0.000000	0.000000	0.044406	0.135974	0.417611	0.000000	0.000000	0.000000	1.235356	0.000000	0.000000	0.000000	0.000000	0.000000	1.257105	1.195006	0.362999	0.000000	0.135877	0.000000	0.024977	0.000000	0.000000	0.000000	0.000000	0.203454	0.462548	0.000000	0.003773
XM_122083.1	0.086439	0.000000	0.000000	0.000000	0.000000	0.000000	0.000000	0.000000	0.000000	0.000000	0.330508	0.959601	1.074812	0.005703	0.000000	1.654424	1.132438	0.570334	0.000000	0.270059	0.000000	0.000000	0.000000	0.000000	0.316473	0.732734	0.000000	0.054735	0.114450	0.000000	0.000000	0.000000	0.000000	0.000000	0.465729	0.069104	0.261262	0.000000	1.142671	0.000000	0.109755	0.143885	0.000000	0.196073	0.000000	0.195848	0.499132	0.000000	0.168371
XM_122084.1	0.000000	0.000000	1.062246	0.000000	1.465827	0.578361	0.000000	0.064139	0.000000	0.850855	0.000000	0.473324	0.986348	0.136760	0.203647	0.865531	0.941582	4.782828	0.674945	0.057955	0.833950	0.000000	0.481964	0.000000	0.000000	0.000000	0.342579	0.000000	0.000000	0.000000	0.000000	0.000000	0.000000	0.000000	0.200177	0.323507	0.149060	0.000000	0.047750	0.727331	0.000000	0.000000	1.318635	1.239644	0.442850	0.000000	0.000000	7.984752	0.496867
XM_122085.1	0.000000	0.105068	0.460167	0.000000	0.493059	0.000000	0.000000	0.685851	0.000000	0.937904	0.416576	0.177423	0.144259	0.000000	0.000000	0.000000	0.000000	0.068126	0.432227	0.000000	0.000000	1.103080	0.342006	0.000000	0.043342	0.000000	0.404600	0.000000	0.000000	0.053350	0.248218	0.000000	0.358591	0.000000	0.044352	0.000000	0.145051	0.000000	0.000000	0.000000	0.000000	0.593016	0.098508	0.000000	0.000000	0.973645	0.000000	0.000000	0.216709
XM_122086.1	1.566219	1.395569	0.000000	0.000000	0.000000	0.352040	0.000000	0.000000	0.000000	0.000000	0.537594	0.000000	0.000000	0.000000	0.000000	0.000000	0.000000	0.389702	1.261654	1.241314	1.245230	0.000000	2.309733	0.296446	0.000000	0.000000	2.427846	0.000000	0.000000	0.221731	0.000000	0.000000	0.545170	0.046533	0.000000	0.000000	0.230015	1.174203	0.766126	0.322348	0.000000	0.858593	0.000000	0.000000	0.032192	0.000000	1.344170	0.000000	0.000000
XM_122087.1	0.523072	0.280245	0.000000	0.000000	0.000000	0.000000	0.000000	0.000000	0.090045	0.000000	1.418410	0.869196	1.073480	0.086822	0.054466	0.711057	1.224804	1.143186	0.467854	0.000000	0.000000	0.303196	0.000000	0.000000	2.002448	1.696976	0.000000	0.000000	0.240477	0.000000	0.000000	0.000000	1.644723	0.000000	1.118659	1.220604	0.125048	0.000000	0.000000	0.962210	0.000000	1.511853	0.000000	0.000000	0.724285	0.000000	0.000000	0.543554	0.000000
XM_122088.1	0.130248	0.449682	0.000000	0.000000	1.138156	0.000000	0.000000	0.000000	0.479700	0.000000	0.741281	0.000000	0.000000	0.000000	0.000000	0.217602	0.000000	0.445650	0.000000	0.000000	0.057933	0.000000	0.856515	0.000000	0.484682	1.289041	0.000000	1.124746	0.793568	0.000000	0.000000	0.000000	0.000000	0.000000	0.612335	0.022462	0.472360	0.000000	0.197982	0.355980	1.697523	0.801099	0.000000	0.132305	0.862044	0.000000	0.811172	0.614484	0.000000
XM_122089.1	0.436552	0.000000	0.000000	0.000000	0.000000	0.046586	0.000000	0.231097	1.268761	0.000000	0.041778	0.264689	0.418939	0.000000	0.000000	0.091368	0.164683	0.000000	0.000000	0.000000	1.245494	0.540551	0.830392	0.000000	1.053984	0.000000	0.000000	0.000000	0.360581	0.000000	0.000000	0.000000	0.000000	0.000000	0.221403	0.452244	0.000000	0.531762	0.611383	0.362222	1.630309	0.020304	0.000000	0.125976	0.962954	0.000000	0.000000	0.000000	0.000000
XM_122090.1	0.238111	0.000000	0.000000	0.000000	0.371329	0.000000	0.000000	0.389433	0.000000	0.776369	0.000000	0.887172	0.776293	0.000000	0.095798	1.304419	0.895509	0.060730	0.319704	0.000000	0.576078	1.228623	0.000000	0.000000	0.272747	0.000000	0.000000	0.000000	0.000000	0.000000	1.149726	0.327790	0.000000	0.000000	0.220511	0.750342	0.000000	0.000000	1.028638	0.000000	0.422313	0.000000	0.979297	0.000000	0.388143	0.933630	0.000000	0.000000	0.000000
XM_122091.1	0.667488	0.000000	0.000000	0.000000	2.840383	0.784433	0.000000	3.590887	0.000000	3.694852	0.000000	1.966306	2.663244	0.000000	1.449047	2.379192	1.647128	0.362972	1.841340	0.775710	0.000000	1.953039	0.000000	0.000000	0.000000	0.000000	1.059154	0.738774	0.000000	0.000000	2.000499	1.982171	0.000000	0.000000	0.000000	0.334263	0.000000	0.000000	0.000000	0.000000	0.000000	0.000000	0.298492	0.000000	0.204807	2.760223	1.923051	3.015830	0.671611
XM_122092.1	0.738878	0.705781	0.000000	0.000000	0.000000	0.000000	0.000000	0.619847	0.852699	0.000000	0.394385	0.000000	0.000000	0.000000	0.000000	0.000000	0.000000	0.000000	1.601378	0.000000	0.316598	0.080731	0.630381	0.000000	0.515010	0.000000	1.191223	0.000000	0.000000	0.000000	0.493339	0.341744	0.403271	0.000000	0.000000	0.000000	0.000000	0.000000	0.359531	0.730159	0.750098	0.961821	0.000000	0.000000	1.150077	0.049191	0.492103	0.000000	0.000000
XM_122093.1	0.000000	0.000000	0.526462	0.000000	0.000000	0.000000	0.000000	0.000000	1.484184	0.000000	0.356063	0.046311	0.149939	0.474838	0.358870	1.028805	0.954025	0.000000	0.511593	0.000000	0.000000	0.000000	0.410269	0.000000	0.036613	0.000000	0.000000	0.000000	0.299178	0.000000	0.000000	0.000000	0.258514	0.576417	0.639248	0.898193	0.000000	0.000000	0.209547	1.479350	0.890150	0.161950	0.000000	1.002825	0.976506	0.000000	0.000000	0.000000	1.145446
XM_122094.1	0.476209	0.325836	0.436053	0.000000	0.620761	0.638536	0.000000	0.000000	0.000000	0.000000	0.000000	0.606326	0.650311	0.000000	0.000000	1.099640	0.653372	0.000000	0.000000	0.494867	0.359007	0.000000	0.000000	0.404606	0.000000	0.000000	0.813001	0.811464	0.000000	0.027746	0.000000	0.468524	0.182933	0.015558	0.009887	0.593275	0.000000	0.000000	0.000000	0.000000	0.000000	0.000000	0.000000	0.463872	0.000000	0.000000	0.785963	0.000000	0.000000
XM_122095.1	0.120640	0.339592	0.000000	0.000000	0.000000	0.110111	0.000000	0.106468	0.529162	0.000000	0.000000	0.549866	0.648704	0.000000	0.000000	0.458783	0.079576	0.524378	0.751315	0.063350	0.236580	0.000000	0.000000	0.000000	0.000000	0.693696	0.001780	0.000000	0.692309	0.000000	0.000000	0.000000	0.000000	0.000000	0.119263	0.000000	0.061539	0.245312	0.505583	0.000000	0.000000	0.000000	0.000000	0.000000	0.000000	0.000000	0.339085	1.230781	0.000000
XM_122096.1	0.227425	0.000000	0.519130	0.342371	0.000000	0.000000	0.000000	0.000000	0.305835	0.000000	0.119817	1.549517	1.309211	0.000000	0.095885	1.751686	1.862965	0.511190	0.239536	0.839460	0.000000	0.000000	0.000000	1.283968	0.033808	0.000000	0.000000	0.244280	0.000000	0.000000	0.000000	0.000000	0.312896	0.000000	0.000000	0.902122	0.000000	0.098064	0.000000	0.283962	0.066022	0.000000	0.000000	0.564969	0.000000	0.000000	0.000000	0.000000	1.412777
XM_122097.1	0.571995	1.531077	0.124723	1.330574	1.459639	2.282757	0.000000	0.000000	0.375069	1.080391	0.000000	0.735783	0.842665	1.748061	0.000000	0.000000	1.278551	1.607988	0.568907	0.000000	0.000000	0.000000	0.477215	0.493302	0.000000	0.000000	0.000000	1.079572	0.550053	0.000000	0.416185	1.942556	0.000000	0.000000	0.000000	1.280848	0.000000	0.647514	0.000000	1.095824	0.499962	0.000000	0.000000	0.992572	1.248520	0.000000	0.000000	5.151368	0.000000
XM_122098.1	0.882671	0.174342	2.903479	1.297238	0.000000	0.921320	1.106529	0.000000	0.526982	0.115793	0.000000	0.000000	0.099099	0.000000	0.343645	0.358085	0.000000	0.000000	0.000000	2.273956	0.105287	0.000000	0.019471	2.360139	0.000000	1.223536	0.559834	2.205152	0.000000	0.499959	0.000000	0.499199	0.000000	0.000000	0.000000	0.132889	0.000000	0.497474	0.000000	0.482549	0.000000	0.000000	0.000000	4.113506	0.000000	0.000000	0.210943	0.605165	1.581122
XM_122099.1	2.223311	0.000000	0.000000	0.000000	0.000000	0.000000	0.000000	0.460296	0.440585	0.325786	1.131003	0.724467	0.782949	0.000000	0.828256	0.431482	0.000000	0.000000	1.700641	0.343322	0.000000	0.923869	0.000000	0.313913	0.566181	0.650042	0.000000	0.000000	0.000000	0.000000	0.334491	2.220224	1.112045	0.000000	0.000000	0.000000	1.794848	0.000000	0.000000	0.961382	0.860928	1.546425	0.974143	0.000000	0.266462	0.150678	0.000000	0.000000	0.000000
XM_122100.1	0.000000	0.135588	0.302495	0.032975	0.000000	0.000000	0.441710	0.000000	0.651493	0.000000	0.000000	1.161280	1.144732	0.225896	0.144018	1.354842	1.450081	0.000000	0.000000	1.148839	0.000000	0.000000	0.000000	1.493277	0.927227	0.000000	0.199206	1.477770	0.358803	0.558922	0.000000	0.000000	0.000000	0.000000	0.806525	0.970177	0.000000	0.000000	0.000000	0.069291	1.376238	0.000000	0.000000	0.999189	0.340226	0.000000	0.000000	0.000000	0.568939
XM_122101.1	1.356080	0.000000	0.000000	0.711981	3.554762	0.678384	0.000000	3.264929	0.219355	4.533087	0.000000	0.190247	1.995287	0.000000	0.000000	1.335128	0.146096	0.489986	4.067797	0.000000	0.000000	3.520856	0.000000	0.000000	0.207304	1.257820	0.000000	0.216255	0.000000	0.000000	4.811228	3.631467	0.000000	0.000000	0.000000	0.461999	0.000000	0.000000	0.000000	0.000000	0.310060	0.000000	2.610616	0.055153	0.394129	4.245089	0.000000	0.301464	0.000000
XM_122102.1	2.830203	0.309135	0.442948	0.000000	0.274826	0.067411	0.000000	0.000000	5.278169	0.000000	0.000000	0.000000	0.000000	0.000000	0.000000	0.170029	0.035324	0.000000	1.184825	0.000000	0.000000	0.110057	5.371904	0.000000	4.623687	4.792504	1.035407	0.000000	0.528754	0.000000	0.107669	0.349535	1.304890	1.168295	1.916372	1.387477	0.000000	0.000000	0.000000	0.023430	4.509543	0.000000	0.442991	0.086800	2.308155	0.000000	0.000000	0.000000	0.000000
XM_122103.1	0.000000	0.450673	0.000000	0.731025	0.330707	0.000000	0.000000	0.000000	0.000000	0.000000	0.824174	0.274367	0.543533	0.130641	0.299505	1.293937	1.185739	0.138532	0.000000	1.443424	0.000000	0.000000	0.069158	0.267752	0.810748	0.000000	0.111013	0.684222	0.679090	0.000000	0.000000	0.000000	0.000000	0.000000	0.833961	0.963876	0.485372	0.000000	0.190558	0.000000	0.000000	0.724171	0.000000	0.000000	0.000000	0.000000	0.000000	0.000000	0.182079
XM_122104.1	3.668333	0.000000	0.616019	0.418696	0.438635	0.000000	0.000000	0.117269	0.768842	0.003245	0.000000	0.397222	0.334116	0.000000	1.505806	2.171165	0.139874	0.000000	0.930508	0.304071	2.325668	0.000000	6.687592	0.000000	0.250014	5.803200	0.000000	0.458375	0.000000	0.000000	0.000000	0.806103	0.000000	4.219630	0.000000	0.728730	0.000000	0.000000	0.000000	0.271232	0.512156	0.000000	1.873159	0.000000	1.932983	0.000000	0.000000	1.335070	0.000000
XM_122105.1	0.000000	0.286775	0.000000	0.363476	0.000000	0.000000	0.000000	0.000000	0.623878	0.000000	0.000000	1.307010	0.979149	0.000000	0.000000	0.913571	1.139184	0.000000	0.000000	0.520408	0.000000	0.000000	0.037474	0.448139	0.234471	0.289977	0.000000	0.143699	0.962657	0.000000	0.000000	0.000000	0.199017	0.000000	0.963775	0.849604	0.194381	0.109043	0.157214	0.000000	0.769268	0.000000	0.000000	1.053916	1.127186	0.000000	0.000000	0.000000	0.276037
XM_122106.1	0.717244	0.597715	0.000000	1.824315	0.956922	0.583543	0.144507	0.000000	0.419553	0.652506	0.298077	0.705643	1.125503	0.000000	0.210641	1.276510	1.148881	0.000000	0.139961	0.000000	0.000000	0.000000	0.000000	0.000000	0.000000	0.000000	0.118726	0.230758	0.000000	0.356337	0.000000	0.000000	0.000000	0.000000	0.034016	0.584961	0.000000	0.000000	0.740958	0.371256	0.000000	0.000000	0.000000	0.000000	0.783700	0.000000	0.000000	0.571116	0.000000
XM_122107.1	0.000000	0.000000	0.368901	0.000000	0.272976	0.000000	0.000000	0.588535	0.771663	1.153876	0.000000	1.803060	1.751406	0.000000	0.000000	0.968814	0.981210	0.000000	0.294812	0.676322	0.515970	0.000000	0.000000	0.852929	0.000000	0.462742	0.318601	0.000000	0.000000	0.000000	0.737671	0.171919	0.758047	0.000000	0.000000	0.000000	0.000000	0.721769	0.229520	0.000000	0.319870	0.000000	0.233355	0.000000	0.000000	0.000000	0.000000	0.362100	0.985510
XM_122108.1	0.000000	0.446895	0.000000	0.000000	0.000000	0.000000	1.112859	0.000000	0.133395	0.000000	1.452500	0.000000	1.525739	0.000000	0.996301	0.807211	0.000000	0.312946	1.024549	2.981335	1.238574	0.000000	0.000000	1.883409	0.007526	0.000000	0.000000	0.000000	0.000000	0.847316	0.000000	0.000000	0.626800	0.000000	1.015748	0.988986	0.000000	0.000000	1.308448	2.002700	0.000000	1.057383	0.000000	0.000000	0.000000	0.000000	2.415679	0.000000	0.000000
XM_122109.1	0.000000	0.000000	0.000000	0.000000	0.000000	0.000000	0.259546	0.000000	0.905823	0.000000	0.245222	0.454380	0.405909	0.017559	0.065821	0.579333	0.655755	0.000000	0.006156	1.092888	0.219965	0.000000	0.000000	1.404160	0.503737	0.147904	0.000000	0.119905	0.021149	0.001523	0.000000	0.000000	0.000000	0.000000	0.854540	0.991015	0.000000	0.000000	0.286899	0.000000	1.957396	0.000000	0.000000	0.308893	0.554306	0.000000	0.000000	0.000000	0.358457
XM_122110.1	0.683213	2.647520	0.280932	0.000000	0.000000	0.334613	0.000000	0.000000	2.229208	0.000000	0.000000	1.576653	1.436701	1.212609	0.414003	1.875688	2.168354	0.447608	0.000000	0.747373	0.000000	0.000000	2.502702	0.000000	2.298001	0.000000	0.000000	0.000000	0.000000	0.000000	0.000000	0.000000	0.350472	0.664055	0.635706	1.413055	0.000000	1.252945	0.000000	0.000000	0.475174	0.000000	0.000000	0.000000	1.107353	0.000000	0.939158	0.000000	0.000000
XM_122111.1	0.051498	0.419255	0.000000	1.140761	0.000000	0.000000	0.000000	0.000000	0.709493	0.000000	0.275287	0.000000	0.000000	0.627682	0.000000	0.204431	0.137044	0.776944	0.000000	1.318401	0.000000	0.003558	0.190578	1.098628	0.174432	0.000000	0.240305	0.000000	0.023803	0.000000	0.000000	0.000000	0.177279	0.482218	0.025465	0.000000	0.345821	0.368275	0.000000	0.000000	0.684450	0.000000	0.000000	0.718174	0.000000	0.000000	0.406348	0.000000	0.540706
XM_122112.1	0.000000	0.150813	0.000000	0.000000	1.424487	0.000000	0.000000	0.588544	0.000000	2.051248	0.389425	1.832092	2.015230	0.000000	0.510638	1.375282	1.070602	0.000000	2.373523	0.000000	0.000000	0.548637	0.395785	0.000000	0.000000	0.000000	0.153160	0.000000	0.000000	0.000000	1.755184	1.457829	0.000000	0.000000	0.000000	0.808301	0.000000	0.000000	0.000000	0.934026	0.000000	0.000000	1.433514	0.633010	0.502752	0.939061	0.011822	2.594336	0.000000
XM_122113.1	0.059404	0.136444	0.000000	0.000000	0.000000	0.000000	0.000000	0.000000	1.118432	0.324006	0.236687	0.303625	0.439607	0.000000	0.000000	0.000000	0.000000	0.064570	0.000000	0.158079	0.000000	0.000000	0.000000	0.169768	0.790621	0.680417	0.630407	0.000000	0.947619	0.000000	0.000000	0.000000	0.000000	0.000000	0.491899	0.056919	0.018303	0.283989	0.000000	0.801516	1.789268	0.000000	0.000000	0.427985	0.132498	0.027665	0.115828	0.000000	0.000000
XM_122114.1	0.278691	0.258609	0.000000	0.000000	0.000000	0.000000	0.000000	0.000000	1.227007	0.000000	0.831892	1.019673	1.048818	0.080517	0.343937	1.115211	0.776698	0.218906	0.000000	0.533680	0.000000	0.000000	0.000000	0.000000	1.404335	0.000000	0.000000	0.285175	0.207927	0.000000	0.000000	0.000000	0.000000	0.000000	0.560478	0.252041	0.100543	0.000000	0.195078	0.729058	0.000000	0.585081	0.000000	0.576231	0.414518	0.000000	0.000000	0.000000	0.222854
XM_122115.1	0.585488	0.721540	1.038045	0.336906	0.000000	0.483894	0.000000	0.000000	0.627017	0.234511	0.415987	0.000000	0.263526	0.000000	0.000000	0.278234	0.000000	1.577886	0.000000	0.000000	0.000000	0.000000	1.037806	0.000000	0.086301	2.058397	0.089096	0.000000	0.000000	0.000000	0.000000	0.000000	0.000000	0.211756	0.000000	0.000000	0.693142	0.118299	0.000000	1.925355	0.000000	0.916946	0.554727	0.000000	0.886347	0.000000	0.002018	0.000000	0.000000
XM_122116.1	0.000000	0.000000	0.000000	0.000000	0.000000	0.000000	0.991917	0.000000	1.887021	0.000000	0.000000	5.313095	3.435752	1.578852	1.959653	4.524104	5.127936	0.139665	0.036682	0.000000	0.000000	0.000000	0.344415	0.358565	1.484795	0.000000	0.000000	0.000000	0.000000	0.671611	0.000000	0.000000	0.514076	0.000000	0.982195	2.460749	0.000000	0.000000	0.000000	0.703989	1.056814	0.000000	0.289934	0.242506	1.509692	0.265338	0.871938	0.353500	0.000000
XM_122117.1	0.000000	0.707913	0.000000	0.000000	0.000000	0.000000	0.160029	0.955809	0.437236	0.162303	0.000000	0.000000	0.000000	0.000000	0.000000	0.000000	0.000000	0.103604	3.138168	0.739671	0.000000	0.561498	0.397089	0.000000	0.413258	1.685127	0.000000	0.168141	0.000000	0.000000	0.588355	0.000000	0.264391	0.000000	0.000000	0.000000	0.036877	0.417057	0.000000	0.264229	1.117531	0.326418	0.170083	0.000000	0.000000	0.311111	0.000000	0.000000	0.000000
XM_122118.1	0.000000	0.030737	0.130440	0.000000	0.468516	0.000000	0.000000	0.464875	0.276936	0.357315	0.000000	0.733915	0.563996	0.120997	0.000000	0.338794	0.637558	0.000000	0.363600	0.651017	0.000000	0.118620	0.316481	0.797685	0.000000	0.000000	0.000000	0.352928	0.017636	0.000000	0.002854	0.055420	0.000000	0.000000	0.205256	0.588983	0.000000	1.025335	0.000000	0.000000	0.000000	0.000000	0.000000	0.000000	0.000000	0.082552	0.249675	0.000000	0.000000
XM_122119.1	3.546614	0.000000	1.010774	0.588021	2.017495	0.496935	0.000000	0.000000	0.000000	0.430947	0.643939	0.000000	0.290177	0.000000	2.378380	2.487929	0.000000	0.942494	0.000000	0.000000	1.588395	0.000000	0.000000	0.788191	0.000000	6.624966	1.635862	1.029080	1.281770	0.000000	0.000000	0.000000	0.000000	0.000000	1.961952	0.968694	6.639384	3.139807	0.000000	1.218218	0.000000	0.000000	0.000000	0.635093	1.347764	0.000000	0.000000	2.937976	0.000000
XM_122120.1	3.063147	0.920510	0.000000	1.651917	0.000000	0.284843	0.184567	0.000000	0.000000	0.778763	0.747001	2.323271	0.106635	0.000000	0.000000	0.588416	0.000000	0.511636	0.000000	0.915771	0.000000	0.000000	1.604832	0.202328	0.000000	5.117442	3.762481	0.000000	0.113434	0.000000	0.000000	0.736642	0.000000	0.000000	1.806969	0.000000	0.599867	0.000000	0.000000	0.328333	0.327389	0.000000	0.000000	0.604363	0.000000	0.000000	0.000000	0.218293	0.254776
XM_122121.1	0.048021	0.146147	0.000000	0.838364	0.000000	0.084235	0.000000	0.124968	0.539708	0.000000	0.393352	0.613193	0.404702	0.000000	0.000000	0.000000	0.000000	0.000000	0.855779	0.398893	0.324869	0.000000	0.000000	0.806471	0.168828	0.164563	1.385231	0.000000	0.101903	0.000000	0.000000	0.000000	0.000000	0.000000	0.106548	0.000000	0.000000	0.367142	0.216491	0.267747	0.000000	0.000000	0.000000	0.000000	0.000000	0.000000	0.551154	0.018907	0.250504
XM_122122.1	0.167045	0.418579	0.000000	0.000000	0.025082	0.000000	0.000000	0.589483	0.000000	0.787427	0.025131	0.425577	1.102940	0.000000	0.000000	0.758511	0.000000	0.033785	0.632436	0.006337	0.785401	0.457929	0.000000	0.000000	0.000000	0.303128	0.816148	0.000000	0.000000	0.000000	0.426208	0.401347	0.000000	0.000000	0.120074	0.000000	0.258987	0.000000	0.707454	0.000000	0.000000	0.000000	0.000000	0.000000	0.000000	0.794744	0.571903	0.000000	0.000000
XM_122123.1	0.000000	0.070897	0.000000	0.000000	0.000000	0.000000	0.006763	0.190259	0.217268	0.039989	0.042356	0.638053	0.521806	0.000000	0.000000	0.561248	0.609517	0.627278	0.057385	0.000000	0.000000	0.000000	0.000000	0.041150	0.076370	0.000000	0.000000	0.000000	0.870464	0.000000	0.000000	0.000000	0.359203	0.000000	0.440219	0.294897	0.159096	0.454954	0.000000	0.000000	0.000000	0.000000	0.000000	0.365185	0.069814	0.000000	0.000000	0.000000	0.251784
XM_122124.1	2.354718	2.051835	0.170730	0.000000	0.000000	1.548620	0.000000	0.000000	0.000000	0.000000	0.469965	0.000000	0.000000	0.000000	0.000000	0.176986	0.000000	0.909671	0.383222	1.354185	0.000000	0.000000	0.169884	0.532992	0.395266	1.295360	0.452147	0.000000	1.089090	0.000000	0.000000	0.000000	1.381948	0.005113	0.000000	0.000000	0.466089	0.215932	0.000000	2.238542	0.000000	0.509749	0.000000	0.000000	0.000000	0.000000	0.990896	0.000000	0.000000
XM_122125.1	0.231554	0.307283	0.000000	0.000000	0.000000	0.000000	0.000000	0.486717	0.525057	0.000000	0.000000	0.338069	0.000000	0.000000	0.000000	0.000000	0.000000	0.010600	0.130052	0.397172	0.190119	0.000000	0.276745	0.000000	0.607602	1.218552	1.014290	0.747766	1.362904	0.000000	0.000000	0.000000	0.000000	0.000000	0.983073	0.008142	0.818427	0.174560	0.000000	0.000000	0.550639	0.000000	0.155702	0.664605	0.451285	0.000000	0.000000	0.000000	0.088915
XM_122126.1	0.174322	0.195988	0.000000	0.325624	0.000000	0.000000	0.000000	0.000000	0.000000	0.000000	0.589326	0.807802	0.303692	0.490938	0.068994	0.741726	1.098269	0.000000	0.000000	0.117476	0.319211	0.137380	0.000000	0.000000	0.369781	0.252066	0.239167	0.000000	0.456998	0.000000	0.000000	0.000000	0.125393	0.000000	0.755962	0.798682	0.145460	0.000000	0.145137	0.000000	0.320122	0.095512	0.000000	0.000000	0.000000	0.000000	0.000000	0.306080	0.000000
XM_122127.1	0.076975	0.000000	1.328731	0.295559	0.000000	0.638136	0.000000	0.000000	1.636492	0.000000	0.893708	0.000000	0.000000	0.000000	0.000000	0.000000	0.000000	0.000000	0.679338	0.574713	0.114312	0.000000	0.297178	0.329993	1.669898	0.000000	1.126106	2.415714	0.000000	0.000000	0.000000	0.000000	0.000000	0.000000	0.000000	0.000000	0.835919	1.258146	0.124604	1.565481	1.225213	0.753649	0.000000	1.453489	0.000000	0.000000	0.000000	1.901345	2.025867
XM_122128.1	0.203267	0.535475	0.000000	0.000000	0.000000	1.149516	0.000000	0.708104	0.630946	0.184793	0.000000	0.069552	0.133848	0.050494	0.000000	0.000000	0.203534	0.000000	0.032921	0.197265	0.480845	0.688305	1.034132	0.000000	0.495259	0.093004	0.000000	0.000000	0.125656	0.000000	0.000000	0.000000	0.000000	0.000000	0.000000	0.277405	0.000000	0.503469	0.043456	0.000000	1.389205	0.202862	0.000000	0.000000	0.600566	0.000000	0.000000	0.000000	0.000000
XM_122129.1	0.752763	1.149552	0.000000	0.000000	0.084730	0.481066	0.000000	0.062001	0.000000	0.000000	0.370150	0.000000	0.623328	0.000000	0.000000	1.131564	0.242469	0.451032	0.000000	0.928185	0.650875	0.430120	1.411125	0.000000	1.097953	0.460939	0.000000	0.000000	0.628111	0.000000	0.000000	0.000000	0.000000	0.000000	0.577278	0.000000	0.517535	0.000000	0.820171	0.000000	0.000000	0.378651	0.000000	0.000000	0.000000	0.074887	0.132873	0.000000	0.000000
XM_122130.1	1.979747	0.000000	0.000000	0.245841	0.439892	0.000000	0.000000	0.505617	0.000000	0.000000	0.000000	0.000000	0.000000	0.000000	0.000000	0.000000	0.000000	0.051554	0.000000	0.264916	0.145629	0.187181	0.000000	0.000000	0.002591	4.799718	0.742581	1.867563	0.000000	0.185061	1.048532	0.420216	0.336694	0.000000	0.000000	0.432995	0.000000	0.124026	0.000000	0.000000	4.990874	0.000000	0.140485	0.000000	2.600239	0.000000	0.000000	0.000000	0.374641
XM_122131.1	0.000000	0.000000	0.024030	0.001878	0.000000	0.000000	0.000000	0.000000	0.842714	0.000000	0.322910	1.266350	1.306432	0.345476	0.186359	0.584323	1.155578	0.000000	0.000000	0.224295	0.080484	0.000000	0.377467	0.000000	0.716226	0.000000	0.000000	0.000000	0.306439	0.000000	0.000000	0.000000	0.106596	0.000000	0.068168	0.533998	0.002933	0.000000	0.000000	0.724663	0.285324	0.273871	0.000000	0.080388	0.289921	0.000000	0.000000	0.209464	0.133625
XM_122132.1	0.000000	0.073834	0.000000	0.000000	0.400481	0.446897	0.000000	1.447641	0.343007	1.880466	0.000000	1.056215	0.999791	0.000000	0.000000	1.311702	0.116615	0.672715	1.733949	0.073065	0.000000	1.005740	0.323639	0.000000	0.000000	0.000000	0.000000	0.585846	0.000000	0.000000	1.627510	1.144611	0.000000	0.000000	0.984149	1.999332	0.261478	0.000000	0.000000	0.000000	0.000000	0.614697	0.000000	0.000000	0.000000	1.110608	1.277022	0.000000	0.000000
XM_122133.1	0.441523	0.475183	0.000000	0.000000	0.000000	0.108160	0.000000	0.000000	0.000000	0.000000	0.000000	0.000000	0.020410	0.000000	0.000000	0.764922	0.000000	0.366638	0.160058	0.616833	0.164243	0.560128	0.000000	0.241252	0.000000	0.514487	0.000000	0.070635	0.195080	0.016581	0.683140	0.000000	0.000000	0.000000	0.286665	0.193848	0.000000	0.000000	0.895905	0.000000	0.000000	0.000000	0.000000	0.000000	0.682774	0.228875	0.359578	0.000000	0.000000
XM_122134.1	0.000000	0.000000	0.000000	0.038826	0.000000	0.000000	0.000000	0.000000	0.384608	0.000000	1.089616	1.538172	1.093979	1.050954	0.211229	1.440141	1.598492	0.000000	0.000000	0.744017	0.000000	0.000000	0.000000	0.868973	0.272693	0.000000	0.000000	0.448766	0.549819	0.000000	0.000000	0.000000	0.000000	0.000000	0.420709	1.412261	0.015290	0.463234	0.000000	0.385352	0.450520	0.134996	0.000000	0.000000	0.724703	0.000000	0.000000	0.000000	0.521188
XM_122135.1	0.000000	0.670456	0.000000	0.000000	0.350082	0.000000	0.000000	0.694599	0.322762	0.000000	0.798662	1.547132	1.730439	1.167335	1.125796	1.436579	1.393223	0.266662	0.000000	1.012086	0.000000	0.150401	0.000000	0.000000	0.936203	0.000000	0.317433	0.000000	0.000000	0.393133	0.276741	0.000000	0.498639	0.000000	0.000000	0.000000	0.000000	0.000000	0.000000	0.000000	0.014226	1.450776	0.066298	0.000000	0.152575	0.000000	1.045541	0.000000	0.000000
XM_122136.1	0.000000	0.000000	0.000000	0.000000	0.000000	0.784814	0.288611	0.000000	0.872009	0.000000	0.253249	0.000000	0.278715	0.000000	0.222283	0.000000	0.000000	0.000000	0.000000	0.000000	0.314220	0.000000	0.000000	0.000000	0.529820	0.030283	0.106520	0.071323	0.000000	0.025965	0.000000	0.000000	0.419287	0.000000	0.738393	1.449352	0.000000	0.000000	1.148165	0.904721	0.853540	0.456216	0.000000	0.000000	3.806711	0.000000	0.000000	0.000000	0.103068
XM_122137.1	0.000000	0.000000	2.792252	2.174288	1.012735	0.000000	1.437120	0.000000	0.000000	2.192066	0.000000	0.000000	0.000000	0.632056	1.321127	1.381750	0.824381	0.000000	1.373728	1.738340	0.000000	0.278573	0.394052	1.820934	0.000000	0.000000	0.000000	0.354235	0.000000	1.131690	2.011567	1.278099	0.025878	0.132266	2.934469	4.513315	0.000000	0.000000	0.000000	0.000000	0.000000	0.170668	2.627380	3.043913	0.000000	2.232550	1.765216	0.000000	0.000000
XM_122138.1	0.683167	0.556590	0.607606	0.000000	0.000000	0.418735	0.000000	0.000000	1.066313	0.000000	0.634066	0.000000	0.000000	0.000000	0.000000	0.000000	0.000000	0.000000	0.000000	0.887403	0.165625	0.000000	0.572559	0.844944	1.086181	0.017584	0.000000	1.157927	0.392698	0.000000	0.000000	0.000000	0.113917	0.000000	0.001978	0.816124	0.000000	0.417674	0.000000	1.076863	0.606387	0.454556	0.000000	0.000000	0.000000	0.000000	0.283238	0.000000	0.455753
XM_122139.1	0.000000	0.000000	0.167679	0.028451	0.000000	0.000000	0.000000	0.000000	0.766524	0.000000	0.816027	1.201443	1.025273	0.627030	0.259514	0.987190	1.504645	0.000000	0.000000	0.423715	0.000000	0.000000	0.000000	0.172765	1.011966	0.000000	0.000000	1.035304	0.445338	0.000000	0.000000	0.000000	0.000000	0.000000	0.379680	1.463666	0.235470	0.000000	0.084221	0.729406	0.090911	0.637010	0.000000	0.694664	0.000000	0.000000	0.000000	0.000000	0.037961
XM_122140.1	0.841689	0.000000	0.547347	0.000000	0.707353	0.000000	0.000000	0.000000	2.411736	0.000000	0.642419	0.000000	0.261894	0.000000	0.000000	0.000000	0.000000	0.000000	0.955624	0.000000	0.239772	0.619972	3.912061	0.248804	1.907204	3.148112	0.140224	1.006794	0.481982	0.000000	0.000000	1.837680	0.000000	0.000000	0.000000	0.000000	0.000000	1.364859	0.000000	1.098577	1.806678	0.909610	1.314022	0.000000	0.416786	0.000000	0.000000	0.628204	0.000000
XM_122141.1	0.143270	0.312391	0.000000	0.000000	0.000000	0.000000	0.000000	0.105405	0.000000	1.416021	0.587241	0.000000	0.178792	0.000000	0.000000	0.000000	0.000000	0.715509	0.447709	0.000000	0.000000	0.000000	0.000000	0.133722	0.000000	0.665946	0.725329	0.000000	0.020624	0.000000	0.000000	0.000000	0.779821	0.000000	0.243177	1.171196	0.472732	0.272042	0.000000	0.950309	1.030902	0.406862	0.000000	0.000000	0.000000	0.000000	0.745187	0.000000	0.664890
XM_122142.1	0.066709	0.000000	0.000000	0.293015	0.711902	0.000000	0.059926	0.000000	0.000000	0.000000	0.278549	0.000000	0.388899	0.345299	0.218237	0.675871	0.198216	0.000000	5.056694	0.000000	0.000000	0.518677	0.177048	0.000000	0.340774	0.000000	0.201700	0.325623	0.000000	0.000000	0.000139	0.000000	0.000000	0.092546	0.492147	0.000000	0.379694	0.000000	0.000000	0.482795	0.000000	0.488234	0.000000	0.000000	0.000000	0.446225	0.000000	0.000000	0.000000
XM_122143.1	0.361566	1.113881	0.000000	0.000000	0.000000	0.000000	0.000000	1.059443	0.384377	0.903255	0.670069	0.000000	0.302741	0.000000	0.000000	0.000000	0.000000	0.204223	0.643238	1.212510	0.312013	0.614906	0.000000	0.520569	0.039520	1.456611	1.327901	0.000000	0.000000	0.000000	0.501738	0.000000	0.586021	0.000000	0.063250	0.000000	0.009368	0.000000	0.000000	0.769235	0.763251	0.926677	0.000000	0.000000	0.000000	0.000000	0.848199	0.000000	0.000000
XM_122144.1	0.494049	0.000000	0.000000	0.322314	4.785272	0.469711	0.000000	3.608416	2.045367	5.440542	0.000000	0.966115	1.922078	0.000000	0.318126	1.439943	0.922567	0.000000	2.798507	0.022810	0.227440	4.395754	0.000000	0.000000	1.483599	0.395367	0.000000	0.000000	0.000000	0.000000	4.874151	3.082149	0.000000	0.000000	0.000000	2.889101	0.000000	2.077363	0.015081	0.000000	0.000000	0.000000	4.553242	0.000000	0.000000	4.930040	0.000000	0.000000	0.000000
XM_122145.1	0.576974	1.988840	0.000000	0.000000	0.000000	1.657211	0.000000	1.138680	0.795760	0.000000	0.810741	0.000000	0.000000	0.000000	0.000000	0.000000	0.000000	1.194867	0.101413	0.000000	1.795020	0.718848	0.000000	0.000000	1.017797	0.000000	0.338094	0.000000	0.388406	0.000000	0.000000	0.000000	0.000000	0.000000	0.163824	0.691011	0.402050	0.000000	1.019226	0.210416	0.000000	0.981600	0.000000	0.000000	0.244617	0.305154	0.000000	0.000000	0.000000
XM_122146.1	0.000000	0.816508	0.000000	0.296188	0.000000	0.000000	1.054348	0.306844	0.000000	0.000000	0.000000	0.000000	0.000000	0.000000	0.000000	0.145564	0.000000	0.140261	0.000000	0.374395	0.000000	0.633668	0.000000	0.000000	0.735184	2.077696	0.089724	0.000000	0.000000	1.418862	0.000000	0.000000	0.279278	0.443357	0.000000	0.000000	0.425099	0.741918	0.000000	0.192887	0.000000	0.548883	0.793578	0.000000	0.550615	0.437108	0.037234	0.000000	0.222718
XM_122147.1	0.000000	0.482762	0.000000	0.000000	0.000000	0.000000	0.000000	0.000000	0.636027	0.000000	0.000000	0.305053	0.598403	0.000000	0.000000	0.348102	0.018321	0.223625	0.187578	0.000000	0.000000	0.000000	0.000000	0.631831	0.571338	0.163848	0.251434	0.121359	0.699450	0.000000	0.000000	0.000000	0.175511	0.000000	0.555859	0.137315	0.080630	0.302510	0.000000	0.023410	0.112830	0.000000	0.000000	0.250186	0.000000	0.000000	0.445263	0.000000	0.101356
XM_122148.1	0.000000	0.037376	0.000000	0.000000	0.000000	0.000000	0.000000	0.000000	0.100457	0.269920	1.328085	0.000000	0.005946	0.000000	0.000000	0.000000	0.000000	0.000000	0.253581	0.715118	0.000000	0.000000	0.158992	0.000000	0.006139	0.864211	1.115310	0.000000	0.711474	0.000000	0.000000	0.000000	0.261926	0.000000	1.036588	1.039959	0.367084	1.130973	0.000000	1.040965	0.000000	0.639018	0.000000	0.000000	0.555334	0.000000	0.000000	0.292776	0.320942
XM_122149.1	0.311961	0.633214	0.000000	0.000000	0.000000	0.000000	0.000000	0.242216	0.370496	0.000000	0.000000	0.336273	0.499182	0.000000	0.000000	0.308320	0.000000	0.776847	0.200208	0.000000	0.430691	0.000000	0.159774	0.000000	0.521133	0.551898	0.271017	0.000000	0.836674	0.000000	0.000000	0.000000	0.125661	0.000000	0.539777	0.000000	0.991445	0.080032	0.272367	0.000000	1.162475	0.000000	0.000000	0.000000	0.603388	0.088752	0.000000	0.000000	0.000000
XM_122150.1	0.025221	0.000000	0.006749	0.644596	0.243476	0.000000	0.000000	0.325689	0.000000	0.306052	0.258637	1.561073	1.152372	0.278484	0.679051	1.052471	1.432180	0.000000	0.159061	0.714537	0.038170	0.000000	0.000000	0.212706	0.000000	0.000000	0.510012	0.000000	0.000000	0.000000	0.019943	0.000000	0.194596	0.000000	0.732113	0.804129	0.000000	0.000000	0.000000	0.000000	0.000000	0.000000	0.000000	0.045761	0.000000	0.000000	0.094414	0.000000	0.570200
XM_122151.1	0.519872	0.595229	0.000000	0.000000	0.000000	0.183602	0.000000	0.000000	0.399859	0.000000	0.166838	0.331803	0.460392	0.000000	0.000000	0.286108	0.090108	0.252819	0.000000	0.000000	0.286638	0.000000	0.000000	0.000000	0.337598	0.423163	0.000000	0.037542	0.248645	0.000000	0.000000	0.000000	0.000000	0.000000	0.129634	0.000000	0.077171	0.000000	0.122765	0.000000	0.240859	0.000000	0.000000	0.091078	0.022117	0.000000	0.292392	0.000000	0.000000
XM_122152.1	0.000000	0.317309	0.658421	0.449561	0.294463	0.000000	0.000000	0.000000	0.000000	0.165289	0.000000	0.624268	0.000000	0.000000	0.000000	0.000000	0.129147	0.000000	0.000000	0.645627	0.440826	0.000000	0.237738	0.771101	0.000000	0.277376	0.627467	0.304874	0.000000	0.000000	1.199031	0.170711	0.557657	0.000000	0.000000	1.054433	0.000000	0.711700	0.159735	0.000000	0.255021	0.000000	0.000000	0.003199	0.884037	0.000000	0.000000	0.205676	0.757079
XM_122153.1	0.000000	0.940441	0.000000	0.000000	0.000000	0.090120	0.000000	0.000000	0.000000	0.000000	0.544360	0.000000	0.000000	0.000000	0.000000	1.118014	0.265341	0.238043	1.107003	1.060472	1.350205	0.000000	0.000000	0.186621	0.000000	0.000000	0.000000	0.203242	0.000000	0.635476	0.000000	0.000000	0.446493	0.000000	1.498757	1.380550	0.000000	0.000000	0.773551	0.722062	0.000000	1.605615	0.000000	0.000000	0.000000	0.000000	0.883686	0.020593	0.619205
XM_122154.1	0.000000	0.000000	0.000000	0.000000	0.000000	1.848631	0.000000	1.673319	0.037589	0.000000	0.000000	0.355458	0.969401	0.000000	0.000000	0.530176	1.685580	1.120077	0.061548	1.412338	0.593079	0.290601	0.000000	0.000000	0.044041	0.375584	0.486466	0.011260	0.000000	0.000000	0.000000	0.260869	0.108469	0.000000	0.000000	0.970052	0.000000	0.000000	0.490826	0.000000	0.865953	0.890389	1.408824	1.661841	0.000000	0.000000	0.000000	1.948384	0.075850
XM_122155.1	0.000000	0.000000	0.021267	0.000000	0.168459	0.000000	0.908683	0.000000	0.000000	0.000000	0.000000	0.144489	0.000000	0.367248	0.638438	0.000000	0.030644	1.949639	0.531603	0.367282	0.115116	0.000000	0.000000	0.000000	0.000000	0.161426	0.031682	0.202201	0.187221	1.012703	0.335868	1.223728	0.000000	0.000000	0.000000	0.414699	0.000000	0.000000	0.000000	0.022078	0.458325	0.000000	0.312621	0.041030	0.562994	0.000000	0.000000	5.317805	0.000000
XM_122156.1	0.128821	0.000000	0.085854	0.522408	0.512255	0.000000	0.000000	0.398401	0.838142	0.440391	0.086683	0.957883	0.950599	0.000000	0.000000	0.621476	0.844706	0.000000	0.185691	0.066886	0.000000	0.537015	1.306197	0.147320	0.702171	0.000000	0.000000	0.066471	0.000000	0.000000	0.000000	0.000000	0.000000	0.000000	0.571885	0.858444	0.000000	0.000000	0.227512	0.000000	0.000000	0.000000	0.298628	0.106359	0.000000	0.386240	0.000000	0.000000	0.000000
XM_122158.1	0.000000	0.150692	0.000000	0.890230	0.000000	0.000000	0.000000	0.000000	0.387282	0.119359	0.188409	0.779297	0.532154	0.000000	0.000000	0.267140	0.358125	0.000000	0.000000	0.473354	0.000000	0.000000	0.500286	0.465700	0.000000	0.059261	0.256046	0.000000	0.272742	0.000000	0.000000	0.000000	0.049940	0.000000	0.653180	0.009630	0.000000	0.000000	0.000000	0.379804	0.429193	0.000000	0.477207	0.801290	0.000000	0.000000	0.000000	0.000000	0.267387
XM_122159.1	0.621891	0.827796	0.000000	0.000000	0.000000	0.905954	0.000000	0.164563	0.754689	0.000000	0.304127	0.560733	0.452296	0.000000	0.000000	0.316773	0.209379	0.030409	0.000000	0.000000	0.008869	0.000000	0.009791	0.000000	0.388848	0.810130	0.000000	0.000000	0.339719	0.000000	0.000000	0.000000	0.148992	0.000000	1.047899	0.734513	0.000000	0.408909	0.000000	0.172369	1.090658	0.000000	0.000000	0.000000	0.406445	0.000000	0.000000	1.178729	0.000000
XM_122160.1	0.000000	0.000000	0.799196	0.000000	0.000000	0.000000	0.000000	0.000000	1.375044	0.376764	0.809326	0.805243	1.199597	0.000000	0.000000	0.801129	0.701891	0.323084	0.042895	0.000000	0.000000	0.000000	0.000000	0.000000	0.584257	0.412330	1.167421	1.144527	0.232832	0.000000	0.000000	0.000000	0.000000	0.000000	0.056855	0.000000	0.036580	0.000000	0.055213	0.871160	1.869577	0.133096	0.000000	1.126491	0.647389	0.000000	0.000000	0.000000	0.650268
XM_122161.1	0.051576	3.937328	0.000000	0.000000	0.000000	0.000000	0.000000	0.506977	0.000000	0.074784	0.000000	1.525342	0.000000	0.000000	0.338113	2.192655	3.634616	0.000000	0.000000	0.097734	3.674422	0.251056	0.000000	0.000000	0.889628	0.000000	2.191208	0.000000	0.000000	0.000000	0.000000	0.000000	0.237970	0.104044	0.456058	0.000000	0.026884	0.009153	0.000000	0.000000	0.504016	0.000000	0.000000	0.000000	0.387242	0.258375	0.000000	0.000000	1.144119
XM_122162.1	0.000000	0.000000	0.243907	0.000000	0.000000	0.000000	0.000000	0.000000	1.532957	0.000000	0.000000	1.423631	1.502113	0.861879	0.393415	1.411715	0.816182	0.845596	0.269171	0.000000	0.041817	0.000000	0.795124	0.273539	0.367541	0.000000	0.000000	0.406518	0.000000	0.000000	0.000000	0.000000	0.354142	0.000000	0.133069	0.724312	0.000000	0.000000	0.280751	1.183995	0.324107	0.668926	0.000000	0.547883	1.274275	0.000000	0.000000	0.308337	0.000000
XM_122163.1	0.000000	0.361461	0.000000	0.000000	0.552514	0.253562	0.000000	0.391828	1.235870	0.766953	0.000000	0.278236	0.000000	0.000000	0.000000	0.000000	0.107495	0.000000	0.030482	0.876123	0.308945	0.000000	0.534865	0.109099	0.879854	0.479499	0.000000	0.000000	0.155678	0.000000	0.000000	0.000000	0.000000	0.000000	0.378467	0.876662	0.000000	0.671796	0.427134	0.337538	1.845323	0.000000	0.000000	0.000000	0.341673	0.000000	0.000000	0.791839	0.145007
XM_122164.1	0.245164	0.000000	0.000000	0.000000	0.000000	0.000000	0.000000	0.000000	0.315670	0.000000	0.371179	0.363518	0.726930	0.000000	0.000000	0.674754	0.590490	0.032943	0.000000	0.000000	0.000000	0.000000	0.670675	0.120531	0.466252	0.427891	0.000000	0.000000	0.805400	0.000000	0.000000	0.000000	0.049185	0.000000	0.653944	0.729476	0.192812	0.007735	0.009940	0.087066	1.525741	0.000000	0.000000	0.363926	0.491486	0.000000	0.000000	0.000000	0.306918
XM_122165.1	0.320391	0.000000	0.000000	0.000000	0.937548	0.000000	0.000000	0.369866	0.000000	0.486157	0.000000	0.023597	0.287517	0.364307	0.000000	0.133039	0.000000	1.822769	0.000000	0.000000	0.409339	0.238806	0.916416	0.000000	0.000000	0.000000	0.250807	0.000000	0.000000	0.000000	1.163876	0.000000	0.013032	0.700353	1.653614	2.545532	0.000000	0.000000	0.000000	0.389461	0.000000	0.543841	0.174054	0.000000	0.000000	0.899870	0.471366	0.432683	0.000000
XM_122166.1	0.000000	0.098492	0.000000	0.000000	0.111335	0.000000	0.000000	0.000000	0.850213	1.216948	1.065902	0.400461	0.969012	0.000000	0.000000	0.241958	0.192346	0.000000	0.176332	0.000000	0.000000	0.896917	0.373113	0.000000	0.916007	0.000000	1.439600	0.000000	0.422535	0.000000	0.947496	0.485520	0.000000	0.425503	0.000000	0.000000	0.000000	0.000000	0.000000	0.000000	0.000000	0.904855	0.884115	0.000000	0.453557	0.608255	0.471612	0.000000	0.000000
XM_122167.1	0.000000	0.000000	0.003202	0.358391	0.000000	0.000000	0.000000	0.000000	0.711801	0.000000	0.561791	0.000000	0.308583	0.167612	0.000000	0.000000	0.000000	0.064169	0.000000	0.496193	0.000000	0.000000	0.000000	0.235796	0.659445	0.039555	0.665399	0.176265	0.505336	0.000000	0.000000	0.000000	0.063035	0.000000	0.721552	0.000000	0.468125	0.282251	0.000000	0.581762	0.271846	0.208642	0.000000	0.787217	0.064001	0.000000	0.073188	0.000000	0.000000
XM_122168.1	0.000000	0.167913	0.000000	0.000000	0.000000	0.000000	0.000000	1.321334	0.426872	0.330993	0.735774	0.000000	0.000000	0.000000	0.000000	0.000000	0.000000	0.000000	0.038638	0.526140	0.074872	1.087590	0.000000	0.226938	0.952832	0.000000	0.229496	0.000000	0.000000	0.000000	0.809617	0.000000	0.656261	0.000000	0.000000	0.000000	0.000000	0.283187	0.602995	0.000000	1.332767	0.584024	0.692078	0.000000	1.051961	0.499053	0.000000	0.000000	0.675536
XM_122169.1	0.000000	1.952007	0.666352	0.000000	0.000000	0.049108	0.000000	0.000000	1.659558	0.000000	0.658201	0.000000	0.000000	0.000000	0.000000	0.000000	0.000000	0.781261	0.000000	0.442314	1.204528	0.000000	0.000000	0.183468	1.532609	0.000000	0.165955	0.000000	0.000000	0.133104	0.000000	0.000000	0.256347	0.000000	0.539299	0.024570	0.610324	0.649837	1.010665	0.411474	0.000000	0.308123	0.000000	0.000000	1.268533	0.000000	0.122410	0.000000	0.000000
XM_122170.1	0.000000	0.657832	0.000000	0.589082	0.000000	0.000000	0.739487	0.314637	0.000000	0.322876	0.000000	0.000000	0.000000	0.380490	0.552654	0.078865	0.000000	0.000000	0.000000	0.000000	0.522434	0.619383	1.125235	0.000000	0.000000	0.245418	0.091298	0.000000	7.899653	0.771211	0.480072	0.038313	0.279115	0.000000	0.000000	0.000000	0.965518	0.000000	0.884084	0.000000	0.000000	0.451241	2.470177	0.000000	2.196574	1.268522	0.000000	0.000000	0.078749
XM_122171.1	0.136547	0.000000	0.054105	1.583657	0.000000	0.000000	0.000000	0.000000	0.000000	0.000000	0.382463	0.235068	0.693258	0.000000	1.050222	1.701321	1.294015	0.755042	0.000000	1.177488	0.000000	0.000000	0.000000	0.587249	1.150799	0.118191	0.000000	0.319149	1.197177	0.000000	0.000000	0.000000	0.000000	0.000000	1.377910	1.988301	1.319471	0.000000	0.400150	0.000000	0.974099	0.201082	0.000000	0.376035	0.000000	0.000000	0.121171	0.339911	0.000000
XM_122172.1	0.089537	0.040051	0.000000	0.000000	1.381436	0.000000	0.000000	1.029683	0.000000	1.811180	0.000000	0.000000	0.000000	0.000000	0.000000	0.000000	0.009027	0.000000	0.749395	1.044968	0.260014	1.372294	0.000000	0.590375	0.347770	0.000000	0.155601	0.217868	0.000000	0.000000	1.111509	0.796654	0.072171	0.000000	0.626220	0.554822	0.000000	0.000000	0.144283	0.000000	0.000000	0.256261	0.396473	0.000000	0.000000	1.131810	0.000000	0.247821	0.000000
XM_122173.1	0.000000	0.608564	0.000000	0.000000	0.000000	0.462079	0.000000	0.000000	0.000000	0.453377	0.000000	0.000000	0.000000	0.000000	0.000000	0.585488	0.678826	0.060491	0.312402	0.000000	1.132090	0.135507	0.000000	0.126703	0.102603	0.100190	0.436546	0.000000	0.186893	0.000000	0.460209	0.182656	0.000000	0.000000	0.000000	0.229551	0.000000	0.363102	0.927336	0.000000	0.000000	0.433665	0.455088	0.000000	0.000000	0.271160	0.026800	0.359332	0.000000
XM_122174.1	0.000000	0.000000	0.453495	0.000000	0.000000	0.172888	0.316445	0.000000	0.000000	0.000000	0.263371	0.000000	0.000000	0.002626	0.420632	0.000000	0.097516	0.000000	0.000000	0.000000	0.000000	0.360177	0.208296	0.000000	0.000000	0.000000	0.000000	0.000000	0.038275	0.458169	0.271164	0.320631	0.859096	0.421039	0.272747	0.000000	0.364745	0.000000	0.000000	0.000000	0.787153	0.346042	0.000000	0.000000	0.000000	0.028912	0.162317	0.307118	0.753939
XM_122175.1	0.000000	0.000000	0.000000	0.000000	0.000000	0.000000	0.000000	0.297735	0.635301	0.124777	1.414868	0.074125	0.435443	0.000000	0.000000	0.039247	0.000000	0.000000	0.554893	0.000000	0.027008	0.261899	0.000000	0.000000	0.897071	0.000000	1.029583	0.000000	0.300541	0.000000	0.000000	0.000000	0.000000	0.000000	1.755035	1.611421	1.302160	0.230322	0.000000	0.527590	0.175083	1.092678	0.000000	0.000000	0.538848	0.147980	0.000000	0.000000	0.000000
XM_122176.1	0.235947	0.243573	0.000000	0.000000	0.000000	0.000000	0.000000	0.000000	0.855470	0.000000	0.411387	1.490297	1.328517	1.090105	0.516260	1.005054	1.339792	0.000000	0.000000	0.000000	0.035958	0.000000	0.495329	0.000000	0.631866	0.000000	0.000000	0.000000	0.895958	0.000000	0.000000	0.000000	0.172125	0.000000	0.928782	1.054131	0.138415	0.000000	0.205013	0.522788	0.000000	0.110208	0.000000	0.315746	0.000000	0.000000	0.000000	0.661617	0.302543
XM_122177.1	1.856853	2.169732	0.704532	0.000000	0.000000	0.000000	0.000000	0.000000	0.000000	0.000000	0.427253	0.000000	0.151058	0.000000	0.000000	0.000000	0.000000	1.269352	0.937086	2.142822	0.182006	0.000000	0.019800	0.266264	0.000000	0.000000	0.462658	0.000000	0.000000	0.000000	0.000000	0.000000	2.040456	0.105078	0.603848	0.288347	1.565905	0.170195	1.993821	2.713624	0.000000	0.920579	0.000000	0.000000	0.000000	0.000000	1.420650	0.000000	0.000000
XM_122178.1	0.132228	0.279200	0.000000	0.858924	0.000000	0.000000	0.000000	0.000000	0.403251	0.000000	0.642568	0.183979	0.518056	0.000000	0.501856	0.481813	0.612084	0.000000	0.000000	1.483559	0.000000	0.000000	0.000000	0.142991	1.530284	0.000000	0.072487	0.000000	0.506910	0.000000	0.000000	0.000000	0.037571	0.000000	0.151072	0.348521	0.752419	0.000000	0.064803	0.000000	0.928140	0.625396	0.000000	0.187183	0.000000	0.000000	0.000000	0.000000	0.829189
XM_122179.1	0.409991	0.000000	0.851543	0.011915	0.012491	0.421880	0.000000	0.000000	0.389077	0.000000	0.337838	0.000000	1.711964	0.000000	0.000000	0.000000	0.225715	0.000000	0.214803	1.105569	0.821052	0.000000	0.000000	1.438087	0.000000	0.000000	0.008885	1.503641	0.000000	0.000000	0.000000	0.502685	0.050425	0.000000	0.000000	0.535681	0.000000	0.000000	0.000000	1.168580	0.086433	0.000000	0.000000	1.154725	0.315572	0.000000	0.000000	0.000000	0.408219
XM_122180.1	0.000000	0.178084	0.000000	0.425967	0.356462	0.000000	0.000000	0.000000	0.086339	0.732595	0.106196	0.836475	0.914627	0.783073	0.539716	0.687829	0.792010	0.000000	0.009816	0.803533	0.000000	0.000000	1.170636	0.418258	0.752814	0.017314	0.000000	0.000000	0.554678	0.000000	0.000000	0.000000	0.000000	0.000000	0.368233	0.586104	0.000000	1.152796	0.000000	0.127023	0.847339	0.000000	0.000000	0.000000	0.000000	0.000000	0.000000	0.000475	0.277329
XM_122181.1	0.261903	0.278391	0.517791	0.000000	0.000000	0.000000	0.000000	0.000000	0.552389	0.000000	0.441882	1.282304	1.087761	0.767283	0.000000	1.180899	1.560776	0.000000	0.000000	0.689869	0.000000	0.000000	0.228812	0.534613	1.091953	0.000000	0.000000	0.288506	0.000000	0.000000	0.000000	0.000000	0.204493	0.000000	0.246208	1.033757	0.088497	0.334620	0.000000	0.000000	0.550456	0.385732	0.000000	0.000000	0.000000	0.000000	0.000000	0.716924	0.348020
XM_122182.1	0.730467	0.077529	0.000000	0.000000	0.644571	0.000000	0.000000	0.248507	0.944250	0.882017	0.000000	0.925680	1.416895	0.202028	0.000000	1.103609	0.862205	0.000000	0.113837	0.000000	0.000000	0.784718	1.713429	0.000000	0.904506	1.243691	0.099216	0.000000	0.000000	0.000000	0.414829	0.110711	0.424269	0.041336	0.106764	0.355636	0.000000	0.000000	0.000000	0.000000	0.000000	0.000000	0.000000	0.000000	0.000000	0.773446	0.000000	0.000000	0.581873
XM_122183.1	0.000000	0.383860	0.815321	0.000000	0.049004	0.000000	1.130328	0.000000	0.000000	0.000000	0.011819	0.000000	0.000000	0.859882	1.035104	0.000000	0.000000	0.000000	0.105318	0.000000	0.000000	0.418163	0.528241	0.000000	0.000000	0.000000	0.000000	0.166427	0.000000	0.666933	0.371289	0.000000	0.000000	0.872319	0.000000	0.083417	0.584510	1.285643	0.000000	0.000000	0.220902	0.549249	0.418129	0.000000	0.866939	0.386668	0.000000	0.000000	0.257097
XM_122184.1	1.197359	0.000000	0.000000	0.000000	0.000000	0.256524	0.000000	0.000000	1.132331	0.000000	1.045882	0.000000	1.594290	0.000000	0.497122	1.811247	0.586789	0.039363	0.000000	0.493169	0.000000	0.000000	0.000000	0.000000	1.242195	0.147169	0.000000	0.588060	0.000000	1.007705	0.000000	0.000000	0.000000	0.566273	0.455787	2.495139	0.000000	0.178239	0.000000	1.871226	0.000000	1.525864	0.000000	0.589924	0.775374	0.000000	2.672660	0.000000	0.000000
XM_122185.1	0.000000	0.000000	0.005234	0.755480	0.031567	0.000000	0.000000	0.000000	0.432920	0.226173	0.000000	1.202934	0.710183	0.000000	0.000000	0.569107	1.081117	0.000000	0.350109	0.458064	0.099964	0.000000	0.804355	0.451090	0.000000	0.000000	0.789286	0.000000	0.667693	0.000000	0.000000	0.000000	0.000000	0.000000	0.937931	0.510739	0.000000	0.002416	0.000000	0.000000	0.124499	0.000000	0.083606	0.664537	0.235549	0.000000	0.000000	0.000000	0.088055
XM_122186.1	0.000000	0.000000	0.000000	0.000000	0.784494	0.361861	0.000000	0.000000	0.280909	1.153334	0.000000	1.265360	0.557649	0.636898	0.000000	0.165129	1.168042	0.000000	0.665766	0.150422	0.000000	0.000000	1.240234	0.387269	0.000000	0.000000	0.000000	0.000000	0.175675	0.000000	0.307879	0.000000	0.000000	0.000000	0.000000	0.537551	0.000000	0.688797	1.549816	1.046821	0.449238	0.000000	0.420681	0.000000	0.000000	0.000000	0.000000	0.000000	0.220506
XM_122187.1	0.000000	0.120254	0.000000	0.000000	0.771827	0.331578	0.000000	0.000000	0.333259	0.878988	0.000000	0.810945	0.511428	0.383773	0.000000	0.093703	1.068070	0.000000	0.351455	0.285375	0.000000	0.000000	0.641475	0.262852	0.108424	0.000000	0.000000	0.000000	0.000000	0.000000	0.000000	0.000000	0.000000	0.000000	0.000000	0.546863	0.000000	0.595204	1.616283	0.931241	0.138490	0.000000	0.000000	0.000000	0.000000	0.138328	0.000000	0.000000	0.001953
XM_122188.1	0.096934	0.030578	0.000000	0.430242	0.000000	0.000000	0.000000	0.000000	0.300464	0.000000	0.338494	1.089925	0.857548	0.167086	0.437169	0.907674	1.000206	0.076606	0.000000	0.000000	0.000000	0.000000	0.000000	0.000000	0.884594	0.000000	0.535269	0.000000	0.241869	0.000000	0.000000	0.000000	0.000000	0.000000	0.368962	0.313663	0.355181	0.000000	0.023038	0.324924	0.000000	0.157790	0.000000	0.270305	0.000000	0.129585	0.029140	0.106287	0.521036
XM_122189.1	0.000000	0.000000	0.202499	0.536378	0.428683	0.000000	0.000000	0.394452	1.194813	0.764491	0.000000	0.621668	0.605536	0.667401	0.215808	0.778237	1.433823	0.000000	0.000000	1.050205	0.000000	0.000000	0.903753	0.486758	0.301339	0.000000	0.000000	0.280854	0.497664	0.000000	0.025826	0.000000	0.000000	0.000000	0.608674	1.474987	0.000000	0.499915	0.000000	0.000000	0.712849	0.000000	0.000000	0.000000	0.000000	0.000000	0.000000	0.817227	0.250365
XM_122190.1	0.000000	0.104255	0.000000	0.000000	3.647356	0.495785	0.000000	4.155242	0.416030	4.564545	0.379621	0.000000	1.339887	0.000000	0.000000	0.232298	0.000000	0.000000	2.435545	0.397216	0.485055	3.406090	0.000000	0.000000	0.071284	1.191909	0.000000	0.000000	0.000000	0.000000	3.466957	3.554282	0.000000	0.000000	0.000000	0.000000	0.000000	0.000000	2.542156	0.907220	0.000000	1.033182	2.269182	0.000000	0.000000	3.900589	0.000000	0.000000	0.000000
XM_122191.1	0.000000	0.000000	0.000000	0.000000	0.000000	0.000000	0.000000	0.516579	0.622239	0.533413	0.433185	0.000000	0.000000	0.000000	0.000000	0.000000	0.000000	0.106485	0.446561	0.395709	0.000000	0.724536	0.000000	0.372856	0.196929	0.338578	0.346233	0.000000	0.164182	0.000000	0.121561	0.000000	0.000000	0.000000	0.744377	0.000000	0.675056	0.498669	0.000000	0.701310	0.393611	0.260335	0.014789	0.307426	0.402409	0.000000	0.628428	0.000000	0.000000
XM_122192.1	0.975264	1.304600	0.000000	0.000000	0.000000	1.390036	0.000000	0.000000	0.000000	0.000000	0.065839	0.000000	0.000000	0.000000	0.087616	0.427578	0.598987	0.112138	0.182954	0.544890	0.515998	0.000000	0.144349	0.285189	0.000000	0.414022	0.000000	0.465432	0.000000	0.000000	0.000000	0.000000	0.275864	0.000000	0.037101	0.851419	0.000000	0.000000	0.850853	0.222858	0.000000	0.250787	0.000000	0.000000	0.000000	0.000000	0.047070	0.088191	0.000000
XM_122193.1	0.415645	0.140983	2.788916	2.288569	0.000000	1.045372	1.371542	0.147922	0.649304	0.199449	0.000000	0.000000	0.000000	0.000000	0.000000	0.000000	0.000000	0.000000	0.228443	2.683875	0.164013	0.000000	0.000000	3.174457	0.000000	0.928955	1.416276	2.813948	0.000000	0.968338	0.349995	0.000000	0.335057	0.202974	0.000000	0.000000	0.000000	0.811378	0.385824	1.216111	0.000000	0.000000	0.000000	2.657269	0.000000	0.000000	0.000000	0.651055	2.694563
XM_122194.1	0.000000	3.487573	2.635993	0.000000	0.000000	3.159427	0.000000	0.000000	1.479795	0.000000	0.000000	0.000000	0.000000	0.271766	0.080869	0.000000	0.000000	2.099187	0.000000	0.000000	0.548191	0.000000	0.055301	0.000000	1.824978	0.190053	0.705361	0.526673	1.309833	0.000000	0.116475	0.000000	1.455733	0.000000	0.000000	0.000000	1.603441	0.994433	0.219740	0.000000	0.894163	0.000000	0.602672	0.000000	1.946066	0.000000	0.000000	0.000000	0.116249
XM_122195.1	0.707208	0.168375	0.469974	0.000000	0.000000	0.289353	0.000000	0.000000	0.000000	0.390368	0.057366	0.757727	0.921863	0.273331	0.000000	1.259712	1.231608	0.513888	0.000000	0.000000	0.283349	0.000000	0.000000	0.000000	0.000000	0.000000	0.000000	0.167388	0.760801	0.000000	0.000000	0.000000	0.000000	0.000000	0.777574	1.437163	0.000000	0.343734	0.520893	0.000000	0.113484	0.000000	0.000000	0.203216	0.116115	0.000000	0.155202	1.850623	0.000000
XM_122196.1	0.000000	0.000000	0.124664	0.000000	0.000000	0.000000	0.000000	0.000000	0.213839	0.087779	0.000000	0.398293	0.952990	0.000000	0.217663	0.903736	0.823593	0.208728	0.250232	0.000000	0.000000	0.000000	0.000000	0.025254	0.104237	0.180338	0.000000	0.011647	0.573957	0.000000	0.000000	0.000000	0.049516	0.000000	0.594306	0.561788	0.352764	0.000000	0.212413	0.000000	0.444056	0.000000	0.000000	0.311913	0.129649	0.000000	0.000000	0.466969	0.012682
XM_122197.1	0.000000	0.490712	0.000000	0.258063	0.313190	0.279722	0.000000	0.602831	0.000000	0.669750	0.000000	0.343488	0.582374	0.291811	0.000000	0.330732	0.457670	0.392701	0.757842	0.000000	0.000000	0.491762	0.000000	0.065161	0.000000	0.372654	0.248440	0.000000	0.495876	0.000000	0.502578	0.062539	0.000000	0.000000	0.171859	0.315886	0.833407	0.000000	0.094190	0.000000	0.000000	0.000000	0.000000	0.000000	0.000000	0.414201	0.000000	0.988332	0.000000
XM_122198.1	0.000000	0.000000	0.457351	1.042428	0.000000	0.000000	0.000000	0.000000	0.585150	0.071874	0.447663	1.011975	1.066821	0.661400	0.000000	0.462301	0.841868	0.000000	0.000000	1.243744	0.000000	0.000000	0.123655	1.042391	0.534746	0.000000	0.000000	0.152081	0.000000	0.000000	0.000000	0.000000	0.000000	0.194063	0.086360	0.613460	0.000000	0.893041	0.105720	0.539254	0.406649	0.474120	0.000000	0.000000	0.142056	0.000000	0.000000	0.000000	0.670915
XM_122199.1	0.339914	0.764521	1.479800	1.166455	0.000000	0.146283	0.463550	0.414847	1.541597	0.000000	0.301847	0.000000	0.000000	0.000000	0.000000	0.000000	0.000000	0.000000	0.000000	1.637788	0.589245	0.179300	0.000000	1.194188	1.531224	0.000000	1.589438	0.802783	0.000000	0.000000	0.000000	0.000000	0.000000	0.124300	1.356398	0.419312	0.000000	0.000000	0.000000	0.353457	0.861419	0.276073	0.000000	1.499852	0.000000	0.000000	0.000000	0.532575	0.672566
XM_122200.1	0.320750	0.000000	2.167849	0.000000	0.000000	0.000000	0.205029	0.000000	0.000000	0.000000	0.011476	0.246540	0.056788	0.040416	0.000000	0.199426	0.000000	0.835726	0.000000	0.162178	0.353398	0.000000	0.000000	0.000000	0.171565	0.000000	0.000000	1.619383	0.265065	0.000000	0.000000	0.000000	0.000000	0.000000	0.307835	0.000000	0.385442	0.000000	0.190308	0.000000	0.000000	0.602549	0.100361	2.484786	0.000000	0.094249	0.000000	0.165513	0.544707
XM_122201.1	0.000000	0.074076	0.000000	0.000000	0.000000	0.000000	0.000000	0.000000	0.480727	0.019960	0.413893	0.531808	0.177695	0.793055	0.000000	0.702003	0.801557	0.000000	0.000000	0.445849	0.000000	0.000000	0.000000	0.138734	0.332212	0.000000	0.000000	0.000000	1.465495	0.000000	0.000000	0.000000	0.105563	0.000000	1.114836	1.319545	0.298961	0.867304	0.060076	0.171165	0.865254	0.459546	0.000000	0.000000	0.436148	0.000000	0.000000	0.000000	0.000000
XM_122202.1	0.000000	0.000000	0.000000	0.000000	1.151831	0.000000	0.000000	1.404191	0.000000	3.168359	0.697182	1.279050	1.945045	0.000000	1.075766	0.449353	0.000000	0.288221	2.104529	0.000000	0.000000	1.925671	0.000000	0.000000	0.000000	0.000000	0.000000	0.000000	0.000000	0.000000	2.205442	0.635812	0.000000	0.000000	0.000000	0.000000	0.836696	0.073396	0.314175	2.795962	0.000000	1.379068	0.254931	0.000000	0.419127	2.210253	0.390621	0.000000	0.000000
XM_122203.1	0.002068	0.000000	0.000000	0.000000	0.000000	0.857233	0.000000	0.000000	0.110954	0.000000	0.376402	1.356446	0.850375	0.932614	0.109008	1.463101	1.750710	0.245193	0.000000	0.499832	0.000000	0.000000	0.000000	0.503348	0.382569	0.000000	0.000000	0.013067	1.008310	0.000000	0.000000	0.000000	0.000000	0.000000	0.745237	1.480148	0.000000	0.221207	0.000000	0.000000	1.178883	0.000000	0.000000	0.223217	0.133726	0.000000	0.262219	0.000000	0.320476
XM_122205.1	0.547686	0.093349	0.249044	0.000000	0.000000	0.064252	0.000000	0.000000	0.563125	0.000000	0.119056	0.137101	0.000000	0.000000	0.000000	0.639354	0.772303	0.077092	0.178733	0.000000	0.535871	0.128922	0.717949	0.000000	0.497597	0.246470	0.001392	0.000000	0.000000	0.000000	0.000000	0.000000	0.000000	0.000000	0.186414	0.000000	0.000000	0.006217	1.888407	0.230584	0.000000	0.000000	0.000000	0.000000	0.000000	0.000000	0.322836	0.902258	0.020353
XM_122206.1	0.137106	0.000000	0.872060	0.517174	0.280311	1.566322	0.000000	0.000000	0.000000	0.000000	0.000000	0.000000	0.163506	0.066218	0.000000	0.378767	0.000000	0.881707	0.000000	0.000000	0.314513	0.000000	3.447360	0.000000	0.000000	1.100182	0.232112	2.428752	0.810843	0.000000	0.424633	0.000000	0.000000	0.000000	1.771917	2.690934	0.000000	0.000000	0.086840	0.000000	0.977520	0.000000	0.322006	0.546715	0.252618	0.000000	0.000000	0.000000	0.056705
XM_122207.1	0.000000	0.000000	0.000000	0.000000	0.000000	0.261406	0.000000	0.000000	0.115618	0.597726	0.000000	0.209618	0.544281	0.000000	0.000000	0.783779	0.934933	0.381811	0.169799	0.000000	0.727977	0.412767	0.000000	0.000000	0.000000	0.527128	0.171917	0.000000	0.162479	0.000000	0.228630	0.378371	0.000000	0.000000	0.528864	0.168868	0.000000	0.000000	0.910705	0.000000	0.199675	0.000000	0.000000	0.000000	0.200725	0.054402	0.000000	1.656011	0.000000
XM_122208.1	1.505161	0.000000	0.106059	0.000000	1.734220	0.000000	0.373185	2.460608	0.000000	3.033597	0.000000	0.243754	0.670694	0.000000	0.000000	0.005938	0.000000	0.000000	1.885209	1.876331	1.008203	2.552849	0.907683	1.892618	0.000000	0.000000	0.319430	0.873803	0.000000	0.607392	2.714271	1.439584	0.684185	0.000000	0.000000	0.000000	0.000000	0.000000	0.000000	0.000000	0.000000	0.000000	2.018673	0.683417	0.000000	2.128298	1.293933	0.000000	0.582567
XM_122209.1	0.589575	0.300379	0.365478	0.380773	0.000000	0.451617	0.341855	0.000000	0.000000	0.000000	4.330546	0.000000	0.000000	0.000000	0.000000	0.663163	1.061062	0.000000	0.000000	1.106727	0.728366	0.000000	0.000000	0.869682	0.000000	0.000000	0.000000	0.276807	0.280424	0.446455	0.000000	0.000000	0.000000	0.000000	0.712220	0.897200	0.075352	0.337497	0.866859	0.000000	0.000000	3.614950	0.000000	0.000000	0.000000	0.000000	0.049590	0.000000	0.000000
XM_122210.1	0.000000	0.000000	0.095920	0.000000	0.000000	2.941580	0.000000	0.562255	4.528994	0.461248	0.000000	0.000000	0.000000	0.000000	0.000000	0.000000	0.000000	0.000000	0.535095	0.000000	0.363649	0.620635	0.000000	0.321972	4.524003	0.453680	0.449019	4.151194	1.593872	0.000000	0.418792	0.000000	0.845451	0.000000	0.000000	0.301305	0.080911	5.508891	0.277673	0.000000	0.000000	0.372767	0.450855	0.000000	0.000000	0.000000	0.000000	0.513354	0.766369
XM_122211.1	0.297443	0.033681	1.006761	0.000000	0.000000	0.728201	0.891698	0.000000	0.000000	0.000000	0.915180	0.000000	0.000000	0.000000	0.040532	0.000000	0.000000	0.678937	0.952854	0.000000	0.672159	0.000000	1.684789	0.000000	0.000000	0.000000	0.000000	2.130591	0.280058	0.772092	0.000000	0.528262	0.599702	1.462627	0.000000	0.000000	0.000000	0.000000	0.769527	1.944902	0.000000	1.396518	0.000000	0.923966	0.000000	0.000000	0.000000	0.000000	0.037570
XM_122212.1	0.557271	0.100166	0.466851	0.000000	0.587972	0.175515	0.000000	0.953369	0.151017	0.638737	0.269300	0.000000	0.074706	0.000000	0.000000	0.000000	0.000000	0.028728	0.000000	0.173709	0.636193	0.112568	0.180536	0.000000	0.000000	0.000000	0.707301	0.156349	0.139375	0.000000	0.233401	0.000000	0.073788	0.000000	0.000000	0.000000	0.000000	0.295103	0.977038	0.000000	0.000000	0.000000	0.000000	0.000000	0.000000	0.000000	0.167674	0.000000	0.000000
XM_122213.1	0.163811	1.832981	0.000000	0.000000	0.000000	1.766227	0.000000	0.015489	0.000000	0.000000	0.192719	0.000000	0.000000	0.000000	0.000000	0.000000	0.000000	0.000000	0.000000	0.000000	0.659413	0.502148	1.144633	0.094329	0.000000	0.000000	0.402811	0.000000	0.152934	0.000000	0.000000	0.000000	0.000000	0.242962	0.051924	0.000000	0.072744	0.117314	0.340316	0.298910	0.000000	0.192706	0.483182	0.000000	0.000000	0.074529	0.000000	0.764223	0.000000
XM_122214.1	0.296850	0.000000	0.361726	0.000000	0.000000	0.000000	0.000000	0.000000	1.168858	0.000000	0.911726	1.455168	1.416660	0.736897	1.165855	1.547284	0.857705	0.407338	0.089882	0.000000	0.141938	0.000000	0.229346	0.000000	1.406604	0.000000	0.000000	0.537726	0.331445	0.000000	0.000000	0.000000	0.044867	0.000000	0.283984	0.256060	0.000000	0.000000	0.322155	0.804653	0.000000	0.519315	0.000000	0.716659	1.024970	0.000000	0.211268	0.000000	0.000000
XM_122215.1	0.082080	0.037579	0.086443	0.000000	0.000000	0.000000	0.003374	0.280212	0.282717	0.174260	0.471754	0.000000	0.000000	0.000000	0.000000	0.111406	0.000000	0.071106	0.000000	0.795898	0.862664	0.000000	0.000000	0.422563	0.012818	0.728029	1.008490	0.683004	0.156864	0.000000	0.000000	0.000000	0.000000	0.000000	0.000000	0.000000	0.007194	0.000000	0.517091	0.000000	0.509124	0.000000	0.000000	0.382309	0.177844	0.000000	0.000000	0.211646	0.000000
XM_122216.1	0.071764	0.000000	0.556310	0.192684	0.000000	0.000000	0.000000	0.993323	0.195031	0.921563	0.000000	0.224703	0.462392	0.000000	0.000000	0.195393	0.074617	0.000000	0.850796	0.114450	0.741415	0.000000	1.434973	0.758124	0.000000	0.000000	0.183440	0.000000	0.000000	0.000000	0.730247	0.000000	0.251137	0.000000	0.097826	0.000000	0.044759	0.513869	0.367248	0.348079	0.000000	0.000000	1.272862	0.000000	0.000000	0.000000	0.000000	0.000000	0.324438
XM_122217.1	0.284639	0.538676	0.000000	0.000000	0.030495	0.000000	0.818171	0.005791	0.000000	0.000000	0.176159	0.000000	0.000000	0.958217	0.881863	0.135679	1.159934	0.000000	0.000000	0.000000	0.000000	0.363569	0.000000	0.000000	0.000000	0.000000	0.000000	0.000000	0.000000	1.053109	0.000000	0.869664	0.544036	0.023667	0.037652	0.000000	0.102670	0.000000	0.000000	0.000000	0.000000	0.139984	0.164006	0.000000	0.000000	0.307577	0.163237	0.000000	0.498283
XM_122218.1	0.000000	0.000000	0.000000	0.000000	0.000000	0.000000	0.000000	0.000000	0.776167	0.000000	0.940905	0.268870	0.336487	0.000000	0.000000	0.000000	0.185459	0.099483	0.000000	0.258225	0.000000	0.000000	0.000000	0.348766	0.259836	0.208028	0.240917	0.000000	1.104575	0.000000	0.000000	0.000000	0.000391	0.000000	0.811828	0.863260	0.000000	0.143024	0.515158	0.480453	1.469949	0.500857	0.000000	0.158721	0.455494	0.000000	0.000000	2.112128	0.000000
XM_122219.1	0.137908	0.000000	0.001754	0.000000	0.000000	0.321038	0.000000	0.000000	0.000000	0.000000	0.060651	0.663120	0.618132	0.000000	0.000000	0.410136	0.304257	0.000000	0.000000	0.504286	0.050387	0.000000	0.000000	0.475665	0.000000	0.000000	0.387629	0.065759	0.851448	0.000000	0.000000	0.000000	0.218969	0.000000	1.367974	0.872109	0.000000	0.000000	0.221054	0.000000	0.000000	0.064284	0.000000	1.294167	0.147020	0.000000	0.468630	0.624463	0.000000
XM_122220.1	0.000000	0.028554	0.000000	0.498202	0.500385	0.000000	0.000000	0.431171	0.449843	0.408205	0.058337	0.903871	0.542887	0.000000	0.000000	0.373368	0.485638	0.000000	0.000000	0.000000	0.293822	0.485846	1.093342	0.438216	0.547820	0.000000	0.000000	0.000000	0.177733	0.000000	0.288826	0.000000	0.000000	0.000000	0.302175	0.634452	0.000000	0.412686	0.316295	0.000000	0.000000	0.000000	0.482102	0.534834	0.000000	0.251354	0.000000	0.000000	0.000000
XM_122221.1	0.098561	0.000000	0.000000	0.183567	0.000000	0.000000	0.439156	0.693463	0.000000	0.299511	0.000000	0.000000	0.000000	0.000000	0.000000	0.000000	0.000000	0.279380	0.038831	0.373418	0.000000	0.402707	0.000000	0.464798	0.077154	0.000000	0.023118	0.000000	0.347364	0.074628	0.340807	0.452930	0.000000	0.556257	0.000000	0.000000	0.000000	0.489591	0.000000	0.000000	0.080795	0.000000	0.083385	0.000000	0.000000	0.459577	0.036781	2.898835	0.000000
XM_122222.1	0.000000	0.000000	0.000000	0.000000	0.000000	0.000000	0.000000	0.000000	0.000000	0.000000	0.213620	0.397292	0.277829	0.000000	0.000000	1.263802	0.846205	0.495170	0.533206	0.000000	0.074156	0.000000	0.000000	0.049433	0.000000	0.107120	0.091672	1.038931	1.457476	0.235943	0.302239	0.000000	0.559672	0.000000	0.000000	0.000000	0.410342	0.325186	0.000000	0.000000	0.000000	0.450192	0.000000	0.000000	0.697997	0.000000	0.930061	0.000000	0.373233
XM_122223.1	0.000000	0.335057	0.000000	0.000000	0.000000	0.016268	0.000000	0.087682	0.000000	0.471637	0.118861	0.657133	0.697114	0.000000	0.000000	0.590019	0.341814	0.000000	0.000000	0.205730	0.310098	0.064768	0.000000	0.134746	0.088992	0.000000	0.000000	0.000000	0.760542	0.000000	0.000000	0.000000	0.000000	0.000000	0.831849	0.764820	0.029483	0.324788	0.460176	0.000000	0.302004	0.000000	0.000000	0.000000	0.160963	0.112860	0.000000	1.116783	0.000000
XM_122224.1	0.000000	0.523283	1.553224	0.933473	0.000000	0.536334	1.447689	0.000000	2.051753	0.000000	0.956963	0.000000	0.000000	0.000000	0.000000	0.000000	0.000000	0.444218	0.000000	2.544098	0.022356	0.001892	0.000000	2.649480	2.838517	0.000000	1.825715	2.848942	0.000000	1.045948	0.000000	0.000000	0.000000	0.073961	0.274161	0.000000	0.000000	4.577725	0.000000	0.000000	0.000000	0.111518	0.000000	0.178886	0.381718	0.000000	0.000000	0.000000	1.196954
XM_122225.1	0.426866	0.240600	0.422295	0.000000	0.000000	0.000000	0.000000	0.000000	0.529305	0.000000	0.000000	1.026107	0.716409	0.000000	0.000000	0.566312	0.893915	0.102138	0.918954	0.348930	0.266991	0.000000	0.000000	0.217187	0.000000	0.000000	0.567681	0.252006	0.000000	0.088009	0.000000	0.000000	0.332802	0.000000	0.000000	0.000000	0.000000	0.074992	1.045038	0.311695	0.000000	0.378449	0.000000	0.000000	0.000000	0.000000	0.585602	0.000000	0.030997
XM_122226.1	0.552467	0.154980	0.000000	0.204725	0.000000	0.000000	0.000000	0.000000	0.208013	0.000000	0.802273	1.424100	0.999462	1.003918	0.000000	1.292984	1.415328	0.172246	0.000000	0.411090	0.000000	0.000000	0.000000	0.083029	0.562536	0.000000	0.128335	0.377142	0.499189	0.000000	0.000000	0.000000	0.000000	0.000000	0.969503	0.595538	0.447464	0.000000	0.000000	0.000000	1.106454	0.139374	0.000000	0.654912	0.000000	0.000000	0.000000	0.000000	0.292625
XM_122227.1	1.393475	0.613519	2.396216	0.811283	0.000000	2.757909	0.446004	0.000000	1.126272	0.000000	0.146587	0.000000	0.000000	0.000000	0.000000	0.000000	0.201766	0.000000	0.000000	1.102212	0.052332	0.000000	0.000000	0.314608	1.019599	0.591012	2.929758	3.446938	1.639435	0.000000	0.000000	0.000000	0.000000	1.627078	0.000000	0.767523	0.302112	1.445504	0.153345	0.346841	1.926906	0.000000	0.000000	3.224448	0.000000	0.000000	0.000000	0.263274	2.043536
XM_122228.1	0.000000	1.420824	0.000000	0.000000	0.000000	0.628745	0.000000	0.000000	0.000000	0.398478	0.616954	0.999962	0.585217	1.552841	0.078108	0.556967	0.792131	0.582062	0.467855	1.653743	0.379279	0.000000	0.000000	0.438334	0.000000	0.000000	0.000000	0.004927	0.000000	0.000000	0.000000	0.000000	0.497136	0.493200	0.306178	1.096049	0.929396	0.865796	0.000000	2.103095	0.000000	0.899227	0.000000	0.000000	0.000000	0.000000	0.000000	0.000000	0.000000
XM_122229.1	0.000000	0.000000	0.592524	0.703204	0.950861	0.647303	0.000000	2.102512	0.277850	1.830997	0.759828	0.253975	0.413979	0.000000	0.000000	0.000000	0.000000	0.000000	1.041878	1.222852	0.799770	0.000000	0.000000	1.121596	0.000000	0.249602	0.833453	0.000000	0.000000	0.000000	1.254075	0.290351	0.586609	0.000000	0.000000	0.000000	0.000000	1.264785	0.482291	1.090402	0.000000	0.028352	0.184316	0.000000	0.000000	0.000000	0.000000	0.000000	1.343135
XM_122230.1	0.000000	0.000000	0.000000	0.398727	0.491237	0.000000	0.000000	0.146786	0.000000	0.435391	0.293003	0.665850	0.437990	0.340595	0.000000	0.456580	0.035074	1.516397	0.000000	0.451553	0.000000	0.290254	0.000000	0.000000	0.000000	0.033112	1.407018	0.000000	0.000000	0.000000	0.385592	0.000000	1.278698	0.000000	0.185357	0.000000	0.000000	0.000000	0.000000	0.000000	0.000000	0.009161	0.000000	0.000000	0.000000	0.682701	0.000000	4.925104	0.000000
XM_122231.1	0.240741	0.991166	0.000000	0.000000	0.000000	0.000000	0.000000	0.000000	0.000000	0.000000	0.758156	0.000000	0.511556	0.000000	0.068376	0.423316	0.000000	0.317411	0.366550	0.708725	0.966566	0.000000	0.149047	0.000000	0.000000	0.000000	0.328217	0.000000	0.000000	0.397491	0.000000	0.000000	0.000000	0.377581	2.119702	1.099418	0.233397	0.000000	0.274903	0.854069	0.000000	0.238796	0.000000	0.000000	0.929720	0.000000	1.605691	0.000000	0.000000
XM_122232.1	0.000000	0.000000	1.700816	3.940761	0.000000	0.000000	3.880793	0.042127	0.000000	0.000000	0.914929	0.000000	0.000000	0.000000	0.735338	0.880759	0.000000	0.571571	0.000000	5.340118	0.399684	0.000000	0.000000	5.392629	0.000000	0.448265	0.337986	0.000000	0.000000	3.562947	0.000000	0.000000	0.215563	0.000000	0.000000	0.266708	0.000000	0.575355	0.414122	1.024005	0.000000	0.250955	0.000000	2.123908	0.000000	0.000000	1.138761	0.000000	0.383776
XM_122233.1	0.000000	0.000000	0.000000	0.000000	0.000000	0.000000	0.000000	0.000000	0.493869	0.000000	0.107058	1.142356	0.765285	0.421996	0.000000	0.835137	1.303473	0.535037	0.000000	0.108860	0.000000	0.000000	0.000000	0.155756	0.148839	0.317763	0.000000	0.000000	1.202619	0.000000	0.000000	0.000000	0.250472	0.000000	0.464980	0.599892	0.406381	0.619420	0.191822	0.041611	0.000000	0.000000	0.000000	0.000000	0.393684	0.000000	0.000000	0.740679	0.000000
XM_122234.1	1.329350	1.150030	2.669858	0.084740	0.000000	1.550282	1.006202	0.000000	0.653996	0.000000	0.549172	0.000000	0.000000	0.000000	0.000000	0.000000	0.000000	0.000000	0.000000	0.733264	0.000000	0.000000	0.000000	0.000000	0.871973	0.212360	1.800546	3.296344	1.590373	0.000000	0.000000	0.919426	0.106328	0.247977	2.391401	0.000000	0.000000	0.647063	0.553970	1.218401	0.724096	0.000000	0.000000	3.538461	0.000000	0.000000	0.000000	0.000000	4.823874
XM_122235.1	3.063634	0.684883	0.000000	0.528935	0.000000	0.000000	1.466896	0.000000	1.428293	0.000000	1.604315	0.000000	0.000000	0.000000	0.000000	0.000000	0.000000	0.192741	0.000000	2.441791	0.000000	1.714358	0.167795	2.227386	1.111750	0.000000	0.750788	0.000000	0.000000	1.294879	0.000000	1.577125	0.000000	0.035934	0.469400	1.536398	0.000000	0.000000	0.000000	2.153306	4.365114	1.241750	0.000000	1.739494	0.050328	0.000000	0.000000	0.000000	0.000000
XM_122236.1	0.145420	0.639930	0.205432	0.000000	0.000000	0.000000	0.000000	0.180989	0.111777	0.217606	0.000000	0.000000	1.435331	0.000000	0.374474	1.953690	0.000000	0.435434	0.257622	1.519051	0.703405	0.000000	0.000000	0.000000	0.328175	0.000000	0.492460	0.466616	0.000000	0.000000	0.000000	0.000000	1.243722	0.000000	2.134365	1.156139	0.435982	0.000000	0.214923	0.112026	0.000000	0.000000	0.000000	0.000000	0.000000	0.000000	0.000000	0.000000	0.279935
XM_122237.1	0.192262	0.000000	1.351119	0.000000	0.000000	0.000000	2.389652	0.101338	0.000000	0.000000	0.000000	0.000000	0.000000	0.701581	0.990507	0.819378	0.000000	0.000000	0.000000	3.668948	0.153602	0.041573	0.610392	3.071564	0.575782	0.224721	0.306705	0.000000	0.000000	2.382268	0.000000	0.314397	0.000000	0.891278	0.491965	0.000000	0.000000	0.000000	0.329134	0.000000	0.000000	0.000000	0.000000	2.007339	0.000000	0.241532	0.000000	0.000000	0.000000
XM_122238.1	0.000000	0.000000	0.000000	0.488002	3.762836	0.053861	0.145954	4.478860	0.000000	4.688409	0.000000	0.000000	1.113722	0.145197	0.346757	0.354014	0.000000	0.000000	3.705612	0.045683	0.986799	4.189571	0.000000	0.000000	0.907685	1.234545	0.648733	0.000000	0.000000	0.000000	4.305643	3.617098	0.000000	0.000000	0.000000	0.000000	0.000000	3.049514	0.897195	0.000000	0.000000	0.000000	2.286135	0.000000	0.322546	4.151671	0.000000	0.380587	0.000000
XM_122239.1	0.000000	0.000000	1.329854	0.461201	2.104690	0.007150	0.000000	2.439694	0.000000	3.137148	0.120916	0.629428	2.669585	0.000000	0.082685	2.285963	0.750382	0.000000	2.069286	1.142975	0.000000	1.923870	0.000000	0.698266	0.000000	0.000000	0.000000	0.603324	0.000000	0.000000	3.361603	2.292678	0.000000	0.000000	0.113765	0.663657	0.000000	0.000000	0.000000	0.484282	0.000000	0.000000	1.887570	0.321144	0.012654	2.786018	0.000000	0.000000	0.000000
XM_122240.1	0.452814	0.000000	0.000000	0.047823	0.632288	0.000000	0.000000	1.089981	0.011325	1.043867	0.050543	1.107217	1.359808	0.000000	0.000000	0.868670	0.536163	1.053465	0.841750	0.000000	0.301171	0.546298	0.119922	0.111034	0.000000	0.000000	0.097843	0.000000	0.000000	0.000000	0.474945	0.349679	0.214529	0.000000	0.000000	0.000000	0.000000	0.000000	0.405323	0.000000	0.000000	0.000000	0.629678	0.000000	0.000000	0.368356	0.324199	0.000000	0.000000
XM_122241.1	0.000000	0.000000	0.000000	0.334426	0.376971	0.633057	0.134476	0.000000	0.000000	0.000000	0.260062	0.336351	0.360648	0.684015	0.452537	1.133941	0.909033	0.008976	0.034727	0.000000	0.000000	0.000000	0.000000	0.000000	0.000000	0.034885	0.000000	0.330802	0.250992	0.000000	0.000000	0.394703	0.000000	0.182759	0.543887	0.492535	0.231520	0.000000	0.000000	0.000000	0.000000	0.206646	0.071697	0.811160	0.000000	0.000000	0.034039	0.000000	0.104990
XM_122242.1	0.000000	0.128411	0.079445	0.259974	0.000000	0.000000	0.000000	0.000000	0.025005	0.000000	1.016225	0.679555	0.728032	0.835610	0.521225	1.312416	1.310666	0.000000	0.000000	0.931668	0.000000	0.000000	0.443577	0.442726	0.744932	0.000000	0.000000	0.714435	0.763525	0.000000	0.000000	0.000000	0.000000	0.000000	0.683221	1.300268	0.108970	0.000000	0.000000	0.031044	0.379363	0.958380	0.000000	0.000000	0.000000	0.000000	0.370068	0.000000	0.313162
XM_122243.1	0.000000	0.570358	0.000000	0.464099	0.000000	0.083341	0.000000	0.000000	0.828031	0.000000	0.000000	1.357203	1.143153	0.000000	0.000000	1.389078	1.214754	0.172510	0.000000	0.192271	0.000000	0.060689	0.000000	0.170127	1.042835	0.632796	0.360437	0.000000	1.425155	0.000000	0.000000	0.000000	0.781677	0.000000	0.484833	0.000000	0.277808	0.540729	0.001037	0.000000	0.569230	0.000000	0.000000	0.000000	0.374885	0.039472	0.000000	0.000000	0.630216
XM_122244.1	0.711651	0.553911	0.771662	0.152207	0.000000	0.000000	0.354977	0.000000	0.000000	0.000000	0.000000	0.000000	0.000000	0.519192	0.000000	0.000000	0.000000	0.000000	0.000000	0.413539	0.464123	0.265511	0.000000	0.101205	0.299444	0.000000	0.000000	1.470027	0.088872	0.633393	0.000000	0.000000	0.365427	0.826311	0.000000	0.000000	0.000000	0.000000	0.203126	0.000000	0.000000	0.630177	0.000000	0.477473	0.000000	0.955810	0.000000	0.061225	3.211710
XM_122245.1	0.000000	0.000000	0.796793	0.000000	0.000000	0.747503	0.000000	0.000000	3.485244	0.277472	0.000000	0.000000	0.712516	0.000000	0.000000	0.327191	1.048242	2.833261	0.000000	0.000000	0.232736	0.000000	5.048218	0.000000	3.554727	1.830813	1.445282	0.158254	0.000000	0.000000	0.000000	0.000000	0.576537	1.218898	1.592965	2.338857	2.725438	0.000000	0.000000	0.000000	1.196565	0.000000	1.300708	0.340104	2.000300	0.000000	0.000000	3.046654	0.000000
XM_122246.1	1.063292	0.287090	0.938031	0.000000	0.000000	0.112555	0.298228	0.000000	0.000000	0.000000	0.253262	1.468935	0.975204	0.000000	0.000000	1.142788	0.443486	1.807677	1.734229	1.936834	0.056192	0.000000	0.247371	0.730144	0.000000	0.000000	2.822577	0.000000	0.000000	0.512608	0.000000	0.000000	0.832950	0.000000	0.021998	0.000000	1.115706	0.000000	0.000000	0.000000	0.000000	0.144893	0.000000	0.000000	0.000000	0.000000	2.465062	0.000000	0.000000
XM_122247.1	0.000000	0.000000	0.000000	0.375918	1.012375	0.000000	0.000000	0.445774	0.000000	1.223801	0.240599	0.304937	0.301721	0.448613	0.000000	0.000000	0.000000	0.000000	0.403871	0.665517	0.285883	0.208951	0.000000	0.421874	0.176690	0.000000	0.762542	0.000000	0.000000	0.000000	0.407972	0.000000	0.019336	0.000000	0.000000	0.029902	0.099883	0.767337	0.208494	0.324081	0.000000	0.000000	0.000000	0.000000	0.000000	0.324976	0.000000	0.000000	0.235746
XM_122248.1	0.000000	0.022454	0.000000	0.000000	0.000000	0.000000	0.000000	0.000000	0.621919	0.000000	0.382608	0.659107	0.836724	0.403297	0.208479	0.558318	0.615230	0.132938	0.000000	0.706556	0.000000	0.000000	0.212196	0.000000	0.997174	0.000000	0.000000	0.000000	0.428398	0.000000	0.000000	0.000000	0.000000	0.000000	0.225096	0.602323	0.157914	0.000000	0.184790	0.711113	0.032694	0.280289	0.000000	0.000000	0.000000	0.000000	0.173824	0.215106	0.294286
XM_122249.1	0.000000	0.000000	0.254369	0.069365	0.000000	0.000000	0.000000	0.000000	0.760384	0.000000	0.906028	1.148827	0.994620	0.768361	0.366807	0.931852	1.415520	0.110122	0.000000	0.432283	0.000000	0.000000	0.000000	0.384392	0.886763	0.000000	0.000000	0.876411	0.485105	0.000000	0.000000	0.000000	0.000000	0.000000	0.256431	1.051763	0.196562	0.000000	0.001121	0.762187	0.114904	0.638419	0.000000	0.758105	0.355593	0.000000	0.000000	0.000000	0.000000
XM_122250.1	0.396926	0.000000	0.555178	0.000000	0.000000	0.000000	0.553824	0.306761	0.000000	0.040683	0.871339	0.000000	0.313224	0.397954	0.411281	0.000000	0.387170	0.000000	1.825533	0.000000	0.000000	0.522300	0.000000	0.000000	0.591115	0.000000	0.000000	0.046752	0.000000	0.538563	0.000000	0.118670	0.000000	0.000000	0.035559	0.000000	0.102583	0.000000	0.000000	0.349541	0.000000	0.011094	0.087064	0.000000	0.000000	0.789062	0.000000	0.000000	0.000000
XM_122251.1	0.247261	0.062433	0.446197	0.000000	0.000000	0.072919	0.000000	0.119230	0.000000	0.567116	0.000000	1.067037	0.648014	0.043993	0.213311	0.000000	0.494313	0.135696	0.000000	0.407524	0.000000	0.098908	0.000000	0.803021	0.000000	0.000000	0.090560	0.384270	0.000000	0.271481	0.119886	0.000000	0.630304	0.000000	0.000000	0.000000	0.611867	0.000000	0.000000	0.000000	0.000000	0.000000	0.000000	0.000000	0.000000	0.351601	0.561730	0.000000	0.932519
XM_122252.1	0.248547	0.000000	1.134715	0.097526	0.000000	0.000000	0.000000	0.000000	0.807715	0.000000	0.032720	0.631626	0.354751	0.000000	0.000000	0.000000	0.374717	0.347339	0.160082	0.196848	0.000000	0.000000	0.000000	0.590508	0.244174	0.000000	0.769144	0.261241	0.558102	0.000000	0.000000	0.000000	0.117066	0.000000	0.133285	0.135083	0.590830	0.622413	0.000000	0.235410	0.153176	0.000000	0.000000	0.719598	0.000000	0.000000	0.000000	0.000000	0.061552
XM_122253.1	0.270858	0.111765	0.000000	0.000000	0.000000	0.000000	0.000000	0.319792	0.000000	0.147959	0.347906	0.000000	0.000000	0.000000	0.000000	0.000000	0.000000	0.224000	0.000000	0.000000	0.075631	0.559399	0.000000	0.062535	0.000000	0.000000	0.000000	0.000000	0.239966	0.000000	0.303337	0.000000	0.116852	0.387866	0.125529	0.000000	0.416867	0.695103	0.000000	0.000000	0.000000	0.000000	0.204628	0.000000	0.293995	0.561807	0.356863	0.000000	0.104674
XM_122254.1	0.000000	0.479749	0.000000	0.000000	0.000000	0.000000	0.000000	0.301759	0.000000	0.371548	1.864351	0.417233	0.000000	0.000000	0.000000	0.000000	0.000000	0.111989	0.311377	0.617451	0.171822	0.892908	0.000000	0.000000	0.000000	0.000000	1.329692	0.000000	1.255252	0.000000	0.000000	0.000000	0.000000	0.000000	0.459484	0.000000	0.466036	0.122996	0.937419	1.294913	0.324892	1.049358	0.000000	0.000000	1.055209	0.000000	0.880997	0.000000	0.000000
XM_122255.1	0.715161	0.000000	0.100673	0.000000	0.529110	0.000000	0.000000	0.089288	0.000000	1.521199	0.000000	0.501895	0.511376	0.000000	0.000000	0.104683	0.636015	0.304966	1.258530	0.049131	0.120722	0.183008	0.000000	0.000000	0.000000	0.000000	0.527746	0.322996	0.000000	0.000000	0.289744	0.430812	0.203465	0.000000	0.736563	0.000000	0.217284	0.000000	0.000000	0.000000	0.000000	0.000000	0.000000	0.000000	0.000000	0.638740	0.005599	0.000000	0.546778
XM_122256.1	0.355651	0.423031	0.000000	0.000000	0.625196	0.000000	0.000000	1.436946	0.000000	1.943984	0.000000	1.385268	1.970408	0.000000	0.000000	1.099370	0.495986	0.031201	1.568780	0.000000	0.108908	1.695097	0.000000	0.000000	0.000000	0.000000	0.216137	0.000000	0.947910	0.000000	1.737431	0.755196	0.659097	0.000000	0.760558	0.000000	0.000000	0.000000	0.000000	0.000000	0.000000	0.000000	1.609359	0.000000	0.000000	1.243490	0.227719	1.149398	0.000000
XM_122257.1	0.000000	0.078737	0.000000	0.171915	0.657506	1.920842	0.000000	0.000000	1.517312	0.000000	0.000000	0.000000	0.000000	0.485285	0.000000	0.000000	0.791353	1.319839	0.000000	0.000000	0.000000	0.000000	0.896247	0.000000	1.186522	0.000000	0.834107	2.021925	0.567474	0.000000	0.411730	0.787134	0.000000	0.000000	0.000000	0.032859	0.461659	0.000000	0.306672	1.747749	1.762013	0.000000	1.750571	1.839550	0.000000	0.000000	0.866762	4.899528	1.587927
XM_122258.1	2.399885	0.000000	0.000000	0.000000	0.000000	0.000000	0.736746	0.000000	1.196331	0.000000	0.474212	1.455209	0.000000	0.872497	0.758655	0.975919	2.339972	0.000000	0.000000	0.000000	0.319678	0.149273	0.173622	0.000000	1.696985	0.000000	0.000000	0.304213	0.000000	1.150662	0.000000	0.000000	0.498817	0.708875	5.311162	5.036688	1.136298	0.000000	0.301741	0.000000	0.744029	0.411659	0.000000	0.000000	0.000000	0.610678	0.000000	0.000000	0.000000
XM_122259.1	0.000000	0.100186	0.000000	0.000000	2.119149	0.000000	0.285639	1.703914	0.000000	1.767855	0.287159	0.000000	0.000000	0.303728	0.448528	0.475668	0.000000	0.435751	0.468826	0.000000	0.000000	1.840613	0.000000	0.000000	0.188672	0.000000	0.000000	0.000000	0.000000	0.481194	1.557042	2.127928	0.000000	0.000000	0.211884	0.000000	0.410461	0.000000	0.000000	0.000000	0.000000	0.045927	0.896569	0.000000	0.000000	2.327293	0.415277	0.000000	0.000000
XM_122260.1	0.003170	0.668173	0.000000	0.000000	1.122186	0.000000	0.000000	1.706861	0.000000	2.604026	0.927221	0.000000	0.000000	0.000000	0.000000	0.000000	0.000000	0.000000	0.890190	0.982876	0.000000	1.609457	0.000000	1.007373	0.000000	0.000000	0.048083	0.132151	0.000000	0.038839	2.025144	0.570171	0.382163	0.000000	0.478183	1.221480	0.000000	0.000000	0.000000	1.398082	0.000000	0.764044	0.549028	0.000000	0.000000	1.975821	0.000000	0.000000	0.000000
XM_122261.1	0.059513	0.624872	0.000000	0.000000	0.078859	0.000000	0.000000	0.000000	0.381037	0.820791	0.059070	0.698352	0.750805	0.322315	0.000000	0.208302	0.777180	0.000000	0.662360	0.000000	0.000000	0.423167	0.835042	0.348617	0.575797	0.000000	0.000000	0.000000	0.000000	0.000000	0.000000	0.000000	0.000000	0.000000	0.154784	0.000000	0.000000	0.200561	1.695258	0.981334	0.072392	0.000000	0.000000	0.000000	0.000000	0.234882	0.000000	0.000000	0.000000
XM_122262.1	1.442386	0.909488	0.003925	0.000000	0.000000	0.382153	0.451696	0.000000	0.185530	0.000000	0.000000	0.313247	0.000000	0.000000	0.000000	0.000000	0.162721	0.000000	0.000000	0.573640	0.000000	0.000000	0.000000	1.185484	0.123290	0.399889	0.583104	0.636585	0.000000	0.631629	0.000000	0.000000	1.047933	0.352634	1.193852	1.207540	0.059704	0.000000	0.000000	0.000000	0.000000	0.785068	0.000000	0.000000	0.000000	0.000000	0.764790	0.000000	0.000000
XM_122263.1	0.000000	0.455202	0.000000	2.029666	0.000000	0.000000	2.078612	0.722463	0.069729	0.000000	0.000000	0.000000	0.363856	0.789700	0.743065	0.817125	0.382114	0.000000	0.000000	5.593371	0.000000	0.000000	0.000000	5.967723	0.020988	0.237336	0.000000	0.000000	1.020610	3.178596	0.000000	1.184163	0.000000	0.000000	0.000000	0.000000	0.000000	0.648925	0.414599	0.000000	0.936048	0.000000	0.568988	0.340066	0.000000	0.000000	1.154644	0.332273	0.000000
XM_122264.1	0.885697	0.517759	0.000000	0.000000	2.637697	0.000000	0.000000	2.791664	0.000000	3.772326	0.000000	0.701659	1.543633	0.391478	0.794721	1.903864	0.698806	0.442279	2.273426	0.830076	0.000000	2.809439	0.000000	0.000000	0.000000	0.000000	0.000000	0.082597	0.000000	0.000231	3.514129	2.475364	0.267901	0.000000	0.000000	0.000000	0.000000	0.000000	0.000000	0.000000	0.000000	0.000000	2.752898	0.000000	0.000000	3.129717	0.769500	0.000000	0.239850
XM_122265.1	0.120285	0.061580	0.000000	0.000000	0.041922	0.000000	0.000000	0.254767	0.449190	0.228112	0.000000	0.434798	0.721434	0.000000	0.000000	0.188117	0.674615	0.212538	0.000000	0.035936	0.065376	0.000000	0.055239	0.000000	0.495408	0.000000	0.459547	0.346734	0.081458	0.000000	0.000000	0.285718	0.000000	0.000000	0.000000	0.401515	0.000000	0.000000	0.181669	0.277217	0.000000	0.008136	0.000000	0.638985	0.000000	0.000000	0.395071	0.000000	0.062853
XM_122266.1	0.203173	0.012944	0.000000	0.000000	0.000000	0.000000	0.000000	0.000000	1.161595	0.080732	0.000000	0.000000	0.000000	0.000000	0.000000	0.000000	0.000000	0.360358	0.909873	0.000000	0.749727	0.564277	0.000000	0.421326	1.176629	0.000000	0.670530	0.880230	0.000000	0.000000	0.201825	0.000000	0.417475	0.000000	0.000000	0.008605	0.000000	1.546884	0.682328	0.383261	0.000000	0.052339	0.000000	0.000000	1.022898	0.000000	0.399670	0.000000	0.000000
XM_122267.1	0.959466	1.367524	0.000000	0.000000	0.000000	0.000000	0.000000	0.000000	0.000000	0.000000	0.408594	0.000000	0.171649	0.000000	0.000000	0.574109	0.002724	0.525790	0.000000	0.028932	0.000000	0.327353	0.000000	0.138119	0.371000	0.000000	0.764113	0.000000	0.390296	0.147871	0.000000	0.000000	0.563403	0.086806	0.825935	0.748332	0.340889	0.000000	0.000000	0.000000	0.000000	0.367474	0.000000	0.000000	0.000000	0.000000	0.110114	0.000000	0.000000
XM_122268.1	0.136774	0.000000	0.000000	0.000000	1.285285	0.000000	0.850136	1.574451	0.000000	1.941802	0.000000	0.000000	0.056369	0.487304	0.638431	0.000000	0.000000	0.477500	1.162635	0.000000	0.000000	1.682358	0.000000	0.000000	0.000000	0.000000	0.000000	0.000000	0.000000	0.782226	2.132976	0.676170	1.320881	0.000000	0.071286	0.000000	0.814061	0.000000	0.000000	0.352861	0.283221	0.218809	1.340249	0.000000	0.000000	1.691129	0.000000	0.000000	0.418561
XM_122269.1	2.133306	1.775999	0.000000	0.000000	0.000000	0.661260	0.000000	0.000000	0.570165	0.000000	0.000000	1.757775	1.024858	0.000000	0.152905	2.103994	2.377630	2.622209	0.000000	0.000000	0.000000	0.577132	1.419626	0.232893	0.870816	0.000000	1.670947	0.000000	0.757017	0.000000	0.000000	0.000000	0.102941	0.215342	0.000000	0.619549	0.694089	0.000000	0.000000	0.708080	0.217389	0.000000	0.511704	0.000000	0.838918	0.000000	0.000000	0.000000	0.000000
XM_122270.1	0.592576	0.455652	0.000000	0.000000	0.000000	0.000000	0.000000	0.000000	0.478731	0.391196	0.428519	0.000000	0.053504	0.000000	0.000000	0.000000	0.000000	0.236643	0.146172	0.076463	0.581259	0.000000	0.000000	0.000000	0.000000	0.673017	1.263776	0.935771	0.810337	0.000000	0.114903	0.000000	0.000000	0.000000	0.000000	0.000000	0.206237	0.283401	0.383446	0.000000	0.000000	0.140874	0.166084	0.236073	0.000000	0.000000	0.139466	0.000000	0.270334
XM_122271.1	0.276309	0.000000	0.080945	0.000000	2.024312	0.000000	0.000000	1.852234	0.034075	2.901627	0.052122	0.000000	1.277390	0.000000	0.553203	0.980980	0.000000	0.000000	2.309806	0.146159	0.265621	2.192348	0.000000	0.000000	0.198079	0.000000	0.177391	0.472508	0.000000	0.000000	2.082505	1.243360	0.053170	0.000000	0.000000	0.000000	0.815572	0.000000	0.000000	0.000000	0.000000	0.000000	2.075662	0.000000	0.000000	2.454624	0.651394	0.175038	0.000000
XM_122272.1	0.353740	0.000000	0.455050	0.000000	0.000000	0.000000	0.000000	0.192282	0.494594	0.173979	0.356740	1.641323	1.487954	0.654795	0.019596	0.718179	1.459326	0.000000	0.098051	0.261336	0.000000	0.000000	0.204713	0.362667	0.298716	0.000000	0.000000	0.000000	0.000000	0.000000	0.000000	0.320582	0.373914	0.000000	0.000000	0.000000	0.000000	0.000000	0.000000	0.558104	0.107954	0.039696	0.000000	0.000000	0.000000	0.000000	0.353003	0.630277	0.874464
XM_122273.1	1.104692	0.000000	0.690601	0.052691	0.000000	0.000000	0.000000	1.120496	0.583930	0.000000	5.219987	0.000000	0.715748	0.000000	0.091005	0.000000	0.136808	0.000000	0.218615	0.000000	0.000000	0.000000	0.193082	0.000000	0.666618	0.000000	0.000000	0.521201	0.741113	0.064290	0.000000	0.000000	0.000000	1.567742	2.263040	1.879265	0.473006	0.000000	0.000000	0.000000	0.000000	5.582184	1.562667	0.000000	0.793466	0.609543	1.205991	0.000000	0.000000
XM_122274.1	0.045382	1.271683	0.000000	0.000000	0.000000	1.211593	0.000000	0.703486	0.171548	0.318243	0.000000	0.000000	0.000000	0.000000	0.000000	0.000000	0.000000	0.860586	0.471985	0.000000	1.404020	0.378377	0.132713	0.000000	0.000000	0.290698	0.000000	0.000000	0.090085	0.000000	0.122889	0.000000	0.000000	0.000000	0.000000	0.000000	0.144669	0.489407	1.402322	0.004556	0.573324	0.258641	0.034566	0.000000	0.220890	0.000000	0.000000	0.014528	0.000000
XM_122275.1	0.000000	0.006146	0.000000	0.390884	0.141560	0.000000	0.000000	0.000000	0.463443	0.256094	0.142259	1.824011	1.588616	0.561783	0.504107	0.995177	1.465521	0.000000	0.241060	0.551073	0.000000	0.000000	0.593936	0.343067	0.365133	0.000000	0.000000	0.000000	0.000000	0.000000	0.000000	0.000000	0.000000	0.000000	0.126189	0.916594	0.000000	0.348738	0.221024	0.236367	0.000000	0.082694	0.000000	0.408409	0.000000	0.000000	0.170156	0.000000	0.345198
XM_122276.1	0.000000	0.251646	1.421475	0.000000	0.000000	2.156751	1.417264	0.000000	0.000000	0.000000	0.686313	0.000000	2.412686	0.000000	0.000000	0.000000	1.365788	0.000000	0.301475	0.000000	0.069442	0.000000	1.532999	0.000000	0.283201	0.000000	0.000000	1.116415	0.433745	2.284478	1.255873	0.000000	0.000000	1.377001	0.000000	0.000000	0.267085	0.000000	2.545102	1.298396	0.901275	2.359292	0.000000	1.651231	0.000000	0.804583	0.000000	0.000000	0.000000
XM_122277.1	0.419235	0.007306	0.000000	0.000000	0.000000	0.000000	0.000000	0.000000	0.380543	0.000000	1.388652	0.000000	0.000000	0.000000	0.000000	0.000000	0.000000	0.295190	0.000000	0.000000	0.261395	0.295632	0.000000	0.000000	0.512178	0.133761	0.000000	0.108822	1.941351	0.316911	0.000000	0.000000	0.000000	0.000000	0.052502	0.000000	1.092205	0.006282	0.053111	1.259099	0.000000	1.104787	0.000000	0.273065	0.000000	0.222495	0.487852	0.000000	0.000000
XM_122278.1	0.254366	0.844789	0.000000	0.666412	1.103328	0.768498	0.000000	0.000000	0.000000	0.319735	5.076508	0.089280	0.075688	0.000000	0.000000	0.000000	0.411176	0.000000	0.176104	0.000000	0.716418	0.000000	0.000000	0.289003	0.000000	0.184022	0.449287	0.213470	0.000000	0.000000	0.000000	1.132108	0.000000	0.189504	0.000000	1.463755	0.000000	0.000000	0.693394	0.373116	0.000000	4.152954	0.000000	0.178669	0.758306	0.000000	0.000000	1.007366	0.000000
XM_122279.1	0.000000	0.000000	0.842879	0.000000	0.000000	2.902427	0.000000	0.000000	0.108076	0.000000	0.000000	0.641345	0.658236	3.541638	0.000000	0.071178	0.000000	0.015120	0.000000	0.000000	0.000000	0.165980	0.698998	0.000000	0.000000	0.000000	0.000000	0.000000	0.010445	0.000000	1.286363	0.000000	0.043200	0.000000	4.653531	2.253935	0.450311	0.084949	0.000000	0.146606	1.439571	0.000000	1.138902	0.000000	0.000000	0.000000	0.033292	0.436122	0.552228
XM_122280.1	1.377592	0.694159	0.094197	0.000000	0.217486	0.889563	0.000000	0.000000	0.000000	0.000000	6.992819	0.000000	0.000000	0.000000	0.000000	0.022688	0.000000	0.049861	0.000000	0.000000	0.592694	0.000000	0.000000	0.000000	0.000000	0.832753	0.949207	0.000000	0.000000	0.622036	0.000000	0.000000	0.000000	0.461459	0.117963	0.112955	0.813690	0.355235	0.475262	0.497477	0.000000	6.261201	0.311695	0.437456	0.000000	0.000000	0.000000	0.774664	0.000000
XM_122281.1	0.000000	0.000000	0.401602	0.131897	0.466827	0.000000	1.659681	0.000000	0.000000	0.000000	1.061976	0.000000	0.000000	1.482856	0.970837	0.050623	0.000000	0.768254	0.000000	0.000000	0.000000	0.606700	0.000000	0.000000	0.145469	0.000000	0.000000	0.000000	0.573786	1.615919	0.475339	1.579869	1.054959	0.868394	0.000000	0.000000	1.248249	0.000000	0.000000	0.000000	0.312307	1.846192	0.000000	0.000000	0.000000	1.453698	0.000000	3.009288	0.946399
XM_122282.1	0.290230	0.548151	0.000000	0.000000	0.000000	0.000000	0.000000	0.000000	0.436374	0.000000	0.352342	0.061357	0.083722	0.000000	0.000000	0.518691	0.333821	0.441112	0.000000	0.197738	0.294715	0.000000	0.000000	0.000000	0.690892	0.355065	0.000000	0.000000	0.958579	0.000000	0.000000	0.000000	0.000000	0.000000	0.812298	0.539320	0.743123	0.081268	0.173220	0.000000	0.468868	0.081587	0.000000	0.000000	0.472510	0.000000	0.000000	0.000000	0.000000
XM_122283.1	0.702010	0.476442	0.000000	0.000000	0.000000	1.696326	0.073060	0.000000	0.260569	0.016850	1.032157	0.580466	0.678479	0.834824	0.920201	1.553803	0.734920	0.409343	0.000000	0.000000	0.000000	0.229822	0.055216	0.000000	0.484670	0.000000	0.000000	0.000000	0.416228	0.021369	0.000000	0.000000	0.000000	0.000000	0.846220	0.000000	0.000000	0.000000	0.000000	0.150848	0.000000	0.000000	0.000000	0.000000	0.000000	0.576820	0.972795	0.000000	0.000000
XM_122284.1	0.000000	0.000000	0.755051	0.531503	0.000000	0.715741	1.399142	0.000000	0.000000	0.000000	0.677510	0.000000	0.297836	0.000000	0.434022	0.000000	0.000000	0.975186	0.000000	1.189618	0.000000	0.076370	0.000000	1.605082	0.000000	0.366214	0.180186	0.323554	0.000000	1.334119	0.000000	0.000000	0.182225	0.000000	0.879671	1.633416	0.000000	0.000000	0.000000	0.305230	0.000000	0.307815	0.081370	0.000000	0.000000	0.000000	0.718718	0.498929	0.000000
XM_122285.1	0.000000	0.263751	1.270589	1.365128	0.444168	0.000000	0.000000	0.056304	0.000000	1.032727	0.615027	0.000000	0.000000	0.000000	0.000000	0.000000	0.000000	0.000000	0.829095	0.277269	0.115396	1.115269	0.000000	0.263689	0.000000	0.139317	1.445368	0.000000	0.000000	0.000000	0.932028	0.000000	0.000000	0.000000	1.151923	0.071642	0.048809	0.000000	0.000000	1.249291	0.000000	0.611704	0.412897	0.759691	0.000000	0.872093	0.975612	0.000000	0.000000
XM_122286.1	0.000000	0.030282	0.000000	0.000000	0.000000	0.000000	0.000000	0.000000	0.235245	0.000000	0.115346	1.748283	1.069640	0.194824	0.387525	1.519180	1.726323	0.000000	0.000000	0.470735	0.141149	0.000000	0.006117	0.783057	0.647369	0.000000	0.087395	0.006280	0.129199	0.000000	0.000000	0.000000	0.000000	0.000000	0.548859	0.753284	0.000000	0.000000	0.153934	0.322621	0.000000	0.328368	0.000000	0.000000	0.000000	0.000000	0.337811	0.208436	0.186531
XM_122287.1	0.000000	0.000000	0.000000	0.000000	0.000000	0.000000	0.511420	0.098522	0.000000	0.222791	0.000000	0.791671	0.377582	1.014680	0.455580	0.953738	0.652592	0.209706	0.181562	0.326316	0.000000	0.000000	0.000000	0.343880	0.000000	0.000000	0.000000	0.000000	0.853911	0.386681	0.180190	0.000000	0.351194	0.000000	0.369776	0.663951	0.000000	0.289128	0.000000	0.000000	0.011692	0.163220	0.073485	0.000000	0.000000	0.400262	0.000000	0.195735	0.000000
XM_122288.1	0.036007	0.416629	0.000000	0.000000	0.000000	0.000000	0.000000	0.000000	1.354855	0.000000	0.808313	0.368229	0.676058	0.000000	0.164980	0.780090	0.268415	0.074257	0.000000	0.887725	0.005378	0.000000	0.000000	0.000000	1.748931	0.000000	0.012828	0.000000	0.274659	0.000000	0.000000	0.000000	0.000000	0.000000	0.612305	0.286577	0.580979	0.000000	0.115301	0.603422	0.000000	0.689057	0.000000	0.294771	0.626249	0.000000	0.000000	0.000000	0.004781
XM_122289.1	0.118022	0.032076	0.046852	0.000000	0.000000	0.000000	0.000000	0.000000	0.500920	0.102206	0.081528	0.000000	0.000000	0.000000	0.000000	0.329185	0.000000	0.544159	0.000000	0.036838	0.632244	0.000000	0.000000	0.093435	0.508659	0.690550	0.365621	0.000000	0.409439	0.000000	0.000000	0.000000	0.000000	0.000000	0.288886	0.119916	0.563366	0.000000	1.054077	0.000000	0.513169	0.000000	0.000000	0.116571	0.377131	0.000000	0.000000	0.000000	0.000000
XM_122290.1	0.391596	0.111912	0.309328	0.000000	0.000000	0.000000	0.629199	0.000000	0.000000	0.000000	0.335890	0.000000	0.000000	0.806214	0.973725	0.000000	0.000000	0.000000	0.000000	0.306344	0.000000	0.245908	0.020962	0.000000	0.184731	0.000000	0.602392	0.938851	0.000000	0.831694	0.000000	1.843410	0.000000	0.000000	0.000000	0.000000	0.089561	0.175843	0.000000	0.000000	0.000000	0.162721	0.000000	0.945584	0.000000	0.429900	0.000000	0.494628	0.442158
XM_122291.1	0.507240	1.736740	0.000000	0.000000	0.000000	0.874365	0.000000	0.000000	0.055054	0.000000	0.420489	0.585933	0.647307	0.000000	0.000000	0.331307	0.282875	0.000000	0.223213	0.702669	0.837309	0.000000	0.000000	0.000000	0.128531	0.000000	2.844879	0.000000	0.323929	0.000000	0.000000	0.000000	0.363439	0.000000	0.960001	0.747291	0.173657	0.000000	0.451203	0.765521	0.000000	0.265687	0.000000	0.000000	0.046820	0.000000	0.000000	0.000000	0.000000
XM_122292.1	0.275988	0.000000	0.000000	0.000000	2.826523	0.000000	0.000000	2.554593	0.042620	3.443452	0.000000	0.000000	0.861318	0.037486	0.181557	0.094947	0.000000	0.000000	1.735754	0.000000	0.208501	2.396764	0.578395	0.000000	0.000000	0.276672	0.784667	0.000000	0.000000	0.000000	2.959099	1.680803	0.925313	0.000000	0.000000	0.183084	0.000000	0.000000	0.062984	0.527955	0.000000	0.000000	2.468743	0.000000	0.168285	2.667426	0.000000	0.837300	0.000000
XM_122293.1	1.448278	0.952348	0.000000	0.419636	0.000000	0.187929	0.000000	0.000000	0.000000	0.265097	4.817949	0.000000	0.000000	0.000000	0.000000	0.000000	0.000000	0.615625	0.000000	0.000000	0.311614	0.000000	0.000000	0.000000	0.030182	0.532388	0.327170	0.204763	0.000000	0.000000	0.000000	0.893236	0.000000	0.000000	0.628613	0.000000	0.062680	0.262315	0.000000	0.000000	0.000000	4.077766	0.684537	0.632152	0.000000	0.326469	0.662528	0.000000	0.000000
XM_122294.1	0.303287	0.842705	0.086352	0.000000	1.749631	0.476398	0.000000	1.531411	2.360646	2.019497	0.000000	0.260252	0.000000	0.416039	0.000000	0.000000	0.000000	0.293265	0.895560	0.917159	0.000000	0.956286	0.000000	0.841795	2.072946	0.000000	0.000000	0.000000	0.000000	0.000000	0.558649	0.398235	0.757732	0.000000	0.000000	0.000000	0.000000	4.649304	0.000000	0.578462	0.000000	0.000000	0.562175	0.000000	0.000000	1.111428	0.025576	0.000000	0.000000
XM_122295.1	0.000000	1.198142	1.440510	0.000000	0.000000	0.326040	1.546527	0.171509	0.000000	0.000000	0.000000	0.000000	0.000000	0.000000	0.000000	0.000000	0.000000	0.000000	0.000000	3.045765	0.298898	0.439268	0.000000	3.473911	0.371250	0.359436	0.477664	0.106005	0.000000	1.655420	0.000000	0.000000	1.551581	0.158163	2.227113	1.808275	0.220777	0.468337	0.307133	0.000000	0.000000	0.000000	0.000000	0.000000	0.000000	0.000000	0.000000	0.000000	0.032625
XM_122296.1	0.028157	0.000000	0.000000	0.000000	0.327971	0.000000	0.000000	0.453506	0.000000	0.653554	0.000000	1.481194	1.316517	1.127186	0.000000	1.188578	0.825691	0.727269	0.143019	0.159862	0.000000	0.024807	0.000000	0.000000	0.000000	0.000000	0.039321	0.000000	0.477680	0.000000	0.090436	0.000000	0.000000	0.000000	0.399405	0.329567	0.235332	0.000000	0.000000	0.000000	0.167092	0.000000	0.000000	0.228965	0.210786	0.143179	0.000000	3.097790	0.306434
XM_122297.1	0.507008	0.341591	0.300390	1.875908	1.104293	0.169668	0.000000	1.473491	0.000000	2.680952	0.000000	0.784312	0.386958	0.000000	0.000000	0.679478	0.167822	0.682130	1.979403	0.662096	0.000000	1.230805	0.000000	0.528281	0.000000	0.000000	0.653104	0.000000	0.000000	0.000000	1.715884	2.326053	0.000000	0.000000	0.000000	0.000000	0.000000	0.000000	0.000000	0.000000	0.000000	0.000000	0.820849	0.000000	0.000000	1.932682	0.263008	0.000000	0.000000
XM_122298.1	1.317434	0.756656	0.000000	0.000000	0.000000	0.337593	0.000000	0.000000	0.319700	0.000000	0.358566	1.292820	1.298111	0.000000	0.208150	1.115731	1.412017	1.169637	0.666456	0.000000	0.000000	0.451371	0.000000	0.000000	1.164123	0.000000	0.146461	0.000000	0.000000	0.000000	0.548256	0.000000	0.000000	0.000000	0.331391	0.143467	0.576179	0.000000	0.000000	0.000000	0.218994	0.792729	0.000000	0.000000	0.000000	0.483653	0.520099	0.000000	0.000000
XM_122299.1	0.193662	0.000000	0.000000	0.000000	0.348494	0.000000	0.000000	0.000000	0.564930	0.289170	0.000000	0.013411	0.268638	0.053875	0.000000	0.000000	0.000000	0.386279	0.048510	0.243950	0.818845	0.176743	0.249174	0.040154	0.615870	0.386950	0.779453	0.000000	0.000000	0.000000	0.059209	0.000000	0.000000	0.000000	0.000000	0.228889	0.220216	0.854411	0.889140	0.000000	0.000000	0.100663	0.000000	0.000000	0.000000	0.081141	0.065752	0.772338	0.000000
XM_122300.1	0.000000	0.000000	0.119344	0.000000	0.045153	0.000000	0.324718	0.291140	0.000000	0.000000	0.000000	0.426290	0.000000	0.000000	0.000000	0.000000	0.000000	0.000000	1.977618	1.676210	0.000000	0.000000	0.465254	0.000000	0.000000	0.149933	0.000308	0.000000	0.000000	0.314525	0.000000	0.000000	0.349610	0.000000	0.248807	0.103651	0.011890	0.000000	0.313223	0.056655	0.000000	0.000000	0.700690	0.134648	0.438172	0.135209	0.000000	0.128016	0.502095
XM_122301.1	0.191842	0.000000	0.000000	0.000000	0.264228	0.000000	0.000000	0.000000	0.424302	0.169466	0.135845	0.850223	0.749316	0.000000	0.000000	0.708156	0.674804	0.000000	0.296659	0.000000	0.460834	0.204577	0.240910	0.000000	0.126116	0.000000	0.342244	0.000000	0.078384	0.000000	0.000000	0.000000	0.000000	0.000000	0.567981	0.286632	0.000000	0.000000	0.878037	0.435729	0.000000	0.000000	0.000000	0.000000	0.000000	0.042116	0.020599	1.118842	0.408331
XM_122302.1	0.000000	0.000000	1.776122	2.514627	0.000000	0.000000	1.673742	0.000000	0.000000	0.000000	0.358452	2.440372	1.361524	1.907693	1.554545	2.083831	2.589131	0.292097	0.000000	2.253602	0.000000	0.000000	0.000000	2.424935	0.336492	0.000000	0.000000	0.356251	0.000000	1.358192	0.000000	0.000000	0.000000	0.000000	1.102707	2.550337	0.171088	0.000000	0.000000	0.045909	0.604683	0.377019	0.000000	2.578203	0.617717	0.023052	0.000000	0.000000	1.583514
XM_122303.1	1.018391	0.768596	0.671416	0.000000	0.326422	1.011884	0.028174	0.000000	0.000000	0.177425	0.030681	0.000000	0.000000	0.000000	0.000000	0.000000	0.000000	0.157808	0.911139	1.073843	0.179385	0.000000	0.000000	1.156378	0.000000	0.455527	0.000000	1.277905	0.224898	0.504288	0.142497	0.330775	0.588580	0.000000	0.000000	0.000000	0.000000	0.013526	0.928564	0.150045	0.000000	0.000000	0.000000	0.000000	0.000000	0.000000	0.046391	0.000000	1.220500
XM_122304.1	0.035635	0.433989	0.289819	0.000000	0.000000	0.486047	0.000000	1.288483	0.000000	0.622838	0.036385	0.000000	0.000000	0.000000	0.000000	0.000000	0.000000	1.067022	0.706316	0.720895	0.845704	0.159120	0.000000	0.623872	0.028594	0.000000	0.429699	0.103307	0.589230	0.000000	0.569681	0.116941	0.607872	0.000000	0.000000	0.000000	0.842222	0.564155	0.163883	0.180288	0.000000	0.000000	0.000000	0.000000	0.000000	0.000000	0.000000	0.000000	0.549756
XM_122305.1	0.000000	0.000000	4.281265	6.139988	0.000000	0.000000	4.190076	0.569691	0.000000	0.238183	0.000000	2.072169	0.000000	0.000000	3.144541	3.487515	2.262925	0.000000	0.000000	4.780077	0.784788	0.835772	0.823493	5.242915	0.000000	0.000000	0.558920	0.000000	0.000000	3.621883	1.214028	0.000000	0.000000	0.000000	1.606351	1.992228	0.000000	0.680210	0.351380	0.000000	0.125463	0.000000	0.877442	3.697786	0.000000	0.000540	0.448108	0.000000	0.000000
XM_122306.1	0.000000	0.119080	0.708285	1.088674	0.000000	0.000000	0.000000	0.040894	0.000000	0.127787	0.000000	0.000000	0.000000	0.012061	0.000000	0.000000	0.000000	0.104098	3.145702	0.202064	0.000000	0.000000	0.000000	0.799718	0.000000	0.457482	0.386079	0.943726	0.308167	0.000000	1.445267	0.060105	0.000000	0.643177	0.351456	0.000000	0.351519	4.181372	0.000000	0.069436	1.113168	0.959359	0.000000	0.138480	0.000000	0.006830	0.078001	0.000000	0.000000
XM_122307.1	0.075765	0.000000	0.000000	0.398588	0.000000	0.000000	0.000000	0.000000	0.000000	0.000000	0.587067	1.442494	0.920665	0.000000	0.000000	1.178254	1.514858	0.270084	0.000000	0.099359	0.000000	0.000000	0.000000	0.269506	0.509651	0.183836	0.441815	0.000000	0.783856	0.000000	0.000000	0.000000	0.000000	0.000000	0.681213	0.872054	0.064103	0.000000	0.103652	0.199640	0.747623	0.306585	0.000000	0.691280	0.015297	0.000000	0.000000	0.000000	0.168292
XM_122308.1	0.007816	0.126631	0.123526	0.000000	0.000000	0.000000	0.000000	0.000000	1.597657	0.000000	0.863055	0.908383	0.739396	0.288923	0.495614	1.353635	1.467568	0.206970	0.000000	0.282080	0.000000	0.000000	0.187095	0.000000	1.954433	0.000000	0.000000	0.922403	0.651018	0.000000	0.000000	0.000000	0.000000	0.000000	0.769126	1.748509	0.387639	0.000000	0.211578	0.000000	0.179478	0.636514	0.000000	0.448456	0.000000	0.000000	0.150218	0.000000	0.000000
XM_122309.1	0.008466	0.215640	0.000000	0.000000	0.000000	0.000000	0.000000	0.000000	1.751181	0.000000	0.851173	0.590672	0.969788	0.433507	0.546739	1.296216	1.415554	0.006093	0.000000	0.243322	0.000000	0.000000	0.295927	0.000000	1.992103	0.000000	0.000000	0.561467	0.496269	0.000000	0.000000	0.000000	0.000000	0.000000	0.843441	1.496877	0.467721	0.000000	0.000000	0.023635	0.278462	0.722814	0.000000	0.292608	0.017123	0.000000	0.030295	0.000000	0.000000
XM_122310.1	0.171343	0.000000	0.048506	0.165930	3.608406	3.167372	0.000000	0.619403	0.211890	3.302327	0.000000	0.000000	0.239374	0.000000	0.000000	0.000000	0.000000	0.000000	0.902267	0.000000	0.000000	1.214954	0.000000	0.000000	0.432473	0.387653	3.105684	0.161736	0.000000	0.000000	2.735490	1.019582	0.354877	0.494694	0.000000	0.000000	0.204835	0.000000	0.000000	0.000000	0.238633	0.000000	0.240684	0.000000	0.498186	3.775170	0.000000	0.000000	0.000000
XM_122311.1	0.128875	0.000000	0.225712	1.051190	0.000000	0.000000	0.000000	0.000000	0.000000	0.000000	0.271297	1.038740	0.359739	0.347066	0.000000	0.698940	0.728928	0.000000	0.000000	0.963040	0.579358	0.000000	0.000000	0.984839	0.054642	0.625101	0.115284	0.000000	0.316709	0.000000	0.067794	0.000000	0.000000	0.000000	0.243035	0.665196	0.116558	0.000000	0.657746	0.000000	0.694023	0.000000	0.000000	0.724946	0.000000	0.000000	0.000000	0.000000	0.000000
XM_122312.1	0.000000	0.000000	0.372939	0.416429	0.321198	0.000000	0.000000	0.167730	1.613294	1.352554	0.000000	0.000000	0.195708	0.000000	0.000000	0.000000	0.000000	0.097565	1.732015	0.976263	0.800544	0.000000	0.000000	0.701195	0.972114	0.000000	0.365651	0.255304	0.000000	0.000000	0.504418	0.789427	0.000000	0.000000	0.000000	0.000000	0.000000	0.304666	1.110889	0.000000	1.838141	0.000000	0.069429	0.178993	0.000000	0.855968	0.816512	0.000000	0.000000
XM_122313.1	0.874682	1.001466	0.000000	0.000000	0.000000	0.734567	0.000000	0.000000	0.227282	0.443669	0.211450	0.000000	1.069356	0.000000	0.000000	1.727529	2.578833	0.000000	0.194780	0.555718	1.023653	0.000000	0.000000	0.000000	0.603487	0.000000	1.578774	0.926035	0.821361	0.055990	0.000000	0.334680	0.000000	1.158318	0.000000	0.000000	0.273615	0.000000	0.329349	0.000000	0.000000	0.000000	0.000000	0.000000	0.165545	0.000000	0.592251	0.000000	0.000000
XM_122314.1	0.185733	0.355435	0.000000	0.000000	0.442028	0.000000	0.000000	0.000000	0.930114	1.148045	0.000000	0.000000	0.000000	0.382661	0.000000	0.154553	0.055370	0.000000	0.123790	1.518134	0.000000	0.152368	0.000000	1.459051	0.726116	0.888939	0.464525	0.122229	0.000000	0.000000	0.475469	0.000000	0.156594	0.000000	1.253095	1.088034	0.309790	0.815268	0.000000	0.000000	0.000000	0.000000	0.000000	0.000000	0.299780	0.032324	0.099798	0.670502	0.000000
XM_122315.1	0.601100	1.691936	0.118390	0.000000	0.000000	0.000000	0.797825	0.000000	0.000000	0.000000	4.606331	0.000000	0.000000	0.666034	0.760566	0.000000	0.000000	2.414233	0.000000	0.000000	0.085332	0.468905	0.000000	0.000000	0.638215	0.309844	0.405197	0.000000	0.000000	0.550252	0.083396	0.000000	0.103566	0.000000	0.000000	0.000000	0.213567	0.000000	0.492914	1.851314	0.000000	4.042980	0.000000	0.000000	0.000000	0.166324	0.000000	0.000000	0.303634
XM_122316.1	0.000000	0.000000	0.573144	0.747983	1.355276	0.000000	0.620074	0.000000	2.333616	2.258173	0.807491	0.000000	0.000000	0.235130	0.000000	0.000000	0.000000	0.000000	8.203405	0.006387	1.463913	0.000000	0.000000	0.000000	1.421721	1.760151	1.525139	0.000000	0.000000	0.000000	0.590409	0.617288	0.691533	0.000000	0.000000	0.000000	0.000000	0.368525	1.485077	2.696059	3.026781	0.541480	0.151322	0.000000	1.642933	1.482840	0.000000	0.000000	0.000000
XM_122317.1	0.658042	1.001401	0.165100	0.000000	0.000000	0.000000	0.488626	0.000000	0.000000	0.000000	5.328738	0.000000	0.000000	0.000000	0.000000	0.000000	0.000000	0.617295	0.000000	0.000000	0.083325	0.353464	0.000000	0.000000	0.216708	0.109201	0.000000	0.000000	0.000000	0.554115	0.000000	0.000000	0.000000	0.386294	0.189544	0.000000	0.325835	0.229518	0.133803	0.046817	0.000000	4.749394	0.000000	0.401601	0.000000	0.401592	1.643328	0.000000	0.000000
XM_122318.1	0.000000	0.000000	0.333675	1.771708	0.000000	0.000000	0.460586	0.000000	0.565603	0.000000	0.930490	2.395674	1.795391	1.515146	0.594225	1.781826	2.199763	0.000000	0.000000	1.306564	0.692632	0.000000	0.000000	1.051789	0.771522	0.000000	0.000000	0.032523	0.560832	0.000000	0.000000	0.000000	0.000000	0.000000	1.263932	1.588149	0.474689	0.000000	0.000000	0.000000	0.993762	0.697173	0.000000	0.709954	0.357310	0.000000	0.000000	1.399558	1.171812
XM_122319.1	0.000000	0.456383	1.465770	2.437181	0.000000	0.000000	1.850204	0.000000	0.000000	0.000000	0.745464	0.000000	0.000000	0.000000	0.000000	0.408137	0.000000	1.102440	0.000000	3.151951	0.000000	0.000000	0.000000	3.377590	0.000000	0.371445	1.022990	0.431117	0.325134	1.459607	0.000000	0.000000	0.000000	0.000000	0.326847	0.318784	0.175312	0.679004	0.129666	0.362644	0.000000	0.337024	0.000000	1.566003	0.000000	0.000000	0.000000	0.000000	0.000000
XM_122320.1	0.000000	0.383634	0.000000	0.000000	0.907975	0.000000	0.204591	0.180875	0.000000	0.676969	0.449329	0.000000	0.000000	0.000000	0.000000	0.000000	0.000000	0.468849	0.208170	0.312298	0.386444	0.515365	0.000000	0.025335	0.000000	0.000000	0.237966	0.000000	0.176891	0.094917	0.448756	0.707046	0.000000	0.000000	0.000000	0.000000	0.000000	0.000000	0.127124	0.155428	0.000000	0.378315	0.245936	0.000000	0.000000	0.484483	0.000000	0.094753	0.000000
XM_122321.1	1.699603	0.000000	0.000000	0.000000	1.351309	0.000000	0.000000	1.640123	0.000000	2.498203	0.000000	0.683356	1.890204	0.561828	0.368846	1.250806	0.000000	0.753235	1.672739	0.000000	0.000000	2.571353	0.000000	0.000000	0.486620	0.000000	0.831208	0.000000	0.038477	0.000000	2.916524	1.914393	0.000000	0.148881	0.000000	0.000000	1.201770	0.000000	0.000000	0.000000	0.000000	0.000000	1.854852	0.994959	0.000000	2.631012	1.963690	0.740748	0.000000
XM_122322.1	2.484158	0.000000	1.237650	0.025715	4.253079	0.000000	0.000000	5.358133	0.000000	3.847939	0.000000	0.000000	0.056883	0.000000	0.000000	0.000000	0.000000	0.000000	1.526013	0.620384	0.757969	4.151734	0.000000	0.000000	1.366696	0.000000	2.365690	0.000000	0.000000	0.000000	3.247023	3.281394	1.630744	0.000000	0.000000	0.000000	0.000000	0.000000	0.000000	0.102096	0.000000	1.503247	1.952466	1.755963	0.093142	3.339130	0.059630	1.061461	0.000000
XM_122323.1	0.234141	0.000000	0.895277	0.000000	0.057717	0.382889	0.000000	0.269399	0.446715	0.343513	0.000000	0.000000	0.000000	0.000870	0.000000	0.000000	0.219189	0.000000	0.039692	0.736260	0.495432	0.000000	0.302357	0.861443	0.000000	0.276419	0.519227	0.489008	0.000000	0.249043	0.749688	0.000000	0.013742	0.000000	0.138631	0.533905	0.000000	0.000000	0.049959	0.000000	0.389007	0.000000	0.707770	0.000000	0.000000	0.000000	0.000000	0.000000	0.505105
XM_122324.1	0.000000	0.000000	0.000000	0.000000	0.000000	0.000000	1.270136	0.000000	0.000000	0.000000	0.651474	0.000000	0.000000	0.739476	0.759111	0.072038	0.509179	0.000000	0.422936	1.356734	0.000000	0.000000	0.021981	0.333731	0.934208	0.000000	0.000000	0.000000	0.000000	1.364036	0.000000	0.018301	0.604062	0.214921	0.055182	0.892767	0.000000	0.000000	0.000000	0.000000	0.841530	0.525809	0.000000	0.000000	0.000000	0.226805	0.000000	0.000000	0.468286
XM_122325.1	0.477549	1.042425	0.000000	0.000000	0.000000	0.000000	0.088146	0.000000	0.000000	0.000000	0.925206	0.796584	1.719835	0.000000	0.037527	1.494877	0.641711	0.920166	0.175567	2.381006	0.253874	0.000000	0.000000	1.770401	0.000000	0.000000	0.553198	0.000000	0.281838	0.607467	0.000000	0.000000	0.935743	0.000000	0.941680	0.648436	0.523498	0.000000	0.064852	0.605631	0.000000	0.610995	0.000000	0.000000	0.000000	0.000000	2.192057	0.000000	0.000000
XM_122326.1	0.090459	0.000000	0.086995	0.049313	0.000000	0.000000	1.250727	0.000000	0.000000	0.000000	0.012060	3.503291	1.420657	2.552689	0.888968	1.937277	3.433409	0.092818	0.000000	0.000000	0.000000	0.000000	0.000000	0.000000	0.000000	0.189070	0.249913	0.000000	0.000000	0.978229	0.000000	0.000000	0.000000	0.000000	2.545011	2.822834	0.671134	0.160603	0.000000	0.109418	0.000000	0.000000	0.000000	0.000000	0.000000	0.200335	0.000000	1.258543	0.311593
XM_122327.1	0.598240	0.000000	0.000000	0.162991	1.084231	0.000000	0.000000	1.015714	0.000000	1.202880	0.000000	1.374401	0.946168	0.383971	0.059247	0.614925	0.657799	0.277030	0.473342	0.838000	0.069887	0.750034	0.000000	0.274948	0.000000	0.000000	0.266187	0.000000	0.000000	0.000000	0.638861	0.000000	0.616836	0.000000	0.000000	0.000000	0.000000	0.000000	0.000000	0.000000	0.000000	0.000000	0.216211	0.000000	0.000000	0.557656	0.000000	1.518205	0.507588
XM_122328.1	1.841864	3.208235	0.102967	0.000000	0.000000	2.553109	0.000000	0.000000	1.074478	0.000000	0.324732	0.000000	0.000000	0.000000	0.000000	0.000000	0.000000	1.261699	0.074019	0.084947	0.887502	0.020233	0.000000	0.000000	0.598879	0.223713	0.408144	0.211846	0.524099	0.000000	0.000000	0.871993	1.257435	0.000000	0.000000	0.000000	1.431459	0.294226	1.310290	1.152679	0.000000	0.000000	0.000000	0.000000	0.966090	0.000000	0.000000	0.000000	0.000000
XM_122329.1	1.397266	2.126066	0.000000	0.000000	0.000000	1.711437	0.000000	0.000000	1.154609	0.000000	0.167292	0.035886	0.293793	0.136375	0.000000	0.127006	0.000000	0.952082	0.000000	0.000000	0.783455	0.000000	0.000000	0.000000	1.066469	0.635487	0.000000	0.000000	0.761020	0.000000	0.060385	0.000000	0.000000	0.000000	0.891793	0.300335	0.000000	0.000000	0.265055	0.000000	0.209086	0.000000	0.000000	0.000000	0.839096	0.121203	0.000000	2.700204	0.000000
XM_122330.1	0.000000	0.883153	0.052889	0.000000	0.838887	0.000000	0.000000	1.329179	0.000000	0.923553	0.000000	0.594413	0.545191	0.000000	0.000000	0.593781	0.215504	0.000000	0.596563	0.000000	0.714927	1.976359	0.129367	0.000000	0.358277	0.152575	0.416625	0.782205	0.000000	0.000000	1.366464	0.855190	0.000000	0.000000	0.000000	0.000000	0.000000	0.000000	0.302435	0.000000	0.000000	0.119221	0.938634	0.112474	0.867405	1.830723	0.000000	0.210703	0.000000
XM_122331.1	0.000000	0.000000	0.562660	0.177840	0.838805	0.502617	0.000000	0.527457	0.220167	0.588987	1.461228	0.779391	0.851794	0.000000	0.365975	0.478240	1.530754	0.000000	0.000000	0.000000	0.000000	0.540014	0.000000	0.138200	0.000000	0.017932	0.000000	0.000000	0.000000	0.000000	1.134041	1.097104	0.000000	0.000000	0.000000	0.000000	0.000000	0.000000	0.000000	1.167717	1.020031	1.034617	1.039970	0.000000	0.063110	0.000000	0.000000	0.230428	0.790114
XM_122332.1	0.000000	0.197873	0.000000	0.000000	0.000000	0.104904	0.000000	0.493540	0.118449	0.213334	0.450748	0.603660	0.426451	0.000000	0.000000	0.388843	0.795493	0.000000	0.007729	0.360989	0.000000	0.770725	0.000000	0.135831	0.674839	0.057529	0.000000	0.000000	1.396629	0.000000	0.000000	0.000000	0.000000	0.000000	0.456842	0.943532	0.259657	0.338685	0.178710	0.000000	0.000000	0.637723	0.000000	0.000000	0.000000	0.000000	0.000000	0.000000	0.000000
XM_122333.1	0.438752	0.000000	0.000000	0.000000	1.021233	0.000000	0.000000	0.221398	0.031359	1.564181	0.319490	0.015641	1.002350	0.000000	0.000000	0.132094	0.074463	0.000000	0.000000	0.000000	0.385089	0.701643	0.000000	0.159889	0.099741	0.155219	0.347938	0.000000	0.000000	0.124075	0.580057	0.000000	0.036018	0.000000	0.000000	0.000000	0.508531	0.000000	0.000000	0.000000	0.000000	0.000000	0.104986	0.000000	0.566368	1.288591	0.410580	0.000000	0.123144
XM_122334.1	0.000000	0.249248	0.000000	0.000000	0.000000	0.497237	0.000000	0.000000	1.599015	0.000000	0.000000	0.000000	0.000000	0.000000	0.000000	0.000000	0.000000	2.012273	1.324618	0.000000	0.372123	0.000000	1.847000	0.000000	1.298498	0.000000	1.220365	0.965505	3.083060	0.000000	0.000000	0.000000	0.000000	0.559671	2.006429	0.350592	1.291122	3.375323	0.069383	0.271883	0.917027	0.000000	0.000000	0.370922	1.330859	0.000000	0.589034	3.353717	0.000000
XM_122335.1	0.507641	0.000000	0.000000	0.000000	0.000000	0.000000	0.260416	0.306259	0.000000	0.123559	0.000000	0.142646	0.000000	0.412484	0.000000	0.619066	1.041776	0.248947	0.000000	1.274339	0.000000	0.000000	0.000000	1.178828	0.000000	0.106270	0.701992	1.053666	0.061841	1.107715	0.000000	0.000000	0.492174	0.000000	0.000000	0.326498	0.000000	0.307254	0.000000	0.000000	0.000000	0.382133	0.000000	0.000000	0.000000	0.000000	0.266587	0.030403	0.302607
XM_122336.1	0.624525	0.761452	0.000000	0.000000	0.000000	1.018069	0.000000	0.000000	0.107703	0.000000	0.000000	0.982824	0.626430	0.398210	0.000000	1.088319	1.061456	0.000000	0.000000	0.162950	0.642863	0.000000	0.980997	0.179103	0.301062	0.236896	0.000000	0.000000	0.623212	0.000000	0.000000	0.000000	0.174977	0.000000	0.425992	1.380051	0.000000	1.367670	0.435299	0.000000	1.311243	0.000000	0.000000	0.000000	1.031349	0.000000	0.000000	0.000000	0.000000
XM_122337.1	1.111592	1.752258	0.539082	0.000000	0.000000	0.851143	0.000000	0.000000	0.000000	0.000000	0.345645	0.000000	0.000000	0.000000	0.000000	0.128672	0.000000	0.000000	0.000000	0.327201	0.725276	0.000000	0.000000	0.287218	0.000000	0.000000	1.797372	1.100862	0.485184	0.422458	0.000000	0.000000	0.253951	0.473755	1.023410	1.176852	0.000000	0.000000	0.196917	0.527036	0.000000	0.000000	0.000000	0.686915	0.555660	0.000000	0.000000	0.000000	0.498924
XM_122338.1	0.000000	0.045245	0.000000	0.000000	0.593932	0.000000	1.071285	0.266638	0.691908	0.000000	1.273141	0.579465	0.238541	2.118213	1.403281	1.136577	1.003441	0.160791	0.000000	0.000000	0.000000	0.575326	0.000000	0.000000	0.640483	0.000000	0.000000	0.004462	0.000000	1.017003	0.000000	0.718731	0.000000	0.000000	0.000000	0.008785	0.000000	0.000000	0.000000	0.000000	0.000000	1.122989	0.517111	0.000000	0.000000	0.435756	0.107951	0.000000	0.000000
XM_122339.1	0.040147	0.138210	0.148331	0.000000	0.000000	0.000000	0.000000	0.115419	0.375380	0.334497	0.319564	0.486358	0.085275	0.000000	0.000000	0.000000	0.320214	0.311583	0.186007	0.000000	0.000000	0.000000	1.133186	0.688172	0.028398	0.000000	0.000000	0.000000	0.000000	0.000000	0.000000	0.000000	0.000000	0.000000	0.238957	0.431669	0.000000	0.556405	0.627596	0.614616	0.000000	1.008413	0.000000	0.000000	0.000000	0.000000	0.000000	0.513338	0.000000
XM_122340.1	0.487232	0.000000	0.000000	0.000000	3.075960	0.000000	0.000000	4.560477	0.000000	3.883815	0.737727	0.000000	0.801169	0.000000	0.000000	0.024375	0.000000	1.067322	2.451765	0.000000	1.053942	3.489802	0.000000	0.000000	0.000000	0.698818	1.325531	0.000000	0.000000	0.000000	3.242318	1.037072	0.179959	0.000000	0.000000	0.000000	0.000000	0.000000	0.659376	0.399749	0.000000	0.027847	2.682812	0.000000	0.000000	3.035421	0.279807	0.000000	0.000000
XM_122341.1	0.878320	0.854953	0.000000	0.000000	0.000000	0.000000	0.000000	0.001544	0.000000	0.621990	0.735356	0.000000	0.000000	0.000000	0.000000	0.000000	0.000000	0.221666	0.136879	0.059920	1.073046	0.770722	0.000000	0.000000	0.071416	0.149434	0.364852	0.000000	1.368112	0.000000	0.851126	0.000000	0.713735	0.000000	0.633556	0.000000	0.763210	0.000000	1.148842	0.000000	0.000000	0.296384	0.000000	0.000000	0.000000	0.301096	0.000000	0.000000	0.000000
XM_122342.1	0.026470	0.185418	0.000000	0.000000	0.000000	0.000000	0.000000	0.773891	1.318210	0.341582	0.000000	0.090012	0.700519	0.000000	0.000000	0.000000	0.000000	0.127084	0.488992	0.434110	0.039617	0.289581	0.039231	0.000000	0.482424	0.876566	0.000000	0.000000	0.614843	0.000000	0.000000	0.000000	0.000000	0.000000	0.704800	0.010881	0.886217	0.825229	0.000000	0.606780	0.321939	0.000000	0.000000	0.000000	0.586769	0.000000	0.314083	0.000000	0.000000
XM_122343.1	0.148160	0.732442	0.000000	0.000000	0.000000	0.000000	0.795881	0.000000	0.000000	0.000000	0.526572	0.201632	0.467196	0.000000	0.071999	0.319032	0.458620	0.116706	0.259809	2.858715	0.306260	0.000000	0.000000	1.494989	0.000000	0.110202	0.625604	0.000000	0.000000	1.019943	0.000000	0.000000	1.679652	0.146723	0.000000	0.000000	0.000000	0.000000	0.000000	0.251446	0.000000	0.597000	0.000000	0.000000	0.000000	0.000000	2.303327	0.000000	0.473302
XM_122344.1	0.142736	2.144829	2.434106	0.000000	0.000000	0.466529	0.000000	0.168861	0.000000	0.000000	4.455211	0.000000	2.356022	0.000000	2.321517	1.605614	0.000000	2.525148	4.507533	0.000000	0.000000	0.000000	0.000000	0.000000	0.374034	0.000000	0.275846	0.000000	0.654571	0.438729	0.000000	0.000000	0.000000	0.000000	0.000000	0.688982	3.216928	0.000000	0.000000	5.708718	0.000000	4.945401	0.000000	0.000000	1.393629	0.000000	0.640611	0.000000	0.000000
XM_122345.1	0.007693	0.000000	0.000000	0.000000	0.085514	0.624899	0.362185	0.000000	0.000000	0.396724	0.295660	0.000000	0.000000	0.000000	0.000000	0.026014	0.000000	0.118976	0.015605	0.567650	0.599135	0.050260	0.000000	0.779926	0.000000	0.000000	0.000000	0.000000	0.598336	1.619539	1.068039	0.000000	0.000000	0.000000	0.000000	0.000000	0.000000	0.000000	0.958275	1.222197	0.180763	0.248911	0.000000	0.000000	0.000000	0.467655	2.381575	0.000000	0.000000
XM_122346.1	0.051361	0.000000	0.000000	0.001009	0.000000	0.000000	0.000000	0.000000	0.772419	0.000000	0.131685	1.890143	1.039731	1.137093	0.000000	0.729232	2.045248	0.000000	0.283919	0.186487	0.000000	0.000000	0.000000	0.743791	0.000000	0.000000	0.083608	0.000000	0.328121	0.000000	0.000000	0.000000	0.081889	0.000000	0.659657	1.223426	0.000000	0.101570	0.000000	0.319684	0.455124	0.000000	0.000000	0.033477	0.449857	0.000000	0.247267	0.000000	0.534189
XM_122347.1	0.000000	0.000000	0.908157	0.617943	0.594417	0.000000	0.000000	1.282919	0.594108	1.205563	0.000000	0.699292	0.798218	0.000000	0.000000	0.000000	0.000000	0.000000	0.940384	0.725757	0.488838	0.000000	0.407326	1.304627	0.000000	0.509666	0.577032	0.000000	0.000000	0.000000	1.639091	0.629724	0.382029	0.000000	0.000000	0.000000	0.000000	1.586012	0.224082	0.650142	0.314683	0.000000	0.329675	0.000000	0.001169	0.000000	0.000000	0.000000	0.529654
XM_122348.1	0.000000	0.000000	0.000000	0.000000	0.000000	0.000000	0.000000	0.000000	0.570477	0.000000	0.828152	1.020299	1.597031	0.000000	0.638956	1.208607	1.045216	0.478654	0.149895	0.258668	0.000000	0.000000	0.000000	0.000000	0.776884	0.000000	0.606321	0.000000	1.022726	0.000000	0.000000	0.000000	0.073375	0.000000	0.316837	0.688206	0.185080	0.441258	0.000000	0.000000	0.854606	0.824621	0.000000	0.000000	0.276880	0.000000	0.226800	0.076135	0.105415
XM_122349.1	0.180989	0.000000	0.000000	0.492726	0.000000	0.000000	0.000000	1.053286	0.295658	0.847649	0.000000	0.000000	0.000000	0.000000	0.000000	0.401764	0.049224	0.147173	0.000000	0.957555	0.237744	0.447269	0.000000	0.715287	0.263205	0.000000	0.504488	0.253390	0.000000	0.000000	0.295321	0.711029	0.000000	0.000000	0.447662	0.343907	0.000000	0.007424	0.277446	0.000000	0.681417	0.000000	0.113518	0.569174	0.000000	0.175955	0.000000	0.000000	0.000000
XM_122350.1	0.743242	0.868294	0.068672	0.000000	0.000000	0.824533	0.000000	0.000000	0.191736	0.000000	0.000000	2.416620	1.733200	0.474399	0.341393	1.931271	2.204510	0.732556	0.394431	0.154025	0.896637	0.000000	0.000000	0.000000	0.008247	0.000000	0.809597	0.000000	0.000000	0.000000	0.000000	0.368120	0.707624	0.000000	0.464223	0.943911	0.000000	0.000000	0.000000	0.520108	0.000000	0.000000	0.000000	0.000000	0.448336	0.000000	0.770924	0.456843	0.000000
XM_122351.1	1.583047	0.000000	0.060692	0.000000	0.000000	0.142816	0.000000	0.813220	0.107191	0.000000	0.000000	0.000000	0.000000	0.000000	0.292146	0.938908	0.000000	0.210045	0.093895	0.515853	0.305964	0.000000	3.003431	0.000000	0.000000	3.658460	0.319184	0.000000	0.000000	0.000000	0.350925	0.197662	0.173525	0.278130	3.282111	1.992054	0.000000	1.688116	0.000000	0.470067	0.000000	0.000000	0.000000	0.000000	0.572406	0.000000	0.000000	0.000000	0.011759
XM_122352.1	0.530291	0.940953	0.000000	0.000000	0.000000	0.000000	0.033846	0.000000	0.000000	0.000000	0.566407	0.452277	0.082227	0.090704	0.000000	0.547547	0.370869	0.000000	0.434242	0.000000	0.789768	0.759282	0.720854	0.000000	0.459247	0.000000	0.000000	0.000000	0.000000	0.369113	0.000000	0.000000	0.000000	0.000000	0.565336	0.000000	0.000000	0.000000	1.770678	0.428833	0.000000	0.611530	0.000000	0.000000	0.000000	0.543120	0.026860	0.780507	0.000000
XM_122353.1	0.380164	0.000000	0.000000	0.000000	0.710671	0.204613	0.000000	1.241864	0.000000	1.573717	0.000000	0.000000	0.000000	0.000000	0.000000	0.000000	0.000000	0.214441	0.240796	0.880413	0.524873	0.771812	0.000000	0.012927	0.000000	0.099549	0.183851	0.000000	0.827629	0.000000	1.235667	0.289895	0.000000	0.000000	0.613127	0.325596	0.092071	0.000000	1.076390	0.000000	0.000000	0.000000	0.865894	0.000000	0.000000	0.964253	0.125501	0.000000	0.000000
XM_122354.1	2.000448	0.000000	0.000000	0.655370	0.875853	0.995487	0.000000	0.000000	0.332166	0.609868	0.000000	0.455233	0.640074	0.000000	0.000000	0.000000	0.728488	0.000000	0.779195	0.000000	1.582313	0.000000	6.594751	0.043449	0.000000	4.203541	0.000000	1.094405	0.000000	0.000000	0.465622	1.375943	0.000000	0.337605	0.000000	1.157563	0.000000	0.190115	0.000000	0.694463	4.843020	0.000000	2.170468	0.102084	0.769417	0.000000	0.000000	0.629459	0.195269
XM_122355.1	0.000000	0.040841	0.000000	0.000000	1.204568	0.074892	0.610986	0.085302	0.000000	0.000000	0.112939	0.218861	0.573005	0.099408	0.062931	0.000000	1.415110	0.000000	0.000000	0.224792	0.144895	0.000000	0.258452	0.980275	0.000000	0.000000	0.000000	0.000000	0.000000	0.000000	0.000000	1.567907	0.000000	1.038917	0.479416	0.929425	0.000000	0.127812	0.094067	0.000000	0.031517	0.000000	0.921081	0.000000	0.000000	0.000000	2.425832	0.855483	0.000000
XM_122356.1	1.119338	0.000000	0.000000	0.000000	1.490150	0.000000	0.000000	3.883799	0.635509	2.330805	0.000000	0.129550	0.409904	0.000000	0.415622	0.623680	0.000000	1.399349	1.546113	0.000000	0.541007	2.102211	0.000000	0.000000	0.725057	0.000000	0.105639	0.000000	0.000000	0.000000	1.311277	0.116077	0.526021	0.000000	0.000000	0.000000	0.387359	0.000000	2.040049	0.075521	0.000000	0.000000	0.227549	0.000000	0.000000	1.167688	0.000000	0.102382	0.000000
XM_122357.1	0.000000	0.037369	0.175978	0.000000	0.263452	0.000000	0.000000	0.426137	0.608644	0.731611	0.000000	0.592683	0.796110	0.000000	0.000000	0.011518	0.462262	0.003560	0.051877	0.111890	0.000000	0.000000	0.373868	0.265725	0.370722	0.000000	0.508258	0.402633	0.000000	0.000000	0.000000	0.141633	0.000000	0.000000	0.000000	0.000000	0.000000	0.259126	0.054060	0.555344	0.000000	0.000000	0.000000	0.537769	0.000000	0.102884	0.135441	0.184461	0.362299
XM_122358.1	1.469896	0.000000	0.108775	0.000000	0.000000	0.000000	0.024628	0.000000	0.289034	0.408876	0.232445	0.000000	0.000000	0.000000	0.000000	0.000000	0.000000	3.210631	0.000000	0.000000	0.000000	0.416724	0.097303	0.000000	0.387813	0.000000	0.634409	0.568421	1.284409	0.255820	0.445120	0.000000	0.000000	0.000000	0.186784	0.000000	1.263310	2.365830	0.000000	0.000000	0.000000	0.633993	0.000000	0.000000	0.000000	0.657364	0.198937	0.000000	0.000000
XM_122359.1	0.873444	0.515974	1.547742	0.765804	0.311260	1.519679	0.985513	0.000000	0.635046	0.000000	0.000000	0.000000	0.000000	0.095906	0.127266	0.000000	0.000000	0.000000	0.000000	1.295560	0.000000	0.000000	0.000000	0.456926	0.610726	0.000000	1.504683	3.538083	0.000000	0.699764	0.000000	0.000000	0.000000	0.729798	0.000000	0.450021	0.000000	0.774838	0.348218	0.496272	0.545851	0.002199	0.000000	3.365139	0.000000	0.000000	0.000000	0.000000	2.100516
XM_122360.1	0.000000	0.954861	0.000000	0.000000	0.000000	0.151732	0.000000	0.000000	0.332891	0.000000	1.048515	0.439393	0.145215	1.483029	0.000000	0.000000	0.359946	0.000000	0.000000	0.484645	0.000000	0.000000	0.000000	0.628577	0.319953	0.015746	1.193627	0.523760	2.028960	0.000000	0.000000	0.799650	0.200338	0.000000	1.076535	1.294890	0.000000	0.000000	0.000000	2.493611	1.311435	0.000000	0.000000	0.040358	0.771725	0.000000	0.000000	0.000000	0.000000
XM_122361.1	1.371166	0.254702	0.000000	0.000000	0.000000	0.000000	0.000000	0.343732	0.000000	0.599040	0.439770	0.000000	0.000000	0.000000	0.000000	0.000000	0.000000	0.104933	0.104115	0.309501	0.562555	0.091173	0.000000	0.000000	0.000000	0.937403	1.357704	0.624935	0.000000	0.000000	0.215003	0.000000	0.484519	0.000000	0.368944	0.417191	0.041513	0.388294	0.000000	0.000000	0.000000	0.000000	0.000000	0.300313	0.000000	0.054730	0.184456	0.000000	0.687842
XM_122362.1	0.000000	0.090769	0.000000	0.000000	0.000000	0.000000	0.000000	0.396098	0.000000	0.277214	0.181192	1.364022	0.933987	0.000000	0.000000	1.861968	2.768555	0.000000	0.000000	0.937856	0.282466	0.000000	0.000000	0.743297	0.005335	0.273222	0.101979	1.031451	0.020632	0.000000	0.000000	0.000000	0.768928	0.000000	1.012125	1.794289	0.000000	1.111870	0.000000	0.000000	0.000000	0.430245	0.000000	0.000000	0.000000	0.000000	0.702345	0.000000	0.889799
XM_122363.1	0.599594	0.186901	0.000000	0.000000	0.352094	0.167483	0.000000	0.249387	0.000000	0.769198	0.000000	1.226297	1.418588	0.000000	0.354032	1.445384	1.118850	0.244821	0.684666	0.159355	0.241063	0.262035	0.000000	0.505748	0.000000	0.000000	0.083403	0.000000	0.186609	0.000000	0.686616	0.000000	0.000000	0.000000	1.431414	1.645807	0.000000	0.000000	0.396944	0.200935	0.000000	0.000000	0.486407	0.000000	0.000000	0.266360	0.364986	0.000000	0.000000
XM_122364.1	0.608098	0.836941	0.000000	0.645789	2.195265	0.463760	0.000000	2.825997	0.000000	2.814162	0.237961	0.000000	0.716540	0.000000	0.000000	0.086651	0.000000	0.000000	1.852670	0.768019	0.000000	2.989691	0.000000	0.545120	0.000000	0.000000	1.415884	0.000000	0.000000	0.421616	2.944619	1.977184	0.000000	0.000000	0.000000	0.000000	0.000000	0.000000	0.199151	0.000000	0.000000	0.981048	2.642431	0.000000	0.000000	2.757564	0.316148	0.000000	0.000000
XM_122365.1	1.088900	1.433664	0.000000	0.000000	1.040463	1.281519	0.169025	0.584705	0.000000	1.414638	0.379529	0.000000	0.504875	0.000000	0.000000	0.000000	0.000000	0.000000	0.051832	1.602791	0.000000	0.684408	0.000000	1.582275	0.000000	0.000000	0.450703	0.000000	0.000000	0.022569	1.293899	0.281837	0.154173	0.000000	0.000000	0.000000	0.000000	0.193226	0.000000	0.594449	0.000000	0.007893	1.191849	0.000000	0.000000	0.711513	0.000000	0.000000	0.072649
XM_122366.1	0.000000	0.000000	0.616009	0.416084	0.000000	0.000000	0.000000	0.000000	0.787656	0.000000	0.891239	1.258445	0.594248	0.725483	0.000000	1.146303	1.225485	0.647479	0.000000	1.004188	0.000000	0.000000	0.000000	1.246487	0.234914	0.000000	0.000000	0.084405	0.228756	0.000000	0.000000	0.000000	0.601680	0.000000	0.362650	0.931386	0.679290	0.498671	0.000000	0.000000	0.858155	0.000000	0.000000	0.885676	0.342366	0.000000	0.000000	0.741268	1.418359
XM_122367.1	0.000000	0.000000	0.000000	0.000000	0.000000	0.000000	0.000000	0.076673	0.353682	0.389096	0.209079	1.056001	0.519593	0.290716	0.000000	0.957317	0.899490	0.341700	0.010122	0.000000	0.000000	0.007437	0.000000	0.000000	0.315670	0.025306	0.000000	0.000000	0.416044	0.000000	0.000000	0.000000	0.000000	0.000000	0.055625	0.653928	0.000000	0.000000	0.606021	0.000000	0.337062	0.000000	0.000000	0.000000	0.052562	0.134349	0.000000	0.710308	0.000000
XM_122368.1	0.144872	1.162033	0.000000	0.000000	0.000000	0.333450	0.000000	0.000000	0.000000	0.285283	3.387770	0.000000	0.000000	0.187865	0.308722	0.000000	0.000000	2.869506	0.000000	0.000000	0.000000	0.000000	1.840062	0.000000	0.000000	0.000000	2.834646	0.000000	2.298564	0.000000	0.000000	0.180966	0.000000	0.000000	0.396069	0.000000	4.276050	1.461928	0.735348	2.849032	0.000000	3.213941	0.207134	0.000000	1.587753	0.156589	0.763374	0.000000	0.000000
XM_122369.1	0.101573	0.507792	0.000000	0.000000	0.000000	0.366843	0.000000	0.150087	0.023844	0.101327	0.000000	1.428758	1.018185	0.000000	0.000000	1.166655	1.216823	0.000000	0.240463	0.069144	0.946294	0.000000	0.000000	0.032674	0.064922	0.000000	0.000000	0.000000	0.640168	0.000000	0.000000	0.000000	0.000000	0.000000	0.239057	0.949780	0.000000	0.000000	1.628775	0.048255	0.000000	0.000000	0.000000	0.388061	0.012988	0.000000	0.000000	0.000000	0.000000
XM_122370.1	0.130076	0.000000	0.615689	0.000000	0.000000	0.000000	0.000000	0.439826	0.361830	0.306764	0.000000	0.752315	0.496639	0.000000	0.000000	0.542280	0.697016	0.008062	0.440772	0.457357	0.330005	0.000000	0.000000	0.692099	0.000000	0.000000	0.184360	0.309993	0.000000	0.000000	0.000000	0.000000	0.000000	0.000000	0.034274	0.494144	0.000000	0.121304	0.338900	0.395881	0.011434	0.000000	0.000000	0.000000	0.000000	0.000000	0.484014	0.000000	0.476932
XM_122371.1	0.000000	0.000000	0.240697	0.000000	1.414903	1.287962	0.000000	2.776122	0.000000	0.719272	0.000000	0.273043	0.059565	0.000000	0.000000	0.000000	1.003542	2.947671	0.136011	1.875455	0.785536	0.280959	0.000000	0.159144	0.000000	0.324948	0.108170	1.387880	0.000000	0.000000	0.000000	1.369072	0.180177	0.000000	0.000000	1.073144	0.000000	0.000000	0.399494	0.000000	0.000000	0.089607	0.675528	1.114403	1.710803	0.000000	0.000000	5.987837	0.000000
XM_122372.1	0.348155	0.865088	0.518652	0.000000	0.000000	0.590257	0.000000	0.000000	0.321716	0.173971	0.000000	0.000000	0.000000	0.000000	0.000000	0.328521	0.247559	0.456459	0.008392	0.827141	0.000000	0.000000	0.924240	0.550466	0.000000	0.945888	0.000000	0.327036	0.798189	0.000000	0.000000	0.000000	0.144130	0.000000	0.892980	1.539307	0.477280	1.061975	0.386026	0.057480	0.543499	0.000000	0.000000	0.000000	0.000000	0.000000	0.000000	0.198402	0.000000
XM_122373.1	0.184773	0.752444	0.000000	0.000000	0.000000	0.450779	0.000000	0.000000	1.093051	0.081842	0.084853	0.000000	0.258973	0.000000	0.000000	0.000000	0.000000	0.015311	0.133571	0.000000	1.036883	0.000000	0.716207	0.000000	0.697443	0.657396	0.000000	0.000000	0.646261	0.000000	0.000000	0.000000	0.000000	0.000000	0.189918	0.000000	0.318712	0.437466	1.308145	0.231761	1.122588	0.108483	0.000000	0.000000	0.540987	0.000000	0.137593	0.000000	0.000000
XM_122374.1	0.306186	0.846700	0.000000	0.000000	0.000000	0.000000	0.000000	0.000000	0.000000	0.000000	1.175083	0.181531	0.000000	0.000000	0.188149	1.516460	0.994220	0.207504	0.000000	1.207837	0.000000	0.000000	0.000000	0.000000	1.558748	0.000000	0.027140	0.277386	1.087632	0.000000	0.000000	0.000000	0.013557	0.383988	1.054294	1.081895	1.052564	0.000000	0.366949	0.000000	0.000000	1.126362	0.000000	0.000000	0.000000	0.000000	0.129500	0.133088	0.450885
XM_122375.1	0.000000	0.000000	0.393413	0.000000	0.397313	0.000000	0.000000	1.427390	1.193298	0.683202	0.000000	0.055487	0.175118	0.000000	0.000000	0.000000	0.000000	0.469408	0.121776	0.000000	0.077483	0.670035	0.046077	0.044268	0.967623	0.338806	1.740953	0.000000	0.000000	0.000000	0.280772	0.000000	0.000000	0.000000	0.000000	0.000000	0.000000	0.693143	0.000000	0.000000	0.679490	0.000000	0.633359	0.000586	1.031459	0.000000	0.471831	0.000000	0.076871
XM_122376.1	0.429643	0.171230	0.000000	0.000000	0.000000	0.323824	0.000000	0.000000	0.535856	0.000000	0.310125	0.000000	0.274334	0.000000	0.000000	0.438700	0.000000	0.000000	0.209386	0.079336	0.339153	0.000000	0.000000	0.000000	0.250304	0.000000	0.000000	0.007005	0.267020	0.000000	0.000000	0.000000	0.000000	0.000000	0.443750	0.692869	0.000000	0.000000	1.384698	0.611480	0.015449	0.106205	0.000000	0.000000	0.455489	0.000000	0.064321	0.000000	0.000000
XM_122377.1	3.165922	0.000000	0.047701	0.458458	0.184972	0.141928	0.000000	0.000000	1.770077	0.195154	0.000000	2.636692	0.124553	0.000000	0.000000	0.000000	1.829428	1.221639	1.386566	0.000000	0.000000	0.000000	0.000000	0.000000	0.340150	0.492442	0.583890	0.000000	0.000000	0.000000	0.000000	1.453420	3.483152	1.672941	0.000000	0.396282	0.000000	0.000000	0.442250	0.078832	0.000000	0.000000	0.000000	0.058852	0.679474	0.000000	0.000000	0.130853	0.536363
XM_122378.1	0.404083	0.000000	0.624998	1.799064	0.000000	0.000000	0.183289	0.000000	0.995124	0.000000	0.193661	1.651451	1.017126	1.214458	0.669672	1.606483	1.805586	0.351448	0.000000	0.257596	0.000000	0.000000	2.622368	0.426346	0.734445	0.000000	0.000000	0.000000	0.226333	0.000000	0.000000	0.000000	0.000000	0.000000	1.131977	1.426188	0.454713	0.000000	0.242036	0.061208	0.122785	0.000000	0.000000	1.014227	0.000000	0.000000	0.696096	0.879282	0.000000
XM_122379.1	0.000000	0.380251	0.067882	0.000000	0.000000	0.000000	0.000000	0.000000	1.507715	0.000000	2.911017	0.697467	0.000000	0.000000	0.000000	0.638599	0.854774	0.231147	2.221647	0.000000	0.000000	0.000000	0.000000	0.000000	1.407666	1.953064	0.889328	0.000000	0.045097	0.000000	0.000000	0.000000	0.860785	0.000000	0.944073	1.622141	0.506334	0.000000	0.000000	1.832151	1.076334	2.057011	0.000000	0.000000	1.428656	0.000000	1.723105	0.000000	0.000000
XM_122380.1	0.288457	0.000000	0.300363	1.683714	0.000000	0.000000	0.000000	0.000000	0.896883	0.000000	1.061527	0.801584	0.534216	1.137198	0.391413	0.805636	0.591940	0.000000	0.000000	1.031505	0.000000	0.000000	0.859624	1.175258	0.951517	0.000000	0.000000	0.000000	0.917064	0.000000	0.000000	0.000000	0.000000	0.000000	1.588501	1.777266	0.363914	1.021495	0.000000	1.137633	1.392849	0.840477	0.000000	0.127999	0.655841	0.000000	0.000000	0.000000	0.000000
XM_122381.1	0.000000	0.000000	0.000000	0.000000	1.714877	0.000000	0.000000	1.709111	0.000000	2.680203	0.000000	0.000000	0.000000	0.044268	0.036518	0.000000	0.714564	0.000000	0.000000	0.029181	0.972028	2.878038	0.091441	0.000000	0.204465	0.882996	0.850147	0.000000	0.000000	0.000000	2.972510	2.936189	0.895895	0.124476	0.000000	0.000000	0.000000	0.217162	1.763072	0.000000	0.089875	0.000000	2.600235	0.000000	0.000000	2.555012	0.069850	0.000000	0.230233
XM_122382.1	0.000000	0.163829	0.000000	0.000000	0.000000	0.000000	0.000000	0.007890	1.044030	0.065558	0.000000	2.174374	1.362360	0.894419	0.000000	1.047567	2.242095	0.000000	0.285914	0.183917	0.000000	0.000000	0.000000	0.882494	0.327584	1.123218	0.276979	0.000000	0.000000	0.000000	0.000000	0.000000	0.615802	0.324104	0.000000	0.252148	0.000000	6.707550	0.102540	0.000000	0.000000	0.821302	0.127439	0.000000	0.000000	0.000000	0.449369	0.487061	0.000000
XM_122383.1	0.531269	0.246550	0.000000	0.000000	0.000000	0.000000	0.000000	0.000000	0.238946	0.000000	0.102897	0.000000	0.150626	0.000000	0.000000	0.309643	0.000000	0.495828	0.653228	0.804080	0.398132	0.000000	0.000000	0.000000	0.000000	0.583773	1.151440	0.000000	0.203758	0.000000	0.000000	0.000000	0.237359	0.000000	0.207411	0.391458	0.379295	0.591012	0.619012	0.326149	0.225567	0.186947	0.000000	0.000000	0.653209	0.000000	1.386758	0.000000	0.000000
XM_122384.1	0.220334	0.000000	0.725166	0.000000	0.000000	0.566098	0.000000	0.507224	0.000000	0.274266	0.000000	1.302761	1.467378	0.893038	0.000000	1.281370	1.652614	0.000000	0.456193	0.800476	0.000000	0.523033	0.000000	0.624024	0.000000	0.000000	0.000000	0.841563	0.000000	0.278074	0.633112	0.482139	0.250443	0.000000	1.133832	1.139434	0.000000	0.000000	0.376408	0.000000	0.000000	0.000000	0.000000	0.000000	0.000000	0.036746	0.860198	0.000000	0.293299
XM_122385.1	0.000000	0.356513	0.000000	0.000000	0.000000	0.331932	0.000000	0.000000	1.365933	0.352770	0.000000	0.048386	0.976688	0.526783	0.000000	0.735157	0.216024	0.000000	0.158756	0.325297	0.000000	0.000000	0.000000	0.407098	1.168086	1.086484	0.393488	0.811214	0.000000	0.000000	0.000000	0.000000	1.361852	0.000000	0.000000	0.000000	0.000000	1.743241	0.190384	0.924982	0.643809	0.000000	0.000000	0.000000	0.928885	0.000000	1.060762	0.000000	0.000000
XM_122386.1	0.054309	0.000000	0.087201	0.000000	0.035822	0.000000	0.000000	0.000000	1.317547	0.000000	0.000000	0.000000	0.033411	0.000000	0.000000	0.004275	0.000000	0.415257	0.379793	0.000000	0.086665	0.365044	0.403508	0.000000	1.750432	1.074978	0.159435	0.162220	0.262145	0.000000	0.000000	0.000000	0.130262	0.476278	0.012800	0.000000	0.407102	2.123052	0.005437	0.000000	0.000000	0.000000	0.000000	0.000000	0.000000	0.128182	0.000000	0.160712	0.077140
XM_122387.1	0.000000	0.000000	0.000000	0.599394	0.000000	0.508860	0.000000	0.000000	0.361452	1.727751	0.000000	0.125068	0.299066	0.746681	0.608331	0.311244	0.415170	3.152161	0.000000	0.197465	0.157936	0.000000	1.440305	0.000000	0.000000	0.200051	0.213344	0.220253	0.000000	0.000000	0.000000	0.000000	0.038542	0.000000	0.137348	1.601021	0.000000	0.045101	0.059620	0.000000	0.150432	0.000000	0.000000	0.000000	0.109268	0.000000	0.000000	6.830739	0.502855
XM_122388.1	0.000000	0.000000	0.393433	0.321370	0.408061	0.373991	0.000000	0.000000	2.743490	0.000000	0.666126	0.000000	0.000000	0.000000	0.000000	0.000000	0.000000	0.575820	0.927981	0.000000	0.000000	0.000000	0.997652	0.000000	2.652791	0.284478	0.314264	0.000000	1.119040	0.000000	0.000000	0.000000	1.635151	0.798634	0.000000	0.744558	0.576572	1.369032	0.000000	1.187941	2.276678	0.000000	0.282592	0.000000	2.305444	0.000000	0.000000	0.000000	0.000000
XM_122389.1	0.000000	0.002860	0.486605	1.996781	0.794230	0.885181	0.000000	0.424578	1.086309	0.045857	0.000000	0.000000	1.571405	0.553038	0.187004	0.000000	0.000000	0.078761	0.974425	0.153921	0.110027	0.000000	0.661304	0.000000	0.000000	0.000000	0.000000	0.959072	0.000000	0.000000	0.000000	0.000000	0.000000	1.587871	0.146838	0.000000	0.077450	0.000000	0.100836	0.000000	0.000000	0.000000	1.320305	0.250020	0.000000	0.000000	0.533007	0.355281	0.000000
XM_122390.1	1.128299	0.365444	4.015242	2.810411	0.000000	0.096405	1.436633	0.000000	0.885845	0.000000	0.000000	0.000000	0.000000	0.000000	0.001560	0.000000	0.000000	0.000000	1.283093	2.779724	0.774203	0.000000	0.000000	3.355265	0.718299	1.850226	0.448301	0.398628	1.443192	1.842472	0.000000	0.000000	0.000000	0.742985	2.353687	1.417705	0.000000	0.078924	0.000000	0.000000	1.976871	0.000000	0.558088	3.566215	0.000000	0.000000	0.429094	0.000000	0.000000
XM_122391.1	0.094960	0.000000	0.904723	1.548324	0.365650	0.817301	1.005750	0.000000	0.906563	0.000000	0.000000	0.000000	0.143626	0.000000	0.000000	0.136993	0.000000	0.000000	0.000000	2.471315	0.000000	0.000000	0.000000	2.469843	0.477984	0.000000	0.804277	2.678097	0.000000	1.153255	0.000000	0.231856	0.460520	0.000000	0.000000	0.837124	0.000000	0.215435	0.000000	0.052646	0.076847	0.000000	0.000000	1.835378	0.429149	0.000000	0.069884	0.000000	2.152696
XM_122392.1	0.238404	0.637896	0.000000	0.362935	0.093112	0.000000	0.000000	0.000000	0.820618	0.368743	1.004377	0.004213	0.371636	0.000000	0.000000	0.159104	0.172626	0.000000	0.000000	0.179484	0.095125	0.000000	0.000000	0.253385	0.810282	0.000000	0.785830	0.000000	0.969258	0.000000	0.000000	0.000000	0.000000	1.981378	1.070130	1.200090	0.000000	1.298715	0.557431	1.483039	1.090579	0.881859	0.000000	0.000000	0.000000	0.000000	0.000000	0.000000	0.000000
XM_122393.1	0.000000	0.000000	0.424372	0.000000	0.000000	0.000000	0.000000	0.000000	1.006253	0.000000	1.422421	0.000000	0.727733	0.000000	0.000000	0.000000	0.000000	0.491435	0.702858	0.000000	0.000000	0.000000	0.025573	0.000000	0.776478	1.090393	2.451307	0.000000	1.908242	0.000000	0.000000	0.000000	0.585312	0.000000	0.000000	1.098832	0.351738	0.858269	0.000000	1.868279	1.587292	1.170170	0.000000	0.083564	0.984724	0.000000	0.056495	0.000000	0.000000
XM_122394.1	0.492463	1.447474	0.000000	0.000000	0.000000	1.488493	0.758276	0.000000	0.000000	0.000000	1.749742	3.498110	3.252668	0.000000	2.080722	3.326844	3.609109	0.260253	1.124712	3.224775	0.000000	0.000000	0.000000	0.796949	0.000000	0.000000	0.000000	0.000000	0.384927	0.714109	0.000000	0.000000	1.094433	0.000000	0.000000	0.777662	0.000000	0.000000	0.902945	2.524497	0.000000	1.466373	0.000000	0.000000	0.000000	0.000000	1.809651	0.000000	0.000000
XM_122395.1	0.016537	0.000000	0.000000	0.064970	0.000000	0.000000	0.000000	0.000000	0.427672	0.000000	0.411390	0.760843	0.666221	0.315821	0.000000	0.522223	0.022883	0.372238	0.000000	0.463618	0.000000	0.000000	0.000000	0.325555	0.176243	0.000000	0.542423	0.000000	0.477959	0.000000	0.000000	0.000000	0.000000	0.000000	0.692176	0.510667	0.000000	0.460756	0.000000	0.338964	0.234093	0.000000	0.000000	0.618544	0.394684	0.000000	0.336863	0.000000	0.004730
XM_122396.1	0.000000	0.000000	1.032078	2.951871	0.000000	0.000000	1.567071	0.000000	0.013716	0.000000	0.683976	3.153541	1.906515	1.874872	1.723156	2.416872	3.119983	0.000000	0.000000	2.374941	0.000000	0.000000	0.000000	2.489920	0.000000	0.000000	0.082669	1.741796	0.000000	1.230207	0.000000	0.000000	0.240826	0.000000	3.224768	5.048552	0.559796	0.000000	0.000000	0.000000	0.879598	0.501073	0.000000	2.819951	0.465625	0.000000	0.131764	0.000000	2.174420
XM_122397.1	1.900599	0.007111	0.000000	0.000000	2.564695	0.837630	0.000000	3.405893	0.508316	2.280158	0.000000	0.309815	0.618933	0.486064	0.000000	0.249121	0.484914	0.000000	0.342077	0.000000	0.610411	3.254411	1.478210	0.000000	0.571208	0.000000	0.000000	2.754586	0.000000	0.000000	1.829464	2.588065	0.000000	0.000000	0.000000	0.000000	0.000000	2.576307	0.000000	0.000000	0.000000	0.000000	1.942932	0.000000	0.000000	2.281009	1.058120	0.000000	0.000000
XM_122398.1	0.730288	1.491991	0.000000	0.000000	0.000000	1.805077	0.000000	0.000000	0.932402	0.000000	0.188458	0.343181	0.110161	0.000000	0.000000	0.494263	0.581708	0.055810	0.000000	0.000000	1.400157	0.000000	0.834088	0.000000	0.795796	0.240240	0.000000	0.000000	0.594961	0.000000	0.000000	0.000000	0.000000	0.000000	0.543795	0.812372	0.000000	0.233501	1.200438	0.263723	1.299657	0.086111	0.000000	0.000000	0.855086	0.000000	0.000000	0.000000	0.000000
XM_122399.1	0.317426	0.069522	0.000000	0.000000	0.142627	0.000000	0.000000	0.000000	0.182492	0.612670	0.452409	0.000000	0.000000	0.000000	0.000000	0.534238	0.000000	0.407258	0.000000	0.000000	0.961386	0.000000	0.000000	0.000000	0.012778	0.000000	0.248511	0.000000	0.237088	0.000000	0.000000	0.000000	0.000000	0.000000	0.005409	0.378724	0.000000	0.000000	1.174378	0.024088	0.157617	0.041744	0.000000	0.434659	0.167365	0.245540	0.000000	2.301057	0.000000
XM_122400.1	0.172527	0.101827	0.000000	0.000000	0.000000	0.000000	0.000000	0.000000	0.625770	0.000000	1.072628	0.000000	0.456593	0.000000	0.000000	0.399679	0.202455	0.890460	0.000000	0.023925	0.000000	0.000000	0.000000	0.000000	0.413740	0.661486	0.455857	0.008683	0.342324	0.000000	0.000000	0.000000	0.000000	0.000000	1.123259	2.063962	0.803480	0.000000	0.102296	0.722977	2.059371	0.895246	0.000000	0.000000	0.297019	0.000000	0.751681	0.000000	0.000000
XM_122401.1	0.797417	0.367034	0.000000	0.000000	0.000000	0.000000	0.000000	0.000000	1.691157	0.000000	0.622476	1.136005	1.341655	0.000000	0.000000	0.890339	0.170300	0.355961	0.538688	0.000000	0.000000	0.000000	0.431286	0.139225	1.232760	0.000000	0.000000	0.000000	0.046417	0.000000	0.000000	0.000000	0.437494	0.299958	0.701176	0.000000	0.449095	0.000000	0.219704	1.028111	0.000000	0.693288	0.000000	0.000000	1.123814	0.000000	0.196900	0.000000	0.000000
XM_122402.1	0.000000	0.942709	0.000000	0.000000	0.000000	0.000000	0.000000	0.000000	0.900121	0.462368	2.145413	0.000000	0.000000	0.448278	0.000000	0.000000	0.000000	0.000000	1.585007	0.000000	2.240631	0.183355	0.000000	0.145425	1.567573	0.000000	0.000000	0.000000	1.009999	1.062038	0.000000	0.551869	0.000000	0.000000	0.766740	0.263859	0.000000	1.102475	1.073127	0.718172	1.771675	1.437810	0.000000	0.000000	1.497274	0.000000	0.000000	0.000000	0.000000
XM_122403.1	0.177156	0.274477	0.000000	0.000000	0.000000	0.623179	0.000000	0.245851	0.314124	0.926711	0.104105	0.000000	0.000000	0.000000	0.000000	0.000000	0.000000	0.000000	0.103149	0.432750	0.518016	0.000000	0.226479	0.064495	0.000000	0.835570	0.013361	0.000000	0.815757	0.000000	0.228976	0.000000	0.030433	0.000000	0.000000	0.213566	0.000000	0.960110	0.714878	0.490972	0.624465	0.000000	0.000000	0.000000	0.607082	0.000000	0.000000	0.000000	0.000000
XM_122404.1	0.000000	0.051295	0.367422	0.672439	0.148549	0.000000	0.000000	0.000000	1.075839	0.000000	0.398999	1.037025	1.050088	0.067818	0.171675	0.180552	0.487764	0.000000	0.000000	1.300313	0.000000	0.000000	0.000000	0.470701	1.022585	0.000000	0.065436	0.130447	0.000000	0.000000	0.000000	0.000000	0.000000	0.086192	0.000000	0.631830	0.000000	0.000000	0.109415	0.983955	0.522443	0.374092	0.000000	0.568379	0.401316	0.000000	0.000000	0.000000	0.199555
XM_122405.1	0.378500	0.000000	0.000000	0.000000	0.500880	0.000000	0.141811	1.435015	0.000000	0.897073	0.000000	0.172522	0.384665	0.000000	0.000000	0.314244	0.308811	0.111773	0.167160	0.000000	0.000000	1.332498	0.000000	0.000000	0.206404	0.000000	0.168919	0.000000	0.000000	0.017897	1.233858	0.000000	0.334705	0.000000	0.330804	0.000000	0.446981	0.000000	0.000000	0.000000	0.000000	0.000000	0.790153	0.000000	0.000000	0.992309	0.133275	0.000000	0.091775
XM_122406.1	0.000000	0.259837	0.000000	0.000000	0.246151	0.000000	0.000000	0.334419	0.000000	1.281770	0.334576	2.239250	3.381442	0.218249	1.652145	3.271168	1.974707	0.262309	1.283181	0.000000	0.000000	1.400004	0.000000	0.000000	0.000000	0.000000	1.111064	0.000000	0.043237	0.000000	1.111273	1.093942	0.000000	0.000000	0.782627	0.843326	0.000000	0.000000	0.000000	0.000000	0.000000	0.544702	0.998448	0.000000	0.000000	1.366979	0.827875	0.000000	0.000000
XM_122407.1	0.427784	0.898445	0.000000	0.000000	0.139253	0.547379	0.000000	0.000000	0.415744	0.115158	0.168610	0.000000	0.000000	0.000000	0.000000	0.000000	0.000000	0.000000	0.000000	0.054361	1.079174	0.000000	0.568255	0.000000	0.787635	0.314111	0.012879	0.000000	0.350611	0.000000	0.000000	0.000000	0.141958	0.000000	0.000000	0.028248	0.359442	0.140357	1.197923	0.000000	0.147568	0.232914	0.000000	0.000000	0.000000	0.000000	0.000000	0.000000	0.060004
XM_122408.1	0.000000	0.093576	0.370005	0.725039	3.826934	2.099479	0.000000	0.000000	1.142811	4.925029	0.000000	4.047180	4.821138	0.108663	2.393376	3.576588	2.616107	0.774895	1.101793	0.000000	0.000000	0.000000	0.000000	0.000000	0.000000	0.000000	0.073032	0.000000	0.000000	0.000000	3.665294	3.585914	0.153786	1.122292	0.000000	0.200815	0.000000	0.175117	0.000000	0.000000	0.000000	0.000000	0.000000	0.000000	0.000000	4.527875	0.000000	1.598085	1.156017
XM_122409.1	0.129782	0.800873	0.000000	0.000000	0.000000	0.014214	0.000000	0.000000	0.256962	0.000000	0.387315	0.000000	0.384895	0.000000	0.000000	0.067594	0.000000	0.229436	0.424594	0.000000	0.711797	0.000000	0.221893	0.000000	0.129340	0.000000	0.000000	0.000000	0.350082	0.000000	0.000000	0.000000	0.000000	0.000000	0.000000	0.123060	0.000000	0.000000	2.065238	0.853464	0.010160	0.027450	0.266089	0.000000	0.068124	0.000000	0.125882	0.000000	0.000000
XM_122410.1	0.000000	1.122139	0.000000	0.000000	0.000000	0.873616	0.000000	0.000000	1.938091	0.000000	0.000000	1.354369	1.593755	0.000000	0.443134	1.483140	0.239388	0.576106	0.337368	0.000000	1.640966	0.181598	1.613966	0.000000	1.326655	0.000000	0.000000	0.000000	0.115855	0.000000	0.000000	0.000000	0.000000	0.000000	0.000000	0.000000	0.000000	0.000000	1.117736	0.867262	1.009380	0.364652	0.205167	0.000000	1.440866	0.092894	0.000000	0.000000	0.000000
XM_122411.1	0.822304	1.481470	0.300530	0.000000	0.000000	0.000000	0.000000	0.078321	2.529106	0.000000	1.401896	0.000000	1.131950	0.000000	0.250870	0.649145	0.000000	0.102342	0.000000	0.000000	0.118680	0.000000	4.189380	0.000000	1.991147	2.983698	0.543130	0.445544	0.849689	0.000000	0.009646	0.000000	0.000000	0.465928	1.211323	1.823341	0.000000	0.000000	0.000000	0.043955	3.260348	0.887189	0.883266	0.000000	0.000000	0.000000	0.000000	0.000000	0.000000
XM_122412.1	0.000000	0.000000	0.000000	0.858354	1.002663	0.000000	0.000000	1.354657	0.413940	1.666022	0.123154	0.258066	0.025360	0.000000	0.000000	0.183076	0.000000	0.000000	0.076337	0.326111	0.000000	0.362670	2.558318	0.122694	0.000000	3.209501	0.000000	0.868286	0.000000	0.000000	1.087619	1.641161	0.296857	0.000000	0.000000	1.440790	0.000000	0.352811	0.000000	0.443579	0.477489	0.081734	1.067143	0.000000	0.000000	0.852585	0.000000	0.000000	0.055316
XM_122413.1	0.000000	0.668233	0.000000	0.000000	0.175048	0.343867	0.000000	0.000000	0.000000	0.191572	0.713983	0.602635	1.180009	0.000000	0.025622	0.680739	0.269295	0.590228	0.000000	0.000000	0.000000	0.000000	1.674188	0.000000	0.000000	1.936414	0.000000	0.000000	2.130475	0.000000	0.000000	0.000000	0.366084	0.000000	0.638402	0.550318	1.249542	0.670398	0.000000	1.182967	0.000000	1.065955	0.000000	0.000000	0.554028	0.000000	0.000000	0.000000	0.000000
XM_122414.1	0.478282	1.858663	0.000000	0.000000	1.670277	0.762029	0.000000	1.341358	0.000000	2.362090	0.000000	1.188701	1.658398	0.000000	0.381608	0.880531	0.866732	0.000000	0.090256	0.013799	0.000000	2.190473	0.000000	0.000000	0.000000	0.000000	0.000000	0.000000	0.000000	0.000000	2.148081	1.136284	0.000000	0.000000	0.158840	0.000000	0.000000	0.000000	0.605013	0.791857	0.000000	0.145000	1.767633	0.000000	0.000000	1.972113	0.000000	0.000000	0.000000
XM_122415.1	0.000000	0.101044	0.226440	0.000000	0.000000	0.241810	0.000000	0.000000	0.440629	0.495112	0.000000	0.652100	0.635405	0.000000	0.000000	0.553241	0.572880	0.000000	0.049402	0.332466	0.420805	0.000000	0.123797	0.000000	0.000000	0.038340	0.437061	0.000000	0.557070	0.000000	0.000000	0.126344	0.020922	0.000000	0.337143	0.335453	0.034778	0.583710	0.000000	0.000000	0.738553	0.000000	0.000000	0.000000	0.209374	0.000000	0.097298	0.000000	0.000000
XM_122416.1	1.562173	1.686312	0.563385	0.000000	0.000000	1.767977	0.000000	0.492137	0.770879	0.000000	0.076698	0.000000	0.000000	0.000000	0.000000	0.000000	0.000000	1.822460	0.143753	0.000000	1.290405	0.000000	2.974221	0.000000	0.000000	2.515304	0.796648	0.289782	0.294021	0.000000	0.000000	0.000000	0.537464	0.347162	0.000000	0.000000	2.125725	1.574254	1.224652	0.661286	0.527687	0.000000	0.000000	0.000000	2.398057	0.000000	0.000000	0.000000	0.000000
XM_122417.1	0.000000	0.000000	0.000000	0.000000	0.303358	0.000000	0.000000	0.676114	0.445530	1.293698	0.131426	0.677004	0.667922	0.000000	0.000000	0.311794	0.000000	0.000000	0.412166	0.000000	0.000000	0.207608	0.000000	0.000000	0.000000	0.000000	0.504606	0.000000	0.080981	0.000000	0.544303	0.000000	0.000000	0.000000	0.000000	0.000000	0.000000	0.126668	1.006322	0.000000	0.065219	0.000000	0.021824	0.082333	0.003400	0.407000	0.000000	0.675402	0.054151
XM_122418.1	1.490975	3.058587	0.000000	1.688913	0.000000	2.386592	1.396866	0.000000	0.000000	0.000000	0.411649	0.000000	0.059390	0.000000	0.000000	0.115699	0.272607	1.304750	0.727103	1.945929	0.000000	0.000000	1.082582	2.265631	0.000000	3.153619	0.599526	0.587679	0.000000	0.284471	0.000000	0.000000	0.625147	0.000000	1.875698	1.432739	0.000000	0.000000	0.316559	0.877541	0.000000	0.000000	0.000000	0.000000	0.000000	0.000000	0.326960	0.000000	0.296242
XM_122419.1	0.000000	0.677856	0.230292	0.000000	0.000000	0.000000	0.000000	0.000000	0.461357	0.000000	0.094248	0.000000	0.095768	0.000000	0.000000	0.000000	1.138249	1.087188	0.586274	0.000000	0.843439	0.000000	0.000000	0.000000	0.000000	0.000000	0.000000	0.000000	0.222963	3.131016	0.000000	0.000000	0.515845	0.077148	0.754880	1.391013	0.063660	0.000000	0.000000	1.425167	0.074065	1.324831	0.000000	0.000000	0.000000	0.000000	3.518777	0.411175	0.000000
XM_122420.1	0.000000	0.154414	0.000000	0.000000	0.841216	0.800563	0.000000	1.297613	0.000000	1.165595	0.000000	0.000000	0.000000	0.000000	0.127142	0.000000	0.000000	0.000000	1.754672	2.275416	0.000000	1.605444	0.271590	1.569782	0.248470	0.000000	0.000000	0.000000	0.000000	0.617460	1.957939	0.000000	0.000000	0.000000	0.000000	0.000000	0.000000	0.278124	1.021572	0.000000	0.440575	1.086433	1.334298	0.000000	0.247470	1.232924	0.794465	0.000000	0.000000
XM_122421.1	0.282075	0.326686	0.000000	0.000000	0.000000	0.224798	0.230719	0.091213	0.000000	1.298397	0.000000	0.000000	0.000000	0.000000	0.000000	0.005161	0.000000	0.000000	1.333247	1.559042	0.091983	0.170897	0.000000	1.385255	0.000000	0.000000	1.486061	0.000000	0.262718	0.259821	0.569809	0.524166	0.000000	0.000000	1.334050	1.112840	0.000000	0.000000	0.266954	0.852689	0.000000	0.000000	0.000000	0.000000	0.000000	0.389669	0.572000	0.000000	0.000000
XM_122422.1	1.297282	0.000000	0.000000	0.000000	0.000000	0.000000	0.000000	0.000000	0.415586	0.000000	1.249021	0.000000	0.000000	0.000000	0.000000	0.000000	0.000000	2.277344	0.373592	0.000000	0.092175	0.331913	0.765414	0.000000	0.215882	1.344965	0.323227	0.101988	0.650078	0.000000	0.000000	0.000000	0.000000	0.000000	0.631806	0.721331	1.533315	0.256913	0.183194	1.542083	0.240055	1.262851	0.000000	0.121051	1.563953	0.000000	0.113842	0.000000	0.000000
XM_122423.1	0.316139	0.340527	0.000000	0.000000	0.000000	0.000000	0.000000	0.283563	0.439459	0.000000	0.191505	0.000000	0.161381	0.000000	0.000000	0.000000	0.000000	0.371861	0.190885	0.000000	0.127787	0.251963	0.000000	0.462035	0.611047	0.230325	0.362372	0.427337	0.271865	0.000000	0.000000	0.000000	0.100034	0.000000	0.215327	0.000000	0.681987	0.783010	0.064335	0.000000	0.000000	0.000000	0.000000	0.000000	0.000000	0.076201	0.380298	0.000000	0.000000
XM_122424.1	0.606794	0.046618	0.000000	0.000000	0.000000	0.000000	0.000000	0.000000	0.056170	0.000000	0.716356	0.912757	0.973893	0.479646	0.000000	1.379966	1.355360	0.270313	0.055963	0.000000	0.000000	0.000000	0.000000	0.237619	0.237700	0.000000	0.000000	0.420123	0.081717	0.000000	0.000000	0.000000	0.000000	0.000000	0.314379	0.819138	0.000000	0.000000	0.039607	0.000000	0.183891	0.349075	0.000000	0.000000	0.305119	0.000000	0.617400	0.000000	0.000000
XM_122425.1	2.102366	2.710841	0.000000	0.000000	0.143445	0.943590	0.000000	0.000000	0.000000	0.000000	0.000000	1.200340	0.441712	0.000000	0.000000	0.283341	0.444499	1.812421	1.059771	0.715786	0.000000	0.131668	0.000000	0.000000	0.000000	1.664921	0.000000	0.000000	0.000000	0.000000	0.151611	0.750921	1.131177	0.395204	1.399808	1.857708	0.647313	0.000000	0.889712	0.467080	0.000000	0.000000	0.000000	0.000000	0.327990	0.000000	0.000000	0.593917	0.595892
XM_122426.1	0.000000	0.476021	0.382085	0.119191	0.000000	0.067478	0.000000	0.000000	0.295059	0.000000	0.013852	0.343348	0.279215	0.000000	0.000000	0.130202	0.492206	0.000000	0.000000	0.669705	0.000000	0.000000	0.000000	0.344927	0.000000	0.000000	1.136470	0.000000	0.933895	0.000000	0.000000	0.000000	0.034642	0.000000	1.147293	1.450309	0.087670	0.000000	0.629398	0.690928	0.211822	0.000000	0.000000	0.305755	0.000000	0.000000	0.288779	0.384942	0.000000
XM_122427.1	0.000000	0.000000	0.000000	0.157506	0.025238	0.000000	0.000000	1.285140	0.094090	0.296167	1.386123	0.378823	0.745281	0.000000	0.000000	1.022596	0.000000	1.149194	0.000000	0.716382	0.000000	0.000000	0.000000	0.118227	0.498379	2.665015	0.569807	0.000000	0.984831	0.000000	0.000000	0.000000	0.030262	0.000000	0.750913	0.840830	0.000000	0.000000	0.000000	1.175662	1.352274	1.574455	0.000000	0.000000	0.678103	0.000000	0.000000	1.840383	0.000000
XM_122428.1	1.324066	0.962425	0.000000	0.000000	0.000000	0.001488	0.000000	1.469972	0.475383	0.399484	0.203980	1.678322	2.802967	0.000000	0.580469	2.068404	1.588165	0.077883	0.357085	1.292685	0.735457	0.156262	0.000000	0.000000	0.715377	0.000000	1.032935	0.170025	0.000000	0.000000	0.000000	0.701959	0.346254	0.000000	0.000000	0.000000	1.321007	0.000000	0.671742	0.000000	0.000000	0.000000	0.000000	0.097995	0.000000	0.000000	2.290404	0.000000	0.000000
XM_122429.1	0.095952	0.458101	0.000000	0.000000	0.130043	0.000000	0.000000	0.000000	0.041231	0.141468	0.007280	0.318606	0.921226	0.000000	0.034909	0.738821	0.725029	0.000000	0.000000	0.000000	0.649697	0.406659	0.148235	0.000000	0.712119	0.009821	0.000000	0.000000	0.772194	0.000000	0.000000	0.000000	0.000000	0.000000	0.019107	0.287687	0.000000	0.000000	1.051209	0.000000	0.000000	0.102957	0.000000	0.000000	0.000000	0.267123	0.182309	1.474985	0.155432
XM_122430.1	0.734826	0.848697	0.000000	0.000000	0.000000	0.062630	0.866876	0.000000	0.209517	0.000000	0.313995	0.000000	0.000000	1.221291	1.341680	0.000000	0.000000	0.000000	0.000000	0.413226	0.000000	0.798683	0.337695	0.000000	0.293049	0.000000	0.000000	0.000000	0.476226	0.837520	0.000000	0.000000	0.000000	0.433826	0.540247	0.000000	0.595734	0.000000	0.000000	0.000000	0.000000	0.310109	0.000000	0.000000	0.000000	0.214426	0.739912	0.000000	0.003884
XM_122431.1	0.924708	0.272248	0.000000	0.000000	0.000000	0.000000	0.000000	0.000000	0.000000	0.260606	0.691493	0.309823	1.112618	0.000000	0.079578	0.819477	0.210886	0.324330	0.260780	0.000000	0.367876	0.836930	0.000000	0.000000	1.003101	0.000000	0.291863	0.000000	0.678842	0.000000	0.534484	0.000000	0.000000	0.000000	0.606470	0.573226	0.525440	0.000000	0.809513	0.000000	0.000000	0.412237	0.000000	0.000000	0.000000	0.727625	0.441282	0.000000	0.000000
XM_122432.1	0.000000	0.000000	0.347012	1.319005	0.336827	0.370929	0.211411	0.000000	0.227719	0.000000	0.000000	0.659922	2.285705	1.359994	0.159631	0.362166	1.150804	1.717082	0.145965	0.455562	0.000000	0.000000	0.328799	0.178409	0.033154	0.259710	0.000000	0.127722	0.000000	0.049695	0.000000	0.000000	0.000000	0.000000	0.000000	0.006370	0.000000	0.000000	0.000000	0.195448	2.288002	0.000000	0.000000	1.714573	0.079598	0.000000	0.000000	5.472277	0.000000
XM_122433.1	0.000000	0.136363	0.146093	0.187262	0.000000	0.000000	0.000000	0.000000	0.813391	0.000000	0.401460	0.805869	0.854312	0.049004	0.307122	0.871975	0.638192	0.069676	0.000000	0.891850	0.000000	0.000000	0.000000	0.306385	1.155299	0.000000	0.019720	0.143316	0.183032	0.000000	0.000000	0.000000	0.000000	0.000000	0.254078	0.518903	0.258426	0.000000	0.000000	0.776324	0.000000	0.402244	0.000000	0.279376	0.000000	0.000000	0.000000	0.000000	0.372656
XM_122434.1	0.234765	0.000000	0.246788	0.340912	0.000000	0.403179	0.000000	0.000000	0.317107	0.000000	0.000000	0.000000	0.000000	0.000000	0.000000	0.195942	0.000000	0.118923	0.000000	1.059940	0.308566	0.000000	0.000000	1.030549	0.240304	0.505659	1.657036	1.763650	1.141571	0.000000	0.000000	1.237534	0.000000	0.288163	0.159852	0.348789	0.000000	0.633911	0.440871	0.626144	0.000000	0.000000	0.000000	0.710440	0.000000	0.000000	1.185834	0.000000	0.677040
XM_122435.1	0.000000	0.000000	0.000000	0.625705	0.000000	0.000000	0.000000	0.000000	2.362471	0.000000	2.127799	0.000000	0.000000	0.000000	0.220267	0.563076	0.000000	0.000000	0.332297	0.000000	0.016013	0.000000	0.000000	0.000000	2.494680	0.782413	0.351090	0.458619	0.430599	0.000000	0.000000	0.000000	0.000000	0.000000	0.093204	0.000000	0.858040	0.309486	0.082303	1.492454	3.053719	1.547965	0.000000	0.523895	1.836475	0.000000	1.484407	0.000000	0.000000
XM_122436.1	0.849735	2.419797	0.927894	0.000000	0.000000	2.192379	0.000000	1.244729	0.000000	0.000000	0.800360	0.000000	0.665166	0.000000	0.000000	0.000000	0.000000	0.971116	1.805770	2.099195	0.000000	0.000000	0.000000	0.880156	0.000000	0.000000	2.708326	1.438766	0.892297	0.456265	0.000000	0.000000	0.782868	0.000000	0.000000	0.000000	0.389122	1.344460	0.000000	1.227063	0.000000	1.088471	0.000000	1.631691	0.000000	0.000000	0.349648	0.444402	0.000000
XM_122437.1	0.000000	0.000000	0.000000	0.377086	0.000000	0.000000	0.000000	1.997201	0.000000	0.560263	0.000000	0.000000	0.000000	0.735269	0.000000	0.672460	0.000000	0.724030	0.957101	0.997295	0.561222	0.539526	1.131804	0.149354	0.000000	0.000000	0.483814	0.000000	0.141917	0.000000	0.664342	0.394937	0.072802	0.000000	0.000000	0.861118	0.000000	0.094689	0.000000	0.174956	0.106772	0.000000	0.515635	1.278395	0.000000	0.000000	0.000000	0.488661	0.000000
XM_122438.1	0.132619	0.039102	0.000000	0.000000	0.555198	0.000000	0.000000	0.000000	0.184589	0.771863	0.000000	0.170463	0.443864	0.381876	0.225950	1.071535	0.679478	0.000000	0.016707	0.000000	0.000000	0.018811	1.090203	0.000000	0.513666	0.485902	0.066522	0.000000	0.732374	0.000000	0.000000	0.000000	0.000000	0.000000	0.958115	0.753653	0.000000	0.214002	0.000000	0.149844	0.160444	0.031493	0.000000	0.000000	0.000000	0.356928	0.000000	0.600802	0.000000
XM_122439.1	0.167156	0.414525	0.024541	0.000000	0.000000	0.000000	0.281317	0.000000	0.120205	0.000000	0.152025	0.000000	0.000000	0.000000	0.000000	0.000000	0.000000	0.095668	0.000000	0.000000	0.000000	0.336177	0.000000	0.000000	0.222721	0.210410	0.122452	0.000000	0.256712	0.485773	0.000000	0.000000	0.000000	0.623941	0.251353	0.000000	0.449733	0.000000	0.000000	0.285767	0.000000	0.560030	0.000000	0.000000	0.000000	0.206058	0.316647	0.018912	0.090203
XM_122440.1	0.000000	1.462532	0.464487	0.000000	0.000000	1.175535	0.000000	0.000000	0.000000	0.000000	0.000000	0.083618	0.538232	0.000000	0.000000	0.439665	0.078960	0.000000	0.000000	0.000000	0.544445	0.000000	0.479635	0.067670	0.000000	0.447253	0.357489	3.085393	0.000000	0.473936	0.000000	0.000000	0.000000	0.190655	0.000000	0.502324	0.000000	1.798967	0.383625	0.000000	0.000000	0.166869	0.000000	0.000000	0.000000	0.000000	1.484812	0.497948	0.624318
XM_122441.1	0.484991	0.496128	0.578473	0.415993	0.000000	0.000000	0.000000	0.000000	0.575275	0.012805	0.719163	0.000000	0.000000	0.000000	0.000000	0.000000	0.000000	0.076962	0.000000	1.511341	0.000000	0.000000	0.215502	1.456645	0.783318	0.000000	0.962508	0.727011	0.347296	0.000000	0.000000	0.000000	0.134257	0.000000	0.000000	0.000000	0.000000	1.386251	0.000000	1.573503	0.323630	0.379490	0.000000	0.037775	0.000000	0.000000	0.000000	0.000000	1.163012
XM_122442.1	0.000000	0.121184	0.000000	0.000000	0.000000	0.000000	0.000000	0.006154	0.362784	0.063758	1.059423	0.733618	0.554414	0.000000	0.000000	0.591025	0.292804	0.110428	0.919354	0.000000	0.405446	0.000000	0.182170	0.000000	0.557476	0.000000	0.498270	0.000000	0.954428	0.000000	0.000000	0.000000	0.461947	0.000000	0.933256	0.602916	0.000000	0.400841	0.000000	0.523969	1.022107	0.000000	0.000000	0.000000	0.000000	0.000000	0.736421	0.000000	0.166139
XM_122443.1	0.041139	0.000000	0.000000	0.454111	0.000000	1.320656	1.078851	0.000000	0.364296	0.000000	0.000000	0.000000	0.192678	0.000000	0.161296	0.246378	0.074870	0.201388	0.449782	0.000000	0.000000	0.000000	0.000000	0.000000	0.000000	0.000000	0.000000	1.154866	0.000000	0.440129	0.774253	0.000000	2.408264	0.088640	0.000000	0.468171	0.772257	0.000000	0.000000	0.554529	0.000000	0.039152	0.000000	0.000000	0.000000	0.014757	0.290007	0.059220	0.589645
XM_122444.1	0.006705	0.000000	0.428983	0.000000	0.000000	0.000000	0.000000	0.000000	0.856956	0.156050	0.465216	0.000000	0.000000	0.000000	0.000000	0.000000	0.000000	0.000000	0.000000	0.429283	0.348378	0.000000	0.177880	0.272293	0.533367	0.410710	0.517805	0.000000	0.671508	0.000000	0.263668	0.000000	0.007119	0.000000	0.470309	0.554694	0.000000	0.779360	0.153561	0.000000	1.220396	0.317253	0.297631	0.000000	0.000000	0.000000	0.000000	0.481037	0.000000
XM_122445.1	0.175067	0.094113	0.000000	0.000000	0.000000	0.000000	0.000000	0.261648	0.848435	0.086150	0.464652	1.428659	1.166258	0.000000	0.000000	0.888196	1.181549	0.000000	0.410004	0.253870	0.000000	0.000000	0.000000	0.127141	0.656453	0.000000	0.496924	0.316733	0.203075	0.000000	0.000000	0.000000	0.000000	0.000000	0.000000	0.557233	0.000000	0.000000	0.000000	0.226240	0.502019	0.000000	0.000000	0.700718	0.221744	0.000000	0.413917	0.000000	0.726468
XM_122446.1	0.612848	0.393813	0.692246	0.000000	0.000000	0.000000	0.000000	0.000000	0.000000	0.000000	1.391558	0.000000	0.187461	0.000000	0.000000	0.000000	0.000000	0.000000	0.298614	0.055713	0.696810	0.000000	0.028885	0.329435	0.000000	0.000000	1.427930	0.916949	0.061486	0.000000	0.000000	0.000000	0.000000	0.000000	1.286210	0.985792	0.000000	0.375136	0.213432	1.209657	0.000000	0.587024	0.000000	0.000000	0.530682	0.384300	0.148057	0.000000	0.666397
XM_122447.1	0.000000	0.000000	0.031731	0.289487	0.000000	0.000000	0.029375	0.000000	0.250612	0.954832	0.000000	0.807969	0.933030	0.000000	0.000000	0.000000	0.165091	0.000000	1.160926	1.425768	0.474139	0.000000	0.000000	1.495015	0.000000	0.000000	1.116041	0.147931	0.000000	0.000000	0.000000	0.436538	0.339237	0.000000	0.901031	1.107283	0.000000	0.750995	1.472964	0.937559	0.000000	0.000000	0.000000	0.921962	0.000000	0.055857	0.000000	0.000000	0.739076
XM_122448.1	0.000000	0.118954	0.000000	0.000000	0.000000	0.214399	0.000000	0.000000	0.000000	0.000000	0.193688	0.887283	0.603160	0.326548	0.000000	1.025774	0.880782	0.000000	0.000000	0.445855	0.000000	0.000000	0.000000	0.000000	0.000000	0.000000	0.036187	0.000000	1.458421	0.000000	0.000000	0.094267	0.119759	0.000000	0.711947	0.835443	0.594212	0.717246	0.224486	0.000000	0.367555	0.400061	0.000000	0.000000	0.398624	0.000000	0.000000	0.112254	0.000000
XM_122449.1	0.000000	0.095083	0.000000	0.031285	0.000000	0.000000	0.000000	0.459378	1.144438	0.000000	0.469808	0.000000	0.000000	0.000000	0.000000	0.213493	0.146095	0.000000	0.000000	0.836632	0.497132	0.000000	0.000000	0.219682	1.166017	0.313872	0.825810	0.000000	0.630151	0.000000	0.000000	0.000000	0.000000	0.000000	0.779838	0.541826	0.402423	0.000000	0.359562	0.000000	2.197978	0.120134	0.000000	0.305780	0.000000	0.000000	0.141266	0.000000	0.000000
XM_122450.1	0.000000	0.000000	0.429363	0.458340	0.000000	0.000000	0.000000	0.000000	0.558201	0.000000	0.501667	1.330563	0.841160	0.686567	0.270441	0.787380	1.420917	0.000000	0.000000	0.882940	0.000000	0.000000	0.882938	0.613716	0.523213	0.000000	0.000000	0.219580	0.104794	0.000000	0.000000	0.000000	0.000000	0.000000	0.323931	1.047754	0.000000	0.466041	0.077182	0.783121	0.544932	0.467945	0.000000	0.000000	0.000000	0.000000	0.000000	0.000000	0.107073
XM_122451.1	0.000000	0.338045	2.124986	0.000000	0.000000	0.000000	0.000000	0.000000	3.842368	0.000000	0.075471	1.646975	0.721732	0.000000	0.000000	0.837904	1.174770	0.517915	0.134469	0.000000	0.000000	0.000000	0.000000	0.000000	3.436662	1.358962	2.572434	0.245852	0.263514	0.000000	0.000000	0.000000	0.000000	0.000000	0.718109	0.000000	5.041995	3.019637	0.184016	0.134140	2.492325	1.183458	0.000000	0.000000	3.734909	0.000000	0.000000	0.000000	0.000000
XM_122452.1	0.000000	0.120998	0.000000	0.000000	0.460519	0.470388	0.000000	0.158974	0.229250	0.774449	0.000000	1.141388	0.564532	0.391349	0.000000	0.183205	1.288784	0.000000	0.528935	0.142487	0.000000	0.000000	1.166752	0.000000	0.000000	0.000000	0.000000	0.000000	0.012963	0.000000	0.000000	0.083593	0.000000	0.000000	0.000000	0.637882	0.000000	0.036871	1.481957	0.980770	0.035088	0.000000	0.235354	0.000000	0.000000	0.000000	0.000000	0.000000	0.000000
XM_122453.1	0.000000	0.000906	0.000000	0.270806	0.000000	0.000000	0.000000	0.000000	0.204279	0.000000	0.558177	1.244879	1.458909	0.966201	1.051740	1.846720	2.152987	0.000000	0.000000	0.721778	0.000000	0.000000	0.054109	0.000000	1.099130	0.000000	0.000000	0.202895	0.821021	0.000000	0.000000	0.000000	0.266295	0.000000	0.977302	1.364068	0.139294	0.000000	0.000000	0.000000	0.399773	0.430400	0.000000	0.061148	0.000000	0.000000	0.000000	0.912456	0.809982
XM_122454.1	0.923457	1.107032	0.497275	0.000000	0.000000	1.103176	0.000000	0.000000	2.299881	0.000000	0.251675	0.000000	0.000000	0.000000	0.000000	0.000000	0.000000	0.000000	0.000000	0.183739	1.755057	0.086866	3.162146	0.267302	2.110240	2.161979	0.000000	0.157653	0.000000	0.000000	0.080181	0.000000	0.000000	0.000000	0.000000	0.024433	0.000000	0.439350	0.000000	0.088246	2.294086	1.434104	0.293393	0.000000	0.770061	0.000000	0.000000	0.000000	0.103016
XM_122455.1	0.852918	0.593278	0.000000	0.000000	0.000000	0.000000	0.000000	0.000000	0.332292	0.000000	0.819225	0.663326	0.000000	0.000000	0.000000	0.067503	0.140446	0.164281	0.000000	0.009552	0.186959	0.000000	0.000000	0.000000	0.217393	0.446285	0.807305	0.181020	0.263416	0.000000	0.000000	0.000000	0.345568	0.000000	0.000000	0.000000	0.211233	0.000000	0.000000	0.360319	0.536879	0.458281	0.000000	0.537106	0.367885	0.000000	0.337757	0.000000	0.000000
XM_122456.1	0.239917	0.091671	0.000000	0.000000	0.000000	0.000000	0.000000	0.000000	0.629670	0.000000	1.159869	0.000000	0.000000	0.000000	0.000000	0.448472	0.270150	0.109571	0.000000	0.000000	0.000000	0.000000	0.000000	0.068290	0.664972	0.676510	0.975547	0.374045	0.922964	0.000000	0.000000	0.000000	0.000000	0.000000	0.859619	0.138451	0.438176	0.000000	0.000000	0.104717	2.027583	0.785828	0.000000	0.276907	0.333142	0.000000	0.000000	0.000000	0.043545
XM_122457.1	0.258883	0.000000	0.000000	0.000000	0.000000	0.000000	0.000000	0.301588	0.000000	0.000000	0.000000	0.072565	0.053166	0.000000	0.000000	0.348235	0.768820	0.417858	0.344036	0.157487	0.612553	0.096410	0.000000	0.194202	0.000000	0.938243	0.605225	0.621241	0.000000	0.000000	0.000000	0.000000	0.891453	0.000000	0.610684	0.305115	0.091881	0.000000	0.626273	0.000000	0.000000	0.000000	0.228596	0.000000	0.000000	0.000000	0.129999	0.000000	0.253450
XM_122458.1	0.000000	0.000000	0.000000	0.031008	0.552315	0.000000	1.441243	1.139485	0.000000	0.147983	0.000000	0.280906	0.050841	1.521028	1.502536	0.242934	0.056042	0.000000	0.000000	0.170297	0.000000	0.737158	0.165989	0.000000	0.000000	0.000000	0.000000	0.000000	0.000000	1.288453	0.884512	0.530855	0.000000	0.372467	0.000000	0.000000	0.000000	0.000000	0.032925	0.000000	1.132798	0.118000	0.373479	0.000000	0.322595	0.282331	0.000000	0.253539	0.000000
XM_122459.1	0.505860	0.764038	0.000000	0.000000	0.000000	0.000000	0.000000	0.139898	0.398513	0.000000	0.903396	0.131189	0.000000	0.000000	0.000000	0.000000	0.000000	0.000000	0.998593	0.092226	0.741366	0.000000	0.200569	0.000000	0.000000	0.000000	0.860835	0.000000	1.087865	0.000000	0.000000	0.000000	0.358717	0.000000	0.037752	0.232410	0.659777	0.634071	0.847202	1.969149	1.259586	0.524551	0.000000	0.000000	1.073486	0.000000	0.000000	0.000000	0.000000
XM_122460.1	0.000000	2.310887	0.000000	0.059658	0.469559	1.779572	0.000000	1.491608	0.000000	2.325105	1.042231	0.000000	0.000000	0.000000	0.000000	0.000000	0.000000	0.000000	0.819884	1.106505	0.615584	0.976098	0.000000	0.293291	0.000000	0.000000	0.986146	0.000000	0.268419	0.000000	0.916557	0.246560	0.340892	0.000000	0.000000	0.000000	0.316557	0.000000	0.631832	0.000000	0.000000	1.104871	0.000000	0.000000	0.000000	0.974434	2.412068	0.000000	0.000000
XM_122461.1	0.000000	0.033799	0.000000	0.000000	1.064462	0.000000	0.000000	0.389241	1.120001	1.241769	0.010434	0.363645	0.565005	0.000000	0.000000	0.159837	0.258048	0.000000	0.535336	0.000000	0.000000	0.941072	0.000000	0.000000	1.031511	0.000000	0.639811	0.011143	0.000000	0.000000	0.000000	0.118506	0.000000	0.000000	0.696137	0.502993	0.185381	0.000000	1.125866	0.000000	1.384777	0.035678	0.912806	0.000000	0.223681	1.150902	0.000000	0.000000	0.000000
XM_122462.1	0.000000	0.000000	0.000000	0.737876	0.000000	0.000000	0.000000	0.000000	0.316687	0.000000	0.604677	0.344912	0.602846	0.000000	0.700526	0.815715	0.772025	0.187433	0.000000	1.258235	0.000000	0.000000	0.000000	0.288940	0.844812	0.000000	0.000000	0.219959	0.623433	0.000000	0.000000	0.000000	0.000000	0.384933	0.350991	0.754874	0.335828	0.000000	0.134124	0.258231	0.819517	0.456398	0.000000	0.249219	0.000000	0.000000	0.000000	0.229589	0.542728
XM_122463.1	0.373887	0.160004	0.000000	0.028606	0.115981	0.000000	0.000000	0.000000	0.002594	0.373926	0.174055	1.386812	1.018394	0.062994	0.000000	0.804095	1.080991	0.000000	0.000000	0.388424	0.390075	0.000000	0.000000	0.055308	0.000000	0.000000	0.234591	0.000000	0.000000	0.000000	0.000000	0.000000	0.289182	0.000000	0.081739	0.000000	0.242048	0.000000	0.000000	0.150704	0.000000	0.167809	0.000000	0.000000	0.000000	0.000000	0.190159	0.013426	0.182383
XM_122464.1	0.075747	0.073133	0.000000	0.000000	0.000000	0.000000	0.000000	0.177157	0.346701	0.704663	0.331348	0.713836	0.334227	0.000000	0.000000	0.000000	0.064044	0.000000	0.452583	0.000000	0.971643	0.405501	0.000000	0.000000	0.067287	0.000000	1.071645	0.000000	0.679568	0.000000	0.422774	0.000000	0.000000	0.000000	0.000000	0.000000	0.170023	0.352260	0.189223	0.413764	0.833151	0.000000	0.000000	0.000000	0.230955	0.269785	0.000000	0.000000	0.000000
XM_122465.1	0.000000	0.000000	0.464710	0.237846	1.230875	1.571447	0.000000	0.000000	0.000000	0.000000	3.260337	0.292939	0.088888	0.087062	0.162102	0.419906	0.410143	2.357319	0.000000	0.000000	0.291517	0.000000	0.000000	0.894185	0.000000	0.605310	0.238705	0.376466	0.000000	0.000000	0.000000	0.000000	0.791106	0.000000	0.993934	0.225917	0.000000	0.369670	0.169669	0.310279	0.932956	0.000000	0.000000	1.285089	0.000000	0.000000	0.000000	4.549655	0.000000
XM_122466.1	0.000000	0.000000	0.000000	0.723614	0.710700	0.000000	0.000000	0.227321	0.000000	0.444079	2.763222	0.000000	0.000000	0.000000	0.000000	0.000000	1.664124	0.000000	0.000000	0.060795	0.553790	1.014669	0.000000	0.348077	0.319469	0.865764	0.441745	0.000000	0.000000	0.000000	0.548851	0.920534	0.000000	0.000000	1.133074	2.379073	0.000000	0.013902	0.545185	1.258937	0.379153	1.258461	0.000000	0.000000	0.000000	0.000000	1.233061	2.928790	0.000000
XM_122467.1	0.000000	0.000000	1.636235	0.000000	0.568397	0.000000	0.000000	1.774289	1.274233	0.784415	0.000000	1.269054	0.560347	0.316663	0.000000	0.000000	0.142684	1.136541	0.772802	0.767284	0.267268	0.000000	0.000000	1.010415	0.000000	1.177902	0.942597	0.145906	0.000000	0.000000	0.346479	0.000000	0.284393	0.000000	0.000000	0.000000	0.000000	0.912216	0.534734	0.542378	0.000000	0.000000	0.000000	0.161248	0.000000	0.000000	0.000000	4.776706	0.434029
XM_122468.1	0.256357	0.000000	0.000000	0.000000	0.000000	0.000000	0.000000	0.399965	0.062074	0.466123	0.302604	0.873849	0.644433	0.000000	0.000000	1.141684	0.673992	0.000000	0.298143	0.170353	0.149138	0.000000	0.248254	0.233514	0.000000	0.000000	0.361952	0.000000	0.401072	0.000000	0.246330	0.000000	0.331218	0.000000	0.695559	0.634629	0.000000	0.041311	0.000000	0.000000	0.930417	0.000000	0.000000	0.578673	0.000000	0.000000	0.467862	0.000000	0.497000
XM_122469.1	0.000000	0.000000	0.207976	0.000000	2.675010	0.000000	0.000000	2.948353	0.000000	2.641595	0.000000	1.380124	0.947230	0.460832	0.520892	0.622126	0.463596	0.379274	1.505405	2.068318	0.377024	1.784139	0.000000	1.449483	0.000000	0.000000	0.296312	0.000000	0.000000	0.000000	2.421010	1.592124	0.000000	0.000000	0.000000	0.368733	0.000000	0.000000	0.000000	0.000000	1.346817	0.000000	2.160200	0.000000	0.280354	1.611964	0.120192	0.000000	0.000000
XM_122470.1	0.098249	0.618468	0.000000	1.110506	0.000000	0.000000	0.000000	0.000000	0.248706	0.000000	0.074754	1.634604	1.177780	0.592509	0.262010	1.218668	1.540956	0.000000	0.000000	0.465241	0.000000	0.000000	0.000000	0.804477	0.505832	0.000000	0.000000	0.000000	0.874950	0.000000	0.000000	0.000000	0.009216	0.000000	1.734926	0.838431	0.158006	0.000000	0.000000	0.123336	0.488828	0.000000	0.000000	0.665822	0.135573	0.000000	0.000000	0.000000	0.292765
XM_122471.1	0.359460	0.000000	0.000000	0.000000	0.000000	0.000000	0.000000	0.276528	0.099111	0.518884	0.268225	0.667077	0.581998	0.000000	0.000000	0.000000	0.000000	0.000000	0.197222	0.557176	0.504343	0.563594	0.000000	0.394916	0.276812	0.000000	0.464161	0.592726	0.000000	0.000000	0.446483	0.000000	0.000000	0.000000	0.174134	0.000000	0.331164	0.000000	0.317215	0.000000	0.000000	0.010101	0.000000	0.739150	0.000000	0.446758	0.057512	0.000000	0.000000
XM_122472.1	0.000000	0.000000	0.000000	0.683701	1.107344	0.000000	0.000000	0.721818	0.086102	1.497624	0.000000	1.565756	0.849470	1.755961	0.185890	0.233763	1.054749	0.000000	0.092756	0.181780	0.000000	0.433843	0.452011	0.418807	0.000000	0.000000	0.000000	0.000000	0.291954	0.000000	0.330357	0.322367	0.252799	0.000000	0.760440	1.120050	0.000000	0.000000	0.000000	0.000000	0.000000	0.000000	0.174410	0.000000	0.000000	0.759863	0.000000	1.196022	0.690318
XM_122473.1	0.341940	0.045186	0.000000	1.076287	0.000000	0.000000	0.000000	0.493811	0.019181	0.000000	0.000000	1.008027	0.698152	0.000000	0.000000	0.705402	1.192315	0.620722	0.063429	0.662511	0.116393	0.000000	0.000000	0.500787	0.000000	0.530851	0.573373	0.254991	0.000000	0.000000	0.000000	0.000000	0.331666	0.000000	0.088981	0.000000	0.280365	0.745160	0.058871	0.248816	0.564196	0.000000	0.000000	0.574755	0.000000	0.000000	0.000000	0.000000	0.645893
XM_122474.1	4.116912	0.617508	0.000000	0.000000	0.215843	0.167293	0.000000	0.000000	0.803499	0.112642	0.000000	3.970339	4.587732	1.466946	5.106687	4.875732	3.848189	0.679280	0.000000	0.976359	0.000000	1.947984	0.000000	0.000000	0.000000	0.000000	0.000000	0.000000	0.000000	0.000000	2.257203	0.000000	0.000000	0.000000	4.158384	3.851668	0.000000	0.000000	0.507993	0.000000	0.000000	0.000000	0.968660	0.000000	0.338652	1.419485	0.672970	0.000000	0.000000
XM_122475.1	0.000000	0.101424	0.117344	0.000000	0.000000	0.000000	0.000000	0.000000	0.401152	0.166787	0.012917	0.470664	0.856920	0.000000	0.000000	0.438402	0.404748	0.000000	0.000000	0.628376	0.667041	0.000000	0.000000	0.289141	0.213056	0.257782	0.895190	0.000000	0.933487	0.000000	0.000000	0.000000	0.000000	0.000000	1.492202	0.805113	0.383140	0.452160	0.003551	0.000000	0.245696	0.000000	0.000000	0.000000	0.350134	0.000000	0.000000	0.000000	0.000000
XM_122476.1	0.279153	0.000000	0.000000	0.000000	0.000000	0.000000	0.000000	0.000000	0.507874	0.000000	0.085402	0.704306	0.391671	0.000000	0.000000	0.862182	0.679661	0.360853	0.000000	0.156520	0.070414	0.000000	0.000000	0.360988	0.134605	0.569394	0.000000	0.123912	0.586508	0.000000	0.000000	0.065895	0.054690	0.000000	0.953811	0.956575	0.000000	0.000000	0.180336	0.000000	0.313987	0.000000	0.000000	0.338743	0.000000	0.000000	0.197356	0.000000	0.547468
XM_122477.1	1.153502	0.000000	0.000000	0.542627	0.000000	0.000000	0.000000	0.734275	0.000000	0.048330	0.898139	0.008875	0.000000	0.000000	0.000000	0.343478	0.000000	0.184875	0.000000	0.018329	0.000000	0.000000	0.000000	0.000000	0.000000	4.592421	0.000000	0.000000	0.440687	0.045842	0.303693	0.000000	0.000000	0.000000	0.758079	0.000000	0.803733	0.000000	0.000000	2.280048	0.567797	0.543095	0.063948	0.000000	1.048419	0.073020	0.000000	0.000000	0.704773
XM_122478.1	1.070972	1.306261	0.048248	0.000000	0.000000	1.857778	0.000000	0.000000	0.534486	0.878832	1.081961	0.000000	0.000000	0.000000	0.000000	0.000000	0.000000	1.804511	1.138604	0.000000	0.000000	0.940141	0.000000	0.060110	0.000000	3.729928	0.547977	0.526984	1.503234	0.000000	0.948834	1.006262	0.000000	0.000000	1.185666	0.899570	1.490349	0.000000	0.000000	2.770860	0.000000	1.099024	0.000000	0.000000	0.000000	0.786087	0.000000	0.000000	0.000000
XM_122479.1	0.025867	0.000000	1.561459	0.000000	0.061097	0.000000	0.956513	0.087540	0.000000	0.000000	0.000000	0.000000	0.000000	0.623229	0.739246	0.175775	0.000000	0.992149	0.000000	0.000000	0.000000	0.000000	0.000000	0.000000	0.515935	0.000000	0.000000	0.582121	0.000000	0.676721	0.000000	0.000000	3.349932	0.691160	0.582708	0.086710	0.039146	0.000000	0.000000	0.000000	0.325187	0.138200	0.000000	0.000000	0.000000	0.000846	0.281404	4.032463	1.050123
XM_122480.1	0.003859	0.000000	0.000000	0.000000	1.907362	0.000000	0.000000	2.409182	0.321528	2.875206	0.078412	1.429880	2.218391	0.000000	0.400893	1.574730	0.342684	0.121017	1.741401	0.000000	0.119754	2.097562	0.000000	0.000000	0.093620	0.000000	0.000000	0.000000	0.000000	0.000000	2.135751	2.199990	0.278896	0.000000	0.000000	0.000000	0.000000	0.000000	0.000000	0.000000	0.000000	0.068583	2.279155	0.000000	0.000000	2.027688	0.104188	0.000000	0.000000
XM_122481.1	0.000000	1.375867	0.000000	0.349124	0.000000	0.000000	0.000000	0.000000	1.629916	0.000000	1.575446	0.000000	0.000000	0.000000	0.000000	0.000000	0.000000	2.054798	0.000000	1.799772	0.633060	0.000000	0.000000	0.476798	3.098936	0.000000	1.767721	0.656634	0.000000	0.000000	0.000000	0.000000	0.284335	0.073674	1.086205	1.637286	0.875593	0.000000	0.712244	1.100141	3.773233	1.337749	0.000000	0.000000	0.515844	0.000000	0.000000	0.000000	0.954819
XM_122482.1	0.906382	0.000000	0.531922	1.610227	0.000000	0.000000	0.564572	0.000000	0.635367	0.000000	0.636169	1.479567	0.485664	1.396722	0.911356	1.755490	1.890992	0.596699	0.000000	0.000000	0.000000	0.000000	2.586403	0.625243	0.922135	0.000000	0.000000	0.000000	0.621325	0.238526	0.000000	0.000000	0.000000	0.000000	1.052790	1.572601	0.000000	0.000000	0.468317	0.000000	0.365899	0.000000	0.000000	0.873216	0.283087	0.000000	0.810648	0.748758	0.000000
XM_122483.1	0.000000	0.020332	0.344499	0.000000	3.014703	0.202189	0.321812	0.000000	0.000000	0.000000	0.001970	0.257765	0.000000	0.000000	0.000000	0.000000	0.000000	0.450555	0.000000	0.000000	0.037138	0.431262	0.126190	0.000000	0.000000	0.033026	0.981240	0.204711	0.775553	0.000017	1.673623	1.676692	0.282315	0.000000	0.000000	0.903728	0.000000	0.041580	0.000000	0.000000	0.000000	0.000000	0.205188	0.000000	0.911331	0.000000	0.000000	0.407722	0.000000
XM_122484.1	0.000000	0.114511	0.305744	0.000000	0.555633	0.000000	0.000000	1.408027	0.000000	1.241821	0.000000	0.680271	0.721948	0.000000	0.150282	0.986051	0.406038	0.284130	1.195698	0.975745	0.000000	1.277486	0.000000	1.060066	0.216818	0.000000	0.000000	0.708025	0.000000	0.013810	0.869778	0.840620	0.000000	0.000000	0.000000	1.455377	0.000000	0.000000	0.000000	0.000000	0.000000	0.000000	0.000000	0.000000	0.000000	0.937631	0.161607	0.000000	0.449398
XM_122485.1	1.576979	0.553214	0.000000	0.000525	0.000000	0.190744	0.000000	0.000000	4.202538	0.000000	0.000000	0.051896	0.577782	0.000000	0.000000	0.000000	0.000000	0.000000	0.000000	0.081171	1.085716	0.000000	4.431014	0.031034	3.799246	4.886635	3.149183	0.276380	0.000000	0.000000	0.000000	0.100744	3.768336	0.000000	0.996264	0.321897	0.000000	0.000000	0.358656	0.305007	4.539481	0.000000	0.000000	0.000000	4.384134	0.000000	0.000000	0.448236	0.000000
XM_122486.1	0.000000	0.000000	0.656428	0.000000	0.000000	0.157437	0.568584	0.000000	1.134218	0.279931	2.366855	0.000000	0.000000	0.000000	0.151353	0.000000	0.000000	0.000000	0.784031	0.000000	0.263880	0.000000	1.995299	0.000000	1.186908	0.000000	0.000000	0.260531	0.596072	1.055264	0.074554	0.798766	5.838162	0.652267	2.069271	4.021191	0.000000	0.000000	0.716530	2.252068	0.000000	1.944152	0.000000	0.000000	0.000000	0.000000	3.958899	0.000000	0.500530
XM_122487.1	0.105301	0.000000	0.000000	0.000000	0.297127	0.000000	0.000000	0.000000	0.279548	0.000000	0.489773	1.445578	1.032801	0.000000	0.000000	0.877632	1.190914	0.241681	0.000000	0.000000	0.529827	0.000000	0.000000	0.000000	0.000000	0.064751	0.893363	0.723203	0.694203	0.000000	0.000000	0.000000	0.000000	0.000000	0.662995	0.611137	0.249560	0.000000	0.345394	0.000000	0.614186	0.307192	0.000000	1.300681	0.156561	0.000000	0.360466	1.202860	0.564908
XM_122488.1	0.060056	0.348902	0.166907	0.000000	0.945212	0.000000	0.000000	0.171492	0.093479	0.826495	0.000000	0.112875	0.000000	0.000000	0.000000	0.000000	0.060819	0.000000	0.318338	0.000000	0.000000	1.309586	1.503944	0.000000	0.393701	0.821050	0.051175	0.279841	0.545633	0.000000	0.426532	0.487408	0.000000	0.128883	0.000000	0.000000	0.000000	0.000000	0.000000	0.000000	0.461508	0.155136	0.865045	0.000000	0.000000	0.809575	0.000000	0.000000	0.000000
XM_122489.1	0.000000	0.000000	1.544447	0.777135	1.378249	0.726704	0.000000	1.651220	0.000000	1.919744	0.000000	0.804823	1.181190	0.000000	0.000000	0.704463	0.000000	0.000000	0.961413	0.349993	0.227612	1.918429	0.631997	0.000000	0.000000	0.067269	0.183066	0.000000	0.000000	0.000000	2.652643	2.716920	0.000000	0.000000	0.191152	0.000000	0.000000	0.150903	0.169738	0.000000	0.000000	0.000000	0.904547	0.263399	0.651313	2.031485	0.000000	0.389245	0.000000
XM_122490.1	0.881309	1.699390	0.000000	0.000000	0.000000	0.266874	0.000000	0.000000	0.847231	0.000000	1.391950	0.000000	0.000000	0.000000	0.000000	0.379118	0.128042	0.176429	0.009780	0.000000	0.000000	0.000000	0.000000	0.000000	1.136308	0.151443	0.211547	0.000000	0.000000	0.000000	0.000000	0.000000	0.014384	0.000000	1.070833	1.306214	0.313405	0.000000	0.319402	0.789499	2.175112	1.236796	0.000000	0.000000	0.072378	0.000000	0.627749	0.000000	0.000000
XM_122491.1	0.530020	0.738665	0.000000	0.000000	0.109134	0.000000	0.000000	0.000000	0.565652	0.404081	0.000000	0.000000	0.000000	0.000000	0.000000	1.297805	1.013563	0.591176	0.423626	0.000000	0.410078	0.081471	0.581622	0.000000	1.407834	1.191888	0.000000	0.000000	1.225932	0.000000	0.000000	0.000000	0.000000	0.000000	0.669672	0.621957	0.317801	0.512849	0.577721	0.000000	0.940717	0.000000	0.000000	0.000000	0.145221	0.124895	0.000000	1.483405	0.000000
XM_122492.1	1.552051	1.200967	0.000000	0.000000	0.000000	0.130117	0.000000	0.000000	4.543081	0.000000	0.000000	0.000000	0.000000	0.000000	0.975862	0.762352	0.000000	2.851099	0.241811	0.000000	0.000000	0.000000	1.409312	0.000000	4.526525	3.252073	0.264389	0.498972	0.000000	0.000000	0.000000	0.000000	0.317090	0.350292	0.180319	0.383750	1.115974	0.373457	0.000000	0.398557	4.959017	0.000000	0.000000	0.851602	3.305288	0.000000	0.000000	0.000000	0.080708
XM_122493.1	0.000000	0.830206	0.000000	0.000000	0.000000	0.059456	0.000000	0.000000	1.247208	0.094277	0.254886	0.000000	0.000000	0.000000	0.000000	0.076741	0.000000	0.000000	0.077708	0.883328	0.200555	0.000000	0.000000	0.817780	1.334134	0.000000	0.901193	0.019598	1.400022	0.000000	0.000000	0.000000	0.066909	0.000000	1.707805	1.024090	0.000000	0.000000	0.000000	1.053640	0.863119	0.421114	0.000000	0.000000	0.477885	0.000000	0.125250	0.000000	0.000000
XM_122494.1	0.000000	0.000000	0.722352	0.540001	0.000000	0.000000	0.000000	0.000000	0.794535	0.000000	0.596934	0.924262	1.179029	0.278042	0.312213	0.521068	0.933629	0.000000	0.000000	1.023879	0.000000	0.000000	0.036231	0.786453	0.861082	0.000000	0.000000	0.579085	0.000000	0.000000	0.000000	0.000000	0.000000	0.000000	0.000000	0.347838	0.112393	0.869735	0.150149	0.787450	0.226477	0.351143	0.000000	0.429049	0.021884	0.000000	0.006307	0.000000	0.002102
XM_122495.1	0.000000	0.000000	0.452525	0.000000	0.000000	0.000000	0.000000	0.000000	0.905218	0.238223	0.217351	1.694712	1.223776	0.537680	0.589538	1.086115	0.948316	0.032266	0.282761	0.060905	0.000000	0.000000	0.470465	1.142625	0.172002	0.000000	0.000000	0.408225	0.469771	0.000000	0.000000	0.000000	0.375330	0.000000	0.000000	0.572790	0.000000	0.504602	0.000000	0.820619	0.586525	0.000000	0.000000	0.000000	0.640548	0.000000	0.000000	0.000000	0.000000
XM_122496.1	0.000000	0.000000	1.070055	0.000000	0.081841	0.000000	0.000000	0.000000	0.000000	0.000000	1.209582	0.000000	0.000000	0.000000	0.000000	0.057270	0.291580	1.606892	0.123561	0.774074	0.000000	0.000000	0.376606	1.115072	0.000000	0.256413	0.278070	0.519733	0.000000	0.188158	0.000000	0.549833	0.000000	0.810846	0.000000	0.000000	0.713362	2.550026	0.000000	0.906109	0.000000	1.458951	0.215458	0.953554	0.146450	0.000000	0.376737	0.000000	1.804096
XM_122497.1	0.000000	2.880175	0.000000	0.000000	0.000000	2.878184	1.551219	0.000000	0.000000	0.554490	2.123104	0.000000	1.387625	0.000000	0.882517	1.314718	0.328862	0.905709	1.582977	1.188532	4.438507	0.000000	0.000000	0.000000	0.000000	0.000000	0.763727	1.035957	0.281114	2.612286	0.000000	0.000000	0.000000	0.000000	0.000000	0.000000	0.000000	0.000000	3.498298	3.041133	0.000000	2.762778	0.000000	0.000000	0.000000	0.829613	0.000000	0.000000	0.000000
XM_122498.1	0.844274	0.000000	0.000000	0.000000	0.000000	0.000000	0.180687	0.000000	0.376931	0.000000	0.309682	0.515544	0.092248	0.000000	0.000000	0.077121	0.138293	0.000000	0.974106	0.476569	0.079273	0.000000	0.901266	0.527336	0.629142	0.000000	1.521801	0.416385	0.251977	0.172114	0.000000	0.000000	0.000000	0.000000	1.254764	0.377746	0.000000	0.000000	0.000000	0.000000	0.000000	0.550344	0.119115	0.585193	0.000000	0.000000	0.520150	0.000000	0.000000
XM_122499.1	0.065272	0.000000	0.000000	0.944349	0.000000	0.000000	0.000000	0.000000	0.737924	0.000000	0.998002	1.170152	1.152908	0.009181	0.408902	1.274182	1.058431	0.000000	0.000000	0.605601	0.000000	0.000000	0.246782	0.360711	0.875299	0.000000	0.000000	0.113295	0.915018	0.000000	0.000000	0.000000	0.447398	0.000000	0.428322	0.976524	0.000000	0.000000	0.363305	0.636093	0.457024	0.615879	0.000000	0.594394	0.463830	0.000000	0.000000	0.000000	0.800267
XM_122500.1	1.045517	2.324760	0.207317	0.884342	3.325675	0.000000	0.000000	2.604344	0.478011	3.789929	0.000000	0.000000	0.214980	0.000000	0.000000	0.185138	0.534343	0.251881	2.681349	0.000000	4.327668	3.515531	0.013685	0.000000	0.378447	1.068124	0.989826	0.000000	0.000000	0.000000	3.147621	3.797551	0.729647	0.000000	0.000000	0.000000	0.000000	0.000000	0.790302	0.000000	0.000000	0.000000	2.854811	0.000000	0.554787	3.413959	0.000000	0.000000	0.000000
XM_122501.1	0.000000	0.396918	0.000000	0.000000	0.000000	0.000000	0.000000	0.000000	0.576383	0.000000	0.666888	0.816526	0.795783	0.651142	0.670737	0.893740	0.463551	0.123065	0.000000	0.320131	0.432330	0.000000	0.000000	0.000000	1.243409	0.235170	0.504062	0.000000	0.263212	0.000000	0.000000	0.000000	0.000000	0.048631	0.261548	0.290861	0.357078	0.000000	0.585914	0.505086	0.000000	0.634572	0.000000	0.524383	0.031777	0.000000	0.000000	0.000000	0.000000
XM_122502.1	0.141156	0.275651	0.000000	0.000000	0.000000	0.000000	0.000000	0.395951	0.719812	0.613571	0.000000	0.105176	0.000000	0.000000	0.000000	0.497430	0.228237	0.000000	0.086937	0.130287	0.000000	0.020002	0.000000	0.033370	0.204282	0.073121	0.000000	0.000000	0.307852	0.000000	0.065932	0.000000	0.000000	0.000000	0.141722	0.327442	0.005338	0.860219	0.000000	0.000000	0.000000	0.000000	0.000000	0.000000	0.636210	0.212843	0.000000	0.000000	0.000000
XM_122503.1	0.574914	0.020088	0.151978	0.000000	0.541612	0.000000	0.000000	1.230971	0.000000	1.493301	0.000000	0.000000	0.231610	0.000000	0.000000	0.000000	0.000000	0.000000	0.661099	1.085483	0.425290	1.335271	0.000000	0.331735	0.000000	0.000000	0.000000	0.000000	0.000000	0.210650	1.565191	0.000000	1.643508	0.000000	0.154106	1.562763	0.000000	0.000000	2.833059	0.338865	0.000000	0.000000	1.217309	0.000000	0.000000	1.212339	1.010776	0.000000	0.000000
XM_122504.1	0.000000	0.071364	0.103093	0.741990	0.046742	0.000000	0.000000	0.219186	0.390909	0.145199	0.215361	0.222108	0.000000	0.000000	0.000000	0.103217	0.421253	0.000000	0.306429	0.401757	0.000000	0.000000	0.193777	0.432592	0.177404	0.000000	0.006014	0.259742	0.000000	0.000000	0.000000	0.000000	0.000000	0.000000	0.259827	0.013196	0.000000	0.112605	0.258231	0.086304	0.201047	0.000000	0.000000	0.000000	0.000000	0.000000	0.000000	1.453114	0.067683
XM_122505.1	0.260719	0.198694	0.107370	0.000000	0.000000	0.120613	0.000000	0.000000	0.593150	0.000000	0.067254	0.648442	0.867581	0.000000	0.000000	0.606742	0.573580	0.000000	0.000000	0.106558	0.377421	0.000000	0.106360	0.000000	0.128933	0.186422	0.502838	0.000000	0.000000	0.000000	0.000000	0.000000	0.398591	0.000000	0.000000	0.041257	0.000000	0.000000	0.200701	0.000000	0.428279	0.000000	0.000000	0.243273	0.102892	0.000000	0.203906	0.000000	0.027982
XM_122507.1	0.135836	0.460827	0.000000	0.000000	0.000000	0.203247	0.000000	0.000000	0.681901	0.000000	0.308993	0.555377	0.724702	0.000000	0.000000	0.806080	0.502909	0.000000	0.000000	0.000000	0.292270	0.014387	0.000000	0.000000	0.825997	0.000000	0.205571	0.000000	1.254725	0.000000	0.000000	0.000000	0.000000	0.000000	0.960715	0.137628	0.000000	0.000000	0.488456	0.080833	0.620108	0.152102	0.000000	0.000000	0.704246	0.154809	0.000000	0.000000	0.000000
XM_122508.1	0.000000	0.000000	0.000000	1.008246	0.000000	0.198934	0.000000	0.000000	0.916983	0.000000	0.000000	1.330525	1.440788	0.797138	1.165031	1.979179	1.552937	0.690220	0.577772	0.816316	0.000000	0.000000	0.698715	0.960451	0.000000	0.000000	0.174210	0.000000	0.380473	0.000000	0.000000	0.000000	0.115392	0.000000	0.778276	1.237026	0.137232	0.569250	0.000000	0.681398	0.000000	0.000000	0.000000	0.000000	0.642454	0.000000	0.000000	0.945635	1.365683
XM_122509.1	0.262551	0.202056	0.000000	0.000000	0.147117	0.052428	0.000000	0.000000	1.556054	0.364800	0.000000	0.713720	0.743224	0.000000	0.000000	0.823750	0.786424	0.000000	0.000000	0.000000	0.770501	0.157369	0.674513	0.000000	1.042055	0.000000	0.000000	0.000000	0.158922	0.000000	0.000000	0.000000	0.000000	0.000000	0.157033	0.212852	0.000000	0.000000	1.384131	0.365750	0.222143	0.000000	0.000000	0.000000	0.000000	0.136800	0.000000	1.100273	0.000000
XM_122510.1	0.613436	1.012731	0.000000	0.000000	0.000000	1.133427	0.000000	0.000000	0.481395	0.000000	0.000000	0.327506	0.542959	0.000000	0.000000	0.000000	0.000000	1.075599	0.899029	0.994012	0.317340	0.000000	0.000000	0.000000	0.000000	0.000000	0.503064	0.152432	0.353535	0.000000	0.000000	0.000000	0.705605	0.094885	2.034095	1.096614	0.539208	0.000000	0.592501	1.072217	0.000000	0.201395	0.000000	0.000000	0.000000	0.000000	0.111026	0.000000	0.000000
XM_122511.1	0.028812	0.530973	0.668827	0.258632	0.542619	0.337359	0.386550	0.649968	0.000000	1.003703	0.000000	0.000000	0.000000	0.000000	0.000000	0.000000	0.000000	0.000000	0.963534	1.200655	0.147269	0.598527	0.000000	1.515746	0.000000	0.677054	0.577101	0.757634	0.000000	0.137713	0.218157	0.426369	0.000000	0.000000	0.000000	0.000000	0.000000	0.000000	0.193079	0.385431	0.000000	0.000000	0.299331	0.000000	0.000000	0.552282	0.484245	0.000000	1.010276
XM_122512.1	0.000000	0.000000	0.000000	0.822935	1.106159	1.872214	0.317035	0.000000	0.669728	0.000000	0.000000	0.536781	0.476535	0.000000	0.000000	1.453579	1.275182	6.365907	0.800066	0.000000	0.156354	0.000000	0.562093	0.644254	0.000000	0.245071	0.377062	1.108398	0.000000	0.000000	0.000000	1.530356	0.000000	0.324461	0.000000	1.291656	0.000000	0.000000	0.106239	0.852231	0.000000	0.074538	1.621714	0.584239	0.991205	0.000000	0.000000	0.888636	0.000000
XM_122514.1	0.000000	0.000000	0.030638	0.714404	0.000000	0.000000	0.000000	0.000000	0.150884	0.000000	0.000000	1.360666	0.812304	0.000000	0.056718	0.677343	1.456657	0.000000	0.000000	0.524862	0.000000	0.000000	0.000000	0.933161	0.195325	0.000000	0.084941	0.000000	1.298970	0.000000	0.000000	0.000000	0.042838	0.000000	1.471573	1.571446	0.655088	0.471739	0.114415	0.000000	0.433536	0.000000	0.000000	0.898525	0.265283	0.000000	0.000000	1.146558	0.257635
XM_122515.1	0.260074	0.242177	0.000000	0.000000	0.031798	0.000000	0.000000	0.000000	0.332081	0.000000	0.288981	0.547972	0.725595	0.404614	0.165109	0.804587	0.894347	0.000000	0.000000	0.015846	0.013550	0.000000	1.095311	0.000000	1.085441	0.000000	0.000000	0.000000	0.611085	0.000000	0.000000	0.000000	0.000000	0.000000	0.773848	1.040183	0.163290	0.000000	0.262370	0.096885	0.579340	0.484799	0.000000	0.009300	0.000000	0.010421	0.000000	0.000000	0.000000
XM_122516.1	0.119405	0.135197	0.000000	0.000000	0.474382	0.000000	0.000000	0.354045	0.401454	0.221791	0.497081	2.825481	1.749099	0.000000	0.000000	2.117084	3.302892	0.764346	0.723531	0.742557	0.000000	0.010787	0.000000	0.000000	0.000000	0.125143	0.301593	2.259775	0.000000	0.000000	0.000000	0.000000	0.252398	0.000000	0.000000	1.316858	0.000000	0.000000	0.001359	0.308506	0.095947	1.291186	0.000000	0.000000	0.000000	0.002573	2.136874	0.000000	0.000000
XM_122517.1	1.185554	0.191971	0.094487	0.241574	0.957259	0.407770	1.162089	0.000000	0.000000	0.000000	0.000000	0.000000	0.000000	0.004891	0.932241	0.000000	0.484906	0.000000	0.000000	0.000000	0.213254	0.000000	6.149975	0.000000	0.000000	3.599004	0.000000	0.000000	0.000000	0.996749	0.469257	0.669485	0.175235	0.273859	0.071883	0.000000	0.000000	0.000000	0.000000	0.000000	0.000000	0.450112	2.014246	0.000000	0.218398	0.743397	0.000000	0.602232	0.086880
XM_122518.1	0.040646	0.335827	0.000000	0.000000	0.000000	0.381335	0.000000	0.000000	0.000000	0.000000	1.772145	0.000000	0.000000	0.000000	0.000000	0.000000	0.000000	0.288065	0.529314	0.000000	0.101841	0.000000	0.496396	0.000000	0.000000	0.513041	0.327580	0.000000	0.910379	0.000000	0.000000	2.869832	0.000000	0.000000	0.836110	0.211268	0.543363	0.592350	1.102223	1.331859	0.000000	1.210851	0.000000	0.000000	0.332689	0.000000	0.029892	0.668032	0.000000
XM_122519.1	0.102754	0.000000	0.000000	0.000000	0.000000	0.000000	0.000000	0.498208	0.725262	0.598062	0.000000	0.211400	0.834135	0.000000	0.000000	0.366701	0.000000	0.017149	0.293840	0.294362	0.000000	0.069518	0.000000	0.000000	0.388517	1.187938	0.284035	0.000000	0.251689	0.000000	0.000000	0.000000	0.000000	0.000000	0.137071	0.106334	0.357755	0.480261	0.000000	0.000000	0.887427	0.000000	0.000000	0.579550	0.241551	0.035057	0.000000	0.000000	0.000000
XM_122520.1	0.519607	0.020842	0.000000	0.007038	0.222135	0.000000	0.000000	0.000000	0.837549	0.439486	0.089646	1.679980	1.558561	1.127778	0.292085	1.309781	1.209830	0.000000	0.092424	0.000000	0.000000	0.307296	0.000000	0.392403	0.027652	0.000000	0.993392	0.177794	0.000000	0.000000	0.000000	0.000000	0.000000	0.000000	0.000000	1.188975	0.000000	0.000000	0.000000	0.788632	0.000000	0.000000	0.000000	0.430385	0.308015	0.658174	0.258669	0.000000	0.000000
XM_122521.1	0.000000	0.000000	0.000000	0.580579	0.000000	0.000000	0.803428	0.000000	2.889214	0.000000	0.000000	0.000000	0.000000	0.000000	0.069446	0.000000	0.000000	0.000000	0.000000	1.405982	0.000000	0.000000	0.000000	2.074983	2.643306	0.439206	0.434327	0.449198	0.000000	0.414164	0.000000	0.000000	0.321408	0.757832	0.000000	0.000000	0.066253	2.034661	0.415652	0.510021	4.102136	0.004130	0.000000	1.112311	1.144749	0.000000	0.000000	0.000000	0.000000
XM_122522.1	0.000000	0.000000	0.000000	0.120676	0.000000	1.248752	0.054016	0.000000	0.000000	0.000000	0.271773	0.301243	0.000000	0.011625	2.218752	1.192967	0.950528	0.027574	0.000000	0.000000	0.000000	0.000000	0.467978	0.000000	0.000000	0.000000	0.000000	0.288405	0.787483	0.000000	0.000000	1.803374	0.000000	0.165037	8.361776	4.045887	3.545070	0.019679	0.000000	0.389577	0.000000	0.393211	0.392677	0.397064	0.434241	0.000000	0.000000	0.000000	2.302792
XM_122523.1	0.000000	0.446638	0.162762	2.111955	0.000000	0.000000	0.878030	0.000000	0.849287	0.000000	0.383033	1.833303	1.125852	1.082315	0.583858	1.215070	1.363367	0.000000	0.000000	1.756348	1.230521	0.000000	0.000000	1.202966	0.634875	0.000000	0.000000	0.940118	0.495322	0.000000	0.000000	0.000000	0.000000	0.000000	1.664840	1.179664	0.000000	0.000000	0.000000	0.000000	1.347369	0.000000	0.000000	1.762846	1.339720	0.000000	0.000000	0.980461	1.183513
XM_122524.1	0.000000	0.000000	0.613066	0.892381	0.000000	0.000000	0.000000	0.000000	0.947918	0.000000	0.000000	1.327038	1.719165	0.487149	1.002375	1.763485	1.761976	0.513957	0.714109	0.832251	0.000000	0.000000	0.784955	0.938208	0.000000	0.000000	0.221534	0.234384	0.162329	0.000000	0.000000	0.000000	0.000000	0.000000	0.532004	1.342737	0.450180	0.025956	0.000000	0.781362	0.505705	0.000000	0.000000	0.000000	0.369084	0.000000	0.000000	1.097286	1.076065
XM_122525.1	0.171653	0.047662	0.000000	0.000000	0.000000	0.147283	0.000000	0.000000	1.094131	0.000000	0.765523	0.000000	0.000000	0.000000	0.000000	0.000000	0.000000	0.546779	0.000000	0.949847	0.605034	0.000000	1.142522	0.521732	1.356111	0.000318	0.326007	0.000000	0.139247	0.000000	0.000000	0.000000	0.000000	0.000000	0.325273	0.418469	0.623254	0.045172	1.615508	0.000000	0.953456	0.527222	0.000000	0.000000	0.710854	0.000000	0.595224	0.000000	0.000000
XM_122526.1	0.000000	0.100902	0.000000	0.000000	0.000000	0.000000	0.000000	0.000000	1.653254	0.000000	0.510448	2.049470	1.426461	1.867798	1.891250	0.827185	1.065781	0.075731	0.465679	0.000000	0.042517	0.000000	0.000000	0.674475	0.561272	0.000000	0.000000	0.820678	0.466336	0.000000	0.000000	0.209047	0.190062	0.085415	0.000000	0.604479	0.000000	0.000000	0.220219	1.242488	0.000000	0.000000	0.000000	0.653284	1.600661	0.000000	0.000000	0.000000	0.000000
XM_122528.1	0.000000	0.000000	0.236834	1.026791	0.000000	0.000000	0.000000	0.000000	1.105564	0.000000	0.398915	0.886513	0.738561	0.264456	0.309330	0.670117	0.839505	0.000000	0.000000	1.391038	0.000000	0.000000	0.000000	0.405084	0.936751	0.000000	0.000000	0.456710	0.185473	0.000000	0.000000	0.000000	0.162870	0.000000	0.056323	0.754746	0.127887	0.000000	0.051860	0.676213	0.538229	0.408440	0.000000	0.000000	0.148658	0.000000	0.000000	0.000000	0.815591
XM_122529.1	0.354308	0.000000	0.115395	0.957382	0.000000	0.000000	0.000000	0.000000	0.000000	0.000000	0.000000	0.136058	0.000000	0.000000	1.058682	1.141549	0.000000	0.330480	0.674374	0.000000	0.000000	0.077655	0.697423	0.049789	0.500230	0.000000	0.000000	0.232009	0.659599	0.232930	0.697229	1.003136	0.000000	0.000000	7.382259	5.966304	0.000000	0.186748	0.000000	0.207326	0.000000	0.751782	0.701406	1.013566	0.000000	0.000000	0.000000	0.000000	0.617684
XM_122530.1	0.998811	0.515834	0.791255	0.000000	0.000000	0.455384	0.000000	0.000000	0.463347	0.000000	0.373519	0.000000	0.000000	0.000000	0.000000	0.000000	0.000000	0.112996	0.455373	0.776699	0.451046	0.000000	0.762561	0.569338	0.756721	1.162881	0.708098	0.906371	0.057192	0.000000	0.000000	0.000000	0.000000	0.000000	0.000000	0.000000	0.297846	0.000000	0.564028	0.929865	0.439835	0.185763	0.000000	1.091485	0.000000	0.000000	0.835541	0.148738	0.000000
XM_122531.1	0.377858	0.601434	0.000000	0.000000	0.000000	0.000000	0.033287	0.000000	0.000000	0.000000	2.594063	0.000000	0.000000	0.000000	0.099669	0.000000	0.000000	0.078675	0.000000	0.000000	0.053607	0.469617	0.000000	0.171456	0.000000	0.278271	0.073362	0.000000	0.000000	0.190032	0.000000	0.000000	0.081911	0.000000	0.185646	0.000000	0.344803	0.438907	0.000000	0.000000	0.000000	2.167745	0.000000	0.000000	0.000000	0.695293	0.356539	0.480617	0.108896
XM_122532.1	0.000000	0.000000	0.147210	0.000000	0.275521	0.000000	0.000000	1.129534	0.000000	0.779275	0.000000	0.706835	1.574736	0.000000	0.000000	1.150411	1.072779	0.091665	0.302534	1.545939	0.036173	0.000000	0.000000	1.011309	0.000000	0.149137	0.634335	0.000000	0.623294	0.000000	0.235023	0.429289	1.553889	0.000000	0.000000	0.000000	0.000000	0.702789	0.000000	0.000000	0.000000	0.000000	0.000000	0.000000	0.000000	0.000000	0.446320	0.032852	0.893269
XM_122533.1	0.756819	1.626288	0.000000	0.000000	0.236267	0.000000	0.495052	0.000000	0.000000	0.000000	1.441245	1.846752	1.627199	0.000000	0.512090	1.399790	1.751048	0.000000	1.425878	0.835480	0.499430	0.000000	0.000000	1.066019	0.000000	0.000000	0.000000	2.375494	1.551023	0.655546	0.000000	0.000000	0.000000	0.000000	0.000000	0.000000	0.402124	2.624252	0.000000	1.808332	0.000000	2.076092	0.000000	0.000000	0.231135	0.000000	1.386838	0.000000	0.000000
XM_122534.1	0.481786	0.910066	0.366505	0.000000	0.284908	0.000000	0.000000	0.760957	0.000000	0.855537	1.189078	0.000000	0.000000	0.000000	0.000000	0.000000	0.000000	1.696438	1.402773	0.000000	0.000000	1.278902	0.000000	0.000000	0.000000	3.033072	0.000000	0.000000	0.000000	0.000000	1.682120	0.147321	0.000000	0.000000	0.000000	0.332302	1.529769	0.381504	0.000000	1.035771	0.499718	1.398495	1.592806	0.000000	1.879998	1.017016	0.000000	0.000000	0.000000
XM_122535.1	0.190855	0.000000	0.000000	0.000000	0.000000	0.000000	0.000000	0.000000	1.321495	0.000000	0.313600	0.031639	0.497971	0.000000	0.000000	0.456414	0.118832	0.811578	0.000000	0.000000	0.000000	0.000000	0.017041	0.000000	1.507736	0.871014	1.046919	0.748001	1.083259	0.000000	0.000000	0.000000	0.000000	0.000000	0.964279	1.338563	0.223334	0.278109	0.000000	0.000000	1.351930	0.265474	0.000000	0.555671	0.421999	0.000000	0.995321	0.000000	0.029860
XM_122536.1	0.000000	0.000000	0.830246	1.261103	1.043526	1.227167	0.000000	0.000000	0.721676	0.796733	0.000000	0.437884	0.501925	0.000000	0.000000	0.000000	0.328265	1.640752	0.408364	0.000000	0.676639	0.000000	0.000000	0.679235	0.000000	0.746263	0.341489	0.790505	0.000000	0.000000	0.950772	1.549027	0.000000	1.260348	0.000000	0.824950	0.000000	0.362830	0.628400	0.000000	0.000000	0.000000	0.427077	0.101103	0.965731	0.000000	0.343108	5.003500	0.000000
XM_122537.1	0.719990	0.708108	0.000000	0.000000	0.000000	0.402268	0.000000	0.000000	1.166151	0.000000	0.000000	0.819317	0.575194	0.000000	0.000000	0.549911	0.000000	0.000000	0.000000	0.000000	1.090420	0.000000	2.254905	0.242045	0.670575	1.172356	0.000000	0.000000	1.341807	0.000000	0.000000	0.302788	0.214060	0.000000	0.000000	0.000000	0.056887	0.533276	0.661190	0.881480	0.825076	0.048131	0.000000	0.000000	0.218714	0.000000	0.000000	0.000000	0.591357
XM_122538.1	0.000000	0.000000	0.000000	0.620896	0.000000	0.948694	0.000000	0.000000	0.000000	0.000000	0.045583	0.264399	0.939485	1.591806	0.000000	0.973725	1.982338	0.389390	0.000000	0.088786	0.000000	0.000000	0.000000	0.402388	0.000000	0.096342	0.007910	2.271240	0.259879	0.000000	0.000000	0.604845	0.000000	0.536677	8.023503	7.651202	2.941439	0.246695	0.205672	0.000000	0.527376	0.000000	0.000000	1.669458	0.447868	0.000000	0.000000	0.174453	0.000000
XM_122539.1	0.000000	0.322409	0.197102	0.317425	0.000000	0.000000	0.047424	0.000000	0.127513	0.000000	0.110948	0.000000	0.000000	0.000000	0.029663	0.650970	0.466663	0.224189	0.000000	0.000000	0.000000	0.341349	0.000000	0.000000	0.102249	0.000000	0.000000	1.622738	0.161405	0.312734	0.383313	0.000000	0.000000	1.322420	6.927002	6.262364	1.459427	0.000000	0.061093	0.000000	0.576270	0.000000	0.000000	0.000000	0.000000	0.340821	0.365932	0.000000	0.000000
XM_122540.1	0.444911	1.297099	0.380380	0.000000	0.000000	0.653593	0.000000	0.000000	0.000000	0.402355	0.126922	0.000000	0.000000	0.000000	0.000000	0.000000	0.000000	0.261141	0.000000	0.062675	0.257829	0.087972	1.316347	0.000000	0.025708	0.000000	2.133623	0.000000	0.000000	0.213377	0.187140	0.532064	0.516025	0.161333	0.000000	0.664875	0.000000	0.000000	0.000000	0.112841	0.000000	0.552423	0.000000	0.128153	0.160180	0.000000	0.509037	0.000000	0.000000
XM_122541.1	0.000000	0.394913	0.714162	0.000000	0.477434	0.000000	0.000000	0.702566	0.000000	0.511087	0.798437	1.119800	1.823991	0.000000	0.160070	1.548690	0.090975	0.757357	0.615502	0.000000	0.000000	0.895910	0.000000	0.000000	0.829856	0.000000	0.000000	0.000000	0.000000	0.000000	1.254860	0.000000	0.000000	0.000000	0.000000	0.000000	1.232848	0.000000	0.000000	0.000000	0.000000	0.893032	0.789094	0.000000	0.096094	1.210946	2.330815	0.000000	0.000000
XM_122542.1	0.000000	1.759248	0.000000	0.000000	0.000000	2.142708	0.000000	0.528145	0.000000	0.671477	0.000000	0.000000	0.000000	0.000000	0.000000	0.809300	0.186086	0.000000	0.264598	0.269990	1.368973	0.135363	0.404538	0.108233	0.093239	0.000000	0.000000	0.000000	0.000000	0.000000	0.109370	0.000000	0.000000	0.000000	0.133486	0.479897	0.991020	0.000000	1.963732	0.102331	0.000000	0.000000	0.000000	0.000000	0.564018	0.270579	0.000000	0.000000	0.000000
XM_122543.1	0.221145	0.466406	0.000000	0.000000	0.000000	0.061830	0.000000	0.000000	0.181917	0.000000	0.595321	0.000000	0.000000	0.000000	0.000000	0.000000	0.000000	0.188534	0.000000	0.000000	0.653714	0.032157	0.000000	0.000000	0.035091	0.293412	0.625057	0.139601	0.304049	0.000000	0.000000	0.000000	0.000000	0.000000	0.415863	0.304468	0.000000	0.000000	0.715769	0.487415	0.116577	0.533370	0.000000	0.500030	0.001556	0.000000	0.150728	1.346616	0.000000
XM_122544.1	0.134251	0.535516	0.000000	0.000000	0.000000	0.000000	0.000000	0.000000	1.357438	0.000000	0.332003	0.000000	0.320250	0.000000	0.000000	0.000000	0.000000	0.000000	0.000000	0.730743	1.024487	0.000000	0.000000	0.866818	1.448740	0.000000	2.299283	0.651960	0.968235	0.235968	0.000000	0.000000	0.352902	0.000000	0.111444	0.281437	0.000000	0.604745	0.000000	0.000000	1.183362	0.554856	0.000000	1.066090	0.407738	0.000000	0.880411	0.000000	0.530979
XM_122545.1	0.000000	0.000000	1.036054	0.489054	0.170885	0.000000	1.274129	0.432676	0.000000	0.000000	0.000000	0.000000	0.000000	0.341910	0.569255	0.000000	0.000000	0.000000	0.653288	1.540225	0.000000	0.453564	0.000000	1.338472	0.000000	0.000000	0.000000	1.705126	0.965944	1.131627	0.288611	0.630553	0.209342	0.003293	0.836108	0.766247	0.000000	0.000000	0.000000	0.000000	0.000000	0.000000	0.913561	0.000000	0.000000	0.435489	0.000000	0.011319	0.656183
XM_122546.1	0.000000	0.091691	0.000000	0.000000	0.000000	0.000000	0.000000	0.219789	0.000000	0.000000	1.849353	0.111062	0.105761	0.243293	0.510158	0.359339	0.118456	1.056537	1.204941	0.381123	0.000000	0.000000	0.117818	0.000000	0.000000	0.000000	0.000000	0.000000	1.476352	0.000000	0.000000	0.000000	0.000000	0.000000	0.605619	0.022937	1.623210	0.859775	0.248070	0.936000	0.000000	2.308052	0.000000	0.000000	0.000000	0.000000	0.833428	0.000000	0.267028
XM_122547.1	0.000000	0.000000	0.000000	0.000000	0.414042	0.000000	0.000000	0.906639	0.000000	0.749363	0.000000	0.000000	0.000000	0.000000	0.000000	0.000000	0.000000	0.000000	0.203194	0.757421	0.199450	0.590650	0.000000	0.642580	0.262307	0.000000	0.235088	0.000000	0.683235	0.000000	0.463916	0.388948	0.593532	0.000000	0.347300	0.000000	0.793935	0.707917	0.000000	0.000000	0.000000	0.109062	0.000000	0.000000	0.000000	0.591643	0.000000	0.229341	0.565916
XM_122548.1	0.000000	1.392768	0.386283	0.000000	0.000000	0.000000	0.000000	0.202745	1.927270	0.000000	1.195716	0.000000	0.000000	0.000000	0.000000	0.000000	0.000000	0.177852	0.157747	0.381908	0.379167	0.000000	0.000000	0.000000	1.888397	0.000000	2.360700	0.000000	1.331358	0.000000	0.022700	0.000000	0.669550	0.000000	0.720876	0.000000	1.397657	1.201184	0.164622	1.155867	0.000000	1.014999	0.000000	0.000000	0.361576	0.000000	0.000000	0.000000	0.109741
XM_122549.1	0.361271	0.000000	0.000000	0.000000	0.055859	0.803589	0.000000	0.426813	0.000000	0.775130	0.139465	0.000000	0.000000	0.000000	0.000000	0.000000	0.000000	0.322911	0.677085	0.024142	0.000000	0.000000	0.000000	0.000000	0.000000	0.000000	0.032429	0.868852	0.086369	0.396318	1.877090	1.295821	0.654930	0.000000	0.000000	0.000000	0.737289	0.085487	0.000000	0.369800	0.297135	0.000000	0.775665	0.000000	0.000000	0.451114	0.194793	0.000000	0.000000
XM_122550.1	0.000000	0.000000	0.541881	1.127625	1.918731	1.339933	0.000000	0.000000	0.745310	0.425822	0.000000	0.225323	0.016197	0.000000	0.000000	0.000000	0.748772	0.000000	0.174693	0.000000	0.180772	0.000000	0.000000	0.477118	0.000000	0.571116	0.263752	0.266334	0.000000	0.000000	0.000000	0.438289	0.000000	0.000000	0.000000	0.179562	0.000000	1.184355	0.276701	0.196799	0.000000	0.000000	0.212038	0.000000	0.093416	0.000000	0.356330	1.716178	0.000000
XM_122551.1	1.047562	1.137498	0.000000	0.000000	0.000000	1.072738	0.000000	0.311329	0.047748	0.615071	0.000000	0.000000	0.000000	0.000000	0.000000	0.015693	0.000000	0.000000	0.000000	0.000000	1.384701	0.589908	1.357517	0.000000	0.176014	0.746911	0.000000	0.000000	0.600161	0.000000	0.226286	0.225509	0.000000	0.000000	0.000000	0.422504	0.500999	0.882140	1.211359	0.000000	0.776476	0.000000	0.000000	0.000000	1.071380	0.500780	0.000000	0.000000	0.000000
XM_122552.1	0.000000	0.000000	1.338022	0.429678	0.662872	0.498795	0.139556	0.926332	0.000000	1.118299	0.000000	0.000000	0.000000	0.352726	0.000000	0.000000	0.000000	0.000000	0.468639	1.869819	0.000000	0.495970	0.362283	2.031535	0.000000	0.000000	0.630938	1.502087	0.000000	0.272314	0.513855	0.000000	0.000000	0.000000	0.867626	0.687481	0.000000	1.903119	0.000000	0.000000	0.000000	0.541983	0.000000	0.000000	0.000000	0.598243	0.372850	0.000000	0.943737
XM_122553.1	0.000000	0.000000	0.909467	0.259950	0.000000	0.622148	0.000000	0.389169	0.000000	0.000000	2.291345	2.401686	1.388212	0.000000	0.046117	1.534090	2.018981	0.000000	0.137864	0.218561	0.189477	0.198249	0.000000	0.000000	0.000000	0.000000	0.000000	0.000000	0.000000	1.434647	0.178068	0.000000	0.585669	0.718553	1.627373	1.188241	0.345346	0.000000	0.090426	0.000000	0.000000	2.338394	0.000000	0.000000	0.000000	0.000000	3.675153	0.000000	0.000000
XM_122554.1	0.210456	0.213426	0.731859	0.000000	0.000000	0.000000	0.579371	0.000000	0.000000	0.000000	1.461083	0.168447	0.266691	0.000000	0.245542	1.279452	0.345772	0.014537	0.041596	0.583515	0.000000	0.000000	0.000000	0.351713	0.000000	0.465800	0.121145	0.000000	0.000000	0.519199	0.000000	0.000000	0.000000	0.193501	0.143528	0.000000	0.688229	0.000000	0.000000	0.000000	0.000000	1.744957	0.000000	0.493555	0.000000	0.000000	1.351718	0.000000	0.000000
XM_122555.1	0.532948	0.194262	0.000000	0.000000	0.000000	0.000000	0.000000	0.000000	0.907730	0.000000	1.185337	0.084651	0.246428	0.000000	0.000000	0.236351	0.231599	0.127144	0.000000	0.000000	0.000000	0.000000	0.735260	0.000000	0.380002	0.802961	1.057650	0.000000	1.501145	0.000000	0.000000	0.000000	0.000000	0.000000	1.175923	1.578574	0.436175	0.530242	0.000000	0.401114	1.566954	1.335004	0.000000	0.000000	1.213336	0.000000	0.126997	0.000000	0.000000
XM_122556.1	0.000000	0.939080	0.000000	0.000000	0.712300	0.000000	0.585657	0.317226	0.000000	1.005428	0.915802	0.000000	0.000000	0.000000	0.000000	0.128368	0.000000	1.047143	0.000000	1.246835	2.565448	1.367447	0.000000	0.333078	0.092298	0.000000	0.000000	0.000000	0.000000	0.324840	0.412764	0.000000	0.000000	0.000000	1.328757	0.000000	0.852473	0.000000	0.265327	0.000000	0.000000	0.866154	0.006331	0.000000	0.000000	1.330303	0.352798	0.000000	0.000000
XM_122557.1	0.204603	0.207964	0.060123	0.000000	0.000000	0.000000	0.000000	0.071730	0.879202	0.227641	0.060876	0.913425	0.263075	0.000000	0.000000	0.000000	0.342942	0.043709	0.095733	0.134341	0.625088	0.000000	0.000000	0.000000	0.377978	0.479896	1.144478	0.274084	0.096038	0.000000	0.000000	0.000000	0.000000	0.000000	0.468778	0.178129	0.000000	0.000000	0.100246	0.000000	0.377826	0.000000	0.000000	0.391499	0.000000	0.000000	0.000000	0.000000	0.000000
XM_122558.1	0.000000	0.336106	0.821816	0.000000	0.680712	3.092718	0.000000	0.000000	0.128742	0.794687	0.000000	0.236455	0.057098	0.000000	2.326418	0.028425	1.900180	0.179101	0.000000	0.207462	0.000000	0.000000	0.252110	0.321463	0.000000	0.153006	0.000000	2.789788	0.684389	0.000000	2.099533	1.163647	0.000000	0.000000	7.089485	2.637574	2.616146	0.000000	0.000000	0.000000	1.149832	0.000000	1.314005	0.000000	1.133381	0.000000	0.000000	0.051044	0.000000
XM_122559.1	0.128907	0.328865	0.077483	0.000000	1.036417	0.000000	0.000000	1.307915	0.000000	1.616111	0.000000	0.000000	0.235029	0.000000	0.000000	0.154133	0.000000	0.225279	0.767063	0.000000	2.104425	1.407380	0.000000	0.000000	0.000000	0.000000	0.047517	0.038070	0.000000	0.000000	1.484832	0.269546	0.000000	0.162040	0.000000	0.000000	0.000000	0.000000	1.420055	0.000000	0.000000	0.000000	1.033893	0.139254	0.000000	1.179890	0.000000	1.181113	0.000000
XM_122560.1	1.572638	0.000000	1.190428	1.196168	0.000000	0.435348	1.027312	0.675457	0.000000	0.447541	0.000000	0.000000	0.000000	0.000000	0.786799	2.047973	0.000000	0.000000	0.000000	0.253071	0.000000	0.000000	0.000000	0.542956	0.061693	3.744529	0.000000	1.002496	0.000000	0.951001	0.068531	1.281190	0.099382	2.187293	0.000000	0.000000	0.000000	0.556248	0.000000	0.000000	0.201015	0.000000	0.000000	0.000000	0.430166	0.834671	0.000000	0.011947	0.000000
XM_122561.1	0.072717	0.000000	0.545573	1.495924	0.843981	0.716118	0.996344	0.000000	0.000000	2.081956	0.128161	0.000000	0.000000	0.000000	0.000000	0.000000	0.000000	0.212084	0.000000	1.815687	0.000000	0.120786	0.000000	1.988243	0.526421	0.000000	1.066376	1.948920	0.000000	0.847319	0.768090	0.000000	0.000000	0.182636	0.064995	0.000000	0.000000	0.000000	0.000000	0.438044	1.166153	0.000000	0.000000	1.957371	0.000000	1.542768	0.344212	0.000000	1.932161
XM_122562.1	0.000000	0.000000	0.000000	3.727815	2.756407	2.158021	0.000000	0.350048	0.000000	1.341264	0.000000	0.067936	0.051228	0.000000	0.000000	0.000000	0.073719	0.000000	0.391362	0.000000	2.045508	0.000000	0.638637	0.186906	0.000000	2.473162	2.553105	0.000000	1.035029	0.000000	0.000000	0.503730	0.000000	0.191491	0.192649	0.000000	0.520703	0.603039	2.335555	0.000000	0.295063	0.000000	0.000000	0.333750	0.067464	0.090722	0.000000	1.162169	0.000000
XM_122563.1	0.649518	0.204097	0.000000	0.119379	0.076440	0.000000	0.000000	0.000000	0.302929	0.278982	0.000000	0.679075	0.692490	0.000000	0.000000	0.203516	0.209276	0.000000	0.345688	0.172224	0.366833	0.000000	0.220531	0.000000	0.000000	0.000000	0.634077	0.000000	0.000000	0.000000	0.000000	0.000000	0.318558	0.000000	0.418489	0.000000	0.259690	0.000000	0.154079	0.000000	0.000000	0.000000	0.000000	0.369487	0.000000	0.000000	0.000000	0.478698	0.161698
XM_122564.1	0.359199	0.000000	0.000000	0.150539	0.807149	0.437274	0.000000	0.000000	0.313515	0.756263	0.000000	0.284121	0.012430	0.000000	2.253332	1.452418	1.346630	0.000000	0.000000	0.000000	0.504859	0.000000	0.000000	0.403451	0.000000	0.914899	0.662665	1.080195	0.000000	0.000000	0.224674	0.148636	0.854256	0.000000	8.530568	6.364411	3.931821	0.435714	0.344654	0.000000	0.334486	0.000000	0.000000	0.000000	0.000000	0.000000	0.000000	0.000000	0.396117
XM_122565.1	0.276006	0.536215	0.327656	0.590764	0.000000	0.203315	0.000000	0.531516	0.260527	0.000000	0.000000	0.007063	0.000000	0.000000	0.000000	0.000000	0.000000	0.000000	0.942508	0.177510	2.143009	0.000000	7.398256	0.317708	0.000000	0.968667	0.920457	1.201677	0.000000	0.000000	0.000000	0.277151	0.234943	0.000000	0.000000	0.000000	0.000000	0.406381	1.010933	0.074940	0.776309	0.000000	2.485331	0.537762	0.000000	0.000000	0.000000	0.000000	0.181461
XM_122566.1	0.000000	1.819070	1.802791	0.000000	0.000000	0.837012	0.000000	0.000000	1.596223	0.000000	0.000000	2.028942	2.396315	0.000000	0.627282	2.410168	1.791761	0.000000	0.000000	0.000000	0.000000	0.000000	0.000000	0.559519	1.787682	0.000000	0.000000	2.229819	0.000000	0.876350	0.000000	0.000000	0.000000	0.000000	1.971246	1.995201	0.505745	3.853289	0.127915	0.000000	1.100214	0.642400	0.000000	0.000000	4.014455	0.000000	1.837487	0.000000	0.000000
XM_122567.1	0.601379	1.061207	0.000000	0.000000	0.000000	0.000000	0.000000	0.000000	0.814391	0.000000	1.516776	0.172600	0.451805	0.000000	0.000000	0.592695	0.000000	0.000000	1.475190	0.818834	0.000000	0.000000	0.000000	0.510000	0.874616	0.496630	0.788739	0.688201	0.000000	0.000000	0.000000	0.000000	0.175983	0.000000	0.280545	0.000000	0.000000	0.000000	0.082280	2.276341	1.211767	1.448253	0.000000	0.745796	0.758361	0.000000	1.638364	0.000000	0.000000
XM_122568.1	1.204654	0.000000	0.532974	1.295848	3.486022	0.000000	0.000000	3.593014	0.000000	4.027977	0.000000	0.617964	1.821973	0.000000	0.000000	1.302144	0.344418	0.000000	2.714538	0.000000	0.000000	3.656021	0.000000	0.000000	0.816981	0.363147	0.000000	0.000000	0.000000	0.000000	4.158903	1.708715	0.000000	1.214530	0.000000	2.220264	0.887136	0.000000	0.154997	0.000000	0.243753	0.000000	3.905560	0.000000	0.000000	3.639249	1.251673	0.461956	0.000000
XM_122569.1	0.137169	1.424239	0.000000	0.000000	1.444808	1.067758	0.000000	1.781257	0.000000	2.397050	0.000000	0.000000	0.000000	0.000000	0.000000	0.000000	0.000000	0.307709	1.193924	0.000000	0.252432	2.684941	0.000000	0.000000	0.000000	0.419650	1.002397	0.000000	0.000000	0.000000	2.875978	1.637571	0.099522	0.000000	0.000000	0.000000	0.154812	0.372035	0.376541	0.000000	0.000000	0.800085	1.570452	0.000000	0.000000	2.072469	0.211827	0.000000	0.000000
XM_122570.1	0.102979	0.000000	0.375930	0.083324	0.000000	0.000000	0.000000	0.627103	0.000000	0.777457	0.000000	0.000000	0.000000	0.218519	0.000000	0.000000	0.415954	0.202033	0.403128	0.623620	0.000000	0.250690	0.000000	0.964653	0.000000	0.000000	0.036821	0.333159	0.000000	0.112507	0.607385	0.078855	0.000000	0.210188	0.000000	0.000000	0.098593	0.675528	0.000000	0.000000	0.000000	0.000000	0.372583	0.000000	0.000000	0.263087	0.313885	0.000000	0.000000
XM_122571.1	0.195596	0.173858	0.000000	0.000000	0.000000	0.000000	0.000000	0.000000	0.000000	0.000000	0.000000	0.218905	0.409527	0.000000	0.000000	0.930214	0.722906	0.158934	0.110433	0.354715	0.217108	0.000000	0.000000	0.335335	0.000000	0.294561	0.214829	0.048630	0.000000	0.000000	0.157947	0.000000	0.706672	0.000000	0.218768	0.102588	0.134547	0.000000	0.000000	0.000000	0.000000	0.121301	0.000000	0.000000	0.000000	0.000000	0.777165	0.000000	0.326368
XM_122572.1	2.163646	0.000000	0.324522	0.000000	2.828132	0.161362	1.804999	0.000000	1.234821	0.000000	0.122127	0.000000	0.878039	0.000000	0.000000	0.917532	0.000000	0.000000	0.177757	0.000000	0.000000	0.000000	1.750391	0.000000	1.434917	1.307579	1.342809	0.000000	0.000000	0.000000	0.000000	0.633939	0.240681	0.000000	0.746971	0.891978	0.000000	0.000000	0.000000	0.614018	0.292440	0.310006	0.613310	0.293397	0.195940	0.000000	0.000000	0.105610	0.000000
XM_122573.1	0.130466	0.040882	0.000000	0.000000	0.000000	0.000000	0.000000	0.000000	0.898007	0.000000	0.527708	0.142375	0.128169	0.000000	0.000000	0.458730	0.178813	0.424852	0.000000	0.415938	0.000000	0.000000	0.000000	0.182205	0.743990	0.940027	1.034218	0.114093	0.880431	0.000000	0.000000	0.000000	0.000000	0.000000	0.934789	0.636869	0.034098	0.000000	0.000000	1.049585	0.880694	0.188084	0.000000	0.417791	0.478927	0.000000	0.550875	0.000000	0.000000
XM_122574.1	0.000000	0.000000	0.000000	0.000000	0.640985	0.054083	0.000000	0.589754	0.000000	0.303949	0.012970	0.000000	0.281727	0.000000	0.047968	0.616534	0.044221	0.012969	0.434512	0.000000	0.000000	0.489301	0.000000	0.000000	0.000000	0.256722	0.306288	0.000000	0.030489	0.000000	0.328016	0.252611	0.098643	0.000000	0.195636	0.282650	0.020739	0.000000	0.475948	0.000000	0.000000	0.000000	0.000000	0.000000	0.000000	0.462054	0.000000	1.686422	1.810097
XM_122575.1	0.160986	0.240452	0.052753	0.000000	0.981563	0.000000	0.000000	0.000000	0.020778	2.306465	0.000000	0.000000	0.114589	0.000000	0.000000	0.457392	0.000000	0.432000	0.997000	0.000000	0.928838	1.663466	0.084372	0.000000	0.000000	0.773066	0.336721	0.000000	0.593992	0.000000	1.852566	0.604472	0.000000	0.000000	0.000000	0.000000	0.710059	0.000000	0.704996	0.000000	0.000000	0.000000	1.067588	0.000000	0.000000	1.362749	0.000000	0.000000	0.000000
XM_122576.1	2.601040	0.789988	0.000000	0.545241	0.679663	0.506889	0.868364	0.000000	0.000000	0.000000	2.575809	0.000000	0.000000	0.000000	0.577251	0.090454	0.000000	2.400610	0.000000	1.192226	1.353432	0.000000	6.100134	1.175148	0.460200	5.712093	0.279788	0.000000	0.000000	0.070886	0.000000	0.000000	0.000000	0.000000	0.000000	0.000000	0.555336	0.000000	0.000000	0.000000	4.269165	2.037518	1.490012	0.000000	0.000000	0.185625	0.000000	5.415831	0.000000
XM_122577.1	0.006608	0.234474	0.000000	0.000000	0.000000	0.000000	0.000000	0.000000	0.915594	0.000000	0.569627	0.000000	0.000000	0.000000	0.000000	0.000000	0.000000	0.704143	1.512909	0.335892	0.359630	0.000000	0.805363	0.000000	0.106113	1.699692	0.543868	0.000000	3.044293	0.000000	0.000000	0.000000	0.878558	0.000000	1.868387	2.708734	0.000000	0.527925	0.611699	1.053139	0.000000	0.520536	0.000000	0.000000	0.510988	0.000000	0.601796	1.033625	1.701544
XM_122578.1	0.000000	0.000000	0.420976	0.000000	0.487598	0.000000	0.000000	0.000000	0.556849	0.000000	0.153336	1.523119	1.419470	0.535438	0.266369	1.159476	1.444426	0.000000	0.362506	0.055033	0.000000	0.000000	1.598324	0.023268	0.000000	0.143717	0.132946	0.164093	0.071478	0.000000	0.000000	0.000000	0.000000	0.000000	0.000000	0.962424	0.000000	0.000000	0.000000	0.550171	1.078033	0.000000	0.027422	0.144427	0.907110	0.000000	0.000000	0.283930	0.153330
XM_122579.1	2.943787	1.642335	0.194123	0.000000	0.090643	0.768888	0.000000	0.000000	0.000000	0.053213	0.653074	0.000000	0.000000	0.000000	0.000000	0.000000	0.000000	0.000000	0.000000	0.000000	0.243827	0.049320	2.744711	0.000000	0.000000	1.227437	0.000000	0.000000	1.708213	0.000000	0.000000	0.000000	1.930161	0.000000	0.587157	0.506079	0.000000	0.000000	1.314884	1.364302	0.317095	1.162373	0.000000	0.000000	1.112860	0.000000	0.883768	1.977992	0.000000
XM_122580.1	0.366973	0.361401	0.000000	0.000000	0.672854	0.000000	0.182006	0.000000	0.000000	0.097796	0.254469	0.000000	0.000000	0.833206	1.030373	0.022648	0.031005	1.353094	0.124746	0.085759	0.000000	0.000000	0.471740	0.331920	0.000000	0.000000	0.000000	0.000000	0.412032	0.770352	0.000000	0.000000	0.000000	1.193676	0.000000	0.166559	0.000000	0.996159	0.000000	0.000000	0.000000	0.647977	0.275400	0.000000	0.000000	0.264923	0.000000	3.100680	0.150190
XM_122581.1	0.000000	1.128318	0.000000	0.000000	0.000000	1.435757	0.000000	0.000000	3.996329	0.000000	0.838745	0.000000	0.478894	0.000000	0.000000	0.000000	0.000000	0.000000	0.000000	0.000000	1.397804	0.013170	1.107165	0.000000	3.614122	0.122616	1.776583	0.771803	1.362770	0.000000	0.000000	0.000000	0.000000	0.795833	2.698705	1.114810	1.053347	2.959895	3.040674	2.201015	4.714409	0.000000	0.000000	0.000000	3.134251	0.000000	0.000000	0.000000	0.000000
XM_122582.1	0.194486	0.000000	0.000000	0.000000	0.000000	0.000000	0.000000	0.000000	0.589441	0.000000	0.232964	0.300203	0.069983	0.102251	0.367243	0.491541	0.562849	0.452247	0.306235	0.000000	0.000000	0.000000	0.000000	0.000000	0.002220	0.540803	0.920411	0.000000	0.128114	0.000000	0.000000	0.000000	0.616508	0.000000	0.198234	0.000000	0.000000	0.129967	0.012735	0.314351	0.175093	0.120948	0.000000	0.438128	0.133941	0.000000	0.000000	0.000000	0.352516
XM_122584.1	0.434740	0.000000	0.000000	0.000000	0.699035	0.000000	0.239644	0.568044	0.000000	0.436908	0.323193	0.425899	0.000000	0.000000	0.000000	0.406405	0.212648	0.143903	0.000000	0.000000	0.000000	0.262864	0.000000	0.000000	0.009089	0.009561	0.000000	0.000000	0.926629	0.000000	0.159238	0.000000	0.551989	0.000000	0.204820	0.000000	0.000000	0.000000	0.946628	0.000000	0.000000	0.000000	0.000000	0.000000	0.000000	0.580775	0.015981	0.000000	0.562911
XM_122585.1	0.745045	0.588200	0.000000	0.000000	0.000000	0.000000	0.259732	0.000000	0.000000	0.000000	0.090774	0.000000	0.000000	0.405173	0.696242	0.000000	0.000000	0.116244	0.000000	0.000000	0.089569	0.000000	0.341524	0.000000	0.000000	0.752638	0.111349	0.000000	0.202376	0.483404	0.065921	0.140537	0.000000	0.197787	0.020978	0.000000	0.503211	0.000000	0.000000	0.000000	0.251847	0.000000	0.221317	0.000000	0.000000	0.297157	0.000000	0.877902	0.000000
XM_122586.1	0.000000	0.000000	0.000000	0.000000	0.000000	0.000000	0.000000	0.081064	0.770256	0.510066	0.455567	0.173762	0.398952	0.000000	0.000000	0.228092	0.000000	0.509575	0.113004	0.101326	0.097923	0.054634	0.000000	0.000000	0.452295	0.657981	0.519436	0.000000	0.225298	0.000000	0.000000	0.000000	0.000000	0.000000	0.534649	0.527870	0.090653	0.583836	0.000000	0.117064	1.536875	0.000000	0.000000	0.000000	1.107724	0.000000	0.055877	0.000000	0.000000
XM_122587.1	0.000000	0.000000	0.955182	0.959149	0.000000	0.000000	0.000000	0.000000	0.483364	0.000000	0.986193	1.073538	1.016694	0.435880	0.000000	0.484980	0.830052	0.000000	0.000000	1.379900	0.000000	0.000000	0.740845	1.112591	0.594549	0.000000	0.000000	0.168885	0.000000	0.000000	0.000000	0.000000	0.060946	0.000000	0.108126	0.394012	0.024473	1.371334	0.341942	0.280111	0.845253	0.707834	0.000000	0.000000	0.306080	0.000000	0.000000	0.000000	0.528879
XM_122588.1	0.000000	0.097389	0.000000	0.000000	0.000000	0.000000	0.000000	0.000000	0.149936	0.000000	0.066413	0.648675	0.749250	0.000000	0.206098	0.754940	0.670303	0.040162	0.000000	0.282259	0.000000	0.000000	0.000000	0.000000	0.404501	0.184286	0.359508	0.000000	1.181193	0.000000	0.000000	0.000000	0.844998	0.000000	1.180400	1.125748	0.164005	0.138436	0.000000	0.000000	0.402724	0.000000	0.000000	0.449680	0.330662	0.000000	0.370424	1.636143	0.020647
XM_122589.1	0.000000	0.000000	0.000000	0.587809	0.000000	0.000000	0.000000	0.274183	0.000000	0.683979	0.000000	1.453104	1.147460	0.000000	0.464828	1.018609	1.105197	0.681094	0.180247	0.441342	0.936085	0.000000	0.000000	0.452395	0.000000	0.000000	0.131581	0.131933	0.000000	0.000000	0.000000	0.000000	0.327170	0.000000	0.285933	1.015945	0.000000	0.000000	0.084068	0.000000	0.458719	0.000000	0.000000	0.876615	0.000000	0.000000	0.113454	0.759027	0.427599
XM_122590.1	0.000000	0.009744	0.000000	1.316597	1.103979	0.899273	0.000000	0.000000	0.081768	0.409327	0.000000	0.923752	0.000000	0.305136	0.250764	0.000000	1.058912	0.000000	2.511677	0.000000	0.000000	0.000000	0.574548	0.576462	0.000000	0.004254	0.000000	1.019634	0.000000	0.033614	0.000000	2.051740	0.843631	0.281731	0.065468	2.011591	0.000000	0.302602	0.000000	0.000000	0.000000	0.000000	0.000000	0.338171	0.000000	0.322575	0.000000	0.899361	2.460866
XM_122591.1	0.000000	0.484018	0.000000	0.910350	0.000000	0.000000	0.000000	0.000000	1.757842	0.000000	1.897130	0.000000	0.000000	0.000000	0.000000	0.023773	0.000000	0.269247	0.000000	1.036439	0.517735	0.000000	1.810708	1.292093	1.184088	0.936043	0.000000	0.000000	1.717140	0.000000	0.000000	0.000000	0.000000	0.000000	0.702174	0.741519	0.000000	0.920789	1.082393	0.111283	3.023577	1.291161	0.236192	0.000000	1.606237	0.000000	0.000000	0.000000	0.000000
XM_122592.1	0.000000	0.481951	0.000000	0.000000	0.000000	1.169299	0.000000	0.000000	0.518835	0.000000	1.929548	1.202765	0.365368	1.532059	0.026120	0.387025	0.899416	0.373034	0.000000	0.000000	0.000000	0.000000	0.000000	0.000000	0.000000	0.053438	0.000000	0.000000	0.336057	0.000000	0.000000	0.000000	0.000000	0.000000	0.834568	0.772965	0.943079	0.249427	0.000000	0.769225	0.312328	1.402161	0.000000	0.000000	1.923633	0.000000	0.522620	0.000000	0.000000
XM_122593.1	0.604883	0.648750	0.000000	0.000000	1.234903	0.299578	0.000000	0.000000	0.000000	0.662926	0.000000	0.000000	0.489476	0.000000	0.000000	0.000000	0.000000	0.139643	1.078880	0.000000	0.925830	0.453626	0.755164	0.000000	0.159576	0.192952	0.416725	0.587635	0.000000	0.000000	0.000000	0.037591	0.000000	0.000000	0.000000	0.000000	0.012284	1.207748	0.130849	0.086229	0.000000	0.000000	0.000000	0.000000	0.257501	0.328266	0.000000	0.335771	0.000000
XM_122594.1	0.000000	0.106347	0.000000	0.000000	0.000000	0.000000	0.000000	0.805706	0.000000	0.373926	0.000000	0.511242	0.288847	0.000000	0.000000	0.368726	0.352464	0.070953	0.000000	0.532989	0.498355	0.000000	0.000000	0.237660	0.000000	0.000000	0.000000	0.000000	0.113646	0.000000	0.151549	0.000000	0.034860	0.000000	0.118130	0.502318	0.139254	0.595629	0.879787	0.000000	0.000000	0.000000	0.295767	0.000000	0.050633	0.000000	0.266064	0.000000	0.000000
XM_122595.1	0.000000	0.000000	0.961935	0.000000	0.431284	0.552917	0.000000	0.000000	0.181835	0.488869	3.180875	1.043592	1.516979	0.000000	0.476366	1.181668	1.503232	0.000000	0.964967	0.000000	3.442068	0.000000	0.000000	0.000000	0.000000	0.000000	0.000000	0.594940	1.258199	0.000000	0.000000	1.633161	0.000000	0.825365	1.401252	1.535225	0.000000	2.134673	0.614265	2.012651	0.000000	2.199976	0.000000	0.000000	0.000000	0.000000	0.000000	0.370890	0.324804
XM_122596.1	0.000000	0.000000	0.000000	0.019892	1.375634	0.176244	0.000000	0.000000	0.000000	2.041018	0.055045	2.590821	3.321200	0.000000	2.619747	2.796525	2.445158	0.000000	0.000000	0.678841	0.000000	1.496581	0.000000	4.582637	0.464626	0.000000	0.000000	0.000000	0.000000	1.279615	1.223975	1.741834	0.000000	0.000000	0.923975	2.044451	0.000000	0.000000	0.000000	0.000000	0.000000	1.488632	1.221724	0.000000	0.131080	1.265191	2.643798	0.000000	0.000000
XM_122597.1	0.434201	1.038014	0.221901	0.000000	0.000000	0.860744	0.000000	0.000000	1.211753	0.000000	0.000000	0.769920	0.000000	0.000000	0.000000	0.010698	0.454388	0.000000	0.000000	0.616698	1.404064	0.000000	0.518943	0.000000	0.753678	0.517543	0.619867	0.531202	0.588659	0.000000	0.000000	0.000000	1.465499	0.000000	1.349094	0.711380	0.000000	0.192766	0.000000	0.000000	1.671282	0.000000	0.000000	0.000000	1.545493	0.000000	1.237154	0.000000	0.039609
XM_122598.1	0.190608	0.000000	0.231722	0.000000	0.043115	0.000000	0.000000	0.000000	0.000000	0.000000	0.583642	2.132747	1.556777	0.952398	0.902333	2.116404	2.318261	0.000000	0.000000	0.000000	0.061419	0.121006	0.000000	0.000000	0.450141	0.000000	0.000000	0.162506	0.395888	0.000000	0.000000	0.001170	0.160182	0.000000	0.643645	1.141864	0.000000	0.000000	0.000000	0.000000	0.000000	0.440568	0.000000	0.000000	0.000000	0.219204	0.573407	0.000000	0.174574
XM_122599.1	0.900395	0.000000	0.000000	0.476746	0.282890	1.372069	0.000000	0.000000	0.955384	0.085454	1.223846	1.214839	0.991243	0.000000	0.000000	0.854127	0.778074	0.000000	0.233265	0.039909	1.421528	0.000000	0.602408	0.000000	0.899771	0.000000	0.091193	0.000000	0.000000	0.000000	0.000000	0.000000	0.000000	0.000000	0.000000	1.012337	0.000000	0.000000	0.168684	1.120588	0.840469	0.000000	0.000000	0.212499	0.277359	0.000000	0.000000	0.222815	0.000000
XM_122600.1	0.000000	0.206714	0.000000	0.000000	0.076013	0.000000	0.000000	0.000000	1.138728	0.000000	0.498665	1.278642	1.093037	0.469697	0.478251	0.849796	0.924501	0.000000	0.296837	0.616870	0.000000	0.000000	0.183297	0.000000	0.648418	0.000000	0.892877	0.000000	0.707695	0.000000	0.000000	0.000000	0.000000	0.000000	0.959726	0.806608	0.118778	0.000000	0.327067	0.822755	0.536314	0.467704	0.000000	0.000000	0.652351	0.000000	0.000000	0.000000	0.017659
XM_122602.1	0.000000	0.000000	0.247855	0.000000	2.141133	0.273530	0.883919	0.000000	0.035228	2.975710	0.000000	0.000000	0.000000	0.351146	0.526806	0.000000	0.000000	0.000000	0.951978	0.000000	0.000000	2.045912	0.000000	0.000000	0.000000	0.000000	0.638050	0.024426	0.000000	0.753618	2.531625	1.782130	0.000000	0.195462	0.000000	0.000000	0.194876	0.000000	0.000000	0.000000	0.708211	0.264327	1.965787	0.505824	0.000000	2.211103	0.065141	0.000000	0.000000
XM_122603.1	0.000000	0.029505	0.103327	0.353042	0.002695	0.000000	0.000000	0.000000	0.282656	0.000000	0.458230	1.324163	0.616987	0.718921	0.282236	0.576857	1.385214	0.000000	0.000000	0.854513	0.000000	0.000000	0.693305	0.420215	0.307019	0.000000	0.000000	0.063066	0.100510	0.000000	0.000000	0.000000	0.000000	0.086311	0.177179	1.056839	0.000000	0.189431	0.000000	0.423566	0.196635	0.472182	0.000000	0.000000	0.000000	0.000000	0.000000	0.000000	0.000000
XM_122604.1	0.675518	0.681021	0.008454	0.000000	0.000000	0.000000	0.000000	0.000000	0.595844	0.000000	0.641277	0.830051	0.846449	0.041981	0.075266	0.922082	0.619647	0.000000	0.000000	0.630267	0.000000	0.000000	0.340586	0.236973	0.771022	0.627955	0.632890	0.040102	0.694814	0.000000	0.000000	0.000000	0.000000	0.000000	1.380646	0.304767	0.083101	0.000000	0.000000	0.000000	0.192875	0.391833	0.000000	0.313764	0.000000	0.000000	0.514094	0.000000	0.000000
XM_122605.1	0.189742	0.281879	0.000000	0.000000	0.111410	0.000000	0.000000	0.000000	0.885291	0.419686	0.080974	0.172184	0.125377	0.031334	0.000000	0.554135	0.492728	0.000000	0.000000	0.215400	0.000000	0.246745	0.457477	0.000000	0.867620	0.408448	0.000000	0.000000	0.358386	0.000000	0.000000	0.000000	0.000000	0.000000	0.655947	0.910259	0.108696	0.000000	0.136577	0.000000	0.274247	0.000000	0.000000	0.000000	0.040394	0.350919	0.000000	0.398889	0.000000
XM_122606.1	0.609840	0.000474	0.000000	0.213287	0.000000	0.000000	0.000000	0.000000	0.410394	0.000000	0.000000	0.609211	0.710997	0.000000	0.499810	1.422976	0.744735	0.484396	0.000000	0.849399	0.000000	0.000000	0.303731	0.322639	1.239557	0.270806	0.135681	0.177058	1.262840	0.000000	0.000000	0.000000	0.000000	0.440959	1.116613	1.463614	1.350089	0.490675	0.067212	0.000000	0.374263	0.000000	0.000000	0.000000	0.000000	0.000000	0.103605	0.000000	0.000000
XM_122607.1	0.000000	0.000000	0.000000	0.000000	0.000000	0.000000	0.000000	0.000000	0.848068	0.183167	0.344079	0.163303	1.052806	0.000000	0.000000	0.218573	0.000000	0.065359	0.371497	0.000000	0.189316	0.000000	0.000000	0.000000	0.580617	0.121597	0.181397	0.000000	0.618463	0.000000	0.000000	0.000000	0.064310	0.000000	0.379060	0.000000	0.251160	0.326991	0.416457	0.000000	0.876807	0.061278	0.000000	0.300716	0.544877	0.091737	0.000000	0.000000	0.000000
XM_122608.1	1.321734	0.000000	0.000000	0.000000	0.000000	0.000000	0.000000	0.315593	0.000000	0.214080	0.017343	0.000000	0.000000	0.000000	0.000000	0.159599	0.045619	0.319086	0.169024	0.243359	0.919812	0.640147	0.000000	0.075090	0.321534	1.669378	0.644958	0.051715	0.000000	0.000000	0.795910	0.000000	0.000000	0.000000	0.038871	0.655331	0.000000	0.000000	0.992399	0.000000	0.000000	0.109385	0.692847	0.000000	0.000000	0.053929	0.403503	0.000000	0.000000
XM_122609.1	2.786200	0.000000	2.132652	0.000000	0.289566	0.119238	0.000000	0.718832	0.000000	1.414133	0.000000	0.732152	0.825699	0.000000	0.707965	2.818647	1.549540	0.505064	0.381114	0.682908	0.000000	0.127928	5.588713	0.629709	0.000000	5.442555	0.000000	0.000000	0.000000	0.000000	0.000000	0.000000	0.415509	0.000000	2.806501	2.558444	0.000000	0.366183	0.000000	0.000000	0.901764	0.000000	0.000000	0.000000	0.000000	0.000000	0.248563	0.000000	0.762713
XM_122610.1	0.514682	0.013789	0.969457	0.000000	0.000000	0.000000	0.000000	0.645405	0.000000	0.630260	0.124837	0.000000	0.000000	0.000000	0.000000	0.000000	0.000000	0.478011	0.423827	0.000000	0.831126	0.470276	0.000000	0.299615	0.000000	0.080454	0.000000	0.000000	0.085661	0.000000	0.336928	0.000000	0.323439	0.000000	0.286386	0.000000	0.243709	0.011074	0.396132	0.079128	0.000000	0.472537	0.000000	0.000000	0.000000	0.000000	0.235138	0.000000	0.000000
XM_122611.1	3.863025	0.000000	0.000000	0.301549	0.437727	0.000000	1.551885	0.000000	0.000000	0.315583	0.801510	0.045253	0.000000	0.023259	1.768594	2.104474	0.000000	1.356604	0.163774	0.509959	1.231075	0.000000	1.346272	0.000000	0.000000	5.372495	0.057879	0.000000	0.619673	1.265454	0.000000	0.680083	2.844415	0.000000	1.837720	0.280702	0.000000	0.000000	0.000000	0.000000	0.513340	0.000000	1.260321	0.000000	1.289587	0.000000	0.000000	4.566237	0.000000
XM_122612.1	0.907023	0.000000	0.000000	0.000000	0.000000	0.036471	0.000000	0.000000	0.450257	0.000000	0.225111	0.149254	0.023444	0.000000	0.000000	0.373253	0.000000	0.600993	0.088910	0.113137	0.000000	0.000000	0.000000	0.000000	0.254009	0.000000	0.820411	0.252268	0.347914	0.000000	0.000000	0.000000	0.000000	0.000000	0.888885	0.000000	0.807521	0.000000	0.883962	0.196593	0.000000	0.141193	0.000000	0.404890	0.471234	0.000000	0.123394	0.109056	0.000000
XM_122613.1	0.931262	0.762932	0.000000	0.000000	0.000000	0.609806	0.000000	0.000000	1.823265	0.000000	0.713790	0.000000	0.000000	0.000000	0.000000	0.000000	0.000000	1.479669	0.072835	0.000000	0.000252	0.107738	1.247685	0.000000	1.594365	0.000000	1.453387	0.000000	0.000000	0.000000	0.000000	0.000000	0.431866	0.334284	0.000000	0.000000	0.608278	1.566962	0.000000	1.115608	0.000000	0.527692	0.158685	0.000000	1.258395	0.000000	0.255875	0.000000	0.000000
XM_122614.1	0.000000	0.000000	0.000000	0.000000	0.000000	0.000000	0.000000	0.000000	0.159033	0.102946	0.000000	1.143655	1.104667	0.857434	0.385181	1.459490	1.555945	0.288726	0.144760	0.651320	0.000000	0.000000	0.000000	0.843298	0.235018	0.000000	0.000000	0.000000	0.544835	0.000000	0.000000	0.000000	0.399430	0.000000	0.854247	1.233228	0.000000	0.049860	0.001832	0.000000	0.138335	0.255330	0.000000	0.000000	0.049011	0.000000	0.000000	0.000000	0.137772
XM_122615.1	0.343365	0.000000	0.665477	0.000000	0.000000	0.000000	0.232244	0.000000	0.000000	0.000000	0.436404	0.000000	0.000000	0.000000	0.000000	0.277376	0.000000	0.213556	0.000000	0.000000	0.210154	0.612307	0.000000	0.256959	0.000000	0.385187	0.321619	0.000000	0.000000	0.515542	0.000000	0.000000	0.516720	0.137411	0.525674	0.000000	0.450835	0.000000	0.113616	0.000000	0.000000	0.000000	0.397573	0.000000	0.000000	0.552953	0.485707	0.000000	0.179331
XM_122616.1	0.000000	0.664052	1.431342	0.746713	1.607867	0.000000	0.611998	0.000000	3.018716	0.000000	0.000000	0.000000	0.790972	0.000000	0.000000	0.000000	1.468896	0.000000	0.267533	1.637394	0.000000	1.021470	0.397479	2.124639	2.284155	1.436824	1.695466	0.279099	0.381981	0.253527	1.951748	0.000000	0.000000	0.000000	0.784530	0.000000	0.000000	1.466909	0.000000	0.000000	3.264629	0.000000	0.000000	0.914218	1.145423	0.000000	0.000000	0.000000	0.346973
XM_122617.1	0.000000	0.192030	1.343476	0.526988	0.000000	0.071949	1.252433	0.000000	0.000000	0.000000	0.041004	0.548710	0.000000	0.000000	0.000000	0.339819	0.236121	0.000000	0.000000	2.327610	0.411081	0.110334	0.000000	2.619225	0.000000	0.092529	0.839204	0.000000	0.000000	1.225741	0.000000	0.321969	0.000000	0.000000	0.000000	0.641531	0.000000	0.612743	0.327607	0.000000	0.000000	0.063326	1.701930	1.237667	0.202447	0.000000	1.245764	0.000000	0.000000
XM_122618.1	2.184131	0.659737	0.213660	0.000000	0.000000	0.000000	0.000000	0.000000	0.687911	0.000000	0.000000	1.866869	1.547682	0.000000	0.000000	1.390445	1.748807	0.082599	0.557456	0.000000	0.486194	0.000000	0.000000	0.510848	0.354568	0.000000	1.016443	0.171579	0.000000	0.915501	0.000000	0.000000	0.907890	0.000000	2.384888	1.840431	0.000000	0.000000	0.000000	0.690153	0.000000	0.288043	0.000000	0.079999	0.000000	0.000000	1.449575	0.000000	0.000000
XM_122619.1	0.273535	0.000000	0.502131	0.976833	0.000000	0.000000	0.128720	0.000000	0.966445	0.000000	0.099151	2.313857	1.758008	1.173665	1.229676	1.776928	2.376368	0.000000	0.202909	0.942573	0.000000	0.000000	2.255520	1.312691	0.566017	1.954866	0.000000	0.000000	0.000000	0.000000	0.000000	0.000000	0.000000	0.000000	0.817040	1.460619	0.000000	0.000000	0.000000	0.091089	2.604387	0.000000	0.000000	1.272734	0.364517	0.000000	0.751823	0.000000	0.881848
XM_122620.1	0.000000	0.000000	0.000000	0.000000	0.000000	0.000000	0.000000	0.000000	1.362201	0.000000	0.038567	0.205420	0.148933	0.000000	0.000000	0.000000	0.000000	0.239191	0.220757	0.453893	0.240896	0.000000	0.000000	0.371984	0.797155	0.516855	0.318411	0.000000	0.315506	0.000000	0.000000	0.080983	0.000000	0.000000	0.656492	0.532960	0.416710	0.833931	0.037146	0.292947	1.058955	0.000000	0.000000	0.271850	0.536763	0.000000	0.000000	0.898919	0.000000
XM_122621.1	0.000000	0.000000	0.275054	0.000000	0.000000	0.000000	0.000000	0.000000	0.977194	0.000000	0.330060	1.105828	1.316480	0.000000	0.573141	1.489539	1.158952	0.878548	0.404577	0.250668	0.000000	0.000000	0.070630	0.000000	1.137229	0.000000	0.000000	0.707187	0.789867	0.000000	0.000000	0.000000	0.000000	0.000000	0.000000	0.691739	0.000000	0.000000	0.302716	0.749282	0.384123	0.513020	0.000000	0.544641	0.557363	0.000000	0.000000	0.000000	0.032474
XM_122622.1	0.692182	1.034572	0.000000	1.312047	2.631459	0.000000	0.000000	2.532097	0.000000	3.169746	0.000000	1.824716	1.457847	0.000000	0.000000	1.186932	1.351885	0.491099	1.226296	0.529655	0.000000	3.530995	0.108934	0.000000	0.720910	0.000000	0.000000	0.000000	0.000000	0.000000	2.792999	1.394761	1.605909	0.000000	0.000000	0.000000	0.318316	0.000000	0.000000	0.000000	0.000000	1.297386	2.844768	0.000000	0.000000	2.663333	0.542083	0.000000	0.000000
XM_122623.1	0.339058	0.729764	0.000000	0.000000	0.601758	0.015610	1.097913	0.525770	0.313078	0.529637	0.664152	3.782981	3.327879	0.000000	1.132492	3.339901	3.590113	0.000000	0.523737	3.290319	0.000000	0.076857	0.000000	0.000000	0.000000	0.000000	0.000000	0.000000	0.000000	0.000000	0.000000	0.265110	0.000000	0.000000	0.083891	0.000000	0.000000	0.000000	0.000000	0.359024	0.000000	0.232970	0.000000	0.000000	0.000000	0.437003	0.510335	0.000000	0.000000
XM_122624.1	0.000000	0.273676	0.000000	0.000000	0.446185	0.392808	0.000000	0.000000	0.469798	0.777060	0.000000	0.985342	0.673126	0.277747	0.000000	0.000000	1.126697	0.000000	0.559135	0.000000	0.000000	0.053200	1.224532	0.000000	0.177259	0.000000	0.000000	0.000000	0.000000	0.000000	0.000000	0.000000	0.000000	0.000000	0.164845	0.376084	0.000000	0.152752	1.676821	0.916899	0.263675	0.052779	0.273518	0.000000	0.000000	0.042859	0.000000	0.000000	0.000000
XM_122625.1	0.000000	0.312345	0.000000	0.000000	0.533543	0.000000	0.000000	0.000000	0.369805	0.722232	0.034825	0.622189	0.590260	0.197553	0.000000	0.064882	0.922682	0.000000	0.311556	0.000000	0.000000	0.223038	0.482289	0.127268	0.533336	0.000000	0.000000	0.000000	0.000000	0.000000	0.000000	0.000000	0.000000	0.000000	0.195347	0.645082	0.000000	0.302271	1.601141	0.800037	0.000000	0.137410	0.000000	0.000000	0.000000	0.399236	0.000000	0.000000	0.000000
XM_122626.1	0.218304	0.308972	0.000000	0.000000	0.000000	0.139594	0.000000	0.000000	0.000000	0.000000	0.062271	0.000000	0.000000	0.000000	0.000000	0.619757	0.197416	0.391474	0.000000	0.303171	0.160012	0.233502	0.000000	0.000000	0.489487	0.126569	0.640594	0.000000	0.324516	0.000000	0.000000	0.000000	0.000000	0.000000	0.883915	0.157345	0.506988	0.039037	0.088017	0.000000	0.609158	0.258795	0.000000	0.000000	0.000000	0.000000	0.000000	0.000000	0.000000
XM_122627.1	0.000000	1.019340	0.000000	0.057190	0.177452	0.000000	0.000000	0.000000	0.000000	0.000000	0.000000	0.115165	0.000000	0.000000	0.000000	0.028795	0.077351	0.327631	0.001854	0.509113	0.553482	0.000000	0.234461	0.213669	0.000000	0.556638	1.020064	0.000000	0.977301	0.000000	0.000000	0.000000	0.647648	0.000000	0.721079	0.301725	0.363753	0.000000	0.275567	0.189004	0.245226	0.000000	0.000000	0.217912	0.094630	0.000000	0.000000	0.000000	0.000000
XM_122628.1	0.239241	0.089092	0.000000	0.000000	0.000000	1.017892	0.000000	0.000000	0.992223	0.022916	0.000000	0.761164	0.623341	0.000000	0.000000	0.717207	0.821348	0.000000	0.000000	0.463328	0.000000	0.000000	0.191806	0.000000	0.518816	0.353604	0.000000	0.000000	1.066618	0.000000	0.000000	0.000000	0.061915	0.000000	0.662865	0.548135	0.147057	0.000000	0.138659	0.000000	1.148569	0.000000	0.000000	0.000000	0.484758	0.000000	0.213017	0.000000	0.251512
XM_122629.1	0.298874	0.222442	0.000000	0.000000	0.000000	0.000000	0.000000	0.114559	0.086732	0.125046	0.000000	0.644596	0.051420	0.000000	0.000000	0.409391	0.340998	0.136994	0.181533	0.000000	0.000000	0.237632	0.000000	0.000000	0.063862	0.514847	0.000000	0.000000	0.198359	0.000000	0.251965	0.000000	0.000000	0.000000	0.000000	0.233268	0.000000	0.000000	0.288545	0.000000	0.061650	0.000000	0.284246	0.000000	0.261574	0.015608	0.230320	0.000000	0.000000
XM_122630.1	0.051439	0.000000	0.000000	0.343000	0.046953	0.078453	0.000000	0.000000	0.128928	0.166521	0.000000	0.037625	0.420153	0.000000	0.325021	0.264953	0.309571	0.000000	0.000000	0.776716	0.004035	0.000000	1.245561	0.543806	0.587514	0.378987	0.698858	0.092731	0.399061	0.000000	0.000000	0.000000	0.000000	0.000000	0.405231	1.020003	0.506314	0.955519	0.000000	0.000000	1.038256	0.000000	0.000000	0.000000	0.000000	0.000000	0.406856	0.000000	0.000000
XM_122631.1	0.324065	0.181679	0.000000	0.000000	0.000000	0.000000	0.078579	0.000000	0.000000	0.000000	0.000000	1.338517	1.819658	0.000000	0.757581	1.563085	1.278376	0.000000	2.184346	0.000000	0.219601	0.097541	0.000000	0.000000	0.218189	0.189729	0.000000	0.000000	0.000000	0.402552	0.099716	0.000000	0.000000	0.252984	0.000000	0.000000	0.549053	0.000000	0.000000	0.000000	0.000000	0.554285	0.000000	0.000000	0.660927	0.554394	1.405809	0.000000	0.270578
XM_122632.1	0.000000	0.970254	0.000000	0.000000	0.048131	0.002320	0.000000	0.000000	0.000000	0.243144	1.529789	0.000000	0.745496	0.000000	1.163290	1.066460	0.000000	0.004888	0.196959	0.295426	2.241809	0.000000	0.670504	0.000000	0.000000	0.000000	0.000000	0.075995	0.000000	1.027223	0.000000	0.842473	0.000000	1.607298	0.000000	1.261641	0.000000	0.000000	3.559344	1.174511	0.000000	1.235023	1.349770	0.000000	0.000000	0.000000	0.000000	0.000000	0.000000
XM_122633.1	0.000000	0.123409	0.000000	0.060088	0.000000	0.000000	0.000000	0.000000	0.579392	0.000000	0.432943	0.587224	0.693750	0.962679	0.875023	0.590940	0.404511	0.000000	0.000000	0.935896	0.426588	0.000000	0.000000	0.133050	1.126649	0.401708	0.640292	0.000000	0.072080	0.000000	0.000000	0.000000	0.000000	0.000000	0.063619	0.381947	0.087018	0.000000	0.761429	0.804835	0.000000	0.369454	0.000000	0.361673	0.000000	0.000000	0.000000	0.000000	0.027619
XM_122634.1	0.082828	0.000000	0.164950	0.000000	0.028652	0.000000	0.000000	0.000000	0.975902	0.000000	0.848624	0.828321	1.186767	1.111316	0.721522	0.749525	1.093912	0.000000	0.167935	0.000000	0.000000	0.000000	0.317298	0.003125	0.777416	0.100250	0.102386	0.109644	0.000000	0.000000	0.000000	0.000000	0.000000	0.033807	0.292042	0.903840	0.000000	0.000000	0.000000	0.626546	0.212982	0.347135	0.000000	0.021752	0.000000	0.000000	0.033295	0.000000	0.000000
XM_122635.1	0.161886	0.000000	0.000000	0.000000	0.000000	0.115434	0.000000	0.125637	0.474248	0.000000	0.000000	0.343905	0.521054	0.085120	0.000000	0.198850	0.061000	0.006218	0.000000	0.370065	0.152369	0.000000	0.000000	0.027875	0.205513	0.000000	0.058402	0.014222	0.403313	0.000000	0.000000	0.000000	0.000000	0.000000	0.379297	0.178534	0.000000	0.062385	0.287438	0.149547	0.300511	0.000000	0.000000	0.429900	0.027913	0.000000	0.000000	0.667810	0.000000
XM_122636.1	0.333438	0.225803	1.338013	3.077403	0.000000	0.000000	2.150084	0.000000	0.919189	0.000000	0.170954	0.000000	0.000000	0.000000	0.000000	0.000000	0.000000	0.148234	0.000000	3.358360	0.073607	0.000000	0.000000	3.475379	1.062017	0.180947	1.894837	1.198972	0.076078	1.357111	0.000000	0.000000	0.183630	0.175949	0.842447	1.171606	0.000000	0.566233	0.000000	1.185693	0.000000	0.044179	0.000000	1.873155	0.000000	0.000000	0.075113	0.000000	0.000000
XM_122637.1	0.000000	0.573134	0.168592	0.000000	2.022097	0.000000	0.000000	3.337568	0.000000	3.149789	0.369527	0.000000	0.000000	0.000000	0.000000	0.000000	0.000000	0.000000	2.444858	0.000000	0.266660	2.950722	0.000000	0.143636	0.194437	0.000000	0.000000	1.131027	0.706528	0.000000	2.539559	1.036204	0.113247	1.300666	0.000000	0.000000	0.207979	0.000000	0.000000	0.166467	0.000000	1.146504	2.147871	0.000000	0.000000	2.272478	0.168008	0.000000	0.000000
XM_122638.1	0.000000	0.000000	0.000000	0.871721	0.000000	0.000000	0.000000	0.000000	0.000000	0.000000	0.000000	1.005612	0.158009	0.711641	0.000000	0.000000	1.224854	2.423380	0.989450	1.501232	0.000000	0.079227	0.000000	1.309940	0.000000	0.000000	2.137108	0.492708	0.000000	0.000000	0.000000	0.000000	1.409489	0.000000	0.597606	2.324339	1.240883	1.086671	0.000000	1.635652	0.000000	0.813550	0.208053	0.235046	0.000000	0.000000	0.308765	0.000000	0.031045
XM_122639.1	0.000000	0.000000	0.000000	0.000000	0.000000	0.000000	0.000000	0.000000	1.824257	0.000000	0.563187	0.000000	0.000000	0.389960	0.543914	0.000000	0.000000	0.998822	0.000000	0.000000	0.000000	0.551305	0.547972	0.000000	1.906226	0.972581	1.459163	0.000000	1.630089	0.000000	0.714649	0.000000	0.349636	0.000000	0.613545	0.434478	1.510886	0.435209	0.000000	0.075227	3.006641	0.791359	0.055239	0.000000	1.402431	0.000000	0.000000	0.000000	0.000000
XM_122640.1	1.460924	0.232668	0.103107	0.000000	0.000000	0.000000	0.000000	0.000000	0.000000	0.000000	0.000000	0.602828	0.607693	0.000000	0.000000	0.603467	0.263865	0.392254	0.000000	0.544204	2.695633	0.000000	1.526198	0.073004	0.000000	0.630769	0.000000	0.559571	0.000000	0.029967	0.000000	0.000000	0.225945	0.000000	0.000000	0.000000	0.695264	0.442249	0.713371	0.000000	0.926116	0.000000	0.000000	0.000000	1.105903	0.000000	0.159318	0.000000	0.000000
XM_122641.1	0.000000	0.000000	1.087546	0.676099	0.000000	0.831394	0.000000	0.542548	5.687707	0.000000	0.000000	0.488281	0.530745	0.000000	0.000000	0.000000	0.076464	0.492956	1.494546	0.000000	0.000000	1.851830	0.000000	0.498675	5.222334	0.346406	0.000000	0.531449	0.000000	0.000000	0.230057	0.526019	1.329449	0.050111	0.000000	0.408464	0.368913	0.806075	0.000000	0.000000	4.130542	0.000000	0.000000	1.062198	0.000000	0.000000	0.000000	0.000000	0.000000
XM_122642.1	0.331811	0.852120	2.077659	0.936297	0.000000	1.541551	0.711706	0.000000	0.000000	0.000000	0.583713	0.736125	0.000000	0.000000	0.000000	0.000000	0.000000	0.000000	0.000000	2.389575	0.000000	0.105540	0.290885	2.293152	0.635695	0.302157	1.283256	3.185567	0.644774	0.301789	0.000000	0.000000	0.000000	0.000000	0.141492	0.000000	0.300690	0.414818	0.000000	0.318873	0.000000	1.293546	1.781486	2.824924	0.000000	0.000000	0.000000	1.541805	0.000000
XM_122643.1	0.000000	0.000000	0.000000	0.000000	0.000000	0.000000	0.000000	0.105232	0.000000	0.931264	0.000000	0.621957	0.795700	0.292536	0.671620	0.769207	0.728755	0.026029	0.237971	0.136617	0.000000	0.620215	0.000000	0.654400	0.000000	0.000000	0.095655	0.000000	0.000000	0.000000	0.570703	0.757172	0.000000	0.000000	0.386471	0.000000	0.000000	0.000000	0.036881	0.000000	0.007712	0.082268	0.369835	0.189596	0.000000	0.292382	0.092942	0.000000	0.000000
XM_122644.1	0.000000	0.000000	0.000000	0.253065	0.000000	0.294018	0.000000	1.757871	0.017064	1.702586	0.000000	0.515851	0.213824	0.000000	0.000000	0.000000	0.000000	0.000000	0.749588	1.063820	1.363300	1.544613	0.000000	0.183937	0.000000	0.000000	0.770218	0.311251	0.000000	0.000000	1.929309	0.837079	0.586825	0.000000	0.000000	0.000000	0.000000	0.691567	0.548546	0.419663	0.000000	0.000000	0.454685	0.000000	0.056678	0.955370	0.000000	0.000000	0.469975
XM_122645.1	1.902803	0.000000	0.000000	0.000000	2.135102	1.461365	0.000000	3.884305	0.378035	2.343573	0.000000	0.000000	1.040103	0.000000	0.000000	0.675380	0.034139	0.116627	0.000000	0.000000	0.946936	3.401984	1.382619	0.000000	0.837467	0.000000	0.249947	2.479482	0.000000	0.000000	2.036493	2.153803	0.000000	0.000000	0.000000	0.000000	0.000000	2.600703	0.000000	0.000000	0.000000	0.000000	1.699557	0.000000	0.000000	2.367368	1.177206	0.000000	0.000000
XM_122646.1	0.000000	0.000000	1.635155	2.674374	0.000000	0.000000	1.279496	0.000000	0.453986	0.000000	1.725420	3.719950	2.740185	2.960574	1.904061	3.300043	3.666671	0.000000	0.000000	2.180922	0.000000	0.000000	0.000000	2.246247	1.200457	0.000000	0.000000	0.215971	0.000000	0.687603	0.000000	0.000000	0.744373	0.000000	2.007689	2.978780	0.026882	0.000000	0.000000	0.000000	1.282876	1.494217	0.000000	2.001307	0.000000	0.000000	0.382257	0.000000	2.312011
XM_122648.1	0.364242	0.076690	0.000000	0.000000	0.166632	0.000000	0.000000	0.110192	0.055729	0.933064	0.000000	0.155850	0.486235	0.000000	0.000000	0.803727	0.190917	0.000000	0.107553	0.000000	0.298294	0.263281	0.000000	0.000000	0.299230	0.000000	0.000000	0.000000	0.184137	0.000000	0.091815	0.000000	0.000000	0.000000	0.531624	0.044779	0.214715	0.404991	0.546652	0.000000	0.000000	0.000000	0.000000	0.000000	0.000000	0.321891	0.057293	0.000000	0.000000
XM_122649.1	0.285515	0.255829	0.000000	0.000000	1.322938	0.460289	0.000000	1.076326	0.524576	1.634121	0.000000	0.000000	0.113235	0.000000	0.000000	0.000000	0.000000	0.000000	0.069833	0.000000	1.116940	1.213733	1.297931	0.000000	0.000000	0.415864	0.000000	0.000000	0.000000	0.000000	1.126652	0.335234	0.000000	0.000000	0.000000	0.000000	0.000000	0.117462	1.410825	0.307390	0.935063	0.096280	1.093600	0.000000	0.290867	1.295884	0.000000	0.000000	0.000000
XM_122650.1	0.000000	0.000000	0.290968	0.650815	0.156363	0.000000	0.000000	0.000000	0.742638	0.000000	0.276939	0.956088	0.780468	0.136115	0.229945	0.542881	0.548974	0.000000	0.000000	1.228915	0.000000	0.000000	0.000000	0.637486	0.938229	0.000000	0.000000	0.173744	0.269445	0.000000	0.000000	0.000000	0.000000	0.171144	0.000000	0.293217	0.000000	0.000000	0.000000	0.728728	0.564805	0.138478	0.000000	0.386809	0.159886	0.000000	0.000000	0.014069	0.253889
XM_122651.1	0.729609	0.000000	0.000000	0.000000	3.435181	0.000000	0.000000	3.193747	1.095746	4.473083	0.000000	1.599853	3.238725	0.000000	1.140754	1.863899	2.807144	0.000000	4.158485	0.000000	0.821369	4.031872	0.000000	0.000000	0.373166	0.656648	0.000000	0.893424	0.000000	0.000000	3.818459	3.158843	0.386097	0.000000	0.000000	0.000000	0.000000	0.000000	0.341108	1.463570	1.002035	0.000000	2.684023	0.000000	0.587041	3.747894	0.000000	0.000000	0.000000
XM_122652.1	0.821115	0.730694	0.000000	0.000000	0.264049	0.223627	0.000000	0.577632	0.179545	0.235355	0.372513	0.000000	0.000000	0.000000	0.000000	0.000000	0.000000	0.000000	0.549834	0.000000	0.022814	1.098427	0.377806	0.000000	1.010351	0.201704	0.000000	0.000000	0.113377	0.000000	0.000000	0.687193	0.034375	0.000000	0.000000	0.000000	0.000000	0.163127	0.676016	0.000000	0.000000	0.424759	0.000000	0.000000	0.000000	0.680155	0.589200	0.000000	0.000000
XM_122653.1	0.000000	0.303369	0.000000	0.000000	0.273724	0.000000	0.000000	0.000000	0.000000	0.633908	1.034612	0.881929	0.648655	0.101868	0.000000	0.418136	0.736905	0.230026	0.124225	0.000000	0.000000	0.081989	0.000000	0.000000	1.153683	1.007773	0.000000	0.000000	0.000000	0.000000	0.000000	0.000000	0.210107	0.000000	0.500970	0.173918	0.074572	0.000000	0.206632	0.315606	0.057813	0.711344	0.000000	0.000000	0.674434	0.000000	0.000000	1.809221	0.000000
XM_122654.1	0.428781	1.211864	0.000000	0.000000	0.631966	0.226195	0.000000	0.000000	0.604508	1.312202	0.134355	0.000000	0.000000	0.000000	0.000000	0.000000	0.000000	0.000000	0.482167	0.000000	0.152314	0.260554	0.844328	0.000000	0.000000	0.097874	0.000000	1.092079	0.000000	0.195622	0.000000	0.000000	0.229118	0.772112	0.000000	0.000000	0.000000	1.892539	0.056424	0.000000	0.294725	0.000000	0.672987	0.000000	0.000000	0.821754	0.065399	0.000000	0.000000
XM_122655.1	0.000000	0.000000	0.809991	1.989487	0.000000	0.036215	0.094339	0.000000	0.887074	0.000000	0.163824	1.720087	1.588245	0.912137	0.969327	1.533920	1.606565	0.000000	0.000000	1.630676	0.000000	0.000000	0.000000	1.504459	0.464597	0.000000	0.261996	0.109031	0.000000	0.000000	0.000000	0.000000	0.169883	0.000000	0.643176	0.836569	0.000000	0.078831	0.000000	0.000000	1.230831	0.000000	0.000000	1.978564	0.240837	0.000000	0.000000	1.084323	1.475330
XM_122656.1	0.000000	0.073700	0.162871	0.000000	0.000000	0.000000	0.000000	0.000000	0.445185	0.000000	0.442034	0.887812	0.635160	1.400503	0.628474	0.625698	0.764449	0.000000	0.000000	1.245359	0.508266	0.000000	0.000000	0.348969	0.670101	0.481157	0.543896	0.455141	0.528483	0.000000	0.000000	0.000000	0.000000	0.000000	0.522840	0.881302	0.089985	0.000000	0.838313	0.362978	0.188668	0.243832	0.000000	0.000000	0.000000	0.000000	0.000000	0.000000	0.029693
XM_122657.1	0.997906	0.382389	0.000000	0.000000	0.666923	0.544424	0.000000	0.441854	0.000000	0.977645	0.000000	1.053426	0.979263	0.330354	0.378458	0.844769	1.051764	0.146791	0.423772	0.206793	0.000000	0.752935	0.000000	0.000000	0.000000	0.000000	0.000000	0.000000	0.108056	0.030863	1.153093	0.850483	0.310571	0.000000	0.000000	1.494534	0.000000	0.000000	0.000000	0.000000	0.000000	0.000000	0.000000	0.000000	0.000000	0.741724	1.022673	0.000000	0.000000
XM_122658.1	0.000000	0.000000	0.000000	0.021399	0.000000	0.000000	1.468357	0.000000	0.265105	0.000000	0.112006	0.000000	0.690748	1.494204	1.819728	0.000000	0.000000	0.000000	0.821720	0.185454	0.000000	0.000000	0.194349	0.006439	0.000000	0.000000	0.000000	0.000000	0.000000	1.352336	0.000000	0.248076	0.000000	0.205976	0.866761	0.000000	0.763165	0.028394	0.000000	0.534890	0.074172	0.000000	0.146702	0.497451	0.000000	0.000000	0.000000	0.000000	0.138631
XM_122659.1	0.000000	0.000000	0.000000	0.000000	0.644948	0.000000	0.000000	0.000000	0.319323	1.171856	0.000000	1.060039	0.578980	0.707234	0.000000	0.166819	0.838839	0.000000	0.571595	0.321968	0.000000	0.000000	1.295687	0.537759	0.273591	0.000000	0.000000	0.000000	0.271825	0.000000	0.000000	0.121207	0.000000	0.000000	0.000000	0.427255	0.000000	1.005395	1.625823	1.028433	0.206364	0.000000	0.642984	0.000000	0.000000	0.000000	0.000000	0.000000	0.206069
XM_122660.1	0.000000	0.000000	1.915116	1.783745	0.000000	0.000000	1.266314	0.000000	0.545096	0.000000	2.102638	3.783108	2.911574	3.196588	2.082678	3.330181	3.706634	0.000000	0.000000	2.042738	0.000000	0.000000	0.000000	1.860201	1.319347	0.000000	0.000000	1.231578	0.000000	0.810586	0.000000	0.000000	1.014175	0.000000	2.263750	2.854317	0.000000	0.000000	0.000000	0.000000	1.015018	1.574090	0.000000	2.006565	0.515385	0.000000	0.174850	0.000000	2.317406
XM_122661.1	0.835896	1.000553	0.000000	0.000000	0.000000	0.960207	0.000000	0.000000	0.084775	0.000000	0.000000	1.799193	2.235269	1.295911	1.106407	1.399094	1.658294	1.300990	0.308788	0.668692	0.091497	0.000000	0.000000	0.724823	0.000000	0.000000	0.000000	0.164905	0.000000	0.000000	0.000000	0.000000	0.961557	0.136603	1.752822	2.175487	0.000000	0.000000	0.000000	0.000000	0.000000	0.414768	0.000000	0.000000	0.000000	0.000000	1.292211	0.000000	0.000000
XM_122662.1	0.084212	0.071113	0.000000	0.000000	0.000000	0.000000	0.000000	0.000000	0.411543	0.000000	0.004645	0.545858	0.816459	0.635427	0.360669	0.767992	1.028368	0.070353	0.000000	0.270373	0.646368	0.000000	0.474858	0.000000	1.101222	0.865520	0.122599	0.000000	0.541689	0.000000	0.000000	0.000000	0.000000	0.000000	0.424319	0.817104	0.000000	0.000000	1.275514	0.000000	0.201052	0.122817	0.000000	0.000000	0.000000	0.000000	0.044514	1.052494	0.000000
XM_122663.1	0.775830	1.436470	0.000000	0.000000	0.000000	0.437879	0.000000	0.000000	0.907627	0.000000	0.779693	0.000000	0.000000	0.000000	0.000000	0.000000	0.000000	0.201203	0.217716	0.000000	0.981927	0.000000	0.081659	0.000000	0.502102	0.139897	0.265819	0.000000	0.116223	0.000000	0.000000	0.000000	0.000000	0.000000	0.043974	0.000000	0.387172	0.511555	0.833126	0.928371	0.302169	0.099893	0.000000	0.180182	0.769071	0.000000	0.000000	0.000000	0.000000
XM_122664.1	0.376304	0.921349	0.000000	0.000000	0.000000	0.625330	0.000000	0.000000	0.284590	0.000000	0.126829	0.188372	0.585003	0.000000	0.000000	0.724337	0.214888	0.000000	0.000000	0.450184	0.351026	0.000000	1.028562	0.157903	0.784348	0.000000	0.000000	0.000000	0.498831	0.000000	0.000000	0.000000	0.000000	0.000000	0.463807	0.247719	0.276659	0.239265	0.482341	0.000000	0.353880	0.000000	0.000000	0.000000	0.000000	0.000000	0.054902	0.000000	0.064774
XM_122665.1	0.385287	0.000000	0.000000	0.000000	0.000000	0.000000	0.000000	0.000000	2.377974	0.000000	0.173093	0.244883	0.000000	0.569507	0.000000	0.258768	0.588230	0.249124	0.470355	0.303293	0.000000	0.000000	2.312924	0.237986	2.136511	0.701732	0.000000	0.239870	2.972002	0.000000	0.000000	0.000000	0.843079	0.000000	1.299545	1.144316	0.000000	1.989568	0.000000	0.000000	1.832133	0.158496	0.000000	0.000000	0.918708	0.000000	0.000000	0.000000	0.000000
XM_122666.1	0.268945	0.253074	0.000000	0.000000	0.000000	0.000000	0.000000	0.662451	0.682396	0.657375	0.287812	0.594006	0.934703	0.000000	0.000000	0.430511	0.000000	0.624549	0.768340	0.439536	0.146762	0.000000	0.000000	0.000000	0.000000	0.000000	0.435762	0.189700	0.000000	0.000000	0.298180	0.589742	0.367386	0.000000	0.000000	0.000000	0.003272	0.792811	0.000000	0.000000	0.613646	0.058275	0.000000	0.000000	0.000000	0.000000	0.321218	0.000000	0.021425
XM_122667.1	0.233909	0.000000	0.346273	0.000000	0.491554	0.000000	0.000000	0.000000	1.102179	0.872567	0.555217	0.000000	0.000000	0.000000	0.000000	0.000000	0.000000	0.000000	0.499491	0.135179	0.522705	0.000000	1.221774	0.000000	0.976498	0.598111	0.384382	0.319382	0.315023	0.000000	0.000000	0.000000	0.000000	0.000000	0.557680	0.774233	0.000000	0.828577	0.394596	1.184532	1.018869	0.096250	0.000000	0.000000	0.782572	0.000000	0.000000	0.000000	0.000000
XM_122668.1	0.000000	0.460282	0.000000	0.000000	0.000000	0.736738	0.000000	0.000000	1.594178	0.000000	1.516798	0.829520	0.126132	0.000000	0.000000	0.424657	0.632370	0.000000	0.000000	0.384609	1.870171	0.000000	0.520972	0.026854	1.495594	0.941268	0.000000	0.041840	0.405418	0.000000	0.000000	0.000000	0.000000	0.000000	0.478427	0.989883	0.443254	0.000000	0.288472	0.000000	1.111652	0.668682	0.000000	0.184013	1.619692	0.000000	0.000000	0.000000	0.000000
XM_122669.1	0.000000	0.794570	0.000000	0.000000	0.000000	0.000000	0.000000	0.000000	1.798891	0.000000	0.284459	0.000000	0.000000	0.000000	0.000000	0.000000	0.000000	0.000000	0.000000	0.763713	0.408273	0.000000	0.108350	0.907101	1.624024	0.000000	0.611005	0.279178	0.465488	0.000000	0.000000	0.000000	0.000000	0.000000	2.080357	1.199147	0.876613	0.933274	0.761314	0.372067	1.466884	0.242212	0.000000	0.000000	0.556775	0.000000	0.473232	0.000000	0.000000
XM_122670.1	0.349180	0.000000	0.302507	0.000000	0.014057	0.558441	0.000000	0.000000	0.000000	0.435205	0.000000	0.629840	0.208544	0.328743	0.000000	0.648766	1.099390	0.251985	0.541664	0.292725	0.349084	0.000000	0.885102	0.825282	0.000000	0.000000	0.053617	0.748396	0.000000	0.000000	0.214420	0.000000	0.653906	0.000000	0.304388	0.858266	0.000000	0.000000	0.000000	0.205783	0.000000	0.000000	0.000000	0.000000	0.000000	0.000000	0.284917	0.676642	0.246131
XM_122671.1	2.584070	0.000000	0.107502	0.360881	1.419892	2.386875	0.000000	0.670017	0.000000	0.573684	0.000000	0.137992	0.566836	0.000000	0.000000	0.000000	0.000000	0.015190	0.444711	0.000000	1.202857	0.000000	0.363920	0.256366	0.000000	4.159190	1.099625	0.000000	0.000000	0.000000	0.528133	0.000000	0.212168	1.995506	0.000000	1.103054	0.000000	0.237381	0.858011	0.179240	0.112694	0.000000	0.000000	0.000000	0.252959	0.000000	0.000000	2.786473	0.000000
XM_122672.1	0.021275	1.090200	0.000000	0.000000	0.000000	2.298866	1.694859	0.000000	0.000000	0.000000	1.768777	0.000000	0.000000	0.000000	0.000000	0.000000	0.000000	0.300301	0.483006	1.092855	3.460428	0.095182	0.000000	0.258516	0.000000	0.000000	0.622053	0.000000	0.508535	2.128158	0.000000	3.263315	0.586570	0.000000	0.000000	0.000000	0.000000	0.311299	4.166531	1.885666	0.000000	1.853683	0.000000	0.000000	0.000000	0.155189	0.000000	0.751795	0.000000
XM_122673.1	1.371273	1.371542	0.000000	0.000000	0.000000	0.522625	0.000000	0.000000	0.000000	0.000000	0.607746	0.642874	0.371777	0.000000	0.000000	1.149822	1.292751	1.244128	0.223530	0.131776	3.188699	0.000000	0.000000	0.435442	0.321293	0.000000	0.333927	1.235228	0.000000	1.057420	0.000000	0.000000	2.218210	0.000000	0.000000	0.000000	0.011682	1.084952	0.233430	0.000000	0.000000	0.685125	0.000000	0.000000	0.106993	0.000000	1.740701	0.578931	0.000000
XM_122674.1	0.000000	0.000000	0.000000	0.000000	1.445058	1.260114	0.000000	0.000000	0.000000	0.434150	0.000000	0.739350	0.281377	0.000000	0.000000	0.000000	0.812495	1.822953	0.520848	0.000000	0.000000	0.000000	0.143163	0.659729	0.000000	0.479241	1.518694	0.666815	0.000000	0.000000	0.456260	1.056709	1.238065	0.000000	0.000000	0.743727	0.000000	0.000000	0.136821	0.738231	0.000000	0.000000	0.806605	0.291091	0.794853	0.000000	0.641420	4.753757	0.000000
XM_122675.1	0.000000	2.638549	0.318483	0.559455	0.000000	0.614669	0.000000	0.000000	0.202080	0.000000	0.000000	0.000000	0.064008	0.000000	0.000000	1.459517	0.878225	1.685509	0.000000	0.000000	0.728221	0.000000	0.000000	0.324771	0.141947	0.320184	6.490289	0.190103	0.293973	0.000000	0.000000	2.689938	0.000000	1.364819	0.194482	0.000000	0.472373	0.000000	0.000000	0.000000	0.336515	0.128265	0.625262	0.000000	0.655968	0.000000	0.000000	0.000000	0.000000
XM_122676.1	0.122475	0.392973	0.000000	0.000000	0.218994	1.442910	1.518355	0.026078	0.000000	0.000000	0.000000	0.000000	0.000000	0.935496	1.086050	0.000000	1.178778	0.000000	1.034904	0.000000	0.000000	0.942723	0.503296	0.000000	0.228127	0.000000	0.000000	2.172607	0.000000	1.315526	1.045073	0.338520	0.000000	0.000000	0.000000	0.227552	0.001347	0.028250	0.000000	0.000000	0.489866	0.014510	1.610583	0.000000	0.000000	0.148886	0.000000	0.000000	0.000000
XM_122677.1	3.601272	3.370224	0.359919	0.050283	0.460063	1.413786	0.000000	0.000000	0.000000	0.000000	0.261329	0.000000	0.000000	0.000000	1.225975	1.137861	0.000000	0.000000	0.561137	0.000000	0.976358	0.000000	0.296442	0.000000	0.000000	5.587928	2.558422	1.481082	0.832584	0.000000	0.779729	0.572392	0.658066	2.253693	1.263546	0.589896	0.000000	0.000000	0.000000	0.000000	0.904330	0.000000	0.221294	0.880339	0.862766	0.000000	0.000000	0.435692	0.000000
XM_122678.1	0.000000	0.513924	0.000000	0.000000	0.000000	0.070259	0.000000	0.000000	0.273774	0.084330	0.447634	0.414138	0.285766	0.190402	0.000000	0.953894	0.798479	0.000000	0.000000	0.370248	0.455986	0.000000	1.011892	0.012881	0.568098	0.000000	0.000000	0.000000	0.612256	0.000000	0.000000	0.000000	0.000000	0.000000	0.434833	1.191425	0.000000	0.563189	0.942182	0.320132	0.000000	0.300398	0.000000	0.000000	0.000000	0.000000	0.000000	0.500010	0.000000
XM_122679.1	0.772387	1.625603	0.000000	0.000000	0.000000	1.090658	0.000000	0.000000	2.229350	0.000000	4.755567	0.000000	0.048723	0.000000	0.000000	0.000000	0.000000	0.000000	3.269470	0.114311	0.000000	0.000000	0.000000	1.217831	1.403675	0.000000	1.018996	0.000000	1.820585	0.410823	0.000000	0.000000	0.930287	0.000000	1.639394	2.001224	0.460129	0.000000	0.000000	5.100586	0.000000	4.430573	0.000000	0.000000	1.036401	0.000000	2.437827	0.000000	0.000000
XM_122680.1	0.000000	0.425971	0.000000	0.577691	0.295627	0.000000	0.000000	0.000000	0.000000	1.048256	0.000000	0.000000	0.000000	0.364897	0.000000	0.051280	0.626055	0.000000	0.073465	0.893813	0.000000	0.587706	0.000000	0.922409	0.077828	0.000000	0.000000	0.249662	0.000000	0.000000	0.167713	0.212639	0.793827	0.000000	0.000000	0.607462	0.000000	0.473887	0.000000	0.000000	0.000000	0.122678	0.082682	0.000000	0.000000	0.441929	0.000000	0.000000	0.702071
XM_122681.1	0.549018	0.199299	0.000000	0.000000	0.020115	0.000000	0.000000	0.000000	1.671988	0.187832	0.013669	0.833270	0.736734	0.000000	0.000000	0.371459	0.446405	0.000000	0.000000	0.000000	0.873507	0.212518	0.656736	0.000000	1.172000	0.000000	0.000000	0.000000	0.055360	0.000000	0.000000	0.000000	0.000000	0.000000	0.448070	0.000000	0.000000	0.000000	1.540091	0.239950	0.361625	0.000000	0.000000	0.000000	0.031034	0.085562	0.000000	0.985884	0.000000
XM_122682.1	0.099355	0.000000	0.079438	0.571230	0.000000	0.000000	0.011221	0.000000	2.044393	0.000000	0.437331	0.000000	0.000000	0.000000	0.000000	0.000000	0.000000	0.000000	0.000000	0.745311	0.000000	0.000000	0.087042	0.597064	1.263841	0.000000	1.374190	0.132345	0.638138	0.000000	0.900348	0.000000	0.573376	0.000000	0.124920	0.000000	0.666403	1.075611	0.000000	1.172024	1.669323	0.000000	0.000000	1.114052	1.751984	0.267264	0.000000	0.000000	0.320988
XM_122683.1	0.000000	0.000000	2.409383	0.696914	0.000000	0.000000	0.000000	0.793980	1.808838	1.101887	0.000000	0.387220	0.257256	0.320565	0.514599	0.000000	0.000000	0.000000	2.348825	0.717207	0.966720	0.000000	1.625478	0.977953	0.000000	2.401410	0.954771	0.000000	0.000000	0.000000	0.993541	0.000000	2.517548	0.000000	0.000000	0.000000	0.000000	2.236398	0.739666	2.223379	1.111689	0.000000	0.000000	0.107998	0.449797	0.000000	0.000000	0.000000	3.511675
XM_122684.1	0.000000	0.000000	0.991351	1.511800	1.482002	1.038198	0.882963	0.000000	0.000000	0.236853	0.000000	0.000000	0.083951	0.004224	0.442975	0.309343	0.672769	0.000000	0.506557	0.018011	0.000000	0.000000	0.745593	0.727111	0.000000	0.172172	0.027461	0.452792	0.000000	0.000000	0.000000	2.113484	0.000000	0.254049	0.000000	1.300473	0.000000	0.000000	0.000000	0.624597	0.547851	0.000000	0.000000	0.880924	0.464021	0.000000	0.000000	1.426392	0.000000
XM_122685.1	1.305689	0.000000	0.810499	0.000000	0.000000	0.285908	0.000000	0.000000	0.000000	0.000000	0.801919	0.955306	1.617411	0.000000	0.801876	1.319299	1.234460	0.743018	0.920867	0.000000	0.310207	0.000000	0.000000	0.000000	0.000000	0.000000	0.000000	0.000000	0.000000	0.570457	0.087904	0.542433	0.818357	0.184308	0.000000	0.356767	0.005958	0.000000	0.072746	0.000000	0.000000	0.818915	0.119895	0.000000	0.000000	0.000000	2.245158	0.000000	0.000000
XM_122686.1	0.524222	1.594859	0.000000	1.227959	0.000000	1.464027	0.000000	0.000000	0.819497	0.000000	0.266120	0.728020	0.140426	0.403392	0.000000	0.094077	0.950273	0.000000	2.053270	1.404026	0.000000	0.000000	0.492276	1.141283	0.713479	0.455096	0.492254	0.000000	1.226127	0.000000	0.000000	0.000000	0.000000	0.000000	0.000000	0.410695	0.000000	1.309531	0.274829	0.000000	1.240852	0.239062	0.000000	0.000000	0.000000	0.000000	0.000000	0.338703	0.040257
XM_122687.1	0.000000	0.314804	0.000000	0.000000	0.334077	0.000000	0.000000	0.000000	0.768943	1.094042	0.000000	0.569354	1.097576	0.216919	0.130626	0.489277	2.074417	1.980781	0.430293	0.000000	0.178587	0.000000	0.812857	0.000000	0.105524	0.000000	0.621805	0.747148	0.000000	0.282453	0.000000	3.121625	0.312924	0.000000	0.000000	0.985836	0.000000	0.000000	0.169326	0.000000	0.202326	0.000000	0.318966	0.000000	0.000000	0.566256	0.000000	5.047064	0.000000
XM_122688.1	0.834862	0.113998	0.000000	0.971573	1.641460	0.007041	0.000000	1.597996	0.000000	3.231794	0.000000	0.153754	0.868982	0.000000	0.000000	1.494951	0.000000	1.174775	1.508730	0.000000	0.408469	2.760611	0.529712	0.214576	0.000000	0.258456	0.181261	0.260071	0.000000	0.000000	2.822512	1.164941	0.000000	0.423726	0.000000	0.000000	0.000000	0.000000	0.326566	0.000000	0.000000	0.000000	2.053560	0.000000	0.000000	2.433298	0.000000	0.803269	0.000000
XM_122689.1	2.054311	0.417938	0.000000	0.000000	2.333456	0.000000	0.000000	2.872154	0.000000	2.302781	0.000000	0.000000	0.000000	0.000000	2.101828	1.892000	0.285081	0.000000	0.343768	0.000000	0.435470	3.302310	0.462805	0.000000	0.000000	4.806970	0.330925	0.000000	0.000000	0.000000	3.195313	1.800827	0.166116	0.567212	1.761242	1.359095	0.365772	0.000000	0.000000	0.000000	0.000000	0.133670	3.252935	0.931368	0.000000	2.688216	0.000000	0.000000	1.327690
XM_122690.1	0.000000	0.000000	0.000000	0.179649	2.176186	0.418819	0.000000	0.887657	0.000000	2.064466	0.000000	0.121331	0.424783	1.074255	1.198262	0.792921	0.068079	0.000000	1.152879	0.002520	0.000000	1.665617	0.049272	0.144679	0.100215	0.000000	0.000000	0.373106	0.159156	0.000000	1.931258	1.405927	0.000000	0.000000	0.000000	0.000000	0.000000	0.000000	0.000000	0.000000	0.088896	0.000000	1.651808	0.000000	0.000000	2.146590	0.215192	0.397888	0.000000
XM_122691.1	0.196538	1.159374	0.051567	0.000000	0.000000	0.687657	0.000000	0.000000	0.160683	0.000000	0.151278	0.504770	0.030086	0.000000	0.000000	0.168127	0.923531	0.556468	0.433884	0.000000	0.130468	0.015335	0.525698	0.000000	0.000000	0.453881	0.000000	0.000000	0.000000	0.000000	0.033979	0.000000	0.189652	0.000000	0.000000	0.000000	0.000000	0.000000	0.387855	0.748523	0.000000	0.000000	0.000000	1.259991	0.101091	0.000000	0.247088	2.194131	0.000000
XM_122692.1	0.279492	0.000000	0.000000	0.000000	0.000000	0.465409	0.000000	0.000000	0.382036	0.000000	0.319205	1.087968	1.044863	1.241554	0.000000	1.264355	1.444734	0.605993	0.405089	0.000000	0.000000	0.000000	0.240638	0.000000	0.000000	0.000000	0.155451	0.473523	0.821233	0.000000	0.138626	0.000000	0.000000	0.000000	0.727121	0.833587	0.000000	0.000000	0.000000	0.305972	0.803040	0.000000	0.000000	0.088808	0.125476	0.000000	0.140492	0.277173	0.000000
XM_122693.1	0.555442	1.577836	0.000000	0.613185	1.555670	0.228987	0.000000	2.220732	0.295160	1.003804	1.411178	0.000000	0.815740	0.000000	0.000000	0.251428	0.000000	0.000000	0.487409	0.000000	0.000000	2.068475	1.956141	0.000000	0.894652	0.000000	0.000000	0.000000	0.973138	0.000000	1.172315	1.647962	0.000000	2.337935	0.000000	0.094883	0.000000	0.000000	0.000000	0.000000	0.000000	0.000000	2.796369	0.891951	0.000000	0.975234	0.000000	0.577780	0.000000
XM_122694.1	0.351381	0.000000	0.000000	0.000000	0.000000	0.000000	0.000000	0.000000	0.450478	0.350643	0.000000	0.381668	0.443753	0.000000	0.000000	0.337859	0.561457	0.000000	0.070612	0.000000	0.243384	0.000000	0.484606	0.000000	0.084522	0.260984	1.108282	0.000000	0.557457	0.000000	0.000000	0.000000	0.034997	0.000000	0.482023	0.603880	0.000000	0.000000	0.208980	0.153551	1.410072	0.000000	0.142610	0.084970	0.078420	0.000000	0.049904	0.105578	0.296883
XM_122695.1	0.422404	0.807113	0.000000	0.000000	0.000000	0.023851	0.000000	0.000000	1.492488	0.000000	0.842253	0.000000	0.000000	0.000000	0.000000	0.000000	0.000000	0.483527	0.390749	0.817491	0.000000	0.062697	0.626588	0.000000	1.323958	3.050670	1.398188	0.000000	0.000000	0.000000	0.000000	0.000000	0.000000	1.605162	0.823649	1.277108	0.000000	0.202811	0.129461	1.550630	1.255035	1.072687	0.000000	0.000000	1.609773	0.000000	0.228107	0.000000	0.000000
XM_122696.1	0.000000	0.000000	2.369124	1.827868	0.199244	0.000000	0.000000	1.366851	0.000000	1.963217	0.000000	0.471759	0.651082	0.000000	0.000000	0.000000	0.419766	0.430329	0.663710	1.419595	0.855734	0.000000	0.000000	0.788489	0.262961	0.158102	0.343943	0.000000	0.000000	0.000000	0.330798	0.034205	0.557283	0.000000	0.000000	0.000000	0.000000	1.030710	0.801551	0.000000	0.978217	0.000000	2.076811	0.301017	0.000000	0.000000	0.000000	1.416416	1.059204
XM_122697.1	0.771361	0.000000	0.000000	0.000000	0.789773	1.196779	0.000000	0.000000	2.961806	0.374450	0.537418	1.469514	1.150374	0.000000	0.000000	0.355802	0.417306	0.092111	0.706364	0.595408	0.000000	0.224839	1.109319	0.058911	2.851374	2.237128	0.000000	0.556480	0.948549	0.000000	0.000000	0.000000	0.000000	0.000000	0.000000	0.358924	0.000000	0.383435	0.518891	1.088245	1.804931	0.000000	0.000000	0.000000	1.406581	0.000000	0.743336	0.000000	0.000000
XM_122698.1	0.000000	0.000000	0.192682	0.210268	0.595896	0.094011	0.000000	0.071204	0.166428	0.322719	0.000000	0.033763	0.634009	0.000000	0.010353	0.000000	0.211254	0.000000	0.000000	0.075879	0.138402	0.000000	0.214915	0.000000	0.000000	0.124574	0.239246	0.678685	0.132731	0.000000	0.000000	0.873559	0.138801	0.000000	0.233215	0.025022	0.397444	0.103783	0.000000	0.000000	0.000000	0.000000	1.257171	0.000000	0.000000	0.031227	0.000000	0.000000	0.135603
XM_122699.1	0.306634	0.000000	0.000000	0.000000	0.000000	0.000000	0.000000	0.000000	0.571467	0.252322	0.104203	0.254634	0.255573	0.030315	0.000000	0.000000	0.132479	0.000000	0.151568	0.712095	0.371401	0.000000	0.000000	0.774251	0.494624	0.580892	0.787109	0.000000	1.263483	0.000000	0.520900	0.000000	0.000000	0.000000	1.862353	1.210025	0.000000	0.163828	0.166591	0.000000	0.848517	0.489410	0.000000	0.000000	1.325474	0.000000	0.000000	0.000000	0.000000
XM_122700.1	0.000857	0.090954	0.056270	0.790295	0.462145	0.000000	0.000000	0.000000	0.529335	0.948697	0.000000	0.667714	1.285032	0.000000	0.336165	0.000000	0.306835	0.000000	0.348694	0.930189	0.000000	0.000000	0.903781	0.406811	0.467039	0.000000	0.000000	0.000000	0.000000	0.000000	0.000000	0.000000	0.000000	0.000000	0.130869	0.466572	0.000000	1.108044	0.378102	0.671783	1.024180	0.000000	0.000000	0.000000	0.000000	0.181568	0.000000	1.216606	0.103542
XM_122701.1	0.000000	0.000000	0.000000	0.480565	0.077517	0.000000	0.000000	0.000000	0.813640	0.086621	0.613122	1.026928	0.903538	0.000000	0.364925	0.890008	0.670926	0.000000	0.000000	0.613423	0.000000	0.000000	0.199550	0.399556	0.974108	0.000000	0.000000	0.022914	0.590420	0.000000	0.000000	0.000000	0.000000	0.000000	0.317032	0.428070	0.171790	0.000000	0.137054	0.765719	0.000000	0.167261	0.000000	0.358028	0.290490	0.000000	0.000000	0.000000	0.435679
XM_122702.1	0.473280	0.467596	0.000000	0.000000	0.000000	0.740566	0.192462	0.000000	1.060926	0.000000	0.000000	0.000000	0.000000	0.858190	0.895114	0.000000	0.000000	1.186118	0.176397	0.158188	0.034752	0.000000	0.000000	0.000000	1.154874	0.000000	0.000000	0.725011	0.106707	0.378818	0.000000	0.000000	0.247117	0.000000	0.107396	0.000000	0.445848	0.238283	0.000000	0.000000	0.070819	0.000000	0.000000	0.000000	0.000000	0.000000	0.193233	0.000000	0.000000
XM_122703.1	0.000000	0.000000	0.490076	0.571792	0.000000	0.507976	0.000000	0.303309	1.055072	0.000000	0.000000	0.000000	0.000000	0.000000	0.000000	0.179597	0.000000	0.285472	0.039906	0.721597	0.000000	0.122607	0.000000	0.601163	1.093324	0.496759	1.634872	1.075380	1.834268	0.340194	0.000000	0.372366	1.662896	0.000000	0.000000	0.000000	0.000000	0.468530	0.335917	0.000000	0.538347	0.000000	0.000000	0.730365	0.503726	0.000000	1.157281	0.055228	0.000000
XM_122704.1	0.000000	0.000000	0.000000	0.000000	0.000000	0.000000	0.000000	0.300881	0.675438	0.178023	0.324060	0.661257	0.486567	0.000000	0.000000	0.000000	0.166425	0.167119	0.422337	0.000000	1.100166	1.098525	0.000000	0.000000	0.626382	0.000000	0.296215	0.000000	0.362138	0.192905	0.000000	0.000000	0.000000	0.000000	0.327988	0.000000	0.072608	0.368088	1.138318	0.391241	0.000000	0.404046	0.000000	0.065425	0.000000	0.000000	0.000000	0.000000	0.000000
XM_122705.1	0.000000	0.162605	0.000000	0.000000	0.730582	0.503958	0.000000	0.000000	0.160327	0.820156	0.000000	0.895273	0.566619	0.580350	0.000000	0.061719	1.148904	0.000000	0.518520	0.009203	0.000000	0.000000	1.229831	0.101404	0.082188	0.000000	0.000000	0.000000	0.000000	0.000000	0.000000	0.000000	0.000000	0.000000	0.000000	0.626438	0.000000	0.122445	1.523948	0.844835	0.323355	0.000000	0.254245	0.000000	0.000000	0.036979	0.000000	0.000000	0.000000
XM_122706.1	0.280136	0.861043	0.000000	0.000000	0.000000	0.000000	0.000000	0.000000	0.961985	0.000000	0.537088	0.381229	0.167287	0.000000	0.000000	0.001345	0.000000	0.208346	0.418780	0.152712	0.000000	0.000000	0.404467	0.126541	1.344984	0.000000	1.459084	0.000000	0.000000	0.310405	0.000000	0.000000	0.000000	0.330559	0.000000	0.142630	0.000000	0.000000	0.000000	0.813332	0.042461	1.117225	0.000000	0.000000	0.497760	0.000000	1.646865	0.000000	0.000000
XM_122707.1	0.094446	0.000000	0.224409	1.155520	0.058219	0.000000	0.127438	0.000000	0.058402	0.000000	0.478428	1.281822	0.811074	1.477990	0.477944	0.921838	1.480859	0.126147	0.000000	0.602368	0.000000	0.000000	0.531922	0.366986	0.000000	0.000000	0.330827	0.006135	0.109128	0.000000	0.041732	0.000000	0.000000	0.000000	0.364636	0.325228	0.000000	0.000000	0.000000	0.000000	0.195492	0.214939	0.000000	0.388384	0.000000	0.000000	0.000000	0.000000	0.477768
XM_122708.1	0.057970	0.000000	0.022515	0.000000	0.000000	0.000000	0.000000	0.000000	0.412738	0.017003	0.000000	0.000000	0.254926	0.000000	0.000000	0.000000	0.000000	0.000000	0.158475	0.000000	0.072779	0.000000	0.203145	0.176801	0.000000	0.424519	0.210598	0.000000	0.000000	0.281914	0.868765	0.000000	0.000000	0.113976	0.855002	0.000000	0.744000	0.000000	0.041217	0.471465	1.055782	1.228692	0.467640	0.000000	0.000000	0.115425	0.983075	0.698882	0.470608
XM_122709.1	0.491810	0.000000	0.000000	0.000000	0.866360	0.482379	0.000000	1.712824	0.000000	1.372687	0.000000	2.279047	1.358187	0.000000	0.000000	1.353170	1.440951	0.000000	0.853018	0.107547	0.367811	1.726096	0.000000	0.015629	0.000000	0.537844	0.826932	0.000000	0.000000	0.000000	1.814971	1.159619	0.422897	0.000000	0.000000	0.000000	0.312239	0.000000	0.275854	0.000000	0.000000	0.000000	1.138135	0.000000	0.000000	1.269094	0.770068	0.000000	0.000000
XM_122710.1	0.000180	0.884319	0.000000	0.000000	1.655635	0.842131	0.000000	0.705860	0.180852	1.233315	0.311009	0.000000	0.000000	0.000000	0.000000	0.000000	0.000000	0.000000	0.077725	0.000000	1.328115	1.527696	0.233028	0.000000	0.297556	1.482804	0.000000	0.000000	0.000000	0.050742	0.843367	0.475745	0.000000	0.000000	0.000000	0.000000	0.000000	0.000000	1.366223	0.794157	0.000000	0.535084	1.535243	0.000000	0.000000	1.410139	0.000000	0.000000	0.000000
XM_122711.1	0.486653	0.794829	0.000000	0.000000	0.000000	0.000000	0.000000	0.000000	0.212243	0.000000	0.697947	0.659683	0.934493	0.000000	0.000000	1.055385	1.028398	0.087517	0.000000	0.272425	0.000000	0.000000	0.941496	0.000000	1.022201	0.235074	0.000000	0.048145	0.734336	0.000000	0.000000	0.000000	0.000000	0.000000	0.980926	0.571384	0.289201	0.000000	0.777115	0.384240	0.000000	0.728426	0.000000	0.000000	0.027089	0.045400	0.240669	0.265799	0.000000
XM_122712.1	0.354490	1.044910	0.000000	0.000000	0.000000	0.838791	0.000000	0.000000	0.000000	0.000000	0.028427	1.606640	1.224847	0.000000	0.122992	1.373716	1.258343	0.414981	0.000000	0.296036	0.000000	0.000000	0.000000	0.042516	0.136310	0.189669	0.168405	0.008921	0.000000	0.000000	0.000000	0.000000	0.000000	0.000000	0.311379	0.173226	0.055449	0.000000	0.103990	0.000000	0.000000	0.035719	0.000000	0.000000	0.000000	0.000000	0.630454	0.000000	1.420121
XM_122713.1	0.254850	0.047839	0.000000	0.000000	0.699499	0.000000	0.000000	0.000000	0.184462	0.693748	0.000000	0.326356	0.805190	0.000000	0.000000	0.289141	0.645288	0.000000	0.095100	0.001863	0.000000	0.458097	0.663132	0.000000	0.184118	0.271852	0.000000	0.000000	0.209869	0.000000	0.160323	0.000000	0.000000	0.000000	0.041700	0.157990	0.000000	0.000000	0.463120	0.356809	0.468064	0.000000	0.078579	0.019255	0.000000	0.528489	0.000000	0.000000	0.000000
XM_122714.1	1.836942	0.411505	0.000000	0.000000	0.000000	0.000000	0.000000	0.000000	0.735227	0.000000	0.221429	0.000000	0.000000	0.000000	0.000000	0.000000	0.000000	0.000000	0.155342	0.339476	0.278868	0.081379	0.000000	0.000000	0.342963	0.449707	0.607325	0.000000	1.463567	0.000000	0.000000	0.000000	0.710224	0.000000	0.177532	0.000000	0.126385	0.000000	0.314626	0.080972	0.541801	0.005251	0.000000	0.000000	0.314349	0.000000	0.271600	0.851880	0.000000
XM_122715.1	0.155285	0.312248	0.000000	0.000000	0.000000	0.070431	0.000000	0.000000	0.257274	0.279927	0.000000	0.808431	0.849003	0.151212	0.476043	1.118494	0.726397	0.000000	0.000000	0.404606	0.000000	0.000000	0.000000	0.336684	0.055785	0.133410	0.000000	0.000000	0.640666	0.000000	0.000000	0.000000	0.145478	0.000000	0.366644	0.640049	0.000000	0.283792	0.000000	0.000000	0.644248	0.000000	0.000000	0.679850	0.006009	0.000000	0.000000	0.074380	0.126293
XM_122716.1	0.080904	0.059024	0.000000	0.000000	0.000000	0.000000	0.000000	0.374128	0.297437	0.000000	0.573430	0.000000	0.000000	0.000000	0.000000	0.000000	0.000000	0.150747	0.000000	0.596899	1.447011	0.419124	0.000000	0.177543	0.000000	0.000000	0.249607	0.000000	0.568669	0.000000	0.043999	0.000000	0.000000	0.000000	1.129593	0.950477	0.000000	0.000000	1.298664	0.933455	0.701802	0.269883	0.783308	0.000000	0.000000	0.000000	0.918142	0.794286	0.000000
XM_122717.1	0.604268	0.202605	0.000000	0.000000	0.000000	0.295676	0.000000	0.154476	0.786361	0.000000	0.369287	0.000000	0.000000	0.000000	0.000000	0.000000	0.000000	0.963549	0.221492	0.252722	0.456775	0.000000	0.787199	0.000000	0.622034	1.345290	0.000000	0.000000	0.299385	0.000000	0.000000	0.000000	0.000000	0.030448	0.000000	0.000000	0.663077	0.485741	0.656157	0.000000	1.616429	0.344085	0.000000	0.246308	0.109634	0.000000	0.118114	0.000000	0.000000
XM_122718.1	0.567887	0.230077	0.358797	0.000000	0.301583	0.493632	0.000000	0.000000	0.000000	0.000000	0.000000	0.000000	0.000000	0.000000	0.000000	0.000000	0.114332	0.000000	0.000000	0.910584	0.143753	0.196340	0.000000	1.505287	0.464398	0.519914	0.557096	0.365604	0.000000	0.172921	0.000000	0.000000	0.539411	0.086973	1.943077	1.424389	0.000000	0.203492	0.277615	0.000000	0.000000	0.000000	0.000000	0.000000	0.000000	0.000000	1.000235	0.374404	1.281671
XM_122719.1	0.000000	0.452046	1.491917	1.300862	0.000000	0.694330	0.347201	0.000000	0.000000	0.000000	0.000000	0.534111	0.476217	0.365326	0.197076	0.871554	1.705866	0.000000	0.000000	1.931470	1.435803	0.000000	0.000000	1.557599	0.000000	0.000000	0.000000	0.474171	0.193847	0.240029	0.000000	0.000000	0.241813	1.202578	0.430632	0.862431	0.000000	0.469767	1.499048	0.000000	0.000000	0.000000	0.000000	0.000000	0.000000	0.000000	0.000000	0.000000	0.000000
XM_122720.1	0.000000	0.000000	1.078619	0.000000	1.879914	0.000000	0.000000	1.418000	0.000000	1.752468	0.000000	1.966950	2.133471	0.232788	0.278634	2.071509	1.223592	0.000000	0.000000	0.088458	0.000000	0.941627	0.319306	0.000000	0.000000	0.000000	0.000000	0.000000	0.305536	0.000000	1.436763	0.072191	0.088344	0.000000	0.000000	0.000000	0.000000	0.010280	0.244278	0.000000	0.000000	0.000000	0.939717	0.000000	0.000000	2.128868	0.576353	0.000000	0.202992
XM_122721.1	0.169501	0.807375	0.070531	0.000000	0.000000	0.329651	0.236378	0.155029	0.000000	0.000000	0.405543	0.243830	0.731920	0.000000	0.000000	0.159334	0.000000	0.000000	0.000000	0.522256	0.000000	0.359503	0.000000	0.022249	0.000000	0.000000	0.000000	0.000000	0.000000	0.728394	0.000000	0.000000	0.219486	0.717197	0.066700	0.000000	0.009840	0.000000	0.000000	0.221732	0.000000	0.000000	0.000000	0.000000	0.000000	0.099006	0.276528	0.000000	0.000000
XM_122722.1	0.617364	0.000000	0.216885	0.710010	1.608556	0.495511	0.000000	0.848799	0.238065	0.964950	0.000000	1.008109	1.696538	0.000000	0.000000	1.573080	1.667781	0.377112	2.001447	0.000000	0.000000	2.320119	0.000000	0.000000	0.000000	0.000000	0.000000	0.795649	0.000000	0.000000	1.789403	2.901029	0.000000	0.000000	0.000000	1.483010	0.000000	0.000000	0.000000	0.513565	0.000000	0.000000	1.187479	0.568167	0.247554	1.370311	0.000000	1.268678	0.000000
XM_122723.1	0.707084	0.000000	1.251856	3.494848	0.000000	0.000000	1.975322	0.000000	0.595407	0.000000	1.025650	0.909964	0.000000	0.000000	0.829061	1.806017	0.759830	0.000000	0.000000	1.823116	0.000000	0.000000	0.000000	2.072104	0.000000	0.353631	0.456278	0.000000	0.000000	1.457319	0.000000	0.000000	0.000000	0.454383	0.000000	0.667564	0.808920	0.000000	0.000000	0.000000	1.517493	0.014124	0.000000	3.510655	0.000000	0.000000	0.695121	0.000000	0.552350
XM_122724.1	0.418892	0.000000	0.430938	0.000000	0.072261	0.000000	0.000000	0.000000	1.652563	0.000000	0.313535	2.446089	2.475601	1.109097	0.709049	1.630916	1.913260	0.385860	0.415362	0.000000	0.000000	0.000000	0.672094	0.160932	0.979088	0.000000	0.000000	0.755751	0.751071	0.000000	0.000000	0.000000	0.355814	0.000000	0.000000	0.987546	0.000000	0.000000	0.000000	0.718304	0.000000	0.000000	0.000000	0.818811	0.686081	0.000000	0.160971	0.000000	0.122126
XM_122725.1	0.402151	0.451587	0.174575	0.000000	0.000000	2.355498	0.753605	0.000000	0.000000	0.000000	0.637214	1.417025	1.405833	0.324133	1.150459	1.448940	1.131585	0.286211	0.000000	1.405710	0.105558	0.000000	0.000000	0.000000	0.000000	0.000000	0.493108	0.000000	0.623246	0.948114	0.000000	0.000000	0.416476	0.000000	0.000000	0.000000	0.381605	0.000000	0.000000	0.358477	0.000000	0.545571	0.000000	0.000000	0.000000	0.000000	1.361449	0.000000	0.000000
XM_122726.1	0.000000	0.000000	0.452715	1.587033	0.000000	0.000000	0.541715	0.000000	0.690529	0.000000	1.071393	2.288441	2.136604	0.591673	1.362421	2.039848	2.392825	0.255027	0.000000	1.020736	0.000000	0.000000	0.000000	1.531530	1.187422	0.000000	0.000000	0.000000	0.000000	0.035897	0.000000	0.000000	0.225910	0.000000	1.349053	1.525620	0.745518	0.000000	0.000000	0.000000	2.007008	0.122188	0.000000	2.096979	0.139187	0.000000	0.000000	2.383068	2.134570
XM_122727.1	0.000000	0.010902	0.075167	1.473126	0.051734	0.000000	0.000000	0.000000	0.144130	0.693974	0.255063	1.109645	0.782178	0.019953	0.000000	0.661146	0.707963	0.058888	0.426225	0.830691	0.381715	0.000000	0.000000	0.780604	0.239027	0.000000	0.390158	0.000000	0.000000	0.000000	0.000000	0.000000	0.000000	0.000000	0.354477	0.074037	0.000000	0.602362	0.134709	0.505867	0.000000	0.389109	0.000000	0.033142	0.000000	0.000000	0.000000	0.000000	0.795576
XM_122728.1	0.436672	0.321699	0.000000	0.000000	0.000000	0.084552	0.000000	0.000000	1.144683	0.000000	0.691225	0.000000	0.000000	0.000000	0.000000	0.000000	0.000000	0.236822	0.000000	0.023705	0.155199	0.000000	0.000000	0.000000	0.668085	0.000000	0.787890	0.138451	0.657730	0.000000	0.000000	0.000000	0.000000	0.000000	0.398991	0.757954	0.165969	0.263912	0.000000	0.000000	1.002234	0.496127	0.000000	0.264151	0.259964	0.000000	0.699141	0.000000	0.000000
XM_122729.1	0.000000	1.069788	0.000000	0.000000	0.675702	0.284925	0.261253	1.408182	0.103038	0.853168	2.666330	0.000000	0.000000	0.000000	0.000000	0.000000	0.000000	0.000000	1.543701	0.000000	0.297577	0.915289	0.000000	0.000000	0.443684	0.000000	0.000000	0.000000	0.000000	0.831589	0.512218	0.000000	0.000000	0.000000	0.285379	0.000000	0.000000	0.000000	0.610419	2.729810	0.000000	2.567576	0.174433	0.000000	0.072458	0.618819	0.984156	0.000000	0.000000
XM_122730.1	0.000000	0.000000	0.998767	0.000000	3.078966	0.000000	0.000000	1.166680	0.000000	4.197766	0.165665	3.409081	3.574797	0.000000	1.856562	2.746315	3.013319	0.035320	3.108329	0.000000	0.390512	2.369587	0.000000	0.000000	0.000000	0.310154	0.434494	0.000000	0.000000	0.000000	3.368344	2.918247	0.000000	0.000000	0.000000	1.040468	0.000000	0.000000	0.189926	0.223589	0.466424	0.000000	1.623553	0.045312	0.000000	3.529524	0.618835	1.784259	0.000000
XM_122731.1	0.000000	0.000000	0.000000	0.000000	0.000000	0.069877	0.000000	0.000000	0.558105	0.142280	3.434962	0.000000	0.064574	4.453782	0.216080	0.078902	1.776604	0.000000	0.156158	0.000000	0.000000	0.556718	0.000000	0.000000	0.000000	0.000000	0.000000	0.000000	0.000000	0.000000	0.000000	0.000000	0.000000	1.537742	1.574286	3.804372	0.000000	0.124395	0.000000	0.000000	0.157837	2.735173	0.000000	0.845389	0.899105	0.482911	0.185520	0.000000	0.328154
XM_122732.1	0.278576	0.000000	0.000000	0.000000	0.889403	0.235255	0.000000	1.103764	0.000000	1.745762	0.000000	2.120064	1.221486	0.000000	0.000000	1.202328	1.927061	0.146540	0.914861	0.000000	0.707547	1.020195	0.000000	0.000000	0.000000	0.000000	0.162923	0.000000	0.000000	0.384003	1.506368	0.934200	0.179233	0.751191	0.000000	0.000000	0.000000	0.000000	0.261245	0.253943	0.000000	0.000000	1.024447	0.000000	0.420578	0.883338	1.519237	0.000000	0.000000
XM_122733.1	0.000000	0.000000	0.780881	0.000000	0.282604	0.655121	0.000000	0.721729	0.000000	0.338470	0.000000	0.693276	0.000000	0.867231	0.000000	0.000000	0.000000	0.263633	0.158802	0.369290	0.000000	0.000000	0.000000	0.533804	0.000000	0.000000	0.136504	0.000000	0.000000	0.000000	0.197790	0.000000	0.546635	0.000000	1.510061	0.000000	0.304380	0.299793	0.000000	0.500605	0.581927	0.000000	0.579263	0.000000	0.849908	0.000000	0.962154	2.472513	0.640840
XM_122734.1	0.000000	0.167305	0.831923	1.112022	0.000000	0.000000	0.000000	0.000000	1.711204	0.000000	0.279642	1.116859	1.056863	0.360427	0.370233	0.857020	0.845495	0.000000	0.000000	1.767684	0.000000	0.000000	0.000000	1.951254	2.027556	0.000000	0.755385	1.204066	0.147269	0.000000	0.000000	0.115995	0.000000	0.000000	0.000000	1.016890	0.000000	0.000000	0.000000	1.052977	1.552701	0.000000	0.000000	0.953959	0.244981	0.000000	0.913213	0.000000	1.455878
XM_122735.1	2.909734	0.000000	0.297317	0.325743	0.000000	0.446735	0.000000	0.000000	0.540091	0.052259	0.285401	0.000000	0.153339	0.000000	2.481786	2.859780	0.431086	0.000000	0.000000	0.085928	0.000000	0.000000	2.099836	0.000000	0.908298	5.172063	0.000000	0.000000	0.000000	0.000000	0.764712	0.523415	0.000000	0.159900	1.017933	1.288906	0.000000	1.641311	0.000000	0.115768	0.636518	0.198134	0.000000	0.000000	1.633939	0.000000	0.000000	0.373970	0.000000
XM_122736.1	0.000000	0.000000	0.438451	0.000000	0.000000	0.000000	0.000000	0.167115	1.678049	0.000000	0.000000	1.490079	1.710271	0.356227	0.719368	1.050753	0.408368	0.299867	0.555179	0.709071	0.000000	0.000000	0.143535	0.000000	0.360241	0.000000	0.092039	0.054505	0.210841	0.000000	0.000000	0.000000	0.182565	0.000000	0.000000	0.405983	0.000000	0.000000	0.011966	1.674764	0.176178	0.000000	0.000000	1.016935	1.196871	0.000000	0.000000	0.000000	0.446356
XM_122737.1	0.726643	0.280115	0.220210	0.000000	0.584720	0.147851	0.000000	0.000000	0.042863	1.438529	0.000000	0.490070	0.037163	0.000000	0.189114	0.173548	0.506930	0.000000	0.295238	0.189043	0.279777	0.822721	0.000000	0.000000	0.000000	0.036805	0.000000	0.000000	0.000000	0.000000	1.220149	0.655470	0.540949	0.068871	0.000000	0.000000	0.108622	0.000000	0.000000	0.000000	0.000000	0.000000	0.649614	0.000000	0.000000	0.786865	0.294267	0.000000	0.000000
XM_122738.1	0.168835	0.000000	0.000000	0.000000	0.453481	0.000000	0.000000	0.000000	0.493806	0.903890	0.000000	0.821657	0.925836	0.000000	0.000000	0.420305	0.509887	0.000000	0.319175	0.227312	0.162702	0.372442	0.000000	0.409949	0.472076	0.000000	0.049262	0.000000	0.000000	0.000000	0.076549	0.000000	0.066750	0.000000	0.369300	0.231165	0.000000	0.000000	0.570231	0.320738	0.000000	0.000000	0.000000	0.000000	0.000000	0.478771	0.179949	0.986210	0.195564
XM_122739.1	0.247391	0.530386	0.000000	0.000000	0.312710	0.253278	0.000000	0.000000	0.377688	0.000000	0.000000	0.245918	0.000000	0.000000	0.000000	0.448184	0.261843	0.481659	0.000000	0.000000	0.532146	0.435196	0.595047	0.000000	0.369974	0.604129	0.050300	0.000000	0.446469	0.000000	0.000000	0.233944	0.000000	0.000000	0.000000	0.193657	0.274180	0.000000	0.295904	0.000000	0.000000	0.017437	0.000000	0.000000	0.000000	0.177182	0.614202	0.249603	0.000000
XM_122740.1	0.000000	0.193091	0.000000	0.567113	0.000000	0.000000	0.796484	1.588559	0.000000	0.095436	1.224601	0.000000	0.015612	0.000000	0.333691	0.000000	0.137604	0.000000	3.405804	0.938273	1.464082	0.000000	0.000000	0.739309	0.000000	0.000000	0.000000	0.000000	0.000000	1.196500	0.273187	0.000000	0.000000	0.457872	0.831747	0.000000	1.554741	0.078564	0.000000	0.000000	0.310462	0.498307	0.000000	0.000000	0.000000	0.225781	0.000000	0.000000	0.000000
XM_122741.1	0.775677	0.000000	0.000000	0.000000	0.723001	0.000000	0.000000	0.000000	0.000000	1.082163	1.361727	0.000000	0.000000	0.000000	0.000000	0.000000	0.000000	0.643702	1.202915	0.255993	0.000000	0.366309	0.735388	0.000000	0.000000	0.032968	0.509631	0.000000	0.000000	0.000000	1.095033	0.028085	0.951325	2.132965	1.986958	1.055881	0.978949	0.989984	0.623303	0.000000	3.139179	1.196325	0.000000	0.000000	1.372773	0.951215	1.953963	0.000000	0.094192
XM_122742.1	0.564620	0.562027	0.000000	0.000000	0.000000	0.000000	0.000000	0.000000	1.046721	0.000000	0.000000	0.430990	0.672408	0.000000	0.354350	0.986216	0.757851	0.331108	0.000000	0.150260	0.206668	0.000000	2.155579	0.282150	1.343226	1.086415	0.000000	0.000000	1.170797	0.000000	0.000000	0.000000	0.000000	0.000000	1.047123	1.239579	0.007965	0.000000	0.000000	0.000000	1.111341	0.102616	0.000000	0.000000	1.200054	0.000000	0.407801	0.000000	0.000000
XM_122743.1	0.118946	0.750879	0.000000	0.000000	0.000000	0.622459	0.000000	0.000000	0.103618	0.000000	0.781615	0.464804	0.545134	0.006946	0.000000	0.923914	1.091247	0.000000	0.000000	0.231631	0.508024	0.000000	1.104683	0.000000	0.718649	0.000000	0.000000	0.000000	0.606874	0.000000	0.000000	0.000000	0.000000	0.000000	0.645142	1.201329	0.000000	0.000000	1.032173	0.115051	0.453711	0.493251	0.000000	0.000000	0.000000	0.000000	0.000000	0.425591	0.076753
XM_122744.1	0.000000	0.543297	0.057510	0.000000	0.424529	1.091746	0.000000	0.776724	0.000000	1.736363	0.000000	0.305299	0.803175	0.000000	0.000000	0.285235	0.000000	0.000000	1.076960	0.000000	0.612977	1.505587	0.000000	0.404663	0.000000	0.000000	0.058843	0.000000	0.000000	0.000000	1.523626	0.062068	0.000000	0.000000	0.000000	0.000000	0.000000	0.000000	0.507947	0.000000	0.000000	0.000000	0.495773	0.418360	0.000000	0.746100	0.489337	0.000000	0.172338
XM_122745.1	0.517434	0.575463	0.632856	0.000000	0.000000	0.077550	0.000000	0.201102	0.540660	0.000000	0.000000	0.234807	0.241353	0.000000	0.133054	0.017411	0.113027	0.000000	0.433832	0.600118	0.638406	0.000000	0.272844	0.433620	0.071560	0.000000	1.024599	0.000000	0.000000	0.000000	0.002201	0.000000	0.000000	0.000000	0.124619	0.633106	0.000000	0.000000	0.275940	0.644527	0.000000	0.000000	0.000000	0.050838	0.000000	0.000000	0.475078	1.503153	0.000000
XM_122746.1	1.180245	0.048454	0.000000	0.000000	0.641630	0.000000	0.778002	1.966497	0.309664	1.358531	0.000000	0.000000	0.440321	0.113658	0.622461	0.169970	0.000000	0.122939	1.622151	0.000000	0.457460	2.732943	0.201059	0.000000	0.644199	0.000000	0.158482	0.000000	0.000000	0.376343	1.256739	0.585989	0.000000	0.000000	0.000000	0.000000	0.000000	1.645608	0.000000	0.000000	0.005192	0.000000	1.334536	0.000000	0.000000	1.152002	0.000000	0.000000	0.000000
XM_122747.1	0.000000	0.899953	1.691756	3.384103	2.645613	0.555288	1.216680	0.987206	0.000000	2.639892	0.000000	0.000000	0.210177	0.575530	0.775321	1.136777	0.000000	0.000000	0.958104	1.820366	0.000000	2.219569	2.083409	1.677329	0.298608	0.000000	0.000000	0.000000	0.000000	0.641366	1.865261	1.414089	0.000000	0.000000	0.000000	0.000000	0.000000	0.000000	0.000000	0.000000	0.000000	0.000000	1.707682	1.411645	0.000000	2.378764	0.000000	0.000000	0.000000
XM_122748.1	1.067293	1.926421	0.000000	0.000000	0.000000	2.565993	0.000000	0.000000	0.402721	0.002180	0.018217	0.000000	0.014356	0.000000	0.000000	0.000000	1.456140	0.934417	0.000000	0.000000	0.485101	0.567679	1.232410	0.000000	0.000000	0.000000	0.000000	2.042911	1.189975	0.000000	0.000000	3.128828	0.000000	3.190269	0.000000	1.205187	0.000000	2.124844	0.254209	0.278767	0.000000	0.748554	0.000000	1.406315	0.769477	0.900749	0.000000	0.000000	0.000000
XM_122749.1	0.000000	2.748628	0.000000	0.000000	0.000000	1.270515	0.764494	0.000000	0.000000	0.000000	1.408694	1.325990	0.665527	0.000000	0.592144	0.000000	0.000000	0.008746	1.218843	0.228241	3.044147	0.000000	0.387810	0.000000	0.000000	0.000000	0.000000	0.000000	0.000000	2.083575	0.000000	0.000000	0.956849	0.000000	0.000000	0.521718	0.000000	0.456110	2.900601	2.454355	0.000000	1.411233	0.830056	0.262509	0.000000	0.000000	0.000000	0.000000	0.000000
XM_122750.1	0.000000	0.000000	0.000000	1.497176	0.869030	0.959489	0.000000	0.000000	1.356072	0.289725	0.000000	0.642691	1.108635	0.537632	0.000000	0.061390	0.405030	0.000000	0.497026	1.680519	0.000000	0.000000	1.191722	2.061913	0.000000	0.000000	0.377875	2.308897	0.000000	0.557499	0.000000	0.000000	1.967370	0.000000	0.000000	1.921759	0.000000	0.000000	1.406495	1.226871	0.431327	0.000000	0.162143	1.730866	1.039156	0.000000	0.000000	1.122221	0.728248
XM_122751.1	0.730464	1.312302	0.000000	0.000000	0.000000	1.062055	0.000000	0.000000	0.000000	0.000000	2.380436	0.576190	0.363304	0.000000	0.000000	0.360347	2.042490	0.000000	0.372036	0.000000	1.381802	0.000000	0.000000	0.000000	0.000000	0.000000	2.625800	0.260059	0.000000	0.000000	0.000000	0.195412	0.766145	0.099460	0.088139	0.000000	0.000000	0.000000	0.282274	1.001498	0.000000	2.070993	0.000000	0.000000	0.231797	0.000000	0.112295	0.399821	0.000000
XM_122752.1	0.111448	0.000000	0.841927	0.450244	0.000000	0.000000	0.000000	0.000000	1.380713	0.000000	0.122228	0.000000	0.000000	1.728934	0.000000	0.223055	0.000000	0.000000	0.000000	1.191775	0.000000	0.000000	3.663690	1.465366	1.283403	0.000000	0.577122	0.811821	1.078194	0.000000	0.000000	0.000000	0.823354	0.000000	2.056270	1.248179	0.000000	0.252194	0.000000	0.534475	2.932266	0.000000	0.000000	1.092805	0.000000	0.000000	0.884988	0.390204	0.684476
XM_122753.1	0.578394	0.930314	0.000000	0.000000	0.000000	0.000000	0.060622	0.000000	0.000000	0.000000	0.000000	0.000000	0.000000	0.000000	0.000000	0.466947	0.000000	0.233321	0.252283	1.056868	0.263786	0.000000	0.085925	0.000000	0.000000	0.000000	1.516785	0.123473	0.000000	0.000000	0.000000	0.000000	0.631273	0.777012	0.766575	0.786315	0.000000	0.609360	0.466961	0.330150	0.000000	0.634353	0.000000	0.000000	0.546528	0.000000	0.386688	0.192898	0.000000
XM_122754.1	0.000000	0.000000	0.000000	0.295729	0.000000	0.000000	0.000000	0.000000	0.774559	0.000000	0.993149	1.066176	0.875654	0.179407	0.787531	1.409275	1.055562	0.450237	0.000000	0.724254	0.000000	0.000000	0.000000	0.305977	0.706736	0.000000	0.000000	0.509977	0.667652	0.000000	0.000000	0.000000	0.000000	0.000000	0.121112	0.426746	0.000000	0.000000	0.057582	0.130510	0.000000	0.520713	0.000000	0.792727	0.285480	0.000000	0.108287	0.000000	0.000000
XM_122755.1	0.444065	0.506119	0.074747	0.000000	0.000000	0.342049	0.000000	0.000000	1.064196	0.000000	0.508290	0.000000	0.247854	0.000000	0.000000	0.344738	0.000000	0.253640	0.050977	0.788592	0.000000	0.000000	0.092958	0.527698	1.218543	0.503002	0.476452	0.739518	0.638223	0.000000	0.000000	0.000000	0.000000	0.000000	0.372992	0.423025	0.000000	1.281470	0.000000	0.337734	1.165628	0.693470	0.000000	0.080423	0.000000	0.000000	0.194011	0.000000	0.035762
XM_122756.1	0.735208	0.553033	0.191463	0.000000	0.000000	0.054785	0.000000	0.000000	0.676767	0.000000	0.021098	0.000000	0.000000	0.000000	0.000000	0.169303	0.000000	0.000000	0.013641	0.571511	0.584891	0.000000	0.198233	0.534454	1.006813	0.439049	0.529241	0.313826	0.621589	0.000000	0.000000	0.000000	0.143837	0.000000	0.227892	0.000000	0.000000	0.911761	0.000000	0.388664	1.334313	0.137760	0.000000	0.398546	0.000000	0.000000	0.000000	0.000000	0.441283
XM_122757.1	0.000000	3.754084	0.000000	0.000000	0.130522	1.282861	0.055781	0.264018	0.000000	0.493443	0.151280	1.516980	0.543878	0.000000	0.000000	0.917286	2.314537	0.087408	0.494157	0.000000	4.593891	0.000000	0.000000	0.000000	0.000000	0.000000	1.321101	0.000000	0.000000	0.000000	0.000000	0.000000	0.138124	0.000000	0.000000	0.000000	0.000000	0.311582	0.384958	1.048711	0.000000	0.000000	0.000000	0.000000	0.317717	0.007496	0.000000	0.000000	0.792989
XM_122758.1	0.000000	0.893026	0.000000	1.811111	0.000000	0.051238	0.000000	0.245604	0.533894	0.827361	0.000000	0.768233	0.019538	0.000000	0.000000	0.035398	0.356866	0.000000	0.000000	0.915713	1.304129	0.000000	0.000000	0.000000	0.536155	2.100720	2.440279	0.377618	0.000000	0.000000	0.000000	0.811090	0.000000	0.000000	0.000000	0.322052	0.000000	0.000000	2.127318	0.012016	1.774794	0.000000	0.000000	1.067588	1.113569	0.072800	0.369942	0.000000	0.000000
XM_122759.1	0.714319	2.139997	0.000000	0.000000	0.000000	2.002154	0.000000	0.000000	0.000000	0.000000	1.340802	0.000000	0.000000	0.000000	0.000000	0.000000	0.000000	0.578598	1.516954	2.342425	0.338536	0.000000	0.000000	0.000000	0.000000	0.147280	0.025369	1.597067	1.696535	0.012315	0.000000	0.000000	0.450899	0.000000	0.000000	0.000000	0.000000	0.509717	2.459304	3.479523	0.149074	2.740293	0.000000	0.218361	2.421748	0.000000	0.000000	0.000000	0.000000
XM_122760.1	1.713139	0.295214	0.000000	0.000000	0.000000	0.000000	0.000000	0.000000	0.000000	0.000000	0.977880	1.861147	0.473336	0.837727	0.000000	0.206690	1.331188	0.407965	0.896370	0.000000	0.070815	0.000000	0.000000	0.000000	0.000000	0.000000	0.772475	0.000000	0.675510	0.000000	0.000000	0.000000	0.223010	0.563256	0.404388	0.150696	0.000000	0.000000	0.000000	0.787039	0.000000	1.042904	0.000000	0.000000	0.712507	0.000000	1.137840	0.000000	0.000000
XM_122761.1	0.000000	0.000000	0.326551	0.123352	0.287065	0.000000	0.000000	0.000000	0.000000	0.352128	0.373492	2.233904	1.604389	1.013633	1.057264	1.916709	1.994215	0.000000	0.029306	0.948638	0.000000	0.000000	0.000000	0.433851	0.064054	0.000000	0.000000	0.170599	0.315699	0.000000	0.000000	0.000000	0.656053	0.000000	0.669830	1.125332	0.000000	0.157472	0.000000	0.000000	0.000000	0.045718	0.000000	0.000000	0.000000	0.004762	0.230304	0.000000	0.890563
XM_122762.1	0.000000	0.491398	0.000000	0.000000	0.427856	0.000000	0.000000	0.000000	0.000000	0.000000	1.145887	0.633571	0.608228	0.091605	0.000000	0.719215	0.601744	0.598645	0.069033	0.000000	0.000000	0.419999	0.000000	0.000000	1.544982	1.073369	0.000000	0.000000	0.334999	0.000000	0.000000	0.000000	0.000000	0.000000	0.800776	0.053491	0.454064	0.000000	0.320566	0.441626	0.000000	1.292411	0.000000	0.000000	0.369206	0.200090	0.000000	2.198363	0.000000
XM_122763.1	0.000000	0.315726	0.000000	0.000000	0.000000	0.000000	0.000000	0.000000	0.000000	0.000000	1.166803	0.807353	0.863511	0.000000	0.000000	0.334903	0.518594	0.000000	0.141025	0.470409	0.212625	0.000000	0.000000	0.261600	0.000000	0.055044	0.273096	0.000000	0.551969	0.000000	0.350193	0.000000	0.249710	0.000000	0.661576	0.282316	0.768338	0.732092	0.121033	0.796675	0.000000	0.956893	0.000000	0.000000	0.000000	0.000000	0.569153	0.000000	0.000000
XM_122764.1	0.433094	0.059332	0.086459	0.000000	0.227776	0.000000	0.000000	0.000000	0.126494	0.464449	0.000000	0.101680	0.254318	0.000000	0.000000	0.633938	0.000000	0.431722	0.000000	1.208635	0.000000	0.000000	0.722670	0.479961	0.695011	0.000000	0.224238	0.042709	0.471671	0.000000	0.000000	0.000000	0.000000	0.000000	1.231415	1.008835	1.120500	2.023442	0.151436	0.087545	0.731083	0.000000	0.000000	0.000000	0.000000	0.000000	0.000000	0.855702	0.000000
XM_122765.1	0.464749	0.000000	0.202444	0.000000	1.516729	0.158404	0.000000	1.762699	0.000000	2.360287	0.015083	0.514889	0.280793	0.000000	0.000000	0.985719	1.230532	0.596824	1.117008	0.031216	0.000000	2.493973	0.000000	0.000000	0.000000	0.000000	0.000000	0.000000	0.000000	0.584252	2.066078	1.345470	0.000000	0.000000	0.977043	0.000000	0.039383	0.000000	0.000000	0.000000	0.000000	0.000000	2.502108	0.000000	0.000000	2.117577	0.000000	0.000000	0.004398
XM_122766.1	0.000000	0.317405	0.660383	1.633143	0.174166	0.000000	0.157200	0.000000	0.000000	0.672180	0.000000	0.064782	0.361871	0.000000	0.115286	0.961593	0.507434	0.204556	0.441070	0.905521	0.000000	0.000000	0.089324	1.293907	0.000000	0.000000	0.196144	0.000000	0.120796	0.000000	0.000000	0.000000	0.000000	0.000000	0.765768	1.059477	0.000000	0.000000	0.344135	0.000000	0.000000	0.218233	0.000000	0.397252	0.000000	0.176860	0.000000	0.000000	0.000000
XM_122767.1	0.000000	0.037915	0.157622	0.708285	0.000000	0.000000	0.000000	0.000000	0.696708	0.000000	0.436401	0.519357	0.802818	0.000000	0.178952	0.139782	0.204531	0.000000	0.000000	0.342044	0.000000	0.000000	1.012023	0.426899	0.857375	0.000000	0.000000	0.140479	0.000000	0.000000	0.000000	0.000000	0.000000	0.000000	0.000000	0.297533	0.000000	0.677954	0.629560	1.137309	0.509490	0.528572	0.000000	0.332583	0.102295	0.000000	0.213284	0.000000	0.392279
XM_122768.1	0.000000	0.000000	0.014690	0.233913	0.000000	0.000000	0.000000	0.000000	0.930675	0.000000	0.567638	0.944658	1.065066	0.695509	0.373217	1.030205	1.085988	0.134250	0.000000	0.823935	0.000000	0.000000	0.244167	0.565965	0.527526	0.000000	0.000000	0.198351	0.479511	0.000000	0.000000	0.000000	0.000000	0.000000	0.119760	0.816394	0.207149	0.184772	0.000000	0.322833	0.088888	0.465913	0.000000	0.485436	0.134673	0.000000	0.000000	0.000000	0.000000
XM_122769.1	0.000000	0.157199	1.497981	1.611547	0.000000	0.000000	0.000000	0.143385	0.973762	0.093380	0.788263	0.000000	0.000000	0.000000	0.254645	0.442413	0.000000	0.091847	0.265787	1.232223	0.018626	0.000000	0.000000	1.308265	0.146177	0.000000	1.227684	0.000000	1.633674	0.000000	0.000000	0.000000	0.000000	0.000000	0.557884	0.000000	0.251633	0.000000	0.223725	0.649811	1.955185	0.000000	0.000000	1.505321	0.112883	0.000000	1.491379	0.000000	0.000000
XM_122770.1	0.262998	0.287880	0.004585	0.000000	0.000000	0.000000	0.000000	0.192302	0.000000	0.717111	0.000000	0.000000	0.000000	0.000000	0.000000	0.000000	0.000000	0.054407	1.079811	0.000000	1.321356	0.154508	0.274941	0.000000	0.000000	0.000000	0.786188	0.049458	0.957851	0.000000	0.220248	0.258731	0.000000	0.000000	0.000000	0.487669	0.000000	0.722183	1.206105	0.000000	0.000000	0.000000	0.000000	1.109075	0.577220	0.159332	0.000000	2.441140	0.000000
XM_122771.1	0.000000	0.000000	0.000000	0.000000	0.000000	0.000000	0.000000	0.000000	0.446844	0.396574	0.110311	0.513538	0.712691	0.228348	0.000000	0.265220	0.560579	0.338731	0.339407	0.000000	0.000000	0.000000	0.000000	0.307215	0.021330	0.000000	0.286770	0.000000	0.196451	0.000000	0.000000	0.000000	0.514039	0.000000	1.534565	0.641012	0.716244	0.337379	0.000000	0.297003	0.377620	0.000000	0.000000	0.717428	0.161081	0.000000	0.070894	0.979041	0.000000
XM_122772.1	0.652628	0.595406	0.000000	0.132153	4.435211	0.000000	0.000000	4.294749	0.501852	4.514873	0.000000	3.912530	3.204993	0.000000	2.507774	3.580776	2.809710	0.000000	2.705314	0.000000	0.208312	5.137707	0.000000	0.000000	0.380906	0.000000	0.094530	0.000000	0.000000	0.000000	3.985918	2.275681	0.000000	0.000000	0.000000	0.000000	0.000000	0.000000	0.027940	0.000000	0.000000	1.499673	5.216498	0.000000	0.110161	3.832552	0.000000	0.173949	0.484860
XM_122773.1	0.000000	0.043174	0.000000	0.000000	0.000000	0.000000	0.390274	0.000000	0.083246	0.000000	0.252163	0.314328	1.130666	0.000000	0.484671	0.659794	0.000000	0.328737	0.305053	1.951143	0.000000	0.000000	0.000000	1.692147	0.359784	0.170302	0.302375	0.000000	0.000000	1.100283	0.000000	0.000000	0.906844	0.149440	0.604952	0.091460	0.000000	0.000000	0.050396	0.782611	0.000000	1.076038	0.000000	0.000000	0.000000	0.000000	2.513910	0.000000	0.000000
XM_122774.1	0.000000	0.213006	0.229152	0.536919	0.000000	0.000000	0.000000	0.000000	0.391061	0.000000	0.663281	1.062317	0.782801	0.557400	0.082200	0.607304	1.305865	0.000000	0.000000	0.991427	0.000000	0.000000	0.604123	0.380468	0.483660	0.000000	0.000000	0.043616	0.192634	0.000000	0.000000	0.000000	0.000000	0.122258	0.287108	0.459008	0.000000	0.171688	0.000000	0.623936	0.552119	0.515821	0.000000	0.000000	0.000000	0.000000	0.000000	0.000000	0.014749
XM_122775.1	0.315232	0.117051	0.000000	0.000000	0.000000	0.000000	0.000000	0.000000	0.938052	0.451361	0.375048	0.000000	0.000000	0.000000	0.000000	0.000000	0.000000	1.602978	0.205298	0.360514	0.439797	0.000000	0.577505	0.138732	0.033993	1.431418	1.312886	0.000000	0.129360	0.000000	0.000000	0.000000	0.090343	0.000000	0.000000	0.000000	0.316184	0.361514	0.000000	0.941543	0.711820	0.080659	0.000000	0.118845	0.535635	0.000000	0.818746	0.000000	0.000000
XM_122776.1	0.450558	0.544687	0.000000	0.000000	0.000000	0.000000	0.662457	0.000000	0.000000	0.000000	0.000000	0.000000	0.000000	0.309658	0.338281	0.940296	1.667565	0.000000	0.000000	0.000000	2.423157	0.149143	0.000000	0.000000	0.142558	0.489127	0.000000	0.517312	0.000000	0.607173	0.000000	0.000000	3.109097	1.382204	1.514935	1.720521	0.064240	0.000000	0.000000	0.000000	2.552028	0.360959	0.000000	0.000000	3.823247	0.269500	0.014138	0.563647	0.562242
XM_122777.1	0.213144	0.696498	0.000000	0.000000	0.185615	0.000000	0.000000	0.000000	0.000000	0.406186	0.147786	0.686286	0.020395	0.362563	0.000000	0.000000	0.522811	0.000000	0.410526	0.007577	0.089042	1.806158	0.000000	0.255667	0.000000	0.087198	0.000000	0.000000	0.000000	0.000000	0.231348	0.000000	0.352598	0.000000	0.487675	0.000000	0.189195	0.000000	0.000000	0.000000	0.000000	0.348524	0.483929	0.000000	0.000000	1.237330	0.000000	0.000000	0.000000
XM_122778.1	0.626192	0.784665	0.120321	0.166412	0.430541	0.000000	0.000000	0.547312	0.135287	0.565113	0.117659	0.000000	0.000000	0.000000	0.000000	0.000000	0.000000	0.000000	0.050635	0.868134	0.130431	0.444113	0.000000	0.322985	0.000000	0.000000	0.202154	0.000000	0.000000	0.000000	0.420151	0.000000	0.417756	0.000000	0.197331	0.000000	0.000000	0.315873	0.000000	0.157122	0.000000	0.385390	0.000000	0.000000	0.000000	0.089125	0.098504	0.000000	0.000000
XM_122779.1	0.370535	0.339934	0.000000	0.000000	0.000000	0.698466	0.000000	0.000000	1.996831	0.000000	0.168340	0.000000	0.000000	0.000000	0.000000	2.520634	0.000000	6.322948	0.000000	0.000000	0.273495	0.722762	0.000000	0.022589	0.728246	0.844018	0.753407	0.000000	0.000000	0.000000	0.048919	0.000000	0.004988	0.254884	0.000000	2.579701	0.333435	0.000000	0.355600	0.000000	0.000000	0.179339	0.000000	0.000000	0.000000	0.257438	0.000000	0.627744	0.276193
XM_122780.1	0.000000	0.485520	0.000000	0.000000	0.078065	0.030130	0.000000	1.051912	0.349919	0.844689	0.257915	0.000000	0.000000	0.000000	0.000000	0.000000	0.000000	0.000000	0.000000	0.000000	0.219260	0.574228	0.000000	0.000000	0.020305	0.000000	1.943647	0.071710	0.590041	0.000000	0.190820	0.000000	0.344178	0.000000	0.480861	0.590795	0.000000	0.000000	0.000000	0.272375	0.000000	0.347186	0.000000	0.000000	0.000000	0.356364	0.125637	0.000000	0.000000
XM_122781.1	0.713681	0.233513	0.000000	0.092946	0.000000	0.000000	0.000000	0.000000	2.554067	0.000000	2.635642	0.000000	1.120136	0.000000	0.000000	0.000000	0.000000	0.000000	0.331646	0.000000	0.000000	0.891612	0.000000	0.224017	1.946457	0.000000	0.402572	0.000000	1.203304	0.000000	4.017682	0.000000	0.143267	0.477069	0.000000	0.000000	0.000000	0.951868	0.000000	1.489522	6.036392	2.054859	0.000000	0.000000	0.411894	0.000000	1.270215	0.000000	0.000000
XM_122782.1	0.000000	0.116010	0.000000	0.000000	0.000000	0.000000	0.000000	0.000000	0.226881	0.000000	0.738891	0.961001	1.006206	0.454568	0.000000	0.733435	0.588883	0.053848	0.000000	0.000000	0.333186	0.000000	0.000000	0.000000	0.184423	0.105926	0.000000	0.000000	0.655101	0.000000	0.000000	0.000000	0.000000	0.000000	0.338466	0.196875	0.000000	0.313052	0.302255	0.243895	0.733337	0.410641	0.000000	0.305055	1.286752	0.000000	0.000000	1.667058	0.000000
XM_122783.1	0.806227	1.846434	0.082585	0.000000	0.254535	2.003154	0.000000	0.000000	1.442134	0.000000	0.000000	0.465106	0.184718	0.000000	0.000000	0.480955	0.507964	0.342904	0.000000	0.000000	0.983107	0.000000	2.983797	0.000000	1.323024	0.791274	0.000000	0.000000	0.000000	0.000000	0.000000	0.000000	0.153166	0.000000	0.398256	0.204409	0.000000	0.943952	0.744853	0.045084	0.544936	0.000000	0.000000	0.000000	1.002633	0.000000	0.000000	0.000000	0.000000
XM_122784.1	0.738306	0.000000	1.133034	1.336325	0.763335	0.272944	0.115702	0.826785	0.000000	0.873045	0.290436	0.000000	0.000000	0.000000	0.000000	0.066489	0.000000	0.234328	0.000000	0.180705	0.000000	0.000000	0.872634	0.954666	0.000000	0.000000	0.477083	0.038583	0.000000	0.251003	0.504589	1.128223	0.391584	0.000000	0.000000	0.400345	0.000000	0.000000	0.000000	0.000000	0.000000	0.000000	0.519988	1.480971	0.000000	0.000000	0.000000	0.103622	0.933307
XM_122785.1	0.331846	0.000000	0.028793	0.000000	0.000000	0.000000	0.000000	0.000000	0.000000	0.000000	0.202861	0.778743	0.331119	0.000000	0.000000	1.667020	0.540863	0.134583	0.000000	0.000000	0.079542	0.022383	0.000000	0.839146	0.244257	0.070943	0.120509	0.000000	0.000000	0.000000	0.000000	0.000000	0.539156	0.000000	0.094527	0.103990	0.031516	0.442422	0.000000	0.147374	0.000000	0.000000	0.000000	0.000000	0.000000	0.000000	0.137472	2.301053	0.503927
XM_122786.1	0.820420	0.911863	0.000000	0.000000	0.000000	0.000000	0.000000	1.166820	0.001994	0.949282	0.000000	0.889983	1.307616	0.000000	0.000000	0.957570	0.144166	0.467766	1.121407	0.593704	0.325071	0.667166	0.000000	0.000000	0.000000	0.000000	0.000000	0.000000	0.000000	0.000000	0.565577	0.000000	0.000000	0.634560	0.000000	0.000000	0.000000	0.000000	0.633270	0.000000	0.000000	0.000000	0.341963	0.000000	0.244560	0.156296	1.393013	0.883065	0.000000
XM_122787.1	0.000000	2.552752	0.000000	0.000000	2.896052	0.000000	0.000000	0.000000	0.961863	0.020169	4.144035	0.000000	0.511490	0.000000	0.257023	0.000000	0.000000	2.918842	4.040767	0.000000	0.000000	0.000000	0.634086	0.000000	0.324486	0.000000	3.509925	0.000000	0.666137	0.608743	0.000000	0.000000	0.000000	0.000000	0.935312	0.662626	0.461047	0.000000	0.000000	4.793702	0.000000	4.058260	0.000000	0.000000	4.344821	0.000000	0.891984	0.000000	0.000000
XM_122788.1	0.000000	0.000000	0.000000	0.127340	0.000000	0.000000	0.267675	0.000000	0.209500	0.000000	0.609927	2.397649	1.104083	2.223569	1.055000	1.632639	2.191967	0.097915	0.000000	0.000000	0.000000	0.000000	0.000000	0.000000	0.309376	0.000000	0.263866	0.155025	0.450645	0.078845	0.000000	0.000000	0.902420	0.000000	0.778075	0.679945	0.152117	0.000000	0.000000	0.000000	0.550716	0.316497	0.000000	0.214430	0.000000	0.000000	0.026304	0.000000	1.126217
XM_122789.1	0.000000	0.000000	0.000000	0.464383	2.428888	0.606730	0.000000	1.795068	0.000000	3.334174	0.000000	0.000000	0.394522	0.000000	0.000000	0.182552	0.000000	0.000000	1.562141	0.148395	0.308157	2.765661	0.000000	0.000000	0.084205	0.439321	0.485483	1.086784	0.000000	0.000000	2.443321	2.271627	0.161875	0.000000	0.000000	0.449008	0.000000	0.123877	0.261106	0.000000	0.696973	0.000000	2.022974	0.000000	0.000000	2.503161	0.000000	0.182710	0.000000
XM_122790.1	0.008665	0.878062	0.000000	0.043104	0.225554	0.537131	0.000000	0.000000	0.651404	0.000000	0.424650	0.000000	0.342581	0.000000	0.000000	0.971006	0.112980	0.183960	0.000000	0.454607	0.858781	0.000000	1.441561	0.000000	0.845673	0.000497	0.000000	0.000000	0.679762	0.000000	0.000000	0.000000	0.000000	0.000000	0.038775	0.483306	0.000000	0.000000	0.779225	0.000000	1.230704	0.160351	0.000000	0.000000	0.870273	0.000000	0.000000	0.000000	0.000000
XM_122791.1	0.939475	0.022940	0.000000	0.000000	1.305155	0.000000	0.000000	1.250857	0.009832	1.625824	0.000000	0.598124	0.959816	0.000000	0.000000	1.261584	0.857239	0.000000	1.493001	0.245581	0.219998	1.737832	0.793106	0.000000	0.190323	0.957186	0.000000	0.239307	0.000000	0.000000	1.815012	1.287153	0.000000	0.000000	0.000000	0.000000	0.000000	0.000000	0.000000	0.000000	0.000000	0.309451	0.959688	0.000000	0.000000	1.329922	0.000000	0.000000	0.000000
XM_122792.1	0.469417	0.000000	0.000000	0.000000	0.000000	0.000000	0.006070	0.000000	0.000000	0.000000	1.633051	1.041830	1.817172	0.000000	0.881196	1.130580	0.000000	0.000000	5.608539	0.000000	0.982690	0.232730	0.000000	0.000000	0.000000	3.343563	0.000000	0.000000	0.000000	0.352027	0.739831	0.832417	0.000000	0.000000	0.251925	0.000000	0.029302	0.000000	0.000000	2.021252	0.176584	1.617467	0.063333	0.000000	0.249536	0.225349	1.329171	1.233527	0.000000
XM_122793.1	0.000000	0.000000	0.439448	0.934453	0.000000	0.000000	0.488352	0.000000	1.195273	0.000000	0.330627	0.821265	1.019296	0.000000	0.853402	0.951142	0.000000	0.000000	0.622334	0.640537	0.000000	0.000000	0.000000	0.797290	0.813490	0.000000	0.698029	0.336787	1.448442	0.324950	0.000000	0.000000	0.000000	0.000000	0.000000	0.000000	0.000000	1.020400	0.692237	0.000000	0.653073	0.000000	0.000000	2.253625	2.263316	0.000000	0.000000	0.000000	0.000000
XM_122794.1	0.000000	0.000000	0.348455	0.000000	0.000000	0.000000	0.000000	0.000000	3.104044	0.273110	2.094261	0.000000	0.000000	2.379908	0.000000	0.000000	0.000000	0.000000	1.378973	0.441436	0.000000	0.000000	0.000000	0.628360	3.027818	0.000000	0.492726	0.000000	0.302177	0.000000	0.000000	0.000000	0.000000	0.000000	0.043396	1.096599	0.904361	0.940945	0.000000	2.080972	1.926003	2.135943	0.000000	0.000000	0.639420	0.000000	0.634143	1.039597	0.000000
XM_122795.1	0.000000	0.997677	0.000000	1.109376	2.345799	1.965089	0.025822	3.615863	0.107571	1.669383	0.000000	2.550803	1.963235	0.000000	0.000000	2.305402	2.683932	0.000000	1.130703	1.681892	0.674026	3.058219	3.172698	0.000000	0.236827	0.308267	0.429218	0.000000	0.000000	0.000000	1.977387	2.990821	0.000000	0.000000	0.000000	0.000000	0.000000	0.000000	0.000000	0.000000	0.776076	0.000000	0.781200	0.398155	0.000000	2.276236	0.000000	0.000000	0.000000
XM_122796.1	0.146779	0.277904	0.000000	0.000000	0.000000	0.000000	0.000000	0.000000	0.633916	0.000000	0.000000	0.000000	0.000000	0.000000	0.000000	0.000000	0.000000	0.419722	0.000000	0.176288	0.016789	0.000000	0.319333	0.247124	0.126652	1.430147	0.390313	0.441460	0.985707	0.000000	0.000000	0.000000	0.270778	0.552254	1.558398	0.993355	1.783546	2.232742	0.258316	0.108936	0.862567	0.000000	0.000000	0.000000	0.913010	0.000000	0.229148	0.000000	0.000000
XM_122797.1	0.000000	0.167872	0.000000	0.000000	0.433426	0.122317	0.000000	0.176432	0.000000	0.745094	0.030093	0.496807	0.525470	0.109283	0.000000	0.000000	0.815166	0.000000	0.283107	0.226974	0.000000	0.017080	0.625250	0.075617	0.163051	0.000000	0.000000	0.000000	0.000000	0.000000	0.000000	0.000000	0.000000	0.000000	0.000000	0.093666	0.000000	0.335392	1.399671	0.586193	0.147352	0.000000	0.000000	0.000000	0.000000	0.106484	0.000000	0.000000	0.000000
XM_122798.1	0.079092	0.000000	0.000000	0.001480	0.000000	0.000000	0.000000	0.202727	0.000000	0.000000	0.310465	1.365130	0.684923	0.712679	0.000000	1.154211	1.413362	0.596190	0.027944	0.751765	0.000000	0.000000	0.000000	0.565643	0.000000	0.037179	0.000000	0.243246	0.441701	0.000000	0.000000	0.000000	0.246945	0.000000	0.604192	1.163178	0.000000	0.016216	0.000000	0.000000	0.000000	0.009450	0.000000	0.494496	0.000000	0.000000	0.065585	0.256594	0.758041
XM_122799.1	0.000000	0.000000	0.621328	0.998373	1.278770	0.678283	0.000000	0.000000	0.344930	0.605329	0.000000	0.000000	0.234518	0.000000	0.000000	0.000000	2.142249	0.000000	0.229450	0.196374	0.246643	0.000000	0.757083	0.554609	0.000000	0.359273	0.000000	0.487957	0.000000	0.000000	0.049193	0.561099	0.140439	0.000000	0.000000	2.624016	0.000000	0.583729	0.370645	2.125635	0.000000	0.000000	0.000000	0.000000	0.647495	0.000000	0.078739	1.243807	0.000000
XM_122800.1	2.769390	0.928462	0.000000	0.000000	0.000000	0.000000	0.000000	0.000000	0.000000	0.000000	0.639391	0.806446	1.111216	0.000000	0.000000	0.803768	0.499024	1.760474	0.000000	1.107156	0.339953	0.000000	2.356994	0.454694	0.000000	0.000000	0.860004	0.684413	2.649836	0.000000	0.000000	0.000000	1.218901	0.000000	1.661004	2.672823	0.132695	0.000000	0.063375	1.265165	0.000000	0.893310	0.000000	0.000000	0.000000	0.000000	1.074764	0.000000	0.000000
XM_122801.1	2.148525	0.000000	1.943671	1.066168	0.000000	0.381754	0.159416	0.000000	0.021247	0.000000	0.395736	0.346452	0.000000	0.000000	0.000000	0.000000	0.144795	1.291193	0.000000	1.444468	0.000000	0.000000	0.333747	0.919570	0.000000	2.171383	2.679444	1.442190	0.000000	0.000000	0.623951	0.000000	0.000000	1.726276	0.391303	0.000000	0.000000	0.000000	0.000000	1.330701	1.370353	0.000000	0.198038	1.581283	1.034864	0.000000	0.144780	2.198164	0.000000
XM_122802.1	0.673217	0.000000	0.046725	0.000000	0.000000	0.000000	0.562782	0.000000	0.000000	0.639117	0.000000	0.000000	0.000000	0.000000	0.000000	0.000000	0.000000	0.000000	0.453604	1.691289	0.245846	0.546322	0.000000	1.553488	0.000000	1.193185	0.000000	1.110590	0.000000	0.790959	0.556994	0.161198	0.044945	0.536344	1.542398	0.714713	0.000000	0.487268	0.000000	0.302181	0.000000	0.000000	0.801382	0.000000	0.000000	0.000000	0.018907	0.000000	0.165321
XM_122803.1	1.391403	1.742216	0.000000	0.000000	0.000000	1.064332	0.000000	0.000000	0.104806	0.000000	0.176006	0.000000	0.000000	0.000000	0.000000	0.000000	0.000000	0.480232	0.244545	0.067869	1.011261	0.000000	2.489929	0.000000	0.000000	1.830662	0.316600	0.520829	1.890064	0.000000	0.000000	0.000000	0.693587	0.250327	0.564446	0.000000	0.993755	1.574281	1.317431	1.309362	0.000000	0.278207	0.000000	0.000000	0.914776	0.000000	0.666454	0.000000	0.000000
XM_122804.1	0.000000	0.000000	0.152376	0.969624	1.437911	0.654312	0.000000	0.000000	1.392772	0.021495	0.815595	0.973430	1.061039	0.000000	0.000000	0.678576	1.357965	0.528671	0.394865	0.000000	0.000000	0.000000	0.030555	0.000000	0.786519	0.000000	1.823284	0.519440	0.000000	0.000000	0.000000	1.070035	0.722220	0.000000	0.000000	0.656752	0.000000	0.000000	0.000000	1.572398	0.203746	0.000000	0.905390	0.255161	1.009618	0.000000	0.000000	1.458943	0.000000
XM_122805.1	0.000000	0.161323	0.000000	0.000000	0.425725	0.160276	0.000000	0.000000	0.447227	0.762730	0.000000	1.090861	0.853697	0.309384	0.000000	0.181054	1.031078	0.000000	0.696658	0.060520	0.000000	0.000000	1.030105	0.000000	0.007893	0.000000	0.000000	0.000000	0.000000	0.000000	0.000000	0.000000	0.000000	0.000000	0.077120	0.399847	0.000000	0.070769	1.713462	1.037396	0.356624	0.000000	0.065037	0.000000	0.000000	0.000000	0.000000	0.000000	0.190847
XM_122806.1	0.235321	0.061771	0.000000	0.000000	0.649303	0.000000	0.000000	0.503718	0.000000	0.669898	0.772379	0.572303	0.939396	0.104121	0.268842	0.545973	0.793167	0.000000	0.000000	0.000000	0.000000	0.894865	0.099881	0.000000	0.644774	0.000000	0.000000	0.000000	0.000000	0.000000	0.000000	0.000000	0.102135	0.000000	0.119528	0.230021	0.000000	0.000000	0.516622	0.000000	0.000000	0.154206	0.116100	0.000000	0.101291	0.620433	0.081685	0.036496	0.000000
XM_122807.1	0.000000	0.648079	0.248595	0.000000	0.000000	0.000000	1.425046	0.000000	0.162485	0.312676	0.180763	0.000000	0.000000	0.042891	0.371152	0.063428	0.000000	0.000000	0.000000	0.220239	0.000000	0.000000	0.000000	0.000000	0.042526	0.000000	0.000000	0.060916	0.000000	0.669484	0.000000	0.614111	0.000000	0.547095	0.000000	0.000000	0.000000	0.000000	0.000000	0.000000	0.734657	1.111685	0.000000	0.677763	0.012162	0.253206	0.000000	0.275633	0.159395
XM_122808.1	0.467081	0.374159	0.000000	0.000000	0.000000	0.167077	0.000000	0.000000	0.000000	0.000000	0.233197	0.000000	0.000000	0.449233	0.064183	0.000000	0.036961	0.000000	0.000000	1.014209	0.253524	0.234145	0.000000	0.321664	0.483929	0.000000	0.397135	0.000000	0.480622	0.541799	0.000000	0.000000	0.337836	0.000000	0.404435	0.000000	0.085037	0.525979	0.060692	0.000000	0.000000	0.285948	0.000000	0.000000	0.000000	0.085893	1.313109	0.000000	0.000000
XM_122809.1	0.000000	0.000000	0.000000	0.798508	0.000000	0.000000	0.320883	0.000000	0.404893	0.050639	0.192010	3.235055	2.766200	1.986480	1.826943	3.001590	3.099613	0.029326	0.000000	1.161297	0.000000	0.000000	0.000000	1.185262	0.394508	0.000000	0.000000	0.000000	0.000000	0.378843	0.000000	0.000000	0.632308	0.000000	2.015366	2.568072	0.000000	0.000000	0.000000	0.108659	0.624698	0.073741	0.000000	1.256159	0.000000	0.000000	0.000000	0.205379	1.442050
XM_122810.1	0.449885	0.344201	0.000000	0.000000	0.000000	0.000000	0.000000	0.072729	0.244885	0.938712	0.000000	0.686058	0.423113	0.000000	0.000000	0.682234	0.258958	0.245397	0.304018	0.000000	0.584912	0.443379	0.000000	0.000000	0.000000	0.309542	0.230051	0.000000	0.008761	0.000000	0.717167	0.000000	0.141016	0.000000	0.244661	0.012482	0.000000	0.000000	0.710077	0.000000	0.000000	0.000000	0.000000	0.000000	0.173931	0.781048	0.000000	0.000000	0.000000
XM_122811.1	0.034848	0.000000	0.000000	0.000000	1.775337	0.000000	0.000000	0.497175	0.286499	2.505120	0.000000	0.896227	1.586498	0.000000	0.572810	1.218260	0.907134	0.000000	1.720355	0.000000	0.000000	0.638030	0.237061	0.000000	0.000000	0.000000	0.000000	0.000000	0.000000	0.000000	1.901998	0.514997	0.024477	0.000000	0.000000	0.322101	0.000000	0.337588	0.439031	0.000000	0.446572	0.000000	1.338950	0.000000	0.435473	1.522312	0.000000	0.000000	0.000000
XM_122812.1	0.147976	0.000000	0.257935	0.118697	0.044522	0.000000	0.000000	0.000000	0.000000	0.278737	0.414650	2.321365	1.604417	1.018965	1.029620	1.728467	2.211450	0.000000	0.000000	0.743596	0.070303	0.000000	0.000000	0.474492	0.218405	0.000000	0.000000	0.308200	0.170173	0.000000	0.000000	0.000000	0.516044	0.000000	0.667170	1.142843	0.000000	0.000000	0.000000	0.000000	0.000000	0.259650	0.000000	0.000000	0.000000	0.220428	0.521272	0.000000	0.586801
XM_122813.1	0.000000	0.877875	0.000000	0.000000	0.000000	1.981958	0.000000	0.064634	1.181090	0.000000	0.000000	0.000000	0.710947	0.000000	0.000000	0.466126	0.000000	1.395768	0.798320	1.072354	0.000000	0.676143	0.241947	0.031056	0.606673	0.000000	1.160314	0.000000	0.000000	0.610784	0.421548	0.378647	1.384677	0.000000	0.000000	0.228710	0.781524	0.000000	0.000000	0.094433	0.895521	0.572188	0.000000	0.000000	0.000000	0.000000	2.428693	0.000000	0.000000
XM_122814.1	0.103012	0.250986	0.000000	0.000000	0.046472	0.000000	0.000000	0.000000	0.473430	0.343963	0.598364	1.079442	1.146865	0.600118	0.279875	0.751924	1.003281	0.000000	0.220032	0.113685	0.000000	0.000000	1.013144	0.000000	0.851433	0.297136	0.000000	0.000000	0.190419	0.000000	0.000000	0.000000	0.000000	0.000000	0.523671	0.488957	0.000000	0.000000	0.000000	0.409952	0.490189	0.042303	0.000000	0.000000	0.129615	0.000000	0.000000	0.000000	0.650610
XM_122815.1	0.000000	0.000000	0.565652	0.546971	2.806078	0.000000	0.000000	2.848910	0.000000	3.837694	0.000000	1.989651	1.840556	0.000000	0.730105	1.746250	0.447848	0.315771	2.143318	0.000000	0.000000	3.078757	1.019554	0.000000	0.579710	0.000000	0.182111	0.000000	0.000000	0.000000	3.423537	2.459116	0.000000	0.084284	0.000000	0.000000	0.000000	0.000000	0.000000	0.000000	0.016420	0.000000	2.509480	0.000000	0.857946	3.051032	2.234516	0.000000	0.000000
XM_122816.1	1.984291	1.909967	0.000000	0.000000	0.000000	2.647095	0.000000	0.000000	0.000000	0.458904	0.010742	0.833554	0.948016	0.000000	0.000000	1.227597	0.997093	1.780243	1.182989	0.364890	0.393410	0.000000	0.000000	0.000000	0.000000	0.000000	0.678253	0.000000	0.342010	0.000000	0.000000	0.000000	1.176942	0.000000	0.030317	1.210874	0.895687	0.000000	0.000000	1.124435	0.000000	0.548980	0.000000	0.000000	0.000000	0.000000	0.268780	0.000000	0.000000
XM_122817.1	0.520976	0.755482	3.039838	2.469504	0.000000	0.000000	1.949816	0.000000	1.501205	0.198401	0.000000	0.000000	0.000000	0.000000	0.000000	0.000000	0.000000	0.000000	0.000000	2.426805	0.478252	0.000000	0.000000	2.737396	0.263002	0.016787	2.886862	3.076783	0.000000	1.491074	0.000000	0.000000	0.000000	1.315430	0.501376	0.000000	0.000000	1.497348	1.050319	2.376343	1.078864	0.000000	0.000000	3.491774	0.322838	0.000000	0.000000	0.464287	2.395161
XM_122818.1	0.000000	0.251385	0.000000	0.000000	0.381383	0.304608	0.000000	0.000000	0.273559	0.923093	0.000000	0.905202	0.549209	0.535205	0.000000	0.000000	1.162998	0.000000	0.479946	0.034880	0.000000	0.000000	1.047425	0.000000	0.010350	0.000000	0.000000	0.000000	0.250353	0.000000	0.000000	0.000000	0.000000	0.000000	0.025494	0.499399	0.000000	0.344622	1.464092	0.878259	0.338664	0.000000	0.064517	0.000000	0.000000	0.013136	0.000000	0.000000	0.000000
XM_122819.1	1.534608	0.240399	0.439699	0.173472	0.545978	0.000000	0.000000	0.599623	0.000000	1.501728	0.000000	1.851880	1.045560	0.000000	0.000000	0.990835	1.976449	0.000000	0.233540	0.000000	0.000000	1.528268	0.000000	0.000000	0.157332	0.296857	0.719207	0.180780	0.000000	0.000000	1.934985	1.396309	0.000000	0.662083	0.000000	0.787859	0.000000	0.000000	0.000000	0.000000	0.000000	0.421946	1.436684	0.000000	0.363558	1.268505	0.301705	0.000000	0.000000
XM_122820.1	0.350203	0.000000	0.000000	0.000000	0.000000	0.101996	0.000000	0.000000	0.408450	0.024191	0.348211	1.036935	1.307054	0.681680	0.000000	0.860264	1.381132	0.000000	0.000000	0.135474	0.000000	0.000000	0.000000	0.513078	0.013341	0.000000	0.000000	0.000000	0.709016	0.000000	0.000000	0.000000	0.000000	0.000000	0.417286	1.161598	0.000000	0.327994	0.102291	0.154053	0.744116	0.000000	0.000000	0.521377	0.390524	0.000000	0.000000	0.675420	0.000000
XM_122821.1	0.019972	0.000000	0.000000	0.000000	0.410698	0.000000	0.000000	0.476356	0.027887	1.233191	0.000000	0.000000	0.000000	0.000000	0.000000	0.152814	0.000000	0.000000	0.364009	0.092156	0.459862	0.446239	0.419340	0.000000	0.000000	0.179850	0.000000	0.000000	0.608400	0.000000	0.382837	0.180254	0.059236	0.000000	0.506086	0.971478	0.000000	0.048182	0.261842	0.000000	0.035207	0.000000	0.344867	0.000000	0.027433	0.545664	0.076142	0.221410	0.000000
XM_122822.1	0.988342	0.535869	0.054530	0.000000	0.000000	2.071609	0.000000	0.000000	0.510655	0.000000	1.159790	0.000000	0.201896	0.000000	0.273743	0.108397	0.000000	2.110098	0.000000	0.892982	1.033087	0.000000	0.000000	0.000000	0.000000	0.000000	0.000000	0.000000	0.000000	0.013503	0.000000	0.000000	1.285815	0.000000	0.522712	1.148377	1.076148	0.000000	0.664711	0.382280	0.000000	0.674652	0.000000	0.000000	0.269373	0.000000	1.665177	0.000000	0.000000
XM_122823.1	0.000000	0.055788	0.250646	0.766661	0.000000	0.000000	0.000000	0.000000	0.511030	0.254800	0.014349	0.000000	0.264886	0.000000	0.000000	0.396526	0.000000	0.421768	0.000000	0.345017	0.000000	0.000000	0.000000	0.398210	0.000000	0.090064	0.791555	0.000000	0.529334	0.000000	0.000000	0.000000	0.235860	0.000000	0.448351	0.606676	0.000000	0.012370	0.098955	0.813379	0.915344	0.000000	0.000000	0.146949	0.000000	0.000000	0.000000	1.410455	0.060763
XM_122824.1	0.148757	0.105275	0.000000	0.000000	0.703374	0.117084	0.000000	1.532811	0.000000	0.721910	0.449716	0.216485	0.402889	0.395729	0.000000	0.000000	0.000000	0.000000	0.368326	0.000000	0.000000	1.057256	0.000000	0.000000	0.000000	0.000000	0.632753	1.340338	0.043520	0.000000	0.226252	0.000000	1.087336	0.000000	0.281675	0.000000	0.000000	0.000000	0.000000	0.936776	0.000000	0.448688	0.000000	0.000000	0.356646	0.596605	0.000000	2.674193	0.000000
XM_122825.1	0.000000	0.000000	0.270782	0.000000	1.202043	0.000000	0.000000	0.752428	0.076622	1.545372	0.828218	0.258863	0.171231	0.378068	0.000000	0.157668	0.498673	0.000000	0.000000	0.366859	0.000000	0.448125	0.430835	0.364298	0.256466	0.000000	0.722156	0.000000	0.000000	0.000000	0.555269	0.153471	0.000000	0.000000	0.061848	0.000000	0.000000	0.125082	0.000000	0.080700	0.539867	0.199379	0.000000	0.000000	0.000000	0.552944	0.000000	0.000000	0.000000
XM_122826.1	0.010630	0.000000	0.058046	0.124556	0.479568	0.000000	0.000000	0.535195	0.078849	0.669504	0.647684	0.641303	0.976662	0.000000	0.000000	0.953514	0.549909	0.000000	0.456121	0.000000	0.130834	0.000000	0.384450	0.211065	0.179568	0.000000	0.263071	0.000000	0.238603	0.000000	0.358971	0.000000	0.000000	0.000000	0.000000	0.000000	0.000000	0.000000	0.014611	0.564767	0.128689	0.406547	0.000000	0.000000	0.000000	0.000000	0.000000	0.320037	0.000000
XM_122827.1	0.357023	0.000000	0.000000	1.083389	1.551480	0.472845	0.000000	0.000000	0.000000	0.511294	0.000000	0.000000	0.371466	0.000000	0.000000	0.019227	0.073059	4.937726	0.000000	0.000000	0.865132	0.000000	0.146118	0.234822	0.092245	0.000000	0.000000	1.824567	0.436255	0.000000	0.000000	1.369616	0.000000	0.501622	0.764692	0.000000	1.206798	0.072409	0.000000	0.221971	0.000000	0.106738	0.000000	1.050173	0.000000	0.000000	0.489920	7.502233	0.000000
XM_122828.1	0.000000	0.000000	0.158528	1.658542	1.786895	0.936324	0.000000	0.456477	0.000000	2.243418	0.000000	0.000000	0.747331	0.269302	0.000000	0.000000	0.000000	0.000000	1.290971	0.000000	0.000000	1.045667	0.164624	0.533912	0.000000	0.302508	0.122570	0.000000	0.080702	0.000000	2.372673	2.076357	0.005611	0.000000	0.000000	0.389396	0.000000	0.306418	0.218367	0.284906	0.225680	0.000000	0.913347	0.271980	0.232174	2.271082	0.000000	0.000000	0.000000
XM_122829.1	0.861525	0.091675	0.124745	0.000000	0.239369	0.000000	0.000000	0.722091	0.307896	0.591042	0.000000	0.000000	0.000000	0.000000	0.000000	0.000000	0.000000	1.941214	0.000000	0.260309	0.000000	0.753215	3.348538	0.112236	0.702930	3.605073	0.000000	0.000000	0.621992	0.000000	0.135320	0.000000	0.000000	0.000000	0.533230	0.297400	0.675122	0.614678	0.000000	0.000000	0.177345	0.000000	0.295813	0.077744	0.836499	0.871221	0.000000	0.000000	0.000000
XM_122830.1	0.081635	0.071173	0.000000	0.000000	0.824910	0.159714	0.000000	1.163322	0.316809	1.053603	0.000000	0.000000	0.000000	0.000000	0.000000	0.000000	0.000000	2.257114	0.070800	0.735408	0.077090	0.576002	0.644347	0.000000	0.091326	1.166608	0.174142	0.000000	0.487318	0.000000	0.280689	0.000000	0.217625	0.000000	0.018613	0.312896	0.000000	1.900175	0.000000	0.000000	2.006555	0.000000	0.000000	0.000000	0.000000	0.632811	0.000000	0.725747	0.000000
XM_122831.1	0.037262	0.209245	0.000000	0.000000	0.000000	0.000000	0.000000	0.000000	0.295277	0.000000	1.215112	0.133013	0.019636	0.000000	0.000000	0.046828	0.000000	0.036398	0.223102	0.000000	0.000000	0.000000	0.000000	0.335671	0.293146	0.228988	0.556350	0.000000	0.763806	0.000000	0.000000	0.000000	0.000000	0.000000	1.082060	0.481848	0.522755	0.426289	0.161784	0.769715	0.154985	0.590054	0.000000	0.000000	0.610407	0.000000	0.000000	0.000000	0.000000
XM_122832.1	0.309401	0.000000	0.000000	0.893340	2.264364	0.186500	0.000000	1.758867	0.136686	2.606270	0.000000	0.840667	1.143433	0.000000	0.000000	0.641271	0.633871	0.724461	1.855225	0.000000	0.530767	2.148511	0.000000	0.000000	0.000000	0.986006	0.019449	0.530679	0.000000	0.000000	2.870198	1.268599	0.000000	0.000000	0.000000	0.465551	0.000000	0.000000	0.717683	0.000000	0.000000	0.000000	2.445412	0.000000	0.000000	2.161165	1.871701	0.343453	0.000000
XM_122833.1	0.819593	1.976264	0.082708	0.000000	0.000000	1.844180	0.000000	0.251361	0.116351	0.487288	0.000000	0.470452	0.480751	0.000000	0.000000	0.250573	0.000000	0.000000	0.000000	0.219371	0.000000	0.059750	0.175485	0.000000	0.119594	1.025907	0.604244	0.075859	0.000000	0.000000	0.109005	0.000000	0.112367	0.000000	0.000000	0.000000	0.000000	0.181647	0.390081	0.000000	0.261903	0.000000	0.000000	0.230960	0.000000	0.112816	0.044806	0.000000	0.542107
XM_122834.1	0.000000	0.000000	0.000000	0.000000	0.000000	0.000000	0.000000	0.431451	1.805522	0.786573	0.000000	0.398798	0.448751	0.000000	0.000000	0.174210	0.000000	0.733749	0.000000	0.000000	0.187911	0.500675	0.000000	0.000000	1.894819	0.000000	0.621737	0.000000	0.402249	0.000000	0.234673	0.000000	0.000000	0.728028	0.151879	0.236891	1.319693	0.981124	0.477808	0.000000	0.000000	0.000000	0.088155	0.000000	1.430632	0.564939	0.000000	0.887880	0.000000
XM_122835.1	0.000000	0.873040	0.000000	0.000000	0.000000	0.205548	0.000000	0.000000	0.477578	0.000000	0.227086	0.000000	1.109569	0.048536	1.064962	0.956407	0.000000	0.757197	0.000000	2.098229	0.000000	0.000000	0.000000	0.661522	1.168479	0.000000	0.000000	0.487025	1.117052	0.000000	0.000000	0.000000	0.081960	0.430688	1.742185	1.907729	1.509185	1.033782	0.000000	0.389138	0.000000	0.802954	0.000000	0.000000	0.000000	0.000000	2.023219	0.000000	0.000000
XM_122836.1	0.000000	0.000000	0.303072	0.000000	1.611807	0.000000	0.000000	1.885191	0.000000	1.789777	0.000000	1.181885	0.936443	0.775316	0.202272	0.826029	1.567660	0.000000	1.299914	0.537791	0.000000	2.035012	0.000000	0.437682	0.293440	0.000000	0.000000	0.873749	0.000000	0.000000	1.745055	1.440531	0.051139	0.000000	2.192199	1.219273	0.714912	0.000000	0.000000	0.000000	0.000000	0.000000	0.955787	0.000000	0.000000	1.309067	0.000000	0.000000	0.660597
XM_122837.1	0.019882	0.000000	0.000000	0.483778	0.022295	0.000000	0.000000	0.000000	0.000000	0.597627	0.000000	0.210091	0.320037	0.832515	0.427629	0.350582	0.733848	0.000000	0.000000	1.102666	0.000000	0.000000	0.000000	0.769087	0.000505	0.000000	0.000000	1.096989	0.075459	0.000000	1.016303	0.000000	0.000000	0.000000	0.629885	0.933829	0.423814	1.228634	0.293604	0.000000	0.263558	0.000000	0.000000	0.449728	0.000000	0.274931	0.000000	0.368706	0.067117
XM_122838.1	0.295238	0.185406	0.000000	0.000000	0.210961	0.000000	0.000000	0.204043	0.877650	0.863912	0.000000	0.000000	0.000000	0.000000	0.000000	0.000000	0.000000	0.000000	0.779926	0.000000	0.795926	0.778939	0.000000	0.000000	0.352093	0.268784	0.067588	0.071592	0.000000	0.000000	0.546383	0.000000	0.220730	0.000000	0.000000	0.000000	0.000000	0.000000	0.738892	0.446029	0.278878	0.396345	0.018607	0.117843	0.206198	0.276055	0.122394	0.000000	0.000000
XM_122839.1	0.219099	0.613245	0.000000	0.000000	0.487596	0.000000	0.000000	0.000000	0.180554	0.599720	0.000000	0.572740	0.452559	0.417473	0.325672	0.389471	0.719216	0.216043	0.000000	0.000000	0.274677	0.151902	0.000000	0.000000	0.265348	0.000000	0.336978	0.000000	0.000000	0.000000	0.000000	0.150098	0.562627	0.000000	0.065410	0.662576	0.000000	0.000000	0.262588	0.000000	1.287892	0.000000	0.000000	0.000000	0.000000	0.254185	0.337742	1.295555	0.000000
XM_122840.1	0.314706	0.256698	0.000000	0.000000	0.000000	0.000000	0.000000	0.000000	0.000000	0.106268	0.000000	0.609672	0.639655	0.466270	0.000000	0.494214	0.738558	0.114362	0.299328	0.075241	0.000000	0.081410	0.000000	0.000000	0.177524	0.472492	0.000000	0.000000	1.011853	0.000000	0.108056	0.000000	0.113416	0.000000	1.183003	0.784918	0.563620	0.000000	0.000000	0.000000	0.000000	0.000000	0.000000	0.000000	0.073026	0.000000	0.000000	0.159764	0.000000
XM_122841.1	0.493584	0.188063	0.000000	0.789532	0.443221	0.000000	0.000000	0.000000	0.000000	0.283555	0.318309	0.900105	0.707365	0.000000	0.000000	0.798883	1.000291	0.000000	0.000000	0.651401	0.095758	0.119788	0.000000	0.096932	0.000000	0.000000	0.000000	0.000000	0.574149	0.000000	0.000000	0.000000	0.000000	0.000000	0.143777	0.277722	0.194931	0.000000	0.280352	0.000000	0.000000	0.197200	0.000000	0.249432	0.000000	0.073096	0.228454	0.000000	0.357934
XM_122842.1	0.000000	0.000000	0.434267	0.000000	3.439295	0.481921	0.000000	4.770267	0.000000	4.457887	0.000000	1.045279	2.016220	0.000000	0.259647	0.434907	0.358360	0.707449	4.326770	0.392011	0.000000	4.046938	0.105490	0.000000	0.000000	0.000000	3.785038	0.451595	0.000000	0.000000	4.201954	3.436813	0.444148	0.000000	0.000000	0.000000	0.000000	0.000000	0.000000	0.346794	0.000000	0.000000	4.045852	0.457718	0.000000	4.233532	0.000000	3.446273	0.000000
XM_122843.1	0.415010	1.020340	0.000000	0.000000	0.000000	1.041266	0.000000	0.000000	0.393548	0.118954	0.246626	0.784952	0.350238	0.427981	0.000000	0.635586	1.580496	0.000000	0.000000	0.120171	0.178246	0.000000	0.895754	0.000000	0.792850	0.480275	0.000000	0.341384	0.306681	0.000000	0.000000	0.000000	0.000000	0.000000	0.210233	1.268330	0.000000	0.258280	0.000000	0.212842	0.000000	0.107494	0.000000	0.000000	0.177669	0.000000	0.000000	0.000000	0.000000
XM_122844.1	0.000000	0.000000	0.000000	1.936714	2.674514	0.401089	0.840459	2.523606	0.000000	3.946296	0.000000	0.070215	1.161640	0.000000	0.593916	1.108198	0.000000	0.000000	1.807736	0.000000	0.000000	2.862769	0.000000	0.000000	0.000000	0.000000	0.000000	0.527805	0.000000	0.000000	2.384583	1.497256	0.000000	0.153847	0.000000	0.000000	0.747758	0.576551	0.037566	0.000000	0.541193	0.780413	2.329680	0.180400	0.000000	2.476094	0.000000	1.502034	0.000000
XM_122845.1	0.000000	0.535137	0.000000	0.179709	0.665534	0.000000	0.382277	0.000000	0.837076	0.111250	0.456009	0.000000	0.000000	0.000000	0.000000	0.000000	0.000000	0.480059	0.308938	0.498527	0.206504	0.633931	1.744449	0.702199	0.734878	0.000000	0.932403	0.000000	0.000000	0.000000	0.000000	0.199896	0.000000	0.000000	0.229548	0.107908	0.097130	0.905486	0.000000	1.664788	0.000000	0.478121	0.000000	0.000000	0.000000	0.000000	0.000000	0.000000	0.000000
XM_122846.1	0.000000	1.639631	0.000000	0.831326	1.504472	0.000000	3.061717	0.000000	0.176588	0.000000	1.225210	0.000000	2.153519	0.000000	1.435654	1.144387	0.000000	0.000000	0.340365	4.295816	0.174358	0.080188	2.950911	3.418630	1.461813	0.012698	0.000000	0.000000	0.000000	2.769147	0.000000	1.815222	0.000000	0.000000	0.000000	0.305447	0.000000	0.000000	0.137022	0.000000	0.832476	0.000000	1.899581	0.000000	0.000000	1.515081	3.853267	0.382936	0.077904
XM_122847.1	2.328442	3.657897	0.000000	0.000000	0.000000	3.487571	0.000000	0.973482	0.000000	0.420112	1.783813	0.000000	0.000000	0.000000	0.000000	0.000000	0.000000	2.026068	1.037616	0.000000	0.181125	0.448877	0.000000	0.000000	0.023484	1.271683	0.488877	0.843957	2.013119	0.000000	0.000000	0.899451	0.000000	0.000000	1.213811	0.000000	2.434674	0.459099	1.038196	1.615030	0.000000	2.033367	0.000000	0.000000	0.000000	0.393366	0.000000	0.000000	0.000000
XM_122848.1	0.476492	0.000000	0.000000	0.000000	0.000000	0.058442	0.000000	0.050927	0.233659	0.132863	0.114881	0.929796	0.692646	0.000000	0.000000	0.323434	0.700248	0.000000	0.204538	0.239804	0.000000	0.000000	0.000000	0.435163	0.000000	0.000000	0.332968	0.000000	0.671569	0.000000	0.000000	0.000000	0.171263	0.000000	0.130964	0.063982	0.000000	0.087056	0.000000	0.240323	0.356893	0.000000	0.000000	0.165047	0.000000	0.000000	0.000000	0.017917	0.106551
XM_122849.1	0.000000	0.367960	0.000000	0.000000	0.000000	0.000000	0.000000	0.000000	0.000000	0.000000	0.112532	0.267029	0.012019	0.000000	0.000000	0.321980	0.356063	0.000000	0.027350	0.258255	0.131487	0.000000	0.541880	0.308857	0.000000	0.000000	0.000000	0.000000	0.738782	0.000000	0.000000	0.000000	0.069321	0.000000	0.307703	0.583686	0.000000	0.405038	1.001616	0.000000	0.724926	0.148714	0.000000	0.252722	0.272747	0.000000	0.024428	2.222640	0.000000
XM_122850.1	0.314302	0.030318	0.000000	0.000000	0.000000	0.000000	0.000000	0.000000	0.746748	0.000000	0.395256	0.935574	0.811197	0.000000	0.000000	0.497396	0.639596	0.146603	0.000000	0.485183	0.000000	0.000000	0.481146	0.000000	0.626100	0.000000	0.000000	0.088218	0.544959	0.000000	0.000000	0.000000	0.197215	0.456263	0.362096	0.539839	0.651687	0.000000	0.387842	0.697274	0.000000	0.241611	0.000000	0.000000	0.190162	0.000000	0.034749	0.000000	0.073770
XM_122851.1	0.000000	0.000000	0.000000	0.574519	0.000000	0.000000	0.000000	0.593699	0.000000	0.368002	0.215612	0.384722	0.761291	0.000000	0.000000	0.601581	0.175464	0.361613	0.000000	0.000000	0.209626	0.000000	0.661716	0.156055	0.095426	0.000000	0.509380	0.000000	0.290190	0.000000	0.000000	0.774675	0.180456	0.505568	0.177761	0.143059	0.480784	0.000000	0.114902	0.000000	0.000000	0.000000	0.000000	0.000000	0.000000	0.000000	0.199453	0.000000	0.000000
XM_122852.1	0.000000	0.079303	1.972275	0.000000	0.000000	0.000000	0.000000	0.000000	2.252982	0.000000	0.088556	0.374039	0.000000	0.000000	0.000000	0.263934	0.535945	1.290905	1.665761	0.000000	0.000000	0.000000	1.575073	0.000000	2.305520	0.000000	3.226973	1.150652	2.710330	0.000000	0.000000	0.000000	1.147588	0.000000	3.698673	3.593158	1.966914	3.586902	0.000000	0.000000	1.559773	0.855790	0.000000	0.000000	1.834261	0.000000	0.000000	0.000000	0.285808
XM_122853.1	0.000000	0.000000	0.132971	0.417529	0.000000	0.000000	0.890183	1.605111	0.000000	0.000000	0.000000	1.210085	1.025719	0.906868	0.000000	0.578585	1.226727	1.434835	0.369860	1.716888	4.294840	0.089642	0.674525	0.079659	0.476232	0.000000	0.000000	1.365456	0.000000	1.169979	0.000000	0.000000	0.000000	0.000000	1.641950	0.000000	0.000000	0.000000	0.000000	0.052786	0.000000	1.616482	1.837120	0.000000	1.418391	0.000000	0.000000	3.968235	0.317520
XM_122854.1	0.000000	0.000000	1.231636	0.000000	0.000000	0.000000	0.000000	0.000000	4.852956	0.000000	0.000000	0.699314	0.077230	0.224486	0.000000	0.023264	0.976651	1.522517	0.530799	0.000000	0.000000	0.000000	1.748526	0.000000	4.359233	1.966947	1.172193	0.467985	2.929947	0.000000	0.000000	0.000000	0.963211	0.494074	3.653958	3.310092	1.619799	2.829907	0.000000	0.000000	4.780243	0.000000	0.000000	0.000000	3.629459	0.000000	0.000000	0.000000	2.215719
XM_122855.1	0.142375	0.627448	0.000000	0.000000	0.000000	0.000000	0.000000	0.191858	0.000000	0.000000	2.227290	2.707353	3.630588	0.000000	2.717917	2.863711	2.224333	0.000000	0.596002	1.068170	0.000000	0.000000	0.000000	5.674572	0.000000	0.155296	0.151467	0.000000	0.000000	2.068212	0.000000	0.000000	0.000000	0.000000	0.696294	0.000000	0.000000	1.207667	0.132243	0.988207	0.000000	1.811657	0.000000	0.000000	0.000000	0.000000	0.184585	0.696275	0.000000
XM_122856.1	0.137803	0.604712	0.021823	0.673946	0.000000	0.000000	0.863726	0.000000	0.000000	0.000000	2.412859	0.000000	0.000000	0.486649	0.537475	0.000000	0.000000	0.114981	0.000000	1.085777	0.286838	0.089842	0.067062	1.575879	0.000000	0.000000	0.208683	0.000000	0.000000	0.610779	0.000000	0.000000	0.253144	0.000000	0.986740	0.000000	0.209250	0.000000	0.000000	0.000000	0.000000	2.991010	0.222130	0.000000	0.000000	0.452892	0.223966	0.000000	0.000000
XM_122857.1	0.170339	0.271751	0.000000	0.421557	2.898411	0.000000	0.000000	1.429569	0.000000	4.304669	0.000000	0.000000	0.000000	0.000000	0.028910	0.000000	0.000000	0.000000	1.140113	0.772994	0.383163	2.112418	0.000000	0.000000	0.000000	0.487884	0.580067	0.000000	0.000000	0.000000	2.641016	1.578235	0.190650	0.000000	0.000000	0.000000	0.000000	0.261902	0.208685	0.000000	0.000000	0.000000	1.389342	0.000000	0.000000	3.033569	0.000000	1.245833	0.113137
XM_122858.1	0.331521	0.386716	0.255414	0.716380	0.000000	0.000000	0.000000	0.065512	0.290532	0.000000	0.000000	0.000000	0.000000	1.451045	0.000000	0.000000	0.000000	0.318071	0.000000	1.232808	0.000000	0.000000	0.000000	1.379279	0.803065	0.000000	0.599042	0.768771	1.338861	0.000000	0.000000	0.000000	1.086749	0.000000	0.000000	1.101400	0.571815	1.233279	0.000000	0.000000	0.329971	0.000000	0.000000	0.206632	0.144474	0.000000	0.211776	0.000000	1.238548
XM_122859.1	0.429336	0.000000	0.436795	0.000000	0.214155	0.339107	0.000000	0.000000	0.031419	0.289306	0.178264	0.000000	0.000000	0.000000	0.000000	0.000000	0.000000	0.512817	0.000000	0.000000	0.318311	0.039436	0.080547	0.547930	0.557561	0.320648	0.407131	0.000000	0.352605	0.522256	0.334410	0.000000	0.000000	0.000000	0.000000	0.000000	0.000000	0.044854	0.040859	0.000000	0.000000	0.391435	0.000000	0.000000	0.000000	0.000000	0.682024	0.000000	0.000000
[truncated: 40,827 more rows]
[truncated: 6 more columns]
