# Supplementary material for: The functional landscape of mouse gene expression
Source: J Biol. 2004 Dec 6;3(5):21. doi: 10.1186/jbiol16 (PMC549719; doi:10.1186/jbiol16)
Supplement: Additional data file 22 — Data: 21,622 presumed distinct transcripts - median-subtracted and zeroed, expressed above 99% of negative-control spots [file jbiol16-s22.zip › expression_21575_normalized.txt]

	Adrenal	Aorta	Bladder	Bone Marrow	Brain	Brown fat	Calvaria	Cerebellum	Colon	Cortex	Digit	E10.5 Head	E14.5 Head	ES	Embryo	Embryo 12.5	Embryo 9.5	Epididymus	Eye	Femur	Heart	Hindbrain	Kidney	Knee	Large intestine	Liver	Lung	Lymph node	Mammary gland	Mandible	Midbrain	Olfactory bulb	Ovary	Pancreas	Placenta 12.5	Placenta 9.5	Prostate	Salivary	Skeletal Muscle	Skin	Small intestine	Snout	Spinal cord	Spleen	Stomach	Striatum	Teeth	Testis	Thymus
XM_121978.1	0.149213	0.258981	0.000000	0.000000	0.854896	0.921452	0.000000	0.000000	0.000000	0.685403	2.617983	0.000000	0.880008	0.000000	0.000000	0.767840	0.684456	0.000000	0.636906	0.000000	2.603088	0.593423	0.000000	0.000000	0.000000	0.000000	1.259020	0.453438	0.000000	0.436805	0.823676	0.489552	0.000000	0.000000	0.000000	0.700494	0.000000	0.000000	2.715945	2.229752	0.000000	1.746862	0.000000	0.000000	0.000000	0.703662	0.000000	0.000000	0.000000
XM_121986.1	0.041961	0.497021	0.000000	0.000000	0.000000	0.532803	0.000000	0.000000	0.741414	0.000000	0.058083	1.209592	0.646880	0.373242	0.023003	0.937031	1.377776	0.000000	0.000000	0.515416	0.000000	0.000000	0.591790	0.000000	0.580232	0.869449	0.000000	0.000000	0.347397	0.000000	0.000000	0.000000	0.000000	0.000000	0.000000	1.271502	0.000000	0.222986	0.000000	0.363063	1.326336	0.000000	0.000000	0.215368	0.929759	0.000000	0.000000	0.000000	0.073988
XM_121987.1	0.088773	0.000000	0.000000	0.740708	0.000000	0.000000	0.000000	0.000000	1.371190	0.000000	0.685809	1.015279	1.060084	0.232315	0.000000	0.439365	0.902426	0.000000	0.174019	0.849903	0.000000	0.000000	0.483192	0.391871	0.905717	0.000000	0.000000	0.092021	0.000000	0.000000	0.000000	0.000000	0.000000	0.000000	0.501855	0.588202	0.000000	0.697751	0.040287	1.190223	0.576634	0.303247	0.000000	0.480897	0.594502	0.000000	0.000000	0.176323	0.543425
XM_121997.1	0.000000	0.000000	0.000000	1.174261	0.205082	0.000000	0.000000	0.000000	0.000000	0.555607	0.396328	0.759157	0.667503	0.000000	0.000000	0.268045	0.706383	0.000000	0.000000	0.428923	0.174198	0.014892	0.536154	0.162573	0.150462	0.000000	0.000000	0.000000	0.491290	0.000000	0.000000	0.000000	0.000000	0.000000	0.696226	0.697423	0.000000	0.505993	0.652466	0.427350	0.476917	0.240347	0.000000	0.000000	0.000000	0.000000	0.000000	0.798051	0.190520
XM_122002.1	0.210629	0.000000	0.000000	0.000000	0.000000	0.581702	0.000000	0.000000	0.530552	0.027640	0.000000	1.224329	0.670228	0.000000	0.000000	1.055136	0.957108	0.078736	0.000000	0.000000	0.980411	0.000000	0.543758	1.199367	0.223074	0.000000	0.000000	0.000000	0.000000	0.000000	0.745044	1.029787	0.335752	0.000000	0.000000	0.306020	0.140118	0.000000	1.171227	0.000000	0.038359	0.742010	0.000000	0.000000	0.000000	0.000000	0.521733	0.000000	0.000000
XM_122011.1	0.000000	0.184616	0.000000	0.000000	0.486885	0.270574	0.000000	0.000000	0.516367	0.655922	0.000000	1.078502	0.742818	0.642002	0.000000	0.207597	1.174042	0.000000	0.741476	0.000000	0.167674	0.000000	1.024372	0.083862	0.173906	0.000000	0.000000	0.000000	0.000000	0.000000	0.000000	0.000000	0.000000	0.000000	0.000000	0.554343	0.000000	0.067023	1.739681	1.080241	0.178303	0.000000	0.211843	0.000000	0.000000	0.093854	0.000000	0.000000	0.000000
XM_122017.1	0.000000	0.000000	0.211754	0.625951	0.000000	0.000000	0.000000	0.000000	0.754065	0.000000	0.636343	1.102726	1.045051	0.265218	0.383211	0.871764	0.903922	0.000000	0.000000	1.039043	0.000000	0.000000	0.000000	0.829191	0.826104	0.000000	0.000000	0.336654	0.342455	0.000000	0.000000	0.000000	0.076553	0.000000	0.109167	0.812240	0.000000	0.000000	0.016823	0.605291	0.366205	0.468924	0.000000	0.006915	0.402290	0.000000	0.000523	0.000000	0.052730
XM_122022.1	0.000000	0.839346	0.000000	0.000000	0.000000	0.684274	0.000000	0.213224	0.659709	0.442929	0.330695	0.000000	0.000000	0.000000	0.000000	0.093617	0.000000	0.372777	0.000000	0.000000	0.878355	0.117752	1.627654	0.000000	0.795335	0.964725	0.000000	0.000000	0.000000	0.000000	0.000000	0.000000	0.000000	0.000000	0.348788	0.776077	0.000000	0.389885	1.064242	0.000000	1.502005	0.503290	0.024187	0.000000	0.596312	0.140092	0.000000	0.051388	0.000000
XM_122026.1	0.040263	0.006918	0.000000	0.000000	0.000000	0.008570	0.000000	0.000000	0.190714	0.000000	0.398726	0.136077	0.158652	0.000000	0.000000	0.556731	0.204934	0.859868	0.000000	0.240875	0.000000	0.000000	0.000000	0.000000	0.128722	0.519767	0.340641	0.196585	0.617460	0.000000	0.000000	0.000000	0.000000	0.000000	0.206996	0.983505	0.194764	0.464434	0.159585	0.000000	0.807744	0.000000	0.000000	0.414901	0.378091	0.000000	0.159787	0.000000	0.000000
XM_122030.1	0.000000	0.036554	0.000000	0.163794	0.000000	0.000000	0.000000	0.000000	0.176490	0.000000	0.435372	0.799633	0.467455	0.364050	0.000000	0.570429	0.900508	0.000000	0.000000	0.115376	0.173042	0.000000	0.000000	0.000000	0.000000	0.000000	0.745304	0.217612	0.383528	0.000000	0.000000	0.000000	0.000000	0.000000	0.181426	0.080006	0.000000	0.000000	0.000000	0.000000	0.870665	0.217206	0.000000	0.870103	0.045993	0.000000	0.350522	0.014502	0.156507
XM_122034.1	0.112618	0.041860	0.000000	0.000000	0.000000	0.000000	0.000000	0.000000	0.449999	0.000000	0.000000	0.651533	0.091033	0.000000	0.000000	0.473415	0.363618	0.347261	0.000000	0.105568	0.227689	0.000000	0.000000	0.160183	0.404904	0.232828	0.499777	0.275635	0.395119	0.000000	0.000000	0.000000	0.000000	0.000000	0.464517	0.595434	0.000000	0.291184	0.236934	0.000000	0.141072	0.000000	0.000000	0.710167	0.000000	0.000000	0.203643	0.000000	0.124342
XM_122041.1	0.000000	0.000000	0.000000	1.304836	0.000000	1.007907	0.394085	0.000000	0.491417	0.033594	0.000000	0.000000	0.366756	0.059189	0.333422	0.320085	0.000000	2.371786	0.236896	0.000000	0.409067	0.000000	0.000000	0.311475	0.000000	0.579846	1.284497	1.363982	0.000000	0.076248	0.000000	0.376259	0.000000	0.358415	0.338813	1.145971	0.000000	0.422291	0.347167	0.655026	0.000000	0.000000	0.000000	1.241879	0.000000	0.000000	0.000000	5.185696	0.000000
XM_122042.1	0.017045	0.000000	0.133106	0.178966	0.000000	0.000000	0.000000	0.000000	0.647706	0.000000	0.600228	0.975700	1.039561	0.527627	0.257604	0.693461	0.861220	0.000000	0.000000	0.637030	0.000000	0.000000	0.294559	0.020562	0.788347	0.000000	0.000000	0.128768	0.262135	0.000000	0.000000	0.000000	0.000000	0.000000	0.351836	0.647731	0.425840	0.000000	0.365060	0.624301	0.000000	0.688977	0.000000	0.285374	0.000000	0.000000	0.025881	0.000000	0.102188
XM_122043.1	0.535955	0.000000	0.000000	0.000000	0.000000	0.296872	0.683451	0.000000	0.355583	0.000000	0.722929	0.682910	0.978366	0.000000	0.000000	0.274701	0.509854	0.000000	0.386417	3.330390	0.000000	0.000000	0.000000	2.061148	0.205757	0.664913	2.361794	0.000000	0.000000	1.222147	0.000000	0.000000	0.000000	0.235581	1.268756	0.060753	0.000000	0.141895	0.000000	0.000000	0.130060	0.655965	0.000000	0.206729	0.262138	0.000000	0.784047	0.000000	0.000000
XM_122050.1	0.000000	0.000000	2.033559	0.000000	0.000000	0.000000	0.480803	0.037830	0.000000	0.759629	0.045285	0.116555	0.132195	0.000000	0.157989	0.362426	0.000000	0.010355	0.185573	0.119001	0.063096	0.000000	0.000000	0.498121	0.000000	0.001712	0.000000	0.000000	0.000000	0.537074	0.434138	0.000000	0.756389	0.082541	0.000000	0.000000	0.000000	0.076835	0.000000	0.064018	5.473572	0.000000	0.023673	0.000000	0.000000	0.000000	0.000000	0.975232	0.565531
XM_122056.1	1.519321	1.645711	0.000000	0.000000	0.000000	0.810652	0.000000	0.000000	0.000000	0.000000	0.712769	0.573049	0.212278	0.000000	0.121096	1.208100	1.409116	1.409965	0.000000	0.175292	2.955977	0.000000	0.000000	0.611975	0.222423	0.000000	0.378994	0.208245	0.000000	0.719286	0.000000	0.000000	2.543166	0.000000	0.000000	0.364192	0.000000	1.094981	0.000000	0.000000	0.000000	0.999183	0.000000	0.000000	0.000000	0.000000	1.765652	0.845922	0.000000
XM_122057.1	0.405620	1.492219	0.000000	0.000000	0.000000	0.914487	0.000000	0.000000	0.730359	0.000000	0.480609	0.601454	0.701818	0.000000	0.000000	0.161238	0.324432	0.000000	0.000000	0.000000	1.381782	0.000000	0.000000	0.000000	1.609153	0.000000	0.000000	0.000000	0.322351	0.091641	0.000000	0.000000	0.000000	0.000000	0.000000	0.135172	0.083234	0.981486	1.535453	0.214099	0.526968	0.525867	0.000000	0.000000	0.999182	0.000000	0.146420	0.000000	0.000000
XM_122059.1	0.184591	0.175642	0.023173	0.883831	0.000000	0.000000	0.000000	0.000000	0.000000	0.079474	0.459705	1.348220	0.908511	0.261592	0.152483	0.666392	0.866255	0.059599	0.175935	0.195751	0.000000	0.000000	0.279154	0.170590	0.000000	0.000000	0.689357	0.000000	0.000000	0.000000	0.000000	0.000000	0.000000	0.000000	0.189963	0.000000	0.000000	0.000000	0.288998	0.083772	0.000000	0.217703	0.000000	0.105307	0.000000	0.000000	0.000000	1.836845	1.066284
XM_122065.1	0.168453	0.000000	0.000000	0.000000	0.000000	0.000000	0.000000	0.574849	0.255905	0.290777	0.283414	0.839595	0.704652	0.300948	0.000000	0.426418	0.452811	0.321376	0.026931	0.735923	0.080121	0.000000	0.000000	0.088577	0.320138	0.090457	0.660580	0.000000	0.568843	0.000000	0.000000	0.000000	0.000000	0.000000	0.142310	0.000000	0.000000	0.000000	0.000000	0.000000	0.336351	0.000000	0.000000	0.362290	0.000000	0.000000	0.000000	0.000000	0.341570
XM_122069.1	0.054716	0.347087	0.000000	0.000000	0.000000	0.000000	0.000000	0.000000	0.000000	0.131039	0.191157	1.021791	1.122501	0.000000	0.054207	0.964439	1.243574	0.078455	0.195823	0.271175	0.000000	0.000000	0.000000	0.467596	0.355866	0.136830	0.518310	0.000000	0.586591	0.000000	0.000000	0.000000	0.139326	0.000000	1.177563	0.969313	0.000000	0.190441	0.000000	0.000000	0.000000	0.000000	0.000000	0.110379	0.074861	0.000000	0.000000	0.000000	0.000000
XM_122075.1	0.000000	1.261712	0.000000	0.000000	0.000000	1.483618	0.000000	0.486730	0.524303	0.924390	0.000000	1.406350	0.580976	0.574957	0.000000	0.415519	0.985853	0.475449	0.642436	0.083519	0.998037	0.000000	0.000000	0.080894	0.951530	0.000000	0.000000	0.000000	1.093147	0.000000	0.254675	0.000000	0.141762	0.000000	0.000000	0.281655	0.000000	0.371786	0.000000	0.000000	0.364200	0.000000	0.000000	0.000000	0.565832	0.080749	0.000000	0.000000	0.000000
XM_122077.1	1.366339	1.576377	0.937337	0.032310	0.255641	0.954021	0.000000	0.000000	1.037752	0.000000	0.000000	0.000000	0.000000	0.000000	0.000000	0.419726	0.000000	0.656714	1.098816	0.939552	0.000000	0.000000	3.168491	0.000000	0.632188	2.697541	0.732752	0.763667	0.733806	0.000000	0.000000	0.000000	0.828358	0.000000	0.000000	0.000000	1.283581	0.270113	0.000000	0.318415	2.275512	0.000000	0.234402	0.000000	1.164603	0.000000	0.000000	0.000000	0.000000
XM_122079.1	0.000000	0.000000	0.582199	1.695375	0.000000	0.000000	0.769579	0.131577	0.000000	0.113486	0.601253	1.640218	0.211673	0.000000	0.222025	0.216945	1.241563	0.000000	0.447961	2.078642	0.197693	0.000000	0.000000	2.175697	0.000000	0.000000	1.343694	0.000000	0.259761	0.763569	0.000000	0.000000	0.000000	0.000000	2.540508	1.365900	0.177790	0.000000	0.162408	0.000000	0.000000	0.253649	0.000000	0.361280	0.000000	0.000000	1.268454	0.000000	0.000000
XM_122089.1	0.436552	0.000000	0.000000	0.000000	0.000000	0.046586	0.000000	0.231097	1.268761	0.000000	0.041778	0.264689	0.418939	0.000000	0.000000	0.091368	0.164683	0.000000	0.000000	0.000000	1.245494	0.540551	0.830392	0.000000	1.053984	0.000000	0.000000	0.000000	0.360581	0.000000	0.000000	0.000000	0.000000	0.000000	0.221403	0.452244	0.000000	0.531762	0.611383	0.362222	1.630309	0.020304	0.000000	0.125976	0.962954	0.000000	0.000000	0.000000	0.000000
XM_122090.1	0.238111	0.000000	0.000000	0.000000	0.371329	0.000000	0.000000	0.389433	0.000000	0.776369	0.000000	0.887172	0.776293	0.000000	0.095798	1.304419	0.895509	0.060730	0.319704	0.000000	0.576078	1.228623	0.000000	0.000000	0.272747	0.000000	0.000000	0.000000	0.000000	0.000000	1.149726	0.327790	0.000000	0.000000	0.220511	0.750342	0.000000	0.000000	1.028638	0.000000	0.422313	0.000000	0.979297	0.000000	0.388143	0.933630	0.000000	0.000000	0.000000
XM_122094.1	0.476209	0.325836	0.436053	0.000000	0.620761	0.638536	0.000000	0.000000	0.000000	0.000000	0.000000	0.606326	0.650311	0.000000	0.000000	1.099640	0.653372	0.000000	0.000000	0.494867	0.359007	0.000000	0.000000	0.404606	0.000000	0.000000	0.813001	0.811464	0.000000	0.027746	0.000000	0.468524	0.182933	0.015558	0.009887	0.593275	0.000000	0.000000	0.000000	0.000000	0.000000	0.000000	0.000000	0.463872	0.000000	0.000000	0.785963	0.000000	0.000000
XM_122102.1	2.830203	0.309135	0.442948	0.000000	0.274826	0.067411	0.000000	0.000000	5.278169	0.000000	0.000000	0.000000	0.000000	0.000000	0.000000	0.170029	0.035324	0.000000	1.184825	0.000000	0.000000	0.110057	5.371904	0.000000	4.623687	4.792504	1.035407	0.000000	0.528754	0.000000	0.107669	0.349535	1.304890	1.168295	1.916372	1.387477	0.000000	0.000000	0.000000	0.023430	4.509543	0.000000	0.442991	0.086800	2.308155	0.000000	0.000000	0.000000	0.000000
XM_122103.1	0.000000	0.201136	0.000000	1.036104	0.000000	0.000000	0.000000	0.000000	0.000000	0.000000	0.785854	0.412826	0.720435	0.000000	0.851818	1.461058	1.203355	0.018175	0.000000	1.632154	0.000000	0.000000	0.000000	0.285643	0.788315	0.000000	0.084235	0.708528	0.845667	0.000000	0.000000	0.000000	0.000000	0.000000	0.855650	1.132234	0.332181	0.000000	0.310794	0.000000	0.049345	0.949443	0.000000	0.167210	0.000000	0.000000	0.076462	0.000000	0.473789
XM_122105.1	0.000000	0.286775	0.000000	0.363476	0.000000	0.000000	0.000000	0.000000	0.623878	0.000000	0.000000	1.307010	0.979149	0.000000	0.000000	0.913571	1.139184	0.000000	0.000000	0.520408	0.000000	0.000000	0.037474	0.448139	0.234471	0.289977	0.000000	0.143699	0.962657	0.000000	0.000000	0.000000	0.199017	0.000000	0.963775	0.849604	0.194381	0.109043	0.157214	0.000000	0.769268	0.000000	0.000000	1.053916	1.127186	0.000000	0.000000	0.000000	0.276037
XM_122109.1	0.000000	0.000000	0.000000	0.000000	0.000000	0.000000	0.259546	0.000000	0.905823	0.000000	0.245222	0.454380	0.405909	0.017559	0.065821	0.579333	0.655755	0.000000	0.006156	1.092888	0.219965	0.000000	0.000000	1.404160	0.503737	0.147904	0.000000	0.119905	0.021149	0.001523	0.000000	0.000000	0.000000	0.000000	0.854540	0.991015	0.000000	0.000000	0.286899	0.000000	1.957396	0.000000	0.000000	0.308893	0.554306	0.000000	0.000000	0.000000	0.358457
XM_122114.1	0.045426	0.314412	0.000000	0.000000	0.000000	0.000000	0.000000	0.000000	0.935570	0.000000	0.599318	0.871228	1.030535	0.021615	0.258031	0.958273	0.665191	0.142674	0.000000	0.525719	0.000000	0.000000	0.000000	0.000000	1.317402	0.000000	0.000000	0.164720	0.285988	0.000000	0.000000	0.000000	0.000000	0.000000	0.378282	0.284023	0.313879	0.000000	0.115683	0.835163	0.000000	0.599308	0.000000	0.373016	0.055789	0.000000	0.000000	0.000000	0.171054
XM_122116.1	0.000000	0.000000	0.000000	0.000000	0.000000	0.000000	0.991917	0.000000	1.887021	0.000000	0.000000	5.313095	3.435752	1.578852	1.959653	4.524104	5.127936	0.139665	0.036682	0.000000	0.000000	0.000000	0.344415	0.358565	1.484795	0.000000	0.000000	0.000000	0.000000	0.671611	0.000000	0.000000	0.514076	0.000000	0.982195	2.460749	0.000000	0.000000	0.000000	0.703989	1.056814	0.000000	0.289934	0.242506	1.509692	0.265338	0.871938	0.353500	0.000000
XM_122123.1	0.000000	0.070897	0.000000	0.000000	0.000000	0.000000	0.006763	0.190259	0.217268	0.039989	0.042356	0.638053	0.521806	0.000000	0.000000	0.561248	0.609517	0.627278	0.057385	0.000000	0.000000	0.000000	0.000000	0.041150	0.076370	0.000000	0.000000	0.000000	0.870464	0.000000	0.000000	0.000000	0.359203	0.000000	0.440219	0.294897	0.159096	0.454954	0.000000	0.000000	0.000000	0.000000	0.000000	0.365185	0.069814	0.000000	0.000000	0.000000	0.251784
XM_122126.1	0.174322	0.195988	0.000000	0.325624	0.000000	0.000000	0.000000	0.000000	0.000000	0.000000	0.589326	0.807802	0.303692	0.490938	0.068994	0.741726	1.098269	0.000000	0.000000	0.117476	0.319211	0.137380	0.000000	0.000000	0.369781	0.252066	0.239167	0.000000	0.456998	0.000000	0.000000	0.000000	0.125393	0.000000	0.755962	0.798682	0.145460	0.000000	0.145137	0.000000	0.320122	0.095512	0.000000	0.000000	0.000000	0.000000	0.000000	0.306080	0.000000
XM_122128.1	0.203267	0.535475	0.000000	0.000000	0.000000	1.149516	0.000000	0.708104	0.630946	0.184793	0.000000	0.069552	0.133848	0.050494	0.000000	0.000000	0.203534	0.000000	0.032921	0.197265	0.480845	0.688305	1.034132	0.000000	0.495259	0.093004	0.000000	0.000000	0.125656	0.000000	0.000000	0.000000	0.000000	0.000000	0.000000	0.277405	0.000000	0.503469	0.043456	0.000000	1.389205	0.202862	0.000000	0.000000	0.600566	0.000000	0.000000	0.000000	0.000000
XM_122129.1	0.752763	1.149552	0.000000	0.000000	0.084730	0.481066	0.000000	0.062001	0.000000	0.000000	0.370150	0.000000	0.623328	0.000000	0.000000	1.131564	0.242469	0.451032	0.000000	0.928185	0.650875	0.430120	1.411125	0.000000	1.097953	0.460939	0.000000	0.000000	0.628111	0.000000	0.000000	0.000000	0.000000	0.000000	0.577278	0.000000	0.517535	0.000000	0.820171	0.000000	0.000000	0.378651	0.000000	0.000000	0.000000	0.074887	0.132873	0.000000	0.000000
XM_122130.1	1.979747	0.000000	0.000000	0.245841	0.439892	0.000000	0.000000	0.505617	0.000000	0.000000	0.000000	0.000000	0.000000	0.000000	0.000000	0.000000	0.000000	0.051554	0.000000	0.264916	0.145629	0.187181	0.000000	0.000000	0.002591	4.799718	0.742581	1.867563	0.000000	0.185061	1.048532	0.420216	0.336694	0.000000	0.000000	0.432995	0.000000	0.124026	0.000000	0.000000	4.990874	0.000000	0.140485	0.000000	2.600239	0.000000	0.000000	0.000000	0.374641
XM_122131.1	0.000000	0.000000	0.024030	0.001878	0.000000	0.000000	0.000000	0.000000	0.842714	0.000000	0.322910	1.266350	1.306432	0.345476	0.186359	0.584323	1.155578	0.000000	0.000000	0.224295	0.080484	0.000000	0.377467	0.000000	0.716226	0.000000	0.000000	0.000000	0.306439	0.000000	0.000000	0.000000	0.106596	0.000000	0.068168	0.533998	0.002933	0.000000	0.000000	0.724663	0.285324	0.273871	0.000000	0.080388	0.289921	0.000000	0.000000	0.209464	0.133625
XM_122134.1	0.000000	0.000000	0.000000	0.038826	0.000000	0.000000	0.000000	0.000000	0.384608	0.000000	1.089616	1.538172	1.093979	1.050954	0.211229	1.440141	1.598492	0.000000	0.000000	0.744017	0.000000	0.000000	0.000000	0.868973	0.272693	0.000000	0.000000	0.448766	0.549819	0.000000	0.000000	0.000000	0.000000	0.000000	0.420709	1.412261	0.015290	0.463234	0.000000	0.385352	0.450520	0.134996	0.000000	0.000000	0.724703	0.000000	0.000000	0.000000	0.521188
XM_122140.1	0.841689	0.000000	0.547347	0.000000	0.707353	0.000000	0.000000	0.000000	2.411736	0.000000	0.642419	0.000000	0.261894	0.000000	0.000000	0.000000	0.000000	0.000000	0.955624	0.000000	0.239772	0.619972	3.912061	0.248804	1.907204	3.148112	0.140224	1.006794	0.481982	0.000000	0.000000	1.837680	0.000000	0.000000	0.000000	0.000000	0.000000	1.364859	0.000000	1.098577	1.806678	0.909610	1.314022	0.000000	0.416786	0.000000	0.000000	0.628204	0.000000
XM_122141.1	0.143270	0.312391	0.000000	0.000000	0.000000	0.000000	0.000000	0.105405	0.000000	1.416021	0.587241	0.000000	0.178792	0.000000	0.000000	0.000000	0.000000	0.715509	0.447709	0.000000	0.000000	0.000000	0.000000	0.133722	0.000000	0.665946	0.725329	0.000000	0.020624	0.000000	0.000000	0.000000	0.779821	0.000000	0.243177	1.171196	0.472732	0.272042	0.000000	0.950309	1.030902	0.406862	0.000000	0.000000	0.000000	0.000000	0.745187	0.000000	0.664890
XM_122149.1	0.311961	0.633214	0.000000	0.000000	0.000000	0.000000	0.000000	0.242216	0.370496	0.000000	0.000000	0.336273	0.499182	0.000000	0.000000	0.308320	0.000000	0.776847	0.200208	0.000000	0.430691	0.000000	0.159774	0.000000	0.521133	0.551898	0.271017	0.000000	0.836674	0.000000	0.000000	0.000000	0.125661	0.000000	0.539777	0.000000	0.991445	0.080032	0.272367	0.000000	1.162475	0.000000	0.000000	0.000000	0.603388	0.088752	0.000000	0.000000	0.000000
XM_122159.1	0.621891	0.827796	0.000000	0.000000	0.000000	0.905954	0.000000	0.164563	0.754689	0.000000	0.304127	0.560733	0.452296	0.000000	0.000000	0.316773	0.209379	0.030409	0.000000	0.000000	0.008869	0.000000	0.009791	0.000000	0.388848	0.810130	0.000000	0.000000	0.339719	0.000000	0.000000	0.000000	0.148992	0.000000	1.047899	0.734513	0.000000	0.408909	0.000000	0.172369	1.090658	0.000000	0.000000	0.000000	0.406445	0.000000	0.000000	1.178729	0.000000
XM_122160.1	0.000000	0.000000	0.799196	0.000000	0.000000	0.000000	0.000000	0.000000	1.375044	0.376764	0.809326	0.805243	1.199597	0.000000	0.000000	0.801129	0.701891	0.323084	0.042895	0.000000	0.000000	0.000000	0.000000	0.000000	0.584257	0.412330	1.167421	1.144527	0.232832	0.000000	0.000000	0.000000	0.000000	0.000000	0.056855	0.000000	0.036580	0.000000	0.055213	0.871160	1.869577	0.133096	0.000000	1.126491	0.647389	0.000000	0.000000	0.000000	0.650268
XM_122163.1	0.000000	0.361461	0.000000	0.000000	0.552514	0.253562	0.000000	0.391828	1.235870	0.766953	0.000000	0.278236	0.000000	0.000000	0.000000	0.000000	0.107495	0.000000	0.030482	0.876123	0.308945	0.000000	0.534865	0.109099	0.879854	0.479499	0.000000	0.000000	0.155678	0.000000	0.000000	0.000000	0.000000	0.000000	0.378467	0.876662	0.000000	0.671796	0.427134	0.337538	1.845323	0.000000	0.000000	0.000000	0.341673	0.000000	0.000000	0.791839	0.145007
XM_122170.1	0.000000	0.657832	0.000000	0.589082	0.000000	0.000000	0.739487	0.314637	0.000000	0.322876	0.000000	0.000000	0.000000	0.380490	0.552654	0.078865	0.000000	0.000000	0.000000	0.000000	0.522434	0.619383	1.125235	0.000000	0.000000	0.245418	0.091298	0.000000	7.899653	0.771211	0.480072	0.038313	0.279115	0.000000	0.000000	0.000000	0.965518	0.000000	0.884084	0.000000	0.000000	0.451241	2.470177	0.000000	2.196574	1.268522	0.000000	0.000000	0.078749
XM_122171.1	0.136547	0.000000	0.054105	1.583657	0.000000	0.000000	0.000000	0.000000	0.000000	0.000000	0.382463	0.235068	0.693258	0.000000	1.050222	1.701321	1.294015	0.755042	0.000000	1.177488	0.000000	0.000000	0.000000	0.587249	1.150799	0.118191	0.000000	0.319149	1.197177	0.000000	0.000000	0.000000	0.000000	0.000000	1.377910	1.988301	1.319471	0.000000	0.400150	0.000000	0.974099	0.201082	0.000000	0.376035	0.000000	0.000000	0.121171	0.339911	0.000000
XM_122173.1	0.000000	0.608564	0.000000	0.000000	0.000000	0.462079	0.000000	0.000000	0.000000	0.453377	0.000000	0.000000	0.000000	0.000000	0.000000	0.585488	0.678826	0.060491	0.312402	0.000000	1.132090	0.135507	0.000000	0.126703	0.102603	0.100190	0.436546	0.000000	0.186893	0.000000	0.460209	0.182656	0.000000	0.000000	0.000000	0.229551	0.000000	0.363102	0.927336	0.000000	0.000000	0.433665	0.455088	0.000000	0.000000	0.271160	0.026800	0.359332	0.000000
XM_122176.1	0.235947	0.243573	0.000000	0.000000	0.000000	0.000000	0.000000	0.000000	0.855470	0.000000	0.411387	1.490297	1.328517	1.090105	0.516260	1.005054	1.339792	0.000000	0.000000	0.000000	0.035958	0.000000	0.495329	0.000000	0.631866	0.000000	0.000000	0.000000	0.895958	0.000000	0.000000	0.000000	0.172125	0.000000	0.928782	1.054131	0.138415	0.000000	0.205013	0.522788	0.000000	0.110208	0.000000	0.315746	0.000000	0.000000	0.000000	0.661617	0.302543
XM_122178.1	0.146187	0.117351	0.000000	0.841503	0.000000	0.000000	0.000000	0.000000	0.630386	0.000000	0.784150	0.526932	0.703431	0.000000	0.507847	0.582406	0.661356	0.000000	0.000000	1.113856	0.000000	0.000000	0.000000	0.132436	1.500547	0.000000	0.000000	0.000000	0.623397	0.000000	0.000000	0.000000	0.098110	0.000000	0.105599	0.468641	0.739690	0.000000	0.179621	0.395024	0.585717	0.724934	0.000000	0.213290	0.000000	0.000000	0.056989	0.000000	0.798847
XM_122180.1	0.000000	0.136312	0.000000	0.260199	0.442451	0.000000	0.000000	0.000000	0.287633	0.583764	0.376486	1.080585	1.044976	0.720154	0.471298	0.675855	0.986553	0.000000	0.078003	0.738108	0.000000	0.000000	1.060400	0.284337	0.582204	0.102724	0.000000	0.000000	0.275948	0.000000	0.000000	0.000000	0.000000	0.000000	0.325315	0.710821	0.000000	0.779261	0.000000	0.223433	0.869691	0.000000	0.000000	0.000000	0.000000	0.000000	0.000000	0.175764	0.455082
XM_122188.1	0.096934	0.030578	0.000000	0.430242	0.000000	0.000000	0.000000	0.000000	0.300464	0.000000	0.338494	1.089925	0.857548	0.167086	0.437169	0.907674	1.000206	0.076606	0.000000	0.000000	0.000000	0.000000	0.000000	0.000000	0.884594	0.000000	0.535269	0.000000	0.241869	0.000000	0.000000	0.000000	0.000000	0.000000	0.368962	0.313663	0.355181	0.000000	0.023038	0.324924	0.000000	0.157790	0.000000	0.270305	0.000000	0.129585	0.029140	0.106287	0.521036
XM_122189.1	0.000000	0.000000	0.202499	0.536378	0.428683	0.000000	0.000000	0.394452	1.194813	0.764491	0.000000	0.621668	0.605536	0.667401	0.215808	0.778237	1.433823	0.000000	0.000000	1.050205	0.000000	0.000000	0.903753	0.486758	0.301339	0.000000	0.000000	0.280854	0.497664	0.000000	0.025826	0.000000	0.000000	0.000000	0.608674	1.474987	0.000000	0.499915	0.000000	0.000000	0.712849	0.000000	0.000000	0.000000	0.000000	0.000000	0.000000	0.817227	0.250365
XM_122191.1	0.000000	0.000000	0.000000	0.000000	0.000000	0.000000	0.000000	0.516579	0.622239	0.533413	0.433185	0.000000	0.000000	0.000000	0.000000	0.000000	0.000000	0.106485	0.446561	0.395709	0.000000	0.724536	0.000000	0.372856	0.196929	0.338578	0.346233	0.000000	0.164182	0.000000	0.121561	0.000000	0.000000	0.000000	0.744377	0.000000	0.675056	0.498669	0.000000	0.701310	0.393611	0.260335	0.014789	0.307426	0.402409	0.000000	0.628428	0.000000	0.000000
XM_122198.1	0.000000	0.000000	0.457351	1.042428	0.000000	0.000000	0.000000	0.000000	0.585150	0.071874	0.447663	1.011975	1.066821	0.661400	0.000000	0.462301	0.841868	0.000000	0.000000	1.243744	0.000000	0.000000	0.123655	1.042391	0.534746	0.000000	0.000000	0.152081	0.000000	0.000000	0.000000	0.000000	0.000000	0.194063	0.086360	0.613460	0.000000	0.893041	0.105720	0.539254	0.406649	0.474120	0.000000	0.000000	0.142056	0.000000	0.000000	0.000000	0.670915
XM_122209.1	0.569699	0.193095	0.221961	0.418648	0.000000	0.264069	0.344135	0.000000	0.000000	0.000000	4.281624	0.000000	0.000000	0.000000	0.000000	0.614427	0.959058	0.000000	0.000000	0.977204	0.662376	0.000000	0.000000	0.898957	0.000000	0.000000	0.000000	0.130752	0.255363	0.505484	0.000000	0.000000	0.000000	0.053362	0.588592	0.677796	0.087026	0.350263	0.763591	0.000000	0.000000	3.515387	0.000000	0.000000	0.000000	0.000000	0.000000	0.000000	0.000000
XM_122218.1	0.000000	0.000000	0.000000	0.000000	0.000000	0.000000	0.000000	0.000000	0.776167	0.000000	0.940905	0.268870	0.336487	0.000000	0.000000	0.000000	0.185459	0.099483	0.000000	0.258225	0.000000	0.000000	0.000000	0.348766	0.259836	0.208028	0.240917	0.000000	1.104575	0.000000	0.000000	0.000000	0.000391	0.000000	0.811828	0.863260	0.000000	0.143024	0.515158	0.480453	1.469949	0.500857	0.000000	0.158721	0.455494	0.000000	0.000000	2.112128	0.000000
XM_122221.1	0.098561	0.000000	0.000000	0.183567	0.000000	0.000000	0.439156	0.693463	0.000000	0.299511	0.000000	0.000000	0.000000	0.000000	0.000000	0.000000	0.000000	0.279380	0.038831	0.373418	0.000000	0.402707	0.000000	0.464798	0.077154	0.000000	0.023118	0.000000	0.347364	0.074628	0.340807	0.452930	0.000000	0.556257	0.000000	0.000000	0.000000	0.489591	0.000000	0.000000	0.080795	0.000000	0.083385	0.000000	0.000000	0.459577	0.036781	2.898835	0.000000
XM_122226.1	0.552467	0.154980	0.000000	0.204725	0.000000	0.000000	0.000000	0.000000	0.208013	0.000000	0.802273	1.424100	0.999462	1.003918	0.000000	1.292984	1.415328	0.172246	0.000000	0.411090	0.000000	0.000000	0.000000	0.083029	0.562536	0.000000	0.128335	0.377142	0.499189	0.000000	0.000000	0.000000	0.000000	0.000000	0.969503	0.595538	0.447464	0.000000	0.000000	0.000000	1.106454	0.139374	0.000000	0.654912	0.000000	0.000000	0.000000	0.000000	0.292625
XM_122227.1	1.393475	0.613519	2.396216	0.811283	0.000000	2.757909	0.446004	0.000000	1.126272	0.000000	0.146587	0.000000	0.000000	0.000000	0.000000	0.000000	0.201766	0.000000	0.000000	1.102212	0.052332	0.000000	0.000000	0.314608	1.019599	0.591012	2.929758	3.446938	1.639435	0.000000	0.000000	0.000000	0.000000	1.627078	0.000000	0.767523	0.302112	1.445504	0.153345	0.346841	1.926906	0.000000	0.000000	3.224448	0.000000	0.000000	0.000000	0.263274	2.043536
XM_122230.1	0.000000	0.000000	0.000000	0.398727	0.491237	0.000000	0.000000	0.146786	0.000000	0.435391	0.293003	0.665850	0.437990	0.340595	0.000000	0.456580	0.035074	1.516397	0.000000	0.451553	0.000000	0.290254	0.000000	0.000000	0.000000	0.033112	1.407018	0.000000	0.000000	0.000000	0.385592	0.000000	1.278698	0.000000	0.185357	0.000000	0.000000	0.000000	0.000000	0.000000	0.000000	0.009161	0.000000	0.000000	0.000000	0.682701	0.000000	4.925104	0.000000
XM_122232.1	0.000000	0.000000	1.700816	3.940761	0.000000	0.000000	3.880793	0.042127	0.000000	0.000000	0.914929	0.000000	0.000000	0.000000	0.735338	0.880759	0.000000	0.571571	0.000000	5.340118	0.399684	0.000000	0.000000	5.392629	0.000000	0.448265	0.337986	0.000000	0.000000	3.562947	0.000000	0.000000	0.215563	0.000000	0.000000	0.266708	0.000000	0.575355	0.414122	1.024005	0.000000	0.250955	0.000000	2.123908	0.000000	0.000000	1.138761	0.000000	0.383776
XM_122247.1	0.000000	0.000000	0.000000	0.375918	1.012375	0.000000	0.000000	0.445774	0.000000	1.223801	0.240599	0.304937	0.301721	0.448613	0.000000	0.000000	0.000000	0.000000	0.403871	0.665517	0.285883	0.208951	0.000000	0.421874	0.176690	0.000000	0.762542	0.000000	0.000000	0.000000	0.407972	0.000000	0.019336	0.000000	0.000000	0.029902	0.099883	0.767337	0.208494	0.324081	0.000000	0.000000	0.000000	0.000000	0.000000	0.324976	0.000000	0.000000	0.235746
XM_122252.1	0.248547	0.000000	1.134715	0.097526	0.000000	0.000000	0.000000	0.000000	0.807715	0.000000	0.032720	0.631626	0.354751	0.000000	0.000000	0.000000	0.374717	0.347339	0.160082	0.196848	0.000000	0.000000	0.000000	0.590508	0.244174	0.000000	0.769144	0.261241	0.558102	0.000000	0.000000	0.000000	0.117066	0.000000	0.133285	0.135083	0.590830	0.622413	0.000000	0.235410	0.153176	0.000000	0.000000	0.719598	0.000000	0.000000	0.000000	0.000000	0.061552
XM_122256.1	0.355651	0.423031	0.000000	0.000000	0.625196	0.000000	0.000000	1.436946	0.000000	1.943984	0.000000	1.385268	1.970408	0.000000	0.000000	1.099370	0.495986	0.031201	1.568780	0.000000	0.108908	1.695097	0.000000	0.000000	0.000000	0.000000	0.216137	0.000000	0.947910	0.000000	1.737431	0.755196	0.659097	0.000000	0.760558	0.000000	0.000000	0.000000	0.000000	0.000000	0.000000	0.000000	1.609359	0.000000	0.000000	1.243490	0.227719	1.149398	0.000000
XM_122275.1	0.000000	0.000000	0.000000	0.267485	0.030897	0.000000	0.000000	0.000000	0.366015	0.206899	0.109133	1.699821	1.568893	0.500320	0.306372	0.973291	1.306837	0.000000	0.208047	0.487503	0.000000	0.000000	0.576407	0.170233	0.424809	0.000000	0.000000	0.000000	0.063617	0.000000	0.000000	0.000000	0.000000	0.000000	0.117713	0.798440	0.000000	0.302478	0.120538	0.138999	0.000000	0.044665	0.000000	0.249956	0.000000	0.000000	0.109659	0.000000	0.384085
XM_122281.1	0.000000	0.000000	0.401602	0.131897	0.466827	0.000000	1.659681	0.000000	0.000000	0.000000	1.061976	0.000000	0.000000	1.482856	0.970837	0.050623	0.000000	0.768254	0.000000	0.000000	0.000000	0.606700	0.000000	0.000000	0.145469	0.000000	0.000000	0.000000	0.573786	1.615919	0.475339	1.579869	1.054959	0.868394	0.000000	0.000000	1.248249	0.000000	0.000000	0.000000	0.312307	1.846192	0.000000	0.000000	0.000000	1.453698	0.000000	3.009288	0.946399
XM_122302.1	0.000000	0.000000	1.776122	2.514627	0.000000	0.000000	1.673742	0.000000	0.000000	0.000000	0.358452	2.440372	1.361524	1.907693	1.554545	2.083831	2.589131	0.292097	0.000000	2.253602	0.000000	0.000000	0.000000	2.424935	0.336492	0.000000	0.000000	0.356251	0.000000	1.358192	0.000000	0.000000	0.000000	0.000000	1.102707	2.550337	0.171088	0.000000	0.000000	0.045909	0.604683	0.377019	0.000000	2.578203	0.617717	0.023052	0.000000	0.000000	1.583514
XM_122303.1	1.018391	0.768596	0.671416	0.000000	0.326422	1.011884	0.028174	0.000000	0.000000	0.177425	0.030681	0.000000	0.000000	0.000000	0.000000	0.000000	0.000000	0.157808	0.911139	1.073843	0.179385	0.000000	0.000000	1.156378	0.000000	0.455527	0.000000	1.277905	0.224898	0.504288	0.142497	0.330775	0.588580	0.000000	0.000000	0.000000	0.000000	0.013526	0.928564	0.150045	0.000000	0.000000	0.000000	0.000000	0.000000	0.000000	0.046391	0.000000	1.220500
XM_122308.1	0.000000	0.098123	0.000000	0.060536	0.000000	0.000000	0.000000	0.000000	1.708022	0.000000	0.804015	0.798395	0.844079	0.435934	0.591964	1.343748	1.502658	0.157868	0.000000	0.339998	0.000000	0.000000	0.156218	0.000000	1.977502	0.000000	0.000000	0.793993	0.602125	0.000000	0.000000	0.000000	0.000000	0.000000	0.810198	1.639178	0.441569	0.000000	0.066666	0.036763	0.164413	0.633473	0.000000	0.032513	0.000000	0.000000	0.066406	0.000000	0.000000
XM_122326.1	0.090459	0.000000	0.086995	0.049313	0.000000	0.000000	1.250727	0.000000	0.000000	0.000000	0.012060	3.503291	1.420657	2.552689	0.888968	1.937277	3.433409	0.092818	0.000000	0.000000	0.000000	0.000000	0.000000	0.000000	0.000000	0.189070	0.249913	0.000000	0.000000	0.978229	0.000000	0.000000	0.000000	0.000000	2.545011	2.822834	0.671134	0.160603	0.000000	0.109418	0.000000	0.000000	0.000000	0.000000	0.000000	0.200335	0.000000	1.258543	0.311593
XM_122336.1	0.624525	0.761452	0.000000	0.000000	0.000000	1.018069	0.000000	0.000000	0.107703	0.000000	0.000000	0.982824	0.626430	0.398210	0.000000	1.088319	1.061456	0.000000	0.000000	0.162950	0.642863	0.000000	0.980997	0.179103	0.301062	0.236896	0.000000	0.000000	0.623212	0.000000	0.000000	0.000000	0.174977	0.000000	0.425992	1.380051	0.000000	1.367670	0.435299	0.000000	1.311243	0.000000	0.000000	0.000000	1.031349	0.000000	0.000000	0.000000	0.000000
XM_122344.1	0.142736	2.144829	2.434106	0.000000	0.000000	0.466529	0.000000	0.168861	0.000000	0.000000	4.455211	0.000000	2.356022	0.000000	2.321517	1.605614	0.000000	2.525148	4.507533	0.000000	0.000000	0.000000	0.000000	0.000000	0.374034	0.000000	0.275846	0.000000	0.654571	0.438729	0.000000	0.000000	0.000000	0.000000	0.000000	0.688982	3.216928	0.000000	0.000000	5.708718	0.000000	4.945401	0.000000	0.000000	1.393629	0.000000	0.640611	0.000000	0.000000
XM_122349.1	0.180989	0.000000	0.000000	0.492726	0.000000	0.000000	0.000000	1.053286	0.295658	0.847649	0.000000	0.000000	0.000000	0.000000	0.000000	0.401764	0.049224	0.147173	0.000000	0.957555	0.237744	0.447269	0.000000	0.715287	0.263205	0.000000	0.504488	0.253390	0.000000	0.000000	0.295321	0.711029	0.000000	0.000000	0.447662	0.343907	0.000000	0.007424	0.277446	0.000000	0.681417	0.000000	0.113518	0.569174	0.000000	0.175955	0.000000	0.000000	0.000000
XM_122352.1	0.530291	0.940953	0.000000	0.000000	0.000000	0.000000	0.033846	0.000000	0.000000	0.000000	0.566407	0.452277	0.082227	0.090704	0.000000	0.547547	0.370869	0.000000	0.434242	0.000000	0.789768	0.759282	0.720854	0.000000	0.459247	0.000000	0.000000	0.000000	0.000000	0.369113	0.000000	0.000000	0.000000	0.000000	0.565336	0.000000	0.000000	0.000000	1.770678	0.428833	0.000000	0.611530	0.000000	0.000000	0.000000	0.543120	0.026860	0.780507	0.000000
XM_122357.1	0.000000	0.037369	0.175978	0.000000	0.263452	0.000000	0.000000	0.426137	0.608644	0.731611	0.000000	0.592683	0.796110	0.000000	0.000000	0.011518	0.462262	0.003560	0.051877	0.111890	0.000000	0.000000	0.373868	0.265725	0.370722	0.000000	0.508258	0.402633	0.000000	0.000000	0.000000	0.141633	0.000000	0.000000	0.000000	0.000000	0.000000	0.259126	0.054060	0.555344	0.000000	0.000000	0.000000	0.537769	0.000000	0.102884	0.135441	0.184461	0.362299
XM_122374.1	0.215363	0.727807	0.000000	0.000000	0.000000	0.000000	0.000000	0.000000	0.045325	0.000000	1.120990	0.309763	0.211564	0.000000	0.251019	1.660312	1.129882	0.384403	0.000000	1.024076	0.000000	0.000000	0.000000	0.000000	1.547876	0.000000	0.000000	0.259808	1.064980	0.000000	0.000000	0.000000	0.000000	0.291494	0.967698	1.050346	0.975174	0.000000	0.420495	0.000000	0.000000	1.006208	0.000000	0.000000	0.000000	0.000000	0.037344	0.162039	0.167969
XM_122378.1	0.454367	0.000000	0.808516	1.875992	0.000000	0.000000	0.071517	0.000000	0.971605	0.000000	0.255953	1.660449	0.919056	1.081498	0.547056	1.424136	1.677086	0.201992	0.000000	0.194587	0.000000	0.000000	2.617045	0.592331	0.831253	0.000000	0.000000	0.000000	0.324430	0.000000	0.000000	0.000000	0.000000	0.000000	1.108770	1.313787	0.443023	0.000000	0.309032	0.000000	0.300567	0.000000	0.000000	1.002149	0.000000	0.000000	0.755176	0.792357	0.000000
XM_122386.1	0.054309	0.000000	0.087201	0.000000	0.035822	0.000000	0.000000	0.000000	1.317547	0.000000	0.000000	0.000000	0.033411	0.000000	0.000000	0.004275	0.000000	0.415257	0.379793	0.000000	0.086665	0.365044	0.403508	0.000000	1.750432	1.074978	0.159435	0.162220	0.262145	0.000000	0.000000	0.000000	0.130262	0.476278	0.012800	0.000000	0.407102	2.123052	0.005437	0.000000	0.000000	0.000000	0.000000	0.000000	0.000000	0.128182	0.000000	0.160712	0.077140
XM_122393.1	0.000000	0.000000	0.424372	0.000000	0.000000	0.000000	0.000000	0.000000	1.006253	0.000000	1.422421	0.000000	0.727733	0.000000	0.000000	0.000000	0.000000	0.491435	0.702858	0.000000	0.000000	0.000000	0.025573	0.000000	0.776478	1.090393	2.451307	0.000000	1.908242	0.000000	0.000000	0.000000	0.585312	0.000000	0.000000	1.098832	0.351738	0.858269	0.000000	1.868279	1.587292	1.170170	0.000000	0.083564	0.984724	0.000000	0.056495	0.000000	0.000000
XM_122396.1	0.000000	0.000000	1.032078	2.951871	0.000000	0.000000	1.567071	0.000000	0.013716	0.000000	0.683976	3.153541	1.906515	1.874872	1.723156	2.416872	3.119983	0.000000	0.000000	2.374941	0.000000	0.000000	0.000000	2.489920	0.000000	0.000000	0.082669	1.741796	0.000000	1.230207	0.000000	0.000000	0.240826	0.000000	3.224768	5.048552	0.559796	0.000000	0.000000	0.000000	0.879598	0.501073	0.000000	2.819951	0.465625	0.000000	0.131764	0.000000	2.174420
XM_122397.1	1.900599	0.007111	0.000000	0.000000	2.564695	0.837630	0.000000	3.405893	0.508316	2.280158	0.000000	0.309815	0.618933	0.486064	0.000000	0.249121	0.484914	0.000000	0.342077	0.000000	0.610411	3.254411	1.478210	0.000000	0.571208	0.000000	0.000000	2.754586	0.000000	0.000000	1.829464	2.588065	0.000000	0.000000	0.000000	0.000000	0.000000	2.576307	0.000000	0.000000	0.000000	0.000000	1.942932	0.000000	0.000000	2.281009	1.058120	0.000000	0.000000
XM_122399.1	0.317426	0.069522	0.000000	0.000000	0.142627	0.000000	0.000000	0.000000	0.182492	0.612670	0.452409	0.000000	0.000000	0.000000	0.000000	0.534238	0.000000	0.407258	0.000000	0.000000	0.961386	0.000000	0.000000	0.000000	0.012778	0.000000	0.248511	0.000000	0.237088	0.000000	0.000000	0.000000	0.000000	0.000000	0.005409	0.378724	0.000000	0.000000	1.174378	0.024088	0.157617	0.041744	0.000000	0.434659	0.167365	0.245540	0.000000	2.301057	0.000000
XM_122404.1	0.000000	0.155125	0.000000	0.126079	0.000000	0.000000	0.000000	0.000000	0.773416	0.000000	0.517094	0.836739	0.933028	0.142676	0.244514	0.781531	0.575105	0.000000	0.000000	0.758597	0.000000	0.000000	0.000000	0.106890	1.187709	0.000000	0.000000	0.121819	0.223187	0.000000	0.000000	0.000000	0.000000	0.000000	0.226236	0.385519	0.158851	0.000000	0.117268	0.719324	0.061618	0.427589	0.000000	0.396760	0.039570	0.000000	0.000000	0.000000	0.071608
XM_122407.1	0.418026	0.981467	0.000000	0.000000	0.008860	0.365591	0.000000	0.000000	0.453672	0.204933	0.156590	0.000000	0.000000	0.000000	0.000000	0.000000	0.000000	0.000000	0.000000	0.187196	1.060508	0.000000	0.596984	0.000000	0.728211	0.139962	0.000000	0.000000	0.273505	0.000000	0.000000	0.000000	0.247906	0.000000	0.024655	0.000000	0.454127	0.173890	1.160265	0.000000	0.041573	0.172913	0.000000	0.000000	0.000000	0.000000	0.015466	0.000000	0.109176
XM_122424.1	0.606794	0.046618	0.000000	0.000000	0.000000	0.000000	0.000000	0.000000	0.056170	0.000000	0.716356	0.912757	0.973893	0.479646	0.000000	1.379966	1.355360	0.270313	0.055963	0.000000	0.000000	0.000000	0.000000	0.237619	0.237700	0.000000	0.000000	0.420123	0.081717	0.000000	0.000000	0.000000	0.000000	0.000000	0.314379	0.819138	0.000000	0.000000	0.039607	0.000000	0.183891	0.349075	0.000000	0.000000	0.305119	0.000000	0.617400	0.000000	0.000000
XM_122426.1	0.000000	0.476021	0.382085	0.119191	0.000000	0.067478	0.000000	0.000000	0.295059	0.000000	0.013852	0.343348	0.279215	0.000000	0.000000	0.130202	0.492206	0.000000	0.000000	0.669705	0.000000	0.000000	0.000000	0.344927	0.000000	0.000000	1.136470	0.000000	0.933895	0.000000	0.000000	0.000000	0.034642	0.000000	1.147293	1.450309	0.087670	0.000000	0.629398	0.690928	0.211822	0.000000	0.000000	0.305755	0.000000	0.000000	0.288779	0.384942	0.000000
XM_122438.1	0.142928	0.128202	0.000000	0.000000	0.526790	0.000000	0.000000	0.000000	0.241092	0.679989	0.106674	0.169297	0.505582	0.423451	0.274696	0.881585	0.633439	0.000000	0.000000	0.000000	0.000000	0.200168	1.087027	0.000000	0.559026	0.428314	0.093235	0.000000	0.824051	0.000000	0.000000	0.000000	0.000000	0.000000	0.902014	0.688079	0.000000	0.000000	0.000000	0.000000	0.170547	0.166836	0.000000	0.000000	0.000000	0.427645	0.000000	0.514920	0.000000
XM_122450.1	0.000000	0.062757	0.296435	0.409682	0.000000	0.000000	0.000000	0.000000	0.418539	0.000000	0.491382	1.284400	0.771294	0.640159	0.191853	0.723500	1.328587	0.000000	0.013666	0.824350	0.000000	0.000000	0.837464	0.402375	0.381109	0.000000	0.000000	0.022855	0.167266	0.000000	0.000000	0.000000	0.000000	0.000000	0.248958	0.925705	0.000000	0.225773	0.000000	0.544963	0.493822	0.424218	0.000000	0.000000	0.000000	0.000000	0.000000	0.000000	0.000000
XM_122453.1	0.000000	0.000906	0.000000	0.270806	0.000000	0.000000	0.000000	0.000000	0.204279	0.000000	0.558177	1.244879	1.458909	0.966201	1.051740	1.846720	2.152987	0.000000	0.000000	0.721778	0.000000	0.000000	0.054109	0.000000	1.099130	0.000000	0.000000	0.202895	0.821021	0.000000	0.000000	0.000000	0.266295	0.000000	0.977302	1.364068	0.139294	0.000000	0.000000	0.000000	0.399773	0.430400	0.000000	0.061148	0.000000	0.000000	0.000000	0.912456	0.809982
XM_122457.1	0.258883	0.000000	0.000000	0.000000	0.000000	0.000000	0.000000	0.301588	0.000000	0.000000	0.000000	0.072565	0.053166	0.000000	0.000000	0.348235	0.768820	0.417858	0.344036	0.157487	0.612553	0.096410	0.000000	0.194202	0.000000	0.938243	0.605225	0.621241	0.000000	0.000000	0.000000	0.000000	0.891453	0.000000	0.610684	0.305115	0.091881	0.000000	0.626273	0.000000	0.000000	0.000000	0.228596	0.000000	0.000000	0.000000	0.129999	0.000000	0.253450
XM_122459.1	0.505860	0.764038	0.000000	0.000000	0.000000	0.000000	0.000000	0.139898	0.398513	0.000000	0.903396	0.131189	0.000000	0.000000	0.000000	0.000000	0.000000	0.000000	0.998593	0.092226	0.741366	0.000000	0.200569	0.000000	0.000000	0.000000	0.860835	0.000000	1.087865	0.000000	0.000000	0.000000	0.358717	0.000000	0.037752	0.232410	0.659777	0.634071	0.847202	1.969149	1.259586	0.524551	0.000000	0.000000	1.073486	0.000000	0.000000	0.000000	0.000000
XM_122462.1	0.000000	0.000000	0.000000	0.572440	0.000000	0.000000	0.000000	0.000000	0.150784	0.000000	0.622029	0.339161	0.413400	0.000000	0.630101	0.775249	0.694950	0.133219	0.000000	0.931760	0.000000	0.000000	0.000000	0.243372	0.804510	0.000000	0.000000	0.156503	0.676227	0.000000	0.000000	0.000000	0.000000	0.076669	0.255656	0.641170	0.174498	0.000000	0.000000	0.144327	0.666433	0.525599	0.000000	0.093168	0.000000	0.000000	0.000000	0.157597	0.468640
XM_122463.1	0.373887	0.160004	0.000000	0.028606	0.115981	0.000000	0.000000	0.000000	0.002594	0.373926	0.174055	1.386812	1.018394	0.062994	0.000000	0.804095	1.080991	0.000000	0.000000	0.388424	0.390075	0.000000	0.000000	0.055308	0.000000	0.000000	0.234591	0.000000	0.000000	0.000000	0.000000	0.000000	0.289182	0.000000	0.081739	0.000000	0.242048	0.000000	0.000000	0.150704	0.000000	0.167809	0.000000	0.000000	0.000000	0.000000	0.190159	0.013426	0.182383
XM_122467.1	0.000000	0.000000	1.636235	0.000000	0.568397	0.000000	0.000000	1.774289	1.274233	0.784415	0.000000	1.269054	0.560347	0.316663	0.000000	0.000000	0.142684	1.136541	0.772802	0.767284	0.267268	0.000000	0.000000	1.010415	0.000000	1.177902	0.942597	0.145906	0.000000	0.000000	0.346479	0.000000	0.284393	0.000000	0.000000	0.000000	0.000000	0.912216	0.534734	0.542378	0.000000	0.000000	0.000000	0.161248	0.000000	0.000000	0.000000	4.776706	0.434029
XM_122469.1	0.000000	0.000000	0.207976	0.000000	2.675010	0.000000	0.000000	2.948353	0.000000	2.641595	0.000000	1.380124	0.947230	0.460832	0.520892	0.622126	0.463596	0.379274	1.505405	2.068318	0.377024	1.784139	0.000000	1.449483	0.000000	0.000000	0.296312	0.000000	0.000000	0.000000	2.421010	1.592124	0.000000	0.000000	0.000000	0.368733	0.000000	0.000000	0.000000	0.000000	1.346817	0.000000	2.160200	0.000000	0.280354	1.611964	0.120192	0.000000	0.000000
XM_122472.1	0.000000	0.000000	0.000000	0.785408	1.079621	0.000000	0.000000	0.740452	0.002272	1.612747	0.000000	1.526820	0.743947	1.897945	0.277311	0.416589	1.093625	0.000000	0.115942	0.226811	0.000000	0.840757	0.667171	0.689273	0.000000	0.000000	0.000000	0.000000	0.568434	0.000000	0.653167	0.514703	0.000000	0.000000	0.778198	1.022419	0.000000	0.049696	0.000000	0.000000	0.000000	0.000000	0.571954	0.000000	0.000000	0.852406	0.000000	1.251868	0.459427
XM_122473.1	0.341940	0.045186	0.000000	1.076287	0.000000	0.000000	0.000000	0.493811	0.019181	0.000000	0.000000	1.008027	0.698152	0.000000	0.000000	0.705402	1.192315	0.620722	0.063429	0.662511	0.116393	0.000000	0.000000	0.500787	0.000000	0.530851	0.573373	0.254991	0.000000	0.000000	0.000000	0.000000	0.331666	0.000000	0.088981	0.000000	0.280365	0.745160	0.058871	0.248816	0.564196	0.000000	0.000000	0.574755	0.000000	0.000000	0.000000	0.000000	0.645893
XM_122481.1	0.000000	1.375867	0.000000	0.349124	0.000000	0.000000	0.000000	0.000000	1.629916	0.000000	1.575446	0.000000	0.000000	0.000000	0.000000	0.000000	0.000000	2.054798	0.000000	1.799772	0.633060	0.000000	0.000000	0.476798	3.098936	0.000000	1.767721	0.656634	0.000000	0.000000	0.000000	0.000000	0.284335	0.073674	1.086205	1.637286	0.875593	0.000000	0.712244	1.100141	3.773233	1.337749	0.000000	0.000000	0.515844	0.000000	0.000000	0.000000	0.954819
XM_122490.1	0.881309	1.699390	0.000000	0.000000	0.000000	0.266874	0.000000	0.000000	0.847231	0.000000	1.391950	0.000000	0.000000	0.000000	0.000000	0.379118	0.128042	0.176429	0.009780	0.000000	0.000000	0.000000	0.000000	0.000000	1.136308	0.151443	0.211547	0.000000	0.000000	0.000000	0.000000	0.000000	0.014384	0.000000	1.070833	1.306214	0.313405	0.000000	0.319402	0.789499	2.175112	1.236796	0.000000	0.000000	0.072378	0.000000	0.627749	0.000000	0.000000
XM_122491.1	0.530020	0.738665	0.000000	0.000000	0.109134	0.000000	0.000000	0.000000	0.565652	0.404081	0.000000	0.000000	0.000000	0.000000	0.000000	1.297805	1.013563	0.591176	0.423626	0.000000	0.410078	0.081471	0.581622	0.000000	1.407834	1.191888	0.000000	0.000000	1.225932	0.000000	0.000000	0.000000	0.000000	0.000000	0.669672	0.621957	0.317801	0.512849	0.577721	0.000000	0.940717	0.000000	0.000000	0.000000	0.145221	0.124895	0.000000	1.483405	0.000000
XM_122494.1	0.000000	0.000000	0.722352	0.540001	0.000000	0.000000	0.000000	0.000000	0.794535	0.000000	0.596934	0.924262	1.179029	0.278042	0.312213	0.521068	0.933629	0.000000	0.000000	1.023879	0.000000	0.000000	0.036231	0.786453	0.861082	0.000000	0.000000	0.579085	0.000000	0.000000	0.000000	0.000000	0.000000	0.000000	0.000000	0.347838	0.112393	0.869735	0.150149	0.787450	0.226477	0.351143	0.000000	0.429049	0.021884	0.000000	0.006307	0.000000	0.002102
XM_122505.1	0.260719	0.198694	0.107370	0.000000	0.000000	0.120613	0.000000	0.000000	0.593150	0.000000	0.067254	0.648442	0.867581	0.000000	0.000000	0.606742	0.573580	0.000000	0.000000	0.106558	0.377421	0.000000	0.106360	0.000000	0.128933	0.186422	0.502838	0.000000	0.000000	0.000000	0.000000	0.000000	0.398591	0.000000	0.000000	0.041257	0.000000	0.000000	0.200701	0.000000	0.428279	0.000000	0.000000	0.243273	0.102892	0.000000	0.203906	0.000000	0.027982
XM_122507.1	0.135836	0.460827	0.000000	0.000000	0.000000	0.203247	0.000000	0.000000	0.681901	0.000000	0.308993	0.555377	0.724702	0.000000	0.000000	0.806080	0.502909	0.000000	0.000000	0.000000	0.292270	0.014387	0.000000	0.000000	0.825997	0.000000	0.205571	0.000000	1.254725	0.000000	0.000000	0.000000	0.000000	0.000000	0.960715	0.137628	0.000000	0.000000	0.488456	0.080833	0.620108	0.152102	0.000000	0.000000	0.704246	0.154809	0.000000	0.000000	0.000000
XM_122509.1	0.504675	0.299568	0.000000	0.000000	0.182506	0.100400	0.000000	0.000000	1.712911	0.375206	0.000000	0.872386	0.838870	0.000000	0.000000	0.696495	0.715305	0.000000	0.000000	0.000000	0.920895	0.283834	0.764515	0.000000	1.205918	0.000000	0.000000	0.000000	0.206032	0.000000	0.000000	0.000000	0.000000	0.000000	0.401442	0.084773	0.000000	0.000000	1.561001	0.401740	0.390775	0.000000	0.000000	0.000000	0.000000	0.210071	0.000000	1.141969	0.000000
XM_122512.1	0.000000	0.000000	0.000000	0.822935	1.106159	1.872214	0.317035	0.000000	0.669728	0.000000	0.000000	0.536781	0.476535	0.000000	0.000000	1.453579	1.275182	6.365907	0.800066	0.000000	0.156354	0.000000	0.562093	0.644254	0.000000	0.245071	0.377062	1.108398	0.000000	0.000000	0.000000	1.530356	0.000000	0.324461	0.000000	1.291656	0.000000	0.000000	0.106239	0.852231	0.000000	0.074538	1.621714	0.584239	0.991205	0.000000	0.000000	0.888636	0.000000
XM_122515.1	0.260074	0.242177	0.000000	0.000000	0.031798	0.000000	0.000000	0.000000	0.332081	0.000000	0.288981	0.547972	0.725595	0.404614	0.165109	0.804587	0.894347	0.000000	0.000000	0.015846	0.013550	0.000000	1.095311	0.000000	1.085441	0.000000	0.000000	0.000000	0.611085	0.000000	0.000000	0.000000	0.000000	0.000000	0.773848	1.040183	0.163290	0.000000	0.262370	0.096885	0.579340	0.484799	0.000000	0.009300	0.000000	0.010421	0.000000	0.000000	0.000000
XM_122526.1	0.311614	0.097338	0.016877	0.000000	0.000000	0.000000	0.000000	0.000000	1.794259	0.000000	0.736547	2.154301	1.650106	1.634195	1.604043	1.308433	1.304342	0.102100	0.544286	0.000000	0.000000	0.000000	0.196360	0.606175	0.563842	0.000000	0.000000	0.589428	0.456310	0.000000	0.000000	0.000000	0.213227	0.000000	0.000000	0.921770	0.000000	0.000000	0.251287	1.390957	0.429249	0.000000	0.000000	0.401578	1.653011	0.000000	0.000000	0.000000	0.000000
XM_122528.1	0.000000	0.000000	0.206839	0.870167	0.000000	0.000000	0.000000	0.000000	0.911522	0.000000	0.455577	0.711735	0.669508	0.152126	0.188255	0.498443	0.727618	0.000000	0.000000	1.371049	0.000000	0.000000	0.000000	0.428739	0.898866	0.000000	0.000000	0.380919	0.149697	0.000000	0.000000	0.000000	0.054236	0.062838	0.000000	0.687953	0.079926	0.000000	0.023264	0.533441	0.477272	0.459520	0.000000	0.000000	0.010662	0.000000	0.000000	0.000000	0.546668
XM_122532.1	0.000000	0.000000	0.147210	0.000000	0.275521	0.000000	0.000000	1.129534	0.000000	0.779275	0.000000	0.706835	1.574736	0.000000	0.000000	1.150411	1.072779	0.091665	0.302534	1.545939	0.036173	0.000000	0.000000	1.011309	0.000000	0.149137	0.634335	0.000000	0.623294	0.000000	0.235023	0.429289	1.553889	0.000000	0.000000	0.000000	0.000000	0.702789	0.000000	0.000000	0.000000	0.000000	0.000000	0.000000	0.000000	0.000000	0.446320	0.032852	0.893269
XM_122563.1	0.649518	0.204097	0.000000	0.119379	0.076440	0.000000	0.000000	0.000000	0.302929	0.278982	0.000000	0.679075	0.692490	0.000000	0.000000	0.203516	0.209276	0.000000	0.345688	0.172224	0.366833	0.000000	0.220531	0.000000	0.000000	0.000000	0.634077	0.000000	0.000000	0.000000	0.000000	0.000000	0.318558	0.000000	0.418489	0.000000	0.259690	0.000000	0.154079	0.000000	0.000000	0.000000	0.000000	0.369487	0.000000	0.000000	0.000000	0.478698	0.161698
XM_122579.1	2.943787	1.642335	0.194123	0.000000	0.090643	0.768888	0.000000	0.000000	0.000000	0.053213	0.653074	0.000000	0.000000	0.000000	0.000000	0.000000	0.000000	0.000000	0.000000	0.000000	0.243827	0.049320	2.744711	0.000000	0.000000	1.227437	0.000000	0.000000	1.708213	0.000000	0.000000	0.000000	1.930161	0.000000	0.587157	0.506079	0.000000	0.000000	1.314884	1.364302	0.317095	1.162373	0.000000	0.000000	1.112860	0.000000	0.883768	1.977992	0.000000
XM_122587.1	0.000000	0.000000	0.835200	1.190127	0.000000	0.000000	0.000000	0.000000	0.757566	0.000000	0.696796	1.104687	1.119742	0.704570	0.042114	0.476090	0.870373	0.000000	0.187007	1.351444	0.000000	0.000000	0.612891	1.119783	0.627312	0.000000	0.000000	0.349555	0.000000	0.000000	0.000000	0.000000	0.000000	0.000000	0.067397	0.756268	0.000000	1.422855	0.351237	0.549810	0.635189	0.767176	0.000000	0.000000	0.004760	0.000000	0.000000	0.000000	0.388010
XM_122600.1	0.016808	0.339409	0.000000	0.000000	0.000000	0.000000	0.000000	0.000000	1.155896	0.000000	0.608736	1.255917	1.103709	0.549350	0.604207	0.799638	1.022679	0.000000	0.334517	0.583178	0.000000	0.000000	0.344268	0.000000	0.884475	0.000000	0.832641	0.043827	0.744239	0.000000	0.000000	0.000000	0.000000	0.000000	1.090183	0.851703	0.190179	0.000000	0.325342	0.824428	0.599613	0.447788	0.000000	0.000000	0.820711	0.000000	0.000000	0.000000	0.000000
XM_122602.1	0.000000	0.000000	0.247855	0.000000	2.141133	0.273530	0.883919	0.000000	0.035228	2.975710	0.000000	0.000000	0.000000	0.351146	0.526806	0.000000	0.000000	0.000000	0.951978	0.000000	0.000000	2.045912	0.000000	0.000000	0.000000	0.000000	0.638050	0.024426	0.000000	0.753618	2.531625	1.782130	0.000000	0.195462	0.000000	0.000000	0.194876	0.000000	0.000000	0.000000	0.708211	0.264327	1.965787	0.505824	0.000000	2.211103	0.065141	0.000000	0.000000
XM_122610.1	0.514682	0.013789	0.969457	0.000000	0.000000	0.000000	0.000000	0.645405	0.000000	0.630260	0.124837	0.000000	0.000000	0.000000	0.000000	0.000000	0.000000	0.478011	0.423827	0.000000	0.831126	0.470276	0.000000	0.299615	0.000000	0.080454	0.000000	0.000000	0.085661	0.000000	0.336928	0.000000	0.323439	0.000000	0.286386	0.000000	0.243709	0.011074	0.396132	0.079128	0.000000	0.472537	0.000000	0.000000	0.000000	0.000000	0.235138	0.000000	0.000000
XM_122611.1	3.863025	0.000000	0.000000	0.301549	0.437727	0.000000	1.551885	0.000000	0.000000	0.315583	0.801510	0.045253	0.000000	0.023259	1.768594	2.104474	0.000000	1.356604	0.163774	0.509959	1.231075	0.000000	1.346272	0.000000	0.000000	5.372495	0.057879	0.000000	0.619673	1.265454	0.000000	0.680083	2.844415	0.000000	1.837720	0.280702	0.000000	0.000000	0.000000	0.000000	0.513340	0.000000	1.260321	0.000000	1.289587	0.000000	0.000000	4.566237	0.000000
XM_122622.1	0.692182	1.034572	0.000000	1.312047	2.631459	0.000000	0.000000	2.532097	0.000000	3.169746	0.000000	1.824716	1.457847	0.000000	0.000000	1.186932	1.351885	0.491099	1.226296	0.529655	0.000000	3.530995	0.108934	0.000000	0.720910	0.000000	0.000000	0.000000	0.000000	0.000000	2.792999	1.394761	1.605909	0.000000	0.000000	0.000000	0.318316	0.000000	0.000000	0.000000	0.000000	1.297386	2.844768	0.000000	0.000000	2.663333	0.542083	0.000000	0.000000
XM_122631.1	0.324065	0.181679	0.000000	0.000000	0.000000	0.000000	0.078579	0.000000	0.000000	0.000000	0.000000	1.338517	1.819658	0.000000	0.757581	1.563085	1.278376	0.000000	2.184346	0.000000	0.219601	0.097541	0.000000	0.000000	0.218189	0.189729	0.000000	0.000000	0.000000	0.402552	0.099716	0.000000	0.000000	0.252984	0.000000	0.000000	0.549053	0.000000	0.000000	0.000000	0.000000	0.554285	0.000000	0.000000	0.660927	0.554394	1.405809	0.000000	0.270578
XM_122634.1	0.082679	0.000000	0.367298	0.000000	0.123219	0.000000	0.000000	0.000000	0.911215	0.172237	0.684066	1.196444	1.185629	0.972216	0.499773	0.872330	1.155901	0.000000	0.222839	0.000000	0.000000	0.000000	0.400397	0.555891	0.722879	0.053386	0.000000	0.279603	0.000000	0.000000	0.000000	0.000000	0.068314	0.000000	0.194472	0.894898	0.000000	0.131736	0.000000	0.679961	0.330874	0.000000	0.000000	0.000000	0.213942	0.000000	0.000000	0.000000	0.000000
XM_122636.1	0.333438	0.225803	1.338013	3.077403	0.000000	0.000000	2.150084	0.000000	0.919189	0.000000	0.170954	0.000000	0.000000	0.000000	0.000000	0.000000	0.000000	0.148234	0.000000	3.358360	0.073607	0.000000	0.000000	3.475379	1.062017	0.180947	1.894837	1.198972	0.076078	1.357111	0.000000	0.000000	0.183630	0.175949	0.842447	1.171606	0.000000	0.566233	0.000000	1.185693	0.000000	0.044179	0.000000	1.873155	0.000000	0.000000	0.075113	0.000000	0.000000
XM_122646.1	0.000000	0.000000	1.635155	2.674374	0.000000	0.000000	1.279496	0.000000	0.453986	0.000000	1.725420	3.719950	2.740185	2.960574	1.904061	3.300043	3.666671	0.000000	0.000000	2.180922	0.000000	0.000000	0.000000	2.246247	1.200457	0.000000	0.000000	0.215971	0.000000	0.687603	0.000000	0.000000	0.744373	0.000000	2.007689	2.978780	0.026882	0.000000	0.000000	0.000000	1.282876	1.494217	0.000000	2.001307	0.000000	0.000000	0.382257	0.000000	2.312011
XM_122652.1	0.821115	0.730694	0.000000	0.000000	0.264049	0.223627	0.000000	0.577632	0.179545	0.235355	0.372513	0.000000	0.000000	0.000000	0.000000	0.000000	0.000000	0.000000	0.549834	0.000000	0.022814	1.098427	0.377806	0.000000	1.010351	0.201704	0.000000	0.000000	0.113377	0.000000	0.000000	0.687193	0.034375	0.000000	0.000000	0.000000	0.000000	0.163127	0.676016	0.000000	0.000000	0.424759	0.000000	0.000000	0.000000	0.680155	0.589200	0.000000	0.000000
XM_122656.1	0.000000	0.073700	0.162871	0.000000	0.000000	0.000000	0.000000	0.000000	0.445185	0.000000	0.442034	0.887812	0.635160	1.400503	0.628474	0.625698	0.764449	0.000000	0.000000	1.245359	0.508266	0.000000	0.000000	0.348969	0.670101	0.481157	0.543896	0.455141	0.528483	0.000000	0.000000	0.000000	0.000000	0.000000	0.522840	0.881302	0.089985	0.000000	0.838313	0.362978	0.188668	0.243832	0.000000	0.000000	0.000000	0.000000	0.000000	0.000000	0.029693
XM_122664.1	0.376304	0.921349	0.000000	0.000000	0.000000	0.625330	0.000000	0.000000	0.284590	0.000000	0.126829	0.188372	0.585003	0.000000	0.000000	0.724337	0.214888	0.000000	0.000000	0.450184	0.351026	0.000000	1.028562	0.157903	0.784348	0.000000	0.000000	0.000000	0.498831	0.000000	0.000000	0.000000	0.000000	0.000000	0.463807	0.247719	0.276659	0.239265	0.482341	0.000000	0.353880	0.000000	0.000000	0.000000	0.000000	0.000000	0.054902	0.000000	0.064774
XM_122670.1	0.349180	0.000000	0.302507	0.000000	0.014057	0.558441	0.000000	0.000000	0.000000	0.435205	0.000000	0.629840	0.208544	0.328743	0.000000	0.648766	1.099390	0.251985	0.541664	0.292725	0.349084	0.000000	0.885102	0.825282	0.000000	0.000000	0.053617	0.748396	0.000000	0.000000	0.214420	0.000000	0.653906	0.000000	0.304388	0.858266	0.000000	0.000000	0.000000	0.205783	0.000000	0.000000	0.000000	0.000000	0.000000	0.000000	0.284917	0.676642	0.246131
XM_122672.1	0.021275	1.090200	0.000000	0.000000	0.000000	2.298866	1.694859	0.000000	0.000000	0.000000	1.768777	0.000000	0.000000	0.000000	0.000000	0.000000	0.000000	0.300301	0.483006	1.092855	3.460428	0.095182	0.000000	0.258516	0.000000	0.000000	0.622053	0.000000	0.508535	2.128158	0.000000	3.263315	0.586570	0.000000	0.000000	0.000000	0.000000	0.311299	4.166531	1.885666	0.000000	1.853683	0.000000	0.000000	0.000000	0.155189	0.000000	0.751795	0.000000
XM_122674.1	0.000000	0.000000	0.000000	0.000000	1.445058	1.260114	0.000000	0.000000	0.000000	0.434150	0.000000	0.739350	0.281377	0.000000	0.000000	0.000000	0.812495	1.822953	0.520848	0.000000	0.000000	0.000000	0.143163	0.659729	0.000000	0.479241	1.518694	0.666815	0.000000	0.000000	0.456260	1.056709	1.238065	0.000000	0.000000	0.743727	0.000000	0.000000	0.136821	0.738231	0.000000	0.000000	0.806605	0.291091	0.794853	0.000000	0.641420	4.753757	0.000000
XM_122678.1	0.000000	0.613362	0.000000	0.000000	0.032191	0.450600	0.000000	0.000000	0.141671	0.000000	0.522997	0.420801	0.369275	0.103474	0.000000	0.902969	1.062406	0.000000	0.000000	0.117332	0.335869	0.000000	1.062381	0.000000	0.498024	0.000000	0.000000	0.000000	0.572449	0.000000	0.000000	0.000000	0.000000	0.000000	0.505794	1.207209	0.000000	0.150683	0.854803	0.222132	0.326151	0.412236	0.000000	0.000000	0.000000	0.000000	0.000000	0.531354	0.000000
XM_122682.1	0.099355	0.000000	0.079438	0.571230	0.000000	0.000000	0.011221	0.000000	2.044393	0.000000	0.437331	0.000000	0.000000	0.000000	0.000000	0.000000	0.000000	0.000000	0.000000	0.745311	0.000000	0.000000	0.087042	0.597064	1.263841	0.000000	1.374190	0.132345	0.638138	0.000000	0.900348	0.000000	0.573376	0.000000	0.124920	0.000000	0.666403	1.075611	0.000000	1.172024	1.669323	0.000000	0.000000	1.114052	1.751984	0.267264	0.000000	0.000000	0.320988
XM_122690.1	0.000000	0.000000	0.000000	0.179649	2.176186	0.418819	0.000000	0.887657	0.000000	2.064466	0.000000	0.121331	0.424783	1.074255	1.198262	0.792921	0.068079	0.000000	1.152879	0.002520	0.000000	1.665617	0.049272	0.144679	0.100215	0.000000	0.000000	0.373106	0.159156	0.000000	1.931258	1.405927	0.000000	0.000000	0.000000	0.000000	0.000000	0.000000	0.000000	0.000000	0.088896	0.000000	1.651808	0.000000	0.000000	2.146590	0.215192	0.397888	0.000000
XM_122697.1	0.771361	0.000000	0.000000	0.000000	0.789773	1.196779	0.000000	0.000000	2.961806	0.374450	0.537418	1.469514	1.150374	0.000000	0.000000	0.355802	0.417306	0.092111	0.706364	0.595408	0.000000	0.224839	1.109319	0.058911	2.851374	2.237128	0.000000	0.556480	0.948549	0.000000	0.000000	0.000000	0.000000	0.000000	0.000000	0.358924	0.000000	0.383435	0.518891	1.088245	1.804931	0.000000	0.000000	0.000000	1.406581	0.000000	0.743336	0.000000	0.000000
XM_122700.1	0.000857	0.090954	0.056270	0.790295	0.462145	0.000000	0.000000	0.000000	0.529335	0.948697	0.000000	0.667714	1.285032	0.000000	0.336165	0.000000	0.306835	0.000000	0.348694	0.930189	0.000000	0.000000	0.903781	0.406811	0.467039	0.000000	0.000000	0.000000	0.000000	0.000000	0.000000	0.000000	0.000000	0.000000	0.130869	0.466572	0.000000	1.108044	0.378102	0.671783	1.024180	0.000000	0.000000	0.000000	0.000000	0.181568	0.000000	1.216606	0.103542
XM_122701.1	0.000000	0.000000	0.000000	0.344297	0.000000	0.000000	0.000000	0.000000	0.678763	0.000000	0.482990	0.954422	0.862723	0.072885	0.351813	0.897810	0.699642	0.000000	0.023243	0.467132	0.000000	0.000000	0.082091	0.242103	0.810845	0.000000	0.000000	0.035962	0.411979	0.000000	0.000000	0.000000	0.000000	0.000000	0.318679	0.551930	0.163006	0.000000	0.002004	0.727097	0.000000	0.155545	0.000000	0.311538	0.132165	0.000000	0.000000	0.000000	0.258361
XM_122704.1	0.000000	0.000000	0.000000	0.000000	0.000000	0.000000	0.000000	0.300881	0.675438	0.178023	0.324060	0.661257	0.486567	0.000000	0.000000	0.000000	0.166425	0.167119	0.422337	0.000000	1.100166	1.098525	0.000000	0.000000	0.626382	0.000000	0.296215	0.000000	0.362138	0.192905	0.000000	0.000000	0.000000	0.000000	0.327988	0.000000	0.072608	0.368088	1.138318	0.391241	0.000000	0.404046	0.000000	0.065425	0.000000	0.000000	0.000000	0.000000	0.000000
XM_122719.1	0.000000	0.452046	1.491917	1.300862	0.000000	0.694330	0.347201	0.000000	0.000000	0.000000	0.000000	0.534111	0.476217	0.365326	0.197076	0.871554	1.705866	0.000000	0.000000	1.931470	1.435803	0.000000	0.000000	1.557599	0.000000	0.000000	0.000000	0.474171	0.193847	0.240029	0.000000	0.000000	0.241813	1.202578	0.430632	0.862431	0.000000	0.469767	1.499048	0.000000	0.000000	0.000000	0.000000	0.000000	0.000000	0.000000	0.000000	0.000000	0.000000
XM_122726.1	0.000000	0.000000	0.452715	1.587033	0.000000	0.000000	0.541715	0.000000	0.690529	0.000000	1.071393	2.288441	2.136604	0.591673	1.362421	2.039848	2.392825	0.255027	0.000000	1.020736	0.000000	0.000000	0.000000	1.531530	1.187422	0.000000	0.000000	0.000000	0.000000	0.035897	0.000000	0.000000	0.225910	0.000000	1.349053	1.525620	0.745518	0.000000	0.000000	0.000000	2.007008	0.122188	0.000000	2.096979	0.139187	0.000000	0.000000	2.383068	2.134570
XM_122731.1	0.000000	0.000000	0.000000	0.000000	0.000000	0.069877	0.000000	0.000000	0.558105	0.142280	3.434962	0.000000	0.064574	4.453782	0.216080	0.078902	1.776604	0.000000	0.156158	0.000000	0.000000	0.556718	0.000000	0.000000	0.000000	0.000000	0.000000	0.000000	0.000000	0.000000	0.000000	0.000000	0.000000	1.537742	1.574286	3.804372	0.000000	0.124395	0.000000	0.000000	0.157837	2.735173	0.000000	0.845389	0.899105	0.482911	0.185520	0.000000	0.328154
XM_122754.1	0.000000	0.000000	0.000000	0.647785	0.000000	0.000000	0.000000	0.000000	0.651838	0.000000	1.056882	0.959774	0.967899	0.194009	0.837279	1.362722	1.259097	0.420360	0.000000	0.906942	0.000000	0.000000	0.000000	0.368763	0.917237	0.000000	0.000000	0.650712	0.657985	0.000000	0.000000	0.000000	0.000000	0.000000	0.217681	0.706614	0.000000	0.000000	0.022053	0.358909	0.000000	0.654351	0.000000	0.909137	0.172177	0.000000	0.189765	0.000000	0.000000
XM_122756.1	0.735208	0.553033	0.191463	0.000000	0.000000	0.054785	0.000000	0.000000	0.676767	0.000000	0.021098	0.000000	0.000000	0.000000	0.000000	0.169303	0.000000	0.000000	0.013641	0.571511	0.584891	0.000000	0.198233	0.534454	1.006813	0.439049	0.529241	0.313826	0.621589	0.000000	0.000000	0.000000	0.143837	0.000000	0.227892	0.000000	0.000000	0.911761	0.000000	0.388664	1.334313	0.137760	0.000000	0.398546	0.000000	0.000000	0.000000	0.000000	0.441283
XM_122761.1	0.000000	0.000000	0.348787	0.081046	0.197925	0.000000	0.000000	0.000000	0.000000	0.375491	0.434144	2.132644	1.496588	0.975750	0.994239	1.803779	2.001028	0.000000	0.000000	0.991630	0.016955	0.000000	0.000000	0.459149	0.055012	0.000000	0.000000	0.006617	0.238451	0.000000	0.014687	0.000000	0.482497	0.000000	0.571187	0.754467	0.000000	0.128223	0.000000	0.000000	0.000000	0.000000	0.000000	0.000000	0.000000	0.000000	0.205899	0.000000	0.799909
XM_122762.1	0.000000	0.491398	0.000000	0.000000	0.427856	0.000000	0.000000	0.000000	0.000000	0.000000	1.145887	0.633571	0.608228	0.091605	0.000000	0.719215	0.601744	0.598645	0.069033	0.000000	0.000000	0.419999	0.000000	0.000000	1.544982	1.073369	0.000000	0.000000	0.334999	0.000000	0.000000	0.000000	0.000000	0.000000	0.800776	0.053491	0.454064	0.000000	0.320566	0.441626	0.000000	1.292411	0.000000	0.000000	0.369206	0.200090	0.000000	2.198363	0.000000
XM_122765.1	0.464749	0.000000	0.202444	0.000000	1.516729	0.158404	0.000000	1.762699	0.000000	2.360287	0.015083	0.514889	0.280793	0.000000	0.000000	0.985719	1.230532	0.596824	1.117008	0.031216	0.000000	2.493973	0.000000	0.000000	0.000000	0.000000	0.000000	0.000000	0.000000	0.584252	2.066078	1.345470	0.000000	0.000000	0.977043	0.000000	0.039383	0.000000	0.000000	0.000000	0.000000	0.000000	2.502108	0.000000	0.000000	2.117577	0.000000	0.000000	0.004398
XM_122766.1	0.000000	0.292130	0.641883	1.601750	0.084699	0.000000	0.035102	0.000000	0.000000	0.535298	0.000000	0.003814	0.332662	0.000000	0.098163	0.774135	0.474203	0.037018	0.311287	0.924563	0.000000	0.003781	0.024660	1.045017	0.000000	0.022717	0.284907	0.000000	0.000000	0.000000	0.000000	0.000000	0.000000	0.000000	0.828075	0.997064	0.000000	0.000000	0.465195	0.000000	0.000000	0.349203	0.000000	0.379933	0.000000	0.116125	0.000000	0.000000	0.000000
XM_122767.1	0.000000	0.000000	0.085850	0.798130	0.000000	0.000000	0.000000	0.000000	0.803429	0.000000	0.414459	0.507064	0.799182	0.000000	0.243570	0.109124	0.257457	0.000000	0.000000	0.443516	0.000000	0.000000	1.013420	0.449038	0.788875	0.000000	0.000000	0.181968	0.043809	0.000000	0.000000	0.000000	0.000000	0.000000	0.000000	0.361513	0.000000	0.745283	0.567995	1.108681	0.522486	0.506330	0.000000	0.349199	0.023206	0.000000	0.218035	0.000000	0.409051
XM_122768.1	0.000000	0.000000	0.102693	0.266741	0.000000	0.000000	0.000000	0.000000	0.653926	0.000000	0.572649	1.003551	0.889131	0.627352	0.324354	0.878618	1.027024	0.144689	0.000000	0.800656	0.000000	0.000000	0.192116	0.638433	0.664068	0.000000	0.000000	0.212058	0.616785	0.000000	0.000000	0.000000	0.000000	0.038905	0.212846	0.814754	0.239680	0.367175	0.000000	0.379188	0.000000	0.488964	0.000000	0.391192	0.000000	0.000000	0.000000	0.000000	0.000000
XM_122793.1	0.000000	0.000000	0.439448	0.934453	0.000000	0.000000	0.488352	0.000000	1.195273	0.000000	0.330627	0.821265	1.019296	0.000000	0.853402	0.951142	0.000000	0.000000	0.622334	0.640537	0.000000	0.000000	0.000000	0.797290	0.813490	0.000000	0.698029	0.336787	1.448442	0.324950	0.000000	0.000000	0.000000	0.000000	0.000000	0.000000	0.000000	1.020400	0.692237	0.000000	0.653073	0.000000	0.000000	2.253625	2.263316	0.000000	0.000000	0.000000	0.000000
XM_122794.1	0.000000	0.000000	0.348455	0.000000	0.000000	0.000000	0.000000	0.000000	3.104044	0.273110	2.094261	0.000000	0.000000	2.379908	0.000000	0.000000	0.000000	0.000000	1.378973	0.441436	0.000000	0.000000	0.000000	0.628360	3.027818	0.000000	0.492726	0.000000	0.302177	0.000000	0.000000	0.000000	0.000000	0.000000	0.043396	1.096599	0.904361	0.940945	0.000000	2.080972	1.926003	2.135943	0.000000	0.000000	0.639420	0.000000	0.634143	1.039597	0.000000
XM_122795.1	0.000000	0.997677	0.000000	1.109376	2.345799	1.965089	0.025822	3.615863	0.107571	1.669383	0.000000	2.550803	1.963235	0.000000	0.000000	2.305402	2.683932	0.000000	1.130703	1.681892	0.674026	3.058219	3.172698	0.000000	0.236827	0.308267	0.429218	0.000000	0.000000	0.000000	1.977387	2.990821	0.000000	0.000000	0.000000	0.000000	0.000000	0.000000	0.000000	0.000000	0.776076	0.000000	0.781200	0.398155	0.000000	2.276236	0.000000	0.000000	0.000000
XM_122798.1	0.079092	0.000000	0.000000	0.001480	0.000000	0.000000	0.000000	0.202727	0.000000	0.000000	0.310465	1.365130	0.684923	0.712679	0.000000	1.154211	1.413362	0.596190	0.027944	0.751765	0.000000	0.000000	0.000000	0.565643	0.000000	0.037179	0.000000	0.243246	0.441701	0.000000	0.000000	0.000000	0.246945	0.000000	0.604192	1.163178	0.000000	0.016216	0.000000	0.000000	0.000000	0.009450	0.000000	0.494496	0.000000	0.000000	0.065585	0.256594	0.758041
XM_122802.1	0.673217	0.000000	0.046725	0.000000	0.000000	0.000000	0.562782	0.000000	0.000000	0.639117	0.000000	0.000000	0.000000	0.000000	0.000000	0.000000	0.000000	0.000000	0.453604	1.691289	0.245846	0.546322	0.000000	1.553488	0.000000	1.193185	0.000000	1.110590	0.000000	0.790959	0.556994	0.161198	0.044945	0.536344	1.542398	0.714713	0.000000	0.487268	0.000000	0.302181	0.000000	0.000000	0.801382	0.000000	0.000000	0.000000	0.018907	0.000000	0.165321
XM_122806.1	0.148592	0.000000	0.000000	0.000000	0.783005	0.000000	0.000000	0.557709	0.000000	0.787076	0.662915	0.590520	0.943439	0.191561	0.303317	0.626049	0.839296	0.000000	0.000000	0.000000	0.000000	0.927855	0.010231	0.000000	0.681978	0.000000	0.000000	0.000000	0.058547	0.000000	0.138309	0.000000	0.127925	0.000000	0.037533	0.482205	0.000000	0.000000	0.488360	0.034903	0.000000	0.176830	0.046996	0.000000	0.000000	0.684429	0.000000	0.272084	0.000000
XM_122810.1	0.449885	0.344201	0.000000	0.000000	0.000000	0.000000	0.000000	0.072729	0.244885	0.938712	0.000000	0.686058	0.423113	0.000000	0.000000	0.682234	0.258958	0.245397	0.304018	0.000000	0.584912	0.443379	0.000000	0.000000	0.000000	0.309542	0.230051	0.000000	0.008761	0.000000	0.717167	0.000000	0.141016	0.000000	0.244661	0.012482	0.000000	0.000000	0.710077	0.000000	0.000000	0.000000	0.000000	0.000000	0.173931	0.781048	0.000000	0.000000	0.000000
XM_122814.1	0.128755	0.199619	0.000000	0.000000	0.362323	0.000000	0.000000	0.000000	0.407641	0.316695	0.579106	1.243717	1.025211	0.772567	0.432145	0.893625	1.158868	0.000000	0.159709	0.075363	0.000000	0.000000	1.092795	0.000000	0.756394	0.218676	0.000000	0.000000	0.256315	0.000000	0.000000	0.000000	0.000000	0.000000	0.470432	0.693228	0.000000	0.000000	0.000000	0.329904	0.309794	0.126526	0.000000	0.000000	0.000000	0.049016	0.000000	0.061216	0.215625
XM_122823.1	0.000000	0.055788	0.250646	0.766661	0.000000	0.000000	0.000000	0.000000	0.511030	0.254800	0.014349	0.000000	0.264886	0.000000	0.000000	0.396526	0.000000	0.421768	0.000000	0.345017	0.000000	0.000000	0.000000	0.398210	0.000000	0.090064	0.791555	0.000000	0.529334	0.000000	0.000000	0.000000	0.235860	0.000000	0.448351	0.606676	0.000000	0.012370	0.098955	0.813379	0.915344	0.000000	0.000000	0.146949	0.000000	0.000000	0.000000	1.410455	0.060763
XM_122825.1	0.000000	0.000000	0.270782	0.000000	1.202043	0.000000	0.000000	0.752428	0.076622	1.545372	0.828218	0.258863	0.171231	0.378068	0.000000	0.157668	0.498673	0.000000	0.000000	0.366859	0.000000	0.448125	0.430835	0.364298	0.256466	0.000000	0.722156	0.000000	0.000000	0.000000	0.555269	0.153471	0.000000	0.000000	0.061848	0.000000	0.000000	0.125082	0.000000	0.080700	0.539867	0.199379	0.000000	0.000000	0.000000	0.552944	0.000000	0.000000	0.000000
XM_122831.1	0.037262	0.209245	0.000000	0.000000	0.000000	0.000000	0.000000	0.000000	0.295277	0.000000	1.215112	0.133013	0.019636	0.000000	0.000000	0.046828	0.000000	0.036398	0.223102	0.000000	0.000000	0.000000	0.000000	0.335671	0.293146	0.228988	0.556350	0.000000	0.763806	0.000000	0.000000	0.000000	0.000000	0.000000	1.082060	0.481848	0.522755	0.426289	0.161784	0.769715	0.154985	0.590054	0.000000	0.000000	0.610407	0.000000	0.000000	0.000000	0.000000
XM_122835.1	0.000000	0.873040	0.000000	0.000000	0.000000	0.205548	0.000000	0.000000	0.477578	0.000000	0.227086	0.000000	1.109569	0.048536	1.064962	0.956407	0.000000	0.757197	0.000000	2.098229	0.000000	0.000000	0.000000	0.661522	1.168479	0.000000	0.000000	0.487025	1.117052	0.000000	0.000000	0.000000	0.081960	0.430688	1.742185	1.907729	1.509185	1.033782	0.000000	0.389138	0.000000	0.802954	0.000000	0.000000	0.000000	0.000000	2.023219	0.000000	0.000000
XM_122844.1	0.000000	0.000000	0.000000	1.936714	2.674514	0.401089	0.840459	2.523606	0.000000	3.946296	0.000000	0.070215	1.161640	0.000000	0.593916	1.108198	0.000000	0.000000	1.807736	0.000000	0.000000	2.862769	0.000000	0.000000	0.000000	0.000000	0.000000	0.527805	0.000000	0.000000	2.384583	1.497256	0.000000	0.153847	0.000000	0.000000	0.747758	0.576551	0.037566	0.000000	0.541193	0.780413	2.329680	0.180400	0.000000	2.476094	0.000000	1.502034	0.000000
XM_122848.1	0.476492	0.000000	0.000000	0.000000	0.000000	0.058442	0.000000	0.050927	0.233659	0.132863	0.114881	0.929796	0.692646	0.000000	0.000000	0.323434	0.700248	0.000000	0.204538	0.239804	0.000000	0.000000	0.000000	0.435163	0.000000	0.000000	0.332968	0.000000	0.671569	0.000000	0.000000	0.000000	0.171263	0.000000	0.130964	0.063982	0.000000	0.087056	0.000000	0.240323	0.356893	0.000000	0.000000	0.165047	0.000000	0.000000	0.000000	0.017917	0.106551
XM_122850.1	0.355249	0.178472	0.000000	0.000000	0.000000	0.000000	0.000000	0.000000	0.671022	0.000000	0.440719	0.947158	0.820270	0.151194	0.005461	0.619572	0.728162	0.213753	0.000000	0.488366	0.000000	0.000000	0.705389	0.000000	0.763940	0.000000	0.000000	0.367414	0.517691	0.000000	0.000000	0.000000	0.000000	0.251356	0.385334	0.574844	0.698334	0.338358	0.279857	0.520979	0.000000	0.135317	0.000000	0.000000	0.323270	0.000000	0.000000	0.000000	0.000000
XM_122852.1	0.000000	0.079303	1.972275	0.000000	0.000000	0.000000	0.000000	0.000000	2.252982	0.000000	0.088556	0.374039	0.000000	0.000000	0.000000	0.263934	0.535945	1.290905	1.665761	0.000000	0.000000	0.000000	1.575073	0.000000	2.305520	0.000000	3.226973	1.150652	2.710330	0.000000	0.000000	0.000000	1.147588	0.000000	3.698673	3.593158	1.966914	3.586902	0.000000	0.000000	1.559773	0.855790	0.000000	0.000000	1.834261	0.000000	0.000000	0.000000	0.285808
XM_122854.1	0.000000	0.000000	1.342280	0.000000	0.000000	0.000000	0.000000	0.000000	4.846516	0.000000	0.000000	0.704975	0.105728	0.332710	0.093525	0.000000	1.002583	1.671637	0.459166	0.000000	0.000000	0.000000	1.882904	0.000000	4.378380	1.994159	1.286585	0.616400	2.924067	0.000000	0.000000	0.000000	0.782381	0.325534	3.534035	3.399822	1.543915	2.950430	0.000000	0.000000	4.576305	0.000000	0.000000	0.000000	3.614188	0.000000	0.000000	0.000000	2.243504
XM_122856.1	0.137803	0.604712	0.021823	0.673946	0.000000	0.000000	0.863726	0.000000	0.000000	0.000000	2.412859	0.000000	0.000000	0.486649	0.537475	0.000000	0.000000	0.114981	0.000000	1.085777	0.286838	0.089842	0.067062	1.575879	0.000000	0.000000	0.208683	0.000000	0.000000	0.610779	0.000000	0.000000	0.253144	0.000000	0.986740	0.000000	0.209250	0.000000	0.000000	0.000000	0.000000	2.991010	0.222130	0.000000	0.000000	0.452892	0.223966	0.000000	0.000000
XM_122861.1	0.000000	0.000000	0.000000	0.000000	0.743072	0.000000	0.000000	0.000000	0.379198	0.754302	0.000000	0.396815	0.468891	0.000000	0.000000	0.352242	0.783378	0.000000	0.169797	0.086729	0.680969	0.372450	0.493114	0.000000	0.062477	0.588890	0.765567	0.000000	0.381831	0.000000	0.000000	0.000000	0.000000	0.000000	0.925820	0.896213	0.000000	0.235758	1.029527	0.209137	0.152556	0.000000	0.195714	0.000000	0.000000	0.312729	0.000000	0.608525	0.000000
XM_122862.1	0.340049	0.800820	0.000000	0.104997	0.465981	0.856296	0.000000	0.000000	1.849619	0.466482	0.000000	0.547377	0.088503	0.000000	0.000000	0.000000	0.683262	0.050904	0.484571	0.000000	0.000000	0.000000	1.998935	0.000000	0.229399	0.164665	1.321848	0.000000	0.000000	0.000000	0.112926	1.037354	0.000000	0.000000	0.000000	0.231907	0.000000	0.000000	0.468709	0.624327	0.000000	0.133928	0.000000	0.000000	0.000000	0.000000	0.822734	0.000000	0.000000
XM_122866.1	1.041232	0.000000	0.000000	0.000000	0.660698	1.002230	0.000000	0.000000	0.000000	0.599159	0.555077	3.431481	3.588701	0.000000	1.780359	3.377165	3.478450	0.560650	0.854583	0.347438	0.000000	0.891025	0.553500	0.000000	0.000000	0.000000	0.160117	0.000000	0.000000	0.000000	0.000000	1.341797	0.878636	0.000000	0.000000	0.199636	0.000000	0.000000	0.000000	0.000000	0.000000	0.631984	0.411959	0.000000	0.000000	1.082854	1.636148	0.771733	0.000000
XM_122868.1	0.000000	0.000000	0.000000	1.043896	0.759690	0.519324	0.000000	0.000000	0.904719	0.421189	0.000000	1.234224	0.000000	0.000000	0.929328	1.019886	1.906646	0.416440	0.000000	0.161040	0.000000	0.000000	0.000000	0.116838	0.690867	0.302499	0.600833	0.229997	0.000000	0.000000	2.210600	0.390626	1.288101	0.000000	2.889206	3.949385	0.000000	0.023679	0.000000	0.410315	7.404388	0.000000	0.000000	0.681287	6.417636	0.000000	0.000000	0.267243	0.000000
XM_122873.1	0.000000	0.000000	0.062033	0.000000	1.533193	0.986283	0.324013	0.000000	0.000000	2.771131	0.000000	2.117278	1.280351	0.238672	0.929453	1.017346	2.215256	0.000000	0.000000	0.000000	0.000000	0.342092	0.000000	0.537405	0.032808	0.000000	0.627043	0.470310	0.000000	0.617237	1.243380	2.403956	0.000000	0.000000	0.000000	0.135897	0.000000	0.000000	0.000000	0.000000	0.000000	0.000000	0.000000	0.000000	0.078090	1.448274	1.775447	0.000000	0.000000
XM_122884.1	0.098982	0.287876	0.000000	0.171202	0.326654	0.000000	0.000000	0.000000	0.000000	0.605829	0.019375	0.000000	0.169953	0.000000	0.241688	0.448574	0.036413	0.000000	0.000000	0.694121	0.214113	0.000000	0.271891	0.351406	0.551157	0.000000	0.041249	0.000000	0.558266	0.000000	0.000000	0.000000	0.000000	0.000000	0.022134	0.000000	0.328428	0.367913	0.339610	0.000000	0.000000	0.000000	0.000000	0.000000	0.000000	0.008737	0.241501	1.007308	0.000000
XM_122886.1	0.473298	0.612128	0.069941	0.000000	0.000000	0.207148	0.002078	0.000000	0.000000	0.000000	1.089156	0.000000	0.337768	0.000000	0.000000	0.000000	0.243064	0.189320	0.625540	0.637960	0.248756	0.000000	0.000000	0.630433	0.000000	0.000000	1.106493	0.863379	0.000000	0.000000	0.000000	0.000000	0.333743	0.316081	0.000000	0.000000	0.000000	0.085910	0.000000	1.010163	0.000000	0.800924	0.000000	0.000000	0.000000	0.000000	3.223921	0.000000	1.960475
XM_122890.1	0.184464	0.341682	0.311814	0.425952	0.000000	0.000000	0.000000	0.000000	0.170391	0.364730	0.604437	1.010982	1.190218	1.062085	0.350780	0.877155	1.207778	0.000000	0.000000	0.966840	0.000000	0.000000	0.291922	0.762561	0.617208	0.000000	0.000000	0.142221	0.347791	0.000000	0.000000	0.000000	0.000000	0.618707	0.846806	0.903192	0.322812	0.496010	0.000000	0.000000	0.000000	0.530240	0.000000	0.000000	0.000000	0.000000	0.000000	0.000000	0.000000
XM_122892.1	0.063338	0.340622	0.169872	0.775916	0.083952	0.000000	0.000000	0.000000	0.305716	0.000000	0.282837	0.028301	0.387455	0.000000	0.000000	0.494128	0.235511	0.000000	0.000000	0.840287	0.550033	0.000000	0.662492	0.796668	0.646727	0.000000	0.000000	0.000000	0.164781	0.000000	0.000000	0.000000	0.000000	0.000000	0.361532	0.703311	0.000000	0.785363	0.277071	0.052212	0.483829	0.200429	0.000000	0.000000	0.000000	0.000000	0.000000	0.000000	0.150064
XM_122893.1	0.000000	0.000000	0.000000	0.000000	0.383883	0.000000	0.000000	0.000000	0.449372	0.534178	0.265027	1.100148	1.203932	0.567621	0.129745	0.960061	1.113310	0.000000	0.000000	0.623994	0.293683	0.000000	0.669243	0.369638	0.202876	0.000000	0.055344	0.000000	0.145863	0.000000	0.000000	0.047125	0.000000	0.000000	0.550572	0.105126	0.000000	0.070480	0.295306	0.000000	0.005467	0.000000	0.000000	0.000000	0.000000	0.000000	0.000000	0.902657	0.004032
XM_122899.1	0.000000	0.415145	0.161855	0.269938	0.855309	0.017006	0.000000	0.000000	0.049128	0.065760	0.209375	0.488425	0.583558	0.000000	0.099548	1.086604	0.725921	0.000000	0.000000	0.946164	0.000000	0.000000	0.568916	0.266979	0.251722	0.000000	0.204712	0.063564	0.957528	0.000000	0.000000	0.000000	0.017835	0.000000	0.718650	0.484631	0.094600	0.039914	0.000000	0.000000	0.000000	0.568435	0.000000	0.007917	0.000000	0.000000	0.000000	0.000000	0.000000
XM_122905.1	0.219239	0.034886	0.000000	0.000000	1.083043	0.000000	0.000000	0.744749	0.198355	1.230915	0.000000	0.000000	0.558746	0.000000	0.092881	0.041482	0.000000	0.000000	0.000000	0.664003	0.481151	0.439270	0.495964	0.000000	0.399619	0.275206	0.082775	0.000000	0.052637	0.000000	0.024499	0.069641	0.000000	0.000000	0.048441	0.122752	0.009095	1.297384	1.036830	0.000000	0.037839	0.000000	0.000000	0.000000	0.000000	0.449010	0.000000	0.000000	0.000000
XM_122912.1	0.000000	0.363728	0.000000	1.133455	0.000000	0.118533	0.000000	0.000000	0.000000	0.016314	0.000000	1.143941	1.335657	0.673118	0.457440	1.752056	1.835470	0.229959	0.000000	0.679047	0.000000	0.000000	0.270325	0.787684	0.540902	0.000000	0.000000	0.007496	1.183076	0.000000	0.000000	0.000000	0.000000	0.000000	0.925675	1.488163	0.000000	0.000000	0.450035	0.000000	0.410970	0.432417	0.000000	0.000000	0.000000	0.000000	0.000000	0.933239	0.121872
XM_122917.1	0.000000	0.000000	0.000000	0.206053	0.000000	0.000000	0.000000	0.000000	0.011253	0.000000	0.813017	0.000000	0.212528	0.589079	0.442592	0.367156	0.250546	0.000000	0.000000	0.951026	0.000000	0.000000	0.000000	0.886110	0.000000	0.000000	0.000000	0.322414	1.055821	0.000000	0.000000	0.000000	0.493365	0.360210	0.432410	0.839223	0.327696	0.000000	0.000000	1.178051	0.751293	0.603818	0.000000	0.839341	0.095466	0.000000	0.116614	0.000000	0.321714
XM_122918.1	0.530526	0.291686	1.370424	1.049107	0.372485	1.576092	1.122077	0.000000	0.000000	0.000000	0.000000	0.000000	0.000000	0.401441	0.435377	0.504747	0.000000	0.030519	0.391048	1.372996	0.069525	0.000000	0.058780	1.490350	0.000000	0.000000	0.000000	2.580799	0.000000	1.047841	0.000000	0.000000	0.488492	0.617325	0.000000	1.537665	0.000000	0.231327	0.000000	0.378888	0.000000	0.000000	0.741799	1.203232	0.000000	0.000000	0.000000	0.090690	2.612659
XM_122924.1	0.000000	1.020981	1.264637	0.000000	0.000000	0.000000	0.000000	0.000000	0.051413	0.000000	1.490056	0.046027	0.155476	0.000000	0.147440	0.000000	0.000000	0.442031	0.932849	2.213194	0.929750	0.000000	0.000000	0.000000	0.619715	0.000000	0.280884	0.000000	0.000000	0.193085	0.000000	0.000000	0.547177	0.000000	0.923312	0.000000	0.615074	0.000000	0.000000	0.588610	1.472000	1.101018	0.000000	0.000000	0.129165	0.000000	0.891417	0.000000	0.000000
XM_122935.1	0.000000	0.000000	0.306612	2.297337	2.076903	1.768732	0.000000	2.102356	0.000000	2.596561	0.000000	0.199846	0.645962	0.000000	0.052081	0.356366	0.000000	2.014961	1.227061	0.000000	0.355189	2.326607	0.000000	0.000000	0.000000	0.581601	1.762198	0.051521	0.000000	0.000000	1.755298	2.344573	0.000000	0.149304	0.000000	0.000000	0.000000	2.581370	0.375573	0.000000	0.000000	0.000000	1.641806	0.000000	0.000000	2.183562	0.000000	0.322591	0.000000
XM_122938.1	0.000000	2.675009	0.897004	1.113741	1.220341	0.000000	0.000000	0.000000	0.000000	0.027488	0.455753	0.000000	0.000000	0.000000	0.000000	0.000000	0.000000	0.679404	0.000000	1.567860	1.416280	0.000000	0.492803	0.657366	0.699568	0.298719	0.339987	0.000000	0.000000	1.368476	0.000000	0.000000	0.000000	0.000000	0.000000	0.000000	0.657688	0.000000	0.144609	0.000000	0.000000	1.414138	0.000000	0.452857	0.000000	3.494580	1.507601	0.693867	0.681587
XM_122942.1	0.000000	0.096300	0.000000	1.073899	0.000000	0.000000	0.000000	0.000000	0.696429	0.000000	0.435783	0.820011	0.859182	0.089677	0.000000	0.756949	0.633180	0.000000	0.127153	0.658900	0.041531	0.000000	0.084572	0.435888	0.464379	0.000000	0.682918	0.000000	0.212357	0.000000	0.000000	0.000000	0.000000	0.000000	1.125994	0.235237	0.049957	0.000000	0.000000	0.000000	1.373986	0.192979	0.000000	0.966568	0.392287	0.000000	0.000000	0.000000	0.623734
XM_122944.1	0.990227	0.527501	0.000000	0.000000	0.000000	0.000000	0.000000	0.000000	0.931940	0.000000	0.976068	0.126842	0.406192	0.569228	0.000000	0.316589	0.410357	0.137222	0.000000	0.042155	0.000000	0.000000	1.224101	0.000000	1.375483	0.560818	0.219884	0.000000	0.209895	0.000000	0.000000	0.000000	0.581543	0.000000	0.737045	0.666805	0.491225	0.000000	0.000000	0.000000	0.751896	0.366445	0.000000	0.000000	0.167321	0.000000	0.684742	0.000000	0.000000
XM_122948.1	1.181031	1.377135	0.764060	0.427813	0.000000	1.577786	0.000000	0.000000	0.000000	0.000000	0.000000	1.692510	1.920324	0.000000	0.000000	1.370353	1.063597	0.000000	0.341416	0.702637	0.127961	0.000000	0.000000	0.990983	0.000000	0.000000	1.847177	1.312608	0.796348	0.000000	0.000000	0.000000	0.315930	0.000000	0.102675	0.290712	0.372115	0.000000	0.344208	0.740118	0.000000	0.123976	0.000000	1.248094	0.000000	0.000000	0.000000	0.000000	0.574599
XM_122960.1	0.000000	0.098621	0.000000	0.000000	1.730630	0.000000	0.000000	0.156581	0.589626	2.542374	0.000000	0.731124	1.564991	0.000000	0.533417	1.375183	0.133300	0.000000	0.480129	0.324195	0.000000	0.205751	0.000000	0.000000	0.636802	0.000000	0.381396	0.183566	0.879813	0.000000	0.327541	1.587295	0.000000	0.000000	0.372549	0.000000	0.817664	0.955341	0.000000	0.000000	0.000000	0.000000	0.000000	0.000000	0.000000	1.785146	0.749035	0.000000	0.000000
XM_122961.1	0.552980	0.252391	0.595595	0.703417	0.000000	0.000000	0.313163	0.000000	0.000000	0.000000	0.360469	0.109488	0.000000	0.000000	0.000000	0.116010	0.276984	0.060633	0.000000	0.728434	0.183412	0.000000	0.152045	0.789936	0.327209	0.000000	0.000000	0.000000	0.339191	0.000000	0.000000	0.000000	0.000000	0.000000	0.802245	0.671624	0.287557	0.000000	0.173559	0.019274	0.000000	0.237625	0.000000	0.308569	0.000000	0.000000	0.387415	0.040150	0.000000
XM_122964.1	0.000000	0.697019	0.000000	0.000000	0.398050	0.225633	0.000000	0.451052	1.066955	0.545802	0.000000	0.624483	0.820483	0.000000	0.376487	0.000000	0.044015	0.000000	0.000000	0.822302	1.086886	0.000000	1.075688	0.564678	1.008175	0.000000	0.000000	0.000000	0.000000	0.000000	0.124105	0.000000	0.000000	0.000000	0.000000	0.276933	0.000000	1.054234	0.701271	0.304444	1.022432	0.019641	0.000000	0.000000	0.593770	0.000000	0.000000	0.000000	0.066905
XM_122965.1	0.000000	0.000000	0.775893	0.984275	1.046076	0.192478	0.000000	0.784483	0.640421	0.496593	0.000000	0.066284	1.910682	0.000000	0.082265	0.748892	0.000000	0.000000	2.800504	1.442086	0.000000	1.309032	0.150753	0.265863	0.000000	0.000000	1.719397	0.010372	0.000000	0.000000	0.820247	0.207757	0.000000	0.000000	0.000000	0.148162	0.000000	0.347731	0.127492	0.000000	0.000000	0.000000	0.155974	0.000000	5.283734	0.407484	0.000000	0.665150	0.000000
XM_122966.1	0.407040	1.523733	0.000000	0.034352	0.851295	0.117964	0.198830	0.000000	0.528015	0.000000	0.000000	0.000000	0.705250	0.000000	0.000000	0.233382	0.000000	0.000000	0.564463	1.382241	0.000000	0.000000	0.125955	1.209416	0.000000	0.000000	1.537569	0.000000	0.000000	0.612177	0.000000	0.000000	0.000000	0.275792	0.000000	1.899675	0.000000	0.000000	0.000000	0.000000	0.000000	0.222859	0.546217	0.136514	0.398484	0.000000	0.234017	0.505034	0.000000
XM_122967.1	0.511123	0.065780	0.000000	0.000000	0.000000	0.000000	0.000000	0.000000	0.000000	0.504229	0.244440	0.197476	0.000000	0.000000	0.000000	0.000000	0.410095	0.158351	1.321403	0.001344	0.366087	1.399820	0.000000	0.000000	0.091669	0.390017	2.463820	0.000000	0.000000	0.000000	0.892559	0.000000	0.000000	0.036746	0.476434	0.000000	1.385697	0.000000	0.000000	0.133356	0.000000	0.086148	0.000000	0.000000	0.247358	1.143250	0.613049	0.000000	0.000000
XM_122969.1	0.000000	2.448370	1.309902	1.128398	1.287610	0.000000	0.000000	0.000000	0.090073	0.456163	5.418935	0.089362	0.060278	0.000000	0.000000	0.000000	0.000000	0.000000	0.206204	0.456328	0.000000	0.000000	0.999957	0.820313	0.000000	0.473960	0.280010	0.139739	0.000000	0.000000	0.000000	1.383726	0.000000	0.403446	0.000000	0.000000	0.000000	0.324670	0.000000	0.207158	0.000000	1.074371	1.301468	1.027117	0.000000	0.000000	0.000000	0.438024	0.000000
XM_122971.1	0.000000	0.000000	0.000000	0.000000	0.143651	1.005181	0.000000	0.000000	0.330386	0.000000	0.000000	0.319250	1.172703	6.737768	3.620290	1.308937	0.663510	0.000000	0.365061	0.000000	0.000000	0.000000	0.000000	0.000000	0.172291	0.000000	0.000000	0.483377	0.000000	0.000000	1.207414	1.134146	1.207783	0.000000	0.730997	1.345859	0.150202	0.000000	0.000000	0.146369	1.566774	0.653773	0.000000	0.247933	1.266613	0.000000	0.000000	1.537744	0.000000
XM_122972.1	0.196553	0.389124	0.310863	0.000000	0.000000	0.000000	0.000000	0.024827	0.000000	0.000000	0.000000	0.148798	0.345533	0.000000	0.000000	0.134199	0.000000	0.176558	0.490980	0.000000	0.582887	0.068274	0.000000	0.296600	0.104807	0.225421	0.460861	0.380894	0.072561	0.000000	0.000000	0.000000	0.000000	0.000000	0.227473	0.000000	0.118960	0.000000	0.632754	0.000000	0.000000	0.000000	0.000000	0.000000	0.000000	0.079588	0.358240	0.000000	0.000000
XM_122974.1	0.000000	0.000000	0.000000	0.000000	0.000000	0.000000	0.000000	0.000000	1.239760	0.000000	0.025564	0.691648	0.473064	0.000000	0.000000	0.561622	0.515909	0.093674	0.000000	0.000000	0.377317	0.232163	0.838907	0.000000	1.209866	1.010105	0.000000	0.158856	0.582221	0.000000	0.508147	0.000000	0.000000	0.000000	0.240301	0.235531	0.870300	0.000000	0.101982	0.000000	2.403100	0.000000	0.037055	0.439943	0.457003	0.000000	0.000000	0.000000	0.236554
XM_122976.1	0.000000	0.141388	0.101885	0.469064	0.000000	0.398181	0.000000	0.000000	0.306866	0.000000	0.377771	0.000000	0.000000	0.000000	0.000000	0.000000	0.000000	0.000000	0.000000	0.861115	0.629396	0.000000	0.000000	1.003970	0.000000	0.030984	0.877911	0.193480	0.140214	0.000000	0.000000	0.000000	0.000000	0.000000	0.000000	0.466990	0.000000	0.280089	1.430633	0.460798	0.647601	0.177861	0.000000	1.028782	0.000000	0.000000	0.076883	0.000000	0.064507
XM_122977.1	1.131426	0.000000	1.136759	0.244789	0.000000	0.000000	0.665167	0.000000	0.000000	0.034795	6.716252	0.179458	0.000000	0.297688	0.207633	0.284113	0.022723	0.044690	0.102449	0.000000	0.000000	0.000000	1.380073	0.000000	0.000000	0.243317	0.134470	0.000000	0.000000	0.070058	0.000000	0.305216	0.000000	0.000000	0.000000	0.000000	0.000000	0.049592	0.000000	0.842020	0.000000	6.344380	0.000000	0.000000	0.000000	0.000000	0.000000	0.000000	0.000000
XM_122978.1	0.461592	0.589398	0.000000	0.000000	0.000000	0.972743	0.000000	0.167347	0.000000	0.000000	0.000000	0.000000	0.080278	0.000000	0.000000	0.000000	0.000000	0.823164	1.100768	1.253223	0.423591	0.000000	0.000000	0.732453	0.000000	0.000000	0.197746	0.297030	0.000000	0.077483	0.003759	0.000000	0.516760	0.000000	0.869338	2.876891	0.061966	0.461484	0.350069	0.654117	0.000000	0.182524	0.000000	0.000000	0.000000	0.000000	0.076468	0.000000	0.000000
XM_122979.1	0.147744	0.668725	0.000000	0.282272	0.000000	0.000000	0.000000	0.000000	0.000000	0.000000	3.412572	0.000000	0.000000	0.008722	0.377242	0.000000	0.000000	0.079502	0.185984	0.000000	0.751138	0.000000	0.000000	0.303925	0.000000	0.646718	0.696061	0.129979	0.000000	0.000000	0.229805	0.000000	0.023139	0.000000	0.000000	0.000000	0.000000	2.109993	0.639733	1.451071	0.000000	2.275909	0.000000	0.000000	0.249147	0.000000	0.000000	1.304861	0.043654
XM_122980.1	0.957048	0.000000	0.000000	0.000000	2.295556	0.000000	0.126802	3.018131	0.000000	3.427610	0.000000	0.089184	0.443395	0.085791	0.541640	0.482057	0.083722	0.428112	2.395753	0.236622	0.000000	2.931320	0.000000	0.000000	0.044444	0.186155	0.050541	0.000000	0.000000	0.353443	2.646393	2.123258	0.000000	0.000000	0.000000	0.000000	0.125584	0.000000	0.000000	0.000000	0.000000	0.000000	1.532295	0.000000	0.000000	2.965984	0.000000	1.274483	0.000000
XM_122981.1	0.000000	0.000000	0.000000	0.018318	2.498868	0.000000	0.326503	2.633614	0.000000	2.986442	0.000000	0.707860	1.111976	0.555979	0.531288	0.815869	2.529797	0.099880	2.152121	0.224307	0.000000	2.923568	0.000000	0.000000	0.000000	0.000000	0.000000	0.000000	0.000000	0.084133	2.890486	1.736128	0.262790	0.000000	0.000000	0.000000	0.000000	0.000000	0.000000	0.243901	0.000000	0.000000	2.220466	0.681192	0.000000	2.557078	0.000000	1.390912	0.000000
XM_122982.1	0.456060	0.773133	0.712197	0.660665	0.000000	0.024010	0.256543	0.415145	0.000000	0.000000	0.000000	0.000000	0.176817	0.000000	0.000000	0.393765	0.009087	0.000000	0.000000	1.102734	0.121547	0.000000	0.000000	1.471881	0.000000	0.172201	0.631785	0.443380	0.417634	0.445804	0.000000	0.000000	0.457651	0.000000	0.542035	0.000000	0.000000	0.476380	0.014450	0.000000	0.000000	0.000000	0.000000	1.583965	0.000000	0.000000	0.000000	0.000000	0.587995
XM_122983.1	0.013055	0.134906	0.225488	0.513596	0.000000	0.004508	0.000000	0.000000	0.283312	0.000000	0.165240	1.373470	0.503045	1.586712	0.000000	0.588111	1.164620	0.199163	0.000000	0.589645	0.000000	0.000000	0.000000	0.777463	0.203862	0.000000	0.000000	0.000000	0.066162	0.000000	0.000000	0.000000	0.000000	0.000000	0.308678	0.572030	0.278744	0.046692	0.000000	0.014433	0.000000	0.000000	0.000000	0.000000	0.000000	0.000000	0.000000	0.000000	0.044311
XM_122985.1	0.288923	1.486135	0.894911	0.000000	0.000000	0.429425	0.000000	0.908431	0.719245	0.000000	0.009506	0.304197	1.125872	0.000000	0.000000	0.606732	0.726750	0.444100	0.712707	0.140392	0.000000	0.000000	0.337140	0.000000	0.000000	1.054990	1.273849	0.000000	0.000000	0.000000	0.000000	0.000000	0.388519	0.000000	0.457833	1.992705	0.000000	0.000000	0.000000	1.555396	0.000000	0.376665	0.000000	0.000000	0.211631	0.000000	0.240201	0.000000	0.000000
XM_122986.1	0.251214	0.000000	0.000000	0.000000	1.543154	0.000000	0.000000	1.621046	0.000000	2.544588	0.000000	1.493815	1.776425	0.000000	1.025608	1.331360	1.039728	0.274422	1.729932	0.000000	0.377767	1.977743	0.000000	0.000000	0.000000	0.000000	0.076596	0.000000	0.000000	0.000000	2.210806	0.676975	0.488872	0.000000	0.000000	0.000000	0.000000	0.000000	0.222713	0.000000	0.000000	0.000000	1.488282	0.000000	0.031023	1.327392	0.143007	0.000000	0.063347
XM_122987.1	0.434333	0.000000	0.000000	0.000000	0.625501	0.000000	0.000000	1.764824	0.000000	1.440817	1.660006	0.227030	0.186496	0.000000	0.000000	0.070479	0.090528	0.000000	0.328430	0.276527	0.000000	0.449335	0.000000	0.215286	0.000000	0.000000	0.798216	0.000000	0.000000	0.000000	0.933672	0.954281	0.000000	0.000000	0.000000	0.000000	0.000000	0.000000	0.639505	1.847357	0.000000	1.453633	0.000000	0.000000	0.334825	0.558355	0.004660	0.000000	0.000000
XM_122989.1	0.391357	0.582159	0.000000	0.000000	0.000000	0.733637	0.000000	0.464476	1.002123	0.503863	0.000000	0.255331	0.000000	0.000000	0.000000	0.000000	0.537987	0.602580	0.584746	0.000000	0.432521	0.111150	0.000000	0.217836	0.894963	0.000000	0.153118	0.000000	0.000000	0.000000	0.000000	0.000000	0.598485	0.000000	0.402085	0.000000	0.679925	0.000000	1.073022	0.639411	0.000000	0.034290	0.000000	0.000000	0.000000	0.000000	0.000000	0.000000	0.220161
XM_122990.1	0.000000	0.000000	0.059219	0.513018	0.000000	0.000000	0.000000	0.000000	0.404537	0.000000	0.487795	0.397979	0.170458	0.220652	0.454128	1.019107	0.677762	0.451703	0.000000	1.058338	0.000000	0.000000	0.441447	0.484167	0.747133	0.000000	0.000000	0.541034	0.469636	0.000000	0.000000	0.000000	0.000000	0.000000	0.626663	0.640850	0.377064	0.000000	0.000000	0.131271	0.506952	0.346667	0.000000	0.148931	0.000000	0.000000	0.000000	0.059369	0.331341
XM_122993.1	0.000000	0.000000	0.000000	0.324637	1.523952	0.000000	0.312598	1.955320	0.215237	2.753853	0.000000	0.330799	1.796727	0.408898	1.395237	0.674804	0.311871	0.000000	2.001140	0.000000	0.000000	2.499366	0.771502	0.000000	0.000000	0.000000	0.000000	0.000000	0.000000	0.000000	2.579545	1.533347	0.000000	0.259514	0.000000	0.135617	0.000000	0.000000	0.000000	0.000000	0.000000	0.000000	1.632133	0.001790	0.000000	2.972843	0.000000	0.023397	0.274963
XM_122994.1	0.000000	0.000000	2.718027	0.068735	0.000000	0.000000	0.000000	0.000000	3.744288	0.000000	0.000000	0.000000	0.000000	0.000000	0.000000	0.229696	0.895153	0.662391	0.425423	0.000000	0.941063	0.000000	2.648657	0.000000	3.635584	1.453920	1.643823	1.564901	2.881727	0.000000	0.000000	0.000000	0.823687	0.000000	3.053408	3.591136	2.981619	2.843823	0.887560	0.000000	3.145625	0.409529	0.000000	0.000000	3.478753	0.000000	0.000000	0.000000	0.000000
XM_122997.1	0.392583	0.000000	0.039013	0.100412	0.000000	0.000000	0.000000	0.000000	0.121767	0.000000	0.763052	1.445895	0.726189	1.116818	0.379363	1.408896	1.906989	0.000000	0.000000	0.253097	0.000000	0.000000	0.491197	0.180634	0.557855	0.000000	0.000000	0.110865	0.148281	0.000000	0.000000	0.000000	0.109631	0.000000	0.583152	1.216086	0.000000	0.000000	0.000000	0.280810	0.500706	0.378008	0.000000	0.355555	0.000000	0.000000	0.000000	0.000000	0.349444
XM_123000.1	0.370971	0.531053	0.104266	0.000000	0.000566	0.000000	0.000000	0.000000	0.184817	0.148243	0.374577	1.297547	1.186825	0.499258	0.200011	0.698894	1.311104	0.000000	0.000000	0.375151	0.229524	0.000000	0.240983	0.325198	0.109352	0.000000	0.000000	0.000000	0.000000	0.000000	0.000000	0.000000	0.000000	0.000000	0.185795	0.565432	0.000000	0.000000	0.436324	0.243859	0.000000	0.000000	0.000000	0.000000	0.130059	0.000000	0.000000	1.945481	0.000000
XM_123003.1	0.096916	0.000000	0.000000	0.000000	0.490311	1.328371	0.000000	0.505523	0.000000	1.090291	0.000000	1.060055	0.549457	0.000000	0.000000	0.758130	0.775224	0.429390	1.343123	0.165795	0.951070	0.639308	0.000000	0.000000	0.000000	0.000000	0.094869	0.000000	0.000000	0.000000	0.591303	0.026488	1.187934	0.000000	0.946465	0.000000	0.000000	0.000000	1.922920	0.000000	0.000000	0.000000	0.427113	0.000000	0.000000	0.607916	0.000000	0.000000	0.000000
XM_123009.1	0.066298	0.062184	0.000000	0.004026	0.000000	0.000000	0.000000	0.000000	0.871754	0.000000	0.707186	1.170875	1.013736	0.494935	0.413095	0.809354	1.134904	0.000000	0.000000	0.534649	0.000000	0.000000	0.439160	0.131555	0.982426	0.000000	0.000000	0.118765	0.316984	0.000000	0.000000	0.000000	0.000000	0.000000	0.286319	0.826086	0.300428	0.387822	0.000000	0.388222	0.156308	0.376951	0.000000	0.000000	0.247526	0.000000	0.000000	0.000000	0.000000
XM_123010.1	0.341026	0.000000	0.000000	0.000000	0.000000	0.000000	0.000000	0.000000	0.217943	0.218073	0.000000	0.735305	0.671561	0.000000	0.000000	0.692007	0.683996	0.679630	0.092069	0.000000	0.154681	0.272783	0.195480	0.098054	0.464790	0.255710	0.339356	0.000000	0.000000	0.000000	0.000000	0.000000	0.082976	0.000000	0.656194	0.092678	0.455598	0.000000	0.343427	0.000000	0.000000	0.000000	0.000000	0.000000	0.000000	0.032684	0.495542	1.464981	0.610981
XM_123019.1	0.331376	0.741351	1.897390	2.236357	0.000000	1.010676	1.631253	0.000000	0.000000	0.000000	0.000000	0.000000	0.000000	0.000000	0.000000	0.000000	0.000000	0.113843	0.410837	2.426307	0.000000	0.000000	0.000000	2.776821	0.284106	0.000000	1.510865	2.342555	1.359593	1.046872	0.000000	0.000000	0.099425	0.004700	1.345312	0.670568	0.023924	0.374472	0.000000	0.054965	0.057728	0.000000	0.000000	2.025685	0.000000	0.000000	0.004905	0.000000	2.353744
XM_123021.1	0.261979	0.401464	0.606903	0.351718	0.096342	0.631631	0.247952	0.365237	0.000000	0.349388	1.573177	0.000000	0.000000	0.000000	0.000000	0.000000	0.000000	0.519672	2.204732	0.000000	0.146431	0.000000	0.000000	0.000000	0.000000	0.254513	0.000000	0.000000	0.000000	0.000000	0.058896	1.695494	0.000000	0.000000	0.000000	0.000000	0.896163	0.000000	0.019167	1.148596	0.000000	1.847240	0.000000	0.000000	0.000000	0.000000	0.685703	0.000000	0.000000
XM_123023.1	0.000000	0.000000	0.263099	0.000000	0.000000	0.000000	0.000000	0.000000	1.602927	0.000000	1.874274	0.000000	0.000000	0.000000	0.000000	0.000000	0.000000	0.067985	0.841075	0.000000	0.000000	0.000000	0.000000	0.366757	1.622771	0.000000	1.221610	0.090332	1.630424	0.179855	0.000000	0.000000	0.000000	0.000000	0.042362	0.051485	0.534974	1.270843	0.000000	2.318649	1.519969	1.145981	0.000000	1.404389	2.092645	0.000000	1.214800	0.000000	0.225053
XM_123024.1	0.322570	0.000000	0.000000	0.000000	0.000000	0.000000	0.366095	0.000000	0.000000	0.000000	0.022851	0.487402	0.069072	0.004757	0.257138	0.389488	0.000000	0.051273	0.000000	0.000000	0.000000	0.000000	0.330256	0.000000	0.143183	0.409023	0.230534	0.000000	0.109620	0.480210	0.219889	0.000000	0.000000	0.380739	0.249154	0.000000	0.250089	0.000000	0.000000	0.139478	0.000000	0.101105	0.000000	0.000000	0.000000	0.000000	0.000000	0.328411	0.051027
XM_123025.1	0.000000	0.000000	0.000000	0.000000	0.000000	0.000000	0.000000	0.000000	1.098215	0.000000	0.423288	0.575281	0.313956	0.000000	0.000000	0.940342	0.257860	0.657927	0.000000	0.942627	0.000000	0.000000	0.000000	0.395484	1.305099	0.000000	0.495206	0.332583	1.538162	0.000000	0.000000	0.000000	0.000000	0.000000	0.796393	1.130408	0.056135	0.338264	0.000000	0.966413	1.095927	0.064036	0.000000	0.000000	1.363995	0.000000	0.092758	0.000000	0.040733
XM_123026.1	0.000000	0.000000	2.173760	2.340590	0.000000	0.000000	0.283086	0.000000	1.639691	0.000000	0.000000	1.226831	1.064830	0.000000	0.304126	1.190653	1.904454	1.650611	0.000000	1.279409	0.000000	0.000000	0.000000	1.738515	1.184351	0.000000	0.000000	0.565469	0.000000	0.102965	0.464920	0.000000	0.512776	0.000000	0.528094	0.676029	1.501908	1.126964	0.000000	0.446437	1.882586	0.000000	0.000000	2.563148	1.269514	0.000000	0.000000	0.000000	1.692229
XM_123027.1	0.000000	0.000000	0.000000	1.194700	0.265383	0.000000	0.000000	0.490481	0.535710	0.094325	0.127275	0.469030	0.051765	0.446642	0.000000	0.291553	0.662610	0.000000	0.299873	0.540002	0.000000	0.000000	0.000000	0.591076	0.262941	0.000000	0.000000	0.076184	0.000000	0.000000	0.000000	0.000000	0.000000	0.037848	0.333053	0.425267	0.000000	0.153126	0.050611	0.065347	0.546706	0.000000	0.000000	0.000000	0.034376	0.000000	0.000000	1.596823	0.142924
XM_123029.1	1.228145	2.605867	1.572932	0.000000	0.000000	1.495974	0.000000	0.000000	0.949523	0.000000	2.106257	0.000000	0.000000	0.000000	0.000000	0.000000	0.000000	1.447214	0.750239	1.112623	1.408620	0.000000	0.000000	0.000000	1.556267	0.000000	1.024096	0.303873	0.560148	0.000000	0.000000	0.000000	0.924543	0.826793	0.000000	0.000000	1.134754	0.041050	1.307224	2.821934	0.000000	2.305744	0.000000	0.000000	0.000000	0.000000	0.000000	0.000000	0.000000
XM_123031.1	0.000000	0.057694	0.000000	0.565332	0.000000	0.015789	0.000000	0.826931	0.075159	0.583770	0.762361	0.000000	0.106406	0.000000	0.000000	0.052489	0.000000	0.000000	0.029215	0.392874	0.274719	0.000000	0.000000	0.356317	0.000000	0.000000	0.220255	0.000000	0.228087	0.000000	0.000000	0.000000	0.000000	0.000000	0.800058	0.273177	0.000000	0.000000	0.628122	0.354479	0.000000	0.154508	0.000000	0.000000	0.333404	0.000000	0.000000	0.845946	0.205709
XM_123032.1	0.143757	0.098221	0.000000	0.000000	0.000000	0.202938	0.000000	0.016045	0.000000	0.393203	0.101352	0.972103	0.854744	0.000000	0.000000	0.845079	0.911902	0.000000	0.000000	0.426357	0.000000	0.000000	0.000000	0.188533	0.189138	0.000000	0.059211	0.000000	0.483867	0.000000	0.000000	0.000000	0.000000	0.000000	0.862265	1.056669	0.246163	0.414853	0.449152	0.000000	0.778564	0.000000	0.000000	0.000000	0.300011	0.000000	0.000000	0.831716	0.000000
XM_123050.1	0.155691	0.205328	0.000000	0.000000	0.000000	0.000000	0.000000	0.000000	0.104499	0.350501	0.000000	0.000000	0.070986	0.000000	0.000000	0.273710	0.256818	0.122321	0.100933	0.108802	0.956793	0.180171	0.000000	0.000000	0.428796	0.000000	0.056203	0.000000	0.236880	0.000000	0.863170	0.000000	0.000000	0.000000	0.633430	0.108717	0.181748	0.000000	1.347455	0.000000	0.527540	0.000000	0.110142	0.000000	0.000000	0.278870	0.000000	0.903398	0.000000
XM_123051.1	0.018336	0.000000	0.114683	0.000000	0.000254	0.000000	0.000000	0.000000	0.441508	0.000000	0.110291	0.966075	0.555839	0.000000	0.000000	0.756955	0.983910	0.000000	0.375504	0.276633	0.381139	0.392622	0.038462	0.152928	0.978539	0.241237	1.108560	0.000000	0.000000	0.000000	0.000000	0.000000	0.505941	0.000000	0.532532	0.016431	0.000000	0.000000	0.500211	0.000000	0.000000	0.161143	0.000000	0.000000	0.000000	0.177006	0.028760	0.000000	0.776167
XM_123053.1	0.000000	0.000000	1.105084	2.800097	0.000000	0.188995	0.997785	0.000000	0.000000	0.010061	1.091423	1.857066	1.051937	1.145120	0.468219	1.750737	2.187377	0.000000	0.000000	1.545250	0.000000	0.000000	0.000000	1.529699	0.292407	0.000000	0.000000	0.399930	0.000000	0.000000	0.000000	0.050961	0.202932	0.000000	1.058923	1.201811	0.237190	0.000000	0.000000	0.000000	0.717917	0.811447	0.028383	0.912195	0.000000	0.000000	0.000000	0.445954	1.506061
XM_123055.1	0.171562	0.345045	0.000000	0.000000	1.774083	0.023825	0.000000	1.285013	0.000000	1.358788	0.091128	0.251192	0.702524	0.000000	0.000000	0.279059	0.207610	0.000000	0.581817	0.000000	0.695694	1.725927	0.000000	0.000000	0.060046	0.000000	0.141402	0.088187	0.000000	0.000000	0.474375	1.342968	0.000000	0.000000	0.116613	0.000000	0.039200	0.000000	0.078301	0.236514	0.000000	0.000000	0.621253	0.000000	0.000000	1.466315	0.000000	0.000000	0.000000
XM_123059.1	0.274291	0.000000	1.434032	1.554382	0.000000	0.081541	0.388278	0.000000	0.547118	0.000000	0.434572	0.000000	0.000000	0.000000	0.045703	0.000000	0.000000	0.000000	0.437619	1.549484	0.000000	0.000000	0.000000	1.352388	0.000000	0.355989	1.323126	2.165243	1.450137	0.000000	0.000000	0.000000	0.000000	0.000000	0.941573	0.868932	0.141458	1.541894	0.000000	1.811910	1.278319	0.460091	0.000000	1.556386	0.243826	0.000000	0.000000	0.855209	1.945542
XM_123062.1	0.000000	0.000000	1.118800	0.907043	0.000000	0.000000	0.737169	0.797536	0.000000	0.701794	0.027974	0.767373	0.475208	1.169788	1.580621	0.000000	0.057850	0.000000	0.110091	0.845791	0.000000	0.000000	0.318818	0.959709	0.000000	0.000000	0.000000	0.127811	0.000000	0.181302	0.393964	0.000000	0.369377	0.000000	0.186943	0.000000	0.000000	0.655826	0.000000	0.209847	0.000000	0.110148	0.121489	0.214862	0.000000	0.000000	0.000000	1.722312	1.420392
XM_123063.1	0.000000	0.279236	0.000000	1.422573	0.175436	0.819297	0.000000	0.450929	0.243926	0.861903	0.000000	0.471673	0.103285	0.000000	0.000000	0.000000	1.171867	1.424491	1.365894	0.190566	0.973672	0.000000	0.000000	0.464129	0.000000	0.408969	1.236747	0.000000	0.000000	0.000000	0.188938	0.000000	0.000000	0.000000	0.000000	0.000000	0.000000	0.518942	0.866332	1.945545	0.000000	0.000000	0.133628	0.642523	0.000000	0.000000	0.000000	4.907045	0.000000
XM_123064.1	2.659425	1.438402	0.000000	0.000000	0.000000	1.082135	0.000000	0.000000	0.000000	0.000000	0.356073	0.000000	0.000000	0.000000	0.000000	0.000000	0.000000	1.917324	1.169005	1.747088	0.000000	0.000000	1.715924	0.000000	0.000000	2.687382	0.851869	1.297956	0.337411	0.000000	0.000000	0.000000	1.446567	0.335811	2.206622	2.153747	1.198816	0.508664	0.620920	1.556276	1.145601	0.329874	0.000000	1.610086	0.189522	0.000000	0.744624	0.920115	0.000000
XM_123065.1	0.988682	0.738096	0.000000	0.000000	0.254011	0.000000	0.000000	0.353625	0.000000	0.425606	0.656261	0.000000	0.000000	0.000000	0.000000	0.074506	0.000000	0.519928	0.000000	0.116629	0.000000	0.547804	0.000000	0.000000	0.558589	2.290661	0.950661	0.000000	0.864474	0.059702	0.901069	0.000000	0.000000	0.000000	1.340550	0.000000	1.731772	0.000000	0.000000	0.000000	1.037826	0.682338	0.078580	0.000000	0.000000	0.711571	0.655739	0.000000	0.000000
XM_123071.1	0.994404	0.827201	1.015506	0.514267	0.000000	0.683372	0.000000	0.000000	1.166417	0.000000	0.000000	0.000000	0.000000	0.000000	0.000000	0.000000	0.000000	0.000000	0.751046	1.168521	0.437796	0.000000	0.271675	1.166203	0.088167	0.846351	1.471247	1.705888	1.004944	0.000000	0.000000	0.000000	0.829100	0.305021	0.192437	0.000000	0.239791	0.776121	0.000000	1.336930	0.963965	0.000000	0.000000	0.480065	0.000000	0.000000	0.000000	0.000000	2.313172
XM_123073.1	0.000000	0.212642	0.000000	0.027894	0.267795	0.538544	0.040720	0.001426	0.000000	0.454977	0.170514	0.000000	0.000000	0.000000	0.000000	0.194237	0.445966	0.000000	0.000000	0.923169	0.000000	0.048633	0.000000	0.834695	0.278616	0.141816	0.000000	0.190624	0.000000	0.145183	0.000000	0.000000	0.000000	0.062321	0.096348	0.093269	0.000000	0.715596	0.000000	0.000000	0.000000	0.338235	0.000000	0.000000	0.000000	0.111496	0.000000	0.361507	0.000000
XM_123076.1	0.790472	1.104971	0.019235	0.000000	0.227815	0.336745	0.000000	0.000000	1.083742	0.000000	0.000000	0.473354	0.142075	0.000000	0.000000	0.110899	0.000000	0.000000	0.000000	0.144108	0.662978	0.000000	0.070932	0.145786	0.000000	0.000000	1.610141	0.000000	0.320529	0.000000	0.000000	0.049086	0.215356	0.472957	0.460687	0.000000	0.000000	0.076712	0.000000	0.098498	0.000000	0.000000	0.000000	0.696784	0.000000	0.000000	0.000000	0.505560	0.000000
XM_123077.1	0.679089	0.326351	0.172109	0.000000	0.000000	0.000000	0.051319	0.000000	0.000000	0.000000	1.491298	0.174357	0.000000	0.000000	0.000000	0.000000	0.000000	0.000000	0.919141	0.236201	0.799476	0.000000	1.006700	0.565395	0.000000	0.000000	1.209988	0.000000	0.999414	0.164673	0.046566	0.000000	0.217368	0.000000	0.466616	0.663940	0.000000	0.591558	0.000000	1.522650	0.000000	0.953828	0.000000	0.513908	0.000000	0.000000	0.000000	0.000000	0.000000
XM_123078.1	0.000000	0.000000	0.000000	0.000000	0.000000	0.000000	0.000000	0.087621	0.300965	0.116137	0.000000	0.947434	0.637220	0.001963	0.000000	0.800626	0.757615	0.161799	0.023505	0.399831	0.177220	0.000000	0.000000	0.038231	0.473893	0.004221	0.000000	0.000000	0.641741	0.000000	0.000000	0.000000	0.000000	0.000000	0.588548	0.577184	0.000000	0.228377	0.369858	0.000000	0.393000	0.000000	0.000000	0.000000	0.532644	0.000000	0.000000	0.402781	0.000000
XM_123079.1	0.984701	0.987213	4.045246	0.580913	0.000000	1.141844	0.000000	0.000000	1.967609	0.000000	0.309579	0.000000	0.000000	0.000000	0.000000	0.000000	0.000000	0.000000	0.000000	1.360231	0.000000	0.000000	0.431125	1.107313	1.546224	0.000000	3.152937	2.326478	1.484033	0.000000	0.000000	0.000000	0.675240	0.395275	0.000000	0.000000	0.179445	1.958496	0.000000	2.818127	2.087045	0.279998	0.000000	3.813115	1.012154	0.000000	0.000000	0.000000	2.195431
XM_123080.1	1.360102	0.943790	2.995479	1.015565	0.000000	1.511131	0.619526	0.000000	1.232051	0.000000	0.000000	0.000000	0.000000	0.000000	0.000000	0.000000	0.000000	0.000000	0.000000	1.784451	0.357312	0.000000	0.740733	1.369952	2.016663	0.000000	2.644383	2.531503	1.205555	0.064656	0.000000	0.000000	0.784813	0.383021	0.000000	0.000000	0.000000	1.582494	0.000000	2.024216	1.665132	0.531941	0.000000	2.086449	0.000000	0.000000	0.000000	0.000000	2.082288
XM_123081.1	1.354495	0.916016	2.845853	1.081255	0.000000	1.942032	0.229576	0.000000	1.269560	0.000000	0.237880	0.000000	0.000000	0.000000	0.000000	0.000000	0.000000	0.545693	0.000000	1.771536	0.332471	0.000000	0.303587	1.152209	1.074829	0.000000	2.498271	3.424082	0.940341	0.000000	0.000000	0.000000	0.182984	0.000000	0.000000	0.000000	0.097643	1.564474	0.693335	2.387900	1.491985	1.113576	0.000000	1.329119	0.000000	0.000000	0.000000	0.000000	1.903853
XM_123082.1	0.000000	0.115115	0.000000	0.022536	0.000000	0.000000	0.000000	0.404861	0.000000	0.000000	0.296332	0.429395	0.000000	0.000000	0.000000	0.223730	0.030581	0.251094	0.000000	0.724129	0.000000	0.000000	0.000000	0.000000	0.000000	0.065449	0.971511	0.071702	0.862190	0.000000	0.000000	0.000000	0.040137	0.000000	0.698341	0.097492	0.484132	0.270355	0.309465	0.000000	0.876008	0.000000	0.000000	0.018395	0.000000	0.000000	0.378502	0.022293	0.339331
XM_123084.1	5.848600	0.000000	0.000000	0.000000	0.464582	0.222351	0.242756	0.115193	0.099683	0.000000	1.813824	0.000000	0.000000	0.219162	0.404791	0.037262	0.000000	0.000000	0.000000	0.964904	0.739684	0.000000	2.094788	0.490462	0.000000	0.716490	0.475421	0.049830	0.000000	0.131331	0.000000	0.000000	0.159557	3.253071	1.449870	0.000000	0.672155	0.816971	0.667484	0.000000	0.000000	0.000000	0.055376	0.000000	0.000000	0.000000	0.000000	1.031996	0.000000
XM_123085.1	0.000000	0.185448	0.000000	0.000000	0.000000	0.000000	0.000000	0.000000	0.173073	0.000000	0.706931	0.409345	0.371068	0.000000	0.000000	0.406095	0.335511	0.150710	0.000000	0.384596	0.090072	0.000000	0.000000	0.000000	0.316997	0.580684	0.319358	0.000000	0.422130	0.000000	0.000000	0.000000	0.000000	0.000000	0.415650	0.030131	0.000000	0.000000	0.487419	0.108445	0.647360	0.717802	0.000000	0.186791	0.488831	0.000000	0.000000	2.499862	0.000000
XM_123086.1	0.000000	0.000000	0.000000	0.000000	0.000000	0.000000	1.998750	0.266330	0.000000	0.047331	1.033930	0.000000	1.687333	0.000000	1.133415	0.580551	0.000000	0.000000	0.299686	4.406803	0.022574	0.239503	0.000000	4.063707	0.000000	0.365460	0.275426	0.000000	0.000000	2.246344	0.247162	0.000000	0.000000	0.798756	0.000000	0.000000	0.000000	0.487607	0.536830	0.000000	0.000000	0.938559	0.522815	0.000000	0.000000	0.105524	3.916655	0.000000	0.550984
XM_123087.1	2.171752	2.632670	0.000000	0.000000	0.267361	2.005355	0.000000	0.000000	0.000000	0.000000	1.262217	0.000000	0.000000	0.000000	0.000000	0.000000	0.000000	1.147098	0.000000	1.572019	0.340725	0.085838	0.311045	1.214016	0.977022	3.460953	1.590611	1.449003	1.291265	0.000000	0.000000	0.000000	0.000000	0.000000	0.631358	0.000000	0.939245	0.000000	0.460481	1.646918	0.000000	1.549994	0.043212	0.136731	0.000000	0.000000	0.000000	0.000000	0.000000
XM_123092.1	0.000000	0.000000	0.167541	0.622740	0.691340	0.000000	0.000000	0.111946	0.000000	0.576711	0.252795	1.015295	0.793829	0.543961	0.188768	1.437289	1.336109	0.000000	0.000000	0.882139	0.166456	0.000000	0.000000	0.227066	0.383696	0.000000	0.000000	0.000000	0.219869	0.000000	0.000000	0.000000	0.000000	0.000000	0.854908	0.882641	0.108680	0.000000	0.201394	0.000000	0.000000	0.256540	0.000000	0.097457	0.000000	0.159642	0.000000	0.000000	0.597372
XM_123093.1	0.000000	0.301087	0.000000	0.000000	0.000000	0.000000	0.000000	0.000000	0.462575	0.000000	0.785064	0.362225	0.513798	0.000000	0.000000	0.000000	0.012797	0.000000	0.216081	0.044102	0.219194	0.000000	0.000000	0.702821	0.231878	0.000000	0.662637	0.157876	0.753642	0.000000	0.000000	0.000000	0.000000	0.000000	0.497416	0.418449	0.020277	0.237620	0.365620	1.114709	0.000000	0.231551	0.000000	0.249781	0.327561	0.000000	0.000000	0.000000	0.408803
XM_123098.1	0.447377	0.000000	2.531568	1.558333	0.133370	1.408632	1.848113	0.000000	0.489110	0.000000	0.000000	0.000000	0.383362	0.801335	1.129591	0.000000	0.000000	0.000000	0.022167	1.217901	0.000000	0.000000	0.490736	0.912564	0.222952	0.000000	0.836962	3.358118	0.000000	1.690685	0.076767	0.000000	0.000000	0.000000	0.000000	0.796147	0.000000	1.877998	0.000000	0.388680	1.356110	0.000000	0.000000	2.817685	0.299156	0.000000	0.000000	0.000000	3.048861
XM_123099.1	0.209504	0.271907	0.000000	0.000000	0.000000	0.000000	0.000000	0.000000	0.172827	0.000000	0.050875	0.000000	0.182285	0.000000	0.000000	0.849313	0.301695	0.728838	0.000000	0.650540	0.238023	0.000000	0.000000	0.060065	0.240569	0.093030	0.449875	0.038783	1.029928	0.000000	0.000000	0.000000	0.000000	0.000000	0.728649	0.858860	0.744694	0.735687	0.195814	0.000000	0.249764	0.071491	0.000000	0.000000	0.000000	0.000000	0.157357	0.000000	0.000000
XM_123101.1	0.015122	0.124115	0.261605	0.000000	0.000000	0.000000	0.985258	0.000000	0.000000	0.000000	0.412495	0.112549	0.082771	0.000000	0.000000	0.000000	0.000000	0.158449	0.000000	0.000000	0.000000	0.244392	0.000000	0.000000	0.151834	0.129616	0.563223	0.000000	0.191509	0.742933	0.000000	0.000000	0.000000	0.410931	0.563020	0.000000	0.877179	0.000000	0.000000	0.000000	0.000000	0.217697	0.000000	0.000000	0.000000	0.530116	0.600051	0.000000	0.253973
XM_123102.1	0.000000	0.191206	0.000000	0.000000	0.000000	0.000000	0.000000	0.000000	0.220474	0.000000	0.218515	0.730280	0.460243	0.315524	0.000000	0.573059	0.794966	0.014197	0.052157	0.000000	0.000000	0.000000	0.000000	0.169973	0.167981	0.000000	0.000000	0.178162	0.465319	0.000000	0.000000	0.000000	0.000000	0.000000	1.371980	0.772117	0.006225	0.098296	0.033290	0.084493	0.481503	0.000000	0.000000	0.445924	0.000000	0.000000	0.000000	0.934144	0.088231
XM_123106.1	0.968731	1.263422	0.000000	0.279254	0.000000	0.000000	1.195542	0.000000	0.000000	0.000000	2.066641	0.000000	0.000000	0.000000	0.000000	0.185351	0.619423	0.723745	0.323473	0.000000	0.000000	0.391154	0.000000	0.000000	0.364995	0.103792	4.043539	0.000000	0.000000	1.663898	0.000000	0.000000	0.000000	1.129335	1.087826	0.000000	0.942491	0.000000	0.000000	0.000000	0.000000	1.233883	0.000000	0.000000	0.083320	0.810598	1.045239	0.000000	0.062889
XM_123107.1	0.000000	0.000000	0.000000	1.620066	0.000000	0.000000	0.107085	0.000000	0.000000	0.000000	1.091878	1.310304	0.949868	0.244701	0.186374	0.987230	1.222632	0.000000	0.124281	2.094093	0.000000	0.000000	0.000000	1.575460	0.675240	0.000000	0.777548	0.459515	0.000000	0.057314	0.000000	0.000000	0.000000	0.000000	1.131749	0.959255	0.073106	0.000000	0.000000	0.209941	0.397025	0.333754	0.000000	1.413861	0.000000	0.000000	0.000000	1.634729	0.835304
XM_123109.1	0.742448	0.246213	0.000000	0.000000	0.000000	0.141702	0.000000	0.000000	0.733550	0.000000	0.234230	0.000000	0.000000	0.000000	0.000000	0.425608	0.000000	0.911325	0.061956	0.308399	0.000000	0.000000	0.000000	0.000000	0.732511	1.062465	0.579413	0.000000	0.751736	0.000000	0.000000	0.000000	0.531088	0.000000	1.359666	0.818087	0.877860	0.035068	0.000000	0.247098	0.742910	0.099828	0.000000	0.728983	0.000000	0.000000	0.196385	0.000000	0.000000
XM_123110.1	0.142711	0.000000	0.000000	0.000000	0.000000	0.000000	0.000000	0.347401	0.274328	0.692676	0.207552	0.332546	0.409158	0.000000	0.000000	0.345694	0.000000	0.582373	0.045615	0.120252	0.000000	0.070974	0.000000	0.000000	0.094723	0.008649	0.653777	0.000000	0.364399	0.000000	0.000000	0.000000	0.220924	0.000000	0.067587	0.000000	0.460550	0.000000	0.223733	0.037871	0.000000	0.000000	0.000000	0.427664	0.000000	0.000000	0.000000	0.581675	0.376185
XM_123111.1	0.117286	0.000000	0.000000	0.307122	0.000000	0.000000	0.000000	0.000000	0.395841	0.000000	0.150647	1.036925	0.564345	0.600415	0.047380	1.051555	0.713148	0.000000	0.000000	0.569762	0.000000	0.000000	0.674984	0.474872	0.686698	0.000000	0.000000	0.000000	0.695202	0.000000	0.000000	0.000000	0.045427	0.000000	0.497834	0.548512	0.000000	0.469842	0.000000	0.215542	0.261575	0.000000	0.000000	0.065697	0.166251	0.000000	0.000000	1.036816	1.001687
XM_123112.1	0.000000	0.153790	0.000000	0.064745	0.000000	0.091265	0.000000	0.000000	0.000000	0.000000	0.344595	0.726979	0.701004	0.000000	0.000000	0.843775	0.661755	0.000000	0.000000	0.807607	0.000000	0.000000	0.061220	0.017840	0.399976	0.000000	0.334679	0.000000	1.101567	0.000000	0.000000	0.000000	0.000000	0.000000	1.015073	0.907557	0.242046	0.402766	0.279471	0.000000	0.619771	0.000000	0.000000	0.000000	0.173233	0.000000	0.157421	0.000000	0.000000
XM_123113.1	0.323765	0.032266	0.285643	0.000000	0.000000	0.787821	0.580619	0.000000	0.000000	0.000000	0.000000	0.000000	0.000000	0.000000	0.000000	0.000000	0.000000	0.000000	0.000000	0.828254	0.014544	0.156566	0.305252	0.078841	0.496262	0.000000	0.343361	0.891225	0.310787	0.341177	0.000000	0.000000	0.221769	0.000000	0.297319	0.000000	0.276574	0.074675	0.000000	0.000000	0.000000	0.000000	0.000000	1.216252	0.000000	0.051867	0.000000	0.000000	0.241774
XM_123114.1	0.000000	0.000000	0.145345	0.602442	0.777371	0.781992	0.685276	0.000000	0.067586	0.619035	0.000000	0.000000	0.000000	4.791020	1.717812	0.000000	0.651536	0.000000	0.000000	0.000000	0.000000	0.000000	0.000000	0.295973	0.044697	0.000000	0.000000	0.000000	0.000000	0.731371	0.000000	0.471301	0.228425	0.000000	0.000000	0.000000	0.053537	0.000000	0.000000	0.063598	0.019920	0.266518	0.560349	1.657039	1.069113	0.118835	0.000000	0.809769	0.091678
XM_123116.1	0.000000	0.000000	4.239833	5.596859	0.000000	0.562643	3.613721	0.000000	0.767330	0.099952	0.000000	2.078448	1.246890	0.000000	3.160264	3.862882	2.349988	0.706058	1.269160	4.415451	0.000000	0.000000	0.000000	4.681071	0.000000	0.000000	0.000000	0.000000	0.546627	2.847215	0.000000	0.000000	0.384251	0.000000	1.298762	2.008106	0.000000	0.633947	0.000000	1.307804	0.000000	0.000000	0.000000	4.566376	0.000000	0.000000	0.042456	0.051058	0.609818
XM_123118.1	0.000000	0.018882	0.290873	0.164586	0.398131	0.000000	1.827666	0.000000	4.225117	0.000000	0.019434	0.000000	1.569001	1.374652	1.485514	0.000000	0.000000	0.271517	0.000000	0.000000	0.000000	1.184954	0.000000	0.000000	3.842626	0.000000	0.000000	0.583931	0.102821	1.349672	2.565860	0.000000	0.089797	0.539771	0.000000	0.400377	0.473233	0.000000	0.000000	0.000000	5.091248	0.000000	0.000000	0.000000	0.000000	0.000000	0.000000	0.000000	0.840364
XM_123125.1	0.943594	0.269710	0.095665	0.060418	0.000000	0.000000	0.403017	0.000000	0.000000	0.000000	0.703594	0.000000	0.066395	0.000000	0.000000	1.108852	0.514225	0.423615	0.000000	0.606932	0.000000	0.000000	0.000000	0.534102	0.000000	0.000000	0.000000	0.264887	0.816095	0.579841	0.000000	0.000000	0.000000	0.290957	0.286514	0.000000	0.087470	0.000000	0.000000	0.646154	0.000000	0.253885	0.000000	0.000000	0.000000	0.000000	0.000000	0.104853	0.755839
XM_123126.1	0.000000	0.000000	2.191475	2.478599	0.000000	0.000000	1.367455	0.000000	0.603827	0.000000	1.393536	3.151985	2.628318	1.956316	1.979753	2.861348	3.138405	0.000000	0.000000	2.543757	0.000000	0.000000	0.000000	2.810024	0.856179	0.000000	0.000000	0.416917	0.000000	0.953636	0.000000	0.000000	0.576014	0.000000	2.162134	2.410911	0.911419	0.000000	0.000000	0.000000	1.530039	0.629851	0.000000	2.571593	0.541087	0.000000	0.000000	0.000000	2.669252
XM_123128.1	0.000000	0.000000	0.000000	0.000000	0.000000	0.000000	0.000000	0.230909	0.708747	0.306989	0.722555	0.153418	0.329465	0.000000	0.000000	0.000000	0.000000	0.118003	0.022083	0.140398	0.000000	0.000000	0.022957	0.000000	0.231134	0.385413	0.680969	0.000000	0.088789	0.000000	0.000000	0.000000	0.000000	0.000000	0.044167	0.378069	0.000000	0.686542	0.092806	0.565811	0.860558	0.000000	0.000000	0.000000	0.757478	0.000000	0.328855	0.000000	0.000000
XM_123130.1	0.019770	0.000000	0.380750	1.136633	0.000000	0.000000	0.000000	0.000000	1.107543	0.000000	0.211238	0.675780	0.780067	0.000000	0.000000	0.986575	0.775590	0.000000	0.000000	0.164520	0.067376	0.000000	0.673442	0.759839	1.190343	0.000000	0.000000	0.000000	0.589767	0.000000	0.000000	0.000000	0.000000	0.000000	0.624542	0.696355	0.000000	0.420258	0.538845	0.000000	0.810887	0.000000	0.000000	0.700942	0.377702	0.000000	0.000000	0.170282	0.253058
XM_123136.1	0.655858	0.471170	0.044828	0.000000	0.000000	0.263104	0.000000	1.072857	0.288846	0.000000	0.000000	0.000000	0.000000	0.000000	0.000000	0.000000	0.000000	0.125560	0.590144	0.519414	0.331981	0.353042	0.686544	0.124275	0.410528	0.729455	0.000000	0.180715	0.204577	0.000000	0.000000	0.000000	0.000000	0.000000	0.000000	0.427647	0.342892	0.957375	0.412073	0.000000	0.000000	0.000000	0.000000	0.000000	0.000000	0.000000	0.661218	0.168420	0.000000
XM_123138.1	0.000000	0.256511	0.000000	0.722197	0.000000	0.000000	0.000000	0.000000	1.320438	0.000000	0.853187	0.061619	0.132137	0.000000	0.000000	0.044120	0.000000	0.000000	0.057959	0.000000	0.609237	0.000000	0.000000	0.133000	1.596365	0.389212	1.103726	0.079026	0.639482	0.000000	0.000000	0.000000	0.000000	0.000000	0.030871	0.000000	0.000000	0.000000	0.910577	0.106636	1.285712	0.212181	0.000000	1.024010	0.363299	0.000000	0.000000	0.128536	0.000000
XM_123142.1	0.292561	0.000000	0.000000	0.000000	0.000000	0.000000	0.000000	0.130668	1.722133	0.000000	0.000000	0.005853	0.000000	0.000000	0.000000	0.000000	0.000000	1.374701	0.549311	1.078031	0.223220	0.015999	0.000000	0.661574	1.511885	0.224577	0.624390	0.000000	0.698764	0.117074	0.000000	0.000000	0.747478	0.000000	0.886006	1.625910	0.000000	1.010232	0.000000	0.717331	0.652185	1.060511	0.000000	0.000000	1.497212	0.000000	1.094578	0.000000	0.000000
XM_123146.1	0.345571	0.000000	0.726175	0.000000	0.000000	0.000000	0.000000	0.467706	0.138120	0.508904	0.000000	1.181978	0.588212	0.351485	0.000000	0.658606	0.869904	0.000000	0.000000	0.419976	0.191112	0.047654	0.089034	0.000000	0.000000	0.144455	0.000000	0.000000	0.663257	0.000000	0.214350	0.000000	0.288478	0.000000	0.357935	0.562300	0.000000	0.000000	0.000000	0.000000	0.549977	0.000000	0.000000	0.000000	0.329407	0.000000	0.000000	0.000000	0.000000
XM_123147.1	0.965571	0.313878	1.282565	2.295257	0.000000	0.000000	0.837288	0.000000	0.095620	0.000000	0.000000	1.021892	0.832375	0.548389	0.227163	1.239479	1.007082	0.000000	0.000000	1.456138	0.000000	0.000000	0.259201	1.801415	0.119114	0.000000	0.673149	0.080550	0.000000	0.124098	0.000000	0.000000	0.000000	0.000000	0.692537	0.989308	0.375857	0.592360	0.000000	0.000000	0.000000	0.000000	0.000000	0.364872	0.000000	0.000000	0.000000	0.195829	1.876400
XM_123154.1	0.000000	0.000000	0.585966	0.871624	0.000000	0.903375	0.165285	0.000000	0.421155	0.762146	0.000000	0.571443	1.010720	0.000000	0.246522	0.000000	0.471462	0.000000	2.767097	0.000000	0.194114	0.000000	0.000000	0.000000	0.000000	0.464118	0.383965	0.000000	0.000000	0.000000	0.000000	2.445181	0.000000	0.000000	0.000000	1.590770	0.000000	4.645535	0.000000	0.378901	0.168727	3.628174	0.525476	0.000000	0.572880	0.000000	1.261093	0.517707	0.000000
XM_123159.1	0.000000	0.000000	0.195739	0.003429	0.000000	0.000000	0.000000	0.000000	0.316833	0.000000	0.456789	0.854652	0.861315	0.321483	0.380853	0.768086	0.921206	0.000000	0.000000	1.133226	0.000000	0.000000	0.365396	0.580885	0.534417	0.000000	0.000000	0.176905	0.274987	0.000000	0.000000	0.000000	0.000000	0.000000	0.226014	0.816283	0.152076	0.493418	0.041970	0.342385	0.224955	0.406437	0.000000	0.000000	0.000000	0.000000	0.000000	0.183155	0.000000
XM_123163.1	1.506907	0.469884	0.000000	0.000000	0.000000	0.000000	0.000000	0.000000	0.574283	0.000000	0.608870	0.000000	0.000000	0.000000	0.000000	0.000000	0.000000	0.885683	0.000000	0.938937	0.000000	0.000000	0.000000	0.221865	0.666272	1.493401	1.039922	0.462157	0.978959	0.000000	0.000000	0.000000	0.548841	1.042371	1.623574	0.648208	1.682889	0.306937	0.000000	0.000000	1.351970	0.488445	0.000000	0.559877	0.233809	0.000000	0.362540	0.000000	0.088339
XM_123167.1	0.001788	0.220334	0.000000	0.435122	0.115710	0.000000	0.000000	0.000000	0.000000	0.000000	0.283240	1.515506	0.917372	0.937025	0.383831	1.593034	1.921247	0.000000	0.000000	0.649357	0.183560	0.000000	0.315868	0.117849	0.218189	0.000000	0.000000	0.000000	0.646854	0.000000	0.000000	0.000000	0.000000	0.000000	1.030716	1.389376	0.209988	0.000000	0.474327	0.000000	0.000000	0.083585	0.000000	0.000000	0.000000	0.000000	0.000000	0.000000	0.332639
XM_123168.1	0.037470	0.000000	0.271303	0.527320	0.000000	0.000000	0.000000	0.000000	1.031893	0.045165	0.063476	0.800847	1.007098	0.000000	0.319717	0.704303	0.582033	0.000000	0.277902	0.504286	0.000000	0.000000	0.226762	0.714805	1.232857	0.710364	0.071163	0.239245	0.280117	0.000000	0.000000	0.000000	0.000000	0.000000	0.000000	0.244143	0.000000	0.667697	0.000000	0.000000	1.069457	0.000000	0.000000	1.159114	0.481170	0.000000	0.187492	0.000000	0.039952
XM_123171.1	0.000000	0.000000	0.829395	1.933886	0.000000	0.000000	0.385355	0.341409	0.000000	0.000000	1.127088	2.619669	1.979808	1.860992	1.434781	1.660841	2.300652	0.000000	0.000000	2.130548	0.000000	0.000000	0.000000	1.907855	0.554442	0.000000	0.000000	0.007147	0.000000	0.000000	0.000000	0.000000	0.335263	0.000000	1.170542	1.470005	0.000000	0.000000	0.000000	0.145544	0.000000	0.807259	0.000000	1.094691	0.335754	0.000000	0.000000	1.623113	2.100177
XM_123182.1	0.000000	2.717257	0.000000	0.000000	0.000000	1.529790	1.250992	0.000000	0.838929	0.000000	0.462471	0.000000	0.000000	0.000000	0.258068	0.000000	0.000000	1.241406	0.483222	0.973872	4.154344	0.000000	0.000000	0.293516	0.590677	0.000000	0.237039	0.056116	0.000000	1.556925	0.000000	0.000000	0.143383	0.000000	0.000000	0.000000	0.410322	0.000000	4.051667	1.425271	0.000000	1.985569	0.000000	0.000000	0.407290	0.000000	0.000000	0.000000	0.000000
XM_123184.1	0.365675	0.220162	0.338337	0.492295	0.000000	0.000000	0.000000	0.000000	0.000000	0.270348	0.000000	0.465548	0.209251	0.165764	0.544880	0.882378	0.630212	0.819155	0.388839	0.053650	0.413108	0.000000	0.000000	0.000000	0.104977	0.037242	0.181222	0.000000	0.000000	0.000000	0.000000	0.000000	0.000000	0.000000	0.558535	0.000000	0.000000	0.000000	0.355564	0.000000	0.000000	0.082353	0.000000	0.000000	0.000000	0.105209	0.261077	0.000000	0.000000
XM_123188.1	0.000000	0.032776	0.000000	0.000000	0.012468	0.175268	0.000000	0.000000	0.703627	0.120539	0.255863	0.047025	0.646349	0.000000	0.000000	0.640075	0.233303	0.401762	0.000000	0.230124	0.594343	0.000000	0.695140	0.000000	0.474053	0.000000	0.000000	0.000000	0.327787	0.000000	0.000000	0.000000	0.000000	0.000000	0.520153	1.194399	0.100218	0.445715	0.462989	0.227830	0.378299	0.000000	0.000000	0.000000	0.000000	0.000000	0.000000	0.000000	0.272302
XM_123196.1	0.696794	1.805466	0.000000	0.000000	0.000000	1.552911	0.944157	0.000000	0.000000	0.000000	0.000000	0.680015	1.540750	0.000000	0.332710	0.612265	0.666787	0.216906	0.000000	2.638249	0.000000	0.000000	0.000000	2.134022	0.000000	0.000000	0.229607	0.490171	0.262282	0.866141	0.000000	0.000000	1.141601	0.000000	1.340871	2.742263	0.000000	0.000000	0.283203	0.065186	0.000000	0.081940	0.000000	0.476828	0.000000	0.000000	0.675060	0.000000	0.695224
XM_123211.1	0.000000	1.026726	1.083224	0.000000	0.000000	0.000000	0.000000	0.000000	0.235659	0.000000	0.241833	1.222270	1.443208	0.000000	0.337557	0.776708	0.200312	0.622651	0.648370	1.615402	0.191363	0.000000	0.000000	1.094921	0.000000	0.531071	1.811568	0.000000	0.000000	0.345958	0.000000	0.000000	0.583878	0.350665	1.065395	1.028989	0.000000	0.260356	0.000000	0.655694	0.000000	0.000000	0.000000	0.690401	0.500329	0.000000	1.781904	0.000000	0.000000
XM_123220.1	0.023769	0.363246	0.989961	0.000000	0.000000	3.423136	0.000000	0.426368	0.000000	0.000000	0.000000	0.000000	0.000000	0.318977	0.260036	0.012961	0.000000	0.000000	0.000000	0.169327	0.000000	0.056975	0.000000	0.000000	0.267938	0.000000	0.000000	0.000000	0.332195	0.000000	0.082958	1.309699	0.441499	0.069506	0.000000	0.000000	0.000000	0.000000	0.000000	0.000000	0.038371	0.278866	1.501486	0.083363	0.000000	0.430382	0.239203	0.000000	0.000000
XM_123222.1	0.349278	0.443708	0.468256	0.000000	0.000000	0.374314	0.000000	0.000000	0.000000	0.000000	0.022566	0.802376	0.832405	0.809586	0.485142	0.893530	0.760705	0.034990	0.629798	0.560720	0.000000	0.000000	0.000000	0.349976	0.000000	0.000000	0.000000	0.000000	0.579062	0.000000	0.000000	0.000000	0.604968	0.000000	0.999516	1.852418	0.015799	0.000000	0.000000	0.896843	0.000000	0.000000	0.000000	0.000000	0.321119	0.000000	0.411807	0.000000	0.000000
XM_123231.1	0.273756	0.378614	0.036145	0.000000	0.000000	0.000000	0.000000	0.000000	0.561106	0.000000	1.084822	0.900711	1.190011	0.135174	0.669511	1.067548	1.031318	0.000000	0.000000	0.561565	0.000000	0.000000	0.027539	0.000000	1.203802	0.000000	0.086233	0.766212	0.288422	0.000000	0.000000	0.000000	0.473903	0.000000	0.848639	0.852550	0.311711	0.000000	0.081279	0.454215	0.000000	0.849340	0.000000	0.000000	0.000000	0.000000	0.307918	0.000000	0.228454
XM_123234.1	0.398185	0.000000	0.000000	0.000000	0.000000	0.000000	0.000000	0.027514	0.000000	0.000000	0.452919	1.158618	0.990170	0.519559	0.000000	0.741535	0.776803	0.000000	0.000000	0.000000	0.000000	0.508093	0.000000	0.000000	0.122591	0.030547	0.413176	0.000000	0.476987	0.000000	0.026711	0.000000	0.000000	0.000000	0.577755	0.168839	0.802462	0.000000	0.000000	0.000000	0.030477	0.224558	0.000000	0.369642	0.072385	0.126389	0.151736	0.000000	0.000000
XM_123242.1	0.000000	0.110175	0.000000	0.939838	0.940001	0.629110	0.000000	0.000000	0.476301	1.090480	0.000000	2.085176	1.583088	0.000000	0.000000	0.589125	1.618589	0.000000	3.911565	0.424199	0.168698	0.000000	0.667693	0.426350	0.000000	0.000000	0.000000	0.689485	0.000000	0.000000	0.000000	1.436492	0.000000	0.000000	0.000000	0.421170	0.000000	0.000000	0.125256	0.777772	1.280085	0.069171	0.582353	0.493910	0.442390	0.000000	0.000000	0.760860	0.000000
XM_123246.1	0.823342	3.290997	0.000000	0.139635	0.000000	1.327585	0.000000	0.000000	0.000000	0.000000	6.558099	0.000000	0.000000	0.000000	0.248725	0.000000	0.000000	0.000000	0.177443	0.000000	1.062623	0.000000	0.176571	0.000000	0.000000	0.540786	0.703666	0.964418	0.523152	1.606036	0.000000	3.483434	0.000000	0.000000	0.000000	0.000000	0.000000	0.000000	1.535257	4.722673	0.000000	5.386471	0.000000	0.000000	4.763824	0.000000	1.830717	0.105280	0.000000
XM_123249.1	1.203222	0.000000	0.056216	0.420112	0.232203	0.000000	0.000000	0.000000	0.507487	0.471270	0.000000	0.461222	0.426905	0.623954	0.000000	0.310519	0.000000	0.140792	0.291363	0.398920	0.188655	0.000000	2.215107	0.174124	0.148669	0.613272	0.000000	0.000000	0.982839	0.000000	0.000000	0.000000	0.527809	0.000000	1.425000	1.260735	0.000000	0.000000	0.000000	0.074678	1.702227	0.000000	0.000000	0.177243	0.000000	0.000000	0.385347	0.000000	0.399155
XM_123251.1	0.162190	0.503839	0.000000	0.021645	0.000000	0.000000	0.171281	0.000000	0.000000	0.176225	0.027547	0.000000	0.000000	0.000000	0.000000	0.206897	0.000000	0.000000	0.183508	1.303620	0.108912	0.000000	0.000000	0.961713	0.000000	0.354684	0.340985	0.000000	0.199136	0.000000	0.000000	0.000000	0.181870	0.000000	0.701239	1.030455	0.355870	0.257295	0.000000	0.000000	0.000000	0.137354	0.000000	0.000000	0.000000	0.000000	0.143417	0.280056	0.082440
XM_123253.1	0.000000	0.113997	0.000000	0.484829	0.000000	0.000000	0.000000	0.000000	1.191469	0.000000	0.321766	0.000000	0.000000	0.000000	0.000000	0.000000	0.000000	0.117840	0.409753	0.688867	0.516139	0.000000	0.148400	0.969410	0.690086	0.000000	0.712362	0.000000	0.521431	0.000000	0.000000	0.000000	0.000000	0.000000	0.420958	0.308817	0.000000	0.377771	0.545077	0.861286	0.803998	0.130013	0.000000	0.878904	0.417370	0.000000	0.112638	0.000000	0.041253
XM_123257.1	0.000000	1.271066	0.000000	0.000000	0.331198	0.000000	0.000000	0.000000	0.000000	0.669726	3.054466	1.246960	1.456500	0.000000	1.567129	1.755625	1.519774	0.000000	2.545615	0.000000	0.000000	0.305164	0.000000	0.000000	0.000000	1.685139	0.453094	0.000000	2.123989	0.000000	0.000000	0.000000	0.000000	0.000000	1.720692	1.455203	0.000000	0.000000	0.000000	1.523262	0.000000	2.859387	0.000000	0.000000	2.525956	0.306485	0.335162	0.000000	1.058635
XM_123259.1	0.719266	0.969109	0.000000	0.000000	0.000000	1.044737	0.000000	0.000000	0.550893	0.000000	0.159108	0.385564	0.000000	0.000000	0.000000	0.325484	0.370883	0.000000	0.000000	0.000000	0.633454	0.000000	0.722087	0.000000	0.307271	0.403557	0.000000	0.000000	0.785079	0.000000	0.000000	0.000000	0.076420	0.000000	0.575922	0.741178	0.000000	0.255865	0.168448	0.106285	1.271917	0.010997	0.000000	0.000000	0.426516	0.000000	0.000000	0.000000	0.000000
XM_123261.1	0.000000	0.167153	0.509714	0.000000	0.000000	0.000000	0.000000	0.000000	2.095719	0.000000	0.821280	0.000000	0.000000	0.000000	0.000000	0.000000	0.000000	0.000000	2.163389	0.000000	0.822828	0.217258	0.633191	0.000000	0.462510	0.000000	1.341965	0.000000	0.000000	0.000000	0.031806	0.000000	1.152672	0.527909	1.038578	0.584445	0.000000	1.552755	0.505675	2.498072	1.659264	0.000000	0.000000	2.676217	1.476657	0.000000	0.000000	0.000000	2.836392
XM_123271.1	0.000000	0.046192	0.000000	0.631598	0.000000	0.000000	0.000000	0.000000	0.642201	0.000000	0.517377	0.797069	1.064653	0.302998	0.409223	0.604050	0.656673	0.000000	0.000000	1.102046	0.000000	0.000000	0.000000	0.633025	0.927087	0.000000	0.000000	0.315713	0.047368	0.000000	0.000000	0.000000	0.000000	0.234266	0.066102	0.222952	0.241510	0.879464	0.000000	0.757507	0.000000	0.567312	0.000000	0.331957	0.000000	0.000000	0.182293	0.000000	0.024169
XM_123280.1	0.924092	0.081461	0.000000	0.000000	1.436812	0.000000	0.000000	0.775797	0.000000	1.487679	0.194002	0.154474	0.000000	0.430400	0.000000	0.451513	0.675110	0.854665	0.991320	0.000000	0.325035	1.939611	0.000000	0.000000	0.028362	0.000000	0.337770	0.000000	0.203684	0.000000	1.937544	1.295109	0.000000	0.000000	1.047979	1.254348	0.000000	0.000000	0.000000	0.000000	0.000000	0.000000	1.556689	0.164863	0.000000	1.688563	0.461018	0.000000	0.000000
XM_123291.1	0.000000	0.557202	0.981280	0.000000	0.293267	1.080967	0.000000	0.000000	0.000000	0.000000	4.441057	0.000000	0.276796	0.000000	0.000000	0.036378	0.000000	0.000000	3.510574	0.000000	0.000000	0.000000	0.000000	0.000000	0.000000	0.083520	0.000000	2.284099	0.000000	0.229858	0.613358	0.000000	0.000000	0.000000	0.000000	0.247885	0.000000	0.674274	0.330548	4.431258	0.318564	4.372304	1.190471	1.105877	1.470760	0.000000	2.776349	0.000000	0.946040
XM_123292.1	0.661863	0.954312	0.000000	0.392101	0.257501	0.229297	0.000000	0.000000	0.000000	0.650546	0.518219	0.000000	0.000000	0.000000	0.000000	0.000000	0.000000	0.000000	0.000000	0.853878	1.173653	0.077712	0.381251	0.311379	0.254848	0.000000	0.329413	0.095952	0.428378	0.000000	0.000000	0.000000	0.000000	1.196476	0.183728	0.000000	0.094905	2.580596	0.322642	0.369279	0.000000	0.501838	0.000000	0.000000	0.000000	0.073697	0.000000	0.000000	0.000000
XM_123293.1	0.000000	0.228444	0.721335	0.234990	0.000000	0.000000	0.000000	0.000000	0.536420	0.520073	0.495589	0.000000	0.000000	0.002850	0.000000	0.000000	0.000000	0.000000	0.152162	1.510732	0.000000	0.000000	0.000000	1.331691	0.581679	0.184226	0.557571	0.582699	0.000000	0.000000	0.000000	0.000000	0.000000	0.000000	0.346952	0.263292	0.332777	0.991446	0.003772	0.711813	0.321534	0.600061	0.000000	0.000000	0.000000	0.000000	0.000000	0.000000	0.417865
XM_123296.1	3.214916	6.154704	0.149078	0.000000	0.000000	5.924220	0.000000	0.583178	0.000000	0.000000	2.857455	0.000000	0.000000	0.000000	0.000000	0.000000	0.000000	0.000000	0.524024	0.000000	2.762679	0.000000	0.947679	0.000000	0.000000	0.000000	0.327089	1.892460	5.605960	0.000000	0.000000	1.729976	0.255424	0.000000	0.207520	0.000000	0.000000	3.796710	2.652633	3.222410	0.000000	3.878523	0.000000	0.000000	1.366269	0.000000	0.000000	1.412404	2.488662
XM_123307.1	0.255608	0.000000	0.000000	0.000000	0.540919	0.101997	0.000000	0.197962	2.358544	0.151586	0.600646	0.809618	0.786879	0.000000	0.000000	0.000000	0.000000	0.000000	0.000000	0.382439	0.000000	0.300917	0.752759	0.000000	2.305668	2.181275	0.000000	0.000000	0.000000	0.000000	0.000000	0.000000	0.000000	0.239380	0.162208	0.382311	0.000000	1.021065	0.237678	0.333810	1.492877	0.000000	0.000000	1.292499	0.596133	0.099958	0.642254	0.000000	0.000000
XM_123309.1	3.760113	0.000000	0.000000	0.000000	0.126640	0.513424	0.000000	0.272465	0.000000	0.000000	0.631971	0.000000	0.000000	0.000000	1.651017	1.842696	0.000000	0.471384	0.002800	0.000000	0.871829	0.000000	4.167628	0.000000	0.140376	5.509426	0.000000	0.012316	0.066376	0.000000	0.100202	2.269321	2.641718	0.000000	1.435806	0.749489	0.000000	0.000000	0.000000	0.000000	0.973896	0.058724	0.406894	0.684543	1.049611	0.000000	0.000000	4.202952	0.000000
XM_123317.1	0.108697	0.516618	0.000000	0.000000	0.296628	0.000000	0.000000	0.000000	0.503111	0.548783	0.967307	0.000000	0.000000	0.000000	0.000000	0.000000	0.000000	0.000000	0.609364	0.441002	0.355705	0.000000	0.223391	0.148765	0.583504	0.102397	1.131754	0.000000	0.475374	0.000000	0.000000	0.000000	0.000000	0.000000	0.185656	0.000000	0.063014	0.000000	0.272367	0.800697	0.342023	0.751307	0.000000	0.000000	0.000000	0.029576	0.035736	0.000000	0.000000
XM_123318.1	0.633170	0.278407	0.000000	0.000000	0.000000	0.000000	0.000000	0.286385	0.000000	0.130046	0.319250	0.894015	0.301275	0.930672	0.000000	0.702510	0.792626	0.000000	0.000000	0.000000	0.494213	0.781206	0.000000	0.000000	0.440191	0.164532	0.000000	0.000000	0.186804	0.000000	0.021598	0.000000	0.000000	0.000000	0.809283	0.309813	0.000000	0.000000	0.620075	0.000000	0.000000	0.008267	0.000000	0.000000	0.000000	0.394159	0.000000	0.000000	0.000000
XM_123320.1	0.080726	0.164933	0.015174	0.000000	0.000000	0.000000	0.000000	0.085188	0.039317	0.306174	0.000000	0.163709	0.313908	0.000000	0.000000	0.263244	0.000000	0.065940	0.000000	0.083038	1.259670	0.298768	0.000000	0.000000	0.000000	0.568781	1.029459	0.000000	0.449254	0.000000	0.346195	0.000000	0.000000	0.000000	0.134004	0.000000	0.098022	0.000000	0.682211	0.000000	0.290906	0.000000	0.000000	0.000000	0.000000	0.142841	0.000000	0.000000	0.000000
XM_123325.1	0.000000	0.229822	0.000000	0.000000	0.000000	0.239647	0.000000	0.618517	0.702440	1.097550	0.000000	0.000000	0.000000	0.000000	0.000000	0.000000	0.000000	0.017028	0.469003	1.004325	0.527266	0.000000	0.000000	1.085458	0.127122	0.000000	0.710001	0.314057	0.000000	0.000000	0.054635	0.000000	0.228403	0.000000	0.000000	0.000000	0.133763	0.881095	0.424196	0.273398	0.000000	0.075774	0.000000	0.000000	0.068728	0.000000	0.000000	0.000000	0.263050
XM_123335.1	0.072904	0.421346	0.022967	0.000000	0.000000	0.479441	0.000000	0.000000	0.000000	0.000000	0.137837	0.000000	0.000000	0.000000	0.000000	0.000640	0.961370	0.027165	1.437785	0.790986	0.462546	0.023794	0.000000	0.873378	0.568553	0.540002	0.950838	0.863470	0.088086	0.000000	0.000000	0.000000	0.226415	0.000000	0.443095	1.134770	0.000000	0.075006	0.000000	0.000000	0.000000	0.848817	0.000000	0.000000	0.000000	0.000000	0.000000	0.000000	0.000000
XM_123341.1	0.000000	1.582278	2.028562	3.086698	1.623416	0.104370	1.847784	0.181973	0.000000	1.360612	0.000000	0.000000	0.000000	0.000000	0.000000	0.000000	0.000000	0.189686	0.000000	2.999090	0.815898	0.741170	0.266430	3.627549	0.000000	0.228606	1.846788	2.125200	0.000000	0.712239	1.543765	0.318087	0.000000	0.000000	0.000000	0.000000	0.000000	0.365438	0.541904	0.000000	0.000000	0.000000	0.122076	1.871546	0.453109	1.830480	0.000000	0.000000	2.525838
XM_123342.1	0.315355	0.469874	0.000000	0.000000	0.000000	0.000000	0.000000	0.000000	0.325564	0.000000	3.453145	0.000000	0.250222	0.284770	0.000000	0.000000	0.060236	0.193069	0.000000	0.000000	0.000000	0.000000	0.323206	0.000000	0.000000	0.211701	1.362172	0.156331	0.000000	0.000000	0.112085	0.737284	0.099614	0.000000	0.000000	0.621658	0.006475	0.000000	0.000000	2.177073	0.000000	3.469662	0.000000	0.600423	2.075205	0.000000	0.744711	2.068144	0.000000
XM_123349.1	0.424453	0.515423	0.000000	0.000000	0.000000	0.000000	0.000000	0.000000	0.000000	0.000000	0.956515	0.000000	0.000000	0.000000	0.000000	0.000000	0.000000	0.296994	0.153849	0.516131	0.430266	0.371905	0.000000	0.384586	0.271288	0.268496	0.262040	0.000000	0.382996	0.000000	0.425661	0.000000	0.440543	0.000000	0.260731	0.000000	0.482732	0.394262	0.339586	0.000000	0.000000	0.851545	0.000000	0.000000	0.000000	0.053678	0.100966	0.000000	0.000000
XM_123351.1	0.000000	0.000000	0.534877	0.313213	0.871451	0.000000	0.000000	0.106028	0.352340	0.720970	0.000000	1.126629	0.787441	0.679332	0.376058	0.681736	0.976060	0.000000	0.000000	1.150952	0.000000	0.218478	0.000000	0.786314	0.417545	0.000000	0.607189	0.196678	0.423995	0.000000	0.000000	0.000000	0.000000	0.000000	0.524968	0.971627	0.000000	0.000000	0.000000	0.027468	0.636656	0.000000	0.000000	0.154017	0.000000	0.396332	0.000000	0.000000	0.574782
XM_123356.1	0.000000	0.000000	0.000000	0.000000	0.314954	0.000000	0.000000	0.405678	0.000000	0.267393	0.195510	0.981340	0.901504	0.000000	0.764196	0.960311	1.631821	0.000000	0.166166	0.686046	0.000000	0.242790	0.000000	0.247375	0.000000	0.000000	0.000000	0.000000	0.000000	0.000000	0.228318	0.000000	0.000000	0.000000	0.628518	1.322450	0.105930	0.069160	0.744893	0.007177	0.000000	0.103489	0.000000	0.000000	0.000000	0.000000	0.000000	0.000000	0.000000
XM_123369.1	0.563048	0.418664	0.000000	0.143617	0.000000	0.000000	0.000000	0.000000	0.000000	0.121574	0.301598	0.103190	0.272618	0.000000	0.000000	0.869070	0.000000	0.653527	0.140679	0.469626	0.354293	0.000000	0.000000	0.334179	0.254933	0.000000	0.000000	0.000000	0.096528	0.000000	0.000000	0.000000	0.000000	0.000000	0.565233	0.000000	0.634259	0.112997	0.539576	0.000000	0.187672	0.000000	0.000000	0.068034	0.000000	0.032098	0.114190	0.000000	0.000000
XM_123373.1	0.000000	0.000000	0.261160	1.000812	1.198075	1.742714	0.000000	0.000000	0.177273	0.950946	0.244854	3.478777	0.000000	0.288453	0.076184	0.041317	0.000000	0.000000	0.062305	0.751368	0.000000	0.000000	0.143584	0.436574	0.000000	0.039780	0.000000	0.000000	0.000000	0.000000	1.136476	0.000000	0.504528	0.000000	0.414669	0.900461	0.087039	0.147866	0.065213	0.000000	6.368552	0.000000	0.000000	0.485656	0.000000	0.000000	0.000000	1.313591	0.000000
XM_123378.1	1.373551	0.246484	0.000000	0.000000	0.251356	0.000000	0.000000	0.000000	0.000000	0.031695	0.299368	0.608608	0.919731	0.000000	0.000000	0.993406	1.061685	1.666638	0.374015	0.000000	0.585667	0.325051	1.772308	0.000000	0.295587	0.141072	0.000000	0.000000	0.541502	0.000000	0.000000	0.000000	0.143707	0.000000	0.000000	0.282888	0.822157	0.000000	0.494931	0.000000	0.000000	0.068741	0.000000	0.000000	0.000000	0.625426	0.000000	1.802598	0.000000
XM_123380.1	0.000000	0.000000	1.691704	2.560513	0.000000	0.000000	0.853775	0.000000	0.453358	0.424181	0.622735	2.166298	1.496712	1.247410	0.658914	1.297050	2.030006	0.000000	0.000000	1.848583	0.000000	0.000000	0.000000	2.291768	0.586523	0.000000	0.378230	0.303788	0.000000	0.217194	0.000000	0.000000	0.012053	0.000000	0.951141	0.973066	0.000000	0.000000	0.000000	0.000000	0.934183	0.000000	0.000000	1.679990	0.032849	0.000000	0.000000	0.000000	1.547423
XM_123384.1	0.447783	1.184012	0.000000	0.000000	0.000000	0.000000	0.000000	0.000000	3.083113	0.000000	0.000000	0.000000	0.000000	0.000000	0.000000	0.032750	0.000000	0.412380	0.499507	0.188613	0.000000	0.920678	1.857361	0.971954	2.680536	2.387679	0.000000	0.000000	0.000000	0.292127	0.321743	0.000000	0.814023	0.000000	0.830985	0.725696	4.005092	0.000000	0.000000	0.352294	3.185841	1.061154	0.000000	0.000000	2.559756	0.000000	1.187517	0.000000	0.000000
XM_123385.1	0.000000	0.000000	0.000000	0.000000	0.000000	0.000000	0.000000	0.000000	0.702418	0.000000	0.871829	0.849795	1.280245	0.319844	0.322117	1.141166	1.108809	0.000000	0.000000	0.568261	0.000000	0.000000	0.183077	0.156128	1.046946	0.000000	0.000000	0.310349	0.435876	0.000000	0.000000	0.000000	0.000000	0.000000	0.505929	0.839351	0.112165	0.000000	0.132314	0.784534	0.247288	0.272000	0.000000	0.357340	0.159931	0.000000	0.000000	0.192845	0.176568
XM_123387.1	0.000000	0.000000	0.210573	0.138060	0.362128	0.000000	0.191118	0.027116	0.000000	0.317742	0.473257	2.186829	1.478746	1.101780	1.026287	1.918523	2.248869	0.000000	0.000000	0.850801	0.018400	0.000000	0.000000	0.469617	0.022724	0.000000	0.000000	0.406297	0.304465	0.000000	0.000000	0.000000	0.582041	0.000000	0.609503	1.097825	0.000000	0.000000	0.000000	0.000000	0.000000	0.143097	0.000000	0.000000	0.000000	0.000000	0.083464	0.000000	0.750198
XM_123391.1	0.335225	0.000000	0.000000	0.000000	0.059971	0.000000	0.000000	0.000000	0.455934	0.550142	0.000000	0.261728	0.703935	0.000000	0.000000	0.034781	0.052987	0.000000	0.392781	0.044654	0.481910	0.024061	0.000000	0.000000	0.000000	0.000000	0.150489	0.000000	0.526654	0.000000	0.099188	0.000000	0.069317	0.000000	0.447991	0.000000	0.000000	0.000000	1.404771	0.748180	0.695099	0.000000	0.000000	0.309452	0.000000	0.012119	0.000000	0.000000	0.000000
XM_123399.1	0.000000	0.000000	1.120365	2.922918	0.000000	0.000000	1.071148	0.000000	0.116212	0.072409	0.329833	2.317752	1.511179	1.605443	1.360863	1.900865	2.279326	0.077014	0.000000	1.822984	0.000000	0.000000	0.000000	2.244959	0.156763	0.000000	0.165627	0.309340	0.670685	0.193885	0.000000	0.000000	0.000000	0.000000	1.142479	1.759201	0.581062	0.515302	0.000000	0.000000	0.567628	0.000000	0.000000	1.336116	0.000000	0.000000	0.000000	0.000000	1.166033
XM_123402.1	0.636755	0.344766	0.000000	0.000000	0.000000	0.000000	0.000000	0.173590	0.167332	0.000000	1.227661	0.247418	0.030221	0.000000	0.000000	0.000000	0.000000	0.296279	0.317294	0.101041	0.365582	0.000000	0.000000	0.000000	0.000000	0.376993	0.000000	0.000000	0.136880	0.000000	0.006787	0.000000	0.524041	0.000000	0.000000	0.000000	0.244131	0.479759	1.111162	0.506506	0.000000	0.942597	0.000000	0.000000	0.920006	0.000000	0.802150	0.000000	0.000000
XM_123403.1	0.000000	0.000000	0.000000	0.792366	0.120835	0.000000	0.518607	0.557937	0.460811	1.211106	0.000000	0.000000	0.000000	0.000000	0.000000	0.000000	0.000000	0.000000	0.648117	1.549473	0.110371	0.431677	0.000000	1.456553	0.271434	0.103105	0.892979	0.492481	1.162390	0.111169	0.705918	0.000000	0.000000	0.000000	0.000000	0.272283	0.000000	0.356791	0.000000	0.000000	1.101567	0.000000	0.000000	0.980723	0.616505	0.057115	0.000000	1.712152	1.175934
XM_123404.1	0.288224	0.000000	0.000000	0.927962	0.000000	0.000000	0.111546	0.097426	0.236500	0.000000	1.355957	0.000000	0.093072	0.000000	0.000000	0.000000	0.000000	0.000000	0.388258	0.999919	0.002903	0.000000	0.000000	1.278637	0.241300	0.393599	0.145657	0.000000	1.679513	0.518363	0.000000	0.000000	0.000000	0.280002	0.000000	0.000000	0.390962	0.718514	0.089640	0.762664	0.000000	1.117986	0.000000	0.000000	0.630621	0.000000	0.650038	0.000000	0.000000
XM_123406.1	0.205829	0.581072	0.803202	0.169704	3.264861	0.754147	0.000000	2.295229	0.000000	3.855911	0.000000	0.000000	1.048681	0.000000	0.936665	0.562423	0.033442	0.000000	1.053663	0.000000	0.733896	3.301977	0.000000	0.257230	0.000000	0.000000	0.000000	0.632073	0.000000	0.000000	2.828684	2.337672	0.000000	0.000000	0.000000	0.000000	0.000000	0.000000	0.000000	0.823546	0.000000	0.456478	2.748049	0.000000	0.000000	3.501471	0.000000	0.000000	0.000000
XM_123409.1	0.413137	0.000000	0.410003	0.000000	0.000000	0.000000	0.000000	0.000000	3.048377	0.000000	0.000000	0.000000	0.000000	0.000000	0.000000	0.000000	0.000000	0.000000	2.757067	0.000000	1.107035	0.000000	0.000000	0.000000	1.250112	3.041960	1.671680	0.089872	1.566835	0.000000	1.833580	0.000000	1.164202	0.000000	1.027823	1.523028	0.494974	0.771675	0.387736	1.195638	4.056595	0.000000	0.278673	1.353218	0.749464	0.000000	0.000000	0.000000	1.923050
XM_123413.1	0.113878	0.862015	1.535099	0.273354	0.324344	0.000000	0.000000	0.000000	0.000000	0.046328	0.463089	0.000000	0.000000	0.000000	0.000000	0.000000	0.000000	0.145523	0.050949	1.494509	0.391717	0.000000	0.000000	0.297615	0.102890	0.000000	1.234781	1.631494	0.132324	0.032203	0.000000	0.671810	0.000000	0.000000	0.226303	0.000000	0.000000	0.000000	0.154606	0.000000	0.000000	0.209287	0.000000	1.868870	0.000000	0.000000	1.084862	0.420015	0.000000
XM_123416.1	0.098758	0.000000	0.000000	0.000000	0.000000	0.000000	0.000000	0.000000	0.163315	0.000000	0.505825	0.173362	0.000000	0.040049	0.000000	0.416010	0.326887	0.332277	0.000000	0.102829	0.118073	0.000000	0.843424	0.000000	0.496420	0.000000	0.121277	0.000000	0.535743	0.000000	0.000000	0.000000	0.000000	0.000000	1.177506	1.555527	0.785991	0.079306	0.000000	0.217204	2.526189	0.000000	0.000000	0.313686	0.432856	0.000000	0.539648	0.458345	0.000000
XM_123419.1	0.555185	0.000000	0.000000	0.000000	0.000000	0.000000	0.000000	0.000000	0.000000	0.000000	0.168737	0.509717	0.503564	0.000000	0.000000	0.895944	0.896336	1.091296	0.000000	0.442051	0.000000	0.046274	0.644785	0.618046	0.000000	0.654765	0.266718	0.000000	0.000000	0.111179	0.012825	0.000000	0.742682	0.464721	0.289302	0.240576	1.216456	1.181824	0.000000	0.000000	0.000000	0.368532	0.039407	0.000000	0.000000	0.000000	0.000000	0.329860	0.198860
XM_123423.1	0.379051	0.000000	0.000000	0.000000	0.000000	0.000000	0.000000	0.106894	0.000000	0.111321	0.307799	0.168875	0.344879	0.231834	0.540489	0.528738	0.249668	0.000000	0.439902	0.603421	0.898514	0.282286	0.493497	0.467811	0.000000	0.791454	0.599016	0.000000	0.000000	0.000000	0.275637	0.000000	0.000000	0.000000	0.000000	0.451562	0.000000	0.386123	0.000000	0.000000	0.000000	0.487973	0.000000	0.249904	0.131185	0.000000	0.000000	0.447474	0.000000
XM_123426.1	0.000000	0.000000	0.233355	0.000000	0.000000	0.000000	0.000000	0.000000	0.022022	0.000000	0.250348	1.082879	0.909394	0.849704	0.717462	0.761184	1.173349	0.000000	0.000000	0.556230	0.000000	0.000000	0.000000	0.107806	0.656882	0.000000	0.000000	0.116416	0.353513	0.000000	0.000000	0.000000	0.000000	0.000000	0.545548	0.991876	0.475726	0.138459	0.629537	0.216637	0.000000	0.182911	0.000000	0.000000	0.000000	0.000000	0.073268	0.629439	0.000000
XM_123427.1	0.000000	0.000000	0.000000	0.000000	0.000000	0.000000	0.000000	0.000000	0.726813	0.000000	0.055186	0.796787	1.087627	0.066956	0.000000	0.992757	0.624159	0.546145	0.242845	0.377493	0.000000	0.000000	0.000000	0.389195	0.654814	0.431544	0.000000	0.000000	1.056288	0.000000	0.000000	0.000000	0.000000	0.000000	0.846475	0.280135	0.310995	0.356393	0.000000	0.376511	0.988496	0.000000	0.000000	0.606461	0.497360	0.000000	0.000000	0.939652	0.800367
XM_123428.1	0.160524	0.000000	0.000000	0.000000	0.655185	0.000000	0.000000	0.162030	0.000000	0.654878	0.000000	0.586968	0.478236	0.184156	0.338394	0.979015	0.557318	0.000000	0.000000	0.456824	0.000000	0.280489	0.325681	0.108561	0.027137	0.000000	0.000000	0.000000	0.441619	0.000000	0.436900	0.011701	0.022067	0.000000	0.239702	0.506459	0.000000	0.101021	0.000000	0.000000	0.000000	0.000000	0.687418	0.000000	0.000000	0.096244	0.000000	0.180665	0.000000
XM_123430.1	0.730200	0.433188	0.000000	0.000000	1.055262	0.399096	0.000000	0.573631	0.200297	1.134128	0.097991	1.402511	0.614079	1.291988	0.208718	0.340777	1.492603	0.000000	0.568842	0.000000	0.000000	0.511758	0.865634	0.300165	0.000000	0.000000	0.000000	0.000000	0.000000	0.000000	0.525882	0.130614	0.000000	0.000000	0.093450	0.617990	0.000000	0.000000	0.000000	0.000000	0.686173	0.000000	0.112804	0.000000	0.158996	0.400833	0.000000	0.000000	0.000000
XM_123431.1	0.000000	0.405068	0.000000	0.162997	0.514096	0.000000	0.000000	0.449135	0.201591	0.285708	0.000000	0.000000	0.000000	0.000000	0.392349	0.973449	0.148596	0.000000	0.000000	0.646219	1.085935	0.205922	0.510965	0.000000	1.184396	0.241849	0.000000	0.000000	1.031935	0.000000	0.000000	0.000000	0.000000	0.000000	0.517003	1.038666	0.192997	0.000000	0.933416	0.000000	1.814182	0.000000	0.000000	0.000000	0.000000	0.278046	0.000000	0.000000	0.266932
XM_123432.1	0.000000	0.000000	0.000000	0.000000	1.762791	0.713696	0.518024	0.885282	0.000000	2.237498	0.000000	0.511840	1.500286	0.390557	1.074510	0.841611	1.468320	0.000000	2.252923	0.000000	0.543477	1.543869	1.558875	0.000000	0.342065	0.000000	0.000000	0.000000	0.000000	0.650123	2.170383	1.199936	0.000000	0.718308	0.000000	0.049053	0.000000	0.000000	0.000000	0.000000	0.000000	0.000000	2.364615	0.000000	0.000000	1.904226	0.000000	0.371107	0.227498
XM_123433.1	0.264804	0.263990	0.000000	0.000000	1.342906	0.000000	0.000000	0.828886	0.000000	1.794069	0.000000	0.000000	0.000000	0.000000	0.000000	0.000000	0.000000	0.046262	0.345932	0.227902	0.147861	0.784787	0.000000	0.000000	0.000000	0.000000	0.415581	0.000000	0.000000	0.000000	0.489797	0.064320	0.000000	0.120924	0.000000	0.000000	0.000000	0.021073	0.410685	0.898174	0.000000	0.000000	0.068361	0.000000	0.344539	0.977333	0.000000	0.999870	0.000000
XM_123435.1	0.180744	0.000000	0.000000	0.000000	0.458170	0.000000	0.000000	0.000000	0.050699	0.512474	0.172124	1.125083	1.384803	0.493529	0.784396	0.830775	1.080891	0.443031	0.000000	0.335826	0.000000	0.000000	0.141573	0.031184	0.715300	0.000000	0.000000	0.000000	0.466322	0.000000	0.000000	0.000000	0.000000	0.000000	1.619941	1.872952	0.000000	0.272872	0.363871	0.380947	0.491730	0.000000	0.000000	0.000000	0.000000	0.140222	0.553764	0.000000	0.000000
XM_123440.1	0.000000	1.208744	0.000000	0.314184	0.000000	0.000000	0.000000	0.000000	2.241095	0.000000	0.764206	0.064684	0.000000	0.000000	0.000000	0.000000	0.000000	0.873590	0.304674	0.415973	0.000000	0.000000	0.000000	0.233484	2.317405	0.000000	0.653163	0.000000	0.692127	0.000000	0.000000	0.000000	0.000000	0.000000	1.874421	1.343991	0.608596	1.215950	0.155828	1.261202	1.589123	0.647953	0.000000	0.000000	0.079870	0.000000	0.000000	0.000000	0.664874
XM_123441.1	0.517791	0.423455	0.208317	0.000000	0.000000	0.703658	0.000000	0.147577	0.000000	0.000000	0.000000	0.839608	0.836487	0.000000	0.000000	1.016093	1.643619	0.717008	0.104583	1.253011	0.000000	0.284062	0.000000	0.430118	0.000000	0.094395	0.166355	0.906657	0.000000	0.000000	0.919912	0.000000	0.657165	0.000000	0.000000	0.337331	0.000000	0.000000	0.000000	0.000000	0.000000	0.000000	0.406728	0.000000	0.000000	0.000000	0.212023	2.830813	0.229759
XM_123446.1	0.363227	0.000000	0.154043	0.000000	0.728878	0.000000	0.000000	1.424914	1.028896	0.788060	0.000000	0.000000	0.000000	0.000000	0.000000	0.000000	0.000000	0.000000	1.451917	0.539168	0.426123	1.090441	0.607417	0.000000	1.018553	0.456507	0.000000	0.000000	0.000000	0.000000	0.790083	0.000000	0.000000	0.000000	0.000000	0.000000	0.000000	0.741962	0.825083	0.708843	0.284115	0.000000	0.320184	0.000000	0.069559	0.404758	0.616411	0.000000	0.000000
XM_123447.1	0.000000	0.000000	0.533750	0.478305	0.000000	0.000000	0.000000	0.000000	0.470116	0.000000	0.472017	0.904555	1.065764	0.757211	0.540771	0.826150	1.104933	0.000000	0.000000	1.399576	0.000000	0.000000	0.516434	0.910317	0.521059	0.000000	0.000000	0.424154	0.318541	0.000000	0.000000	0.000000	0.149163	0.000000	0.310904	0.896019	0.046107	0.913191	0.000000	0.437050	0.316762	0.631937	0.000000	0.000000	0.000000	0.000000	0.000000	0.000000	0.173646
XM_123448.1	0.995892	1.077225	0.000000	0.000000	0.090681	1.410352	0.000000	0.183879	0.824706	0.469088	0.381679	0.386090	0.233488	0.000000	0.000000	0.606368	0.761682	0.000000	0.000000	0.011198	0.558895	0.000000	0.082000	0.000000	0.703541	0.421054	0.000000	0.000000	0.525281	0.000000	0.000000	0.000000	0.378739	0.000000	0.095282	0.452482	0.000000	0.000000	0.423361	0.307229	1.321199	0.232350	0.000000	0.000000	0.000000	0.000000	0.790329	0.000000	0.000000
XM_123449.1	0.873348	1.022660	0.000000	0.000000	0.000000	1.351817	0.000000	0.015755	1.187269	0.191805	0.401365	0.324422	0.332728	0.000000	0.000000	0.364192	0.696083	0.000000	0.000000	0.346810	0.676950	0.000000	0.206796	0.000000	0.769749	0.327013	0.000000	0.000000	0.407372	0.000000	0.000000	0.000000	0.227893	0.000000	0.257924	0.065133	0.112822	0.000000	0.568089	0.157121	1.236163	0.409248	0.219788	0.000000	0.000000	0.000000	0.632753	0.000000	0.000000
XM_123452.1	0.000000	0.000000	0.743578	0.404077	0.697753	1.210113	0.295154	1.131262	0.000000	0.000000	1.472117	0.879660	0.995724	0.000000	0.000000	1.954061	0.546577	0.000000	0.000000	0.008595	0.212098	1.527277	0.163439	0.000000	0.000000	0.000000	0.000000	0.457541	0.000000	0.000000	0.701048	0.668308	0.000000	0.000000	0.000000	0.000000	0.000000	0.037043	3.192852	1.144347	0.000000	0.000000	2.025512	0.000000	0.000000	0.000000	0.000000	0.332035	0.000000
XM_123458.1	0.661832	0.267136	0.188927	1.040983	0.000000	0.084202	0.782260	0.000000	0.334981	0.294256	0.000000	0.000000	0.409540	0.000000	0.000000	0.000000	0.000000	0.136981	0.814027	1.452483	0.205831	0.000000	0.000000	2.247742	0.535047	0.000000	1.671501	0.000000	0.790513	0.172719	0.000000	0.000000	0.213880	0.000000	0.916179	0.401804	0.231168	0.336731	0.000000	0.736423	0.000000	0.000000	0.000000	0.754053	0.000000	0.000000	0.000000	0.000000	0.000000
XM_123466.1	2.718988	2.772633	0.067380	0.000000	0.337911	3.009317	0.000000	0.311600	0.000000	0.480369	1.473604	0.000000	0.000000	0.000000	0.000000	0.000000	0.000000	1.735884	0.094249	0.000000	0.000000	1.184519	0.000000	0.000000	0.000000	1.226115	0.000000	1.416392	1.775037	0.000000	0.966133	1.013035	0.566501	0.000000	0.000000	0.000000	1.364428	0.700745	0.000000	1.831623	0.000000	2.925347	1.084875	0.000000	0.000000	0.436024	0.539910	0.000000	0.000000
XM_123471.1	0.751783	1.957138	0.000000	0.000000	0.000000	2.058446	0.000000	0.000000	0.000000	0.000000	0.304648	0.506001	0.425354	0.000000	0.000000	0.131591	0.224075	0.000000	0.329164	1.208473	0.000000	0.000000	0.000000	0.608221	0.000000	0.572100	0.000000	0.312682	0.000000	0.901652	0.000000	0.024028	0.650265	0.000000	0.582091	0.681214	0.000000	0.000000	0.000000	0.739658	0.000000	0.632320	0.000000	0.000000	0.000000	0.000000	1.994387	0.000000	0.000000
XM_123472.1	0.000000	0.000000	0.000000	0.803159	0.000000	0.000000	0.000000	0.000000	0.698732	0.000000	0.395475	1.237896	1.047365	0.644350	0.171466	0.976607	1.137722	0.146378	0.180181	0.214986	0.253559	0.000000	0.000000	0.362403	0.515274	0.000000	0.330251	0.000000	0.317384	0.000000	0.000000	0.000000	0.000000	0.000000	1.221208	0.488144	0.270399	0.000000	0.167297	0.057107	0.578851	0.000000	0.000000	1.049875	0.000000	0.000000	0.000000	0.000000	0.737413
XM_123476.1	0.469610	0.247792	0.000000	0.000000	0.000000	0.000000	0.000000	0.000000	1.259180	0.000000	0.032617	0.344285	0.515506	0.000000	0.000000	0.170142	0.319433	0.538341	0.000000	0.000000	0.006299	0.000000	1.053745	0.019584	0.974935	1.171084	0.216093	0.041201	1.082538	0.000000	0.000000	0.000000	0.000000	0.000000	0.000000	1.441734	0.557032	0.515819	0.000000	0.080344	2.070817	0.000000	0.000000	1.012226	0.840124	0.000000	0.000000	0.000000	0.000000
XM_123514.1	0.334924	0.105127	0.000000	0.000000	0.000000	0.000000	0.000000	0.675800	0.000000	0.000000	0.000000	0.171792	0.000000	0.114550	0.000000	0.000000	0.000000	0.000000	0.157549	0.497389	0.168972	0.087865	0.000000	0.612549	0.147118	0.692379	0.749260	0.419188	0.078768	0.134601	0.000000	0.000000	0.548245	0.000000	0.057567	0.000000	0.000000	0.024151	0.544599	0.132781	0.000000	0.000000	0.000000	0.000000	0.000000	0.000000	0.840291	0.118868	0.649876
XM_123517.1	0.929886	1.729923	0.000000	0.000000	0.004757	1.190919	0.000000	0.491479	0.389731	0.000000	0.957373	0.000000	0.063408	0.000000	0.297390	0.076467	0.000000	0.436786	0.467039	0.000000	0.000000	0.000000	1.315775	0.000000	1.186334	1.439222	0.000000	0.000000	1.790519	0.000000	0.000000	0.000000	0.000000	0.000000	1.013962	2.024458	0.105696	0.000000	0.482554	0.000000	0.967528	0.590948	0.000000	0.000000	0.185907	0.000000	0.000000	0.000000	0.000000
XM_123518.1	0.407795	0.000000	0.000000	0.000000	0.232047	0.523401	0.076613	0.000000	0.267699	0.000000	0.407586	0.000000	0.000000	0.000000	0.000000	0.000000	0.000000	1.928876	0.000000	0.014795	0.000000	0.140098	0.000000	1.025037	0.745207	0.000000	0.092672	1.736171	1.065989	0.348253	0.000000	0.000000	0.000000	0.000000	0.000000	0.000000	0.247758	1.605419	0.820775	1.006752	0.394053	0.000000	0.000000	1.194459	0.000000	0.000000	0.474556	4.568844	0.000000
XM_123519.1	0.000000	0.000000	4.329537	4.987865	0.000000	0.505680	3.441622	0.000000	2.102580	0.000000	0.402314	1.613913	0.000000	0.000000	1.814101	1.772381	0.000000	0.000000	0.000000	4.630871	0.000000	0.000000	0.024639	4.839245	2.228750	1.809868	0.880278	3.150247	0.870296	3.222077	0.000000	0.079786	0.000000	0.000000	0.554561	0.000000	1.324387	0.000000	0.000000	0.000000	3.353148	0.651272	0.000000	5.060059	6.928345	0.000000	1.334676	0.000000	0.000000
XM_123526.1	0.000000	0.000000	0.000000	0.917827	0.000000	0.000000	0.039048	0.000000	0.343999	0.000000	1.347368	0.734075	0.961858	0.340618	0.849213	1.199852	1.223330	0.411870	0.000000	0.694050	0.000000	0.000000	0.000000	0.684933	0.551559	0.000000	0.515791	0.120778	0.951391	0.000000	0.000000	0.000000	0.074570	0.000000	0.475274	1.100498	0.027322	0.000000	0.000000	0.000000	0.173207	1.382701	0.000000	0.097479	0.000000	0.000000	0.694991	0.000000	0.614376
XM_123533.1	0.678648	1.186025	0.000000	0.000000	0.306505	1.137757	0.000000	0.685052	0.021298	1.331435	0.000000	0.000000	0.000000	0.000000	0.000000	0.000000	0.000000	0.617751	1.291754	0.310335	0.508564	0.822139	0.000000	0.000000	0.049357	1.156734	0.031731	0.000000	0.000000	0.000000	0.549710	0.280048	0.000000	0.000000	0.000000	0.300003	0.268745	0.952632	0.180246	0.166135	0.000000	0.000000	0.756583	0.000000	0.405752	0.752386	0.000000	0.000000	0.000000
XM_123534.1	0.000000	0.000000	0.657463	0.000000	0.000000	0.000000	0.000000	0.000000	2.191587	0.023347	0.000000	0.485828	0.646546	0.153911	0.000000	0.223275	0.029838	0.000000	1.800409	0.000000	0.000000	0.000000	0.960077	0.000000	0.000000	0.240132	0.000000	0.232423	0.252154	0.000000	0.000000	0.000000	1.374862	0.370727	0.329292	0.000000	0.000000	0.869100	0.000000	1.458439	0.662456	0.000000	0.000000	2.434278	0.175537	0.000000	0.000000	0.943027	2.161557
XM_123543.1	0.188799	0.000000	0.000000	0.000000	0.000000	0.000000	0.000000	0.228144	0.186096	0.015684	0.237716	0.613354	0.795101	0.141584	0.000000	0.971089	0.832385	0.000000	0.000000	0.631770	0.000000	0.000000	0.000000	0.000000	0.000000	0.005351	0.102872	0.000000	0.411196	0.000000	0.000000	0.000000	0.026696	0.000000	0.331356	0.731737	0.727996	0.460298	0.000000	0.092276	0.779298	0.000000	0.000000	0.006271	0.208822	0.000000	0.086178	0.000000	0.000000
XM_123550.1	0.000000	0.254505	0.867916	0.000000	0.804893	0.320550	0.000000	1.012845	0.654258	0.853654	0.000000	0.000000	0.000000	0.000000	0.000000	0.000000	0.000000	0.000000	0.000000	0.670281	2.179057	0.769629	0.586648	0.594218	0.862138	1.163111	0.653084	0.393250	0.000000	0.309618	0.407541	0.349817	0.000000	0.000000	0.000000	0.000000	0.000000	0.000000	0.209324	0.000000	0.000000	0.000000	0.217340	0.656556	0.000000	0.665780	0.909699	0.638424	0.000000
XM_123552.1	0.000000	1.720173	1.429605	1.130578	0.000000	0.967499	1.274991	0.000000	0.229240	0.000000	1.129618	0.000000	0.000000	0.000000	0.000000	0.000000	0.221264	1.411064	0.000000	2.624576	0.000000	0.000000	0.000000	2.467213	0.364304	0.223522	1.102478	0.649601	1.196741	0.797392	0.000000	0.000000	0.000000	0.000000	0.000000	1.406513	0.000000	0.000000	1.009794	1.403017	0.000000	1.078674	0.000000	0.854979	0.148884	0.000000	0.000000	0.653508	0.000000
XM_123555.1	0.000000	0.000000	0.000000	0.214211	1.027768	0.000000	0.000000	0.412720	0.000000	0.854903	0.000000	0.412879	0.157457	0.098081	0.428455	0.706758	0.741463	0.000000	0.000000	0.167057	0.545334	0.732271	0.555716	0.000000	0.000000	0.263246	0.199818	0.000000	0.607448	0.000000	0.666357	0.000000	0.000000	0.000000	0.349833	0.732749	0.000000	0.000000	0.778094	0.000000	0.096599	0.000000	0.355254	0.000000	0.000000	0.409254	0.000000	0.000000	0.000000
XM_123562.1	0.000000	0.000000	0.000000	0.524951	0.586496	0.000000	0.000000	0.000000	0.043954	0.504647	0.052285	0.314125	0.271553	0.675193	0.468981	1.026580	0.848606	0.000000	0.000000	0.387771	0.000000	0.000000	0.000000	0.000000	0.000000	0.300197	0.044769	0.138280	0.327080	0.000000	0.146160	0.000000	0.115451	0.015271	0.619509	0.530358	0.256777	0.361320	0.207330	0.000000	0.299961	0.040122	0.000000	0.000000	0.000000	0.000000	0.000000	0.000000	0.421634
XM_123570.1	0.000000	0.000000	0.000000	0.000000	3.304903	0.000000	0.654022	3.126554	0.000000	3.322657	0.000000	0.000000	0.352507	0.000000	0.015907	0.000000	0.000000	0.000000	2.630688	0.000000	0.595128	2.514081	0.000000	0.000000	0.000000	0.580657	0.615928	0.000000	0.000000	0.257344	2.433229	1.587605	0.000000	0.058999	0.000000	0.000000	0.008556	0.000000	0.428814	0.000000	0.000000	0.000000	0.687472	0.000000	0.038086	2.865289	0.037193	2.018235	0.000000
XM_123573.1	2.789618	0.079506	0.522231	0.310568	0.000000	0.335164	0.000000	0.000000	0.000000	0.000000	0.696495	0.000000	0.000000	0.000000	0.444235	1.263949	1.908602	0.192629	0.000000	0.000000	0.115482	0.000000	0.368247	0.014725	0.000000	5.045733	0.575233	0.606009	0.064093	0.000000	0.000000	0.000000	0.000000	1.610016	0.066694	0.000000	0.000000	0.000000	0.000000	0.000000	1.203871	0.000000	0.199359	0.000000	0.000000	0.259306	0.040000	0.000000	0.151361
XM_123590.1	0.039053	0.000000	0.000000	0.000000	0.000000	0.000000	0.000000	0.000000	0.856861	0.000000	0.089886	0.533570	0.663208	0.140963	0.000000	0.127777	0.000000	0.502566	0.040465	0.000000	0.000000	0.000000	1.185956	0.000000	0.266043	0.069023	0.000000	0.000000	0.427969	0.000000	0.000000	0.000000	0.242854	1.527669	0.000000	0.404986	0.000000	1.016575	0.324767	0.401797	0.384397	0.000000	0.000000	0.558130	0.570044	0.000000	0.202389	0.468432	0.595109
XM_123597.1	0.432986	0.594416	0.843409	0.428087	0.000000	0.000000	0.000000	0.000000	0.133641	0.520186	0.000000	2.065772	1.690002	1.243248	0.497836	1.056516	2.109634	0.000000	0.000000	0.688122	0.000000	0.000000	0.000000	0.968522	0.578098	0.000000	0.000000	0.552988	0.206154	0.000000	0.000000	0.000000	0.457835	0.000000	0.315532	1.012897	0.195208	0.319295	0.303933	0.000000	0.000000	0.000000	0.000000	0.000000	0.000000	0.000000	0.000000	0.414812	0.545764
XM_123600.1	0.062930	0.139109	0.000000	0.000000	0.000000	0.000000	0.000000	0.000000	0.304139	0.000000	0.464379	1.535522	0.981645	0.743188	0.031501	1.221526	1.480367	0.199187	0.000000	0.446273	0.000000	0.000000	0.000000	0.000000	0.152431	0.000000	0.000000	0.000000	1.159957	0.000000	0.000000	0.000000	0.061393	0.000000	1.374082	1.021988	0.157865	0.000000	0.000000	0.463024	0.304946	0.014570	0.000000	0.000000	0.269501	0.000000	0.000000	0.560592	0.152715
XM_123606.1	0.295731	0.833608	0.000000	0.000000	0.000000	0.698540	0.000000	0.000000	0.000000	0.000000	0.311831	0.208212	0.000000	0.000000	0.000000	0.314669	0.194867	0.038760	0.000000	0.915375	0.602324	0.000000	0.000000	0.000000	0.000000	0.000000	0.000000	0.087396	0.000000	0.652981	0.000000	0.000000	0.478772	0.000000	0.093851	1.022426	0.210372	0.000000	0.112817	0.404749	0.000000	0.947743	0.000000	0.000000	0.295671	0.000000	0.861679	0.000000	0.000000
XM_123622.1	0.233581	2.484829	0.000000	0.000000	0.202214	0.317287	0.000000	1.150394	1.333356	0.000000	2.194612	1.315544	1.607664	0.000000	0.000000	1.290589	0.891702	1.758681	2.236321	0.000000	0.000000	0.605290	0.000000	0.000000	0.000000	0.000000	0.000000	0.000000	0.000000	0.000000	0.000000	0.985721	0.000000	0.000000	0.000000	0.023557	0.000000	0.402595	0.037346	0.881926	0.000000	1.854590	0.311999	0.000000	0.000000	0.037670	0.000000	0.000000	0.490796
XM_123629.1	0.676220	0.455849	0.946090	0.000000	0.716466	0.000000	0.000000	1.591244	0.125315	1.375794	0.000000	0.000000	0.294567	0.000000	0.000000	0.000000	0.000000	0.000000	0.509800	1.215546	0.567781	1.171244	0.000000	1.190397	0.071209	0.000000	1.016443	0.302188	0.000000	0.000000	0.685884	0.403628	0.127493	0.000000	0.000000	0.000000	0.000000	0.000000	0.102891	0.000000	0.000000	0.000000	0.316565	0.000000	0.000000	0.448784	0.000000	0.000000	0.320556
XM_123636.1	0.000000	0.000000	0.000000	0.000000	0.000000	0.000000	0.000000	0.001815	0.614081	0.046579	0.364310	1.155779	1.096651	0.040248	0.326347	0.786235	0.866786	0.000000	0.000000	0.642408	0.000000	0.000000	0.000000	0.213933	0.531809	0.452313	0.248844	0.000000	0.630330	0.000000	0.000000	0.000000	1.064308	0.000000	0.844010	0.790128	0.000000	0.186708	0.000000	0.425251	1.177610	0.000000	0.000000	0.000000	0.406731	0.000000	0.000000	0.000000	0.462667
XM_123647.1	0.572772	0.151332	0.000000	0.000000	0.000000	0.000000	0.000000	0.808156	0.000000	0.837515	0.000000	0.453346	0.687375	0.000000	0.000000	0.592331	0.223455	0.120397	0.914616	0.593802	0.000000	0.666512	0.000000	0.617616	0.000000	0.000000	0.000000	0.066489	0.000000	0.000000	0.766242	0.000000	0.257047	0.000000	0.034924	0.143920	0.000000	0.375869	0.000000	0.000000	0.000000	0.000000	0.274014	0.013103	0.000000	0.504061	0.425614	0.000000	0.000000
XM_123656.1	0.771788	1.242290	0.000000	0.000000	0.368164	1.765516	0.000000	0.000000	0.693755	0.184464	0.350369	0.379601	0.157451	0.009668	0.000000	0.614606	1.046466	0.000000	0.000000	0.000000	0.554199	0.015930	0.000000	0.000000	0.701368	0.356732	0.000000	0.000000	0.503489	0.000000	0.000000	0.233161	0.000000	0.000000	0.239868	0.692927	0.000000	0.000000	0.326524	0.000000	1.188000	0.488779	0.132922	0.000000	0.000000	0.000000	0.644740	0.000000	0.000000
XM_123665.1	0.000000	0.046498	1.520589	0.139882	0.000000	1.114808	0.000000	0.000000	1.308480	0.067798	0.000000	0.000000	0.000000	0.000000	0.000000	0.000000	2.894777	0.000000	0.000000	0.000000	0.920412	0.000000	0.000000	0.518536	0.000000	0.729326	1.073780	2.603647	0.624121	0.336520	0.529656	0.000000	0.000000	0.000000	0.612939	0.294372	0.000000	0.832097	0.834795	1.113907	0.849698	0.528676	1.132187	0.919874	0.000000	0.000000	0.000000	0.000000	1.339803
XM_123690.1	0.000000	0.219046	0.057542	1.302826	0.000000	0.000000	0.000000	1.089768	0.000000	0.139085	0.000000	2.722338	2.249044	0.170842	0.884799	2.167293	2.740089	0.000000	0.792009	0.754151	0.000000	0.000000	0.253585	0.000000	0.000000	0.221686	0.000000	0.000000	0.000000	0.000000	0.334315	3.768081	0.000000	1.501174	0.000000	0.000000	0.000000	0.158538	0.824835	0.000000	0.000000	3.123664	0.000000	1.551634	0.000000	0.015391	0.000000	1.668580	0.000000
XM_123698.1	0.000000	0.155841	0.000000	0.006251	0.221842	0.000000	0.000000	0.000000	0.000000	1.008877	0.000000	0.876069	0.876375	0.000000	0.000000	0.898924	0.868375	0.000000	0.486878	0.064765	0.351703	0.651278	0.000000	0.000000	0.000000	0.000000	0.528801	0.000000	0.000000	0.000000	0.681004	0.368504	0.000000	0.000000	0.825470	0.031456	0.110351	0.000000	1.251670	0.056931	0.000000	0.000000	0.027671	0.000000	0.000000	0.416438	0.000000	0.000000	0.000000
XM_123700.1	0.000000	0.000000	0.000000	0.840286	0.672330	0.489820	0.000000	0.000000	0.346289	0.000000	0.228238	1.936551	1.347486	0.553982	0.194901	0.974733	1.647923	0.038503	0.391437	0.119722	0.000000	0.000000	0.000000	0.940220	0.000000	0.000000	0.000000	0.595183	0.416491	0.000000	0.000000	0.932550	0.000000	0.000000	0.000000	0.561999	0.000000	0.000000	0.000000	0.197480	0.102510	0.000000	0.260009	1.253305	0.247464	0.000000	0.000000	1.377197	0.409702
XM_123727.1	0.086925	0.000000	0.000000	0.000000	0.000000	0.000000	0.000000	0.000000	1.505687	0.000000	0.806737	0.344902	0.491743	0.000000	0.000000	0.000000	0.440326	0.177086	0.000000	0.000000	0.000000	0.000000	0.000000	0.194766	0.576367	0.705980	0.841796	0.106455	0.683604	0.000000	0.000000	0.000000	0.093436	0.000000	0.507538	1.049435	0.000000	0.757459	0.000000	0.506464	1.787179	0.369784	0.000000	0.530924	0.794667	0.000000	0.267945	0.000000	0.252632
XM_123738.1	0.000000	0.000000	0.000000	0.000000	0.000000	0.000000	0.000000	0.000000	0.636123	0.000000	0.127642	0.771857	0.545850	0.249610	0.102205	0.695597	0.361655	0.634217	0.341932	0.191508	0.000000	0.000000	0.000000	0.262579	0.489896	0.203214	0.165149	0.394042	0.000000	0.000000	0.000000	0.000000	0.000000	0.000000	0.307266	0.622233	0.000000	0.000000	0.085302	0.247890	0.000000	0.000000	0.000000	0.061503	0.036386	0.000000	0.102658	1.524481	0.105072
XM_123749.1	0.000000	0.224557	0.000000	0.000000	0.000000	0.370586	0.000000	0.000000	0.000000	0.000000	0.288169	1.478095	0.213206	0.181214	0.000000	1.560302	1.571473	0.000000	0.000000	0.485389	0.000000	0.072865	0.000000	0.289606	0.315847	0.165255	0.000000	0.053888	0.090134	0.000000	0.000000	0.000000	0.017976	0.000000	0.670460	1.198447	0.011142	0.000000	0.350670	0.000000	0.000000	0.258718	0.000000	0.056393	0.000000	0.159169	0.258939	1.061672	0.000000
XM_123750.1	0.126067	0.000000	0.000000	0.028534	0.000000	0.000000	0.000000	0.013904	0.140335	0.296484	0.074508	1.808464	1.184563	1.872925	0.272729	1.161916	1.930926	0.000000	0.196489	0.255120	0.000000	0.293036	0.000000	0.658505	0.275764	0.000000	0.000000	0.000000	0.000000	0.000000	0.036793	0.000000	0.000000	0.000000	0.544050	0.848947	0.000000	0.000000	0.000000	0.172896	0.000000	0.193293	0.000000	0.000000	0.000000	0.134588	0.000000	0.000000	0.000000
XM_123777.1	1.944681	0.000000	0.000000	0.000000	0.000000	0.000000	0.000000	0.000000	0.324031	0.000000	0.554423	0.000000	0.000000	0.049934	0.000000	0.305347	0.128983	1.597948	1.357602	0.000000	0.000000	0.162496	3.663810	0.306128	0.762556	4.226093	0.000000	0.094405	1.564122	0.000000	0.671535	0.000000	0.000000	0.000000	2.547298	2.572535	0.000000	0.103467	0.000000	0.000000	0.000000	0.417889	0.000000	0.000000	0.477149	0.089666	0.000000	0.080603	0.000000
XM_123788.1	0.427226	1.627341	0.000000	0.000000	0.000000	1.267034	0.000000	0.000000	0.461529	0.000000	1.920182	0.000000	0.000000	0.000000	0.000000	0.000000	0.000000	1.160592	0.647049	1.176264	1.513068	0.000000	0.000000	0.049072	0.500351	0.000000	2.022990	0.000000	0.418591	0.000000	0.000000	0.000000	0.712544	0.000000	0.511943	0.705579	1.492613	0.385344	1.423818	1.746726	0.000000	1.679080	0.000000	0.000000	1.268920	0.000000	0.000000	0.000000	0.000000
XM_123791.1	0.000000	0.000000	0.000000	0.113215	0.813746	0.000000	0.000000	0.085712	0.222411	1.066315	0.000000	0.185821	0.368978	0.000000	0.000000	0.723455	0.206919	0.000000	0.214926	0.626744	0.000000	0.513931	0.726806	0.000000	0.086997	0.119645	0.026030	0.000000	0.503398	0.000000	0.000000	0.050506	0.000000	0.000000	0.747647	0.478940	0.000000	0.000000	0.000000	0.077750	0.098498	0.000000	0.055502	0.000000	0.000000	0.616320	0.000000	0.000000	0.000000
XM_123792.1	0.000000	0.000000	0.000000	0.000000	0.000000	0.000000	0.000000	0.004689	0.081012	0.670564	0.219670	1.159707	0.919005	0.000000	0.970556	1.959802	1.541742	0.388193	0.265211	0.000000	0.000000	1.602726	0.827870	0.000000	0.071356	0.000000	0.000000	0.000000	0.023820	0.000000	0.686324	0.000000	1.148084	0.000000	0.000000	0.000000	0.000000	0.000000	0.469223	2.063418	0.000000	1.003279	1.735671	0.000000	0.000000	0.661351	1.748934	0.000000	0.000000
XM_123804.1	0.670892	0.000000	0.014793	0.000000	0.000000	0.000000	0.000000	0.000000	1.073335	0.500875	0.000000	0.140171	0.345334	0.000000	0.000000	0.000000	0.343715	1.488965	0.470945	0.000000	0.272835	0.132092	0.000000	0.152229	0.599767	0.134313	0.518193	0.000000	0.160371	0.000000	0.499566	0.000000	0.020455	0.000000	0.254563	0.977480	0.000000	0.239450	0.028342	0.000000	0.576352	0.000000	0.081929	0.208154	0.000000	0.000000	0.763637	0.000000	0.000000
XM_123805.1	0.000000	0.343312	0.000000	0.192925	1.060355	0.000000	0.000000	1.188781	0.083686	0.550848	0.597073	1.156255	1.524631	0.000000	0.400478	0.922667	1.569581	0.000000	0.000000	0.393558	0.000000	1.355664	0.000000	0.020327	0.719066	0.000000	1.108757	0.000000	0.738202	0.000000	0.000000	0.086344	0.000000	0.000000	0.539486	0.887697	0.000000	0.000000	0.000000	0.000000	0.000000	0.275616	0.000000	0.000000	0.000000	0.744266	0.186356	0.000000	0.000000
XM_123812.1	0.992561	0.762031	1.074840	0.833638	0.000000	0.338808	0.232021	0.000000	0.089003	0.118626	0.000000	0.000000	0.000000	0.000000	0.000000	0.465385	0.055705	0.062033	0.000000	1.003372	0.352129	0.446220	0.048249	0.737898	0.000000	0.000000	1.228202	0.000000	0.000000	0.150185	0.153574	0.000000	0.000000	0.733618	0.372599	1.070494	0.000000	0.000000	0.000000	0.876693	0.000000	0.000000	0.000000	0.639689	0.000000	0.008687	0.000000	0.000000	0.000000
XM_123814.1	0.411315	0.517966	0.000000	0.000000	0.000000	0.000000	0.000000	0.000000	1.047439	0.000000	0.867242	0.940063	0.867019	0.318531	0.539125	1.350015	0.861865	0.602546	0.000000	0.000000	0.000000	0.000000	0.000000	0.000000	1.416298	0.000000	0.000000	0.289507	0.534261	0.000000	0.000000	0.000000	0.000000	0.317151	0.402182	0.695074	0.347294	0.000000	0.012236	0.852440	0.000000	0.823551	0.000000	0.397940	0.305108	0.000000	0.445368	0.000000	0.000000
XM_123846.1	0.000000	0.000000	0.000000	2.515694	4.391892	0.990631	0.000000	4.172471	0.060039	4.332639	0.000000	0.837476	2.822973	0.000000	0.686745	1.666038	0.287741	1.077657	3.648833	0.000000	0.000000	4.289009	0.669195	0.000000	0.000000	0.000000	0.000000	0.210466	0.000000	0.000000	3.883006	5.739716	0.000000	0.889670	0.000000	0.230764	0.000000	0.000000	0.000000	0.055736	0.000000	0.000000	3.625114	1.039585	0.436830	4.428965	2.615043	0.000000	0.000000
XM_123849.1	0.535515	0.291174	0.000000	0.000000	0.000000	0.000000	0.000000	0.000000	1.027349	0.000000	0.858776	0.369331	0.000000	0.000000	0.000000	0.061268	0.498293	0.156366	0.475040	0.000000	0.000000	0.000000	0.000000	0.000000	0.986786	0.112119	0.677414	0.000000	1.334433	0.000000	0.000000	0.000000	0.290986	0.000000	0.999673	0.453464	0.686373	0.000000	0.000000	0.472943	1.108572	0.731490	0.000000	0.000000	1.142988	0.000000	0.315709	0.000000	0.000000
XM_123860.1	0.323780	0.000000	0.278788	0.000000	0.786027	0.000000	0.000000	0.656519	0.000000	0.291051	0.000000	0.000000	0.000000	0.000000	0.000000	0.000000	0.000000	0.166724	0.124386	0.550829	0.195717	0.369772	0.000000	0.394366	0.000000	0.256430	0.472487	0.000000	0.000000	0.000000	0.721555	0.000000	0.228398	0.125209	0.068880	0.000000	0.492780	0.545232	0.038141	0.000000	0.000000	0.000000	0.000000	0.000000	0.000000	0.524617	0.425197	0.000000	0.317904
XM_123871.1	0.067023	0.000000	0.000000	0.693688	0.000000	0.000000	0.000000	0.000000	0.000000	0.000000	4.255869	0.000000	0.000000	5.430611	1.814356	0.000000	2.855240	0.000000	0.000000	0.000000	0.000000	0.310247	0.000000	0.000000	0.081945	0.000000	0.000000	1.000748	0.191821	0.000000	0.872964	3.002020	0.000000	2.313263	2.073298	4.721036	0.000000	0.000000	0.000000	0.000000	0.972313	3.169242	0.267972	1.856284	1.230394	0.193122	0.000000	0.151290	0.153014
XM_123887.1	0.145766	0.000000	0.000000	0.000000	0.176781	0.000000	0.000000	0.288318	0.070468	0.000000	0.136864	1.032291	0.638833	0.176057	0.000000	0.821144	1.218242	0.377604	0.179522	0.218106	0.000000	0.086755	0.697316	0.000675	0.559719	0.000000	0.000000	0.074796	0.426565	0.000000	0.000000	0.017635	0.000000	0.000000	0.000000	1.045213	0.000000	0.000000	0.855510	0.000000	0.251292	0.000000	0.000000	0.000000	0.000000	0.259743	0.063710	1.571933	0.272195
XM_123895.1	0.000000	0.000000	0.232921	1.482221	0.000000	0.000000	0.000000	0.000000	0.570804	0.000000	0.623225	0.998346	0.780182	0.269873	0.785761	0.563355	0.558268	0.000000	0.098922	1.297876	0.000000	0.000000	0.000000	0.687918	0.730179	0.000000	0.000000	0.078170	0.276488	0.000000	0.000000	0.000000	0.000000	0.000000	0.038850	0.635304	0.005280	0.000000	0.023898	0.734519	0.838824	0.714301	0.000000	0.136398	0.048265	0.000000	0.000000	0.000000	0.445421
XM_123906.1	0.799755	0.977677	0.000000	0.000000	0.000000	1.112649	0.000000	0.000000	1.861695	0.000000	0.000000	0.000000	0.000000	0.000000	0.000000	0.000000	0.000000	1.971415	0.000000	1.590125	0.778176	0.000000	0.000000	0.779431	1.402987	2.153258	1.762689	1.561637	1.406812	0.000000	0.000000	0.000000	0.219227	0.000000	0.788011	0.782929	1.512791	1.369232	0.537768	1.719566	2.493209	0.000000	0.000000	2.067059	1.023746	0.000000	0.230680	0.000000	0.789709
XM_123911.1	0.195540	0.443364	0.000000	0.644378	0.000000	0.000000	0.000000	0.000000	0.000000	0.000000	0.573806	1.402573	0.880821	0.209493	0.081582	1.342872	0.952243	0.302008	0.179444	1.113312	0.000000	0.000000	0.000000	0.705403	0.733454	0.000000	0.407669	0.315491	1.033430	0.000000	0.000000	0.000000	0.000000	0.000000	0.922446	1.265936	0.284706	0.000000	0.266552	0.000000	0.581586	0.413813	0.000000	0.291844	0.000000	0.000000	0.000000	0.000000	0.000000
XM_123913.1	0.000000	0.000000	0.000000	0.000000	0.000000	0.000000	0.000000	0.063299	0.000000	0.471550	0.000000	1.438514	1.342383	0.043076	0.000000	1.436942	1.729450	0.000000	0.355545	0.000000	0.199996	1.180608	0.413169	0.000000	0.160322	0.000000	0.000000	0.041428	0.000000	0.000000	0.469239	0.000000	0.000000	0.000000	0.921523	0.457773	0.000000	0.000000	1.193584	0.178532	0.225563	0.000000	0.000000	0.684863	0.000000	0.288739	0.000000	0.000000	0.186351
XM_123921.1	0.000000	0.084536	0.109186	0.877751	0.000000	0.000000	0.000000	0.000000	0.654904	0.000000	0.625405	1.236211	1.324308	0.000000	0.685459	1.171341	1.007917	0.000000	0.000000	0.827778	0.000000	0.000000	0.526242	0.883763	0.853564	0.000000	0.000000	0.025711	0.384070	0.000000	0.000000	0.000000	0.000000	0.000000	0.000000	0.087291	0.000000	0.000000	0.308280	0.617789	0.252520	0.424496	0.000000	0.559849	0.000000	0.000000	0.112632	0.394243	0.251299
XM_123925.1	0.663287	1.280421	0.000000	0.000000	0.000000	0.069751	0.000000	0.000000	0.398576	0.000000	0.000000	0.000000	0.000000	0.000000	0.000000	0.000000	0.000000	0.799741	0.054175	0.709782	1.085123	0.000000	0.000000	0.486560	0.000000	1.132012	0.097021	0.000000	1.462074	0.000000	0.000000	0.000000	0.000000	0.000000	0.450652	0.398801	0.541051	1.234343	0.927477	0.447167	0.000000	0.322565	0.000000	0.000000	0.968423	0.000000	0.770558	0.000000	0.000000
XM_123931.1	0.000000	0.000000	0.000000	0.589425	0.000000	0.000000	0.000000	0.000000	0.844240	0.032575	0.039226	0.354818	0.627416	0.000000	0.000000	0.722357	0.372181	0.261181	0.000000	0.429899	0.347311	0.000000	0.000000	0.166519	0.375752	0.193686	0.268142	0.000000	1.119854	0.000000	0.000000	0.000000	0.000000	0.000000	0.369295	0.649491	0.105210	0.150219	0.270518	0.225853	0.392207	0.000000	0.000000	0.074948	0.000000	0.000000	0.000000	1.607537	0.000000
XM_123932.1	0.265231	0.000000	0.000000	0.000000	0.000000	0.000000	0.000000	0.000000	0.412410	0.000000	0.263893	0.760932	0.963668	0.000000	0.125049	0.735726	0.453627	0.150486	0.006208	0.000000	0.344865	0.000000	0.000000	0.079895	0.458300	0.170251	0.419363	0.019395	0.346265	0.000000	0.000000	0.000000	0.000000	0.000000	0.326366	0.416594	0.000000	0.248847	0.451512	0.000000	0.355276	0.000000	0.000000	0.336446	0.000000	0.000000	0.376435	0.000000	0.012226
XM_123933.1	0.094543	0.360147	0.000000	0.000000	0.000000	0.025281	0.000000	0.000000	0.768656	0.000000	0.120837	0.000000	0.000000	0.000000	0.000000	0.083174	0.000000	0.000000	0.088340	0.000000	0.000000	0.198262	0.000000	0.186093	1.344205	0.034251	0.000000	0.000000	0.214215	0.000000	0.001091	0.000000	0.428436	0.000000	0.515844	0.639083	0.000000	0.369821	0.000000	0.000000	0.152219	0.095814	0.000000	0.000000	0.181271	0.188192	0.000000	0.000000	0.139659
XM_123934.1	0.000000	0.854381	0.000000	0.094952	0.000000	0.124828	0.000000	0.305711	0.462136	0.021970	0.000000	0.000000	0.073625	0.000000	0.000000	0.000000	0.000000	0.752102	0.000000	0.800419	0.280261	0.000000	0.000000	0.374551	0.902117	0.382187	0.243519	0.000000	0.000000	0.022995	0.000000	0.000000	0.046649	0.492488	0.000000	0.000000	0.017324	0.291092	0.260761	0.258858	0.050313	0.187917	0.000000	0.000000	1.326763	0.000000	1.180082	0.000000	0.000000
XM_123938.1	0.734854	0.000000	0.000000	0.000000	0.000000	0.097439	0.000000	0.000000	0.322303	0.000000	0.625807	1.359306	1.036756	0.635288	0.000000	1.372269	1.542177	0.802295	0.000000	0.000000	0.000000	0.269446	0.000000	0.000000	1.026262	0.000000	0.000000	0.254613	0.274268	0.085922	0.012133	0.000000	0.000000	0.622713	0.552879	0.828539	0.513579	0.000000	0.818051	0.000000	0.000000	0.293570	0.000000	0.000000	0.000000	0.000000	0.140301	0.000000	0.000000
XM_123941.1	0.027154	0.092640	0.000000	0.224971	0.377144	0.000000	0.000000	0.042395	0.330548	0.466036	0.418427	1.152186	0.699190	0.738886	0.540457	1.176092	1.373145	0.000000	0.000000	0.178998	0.000000	0.000000	0.312304	0.387785	0.145635	0.000000	0.000000	0.000000	0.379277	0.000000	0.000000	0.000000	0.000000	0.000000	1.197781	1.153095	0.000000	0.000000	0.359734	0.000000	0.338044	0.000000	0.000000	0.000000	0.000000	0.000000	0.000000	2.200620	0.161565
XM_123942.1	0.000000	0.217797	0.000000	0.000000	0.000000	0.000000	0.000000	0.000000	0.056804	0.000000	0.057074	0.701047	0.785586	0.340534	0.557637	1.320135	1.428738	0.167411	0.000000	0.051663	0.000000	0.084862	0.198755	0.000000	0.473704	0.004315	0.000000	0.000000	0.289734	0.000000	0.000000	0.000000	0.000000	0.000000	0.828937	1.127264	0.184257	0.103714	0.163558	0.000000	0.000000	0.136488	0.000000	0.000000	0.000000	0.123821	0.000000	0.595076	0.000000
XM_123948.1	0.535692	0.204491	0.000000	0.845446	0.000000	0.000000	0.000000	0.000000	0.014967	0.000000	0.778519	0.101650	0.419877	0.000000	0.672565	1.277084	0.934148	0.108232	0.000000	0.950722	0.000000	0.000000	0.000000	0.000000	1.111545	0.000000	0.000000	0.455992	0.960365	0.000000	0.000000	0.000000	0.000000	0.112556	0.672764	0.940554	0.612113	0.000000	0.219257	0.000000	0.000000	0.680321	0.000000	0.023959	0.000000	0.000000	0.157765	0.016085	0.667603
XM_123950.1	0.000000	0.159250	0.000000	1.223600	0.323532	0.000000	0.000000	0.000000	0.000000	0.210462	0.253938	0.000000	0.000000	0.000000	0.000000	0.885450	0.000000	0.394591	0.000000	1.361162	0.233260	0.000000	0.715032	0.806813	0.749740	0.128180	0.290916	0.000000	1.461309	0.000000	0.000000	0.000000	0.000000	0.315287	0.326559	0.041071	0.799879	1.358548	0.449695	0.000000	0.051796	0.000000	0.000000	0.000000	0.000000	0.000000	0.000000	1.312386	0.239787
XM_123957.1	0.470018	0.000000	0.000000	0.000000	0.000000	0.000000	0.000000	0.014945	1.421074	0.000000	0.000000	1.135086	0.748730	1.214317	0.079068	1.160509	2.446203	0.620835	0.000000	0.892570	0.000000	0.033268	1.696746	0.961137	1.443269	2.772482	0.000000	0.573233	0.000000	0.000000	0.000000	0.000000	0.280126	1.548239	0.216500	1.882584	0.000000	0.515372	0.000000	0.000000	0.079867	0.107518	0.000000	0.000000	0.000000	0.000000	0.000000	0.000000	0.208742
XM_123960.1	1.329247	0.482931	0.858965	1.625006	0.000000	0.000000	0.151389	0.000000	1.059731	0.000000	0.000000	0.000000	0.000000	0.000000	0.000000	0.000000	0.000000	1.519385	0.000000	1.120458	0.971419	0.000000	0.275684	1.206263	0.534840	0.463336	1.303981	0.175261	1.406382	0.000000	0.000000	0.000000	0.881271	0.000000	0.000000	0.000000	1.567357	0.599687	0.534279	0.437351	1.892064	0.000000	0.000000	1.704927	1.074529	0.000000	0.247357	0.000000	0.000000
XM_123962.1	0.186911	0.000000	2.364423	0.918875	0.000000	0.388251	0.000000	0.000000	0.032285	0.000000	0.000000	0.189511	0.333384	0.000000	0.000000	0.315361	0.216194	0.000000	0.000000	0.928285	0.189739	0.000000	0.000000	1.009125	0.333186	0.204516	1.728237	2.283721	0.082520	0.000000	0.000000	0.000000	0.000000	0.000000	0.583190	0.381920	0.000000	0.054377	0.299347	0.265198	0.247795	0.000000	0.000000	2.393809	0.000000	0.000000	1.498125	0.000000	0.788448
XM_123985.1	0.293833	0.383419	0.406156	0.000000	0.000000	0.000000	0.000000	0.000000	0.088933	0.053758	0.247855	0.904606	1.087057	0.091360	0.469298	1.064633	1.184967	0.000000	0.000000	0.778765	0.184442	0.017245	0.000000	0.486125	0.590523	0.000000	0.219037	0.062861	0.000000	0.000000	0.000000	0.000000	0.134989	0.000000	0.972115	0.694557	0.000000	0.000000	0.170221	0.000000	0.000000	0.000000	0.000000	0.000000	0.000000	0.000000	0.349551	0.000000	0.424281
XM_124005.1	0.000000	0.000000	1.000246	0.000000	0.000000	0.000000	1.047443	0.000000	0.000000	0.443724	0.000000	0.024845	0.000000	0.000000	0.000000	0.000000	0.000000	0.084477	0.000000	0.000000	0.359385	0.116289	0.000000	0.518779	0.000000	0.000000	0.418028	0.000000	0.000000	0.735236	1.185160	0.000000	0.655912	0.361969	0.124501	0.000000	0.517955	0.810782	0.000000	0.000000	1.538084	0.000000	0.126245	0.000000	0.027690	0.047280	0.000000	0.000000	1.063715
XM_124013.1	0.000000	1.410871	0.000000	0.000000	0.000000	0.326816	0.000000	0.000000	0.000000	0.494668	3.624462	0.978634	1.374759	0.000000	1.239520	1.877400	1.227683	0.000000	3.433425	0.000000	0.000000	0.000000	0.000000	0.000000	0.000000	2.616621	1.151316	0.000000	2.691124	0.000000	0.000000	0.358911	0.000000	0.000000	2.135618	1.451991	0.000000	0.000000	0.000000	1.670408	0.025541	2.584383	0.000000	0.000000	3.582824	0.000000	1.101489	0.000000	1.176138
XM_124025.1	0.379604	0.000000	0.287630	0.000000	0.000000	0.000000	0.000000	0.000000	0.768793	0.000000	0.456047	1.408841	1.126922	0.000000	0.000000	1.153733	1.279078	0.000000	0.446600	0.000000	0.789446	0.000000	0.105369	0.000000	0.988976	0.000000	0.644128	0.717678	2.109407	0.000000	0.000000	0.000000	0.000000	0.000000	0.032719	0.000000	0.000000	0.000000	1.130408	0.185910	0.506724	0.177408	0.000000	1.377997	0.000000	0.000000	0.463499	0.000000	0.000000
XM_124027.1	0.182404	0.106143	0.079199	0.023677	0.000000	0.000000	0.000000	0.000000	0.000000	0.353633	0.000000	0.000000	0.000000	0.000000	0.000000	0.044887	0.305912	0.002598	0.000000	0.116173	0.170734	0.369054	0.000000	0.289715	0.547515	0.522680	0.000000	0.000000	0.187428	0.000000	0.000000	0.000000	0.079104	0.000000	0.000000	0.000000	0.000000	0.000000	0.793818	0.000000	0.167175	0.102057	0.000000	0.000000	0.000000	0.013412	0.350451	1.869649	0.167605
XM_124032.1	0.105462	0.156059	0.130964	0.352952	0.000000	0.086688	0.000000	0.000000	0.243685	0.000000	0.335912	1.428453	1.029148	0.839303	0.000000	1.238234	1.677663	0.470807	0.000000	0.136727	0.000000	0.000000	0.000000	0.000000	0.402575	0.000000	0.000000	0.136534	0.773417	0.000000	0.000000	0.000000	0.000000	0.000000	0.995076	0.800188	0.111025	0.000000	0.000000	0.000000	0.334338	0.000000	0.000000	0.757038	0.000000	0.000000	0.000000	0.500900	0.300149
XM_124034.1	0.000000	0.000000	0.000000	0.000000	1.954044	0.000000	0.000000	2.533309	0.347076	1.540392	0.000000	1.058348	1.379633	0.000000	0.392049	0.777011	0.132056	0.000000	0.836615	0.000000	0.967276	1.719543	0.528029	0.000000	0.000000	0.000000	0.000000	0.000000	0.000000	0.320778	0.899559	1.813602	0.000000	0.000000	0.000000	0.329140	0.000000	0.000000	0.532995	0.499354	0.000000	0.000000	0.066705	0.000000	0.000000	1.332163	0.000000	0.000000	0.000000
XM_124038.1	0.507562	0.000000	1.075825	0.000000	0.000000	0.000000	0.000000	0.000000	0.573379	0.000000	0.158339	0.291890	0.000000	0.000000	0.000000	0.077928	1.977746	0.844678	0.000000	0.000000	0.090596	0.000000	2.040051	0.274479	0.301314	1.014809	0.278583	0.860787	0.077604	0.000000	0.001770	0.000000	0.297594	0.000000	0.362254	0.000000	0.425794	0.753773	0.000000	0.000000	1.401452	0.000000	0.000000	0.349422	0.390645	0.000000	0.000000	0.000000	0.839443
XM_124039.1	0.000000	0.091228	0.487887	0.000000	0.061965	0.451956	0.838511	0.000000	0.000000	0.611930	0.000000	0.613787	0.259962	0.875317	0.791849	0.251026	0.860450	2.586995	0.140046	0.548497	0.000000	0.000000	0.673879	0.470024	0.000000	0.000000	0.000000	0.000000	0.000000	0.304711	0.077357	0.000000	0.245479	0.000000	0.000000	0.000000	0.000000	0.000000	0.000000	0.442494	0.733563	0.000000	0.236631	0.311621	0.000000	0.000000	0.000000	5.543096	0.263486
XM_124050.1	0.158169	0.934264	0.750878	0.000000	0.000000	0.468598	0.000000	0.189685	0.555612	0.536318	0.000000	0.000000	0.000000	0.000000	0.000000	0.000000	0.000000	0.081640	0.583756	0.952277	0.535828	0.000000	0.092553	1.028103	0.137706	0.000000	0.446979	1.254568	0.000000	0.000000	0.000000	0.162317	0.951925	0.000000	0.000000	0.000000	0.000000	0.572958	0.191007	0.797042	0.000000	0.000000	0.000000	0.000000	0.000000	0.282786	0.915887	0.000000	0.000000
XM_124062.1	0.399945	0.000000	0.000000	0.000000	0.049273	0.000000	0.000000	0.000000	0.000000	0.020807	1.266424	1.211920	0.716509	0.104463	0.070293	0.864911	1.153278	1.261439	0.164057	0.000000	0.000000	0.097047	0.000000	0.000000	1.610255	1.753889	0.000000	0.000000	0.499195	0.000000	0.000000	0.000000	1.594601	0.000000	0.902827	1.005963	0.000000	0.393997	0.000000	0.932398	0.000000	1.413452	0.000000	0.000000	0.476235	0.000000	0.000000	0.621373	0.000000
XM_124064.1	0.157861	0.361805	0.000000	0.000000	0.000000	0.179679	0.000000	0.000000	0.144428	0.143386	0.107376	0.000000	0.155766	0.000000	0.000000	0.000000	0.000000	0.014242	0.204333	0.219970	0.514753	0.000000	0.000000	0.000000	0.000000	0.000000	0.603532	0.000000	0.842092	0.000000	0.000000	0.000000	0.169501	0.000000	0.530267	0.617913	0.000000	0.267526	1.069164	0.000000	0.000000	0.203689	0.000000	0.000000	0.000000	0.021201	0.055781	0.294983	0.000000
XM_124069.1	0.004256	0.000000	1.548619	0.000000	0.000000	0.184499	0.000000	0.000000	4.498025	0.000000	0.000000	0.072360	0.379024	0.000000	0.000000	0.000000	0.000000	0.930023	2.223522	0.000000	0.222850	0.000000	3.187252	0.000000	1.906218	0.260724	0.008057	0.193744	0.000000	0.000000	0.000000	0.000000	1.832762	1.051823	0.000000	1.219350	0.000000	3.101892	0.072443	2.671341	2.711175	0.000000	0.000000	1.244840	2.778841	0.000000	0.384643	0.000000	1.171172
XM_124083.1	0.000000	0.000000	0.136236	1.200381	0.000000	0.000000	0.000000	0.000000	0.761366	0.000000	0.616556	0.905185	0.979633	0.337394	0.530551	0.577307	0.763763	0.000000	0.000000	1.267447	0.000000	0.000000	0.000000	0.830895	0.944062	0.000000	0.000783	0.268709	0.288202	0.000000	0.000000	0.000000	0.000000	0.000000	0.223670	0.857307	0.008102	0.150266	0.150086	0.763835	0.406536	0.534262	0.000000	0.000000	0.000000	0.000000	0.346816	0.000000	0.388659
XM_124096.1	0.430882	1.648578	0.000000	0.000000	0.364987	1.396895	0.000000	0.000000	0.626663	0.000000	0.143677	0.000000	0.000000	0.000000	0.000000	0.000000	0.000000	0.294523	0.014798	0.517493	2.484241	0.000000	1.848708	0.000000	1.063187	0.411952	0.478246	0.000000	1.471910	0.000000	0.000000	0.000000	0.000000	0.000000	1.417877	1.792428	0.222316	2.895809	0.792406	0.057609	0.000000	0.535267	0.088901	0.000000	0.000000	0.000000	0.000000	0.000000	0.000000
XM_124097.1	0.000000	2.022025	0.780902	0.212380	3.093042	0.000000	0.342931	3.077071	0.177931	3.075337	0.000000	0.000000	0.723687	0.799632	1.068514	0.031701	0.000000	0.000000	2.122929	0.127542	0.000000	2.689076	0.135423	0.000000	0.000000	0.000000	0.000000	0.000000	0.000000	0.000000	2.955388	2.891717	0.845866	1.400898	0.000000	0.000000	0.000000	0.000000	0.506242	0.000000	0.000000	0.000000	2.733323	0.000000	0.664166	3.179978	0.000000	0.925727	0.000000
XM_124116.1	0.008194	0.239658	0.042849	0.000000	0.000000	0.000000	0.000000	0.000000	0.528339	0.000000	0.943281	0.559887	0.773785	0.234375	0.445437	0.825015	0.899538	0.000000	0.000000	0.585180	0.000000	0.000000	0.468485	0.061132	1.042163	0.000000	0.000000	0.000000	0.513686	0.000000	0.000000	0.000000	0.035896	0.000000	0.730151	0.474768	0.477410	0.000000	0.000000	0.083765	0.760320	0.739434	0.000000	0.000000	0.180829	0.000000	0.000000	0.000000	0.524594
XM_124123.1	1.752587	0.431799	3.369485	0.244756	0.000000	0.038857	0.000000	0.000000	3.214177	0.000000	0.000000	0.463592	0.725597	0.000000	0.000000	0.000000	0.000000	0.000000	0.965006	0.910361	0.743553	0.000000	2.623737	1.115218	1.554604	4.277078	1.695713	0.000000	0.000000	0.000000	1.731688	0.000000	0.252465	0.000000	0.000000	0.000000	1.752661	0.000000	0.006959	1.178628	4.954237	0.497798	0.000000	0.450415	2.332410	0.000000	0.000000	0.000000	0.000000
XM_124126.1	0.000000	0.553328	0.033639	0.000000	0.000000	3.764482	0.000000	0.453174	6.964182	0.812170	0.000000	0.928048	1.296135	0.000000	0.000000	0.507712	0.767673	1.305519	0.000000	0.572265	0.617613	3.007777	1.395512	0.000000	6.628052	0.184080	0.333831	0.428059	0.000000	0.000000	3.260564	0.000000	0.000000	0.000000	4.109583	2.357013	0.000000	0.000000	0.653131	0.000000	6.872317	0.000000	0.007172	0.000000	4.654629	0.000000	0.000000	4.181507	0.000000
XM_124127.1	0.075653	0.052579	0.000000	0.561858	0.000000	0.000000	0.000000	0.000000	0.549774	0.000000	0.134599	0.650925	0.000000	0.000000	0.000000	0.743287	0.202830	0.259991	0.000000	0.853178	0.185586	0.000000	0.000000	1.470972	0.540481	0.054487	0.196510	0.000000	0.233928	0.000000	0.000000	0.000000	0.000000	0.000000	0.222367	0.312872	0.000000	0.261373	0.057150	0.000000	0.433806	0.003487	0.000000	0.003556	0.085405	0.000000	0.000000	0.000000	0.000000
XM_124133.1	0.000000	0.000000	0.262713	0.000000	1.605452	0.000000	0.000000	1.256918	0.000000	1.922755	0.101828	0.000000	0.000000	0.000000	0.000000	0.000000	0.000000	0.361032	0.649838	0.000000	0.418128	1.612327	0.000000	0.209644	0.000000	0.329765	0.448037	0.000000	0.000000	0.000000	1.437493	0.780947	0.000000	0.015570	0.000000	0.000000	0.045353	0.000000	0.234981	0.000000	0.000000	0.049705	0.697023	0.000000	0.000000	1.320341	0.152339	0.000000	0.000000
XM_124136.1	0.000000	0.000000	0.074127	0.000000	0.000000	0.000000	0.000000	0.000000	0.027789	0.103323	0.000000	0.000000	0.113171	0.000000	0.000000	0.000000	0.029247	0.144259	0.280553	0.938642	0.092410	0.000000	0.000000	0.066525	0.046307	0.000000	0.060818	0.000000	0.000000	0.000000	0.308005	0.000000	0.344537	0.330500	0.000000	0.157639	0.292917	0.247145	0.000000	0.148001	0.000000	0.041188	0.000000	0.000000	0.000000	0.000000	0.305349	0.000000	0.000000
XM_124139.1	0.000000	0.000000	0.000000	0.000000	0.000000	0.000000	0.000000	0.000000	0.000000	1.076702	0.042774	0.788287	0.800096	0.000000	0.174748	0.903900	0.157585	2.040960	0.016729	0.111710	0.734924	0.408717	1.439878	0.000000	0.000000	0.000000	0.000000	0.000000	0.000000	0.000000	0.582697	0.000000	0.000000	0.000000	0.000000	0.000000	0.140160	0.000000	1.247990	0.000000	0.252884	0.009784	0.452780	0.000000	0.088038	0.434309	0.000000	3.703240	0.000000
XM_124147.1	0.141658	0.000000	0.577802	0.000000	0.000000	0.000000	0.000000	0.444750	0.001613	0.000000	0.000000	0.106011	0.000000	0.000000	0.000000	0.424146	0.203596	0.273906	0.207704	0.402097	0.114550	0.180821	0.571488	0.141011	0.000000	0.033362	0.033851	0.000000	0.056169	0.000000	0.000000	0.000000	0.955857	0.745379	0.558002	0.559846	0.245350	0.000000	0.000000	0.000000	0.144979	0.000000	0.000000	0.000000	0.000000	0.000000	0.167811	0.000000	0.028296
XM_124151.1	1.739431	1.388994	0.000000	0.000000	0.000000	0.472426	0.000000	0.000000	0.910538	0.000000	0.157848	0.000000	0.000000	0.000000	0.000000	0.000000	0.000000	3.052525	0.000000	1.255160	1.149151	0.000000	0.757039	0.000000	1.233925	1.196133	1.397054	0.197706	0.000000	0.000000	0.000000	0.000000	1.796847	1.253997	0.000000	0.000000	1.799114	2.018458	0.950975	0.000000	1.124431	0.907258	0.000000	0.000000	1.032312	0.000000	0.000000	0.462538	0.000000
XM_124154.1	0.698859	0.526437	0.000000	0.000000	0.000000	0.365560	0.000000	0.000000	0.541748	0.000000	0.347382	0.221966	0.607778	0.000000	0.000000	0.000000	0.282783	0.000000	0.130891	0.131035	0.000000	0.000000	0.000000	0.000000	1.123413	0.952191	0.580378	0.000000	0.985743	0.000000	0.000000	0.000000	0.000000	0.000000	0.389185	1.116821	0.000000	0.696358	0.000000	0.347256	0.165804	0.481936	0.000000	0.093978	0.580299	0.000000	0.378855	0.000000	0.000000
XM_124163.1	0.871369	1.059858	0.000000	0.000000	0.000000	0.934626	0.000000	0.000000	1.891926	0.000000	0.749843	0.000000	0.461501	0.000000	0.000000	0.124143	0.000000	0.721655	0.371366	0.000000	0.299488	0.000000	1.096917	0.000000	1.369097	1.719538	0.000000	0.000000	0.767224	0.000000	0.000000	0.000000	0.000000	0.000000	0.000000	0.000000	0.483270	0.152159	0.000000	0.305150	1.791562	0.788581	0.000000	0.000000	1.565618	0.000000	0.490005	0.000000	0.000000
XM_124170.1	0.414476	2.594388	0.000000	0.000000	0.000000	0.000000	3.305645	0.000000	0.000000	0.000000	2.136679	0.000000	1.811187	0.000000	2.888974	1.186190	0.000000	1.575687	1.796499	3.682622	0.633435	0.000000	0.000000	4.276444	0.470269	0.000000	1.220422	0.000000	0.000000	3.444651	0.000000	0.000000	0.000000	1.390410	1.216808	0.000000	0.966434	0.000000	1.623275	3.260703	0.000000	2.715358	0.000000	0.000000	0.000000	0.000000	4.466262	0.000000	0.000000
XM_124171.1	0.267082	0.000000	0.000000	0.000000	0.000000	0.000000	0.000000	0.000000	0.980877	0.000000	0.269977	0.823110	1.136175	0.000000	0.021637	0.995623	0.736841	0.250288	0.000000	0.862481	0.000000	0.000000	0.000000	0.284573	0.934458	0.821919	0.411972	0.517765	0.948035	0.000000	0.000000	0.000000	0.090385	0.000000	1.680270	1.676889	0.987733	0.702929	0.000000	0.000000	1.989827	0.000000	0.000000	0.180511	1.018776	0.000000	1.277454	0.000000	0.000000
XM_124178.1	0.000000	0.000000	0.200670	1.164742	0.000000	0.000000	0.016073	0.000000	0.498453	0.000000	0.759507	1.563883	1.453367	0.512409	0.133270	1.043458	1.525931	0.000000	0.000000	0.365146	0.000000	0.000000	0.246529	1.303216	0.696193	0.000000	0.588311	0.000000	0.467477	0.000000	0.000000	0.000000	0.000000	0.000000	0.320863	0.624481	0.000000	0.000000	0.000000	0.850926	0.000000	0.475802	0.000000	0.107161	0.000000	0.000000	0.040543	0.000000	0.705938
XM_124206.1	0.000000	0.017238	0.000000	0.000000	0.479683	0.103533	0.000000	0.126317	0.622556	0.836984	0.000000	0.696118	0.554128	0.332328	0.000000	0.000000	0.861162	0.000000	0.360268	0.018675	0.000000	0.183549	0.600882	0.017570	0.393740	0.000000	0.000000	0.000000	0.000000	0.000000	0.000000	0.000000	0.000000	0.000000	0.000000	0.600196	0.000000	0.227365	1.550398	1.040603	0.000000	0.000000	0.000000	0.000000	0.000000	0.190902	0.000000	0.000000	0.112291
XM_124211.1	0.150432	0.385910	0.000000	0.000000	0.360452	0.000000	0.000000	0.000000	0.522270	0.693044	0.068432	0.000000	0.724247	0.000000	0.000000	0.219982	0.218186	0.000000	0.000000	0.071672	0.376806	0.343376	0.272970	0.000000	0.903726	0.000000	0.000000	0.000000	0.379074	0.000000	0.000000	0.000000	0.000000	0.000000	0.292248	0.241994	0.065754	0.182502	0.845618	0.092841	0.000000	0.212701	0.000000	0.000000	0.000000	0.449989	0.544839	0.000000	0.000000
XM_124213.1	0.017206	0.105510	0.299784	0.000000	0.000000	0.241353	0.000000	0.000000	0.731397	0.394400	0.000000	0.495850	0.719977	0.000000	0.000000	0.000000	0.532903	0.000000	0.185300	0.722609	0.046476	0.000000	0.900684	0.183618	0.331996	0.236256	0.000000	0.261741	0.000000	0.000000	0.000000	0.000000	0.000000	0.000000	0.002196	0.606743	0.000000	0.605103	0.291912	0.700925	0.638060	0.000000	0.000000	0.000000	0.000000	0.000000	0.000000	0.939506	0.144528
XM_124215.1	0.253470	0.000000	0.000000	0.000000	0.000000	0.136788	0.000000	0.042284	0.385395	0.424008	0.555541	0.063079	0.531686	0.000000	0.000000	0.651468	0.000000	0.358490	0.000000	0.000000	0.000000	0.000000	0.000000	0.164902	0.452140	1.041610	0.978836	0.277816	0.780677	0.000000	0.000000	0.000000	0.000000	0.000000	0.184171	0.178876	0.141031	0.388825	0.000000	0.000000	0.995809	0.092176	0.000000	0.000000	0.272202	0.000000	0.288265	0.000000	0.000000
XM_124220.1	0.000000	0.343212	0.000000	0.000000	0.000000	0.000000	0.000000	0.000000	0.425946	0.000000	0.549408	0.561654	0.929851	0.508936	0.303722	0.992442	0.821338	0.560499	0.000000	0.572602	0.000000	0.000000	0.358424	0.000000	1.250682	0.000000	0.000000	0.307432	0.748136	0.000000	0.000000	0.000000	0.000000	0.000000	0.508480	0.573042	0.460131	0.000000	0.311668	0.312780	0.000000	0.300203	0.000000	0.303110	0.000000	0.000000	0.277911	0.179917	0.000000
XM_124227.1	1.019959	0.027883	0.000000	0.000000	0.000000	0.000000	0.256769	0.000000	0.039458	0.000000	0.000000	0.000000	0.349394	0.445688	0.342527	0.523620	0.000000	0.750344	0.137657	0.000000	0.327185	0.079161	0.000000	0.000000	0.166207	0.562032	0.104870	0.000000	0.393595	0.000000	0.000000	0.000000	0.000000	0.000000	0.600985	0.439321	0.244850	0.054358	0.572624	0.000000	0.000000	0.129806	0.000000	0.000000	0.000000	0.000000	0.024308	0.000000	0.000000
XM_124244.1	0.000000	0.074976	0.000000	1.696453	0.000000	0.000000	0.000000	0.000000	0.284988	0.000000	0.000000	1.422978	0.685569	0.378299	0.594523	1.534908	1.507812	0.309049	0.000000	1.552825	0.000000	0.000000	0.000000	1.104443	0.266523	0.000000	0.000000	0.206823	0.872028	0.000000	0.000000	0.000000	0.106125	0.000000	1.033065	0.993301	0.000000	0.213009	0.134197	0.000000	0.054629	0.000000	0.000000	0.701961	0.000000	0.000000	0.032822	0.000000	0.586086
XM_124247.1	0.298687	0.186562	0.000000	0.000000	0.495862	0.000000	0.000000	0.356864	0.000000	0.882192	0.000000	0.793323	0.750561	0.000000	0.000000	0.495379	0.407012	0.272661	0.000000	0.410410	0.588227	0.000000	0.154990	1.010362	0.375982	0.165768	0.131808	0.612713	0.000000	0.000000	0.000000	0.000000	0.000000	0.000000	0.000000	0.644825	0.000000	0.746959	0.558179	0.000000	0.000000	0.000000	0.000000	0.000000	0.000000	0.267891	0.186548	0.000000	0.000000
XM_124248.1	0.603950	0.026019	0.000000	0.000000	0.000000	0.000000	0.000000	0.000000	0.000000	0.000000	0.086618	0.122692	0.454232	0.000000	0.290943	1.140259	0.657014	0.134706	0.000000	1.061906	0.000000	0.000000	0.396065	0.193646	1.322132	0.331698	0.061297	0.362759	0.816730	0.000000	0.000000	0.000000	0.000000	0.158427	1.222022	0.725618	1.517700	0.590968	0.140993	0.000000	0.820515	0.039320	0.000000	0.000000	0.000000	0.000000	0.000000	0.000000	0.000000
XM_124253.1	0.000000	0.201292	0.000000	0.145249	0.000000	0.000000	0.000000	0.106395	0.379117	0.000000	0.488204	0.180250	0.159214	0.000000	0.000000	0.000000	0.000000	0.000000	0.012225	0.000000	0.475711	0.000000	0.000000	0.063016	0.365687	0.514676	0.261176	0.000000	1.020257	0.000000	0.000000	0.000000	0.000000	0.000000	0.726444	0.120243	0.237095	0.326930	0.143188	0.000000	1.002163	0.000000	0.000000	0.220022	0.134291	0.000000	0.000000	0.155564	0.000000
XM_124254.1	0.000000	1.348643	0.091913	0.000000	1.338103	0.389456	0.000000	0.372999	0.000000	2.424574	0.000000	0.000000	0.864885	0.000000	0.000000	0.768063	0.390129	0.020911	0.462499	0.000000	0.853011	0.307551	0.000000	0.000000	0.100047	0.000000	0.000000	0.000000	0.000000	0.020365	1.233970	1.729481	0.000000	0.000000	0.000000	0.000000	0.000000	0.000000	1.490861	0.657887	0.000000	0.567750	0.450340	0.000000	0.000000	1.467294	0.000000	0.000000	0.000000
XM_124259.1	0.000000	0.683257	0.000000	0.002375	0.000000	0.000000	0.000000	0.000000	0.482888	0.000000	0.000000	0.030227	0.357563	0.000000	0.000000	1.003888	0.266860	0.000000	0.000000	1.222986	0.289032	0.000000	0.586786	0.566723	1.175283	0.000000	0.000000	0.167200	1.077096	0.000000	0.000000	0.000000	0.000000	0.000000	1.065673	1.022976	0.977549	1.041802	0.468317	0.000000	0.878930	0.000000	0.000000	0.000000	0.000000	0.000000	0.146949	0.157918	0.080887
XM_124263.1	0.000000	0.000000	1.701839	0.312917	0.000000	0.109763	0.130762	0.367844	0.123721	0.181102	0.028106	0.354169	0.000000	0.000000	0.000000	0.000000	0.000000	0.224067	0.321696	1.482308	0.117031	0.000000	0.000000	1.985498	0.000000	0.050071	0.266061	1.575790	0.000000	0.036928	0.000000	0.208308	0.772584	0.000000	0.000000	0.000000	0.253678	0.979952	0.000000	0.000000	0.000000	0.000000	0.000000	0.000000	0.000000	0.000000	0.000000	0.453919	0.824761
XM_124264.1	0.892705	0.000000	1.153389	1.478250	0.000000	1.035736	1.597535	0.000000	0.319750	0.350390	0.615664	0.000000	0.000000	0.259388	0.337689	0.000000	0.000000	0.229745	0.000000	0.962542	0.000000	0.107436	0.413769	1.285087	0.882578	0.000000	0.834093	2.817503	0.653130	1.063050	0.000000	0.414838	0.173180	0.000000	0.000000	0.000000	0.000000	0.556537	0.000000	0.000000	0.000000	0.000000	0.000000	3.616360	0.000000	0.000000	0.020049	0.021963	0.000000
XM_124267.1	0.000000	0.000000	1.266559	0.000000	0.000000	0.000000	0.000000	0.273774	0.013262	0.000000	0.906811	0.838758	0.663049	0.258250	0.000000	0.550271	1.220092	0.449146	1.174722	0.000000	0.915295	0.000000	0.000000	0.000000	0.301964	0.000000	0.000000	0.000000	1.003161	0.000000	0.000000	0.000000	0.592342	0.000000	0.974628	2.206598	1.599811	1.231731	0.000000	0.584835	0.000000	0.515675	0.000000	0.000000	0.000000	0.000000	0.119783	0.000000	0.000000
XM_124272.1	0.000000	0.000000	0.000000	0.000000	0.000000	0.000000	0.000000	0.000000	0.000000	0.443518	0.111351	1.511582	0.520054	0.000000	0.000000	0.811689	1.079606	0.177749	0.000000	0.367739	0.000000	0.028478	0.000000	0.128355	0.158639	0.747851	0.000000	0.163319	0.560163	0.000000	0.098467	0.000000	0.000000	0.000000	0.848777	1.224317	0.023903	0.366756	0.041427	0.000000	0.000000	0.111831	0.000000	0.000000	0.243981	0.000000	0.000000	0.886600	0.000000
XM_124275.1	0.000000	0.000000	0.262556	0.103971	0.068938	0.000000	0.000000	0.858518	0.000000	0.169551	0.000000	1.819901	1.499430	0.704448	0.487459	1.264771	1.685648	0.048097	0.713982	0.703258	0.000000	0.039688	0.000000	0.476554	0.000000	0.000000	0.056315	0.424206	0.000000	0.000000	0.087406	0.000000	0.000000	0.000000	0.728921	0.894096	0.000000	0.000000	0.000000	0.000000	0.000000	0.000000	0.000000	1.252036	0.000000	0.000000	0.754416	1.823581	1.091390
XM_124277.1	0.000000	0.721287	0.000000	0.000000	0.000000	0.345190	0.364699	0.000000	1.172916	0.000000	0.000000	0.000000	0.000000	0.000000	0.000000	0.000000	0.000000	0.191849	0.022550	0.766911	0.738761	0.000000	0.000000	0.877152	0.695000	0.000000	0.714620	1.000133	1.854210	0.413351	0.000000	0.000000	0.000000	0.000000	0.043854	0.973824	0.000000	1.152795	0.110503	0.348972	0.000000	0.000000	0.000000	0.459232	1.304219	0.000000	0.228805	0.000000	0.000000
XM_124292.1	0.000000	0.307886	0.000000	0.000000	0.000000	0.901262	0.000000	0.000000	0.333541	0.000000	0.415022	1.106763	1.092160	0.371065	0.000000	1.655379	1.570913	0.727075	0.000000	0.000000	0.109037	0.000000	0.000000	0.000000	0.000000	0.041220	0.000000	0.000000	1.001085	0.000000	0.000000	0.000000	0.000000	0.000000	0.553068	1.547665	0.075235	0.000000	0.646878	0.058123	0.020917	0.000000	0.000000	0.000000	0.353273	0.000000	0.096553	1.534073	0.000000
XM_124307.1	0.000000	0.000000	0.000000	0.409693	0.000000	0.000000	0.000000	0.000000	0.598529	0.000000	0.881898	2.695630	2.089912	1.802464	0.602498	2.416556	2.674023	1.053760	0.000000	0.972179	0.000000	0.000000	0.000000	0.711332	0.836597	0.000000	0.000000	0.508860	0.594063	0.000000	0.000000	0.000000	0.000000	0.000000	1.242752	1.558804	0.000000	0.000000	0.000000	0.485407	0.602613	0.524070	0.000000	1.555756	0.000000	0.000000	0.053631	3.257890	0.746730
XM_124308.1	0.000000	0.000000	0.000000	0.000000	0.000000	0.000000	0.000000	0.000000	0.162806	0.436293	0.439435	1.486783	1.144558	0.981769	0.241299	1.210134	1.471966	0.290124	0.000000	0.000000	0.482004	0.000000	0.000000	0.199467	0.000000	0.000000	0.195348	0.000000	1.125905	0.000000	0.000000	0.000000	0.646437	0.000000	0.515606	0.786666	0.271009	0.204442	0.000000	0.385673	0.000000	0.229477	0.063580	0.215344	0.091440	0.000000	0.000000	0.000000	0.057289
XM_124309.1	0.000000	0.000000	2.979191	4.896634	0.000000	0.000000	2.810680	0.311171	0.000000	1.175408	0.000000	0.781603	0.000000	0.000000	2.027601	2.605271	1.055510	0.407926	0.492131	2.887029	0.000000	0.570803	0.000000	3.855551	1.744887	0.178437	0.099779	0.000000	0.000000	2.285031	0.000000	0.000000	0.161357	0.000000	0.788204	0.935936	0.106365	1.255860	0.033314	0.000000	0.000000	0.000000	0.000000	4.161770	0.000000	0.000000	0.318837	0.000000	0.000000
XM_124311.1	0.098680	0.561413	0.061809	0.000000	0.000000	0.124314	0.000000	0.000000	0.732851	0.000000	0.000000	1.345889	1.096980	0.314871	0.000000	0.938442	1.391651	0.000000	0.090524	0.553881	0.000000	0.000000	1.304253	0.447218	1.076589	0.000000	0.023755	0.000000	0.000000	0.000000	0.000000	0.000000	0.327318	0.000000	0.004774	0.599409	0.000000	0.000000	0.324501	0.374221	0.306159	0.035041	0.000000	0.000000	0.049151	0.000000	0.000000	1.330546	0.000000
XM_124313.1	0.106554	0.776744	1.923047	4.362860	0.000000	0.313159	2.247418	0.000000	0.000000	0.000000	0.000000	1.420492	1.456157	0.000000	1.803027	2.583108	1.384484	0.000000	0.000000	3.200557	0.372393	0.576311	0.000000	3.553351	0.000000	0.000000	1.765474	0.000000	0.000000	2.020745	0.147930	0.000000	0.000000	0.000000	1.150743	1.817462	0.000000	0.000000	0.047477	0.074999	0.000000	0.000000	0.119726	4.136613	0.000000	0.000000	0.000000	0.000000	0.000000
XM_124314.1	0.000000	0.000000	0.000000	0.000000	0.357340	0.000000	0.000000	0.256281	0.740581	1.050270	0.000000	0.371090	0.734218	0.000000	0.000000	0.000000	0.510271	0.126183	0.807524	0.362402	0.000000	0.748370	0.176453	0.000000	0.163487	0.804350	0.382779	0.000000	0.000000	0.000000	0.450057	0.259073	0.069191	0.000000	0.000000	0.000000	0.000000	0.470695	0.000000	0.004011	0.000000	0.406577	0.325270	0.000000	0.000000	0.197542	0.085917	0.000000	0.000000
XM_124322.1	0.375760	0.503596	0.000000	2.016431	0.000000	0.312395	0.000000	0.000000	0.050553	0.000000	0.000000	0.248677	0.021903	0.000000	0.493723	0.880874	0.192500	0.000000	0.000000	1.173219	0.000000	0.000000	0.221238	1.904413	0.000000	0.449009	0.000000	0.000000	0.826393	0.000000	0.000000	0.000000	0.045034	0.000000	0.375724	0.826987	0.000000	0.349125	0.257639	0.000000	0.505645	0.000000	0.000000	1.429464	0.159497	0.000000	0.000000	0.000000	0.000000
XM_124324.1	0.000000	0.000000	1.237199	1.973521	0.000000	0.000000	0.956742	0.000000	0.769526	0.000000	0.654754	2.458591	1.498620	1.041804	0.676812	1.630508	2.612135	0.315481	0.000000	1.898265	0.000000	0.000000	0.000000	2.148094	0.087576	0.000000	0.000000	0.537889	0.000000	0.589655	0.000000	0.047043	0.146684	0.000000	1.421842	1.397663	0.000000	0.000000	0.000000	0.000000	0.459923	1.052805	0.000000	1.731510	0.000000	0.000000	0.000000	1.435731	2.069887
XM_124338.1	0.356975	0.307122	0.000000	0.000000	0.000000	0.000000	0.000000	0.265947	0.000000	0.077075	0.511981	0.151746	0.284440	0.172064	0.000000	1.299554	0.339114	0.395410	0.000000	0.105166	0.346673	0.392873	0.000000	0.000000	0.752365	0.287968	0.000000	0.000000	0.143230	0.000000	0.000000	0.000000	0.000000	0.056429	0.714896	0.657210	0.362335	0.000000	0.521000	0.000000	0.000000	0.223758	0.000000	0.000000	0.000000	0.321655	0.063886	0.000000	0.000000
XM_124339.1	0.000000	1.059097	0.000000	0.000000	0.000000	0.189030	0.000000	0.728416	0.179848	0.184495	0.000000	0.000000	0.122332	0.000000	0.000000	0.578505	0.000000	0.000000	0.000000	0.721854	1.063685	0.798263	0.000000	0.000000	0.603161	0.432962	0.034246	0.000000	0.698720	0.000000	0.000000	0.000000	0.000000	0.000000	0.434620	0.003505	0.000000	0.381938	1.100377	0.000000	0.885129	0.108859	0.000000	0.000000	0.912137	0.354601	0.000000	0.553641	0.000000
XM_124340.1	0.000000	0.415087	0.356922	0.823781	0.000000	0.007131	0.006229	0.000000	0.000000	0.000000	0.000000	0.000000	0.000000	0.000000	0.000000	0.380737	0.688836	0.000000	0.000000	1.318005	0.516994	0.000000	0.000000	0.795305	0.000000	0.000000	0.000000	0.075196	0.211596	0.099813	0.000000	2.205416	0.086176	0.669769	0.503008	0.359926	0.083972	0.314474	0.419811	0.027988	0.000000	0.168264	0.000000	0.000000	0.000000	0.000000	0.000000	0.000000	0.000000
XM_124341.1	0.000000	0.418822	0.000000	0.008189	0.000000	0.152988	0.000000	0.135085	0.652739	0.000000	0.000000	0.882652	0.711724	0.000000	0.000000	0.194740	0.226354	0.000000	0.000000	0.523451	0.279357	0.000000	0.000000	0.281292	0.790190	0.044718	0.000000	0.000000	0.935486	0.000000	0.000000	0.000000	0.000000	0.000000	0.340675	0.035513	0.296191	0.923387	0.757712	0.441761	0.812297	0.000000	0.000000	0.000000	0.682661	0.000000	0.000000	0.000000	0.000000
XM_124347.1	0.000000	0.000000	0.000000	0.000000	0.000000	0.000000	0.000000	0.000000	0.473624	0.000000	0.395330	0.837015	0.886257	0.023749	0.000000	1.109189	0.831886	0.403400	0.000000	0.217628	0.000000	0.000000	0.106120	0.147627	0.525431	0.000000	0.000000	0.000000	0.864264	0.000000	0.000000	0.000000	0.000000	0.000000	0.257451	0.708284	0.420552	0.543096	0.292996	0.231401	0.857825	0.017267	0.000000	0.237528	0.744375	0.000000	0.000000	0.000000	0.000000
XM_124348.1	0.000000	0.132991	0.000000	0.000000	0.000000	0.000000	0.000000	0.492808	0.605336	0.000000	0.132597	0.131255	0.101355	0.000000	0.000000	0.000000	0.276454	0.226197	0.127180	0.742511	0.384639	0.000000	0.140697	0.078539	0.000000	0.479396	0.817199	0.000000	0.425902	0.000000	0.000000	0.000000	0.000000	0.000000	0.330510	0.611342	0.000000	0.289612	0.137437	0.641088	0.435713	0.000000	0.000000	0.068595	0.606990	0.000000	0.000000	0.000000	0.000000
XM_124352.1	0.092705	0.000000	0.661763	0.918830	0.000000	0.000000	0.000000	0.000000	0.000000	0.116130	0.253916	1.110251	1.114487	0.108008	0.141318	1.141371	1.269851	0.366695	0.000000	0.605140	0.000000	0.000000	0.000000	0.756903	0.000000	0.306095	0.203079	0.000000	0.687287	0.000000	0.000000	0.000000	0.000000	0.000000	1.086596	0.483275	0.635500	0.299387	0.000000	0.000000	0.473572	0.000000	0.000000	0.310417	0.000000	0.000000	0.000000	0.081729	0.350876
XM_124353.1	0.000000	0.000000	0.044719	0.032965	0.125772	0.000000	0.000000	0.649723	0.180183	0.839926	0.000000	0.000000	0.000000	0.174088	0.000000	0.156673	0.000000	0.349017	0.000000	0.786140	0.393481	0.597198	0.000000	0.688725	0.435288	0.530584	0.369110	0.000000	0.000000	0.000000	0.180392	0.247625	0.000000	0.000000	0.908502	0.672524	0.000000	0.000000	0.671371	0.000000	0.182468	0.000000	0.000000	0.000000	0.000000	0.324241	0.000000	1.897984	0.000000
XM_124354.1	0.000000	0.000000	0.743747	0.302239	0.000000	0.017242	0.000000	0.000000	1.437888	0.000000	0.070221	2.218009	1.577984	1.363540	0.925008	0.978964	1.790320	0.433438	0.926037	0.000000	0.000000	0.000000	1.333943	0.002999	0.000000	0.000000	0.000000	0.546529	0.338841	0.000000	0.000000	0.000000	0.103896	0.000000	0.000000	1.233591	0.000000	0.000000	0.027884	1.347779	0.000000	0.000000	0.000000	0.132265	1.063366	0.000000	0.000000	0.000000	0.000000
XM_124355.1	0.000000	0.000000	0.290315	1.057248	0.000000	0.000000	0.000000	0.000000	1.627255	0.000000	0.304586	1.122342	1.540602	1.271302	0.627984	1.322468	1.538903	0.094511	0.000000	0.629283	0.000000	0.000000	0.140356	0.886896	1.585192	0.000000	0.324295	0.420480	0.000000	0.000000	0.000000	0.000000	0.000000	0.000000	1.064505	1.319212	0.000000	0.102646	0.000000	0.211498	0.405994	0.059854	0.000000	0.000000	0.000000	0.000000	0.130581	0.870486	1.197746
XM_124356.1	0.000000	0.514245	1.406507	3.522270	0.305107	0.000000	3.566713	1.364245	0.000000	1.670901	0.000000	0.000000	0.000000	0.000000	0.000000	0.000000	0.970668	0.008956	0.000000	3.421591	0.018419	0.000000	0.000000	3.717915	0.000000	0.310485	1.764515	0.520792	0.000000	2.926342	0.096203	0.000000	0.000000	0.010228	0.097551	0.000000	0.000000	2.178268	0.000000	0.029540	0.000000	0.232023	0.011888	0.927933	0.000000	0.046990	0.148995	0.000000	0.000000
XM_124357.1	0.000000	0.170048	0.334256	0.000000	0.064419	0.000000	0.000000	0.000000	0.798173	0.332962	0.000000	0.213958	0.127584	0.852991	0.304639	0.025093	0.329221	0.000000	0.213168	0.943178	0.394522	0.000000	0.000000	1.065903	0.640772	0.600613	1.013519	0.451498	0.364059	0.000000	0.000000	0.000000	0.000000	0.000000	0.420447	1.290792	0.000000	0.041114	0.819779	0.409652	0.000000	0.000000	0.000000	0.000000	0.000000	0.253282	0.000000	0.000000	0.000000
XM_124366.1	0.172111	0.000000	0.006076	0.025944	0.000000	0.000000	0.000000	0.171353	0.357751	0.370839	0.304998	1.451611	0.512590	0.000000	0.000000	0.000000	0.450867	0.000000	0.369770	0.532942	0.309643	0.000000	0.000000	0.318090	0.000000	0.169514	1.190986	0.180277	0.000000	0.000000	0.055189	0.000000	0.106699	0.000000	0.000000	0.000000	0.000000	0.000000	0.000000	0.175861	0.576695	0.030302	0.000000	1.035799	0.000000	0.000000	0.378550	0.000000	0.907801
XM_124372.1	0.259319	0.000000	0.000000	0.000000	0.306738	0.000000	0.000000	2.267981	0.781409	1.652972	0.000000	2.259363	1.954027	0.790230	0.437196	2.542192	2.234925	0.000000	0.370384	0.523066	0.384322	2.110521	0.000000	0.000000	0.195666	0.000000	0.000000	0.000000	0.600853	0.000000	2.175547	0.000000	0.000000	0.000000	3.010522	1.478108	0.000000	0.000000	1.729874	0.000000	0.000000	0.000000	1.515389	0.000000	0.000000	1.269242	0.000000	0.000000	0.000000
XM_124376.1	0.000000	0.000000	0.231379	0.940195	0.000000	0.000000	0.000000	0.000000	0.216184	0.000000	1.028420	0.738777	0.757815	0.209117	0.364510	1.027167	1.215637	0.000000	0.000000	1.203595	0.000000	0.000000	0.312815	0.529703	0.720894	0.000000	0.000000	0.563307	0.734566	0.000000	0.000000	0.000000	0.000000	0.000000	0.575504	1.208873	0.199898	0.000000	0.188721	0.000000	0.894893	0.607600	0.000000	0.421702	0.000000	0.000000	0.156539	0.000000	0.531237
XM_124381.1	0.120289	0.000000	0.156239	0.000000	0.000000	0.000000	0.257611	1.109634	0.324212	0.000000	0.271054	0.000000	0.000000	0.000000	0.106621	0.000000	0.000000	0.000000	0.000000	0.875143	0.069776	0.370501	0.546125	0.031576	0.937470	0.029971	0.178108	0.000000	0.000000	0.719803	0.000000	0.000000	0.677420	1.045141	0.041839	0.000000	0.213216	0.000000	0.000000	0.000000	0.000000	0.000000	0.601327	0.000000	0.000000	0.215556	0.828342	0.000000	0.248697
XM_124384.1	0.000000	1.023230	0.063442	0.000000	0.000000	0.456100	0.000000	0.000000	1.297031	0.000000	3.858712	0.000000	0.085166	0.450420	0.014885	0.416088	0.000000	0.145413	1.249397	0.000000	0.000000	0.000000	0.000000	0.000000	1.451028	0.000000	0.000000	0.000000	0.547135	0.431247	0.000000	0.000000	0.000000	0.000000	1.153267	1.753989	0.000000	0.000000	0.000000	3.183150	0.896645	3.571867	0.000000	0.000000	1.376422	0.000000	1.268375	0.000000	0.354236
XM_124386.1	0.030409	0.000000	0.263009	2.056135	0.000000	0.000000	1.319784	0.000000	0.000000	0.000000	0.380970	1.935122	1.991822	0.000000	1.090498	2.069230	1.953336	0.578187	0.000000	2.130622	0.377575	0.000000	0.410995	1.845339	0.236513	0.000000	0.362813	0.196117	0.000000	0.520235	0.000000	0.000000	0.284019	0.000000	1.134337	1.388998	0.230783	0.000000	0.000000	0.000000	0.034538	0.000000	0.000000	0.136806	0.000000	0.000000	0.341546	0.000000	1.350026
XM_124398.1	0.000000	0.331133	0.000000	0.086752	0.000000	0.000000	0.000000	0.000000	5.166794	0.000000	1.688215	0.000000	0.438102	0.000000	0.000000	1.778104	0.000000	0.000000	0.000000	0.000000	1.097581	0.651235	0.000000	0.000000	3.719729	1.350730	1.250957	0.000000	0.000000	0.000000	2.032470	0.380510	0.000000	0.059074	0.145017	0.213814	0.031856	0.227025	1.369456	0.722620	6.874024	0.000000	0.557877	0.000000	2.686959	0.000000	0.278802	0.000000	0.000000
XM_124402.1	0.095149	0.210990	0.000000	0.054211	0.000000	0.000000	0.000000	0.310761	0.000000	0.983309	0.000000	0.681880	0.000000	0.390663	0.000000	0.608427	0.959439	0.000000	0.057067	0.453545	0.000000	0.363224	0.000000	0.383768	0.000000	0.000000	0.000000	0.000000	0.679833	0.000000	0.199392	0.000000	0.338774	0.000000	0.707120	0.680758	0.000000	0.026329	0.000000	0.000000	0.273735	0.000000	0.179586	0.052507	0.000000	0.000000	0.000000	0.000000	0.000000
XM_124403.1	0.000000	0.000000	0.000000	1.276592	0.000000	2.431400	0.000000	0.140469	0.348814	0.351379	0.000000	0.000000	4.805874	0.000000	3.224711	2.689305	0.000000	0.000000	0.000000	0.000000	0.595755	0.000000	0.167976	3.466244	0.000000	2.176577	1.765121	0.000000	0.567874	0.000000	0.136896	1.436958	0.000000	0.025785	0.000000	0.000000	0.000000	0.314869	1.485284	0.003644	1.288588	3.354871	0.000000	1.413875	0.000000	0.183856	0.000000	0.000000	0.000000
XM_124404.1	0.000000	0.271043	0.000000	0.000000	0.000000	0.000000	0.000000	0.000000	0.000000	0.000000	0.000000	1.280644	1.259661	0.046151	0.338415	1.440484	0.847237	1.212542	2.270610	0.727392	0.000000	0.000000	0.000000	0.000000	0.139368	0.000000	2.495710	0.000000	0.814875	0.000000	0.000000	0.000000	1.390535	0.000000	1.699782	1.701295	0.967074	0.000000	0.136085	1.313164	0.000000	0.328109	0.000000	0.000000	0.202619	0.000000	1.011164	0.000000	0.000000
XM_124406.1	0.486198	0.047356	0.000000	0.698984	0.000000	0.000000	0.350774	0.000000	0.360123	0.000000	1.427494	0.000000	0.000000	1.428060	0.000000	0.000000	0.000000	0.000000	0.420221	1.560794	0.000000	0.000000	0.075461	0.801630	0.416723	0.000000	1.330978	0.000000	0.000000	0.280545	0.000000	0.000000	0.000000	0.000000	0.285822	0.082636	0.000000	1.008563	0.000000	1.564219	1.396584	1.686225	0.000000	0.000000	0.672748	0.000000	1.074023	0.000000	0.000000
XM_124407.1	0.742390	0.784978	3.208054	1.160088	0.000000	0.067908	1.457692	0.935532	0.000000	0.367054	0.000000	0.000000	0.000000	0.000000	0.000000	0.000000	0.000000	0.000000	0.000000	2.407620	0.000000	0.000000	2.312169	2.444122	0.000000	0.967165	1.600241	2.360623	0.000000	0.977667	0.000000	0.000000	0.000000	0.000000	0.621895	3.015065	0.000000	0.719641	0.000000	1.510081	0.748490	1.650644	2.701851	3.285962	0.000000	0.000000	0.000000	0.000000	0.145146
XM_124424.1	0.000000	0.396758	0.473992	0.000000	0.322213	0.000000	0.646960	0.000000	0.000000	0.446141	0.841076	0.020114	1.048827	1.170181	0.000000	0.000000	0.000000	0.310830	1.824678	3.313599	1.438188	0.000000	2.863477	3.642495	0.000000	0.000000	0.000000	0.000000	0.006400	2.063447	0.000000	0.000000	0.597245	0.000000	1.680364	1.073909	0.413474	0.597261	0.284295	0.000000	0.000000	0.000000	0.000000	0.000000	0.000000	0.000000	3.658805	0.000000	0.000000
XM_124432.1	0.306988	0.771721	0.000000	0.000000	0.000000	0.942715	0.000000	0.000000	0.328427	0.241271	0.377435	0.795723	0.330934	0.569591	0.000000	0.637760	1.355113	0.000000	0.000000	0.161687	0.087899	0.017994	0.670030	0.865554	0.616835	0.623041	0.000000	0.000000	0.143896	0.000000	0.000000	0.000000	0.132235	0.000000	0.913368	1.249781	0.000000	0.454407	0.000000	0.188565	0.000000	0.000000	0.000000	0.000000	0.000000	0.000000	0.000000	0.000000	0.000000
XM_124436.1	0.208631	0.655436	0.000000	0.000000	0.240763	0.552329	0.000000	0.000000	0.417836	0.000000	0.676191	0.354477	0.419365	0.000000	0.000000	1.067522	0.777127	0.594282	0.156684	0.056427	0.470202	0.000000	1.162582	0.000000	0.695365	0.000000	0.000000	0.102489	0.978259	0.000000	0.000000	0.000000	0.000000	0.000000	0.948439	1.114547	0.053982	0.000000	0.859089	0.077551	0.418359	0.484108	0.000000	0.000000	0.000000	0.000000	0.000000	0.000000	0.000000
XM_124442.1	0.172555	0.504028	0.000000	0.000000	0.000000	0.754199	0.000000	0.000000	0.304495	0.429355	0.000000	0.662516	0.487930	0.000000	0.000000	0.000000	0.368275	0.034467	0.403970	0.000000	0.690119	0.493483	0.835512	0.000000	0.051867	0.447892	0.174044	0.000000	0.000000	0.000000	0.000000	0.531541	0.000000	0.000000	0.000000	0.151430	0.000000	0.000000	0.265342	0.013588	0.000000	0.000000	0.000000	0.000000	0.305283	0.112391	0.000000	0.766934	0.000000
XM_124443.1	0.474566	0.709499	0.000000	0.000000	0.000000	0.462301	0.000000	0.000000	0.391344	0.519031	0.447471	0.000000	0.437703	0.000000	0.000000	0.583766	0.502340	0.000000	0.352572	0.000000	0.000000	0.081910	0.181401	0.000000	0.381010	1.104163	0.354680	0.000000	0.825043	0.000000	0.000000	0.000000	0.367332	0.000000	1.637925	1.402340	0.301145	0.928861	0.000000	0.255881	0.532490	0.316018	0.000000	0.000000	0.571343	0.000000	0.000000	0.494874	0.000000
XM_124445.1	0.000000	0.048073	0.000000	0.000000	0.000000	0.120333	0.000000	0.000000	0.858533	0.441275	0.037921	1.154310	1.060817	0.423949	0.000000	0.261376	0.509341	0.000000	0.884063	0.000000	0.000000	0.000000	0.000000	0.934723	0.123074	0.000000	0.186361	0.000000	0.517215	0.000000	0.000000	0.000000	0.000000	0.000000	0.041957	0.335087	0.000000	0.848106	0.000000	0.578485	0.000000	0.000000	0.000000	0.338830	0.371521	0.000000	0.000000	0.660660	0.343144
XM_124455.1	0.000000	0.000000	0.957694	0.330308	3.297684	0.332951	1.168837	1.723054	0.000000	3.537791	0.000000	0.000000	0.203070	0.486533	0.984094	0.142545	0.000000	0.000000	2.342288	1.923037	0.000000	3.397692	0.000000	2.223602	0.000000	0.000000	0.000000	2.014713	0.000000	0.996179	3.320524	2.025950	0.000000	0.000000	0.000000	0.715886	0.000000	0.000000	0.000000	0.000000	0.000000	0.000000	3.608214	0.082282	0.000000	3.180371	0.000000	1.774048	1.269625
XM_124457.1	0.118894	0.000000	0.000000	0.000000	0.288124	0.000000	0.000000	0.000000	0.000000	0.000000	0.531931	0.803468	0.961434	1.635526	0.803538	1.215328	1.449431	0.157104	0.000000	0.498349	0.000000	0.000000	0.039422	0.234420	0.178125	0.000000	0.000000	0.416632	0.310557	0.000000	0.000000	0.000000	0.000000	0.020156	0.149516	1.427735	1.094990	0.658889	0.000000	0.280969	0.000000	0.066825	0.000000	0.000000	0.000000	0.156896	0.169496	0.000000	0.000000
XM_124458.1	0.000000	0.000000	0.000000	0.000000	0.918614	0.000000	0.000000	1.743222	1.674623	2.519282	0.000000	0.000000	0.411862	0.000000	0.000000	0.000000	0.000000	0.000000	1.002645	0.000000	0.000000	1.756112	0.909279	0.000000	1.492929	0.506561	0.908293	0.000000	1.129119	0.000000	1.640378	0.650900	0.000000	0.000000	1.764916	0.954906	0.393260	0.826594	0.000000	0.000000	1.728069	0.000000	1.161987	0.000000	1.140846	1.644584	0.000000	0.000000	0.000000
XM_124459.1	0.283019	0.000000	0.000000	0.000000	0.000000	0.000000	0.000000	0.000000	0.579314	0.719021	0.000000	0.621976	0.718013	0.209218	0.000000	0.747576	0.699712	0.048773	0.378577	0.000000	0.000000	0.001171	0.000000	0.239720	0.044067	0.151685	1.171251	0.000000	0.590212	0.000000	1.018038	0.000000	0.078303	0.000000	0.736307	0.732627	0.000000	0.000000	0.000000	0.000000	1.922025	0.000000	0.536415	0.000000	0.295450	0.206517	0.276563	0.000000	0.000000
XM_124460.1	2.308137	2.917820	0.000000	0.000000	0.000000	2.728489	0.274664	0.000000	0.000000	0.000000	1.313139	0.000000	0.000000	0.000000	0.000000	0.000000	0.000000	1.489976	0.343045	0.731862	0.714447	0.000000	0.000000	0.869434	0.000000	2.355828	0.673527	1.465390	1.672039	0.221902	0.000000	0.000000	0.573976	0.000000	1.016015	0.000000	1.610746	0.977365	1.478194	1.661440	0.000000	1.262614	0.000000	0.000000	0.000000	0.000000	0.000000	0.000000	0.000000
XM_124467.1	0.000000	0.704000	0.000000	0.000000	0.000000	0.000000	0.000000	0.000000	0.287449	0.000000	0.989748	1.485961	1.692306	0.141946	0.155453	1.820303	1.374134	0.000000	0.000000	0.247438	0.000000	0.000000	0.000000	0.123865	0.492081	0.000000	0.000000	0.000000	1.364114	0.000000	0.000000	0.000000	0.000000	0.000000	1.150735	1.166049	0.077479	0.000000	0.132219	0.648228	0.442697	0.596819	0.000000	0.000000	0.313514	0.000000	0.000000	0.134379	0.501891
XM_124471.1	0.000000	0.011003	0.000000	0.000000	1.192631	0.314242	0.000000	0.158073	0.000000	1.098532	1.076102	0.000000	0.735426	0.058312	0.000000	0.112024	0.064412	0.000000	0.933976	0.000000	0.000000	0.910650	0.000000	0.000000	0.000000	0.000000	3.509187	0.000000	0.000000	0.000000	0.855815	0.918233	0.000000	0.371577	2.494286	2.885402	0.000000	0.000000	0.000000	1.880038	0.000000	0.643823	0.000000	0.000000	1.259416	1.160866	3.082939	0.138693	0.000000
XM_124476.1	0.383959	0.151204	0.000000	0.000000	0.425972	0.000000	0.000000	0.000000	0.147016	0.196793	0.734502	0.000000	0.038996	0.166139	0.000000	0.399128	0.000000	0.000000	0.000000	0.000000	0.270209	0.535003	1.029274	0.000000	0.522825	0.000000	0.000000	0.000000	0.496103	0.000000	0.090836	0.000000	0.000000	0.000000	0.217509	0.651249	0.000000	0.030591	0.700841	0.000000	0.188220	0.155072	0.030869	0.000000	0.009532	0.565384	0.000000	0.000000	0.000000
XM_124477.1	0.000000	0.000000	0.000000	0.418661	0.108096	0.000000	0.000000	0.000000	0.000000	0.000000	0.769283	0.502520	0.572733	0.000000	0.996619	1.747217	1.184362	0.322713	0.000000	0.783330	0.000000	0.000000	0.000000	0.000000	1.110126	0.125306	0.000000	0.283430	1.179325	0.000000	0.000000	0.000000	0.000000	0.000000	1.232031	1.605400	0.387037	0.000000	0.393316	0.000000	0.369528	0.232325	0.000000	0.221465	0.000000	0.000000	0.313878	0.317123	0.000000
XM_124480.1	0.344460	0.000000	0.155138	0.000000	0.911532	1.146516	0.000000	0.000000	1.821787	0.000000	0.377569	0.067277	0.030942	0.000000	0.000000	0.000000	0.000000	2.214974	0.000000	0.000000	0.092030	0.000000	0.000000	0.000000	0.566087	0.303225	0.452833	1.545851	2.014720	0.000000	0.298592	0.000000	2.076939	0.000000	0.455680	0.000000	0.637466	0.000000	0.000000	0.000000	0.000000	0.782676	0.442528	1.003776	1.124478	0.000000	0.000000	5.274832	0.405940
XM_124486.1	1.851572	0.796800	0.000000	0.000000	0.816684	0.263855	0.000000	0.346762	0.000000	2.309659	0.000000	0.000000	1.033287	0.000000	0.000000	0.219166	0.000000	0.082650	1.104821	0.000000	1.575134	0.752306	0.000000	0.000000	0.000000	0.000000	0.000000	0.000000	0.000000	0.712304	1.370631	1.095774	0.217759	0.000000	0.000000	0.000000	0.000000	0.000000	2.731727	0.932358	0.000000	0.402577	0.216567	0.000000	0.000000	1.119086	0.000000	0.000000	0.000000
XM_124489.1	0.355240	0.290910	0.000000	0.000000	0.264108	0.000000	0.000000	0.000000	0.058633	0.571264	0.156454	1.276053	1.224898	0.243287	0.000000	1.377578	1.562940	0.000000	0.000000	0.083172	0.073837	0.565195	0.000000	0.000000	0.310340	0.000000	0.000000	0.000000	0.000000	0.000000	0.049967	0.000000	0.000000	0.000000	0.271565	0.770901	0.000000	0.000000	0.482855	0.000000	0.000000	0.000000	0.000000	0.285711	0.000000	0.867980	0.085044	0.000000	0.000000
XM_124497.1	0.000000	0.000000	1.512711	0.208439	1.060869	0.000000	0.000000	1.162484	1.524699	2.218293	0.000000	1.733161	1.976978	0.000000	0.000000	0.000000	0.000000	1.380334	2.033767	0.574035	0.550708	0.000000	0.867202	1.557028	0.000000	0.564709	0.560234	0.000000	0.000000	0.000000	1.357566	0.557108	1.183286	0.000000	0.000000	0.000000	0.000000	1.560606	0.058557	1.055432	0.000000	0.000000	0.000000	0.000000	0.935226	0.650544	0.000000	0.000000	0.913079
XM_124499.1	0.006654	0.000000	0.000000	0.000000	0.000000	0.010329	0.000000	0.067253	0.896583	0.000000	0.000000	0.285229	0.368243	0.000000	0.000000	0.354842	0.000000	0.344819	0.000000	0.471133	0.000000	0.000000	0.241258	0.295852	0.671139	0.605220	0.338841	0.155169	0.685754	0.000000	0.000000	0.000000	0.000000	0.000000	0.696765	0.965941	0.849392	0.666466	0.253459	0.289624	0.853040	0.000000	0.000000	0.181252	0.892180	0.000000	0.000000	0.000000	0.000000
XM_124500.1	0.524405	0.202844	0.000000	0.000000	0.000000	0.000000	0.000000	0.000000	1.276710	0.000000	0.687620	0.570235	0.408565	0.153262	0.000000	0.356531	0.408775	0.000000	0.000000	0.000000	0.000000	0.000000	0.687071	0.000000	1.374123	0.022966	0.395645	0.000000	1.271105	0.000000	0.000000	0.000000	0.464249	0.000000	0.896573	0.868475	0.313102	0.738895	0.000000	0.412156	1.725962	0.343112	0.000000	0.000000	0.022651	0.000000	1.028238	0.000000	0.000000
XM_124510.1	0.000000	0.055291	0.140525	0.000000	1.477356	0.000000	0.000000	0.149606	0.000000	1.434090	0.000000	0.000000	0.234813	0.000000	0.000000	0.446289	0.022648	1.533348	1.589898	0.923404	0.000000	1.017082	0.843568	0.000000	0.062635	0.000000	0.000000	0.000000	0.138921	0.000000	0.964896	1.057035	0.000000	0.000000	0.876952	0.545577	0.000000	0.000000	0.000000	0.000000	0.292082	0.531321	1.130899	0.000000	0.138068	1.732980	0.000000	0.000000	0.000000
XM_124517.1	0.039889	0.000000	0.000000	0.791717	0.044851	0.000000	0.000000	0.000000	0.246179	0.468033	0.115984	0.000000	0.210568	0.000000	0.000000	0.173702	0.000000	0.000000	0.013458	0.072577	0.888858	0.272012	0.285498	0.122274	0.336335	0.844549	0.524965	0.000000	0.043505	0.000000	0.123520	0.000000	0.018252	0.000000	0.000000	0.000000	0.000000	0.000000	1.061073	0.003756	0.000000	0.000000	0.000000	0.000000	0.000000	0.349936	0.244858	0.000000	0.224722
XM_124529.1	1.118269	0.000000	0.000000	0.000000	3.506387	0.000000	0.000000	1.204510	0.500471	3.421983	0.000000	1.859393	2.941132	0.827849	1.379817	2.711667	1.327979	0.000000	2.283287	0.000000	0.714667	3.090127	0.000000	0.003851	0.541335	0.626993	0.802114	0.000000	0.000000	0.000000	2.750072	1.611242	0.844440	0.000000	0.000000	0.000000	0.000000	0.235727	0.383257	0.000000	0.000000	0.000000	2.652490	0.000000	0.000000	3.241733	0.000000	1.214944	0.000000
XM_124531.1	0.000000	0.397632	0.000000	0.000000	0.166357	0.054324	0.049772	0.113333	0.000000	0.000000	1.394970	2.362179	2.367267	0.000000	0.524867	2.787146	2.103766	0.803171	0.000000	1.758150	0.497459	0.000000	0.000000	0.000000	0.000000	0.000000	1.240919	0.251524	0.000000	1.347895	0.000000	0.000000	0.000000	0.025588	0.000000	0.000000	0.640588	0.000000	0.457490	0.000000	0.000000	1.569581	0.000000	0.218142	0.000000	0.195265	3.833366	0.000000	0.000000
XM_124535.1	0.224305	0.000000	0.324830	0.000000	0.000000	0.000000	0.000000	0.000000	3.638741	0.000000	0.751473	0.976103	1.105696	0.000000	0.101279	0.931661	0.388373	0.033515	0.072170	1.398462	0.000000	0.000000	1.205754	0.515023	2.557646	1.990453	0.596340	0.000000	0.000000	0.000000	0.000000	0.000000	0.364407	0.000000	1.192890	1.057079	0.000000	0.000000	0.000000	1.718990	3.521315	0.000000	0.000000	0.206869	3.065014	0.000000	1.089391	0.000000	0.000000
XM_124536.1	0.420247	0.567806	0.278117	0.000000	0.000000	0.000000	0.000000	0.000000	0.157607	0.000000	0.428855	1.157121	1.197877	1.196805	0.000000	0.766863	0.801777	0.263663	0.177850	0.867343	0.098259	0.000000	0.000000	0.438117	0.000000	0.000000	0.072806	0.000000	0.205286	0.000000	0.000000	0.000000	0.000000	0.000000	0.282635	0.207334	0.168534	0.000000	0.078845	0.533038	0.000000	0.442683	0.000000	0.000000	0.000000	0.000000	0.233709	0.000000	0.000000
XM_124543.1	1.213793	0.000000	2.103928	0.000000	0.074288	0.530904	0.000000	0.000000	2.513489	0.000000	0.000000	0.000000	0.000000	0.000000	0.000000	0.226537	0.000000	0.026644	0.000000	0.904839	0.233863	0.604610	0.000000	1.332367	2.226516	0.657376	0.928461	1.491672	0.101188	0.000000	0.740056	0.000000	0.113778	0.000000	0.451912	1.184869	0.000000	0.612169	0.135523	0.000000	2.387930	0.000000	1.253553	1.833857	0.000000	0.000000	0.366157	0.000000	0.000000
XM_124551.1	0.000000	0.000000	0.082073	0.308522	0.333357	0.000000	0.000000	0.207877	0.143272	0.740359	0.150043	1.198084	0.802723	0.324540	0.497520	0.000000	0.784515	0.000000	0.000000	0.448389	0.000000	0.000000	0.518806	0.520961	0.456807	0.000000	0.000000	0.000000	0.000000	0.000000	0.799269	0.000000	0.000000	0.000000	0.000000	0.548408	0.000000	0.313582	0.000000	0.164150	0.594178	0.000000	0.554955	0.000000	0.000000	0.000000	0.000000	0.328825	0.210398
XM_124557.1	0.273304	0.000000	0.000000	0.359489	0.000000	0.000000	0.000000	0.000000	1.078239	0.000000	0.000000	0.285155	0.015682	0.000000	0.000000	0.041390	0.000000	0.047677	0.063199	0.502463	0.000000	0.000000	0.000000	0.904603	0.268574	0.812624	1.254293	0.461297	0.992525	0.000000	0.000000	0.000000	0.000000	0.000000	1.392037	0.847033	0.227569	0.347022	0.000000	0.991507	0.988269	0.000000	0.000000	0.724171	1.102706	0.000000	0.563397	0.000000	0.000000
XM_124566.1	0.000000	0.000000	0.128463	0.000000	0.000000	0.000000	0.000000	0.000000	0.533889	0.000000	0.312125	0.730577	1.033716	0.000000	0.000000	0.729390	1.116148	0.108375	0.000000	0.374704	0.000000	0.000000	0.000000	0.031786	0.435674	0.000000	0.476185	0.125905	1.074594	0.000000	0.000000	0.000000	0.000000	0.000000	1.699463	1.515231	0.524274	0.149252	0.152655	0.236841	0.705775	0.000000	0.000000	0.153633	0.445124	0.000000	1.422242	0.000000	0.000000
XM_124567.1	0.000000	0.000000	0.198463	0.605440	0.357999	0.175281	0.000000	0.725620	1.128407	0.000000	0.000000	0.000000	0.869613	0.000000	0.000000	0.064697	1.556062	0.000000	0.517739	0.000000	0.596739	0.000000	0.000000	2.378632	0.000000	1.195199	0.961588	0.858368	7.923765	0.000000	0.008852	0.274189	0.000000	0.000000	0.000000	0.000000	0.000000	0.712339	0.728996	0.047196	0.004726	0.000000	0.000000	0.821393	0.000000	0.000000	0.000000	0.703947	0.000000
XM_124570.1	1.965976	2.643218	2.029137	0.594165	0.881374	3.033887	0.000000	0.000000	1.449538	0.000000	0.289334	0.000000	0.069988	0.000000	0.000000	0.000000	0.000000	0.000000	0.000000	1.272856	0.000000	0.000000	0.899621	2.107672	0.612266	3.172157	2.496195	3.009000	2.102305	0.000000	0.000000	0.000000	0.623591	0.000000	0.000000	2.014100	1.248374	1.793525	0.412087	2.123610	2.157477	0.000000	0.000000	2.906221	0.000000	0.000000	0.000000	0.000000	1.987892
XM_124571.1	0.000000	0.788747	0.000000	0.632588	1.314438	0.934375	0.000000	0.000000	0.000000	0.027529	0.773543	0.000000	0.000000	0.000000	0.000000	0.407222	0.000000	0.000000	0.000000	0.000000	0.000000	0.000000	1.042128	0.000000	0.000000	1.730376	0.921717	0.285142	3.216437	0.000000	0.129365	0.809313	0.226585	0.207912	1.803710	0.020484	0.409273	0.000000	0.000000	0.277474	0.000000	1.083158	0.241793	0.000000	1.166393	0.000000	1.251752	1.058431	0.009284
XM_124575.1	0.018005	0.000000	0.000000	0.142165	0.000000	0.742640	0.000000	0.000000	0.181396	0.000000	0.116593	1.152705	1.127319	0.000000	0.000000	0.730851	0.783711	0.000000	0.152011	0.000000	0.000000	0.000000	0.000000	0.278339	0.419477	0.000000	0.497727	0.000000	0.142302	0.000000	0.000000	0.000000	0.000000	0.000000	0.583858	0.105265	0.255845	0.000000	0.000000	0.051611	0.120968	0.000000	0.000000	0.877425	0.007438	0.000000	0.109153	0.213029	0.789584
XM_124590.1	0.868767	0.396289	0.540155	0.000000	0.000000	0.000000	1.316922	0.000000	0.000000	0.000000	0.728957	0.000000	0.000000	0.659101	0.768302	0.000000	0.000000	0.653660	0.000000	0.000000	0.000000	0.681287	0.222693	0.000000	0.140630	0.000000	0.000000	0.000000	0.000000	5.334662	0.000000	0.300601	0.000000	3.667394	0.161773	0.000000	0.472158	0.068211	0.000000	0.000000	0.000000	0.000000	0.163128	0.000000	0.000000	0.553695	8.179076	0.000000	0.071308
XM_124595.1	0.405065	0.455994	0.000000	0.000000	0.000000	0.000000	0.000000	0.000000	0.306343	0.000000	0.000000	0.000000	0.000000	0.000000	0.000000	0.000000	0.000000	0.000000	0.590555	0.157308	0.611598	0.268516	0.134582	0.000000	0.151075	0.372367	0.593613	0.000000	0.102193	0.000000	0.000000	0.000000	0.000000	0.830187	0.472452	0.000000	0.491929	0.536824	0.228625	0.241879	0.027053	0.000000	0.091555	0.000000	0.000000	0.000000	0.480354	0.000000	0.000000
XM_124596.1	0.000000	0.439312	0.000000	1.858963	0.155295	0.000000	4.094059	0.000000	0.516019	0.074913	4.144123	0.087735	5.280879	0.000000	4.469028	1.423013	0.618008	0.000000	0.000000	6.055211	0.000000	0.000000	0.000000	6.605373	0.000000	0.000000	0.000000	0.000000	0.000000	4.731573	0.000000	0.000000	0.000000	0.991197	0.000000	0.000000	4.893466	1.222458	0.593786	0.274132	0.000000	2.792101	0.000000	0.000000	0.031748	0.000000	5.742462	0.485114	0.000000
XM_124606.1	0.516136	0.000000	1.023933	0.180158	0.898950	0.000000	0.000000	1.109014	0.000000	0.825723	0.180837	0.000000	0.000000	0.000000	0.000000	0.000000	0.000000	0.000000	0.342715	0.124914	0.555314	0.610652	0.000000	0.724344	0.000000	0.494323	0.876635	0.000000	0.000000	0.115571	0.854371	0.000000	0.357978	0.000000	0.000000	0.000000	0.563501	0.803894	0.140240	0.000000	0.000000	0.000000	0.000000	0.000000	0.000000	0.824949	0.621369	0.000000	0.894517
XM_124611.1	0.000000	0.386192	0.000000	0.458939	0.000000	0.000000	0.000000	0.000000	0.000000	0.019051	0.138045	0.664721	0.556227	0.000000	0.000000	0.666247	0.420442	0.060134	0.072657	0.379395	0.000000	0.000000	0.000000	0.731984	0.000000	0.000000	0.000000	0.000000	0.864949	0.000000	0.000000	0.000000	0.000000	0.000000	0.524825	0.103005	0.160215	0.185915	1.199054	0.223351	0.000000	0.168959	0.000000	0.128982	0.000000	0.000000	0.000000	0.000000	0.095143
XM_124618.1	0.000000	0.000000	0.301335	0.000000	0.043245	0.000000	0.000000	0.085877	0.332413	0.208012	0.119093	0.624982	0.000000	0.663042	0.000000	0.556903	0.960887	0.011289	0.344849	0.000000	0.444779	0.004397	0.000000	0.718214	0.280207	0.237828	0.850337	0.063403	0.000000	0.000000	0.500071	0.000000	0.000000	0.000000	0.161296	0.979638	0.000000	0.000000	0.000000	0.034157	0.197042	0.000000	0.070321	0.000000	0.000000	0.000000	0.000000	0.000000	0.000000
XM_124621.1	1.000677	0.882922	1.212864	0.000000	0.000000	0.137915	0.000000	0.367858	0.888592	0.341961	0.000000	0.000000	0.000000	0.000000	0.000000	0.000000	0.000000	1.824519	0.000000	0.329835	0.300182	0.000000	0.222537	0.000000	1.104828	2.007264	0.742588	0.000000	0.000000	0.000000	0.000000	0.000000	0.455425	0.000000	0.000000	0.628262	1.087812	0.000000	0.088970	0.000000	1.421229	0.201264	0.000000	0.000000	1.934516	0.000000	0.000000	1.281349	0.000000
XM_124622.1	0.000000	0.000000	0.000000	0.716355	3.517542	0.250142	0.490748	2.829609	0.000000	0.058136	0.000000	0.000000	0.000000	0.328011	0.000000	0.000000	0.135281	1.482538	0.000000	0.000000	0.468712	1.882577	4.680320	0.000000	0.000000	0.073650	0.269648	0.000000	0.000000	0.066635	0.000000	1.223872	0.241660	0.354209	0.519014	0.522329	0.000000	0.000000	0.000000	0.000000	2.446262	0.000000	2.295769	0.000000	0.561219	0.000000	0.000000	3.215757	0.000000
XM_124624.1	0.119101	0.000000	0.000000	0.958647	0.000000	0.000000	0.000000	0.000000	0.000000	0.678280	0.144883	0.173739	0.000000	0.000000	0.000000	0.264431	0.000000	0.138004	0.029337	1.293404	0.000725	0.388668	0.000000	1.483017	0.360295	0.156585	0.466129	0.770779	0.442017	0.032153	0.082470	0.000000	0.000000	0.000000	0.138000	0.000000	0.000000	0.000000	0.000000	0.215445	0.000000	0.000000	0.000000	1.120838	0.000000	0.236733	0.011980	0.000000	1.132231
XM_124636.1	0.355192	0.268842	0.000000	0.000000	0.000000	0.005708	0.000000	0.000000	1.346729	0.000000	0.514139	0.000000	0.000000	0.000000	0.000000	0.058587	0.000000	0.000000	0.000000	0.098072	1.077131	0.000000	0.000000	0.000000	0.696835	0.000000	0.339155	0.324985	0.925018	0.000000	0.136106	0.000000	0.000000	0.000000	0.359393	0.232534	0.206419	0.112263	0.751014	0.000000	1.270665	0.258464	0.000000	0.000000	0.000000	0.000000	0.009566	0.000000	0.291369
XM_124643.1	0.437373	0.246022	0.000000	0.000000	0.000000	0.330927	0.000000	0.000000	0.415011	0.000000	0.355378	0.662494	0.537357	0.000000	0.000000	1.127347	1.065263	0.312327	0.000000	0.000000	0.415225	0.000000	0.000000	0.000000	0.581459	0.022353	0.000000	0.000000	0.537745	0.000000	0.000000	0.000000	0.000000	0.000000	0.593064	1.254462	0.000000	0.134438	0.373135	0.112511	0.211063	0.270959	0.000000	0.000000	0.288356	0.000000	0.000000	0.000000	0.000000
XM_124646.1	0.000000	0.463132	0.000000	0.000000	0.227395	0.466763	0.000000	0.689775	0.000000	1.279327	0.000000	0.000000	0.000000	0.000000	0.000000	0.195827	0.000000	0.000000	1.007865	0.000000	0.118151	1.044998	0.000000	0.000000	0.000000	0.279148	0.110232	0.000000	0.000000	0.000000	1.838394	1.041059	0.129953	0.384108	0.000000	0.019761	0.000000	0.213676	0.408080	0.274549	0.000000	0.325070	1.143861	0.000000	0.000000	0.754066	0.000000	0.000000	0.000000
XM_124654.1	1.433610	1.594487	0.000000	0.000000	1.763245	1.243443	0.000000	0.845293	0.000000	1.860536	0.000000	0.696620	0.377459	0.000000	0.000000	1.109047	0.928447	0.000000	0.442371	0.000000	0.816646	2.420286	0.000000	0.025946	0.000000	0.000000	0.000000	0.000000	0.000000	0.000000	1.959769	1.492965	0.288877	0.000000	0.810528	0.736954	0.000000	0.000000	0.642102	0.000000	0.000000	0.310957	2.423090	0.000000	0.000000	1.966785	0.000000	0.000000	0.000000
XM_124655.1	1.158645	1.760484	0.611293	0.000000	0.000000	0.514052	0.000000	0.000000	0.000000	0.000000	2.534986	0.000000	0.000000	1.082974	0.000000	0.000000	0.000000	0.080026	2.232949	0.000000	1.388278	0.000000	0.000000	0.000000	0.693262	0.000000	0.213879	0.000000	0.849171	0.000000	0.000000	0.000000	0.000000	0.000000	2.292137	1.751720	1.164115	0.432391	1.244975	3.041922	0.000000	1.438757	0.000000	0.000000	1.319577	0.000000	1.135779	0.000000	0.000000
XM_124657.1	0.000000	1.710480	0.000000	0.605612	0.329486	1.753288	1.232344	0.772458	0.000000	0.510562	0.144370	0.000000	0.000000	0.000000	0.000000	0.000000	0.000000	0.000000	0.028418	0.000000	1.678478	0.790760	0.000000	0.000000	0.000000	0.000000	0.000000	0.086452	0.452379	1.041594	0.000000	0.452085	0.210748	0.119061	0.000000	0.735193	0.000000	0.000000	4.668358	0.226516	0.000000	0.000000	0.000000	1.107917	0.000000	1.377523	0.000000	0.000000	0.000000
XM_124658.1	0.000000	0.000000	0.000000	0.000000	0.659641	0.000000	0.000000	0.018578	0.000000	1.296143	0.000000	0.711508	0.879460	0.000000	0.000000	1.082208	0.779407	0.000000	0.380981	0.936651	0.348635	1.801102	0.000000	0.178879	0.000000	0.000000	0.525325	1.706918	0.000000	0.000000	1.558586	0.087609	0.082110	0.000000	2.164540	2.425989	0.000000	0.000000	0.931971	0.000000	0.000000	0.172561	2.074005	0.000000	0.000000	1.191023	0.242161	0.020301	0.000000
XM_124659.1	0.000000	0.035302	0.000000	0.000000	0.409143	0.483579	0.175623	0.000000	0.258351	0.708683	0.195221	0.000000	0.000000	0.000000	0.000000	0.472954	0.000000	0.000000	0.000000	0.000000	0.000000	1.190551	0.000000	0.000000	0.507917	0.459207	0.363094	0.024918	0.000000	0.275955	0.417452	0.256678	0.130548	0.000000	0.988685	0.090196	0.045344	0.000000	0.000000	0.000000	0.000000	0.003003	0.338970	0.000000	0.000000	0.856403	0.000000	0.000000	0.141952
XM_124662.1	0.139349	4.065463	0.000000	0.000000	0.000000	0.539307	0.291168	0.000000	0.000000	0.000000	1.519909	0.000000	0.042525	1.473527	0.000000	0.201178	0.000000	1.257792	0.313227	0.256879	1.460818	0.000000	0.000000	0.000000	0.013735	0.000000	1.418871	0.140407	3.119997	0.928689	0.000000	0.000000	0.000000	0.351145	5.921112	4.437947	1.174084	0.000000	0.000000	2.380670	0.000000	0.762391	0.000000	0.000000	0.000000	0.000000	1.323506	0.000000	0.000000
XM_124663.1	0.494855	3.490724	0.000000	0.000000	0.000000	0.050477	0.320747	0.000000	0.000000	0.000000	1.221129	0.000000	0.429195	0.000000	0.000000	0.687923	0.000000	1.518839	0.884910	0.036284	0.000000	0.298084	0.000000	0.000000	0.656207	1.831647	0.635885	0.000000	0.700709	0.481873	0.000000	0.000000	0.000000	0.000000	1.573572	0.000000	0.982643	0.000000	0.000000	0.721696	0.000000	1.605023	0.000000	0.000000	0.000000	0.446251	0.305339	0.000000	0.000000
XM_124667.1	0.652583	0.182950	0.000000	0.000000	0.000000	0.714849	0.000000	0.437268	0.000000	0.199241	2.510353	0.000000	0.000000	0.000000	0.000000	0.000000	0.000000	0.000000	0.000000	0.000000	0.072134	0.611697	0.000000	0.189381	0.006307	0.155786	0.000000	0.000000	0.000000	0.168967	0.053980	0.000000	0.101526	0.441178	0.000000	0.000000	0.371865	1.010780	0.000000	0.000000	0.000000	2.330520	0.000000	0.000000	0.000000	0.629325	0.539946	0.000000	0.111145
XM_124671.1	0.000000	0.000000	0.000000	1.280455	0.000000	0.000000	0.604914	0.000000	0.000000	0.000000	0.575173	1.131683	1.884312	1.660451	0.790221	0.515016	0.049564	2.060316	1.128690	0.837003	0.000000	0.095649	0.000000	1.248059	0.000000	0.000000	0.000000	0.000000	0.000000	0.465176	0.000000	0.082069	0.000000	0.000000	2.222427	1.356099	0.123343	0.000000	0.178843	0.000000	0.000000	0.402712	0.000000	0.000000	0.000000	0.189458	0.000000	3.943781	0.000000
XM_124676.1	0.178724	0.010636	0.867822	0.000000	0.000000	0.000000	0.000000	0.000000	0.651783	0.000000	0.200187	0.796458	0.819686	0.000000	0.237769	1.076532	1.210341	0.000000	0.066919	0.939067	0.297307	0.000000	0.438100	0.671916	0.990670	0.000000	0.949703	0.000000	0.041735	0.000000	0.000000	0.000000	0.000000	0.000000	0.703325	0.650580	0.000000	0.834644	0.000000	0.000000	0.841037	0.586112	0.000000	0.000000	0.000000	0.000000	0.411720	0.000000	0.000000
XM_124678.1	0.000000	0.000000	1.927959	2.872399	0.000000	0.000000	0.561886	0.000000	0.714363	0.000000	0.186655	2.795116	2.310414	2.391627	1.602362	1.699845	2.618103	0.000000	0.000000	2.143435	0.000000	0.000000	0.355330	2.799872	0.597348	0.000000	0.144555	0.708820	0.065512	0.000000	0.000000	0.000000	0.283379	0.000000	0.717771	1.841659	0.000000	0.849206	0.000000	0.612720	0.508313	0.000000	0.000000	0.514517	0.000000	0.000000	0.000000	1.734214	2.073668
XM_124680.1	0.000000	0.000000	0.000000	0.572864	1.516467	0.734278	0.000000	2.679695	0.493189	0.302211	0.000000	1.655086	1.503715	0.000000	0.439359	1.669304	1.092745	0.000000	0.000000	0.000000	0.000000	1.373821	0.232976	0.545719	0.000000	0.000000	0.000000	0.758227	0.000000	0.000000	0.487916	1.118954	0.000000	0.000000	0.000000	0.864073	0.000000	0.055407	0.105143	0.605700	0.000000	0.050481	0.916154	0.265441	1.004736	0.000000	0.000000	0.955580	0.000000
XM_124689.1	0.000000	0.000000	0.000000	0.000000	1.025333	0.190659	0.000000	0.639653	0.000000	0.321314	0.000000	0.484241	1.839978	0.000000	0.000000	0.604837	0.450942	1.733214	1.612146	0.713589	0.321813	0.000000	0.000000	0.581974	0.000000	0.369051	0.397842	1.521071	0.000000	0.000000	0.000000	0.600483	0.000000	0.000000	0.000000	2.706480	0.000000	1.073445	0.518893	1.539854	1.124518	0.000000	2.201889	2.298909	0.798978	0.000000	0.000000	4.872256	0.159545
XM_124703.1	0.961211	0.903048	0.554348	0.000000	0.136664	0.263833	0.000000	0.339822	0.000000	0.472671	0.091700	0.000000	0.000000	0.000000	0.000000	0.000000	0.000000	0.000000	0.292394	0.000000	0.000000	0.651009	0.188218	0.152998	0.000000	1.992759	0.696820	0.950285	0.963439	0.000000	0.846497	0.000000	0.216492	0.033594	0.000000	0.000000	0.000000	0.257789	0.000000	0.000000	1.294569	0.046013	0.105730	1.113548	0.000000	0.688393	0.000000	0.000000	0.000000
XM_124704.1	0.000000	0.000000	0.000000	0.218787	1.914657	0.480428	0.000000	1.229598	0.158696	1.354107	0.000000	0.000000	0.000000	0.000000	0.000000	0.000000	0.000000	0.000000	0.513331	1.557427	1.011284	1.904753	5.124596	0.000000	0.000000	0.000000	0.118190	0.091464	0.000000	0.000000	2.448645	1.068514	0.044759	0.000000	0.000000	0.189979	0.000000	0.562581	0.625588	0.000000	0.144038	0.000000	2.587751	0.000000	0.938080	2.303758	0.000000	0.771396	0.000000
XM_124706.1	0.000000	0.000000	0.346338	1.944503	0.000000	0.000000	0.719506	0.000000	0.000000	0.000000	0.503946	1.658835	0.755233	1.580421	0.715780	1.434519	1.884335	0.681119	0.000000	1.074059	0.000000	0.000000	0.000000	2.030061	0.000000	0.000000	0.102522	0.260852	0.000000	0.436403	0.000000	0.000000	0.514406	0.000000	0.683546	0.391388	0.503289	0.000000	0.000000	0.000000	0.502283	0.516525	0.000000	1.642448	0.000000	0.000000	0.000000	2.154977	0.576809
XM_124707.1	0.766397	0.527383	0.452605	0.000000	0.000000	0.000000	0.120022	0.000000	0.709924	0.000000	0.268802	1.544481	0.981031	0.000000	0.000000	1.807118	1.200034	0.414474	0.000000	0.000000	0.000000	0.000000	0.848096	0.519830	1.022533	0.164974	0.026664	0.268529	0.670102	0.000000	0.000000	0.000000	0.000000	0.000000	0.579780	1.250954	0.000000	0.000000	0.609173	0.000000	0.000000	0.043128	0.000000	0.000000	0.657766	0.000000	0.399881	0.000000	0.000000
XM_124718.1	1.029108	0.348165	3.016656	1.146144	0.000000	1.587235	0.000000	0.000000	1.843511	0.000000	0.000000	0.000000	0.000000	0.000000	0.000000	0.000000	0.000000	0.609687	0.000000	0.821791	0.000000	0.000000	0.219559	0.295425	1.373181	0.000000	2.043785	3.385645	0.096717	0.139348	0.130682	0.069997	0.238714	0.885732	0.000000	0.457344	1.751681	1.604185	0.258348	0.000000	1.663076	0.000000	0.000000	3.495715	0.000000	0.000000	0.000000	2.487962	2.253194
XM_124720.1	0.000000	0.257166	0.000000	0.701071	0.000000	0.000000	0.000000	0.204809	0.386469	0.000000	0.103933	1.139221	1.117623	0.000000	0.000000	0.924488	0.555778	0.104729	0.000000	0.813162	0.000000	0.000000	0.000000	0.315828	0.007785	0.000000	0.000000	0.000000	0.391201	0.000000	0.000000	0.000000	0.268624	0.000000	0.505882	0.000000	0.000000	0.079135	0.329282	0.331807	0.781864	0.000000	0.000000	0.769453	0.230354	0.000000	0.307339	0.000000	0.297906
XM_124734.1	0.213351	0.230220	0.000000	0.000000	0.000000	0.000000	0.000000	0.000000	0.530082	0.000000	0.169791	0.000000	0.922377	0.000000	0.000000	0.691641	0.000000	0.207089	0.381175	0.145983	0.452751	0.000000	0.077524	0.000000	0.403624	0.000000	0.063351	0.000000	0.000000	0.000000	0.000000	0.000000	0.000000	0.000000	0.326529	0.380903	0.052979	0.450654	1.498458	0.000000	0.883900	0.016403	0.000000	0.165622	0.453153	0.000000	0.000000	0.000000	0.000000
XM_124737.1	0.000000	0.229825	0.000000	0.000000	0.000000	0.000000	0.000000	0.082841	0.713991	0.215727	0.000000	0.000000	0.056867	0.000000	0.000000	0.000000	0.000000	0.305910	0.258412	0.464201	0.000000	0.000000	0.000000	0.682597	0.561204	0.366997	0.901240	0.575972	1.171171	0.000000	0.000000	0.000000	0.000000	0.940521	1.229531	0.476303	1.181556	1.992933	0.000000	0.000000	0.978199	0.042277	0.000000	0.821176	0.577272	0.000000	0.464727	0.000000	0.000000
XM_124746.1	0.084921	0.000000	0.042525	0.000000	0.000000	0.000000	0.000000	0.000000	0.428050	0.000000	1.434965	0.000000	0.000000	0.000000	0.000000	0.000000	0.000000	0.351791	1.021236	1.444572	0.000000	0.000000	0.000000	0.856261	1.019609	0.000000	0.720372	0.512651	1.616835	0.000000	0.000000	0.000000	0.000000	0.000000	1.749976	1.931918	0.196057	0.214859	0.039405	0.983850	0.000000	1.417772	0.000000	0.325417	0.000000	0.000000	0.381189	0.000000	0.000000
XM_124750.1	0.138762	0.000000	0.649069	0.370938	0.000000	0.000000	0.000000	0.250736	0.157877	0.549464	0.000000	1.434933	1.074590	0.591689	0.000000	1.016817	1.701314	0.000000	0.248610	0.582563	0.000000	0.000000	0.784045	0.745369	0.130806	0.000000	0.000000	0.284220	0.374955	0.000000	0.192405	0.000000	0.000000	0.000000	0.438346	1.283713	0.000000	0.748735	0.000000	0.561474	0.373372	0.000000	0.000000	0.271201	0.000000	0.000000	0.000000	0.909711	0.000000
XM_124752.1	0.019730	0.031408	0.039483	0.842245	0.000000	0.000000	0.000000	0.000000	0.000000	0.396919	0.343909	1.291099	0.769870	0.436942	0.085440	0.833630	1.497158	0.000000	0.000000	0.404826	0.000000	0.000000	0.105541	0.190024	0.217280	0.000000	0.000000	0.000000	0.353624	0.000000	0.000000	0.000000	0.150516	0.000000	0.594356	0.933837	0.000000	0.000000	0.000000	0.190456	0.287237	0.015735	0.000000	0.000000	0.000000	0.000000	0.000000	0.586844	0.459264
XM_124789.1	0.545322	0.321615	0.000000	0.000000	0.000000	0.000000	0.000000	0.000000	0.491628	0.000000	1.093663	1.604509	1.355897	0.942155	0.620503	1.198880	0.692452	0.000000	0.394629	0.000000	0.000000	0.181678	1.081986	0.000000	0.994858	0.182470	0.000000	0.000000	0.135229	0.000000	0.000000	0.000000	0.000000	0.000000	0.600060	0.469164	0.000000	0.000000	0.000000	0.495977	0.139380	0.172485	0.000000	0.122283	0.923015	0.337217	0.000000	0.000000	0.205312
XM_124797.1	0.000000	0.067993	1.288668	1.848961	0.000000	0.551588	1.058503	0.000000	1.003511	0.000000	0.151791	0.000000	0.000000	0.000000	0.000000	0.000000	0.000000	0.558006	0.000000	2.159466	0.000000	0.000000	0.161489	2.276922	1.018745	0.863587	1.658253	2.603822	0.925522	0.610824	0.000000	0.000000	0.000000	0.000000	1.221505	0.227931	0.852571	0.579280	0.000000	0.333313	0.749023	0.000000	0.000000	3.034615	0.480809	0.000000	0.000000	0.000000	1.817390
XM_124798.1	0.000000	0.110350	0.985447	0.262083	0.000000	0.776755	0.275502	0.000000	0.000000	0.040780	0.000000	0.000000	0.000000	0.092488	0.000000	0.000000	0.000000	0.000000	0.000000	0.580747	0.000000	0.000000	0.000000	0.352310	0.000000	0.000000	0.715641	1.602758	0.000000	0.221438	0.268961	0.342638	0.965619	0.078668	0.000000	0.000000	0.000000	0.198869	0.000000	0.056142	0.242044	0.000000	0.810147	1.279375	0.089661	0.316213	0.000000	0.000000	3.208142
XM_124801.1	0.000000	0.168720	0.275604	0.536596	0.000000	0.000000	0.161433	0.000000	0.477004	0.000000	0.617846	1.397959	1.173188	0.000000	0.756688	1.345020	1.732294	0.007738	0.000000	0.664081	0.000000	0.000000	0.407515	0.773889	0.774721	0.000000	0.137264	0.000000	0.000000	0.000000	0.000000	0.000000	0.000000	0.000000	0.408347	0.460864	0.000000	0.000000	0.482731	0.000000	0.000000	0.777917	0.000000	0.000000	0.000000	0.000000	0.164840	0.000000	0.904049
XM_124811.1	0.205526	0.000000	0.186550	0.000000	1.805950	0.000000	0.000000	0.489181	0.056396	1.674696	0.737248	3.009122	3.783807	1.480955	2.972210	3.533971	0.447110	0.000000	0.934045	0.000000	0.000000	2.963242	0.000000	0.000000	0.437852	0.000000	0.000000	0.000000	0.000000	0.000000	1.919283	1.194356	0.000000	0.148117	1.101428	0.000000	0.143956	0.000000	0.000000	0.000000	0.000000	1.231119	2.099203	0.000000	0.000000	2.728909	0.587235	0.000000	0.000000
XM_124813.1	0.000000	0.264721	0.000000	0.000000	0.000000	0.000000	0.000000	0.000000	0.947867	0.000000	0.535480	1.299653	1.197558	0.645424	0.620130	0.497260	0.870466	0.000000	0.302505	0.491552	0.000000	0.000000	0.074522	0.000000	1.081352	0.000000	0.652166	0.000000	0.818935	0.000000	0.000000	0.000000	0.000000	0.000000	0.805916	0.984330	0.014483	0.000000	0.263238	0.841711	0.071247	0.398183	0.000000	0.000000	0.578655	0.000000	0.213954	0.000000	0.000000
XM_124826.1	0.000000	0.269158	0.000000	0.000000	0.000000	0.000000	0.000000	0.000000	0.656783	0.000000	0.393600	0.954222	0.905840	0.488501	0.061671	1.199210	0.986073	0.595910	0.000000	0.589266	0.000000	0.000000	0.245315	0.000000	0.585267	0.000000	0.000000	0.181707	0.438414	0.000000	0.000000	0.000000	0.000000	0.000000	0.741283	0.640530	0.090293	0.000000	0.229872	0.490761	0.000000	0.487129	0.000000	0.282101	0.089017	0.000000	0.235769	0.120256	0.000000
XM_124828.1	0.000000	0.000000	0.509272	0.684857	0.527199	0.054410	0.000000	0.000000	4.688455	0.049040	0.000000	0.109213	0.379476	0.000000	0.000000	0.000000	0.282512	0.536648	0.526202	0.000000	0.000000	0.000000	1.563486	0.000000	4.193081	0.000000	2.553201	0.826355	0.124648	0.298885	0.000000	0.541965	1.802599	0.000000	0.000000	0.538688	0.000000	3.612782	0.000000	0.000000	4.749923	0.000000	0.000000	0.000000	0.131574	0.000000	2.873478	2.489905	0.000000
XM_124834.1	0.000000	0.000000	0.000000	0.653381	1.559979	0.045876	0.000000	1.393228	0.000000	1.236668	0.000000	0.000000	0.000000	0.000000	0.000000	0.128452	0.000000	0.000000	2.590543	0.587971	0.330958	2.555017	0.000000	0.638533	0.000000	0.726472	0.292811	0.252431	0.000000	0.000000	2.115055	0.219465	0.037285	0.745063	0.000000	0.060716	0.000000	0.000000	0.366222	0.000000	0.000000	0.000000	2.362278	0.165428	0.000000	1.502077	0.072843	0.654577	0.236517
XM_124848.1	0.000000	0.614213	0.000000	0.000000	0.000000	0.000000	0.000000	0.000000	0.011088	0.414243	0.000000	0.261306	0.734817	0.000000	0.000000	1.012830	0.363103	0.720929	0.511323	0.336550	0.274894	1.017858	0.000000	0.000000	0.000000	0.000000	0.000000	0.190835	0.433580	0.000000	0.693122	0.000000	0.000000	0.000000	0.159512	0.000000	0.856321	0.000000	0.734522	0.000000	0.000000	0.000000	0.056606	0.000000	0.000000	0.816251	0.044901	0.000000	0.000000
XM_124850.1	0.000000	0.000000	0.354093	2.670886	0.556949	7.919568	0.000000	0.000000	0.631945	1.501927	0.454767	0.000000	0.580620	0.000000	0.000000	0.000000	0.000000	1.656957	5.421711	3.550417	0.155998	0.000000	0.361381	4.150107	0.000000	0.343325	0.000000	8.983181	2.673499	0.000000	0.000000	2.352946	0.000000	0.000000	0.000000	4.254446	0.139158	9.257365	0.014504	0.884875	0.000000	0.000000	0.000000	0.149365	0.558340	0.000000	0.296059	0.000000	0.000000
XM_124856.1	0.049389	0.000000	0.000000	0.000000	0.996407	0.822936	0.294120	0.306049	0.000000	1.237796	0.000000	2.102873	2.039519	0.510290	0.791090	2.020347	1.844648	0.232179	0.300270	0.000000	0.000000	0.579355	0.240482	0.000000	0.000000	0.000000	0.000000	1.088326	0.000000	0.370454	1.073367	1.797290	0.000000	0.000000	0.000000	0.241466	0.000000	0.000000	0.000000	0.000000	0.000000	0.000000	0.423904	0.000000	0.000000	0.848450	0.532549	0.000000	0.205999
XM_124858.1	0.056517	0.048821	0.000000	0.000000	0.367301	0.000000	0.000000	0.000000	0.000000	0.352274	0.286436	0.971409	0.425817	1.108461	0.074642	0.977585	1.134945	0.088913	0.000000	0.019152	0.000000	0.186462	0.455907	0.000000	0.000000	0.000000	0.000000	0.000000	0.034174	0.000000	0.170318	0.000000	0.000000	0.000000	0.217333	0.706377	0.000000	0.000000	0.485253	0.000000	0.000000	0.111918	0.465685	0.000000	0.000000	0.322162	0.000000	2.039813	1.034494
XM_124872.1	0.331624	0.000000	0.068280	0.000000	0.000000	0.000000	0.000000	0.972058	0.000000	0.666114	0.165376	0.064700	0.000000	0.000000	0.000000	0.000000	0.000000	0.114954	0.395924	0.000000	0.532624	0.698902	0.000000	0.004221	0.000000	0.730671	0.646873	0.000000	0.000000	0.000000	0.644846	0.000000	0.512412	0.000000	5.256792	1.676802	1.448583	0.419761	0.374784	0.000000	0.000000	0.000000	0.000000	0.000000	0.000000	0.436550	0.000000	0.000000	0.517861
XM_124875.1	0.000000	0.217705	0.499030	0.761906	0.000000	0.057094	0.000000	0.000000	0.000000	0.000000	0.139792	0.391752	0.277669	0.677898	0.000000	0.494476	0.821834	0.415615	0.000000	1.300563	0.000000	0.000000	0.802876	0.939075	0.358433	0.461505	0.028361	0.520092	0.381078	0.000000	0.000000	0.000000	0.000000	0.000000	0.327062	0.794954	0.421117	1.329670	0.000000	0.000000	0.374055	0.000000	0.000000	0.000000	0.000000	0.000000	0.000000	2.898407	0.000000
XM_124876.1	0.733890	1.486678	0.000000	0.000000	0.000000	0.000000	0.000000	0.000000	0.000000	0.000000	4.334799	0.290514	0.000000	0.000000	0.000000	0.384964	0.000000	0.352755	1.975040	0.000000	0.665207	0.687656	0.000000	0.000000	0.033368	0.815885	0.677696	0.000000	0.390055	0.111394	0.035841	0.000000	0.000000	0.000000	0.000000	0.000000	0.129421	0.000000	0.920086	3.073669	0.000000	3.563974	0.000000	0.000000	3.008873	0.418574	0.923723	0.000000	0.000000
XM_124881.1	0.172871	0.000000	0.038541	0.000000	1.677221	0.000000	0.027534	0.792606	0.000000	2.078341	0.000000	1.092345	1.495772	0.000000	0.282023	1.019462	0.133461	0.238407	1.113822	0.631194	0.188520	0.809436	0.000000	0.000000	0.000000	0.175782	0.501597	0.000000	0.000000	0.000000	1.019981	1.339731	0.251046	0.000000	0.000000	0.000000	0.290956	0.000000	0.021890	0.000000	0.000000	0.000000	0.424477	0.000000	0.000000	1.914229	0.000000	0.732096	0.000000
XM_124882.1	0.815192	0.000000	0.000000	0.000000	0.000000	0.000000	0.432037	0.000000	0.000000	0.039445	3.784191	0.000000	0.000000	0.417833	0.422514	0.000000	0.000000	0.000000	1.232162	0.000000	0.443881	0.000000	0.294356	0.000000	0.000000	0.452877	0.314037	0.060865	0.699679	0.403144	0.000000	0.000000	0.000000	0.000000	0.000000	0.000000	0.000000	0.000000	0.407755	3.374425	0.000000	2.856092	1.298955	0.000000	0.180048	0.281233	0.642109	0.000000	1.109463
XM_124883.1	0.000000	0.000000	1.291231	0.000000	0.828785	1.032130	0.000000	0.092131	0.728530	0.123265	0.000000	0.751629	0.781745	0.000000	0.063376	0.000000	0.845221	0.631957	0.000000	1.040518	0.000000	0.000000	0.000000	0.000000	0.000000	4.253901	0.895200	1.384349	0.000000	0.000000	1.206823	0.542972	0.000000	0.312266	0.000000	2.157534	0.000000	0.309648	0.000000	0.902063	2.650122	0.000000	0.000000	2.476092	1.174008	0.000000	0.097554	0.816764	0.000000
XM_124884.1	0.000000	0.046226	0.229489	0.480495	0.234718	0.948444	0.000000	0.306053	0.000000	0.585133	0.000000	0.213145	0.000000	0.000000	0.000000	0.040836	0.336202	0.049476	0.000000	0.000000	0.046533	0.294620	0.000000	0.000000	0.000000	3.377414	0.362129	0.108261	0.263913	0.000000	0.187096	2.313560	0.138953	0.000000	0.000000	0.298974	0.000000	0.000000	0.000000	0.000000	1.068674	0.134820	0.000000	1.468717	0.000000	0.000000	0.000000	0.825420	0.000000
XM_124885.1	1.481776	0.000000	0.000000	0.000000	0.000000	0.000000	0.000000	1.190306	0.000000	0.489593	0.158890	0.000000	0.000000	0.000000	0.000000	0.000000	0.000000	0.000000	0.189019	0.928426	0.000000	0.036829	0.091760	0.355899	0.000000	2.824163	0.322855	0.000000	0.000000	0.000000	0.407289	0.000000	0.612016	0.000000	0.377623	0.000000	0.409341	0.574953	0.000000	0.000000	0.000000	0.000000	0.076178	0.000000	0.000000	0.296726	0.023842	1.235893	0.434132
XM_124889.1	0.000000	0.631953	0.000000	0.000000	0.205944	0.000000	0.000000	0.000000	0.534119	0.301346	0.569642	0.446019	0.713225	0.000000	0.000000	0.801813	0.465116	0.000000	0.000000	0.632167	0.000000	0.000000	0.559462	0.120663	0.728959	0.259697	0.000000	0.000000	1.775000	0.000000	0.000000	0.000000	0.000000	0.000000	0.867486	0.795519	0.067101	0.559329	0.683664	0.556245	0.335096	0.514431	0.000000	0.000000	0.000000	0.000000	0.000000	1.381087	0.176285
XM_124892.1	0.000000	0.000000	0.000000	0.000000	0.000000	0.000000	0.411920	0.000000	0.055012	0.000000	0.000000	0.000000	1.626000	0.815466	2.136629	1.540109	0.000000	1.409178	0.000000	0.411502	0.000000	0.039821	0.000000	1.938271	0.457829	0.000000	0.202918	0.201009	0.532120	0.240810	0.000000	0.000000	0.000000	1.089380	0.000000	0.000000	1.860878	1.367799	0.000000	0.000000	0.175630	0.779384	0.166956	0.000000	1.116882	0.103932	0.181011	0.000000	0.000000
XM_124893.1	0.000000	0.351157	0.000000	0.000000	0.188414	0.000000	0.000000	0.621755	0.000000	1.864027	0.882272	0.617367	0.920912	0.000000	0.000000	0.772387	0.000000	0.000000	0.404839	0.792099	0.000000	0.346548	0.000000	0.000000	0.000000	0.000000	1.038668	0.000000	0.000000	0.000000	0.707837	0.258201	0.080919	0.000000	0.587030	1.135959	0.000000	0.000000	0.000000	0.613052	0.000000	0.728950	0.000000	0.000000	0.031526	1.105439	0.705343	0.000000	0.000000
XM_124897.1	0.000000	0.000000	0.000000	0.394789	0.360655	0.285505	0.000000	0.376875	0.073744	0.863108	0.000000	3.674666	2.600540	1.146587	0.361051	2.674072	2.655085	1.271024	0.114366	0.000000	0.044594	0.273413	0.000000	0.000000	0.000000	0.000000	0.057709	0.000000	0.000000	0.000000	0.587605	0.770597	0.000000	0.000000	0.125862	0.925144	0.000000	0.000000	0.000000	0.000000	0.182186	0.000000	0.118840	0.464046	0.899071	0.657775	0.000000	3.744963	0.000000
XM_124902.1	0.000000	0.379991	0.000000	0.119883	0.841323	0.343606	0.000000	0.633363	0.682793	1.132046	0.000000	0.260705	0.000000	0.000000	0.000000	0.000000	0.311672	0.000000	0.536749	0.743822	0.491447	0.366472	0.821003	0.992436	0.572285	0.000000	0.000000	0.000000	0.000000	0.000000	0.079498	0.000000	0.000000	0.000000	0.000000	0.000000	0.000000	0.633234	1.221572	0.000000	0.676116	0.071400	0.000000	0.000000	0.000000	0.406704	0.000000	0.199527	0.000000
XM_124906.1	0.000000	3.045371	0.000000	0.000000	0.000000	0.000000	0.000000	0.000000	0.000000	0.080115	3.644886	0.000000	0.573212	0.810219	0.931218	0.000000	0.000000	0.000000	2.107115	0.168821	1.063688	0.000000	0.000000	0.000000	0.000000	0.671695	0.882689	0.000000	1.092756	1.526623	0.000000	0.000000	0.000000	0.059494	0.358331	0.000000	0.000000	0.078340	1.194110	4.679874	0.000000	4.724230	0.000000	0.000000	4.783103	0.000000	1.219019	0.000000	0.000000
XM_124908.1	0.038920	0.901913	0.000000	0.000000	0.004292	0.056632	0.734939	0.000000	0.336242	0.000000	3.602523	0.000000	0.020941	0.000000	0.040402	0.000000	0.000000	0.000000	0.712210	0.000000	0.000000	0.000000	0.105546	0.544007	0.000000	0.000000	0.224495	0.000000	0.000000	0.050732	0.000000	0.883516	0.568962	0.000000	0.127469	0.382099	0.000000	0.000000	0.000000	2.447729	0.335083	2.439242	0.000000	0.305450	2.233838	0.000000	0.000000	0.000000	0.000000
XM_124909.1	0.187967	1.274646	0.385558	0.000000	0.000000	0.000000	0.118322	0.000000	0.000000	0.000000	4.138377	0.480830	0.622934	1.012685	0.562718	0.670506	0.833706	0.000000	0.000000	0.000000	0.401154	0.000000	0.000000	0.000000	0.000000	0.000000	0.899527	0.949342	0.000000	0.390124	0.000000	0.000000	0.000000	0.000000	0.299287	0.190002	0.000000	0.000000	0.000000	1.551388	0.000000	3.726122	0.000000	0.156337	2.456446	0.000000	0.818000	0.000000	0.000000
XM_124913.1	0.000000	1.071427	0.000000	0.000000	0.000000	0.046052	0.388574	0.315224	2.360926	0.000000	0.497976	0.000000	0.120336	0.090516	0.322291	0.000000	0.000000	0.167200	0.000000	0.000000	0.000000	0.904918	0.000000	0.000000	3.006697	0.000000	0.000000	0.000000	0.642729	1.106072	0.000000	0.000000	0.000000	0.000000	0.414434	0.000000	2.648134	0.000000	0.000000	0.438311	0.000000	1.972907	0.000000	0.194777	1.138089	0.094957	0.000000	0.000000	0.000000
XM_124914.1	0.857114	0.735458	0.000000	0.000000	0.000000	0.573806	0.000000	0.409690	0.807295	0.464168	0.770111	0.000000	0.000000	0.000000	0.000000	0.000000	0.000000	0.047100	1.289111	0.456889	0.718450	0.000000	0.163766	0.000000	0.672069	1.082760	0.956025	0.000000	0.187407	0.000000	0.000000	0.000000	0.219128	0.149612	0.000000	0.000000	0.000000	1.456948	1.539729	0.000000	0.949087	0.023096	0.000000	0.000000	0.736423	0.000000	0.000000	0.000000	0.000000
XM_124917.1	0.000000	0.969866	0.000000	0.000000	0.000000	1.015257	0.000000	0.000000	1.377710	0.000000	0.969808	1.165525	0.742992	0.240866	0.000000	0.518814	1.474807	0.000000	0.055944	0.248846	0.000000	0.000000	1.444078	0.000000	1.282427	0.070016	0.000000	0.000000	0.000000	0.000000	0.000000	0.000000	0.000000	0.000000	0.885833	1.077249	0.000000	0.000000	1.939749	1.377100	1.609025	0.517431	0.000000	0.000000	0.241457	0.000000	0.000000	0.867629	0.000000
XM_124920.1	0.000000	0.000000	0.048480	0.557493	0.000000	0.000000	0.000000	0.000000	0.881674	0.000000	0.574028	0.886638	0.936155	0.673281	0.113278	0.778075	0.877229	0.000000	0.000000	0.808365	0.000000	0.000000	0.106184	0.611464	0.696859	0.000000	0.000000	0.404282	0.207338	0.000000	0.000000	0.000000	0.037329	0.000000	0.490736	1.045496	0.098304	0.602884	0.000000	0.638463	0.339956	0.246407	0.000000	0.000000	0.000000	0.000000	0.000000	0.103325	0.471520
XM_124923.1	1.136903	0.000000	0.251704	0.744161	0.000000	0.721477	1.022588	0.000000	0.000000	0.167988	1.273315	0.885135	0.000000	0.000000	1.128082	0.417235	1.379515	0.913254	0.000000	0.657932	0.000000	0.228522	0.000000	1.947184	0.000000	0.000000	0.175055	1.485383	0.000000	0.957631	0.000000	0.539488	0.000000	0.000000	1.780074	1.479940	0.866359	0.000000	0.000000	0.000000	0.000000	0.000000	0.000000	0.000000	0.000000	0.286777	0.725914	0.000000	0.229480
XM_124929.1	1.044786	0.000000	0.000000	0.751017	3.366353	1.003588	0.000000	3.799982	0.438217	4.574368	0.000000	1.822579	2.799336	0.000000	0.000000	1.456771	1.369294	0.666874	3.642263	0.000000	0.000000	3.785866	1.327951	0.000000	0.000000	0.000000	0.000000	0.480908	0.000000	0.000000	4.277427	4.037881	0.000000	0.000000	0.000000	0.000000	0.000000	0.000000	0.000000	0.080591	0.280359	0.000000	3.327045	0.037441	0.605659	4.228413	0.000000	0.932715	0.000000
XM_124946.1	0.000000	0.791899	0.000000	0.000000	0.000000	0.634646	0.000000	0.000000	0.076137	0.000000	0.218071	0.065296	0.017746	0.000000	0.000000	0.874010	0.397705	0.499971	0.000000	0.655563	0.501700	0.000000	0.215197	0.000000	0.437739	0.544035	0.000000	0.000000	1.259439	0.000000	0.000000	0.000000	0.000000	0.000000	0.824910	0.693918	0.578816	1.072833	0.905677	0.000000	1.478697	0.038913	0.000000	0.000000	0.100187	0.000000	0.000000	0.145309	0.000000
XM_124962.1	0.212314	0.174333	0.329747	0.160495	0.000000	0.000000	0.000000	0.000000	0.502881	0.000000	0.952256	0.832307	1.009629	0.097991	0.242818	0.709188	1.027104	0.000000	0.000000	1.195012	0.000000	0.000000	0.000000	0.723890	0.595707	0.000000	0.000000	0.142863	0.000000	0.000000	0.000000	0.000000	0.212854	0.008116	0.244392	0.285556	0.000000	0.000000	0.000000	0.261467	0.059576	0.661541	0.000000	0.000000	0.297156	0.000000	0.101914	0.000000	0.000000
XM_124966.1	0.183308	0.059693	0.146871	0.000000	0.000000	0.000000	0.000000	0.000000	0.232782	0.000000	0.603822	1.066918	1.101806	0.653524	0.500959	0.709044	1.067181	0.000000	0.000000	0.359379	0.000000	0.000000	0.218326	0.326944	0.603741	0.000000	0.000000	0.000000	0.118133	0.000000	0.000000	0.000000	0.099781	0.000000	0.697877	0.321733	0.606923	0.108605	0.517318	0.000000	0.498227	0.216856	0.000000	0.000000	0.000000	0.000000	0.000000	0.457924	0.000000
XM_124972.1	0.000000	0.469631	0.000000	2.669955	0.000000	0.760387	0.000000	0.654971	0.000000	0.745556	0.356841	0.000000	0.000000	0.000000	0.000000	0.000000	0.444539	0.000000	0.000000	1.179385	0.022373	0.127677	0.000000	1.384252	0.236927	0.000000	1.028452	0.285046	0.000000	0.000000	0.000000	1.108161	0.055707	0.000000	0.049683	0.000000	0.000000	0.168449	0.000000	0.460875	0.000000	0.073723	0.000000	0.619491	0.220727	0.000000	0.266577	0.000000	0.932844
XM_124975.1	0.000000	0.015186	0.220569	0.000000	0.000000	0.000000	0.000000	0.000000	1.123683	0.000000	0.063860	1.466043	1.502516	1.331668	1.078160	1.590673	1.245258	0.284358	0.434245	0.000000	0.000000	0.000000	1.741658	0.000000	0.462067	0.027422	0.058148	0.000000	0.728245	0.000000	0.000000	0.000000	0.000000	0.000000	0.192587	0.915138	0.000000	0.000000	0.000000	0.512457	1.002392	0.091528	0.093188	0.000000	0.936492	0.000000	0.000000	0.000000	0.206470
XM_124978.1	0.544682	0.461066	0.000000	0.000000	0.000000	0.696721	0.000000	0.000000	0.692421	0.164479	0.086536	0.347284	0.219375	0.000000	0.000000	0.540224	0.387562	0.243177	0.000000	0.033424	0.000000	0.406545	1.342494	0.000000	0.451373	1.911628	0.000000	0.000000	0.000000	0.000000	0.680527	0.000000	0.000000	0.000000	0.280487	1.002319	0.000000	0.000000	0.000000	0.252739	2.417337	0.000000	0.957299	0.000000	0.000000	0.056618	0.000000	0.000000	0.000000
XM_124984.1	0.000000	0.000000	0.178514	0.380761	0.000000	0.000000	0.000000	0.000000	0.565688	0.000000	0.677585	0.958821	1.145967	0.000000	0.273425	1.156688	1.160392	0.000000	0.000000	0.547751	0.005418	0.000000	0.223222	0.000000	1.289543	0.000000	0.000000	0.407561	0.406246	0.000000	0.000000	0.000000	0.000000	0.000000	0.711630	0.943842	0.271284	0.000000	0.144900	0.485563	0.000000	0.581861	0.000000	0.544979	0.000000	0.000000	0.000155	0.128507	0.520064
XM_124989.1	0.908041	0.817006	0.000000	0.000000	0.265323	0.000000	0.000000	0.000000	0.075170	0.312459	0.000000	1.053081	0.899974	0.324541	0.085264	0.653770	1.189634	0.000000	0.000000	0.000000	0.000000	0.356564	0.996510	0.000000	0.524186	0.609150	0.000000	0.000000	0.354090	0.000000	0.000000	0.000000	0.429901	0.000000	1.169584	0.777049	0.012457	0.000000	0.000000	0.000000	0.023594	0.000000	0.000000	0.000000	0.078085	0.393586	0.000000	0.134154	0.402865
XM_124990.1	0.995583	0.372158	0.000000	0.000000	0.000000	0.596687	0.000000	0.515017	0.000000	0.502046	0.000000	0.000000	0.000000	0.000000	0.000000	0.643070	0.000000	0.466385	0.000000	0.714831	0.798706	0.779977	0.183293	0.000000	0.000000	0.737311	0.445264	0.000000	1.462226	0.361457	1.444225	0.000000	0.849205	0.000000	0.000000	0.190374	0.132302	0.067615	0.000000	0.000000	0.772052	0.000000	1.259345	0.000000	0.000000	0.035612	0.671015	0.000000	0.000000
XM_124991.1	0.027942	1.134346	0.000000	0.000000	0.000000	0.572756	0.000000	0.000000	0.740568	0.000000	1.352156	0.000000	0.463512	0.000000	0.000000	0.433824	0.000000	0.032993	1.012530	0.308320	0.000000	0.000000	0.000000	0.000000	0.252975	0.000000	1.109503	0.000000	1.105599	0.000000	0.000000	0.000000	0.239437	0.000000	1.402947	1.172796	0.614623	0.576480	0.119662	1.619479	0.000000	0.942443	0.000000	0.000000	1.082481	0.000000	0.000000	0.000000	0.000000
XM_124993.1	0.579024	0.000000	0.066575	0.000000	0.000000	0.000000	0.029561	0.000000	2.767948	0.000000	0.538213	0.000000	0.000000	0.000000	0.000000	0.000000	0.000000	0.000000	0.044542	0.000000	0.000000	0.000000	4.194655	0.000000	2.445899	3.032509	0.463823	0.000000	1.590538	0.020430	0.121049	0.000000	0.000000	0.080590	2.752682	2.308073	1.451517	1.329720	0.000000	0.000000	3.519441	0.318225	0.000000	0.000000	2.417660	0.000000	0.000000	0.000000	0.000000
XM_124994.1	1.491295	0.445188	0.000000	0.000000	0.000000	0.000000	1.359871	0.000000	3.177361	0.377773	0.000000	0.000000	0.000000	0.629261	0.534466	0.000000	0.000000	2.027980	0.000000	0.000000	1.893013	0.270170	0.869751	0.000000	2.427149	0.000000	1.324667	0.000000	0.582675	0.652403	0.000000	0.000000	1.195974	1.669168	0.101324	0.000000	1.336138	2.282407	0.000000	0.000000	2.503581	0.499819	0.000000	0.000000	3.375661	0.000000	0.200925	0.000000	0.000000
XM_125009.1	0.000000	0.880986	0.000000	0.000000	0.000000	1.198540	0.000000	0.005710	0.503117	0.198106	0.000000	0.279280	0.286288	0.000000	0.000000	0.414255	0.475595	0.000000	0.000000	0.000000	0.497690	0.000000	0.000000	0.146315	0.569905	0.018557	0.000000	0.000000	1.069304	0.000000	0.000000	0.000000	0.000000	0.000000	0.587965	0.538858	0.187667	0.584373	0.694182	0.020879	0.779258	0.000000	0.000000	0.000000	0.217889	0.000000	0.000000	0.000000	0.000000
XM_125010.1	0.050997	0.864741	0.000000	0.146953	0.304645	0.553359	0.000000	0.000000	0.319457	0.195703	0.000000	0.166902	0.924365	0.000000	0.000000	0.683385	0.131503	0.000000	0.000000	0.595249	0.000000	0.000000	0.141874	0.551518	0.866866	0.347714	0.115924	0.000000	0.691212	0.000000	0.000000	0.000000	0.000000	0.000000	0.631623	0.465968	0.313517	0.000000	0.455201	0.000000	0.708739	0.000000	0.000000	0.000000	0.103110	0.000000	0.000000	0.489597	1.056988
XM_125029.1	0.000000	0.000000	0.000000	0.000000	0.000000	0.000000	0.000000	0.399634	0.325971	0.507211	0.000000	1.095848	1.061166	0.000000	0.000000	0.837416	0.907302	0.619854	0.501301	0.000000	0.480681	0.672472	0.000000	0.000000	0.000000	0.000000	0.432309	0.000000	0.000000	0.000000	0.347012	0.000000	0.418686	0.000000	0.044201	0.046684	0.000000	0.000000	0.535438	0.146731	0.256349	0.000000	0.110892	0.000000	0.000000	0.000000	0.020709	0.568973	0.831737
XM_125040.1	2.121033	0.000000	0.858406	0.000000	0.000000	0.000000	0.000000	0.111104	1.696173	0.000000	0.855636	1.506715	1.645315	0.054272	0.437938	1.881641	2.096491	0.670345	0.000000	0.000000	2.083769	0.000000	0.000000	0.000000	1.770214	0.609335	0.450889	0.000000	0.000000	0.847583	0.000000	0.233407	0.000000	0.043874	2.948585	4.557100	0.000000	0.000000	0.638063	0.000000	0.347997	0.000000	0.000000	0.000000	1.428662	0.000000	2.700756	0.000000	0.000000
XM_125042.1	0.000000	0.000000	0.727386	2.457770	0.000000	0.000000	1.448697	0.000000	0.373352	0.000000	1.003502	2.419675	1.516272	1.506635	1.480790	1.996345	2.310472	0.007665	0.000000	2.583529	0.000000	0.000000	0.000000	2.211101	1.359610	0.000000	0.326301	0.085482	0.000000	0.929234	0.000000	0.000000	0.108943	0.000000	1.093146	1.578293	0.000000	0.000000	0.000000	0.000000	0.618794	0.902247	0.000000	1.213542	0.000000	0.000000	0.000000	1.175566	2.373394
XM_125045.1	0.057371	0.041382	0.085674	0.285096	0.073163	0.000000	0.093944	0.070054	0.000000	0.000000	0.441962	0.283820	0.000000	0.275848	0.000000	0.253612	0.450666	0.000000	0.000000	0.392323	0.364574	0.000000	0.000000	0.188126	0.183203	0.175016	0.394975	0.000000	0.000000	0.000000	0.000000	0.000000	0.000000	0.131381	0.061005	0.236948	0.036310	0.000000	0.175114	0.000000	0.000000	0.159818	0.000000	0.000000	0.000000	0.000000	0.000000	0.033722	0.000000
XM_125048.1	0.522150	1.983987	0.000000	0.000000	0.000000	0.000000	0.000000	0.067136	0.000000	0.000000	3.314899	0.000000	0.000000	0.000000	0.179128	0.000000	0.000000	0.156748	0.432344	0.020796	0.163230	0.000000	0.000000	1.144343	0.000000	0.747951	0.640873	0.000000	0.000000	0.000000	0.000000	0.000000	0.000000	0.000000	0.061345	0.000000	0.000000	0.513400	0.094455	1.999227	0.000000	2.853377	0.000000	0.000000	1.111868	0.874598	0.108278	1.787344	0.000000
XM_125049.1	0.730224	0.727074	0.000000	0.153679	0.000000	0.000000	0.000000	0.000000	0.697534	0.000000	0.000000	0.000000	0.000000	0.611208	0.000000	0.115990	2.011533	1.584826	0.000000	0.259182	0.789085	0.000000	0.741534	0.350820	1.480639	1.735532	0.596590	0.471847	2.775361	0.000000	0.000000	0.000000	0.270956	1.654917	1.507814	0.572717	0.022405	0.468256	0.000000	0.000000	0.327158	0.000000	0.000000	0.000000	0.000000	0.000000	0.000000	0.000000	0.000000
XM_125055.1	1.061193	1.473658	0.000000	0.000000	0.000000	0.534102	0.000000	0.000000	0.013923	0.000000	0.172127	0.235407	0.000000	0.000000	0.000000	0.808511	0.949127	1.298659	0.480738	0.016969	2.107976	0.000000	0.000000	0.507078	0.308947	0.000000	0.376789	0.244288	0.000000	0.580675	0.000000	0.000000	2.176974	0.000000	0.000000	0.285539	0.024432	0.744065	0.182380	0.283561	0.000000	0.689851	0.000000	0.000000	0.000000	0.000000	1.319680	0.274440	0.000000
XM_125066.1	0.132872	0.498241	0.000000	0.000000	0.000000	0.000000	0.000000	0.000000	0.000000	0.000000	0.432210	0.375593	0.000000	0.000000	0.000000	0.244247	0.822618	0.148264	0.361472	0.232404	1.356588	0.000000	1.532234	0.372078	0.000000	0.000000	0.000000	0.000000	0.960446	0.059106	0.000000	0.000000	0.536872	0.000000	2.039528	1.671758	0.000000	0.000000	1.247613	1.041814	0.000000	0.820468	0.000000	0.000000	0.000000	0.000000	0.465751	0.000000	0.000000
XM_125067.1	0.037464	0.000000	0.000000	0.000000	0.874642	0.960907	0.000000	0.266421	0.000000	0.317426	0.000000	0.754890	0.000000	0.000000	0.000000	0.000000	0.581827	2.117065	0.169083	0.063225	0.790717	0.000000	0.316853	0.158175	0.000000	0.559707	2.106380	1.005142	0.000000	0.000000	1.556758	1.606865	0.000000	0.000000	0.000000	1.321050	0.000000	0.712662	0.584113	0.237537	1.595844	0.000000	0.030290	0.922430	1.548304	0.000000	0.000000	5.669069	0.000000
XM_125071.1	0.000000	0.259936	0.000000	0.000000	0.000000	0.354065	0.000000	0.003551	0.682484	0.216733	0.287957	0.414728	0.779253	0.000000	0.000000	0.772042	0.334628	0.000000	0.068602	0.210498	0.228801	0.000000	0.000000	0.000000	0.618583	0.000000	0.000000	0.000000	0.661684	0.000000	0.000000	0.000000	0.000000	0.000000	0.403440	0.937393	0.000000	0.213764	0.527232	0.309084	0.836356	0.000000	0.000000	0.000000	0.295575	0.000000	0.000000	0.000000	0.000000
XM_125072.1	0.221712	0.350979	0.000000	0.000000	0.000000	0.000000	0.000000	0.000000	0.000000	0.281814	0.000000	0.283279	0.000000	0.000000	0.000000	0.794508	0.926281	0.286442	0.179120	0.356476	0.000000	0.614923	0.000000	0.277741	0.166377	0.075352	0.000000	0.009805	0.315848	0.000000	0.821535	0.000000	0.481419	0.000000	0.196676	0.000000	0.412778	0.000000	0.000000	0.000000	0.000000	0.039289	0.278209	0.000000	0.000000	0.465379	0.233843	0.000000	0.000000
XM_125074.1	0.961427	0.385493	0.000000	0.000000	0.000000	0.000000	0.000000	0.000000	0.795387	0.000000	1.047535	1.612805	0.860507	1.989629	1.152605	1.276682	0.709543	0.000000	0.176310	0.000000	0.000000	0.504166	1.292181	0.000000	0.281076	0.000000	0.000000	0.000000	0.840459	0.000000	0.133649	0.000000	0.000000	0.000000	0.000000	0.774852	0.000000	0.000000	0.218042	0.733911	0.094865	0.463369	0.000000	0.008898	0.832396	0.013599	0.574917	0.000000	0.000000
XM_125139.1	0.104682	1.975594	0.000000	0.000000	1.745325	1.371142	0.000000	1.282271	0.000000	2.281121	0.000000	0.000000	0.000000	0.000000	0.000000	0.000000	0.000000	0.085569	0.862217	0.447501	2.426432	1.902662	0.000000	0.287100	0.000000	0.000000	0.378089	0.920832	0.000000	0.000000	1.922530	2.141456	0.000000	0.485920	0.000000	0.000000	0.000000	1.276508	2.360293	0.000000	0.000000	0.000000	1.073447	0.000000	0.000000	2.017746	0.000000	1.647866	0.000000
XM_125144.1	0.000000	0.000000	0.000000	0.000000	0.650093	0.000000	0.000000	0.000000	0.000000	0.429963	0.994263	1.367367	0.539799	1.333105	0.535856	1.389582	1.968495	0.000000	0.079830	0.317246	0.000000	0.236119	0.793038	0.000000	0.208081	0.216880	0.000000	0.000000	0.884171	0.000000	0.000000	0.000000	0.094383	0.000000	0.847025	1.152171	0.000000	0.838871	0.000000	0.000000	0.000000	0.421880	0.000000	0.000000	0.000000	0.390616	0.000000	0.000000	0.138199
XM_125165.1	0.000000	0.156137	0.069880	0.303673	0.000000	0.000000	0.000000	0.000000	0.121370	0.000000	0.441944	0.881568	0.758426	0.548245	0.278450	1.126568	1.182187	0.277831	0.000000	0.652445	0.000000	0.000000	0.223456	0.000000	0.757799	0.000000	0.000000	0.315091	0.869249	0.000000	0.000000	0.000000	0.000000	0.000000	0.466165	0.749323	0.590612	0.000000	0.264034	0.389706	0.000000	0.729342	0.000000	0.183361	0.000000	0.000000	0.000000	0.000000	0.000000
XM_125172.1	0.885044	0.644841	0.000000	0.296419	1.548118	0.000000	0.607849	0.000000	0.094435	1.139644	0.000000	0.000000	1.364356	1.991757	0.158792	1.013152	0.000000	0.125091	1.518140	0.000000	0.319132	1.728453	0.134887	0.000000	0.231766	0.000000	0.000000	0.000000	0.000000	0.000000	1.030271	2.164217	2.253487	0.400042	0.055458	0.541336	0.000000	0.000000	0.000000	0.000000	0.000000	0.000000	0.836689	0.000000	1.594129	1.634637	0.000000	0.000000	0.000000
XM_125174.1	0.159891	0.000000	0.631335	0.000000	0.092491	0.000000	0.000000	0.649102	0.482725	0.542710	0.306045	0.417246	0.535682	0.000000	0.000000	0.113177	0.451381	0.000000	0.000000	0.709174	0.000000	0.037828	0.059562	0.320119	0.272813	0.000000	0.284397	0.294565	0.113169	0.000000	0.000000	0.000000	0.072078	0.000000	0.529359	0.462075	0.000000	0.000000	0.000000	0.194329	0.087673	0.000000	0.000000	0.273201	0.000000	0.000000	0.000000	0.000000	0.480889
XM_125179.1	0.000000	0.000000	0.213387	0.380910	0.000000	1.669264	0.000000	0.500053	0.399836	0.000000	0.000000	0.014732	0.688126	5.877634	2.213487	0.751973	0.693310	0.000000	0.062185	0.378488	0.000000	0.000000	0.318116	0.050789	0.113624	0.000000	0.000000	0.245835	0.000000	0.000000	0.132161	0.000000	1.425058	0.358041	0.049680	0.811174	0.000000	0.000000	0.000000	0.339267	0.663975	0.000000	0.021505	0.825371	0.000000	0.000000	0.000000	0.580535	0.000000
XM_125184.1	0.000000	0.149851	0.000000	0.000000	0.000000	0.000000	0.000000	0.000000	0.321686	0.000000	0.769242	0.000000	0.304439	0.000000	0.000000	0.458625	0.000000	0.000000	0.027948	0.478188	0.366591	0.000000	0.000000	0.048582	0.702814	0.266356	0.661977	0.000000	0.833468	0.000000	0.000000	0.000000	0.000000	0.000000	0.749065	0.793312	0.147686	0.205263	0.265545	0.000000	1.291499	0.421150	0.000000	0.000000	0.974360	0.000000	0.102096	0.000000	0.000000
XM_125188.1	0.051797	0.000000	0.000000	0.455733	0.000000	0.114199	0.000000	0.000000	0.373986	0.000000	0.000000	1.201841	0.441864	0.699184	0.000000	0.469083	1.112010	0.222156	0.039733	0.240541	0.000000	0.000000	0.000000	0.287683	0.015518	0.000000	0.486620	0.490176	0.000000	0.000000	0.000000	0.000000	0.278243	0.000000	0.441461	0.316366	0.000000	0.000000	0.000000	0.145140	0.660910	0.000000	0.000000	0.853716	0.054344	0.000000	0.000000	0.141249	0.706223
XM_125193.1	0.339966	0.170905	0.000000	0.000000	0.266010	0.000000	0.000000	0.067201	0.370183	0.466441	0.000649	0.000000	0.000000	0.000000	0.000000	0.000000	0.000000	0.000000	0.000000	0.337843	0.288750	0.115352	1.268337	0.000000	0.381356	0.307865	0.309186	0.000000	0.243829	0.000000	0.000000	0.000000	0.000000	0.000000	0.145104	0.022677	0.338351	0.121539	0.431033	0.056031	0.314713	0.006841	0.000000	0.000000	0.009335	0.141999	0.000000	0.000000	0.000000
XM_125196.1	0.000000	1.899417	0.207233	0.000000	0.000000	0.000000	0.000000	0.701054	0.419691	0.000000	1.435535	0.000000	0.000000	0.000000	0.000000	0.000000	0.000000	1.795020	1.221408	0.000000	0.382419	0.000000	2.709515	0.000000	0.000000	1.489367	0.799005	0.000000	0.000000	0.186619	0.000000	0.231994	0.853732	0.000000	0.000000	0.000000	0.052978	0.000000	0.313805	0.636021	2.484626	1.115505	0.000000	0.000000	2.765199	0.000000	0.586469	0.806589	0.000000
XM_125202.1	0.311379	0.069425	0.000000	0.000000	0.536081	0.000000	0.000000	0.000000	0.066555	0.223702	0.132499	0.696587	0.943557	0.000000	0.037737	0.973254	0.944649	0.187944	0.000000	0.193382	0.000000	0.455632	0.427324	0.000000	0.098206	0.000000	0.000000	0.000000	0.194923	0.000000	0.000000	0.000000	0.036312	0.000000	0.400016	0.629037	0.083040	0.000000	0.264884	0.000000	0.000000	0.000000	0.235495	0.000000	0.000000	0.461887	0.493731	0.341576	0.000000
XM_125216.1	0.096238	0.427805	0.541205	0.000000	0.000000	0.000000	0.000000	0.000000	0.098140	0.000000	0.161516	0.133705	0.000000	0.000000	0.000000	0.544338	0.472732	0.000000	0.000000	0.482695	0.470278	0.000000	0.000000	0.402847	0.218392	0.162996	0.709589	0.127973	0.523354	0.000000	0.000000	0.000000	0.016730	0.000000	0.977835	0.736212	0.191872	0.000000	0.099777	0.000000	0.583893	0.000000	0.000000	0.000000	0.588158	0.000000	0.223114	0.000000	0.000000
XM_125253.1	0.000000	0.000000	0.350434	1.242725	0.000000	0.000000	0.000000	0.069643	0.336402	0.892353	0.000000	0.040071	2.187597	0.000000	0.000000	0.000000	3.295816	0.041422	0.137451	0.565183	0.087435	0.017921	0.000000	0.136793	0.000000	0.374680	0.330404	0.000000	0.092187	0.000000	0.000000	0.000000	0.000000	0.000000	0.000000	3.781465	0.000000	0.101315	0.121138	0.134136	0.533802	0.024381	0.000000	1.614682	0.289233	0.000000	0.000000	0.000000	0.157412
XM_125255.1	0.000000	0.000000	0.192138	0.000000	1.931802	0.000000	0.112698	2.158222	0.000000	1.792651	0.000000	0.876446	0.720026	0.541093	0.673410	0.421538	0.589352	0.300673	1.136939	1.342601	0.000000	1.891831	0.000000	0.502832	0.000000	0.000000	0.000000	0.000000	0.000000	0.000000	1.193078	1.735864	0.000000	0.000000	0.108261	0.109555	0.000000	0.000000	0.000000	0.000000	0.911264	0.021263	1.700773	0.000000	0.044690	1.603001	0.097181	0.000000	0.000000
XM_125256.1	0.201141	0.228371	0.000000	0.000000	0.000000	0.000000	0.000000	0.000000	1.606734	0.000000	0.277137	1.599004	1.362604	0.876335	0.824480	1.399550	0.153384	0.231019	0.648182	0.000000	0.000000	0.018848	0.000000	0.000000	1.249253	0.000000	0.602629	0.000000	0.641198	0.000000	0.000000	0.000000	0.034093	0.000000	0.853829	0.000000	0.000000	0.000000	0.000000	0.919085	0.000000	0.160598	0.055072	0.000000	1.324100	0.124551	0.301263	0.000000	0.000000
XM_125257.1	0.047927	0.000000	0.116767	0.000000	0.000000	0.000000	0.281742	0.000000	0.330507	0.000000	0.445616	2.896049	1.473534	2.700642	1.239781	2.188704	2.750778	0.284177	0.079569	0.277672	0.000000	0.000000	0.000000	0.547315	0.586864	0.000000	0.000000	0.361674	0.506483	0.113938	0.000000	0.000000	1.176417	0.000000	0.774621	1.244109	0.000000	0.725881	0.000000	0.000000	0.000000	0.116400	0.000000	0.000000	0.000000	0.000000	0.000000	0.000000	1.107934
XM_125258.1	1.123958	0.504388	0.000000	0.000000	0.000000	0.000000	0.159673	0.000000	1.272082	0.000000	0.193286	0.740667	0.713581	0.000000	0.362975	0.883432	0.117928	0.000000	0.000000	0.000000	0.071284	0.000000	2.087253	0.000000	0.995345	0.976966	0.000000	0.000000	0.765650	0.000000	0.000000	0.000000	0.000000	0.000000	0.618344	0.224867	0.000000	0.000000	0.000000	0.048797	0.576353	0.081969	0.000000	0.000000	1.609325	0.006916	0.531381	0.000000	0.000000
XM_125259.1	0.000000	0.000000	0.010492	0.716428	0.308513	1.278596	0.082883	0.000000	0.256342	0.000000	0.000000	0.450147	0.246464	0.815879	0.000000	0.081746	1.193350	0.000000	0.107750	0.000000	0.383655	0.000000	0.000000	0.000000	0.000000	0.682617	0.517157	0.618588	0.000000	0.673920	3.796178	1.209902	0.515683	0.000000	0.000000	1.015964	0.000000	0.000000	0.175582	0.000000	9.207041	0.000000	0.000000	1.363236	0.621180	0.000000	0.000000	2.644622	0.653871
XM_125262.1	0.010672	0.004386	0.000000	1.161880	0.087743	2.733878	0.000000	0.398240	0.000000	0.209912	0.000000	0.000000	0.000000	0.009853	2.450746	1.818394	4.042542	0.201001	0.053961	0.000000	0.000000	0.000000	0.189068	0.000000	0.000000	0.000000	0.000000	3.813074	0.000000	0.000000	0.169814	0.897247	0.000000	0.000000	8.042645	8.693214	0.392506	0.000000	0.000000	0.180847	0.095421	0.075297	0.324371	1.809012	0.392324	0.000000	0.000000	0.000000	0.000000
XM_125266.1	0.905772	0.448546	0.000000	0.000000	0.000000	0.000000	0.000000	0.000000	1.131942	0.000000	0.000000	0.739215	0.840681	0.000000	0.000000	0.748461	0.825565	0.261903	0.000000	0.191391	0.008871	0.000000	2.314393	0.303453	1.141477	1.585210	0.021440	0.000000	1.083014	0.000000	0.000000	0.000000	0.368852	0.000000	0.989743	1.406769	0.000000	0.000000	0.000000	0.000000	1.128676	0.004867	0.000000	0.000000	1.418372	0.000000	0.471988	0.000000	0.000000
XM_125267.1	0.000000	1.098717	0.000000	0.000000	0.301405	0.000000	0.000000	0.000000	0.000000	0.352936	2.933905	1.350852	1.356082	0.000000	1.607900	1.582038	1.463344	0.000000	2.274256	0.000000	0.000000	0.000000	0.684079	0.000000	0.000000	1.594038	0.404777	0.000000	2.135990	0.000000	0.000000	0.000000	0.000000	0.000000	1.347787	1.301136	0.000000	0.000000	0.000000	1.397569	0.000000	2.770114	0.649336	0.000000	2.484675	0.000000	0.023983	0.000000	0.959467
XM_125270.1	0.000000	0.000000	0.000000	0.157387	1.023790	3.682895	0.000000	0.725437	0.932973	0.920241	0.000000	0.161092	1.003981	0.000000	0.000000	0.000000	1.910487	0.000000	0.260580	0.368310	0.116233	0.000000	1.131370	1.175811	0.000000	0.146699	0.000000	2.561596	0.000000	0.000000	1.846315	1.194426	0.000000	0.000000	0.000000	2.951383	0.000000	0.642937	0.256168	0.059348	0.839396	0.035790	0.933715	0.000000	1.231876	0.000000	0.000000	1.391193	0.000000
XM_125277.1	0.107982	0.000000	0.018927	0.000000	0.000000	4.755434	0.000000	0.000000	1.810507	0.101146	0.000000	0.200807	0.878909	0.000000	0.000000	0.665891	0.173477	0.295966	0.000000	0.000000	0.197188	0.174611	0.556454	0.000000	0.264660	0.244079	0.305675	1.643641	0.000000	0.000000	1.897636	5.208235	0.000000	0.000000	0.220722	1.214006	0.000000	0.000000	0.449817	0.000000	2.434472	0.000000	0.736497	1.816819	0.000000	0.000000	0.000000	0.522781	0.000000
XM_125278.1	0.000000	0.000000	0.134803	0.000000	2.256680	0.000000	0.000000	2.289432	0.000000	2.283521	0.000000	1.034763	0.714354	0.252917	0.277732	0.585024	0.517964	0.455100	1.317900	1.795198	0.104379	1.881693	0.000000	1.277733	0.066536	0.000000	0.152698	0.000000	0.000000	0.000000	1.915070	1.700675	0.000000	0.000000	0.031807	0.230076	0.000000	0.000000	0.000000	0.000000	0.767991	0.000000	1.876513	0.000000	0.000000	1.994852	0.311147	0.000000	0.000000
XM_125279.1	0.000000	0.000000	0.207058	0.341678	0.437512	0.000000	0.000000	0.352288	0.576779	0.526542	0.000000	1.356493	1.178206	0.322875	0.000000	1.117843	1.523064	0.166723	0.468935	0.598161	0.000000	0.000000	0.736899	0.584090	0.172096	0.000000	0.000000	0.276834	0.346743	0.000000	0.000000	0.383464	0.371712	0.000000	0.000000	0.970954	0.000000	0.000000	0.594314	0.179419	0.848811	0.000000	0.000000	0.000000	0.000000	0.023264	0.000000	0.000000	0.648549
XM_125283.1	0.029946	0.000000	0.000000	0.573080	0.486210	0.000000	0.000000	0.000000	0.000000	0.501787	0.577239	0.562115	0.354377	0.175760	0.000000	0.299780	0.672559	0.071308	0.000000	0.000000	0.631408	0.207892	0.000000	0.057176	0.669766	0.000000	0.000000	0.000000	0.000000	0.000000	0.000000	0.000000	0.000000	0.000000	0.090312	0.332500	2.319209	0.172131	0.887230	0.166282	0.000000	0.000000	0.000000	0.000000	0.000000	0.226888	0.437629	0.000000	0.000000
XM_125284.1	0.000000	0.028021	0.000000	1.037385	0.000000	0.453917	0.000000	0.388292	0.531907	0.055388	0.000000	0.000000	0.044006	0.000000	0.000000	0.043806	3.254452	0.000640	0.000000	0.172672	1.080624	0.000000	0.000000	0.000000	0.167334	0.345558	0.391340	0.772480	0.000000	0.000000	0.354714	1.821527	0.083976	1.055535	0.000000	0.268560	0.000000	0.670550	0.691122	0.000000	0.784603	0.633817	0.000000	0.000000	0.164656	0.000000	0.000000	0.000000	0.000000
XM_125293.1	0.000000	0.000000	0.000000	0.693808	2.246165	0.173339	0.000000	3.668764	0.000000	0.611518	0.000000	0.249595	0.000000	0.000000	0.000000	0.000000	0.915923	0.000000	1.042664	0.000000	0.602625	2.169975	0.000000	0.984927	0.000000	0.242326	0.607209	0.000000	0.000000	0.000000	0.000000	0.000000	0.407550	0.000000	1.247700	0.265018	0.000000	0.000000	0.593244	0.232223	0.143659	0.201083	1.286229	0.620683	0.334740	0.000000	0.000000	0.079837	0.404599
XM_125295.1	0.483010	0.000000	0.000000	0.000000	0.000000	0.000000	0.000000	0.000000	0.433015	0.000000	0.154780	0.233548	0.445096	0.000000	0.000000	0.636026	0.409619	0.540037	0.274835	0.000000	0.000000	0.444610	0.000000	0.000000	0.297832	0.000000	0.000000	0.174669	0.182990	0.000000	0.087786	0.000000	0.177456	0.000000	0.434442	0.726284	0.000000	0.000000	0.208627	0.000000	0.000000	0.000000	0.303727	0.032665	0.000000	0.269770	0.526305	0.076206	0.349395
XM_125296.1	0.437302	0.067863	0.246800	0.000000	0.000000	0.000000	0.000000	0.000000	1.123515	0.416774	0.245646	0.434731	0.231721	1.389098	0.000000	0.052494	0.000000	0.033140	0.644651	0.000000	0.133418	0.000000	0.437663	0.000000	0.900598	0.000000	0.000000	0.000000	0.003828	0.000000	0.000000	0.000000	0.424082	0.000000	0.000000	0.000000	0.000000	0.315708	0.094287	0.709401	0.380979	0.000000	0.000000	0.000000	0.000000	0.000000	0.143700	0.000000	0.000000
XM_125299.1	0.285625	0.000000	0.254373	0.000000	0.259782	0.000000	0.000000	0.314263	1.092498	0.746174	0.000000	1.202742	0.896644	0.919326	0.000000	0.176262	0.700345	0.000000	0.440397	0.000000	0.050514	0.000000	0.271710	0.492983	0.261706	0.000000	0.000000	0.283667	0.000000	0.000000	0.000000	0.000000	0.173188	0.000000	0.000000	0.362733	0.000000	0.170769	0.277588	0.214023	0.000000	0.000000	0.000000	0.000000	0.000000	0.121103	0.194674	0.000000	0.266184
XM_125305.1	0.000000	0.000000	1.058177	0.333877	0.253889	0.000000	0.000000	0.913704	0.122452	0.716886	0.000000	0.077691	0.000000	0.000000	0.000000	0.000000	0.000000	0.000000	0.447198	0.820438	0.176972	0.000000	0.097187	0.973775	0.000000	0.286498	0.294771	0.000000	0.000000	0.000000	0.861020	0.000000	1.131379	0.000000	0.000000	0.000000	0.678483	1.151972	0.074687	0.000000	0.403843	0.000000	0.331414	0.720185	0.000000	0.000000	0.000000	0.698431	1.248454
XM_125307.1	1.335194	1.557248	1.025489	0.000000	0.000000	0.774342	0.000000	0.000000	0.607431	0.000000	0.430399	0.000000	0.000000	0.000000	0.000000	0.000000	0.000000	1.061422	0.633692	1.586463	0.000000	0.000000	0.000000	0.164496	0.191017	2.662290	1.298723	0.697006	0.626767	0.000000	0.000000	0.000000	0.757190	0.000000	0.000000	0.000000	0.667521	0.393191	0.246468	1.686898	0.000000	0.511563	0.000000	0.671382	1.131956	0.000000	0.000000	0.000000	0.000000
XM_125313.1	0.000000	0.068620	0.044065	0.000000	0.127736	0.000000	0.000000	0.025312	0.000000	0.194053	0.000000	0.125704	0.561303	0.000000	0.000000	0.204475	0.000000	0.000000	0.230382	0.581600	0.236604	0.120125	0.000000	0.430424	0.319322	0.000000	0.653536	0.000000	0.108621	0.000000	0.000000	0.000000	0.100793	0.000000	0.154150	0.000000	0.008169	0.167924	0.000000	0.000000	0.000000	0.401049	0.000000	0.000000	0.000000	0.042257	0.000000	0.000000	0.413813
XM_125325.1	0.000000	0.000000	0.160952	0.000000	0.000000	0.386037	0.000000	0.000000	0.419344	0.024218	0.163552	0.000000	0.168174	0.055174	0.334417	0.000000	0.000000	0.624338	0.000000	0.000000	0.000000	0.326299	0.000000	0.000000	0.000000	0.218066	0.000000	0.000000	0.000000	0.085219	0.570424	0.000000	0.000000	0.000000	0.115157	0.000000	0.617000	1.634872	0.091551	0.000000	0.000000	0.000000	0.000000	1.000552	0.000000	1.043690	0.000000	3.890542	0.009227
XM_125333.1	0.023911	0.000000	0.000000	0.000000	0.000000	0.000000	0.000000	0.017949	0.271924	0.319703	0.000000	0.596183	1.095090	0.567863	0.000000	1.149405	1.018906	0.536653	0.423421	0.592994	0.000000	0.083464	0.000000	0.545035	0.637314	0.075184	0.143044	0.000000	0.508264	0.000000	0.305243	0.000000	0.458506	0.000000	1.988105	2.280607	0.000000	0.000000	0.000000	0.000000	0.000000	0.000000	0.000000	0.000000	0.000000	0.299432	0.559834	0.277483	0.000000
XM_125334.1	0.000000	0.000000	0.497145	0.502510	0.000000	0.100460	1.619395	0.000000	0.329224	0.000000	0.000000	0.000000	0.423999	0.350987	0.875831	0.000000	0.000000	3.246722	0.940166	0.000000	0.295774	0.000000	1.076934	0.000000	0.000000	0.000000	0.000000	0.000000	0.905420	1.717015	0.732900	0.000000	0.066266	0.347210	0.014727	2.898747	0.000000	0.000000	0.223878	1.315702	2.137162	0.000000	0.271730	0.000000	0.000000	0.000000	2.031513	6.635286	0.029612
XM_125337.1	0.000000	0.000000	0.351063	0.183674	0.387222	0.613549	0.609793	0.000000	0.000000	0.000000	0.000000	0.000000	0.000000	0.120049	0.194629	0.000000	0.000000	0.573156	0.000000	0.000000	0.015942	0.000000	0.000000	0.267882	0.000000	0.000000	0.174560	0.000000	0.153573	0.739446	0.000000	0.000000	0.000000	0.386857	1.196980	2.184618	0.250602	0.179773	0.379374	0.000000	0.000000	0.166008	0.852258	0.176695	0.915601	0.000000	0.000000	3.379307	0.000000
XM_125338.1	0.000000	0.384588	0.460755	0.299073	0.000000	0.841097	0.000000	0.000000	0.000000	0.000000	0.000000	0.000000	0.409286	1.650997	0.104566	0.241364	1.019883	0.000000	0.000000	0.000000	0.000000	0.000000	0.000000	0.000000	0.116334	0.076476	0.000000	1.216683	0.236115	0.000000	4.327855	0.935188	0.128096	0.394421	0.000000	1.044665	0.113211	0.000000	0.113843	0.388498	9.536610	0.438889	0.000000	1.292344	1.483113	0.000000	0.000000	2.053751	0.257688
XM_125350.1	0.062037	0.355096	1.146860	0.000000	0.000000	1.447237	0.000000	0.000000	0.364838	0.248312	0.000000	0.444595	0.583460	0.000000	0.000000	0.196277	0.000000	3.680524	0.279964	0.000000	0.786869	0.000000	1.076406	0.000000	0.632076	0.649218	0.651047	0.842009	0.000000	0.000000	0.000000	0.000000	0.000000	0.000000	0.091089	0.447986	2.575226	0.000000	0.150913	0.000000	0.000000	0.000000	0.000000	0.344881	0.152583	0.000000	0.208889	6.338475	0.093157
XM_125353.1	0.000000	0.000000	0.622766	0.478642	0.283833	0.000000	0.000000	1.552379	0.328545	1.250219	0.000000	0.776353	0.406173	0.178120	0.000000	0.000000	0.000000	0.000000	0.777343	1.223878	0.799091	0.000000	0.000000	1.003752	0.000000	0.651066	0.954025	0.000000	0.000000	0.000000	0.879235	0.239865	0.647720	0.000000	0.000000	0.000000	0.000000	1.170865	0.995331	0.602905	0.000000	0.000000	0.036264	0.000000	0.024187	0.000000	0.000000	0.819868	0.577196
XM_125355.1	0.000000	0.000000	0.007301	0.000000	0.000000	0.000000	0.000000	0.609841	0.000000	0.306712	0.000000	0.000000	0.000000	0.000000	0.000000	0.000000	0.000000	1.302535	0.000000	0.501954	0.430035	0.530515	0.000000	0.115636	0.126306	0.140177	0.437546	0.000000	0.000000	0.000000	0.108879	0.401694	0.247395	0.000000	0.000000	0.000000	0.118618	0.222537	0.226030	0.000000	0.000000	0.000000	0.589652	0.818896	0.078078	0.444147	0.000000	3.793187	0.182864
XM_125357.1	0.770530	0.000000	0.000000	0.026402	0.000000	0.228227	0.000000	0.000000	0.465208	0.000000	0.035626	0.000000	0.435479	0.000000	0.000000	0.392715	0.000000	0.589183	0.030258	0.000000	0.756140	0.000000	0.000000	0.000000	0.222535	0.659364	0.871503	1.099912	0.162028	0.000000	0.000000	0.000000	0.000000	0.000000	0.055992	0.157764	0.259546	0.000000	0.849541	0.159201	0.759982	0.000000	0.000000	0.874797	0.000000	0.000000	0.034091	0.620086	0.264621
XM_125358.1	0.308020	0.106888	0.004767	0.000000	0.367580	0.000000	0.000000	0.179831	0.179176	0.401453	0.000000	0.182075	0.120963	0.000000	0.000000	0.000000	0.000000	0.201475	0.000000	0.354480	0.910557	0.467409	0.000000	0.000000	0.074870	0.317868	0.488234	0.000000	0.160059	0.000000	0.000000	0.000000	0.164319	0.000000	0.000000	0.000000	0.018560	0.609166	0.194239	0.138724	0.000000	0.000000	0.000000	0.000000	0.000000	0.150115	0.000000	0.000000	0.337324
XM_125362.1	0.000000	0.000000	0.752749	0.000000	1.972529	4.666470	0.000000	3.366573	0.457331	0.143183	0.103372	0.268753	0.533902	0.000000	0.000000	0.000000	3.314094	0.000000	0.020462	0.879175	0.387092	1.428646	0.113019	0.000000	0.049277	0.518321	0.284745	0.000000	0.000000	0.000000	0.389856	1.873511	0.000000	0.000000	0.000000	0.000000	0.000000	0.000000	0.232131	0.000000	0.228495	0.301370	0.644449	0.216554	1.139584	0.000000	0.000000	0.000000	0.000000
XM_125363.1	0.553214	0.907057	0.883569	0.571455	0.000000	0.864352	0.000000	0.202977	1.466901	0.000000	0.000000	0.000000	0.000000	0.000000	0.000000	0.000000	0.000000	1.481812	0.000000	1.021848	0.000000	0.000000	0.279167	0.927559	1.289913	0.315490	0.057200	0.837259	0.000000	0.000000	0.430634	0.000000	0.723182	0.000000	0.401153	0.000000	0.000000	1.497113	0.000000	0.270080	1.028528	0.505349	0.000000	0.000000	0.000000	0.000000	0.987739	0.000000	0.221204
XM_125364.1	0.000000	0.000000	0.108699	0.293644	0.000000	0.000000	0.000000	0.511471	0.000000	0.457033	0.000000	0.374548	0.533115	0.756818	0.302634	0.000000	0.000000	0.000000	0.780628	0.000000	0.985881	0.000000	0.000000	0.536492	0.000000	0.925128	0.662872	0.274191	0.000000	1.559865	4.186222	0.000000	1.010476	0.000000	0.000000	0.045872	0.000000	0.781580	0.693838	0.000000	8.859741	0.000000	0.000000	0.631553	0.921835	0.000000	0.000000	1.845220	0.535121
XM_125367.1	0.000000	0.000000	0.676035	0.019138	0.000000	0.000000	0.000000	0.000000	1.421254	0.000000	0.000000	1.661532	1.788290	1.369638	1.177568	1.162548	1.548798	0.471176	0.708813	0.544114	0.000000	0.000000	0.787081	0.491854	0.000000	0.000000	0.075627	0.705068	1.016883	0.000000	0.000000	0.000000	0.164332	0.000000	0.000000	1.268555	0.000000	0.754798	0.000000	1.122139	0.441642	0.000000	0.000000	0.727773	0.728526	0.000000	0.000000	0.000000	0.319964
XM_125370.1	0.000000	0.521427	0.000000	0.000000	1.891835	0.000000	0.000000	1.280632	0.001043	1.936522	0.000000	1.175494	1.350395	0.516816	0.323184	1.389173	1.320860	0.000000	0.886577	1.384090	0.000000	1.556992	0.000000	0.546680	0.339826	0.000000	0.021999	0.000000	0.000000	0.000000	1.233659	0.886389	0.000000	0.000000	0.590191	1.248646	0.000000	0.000000	0.000000	0.000000	0.000000	0.000000	1.093869	0.000000	0.000000	1.592673	0.838068	0.000000	0.000000
XM_125393.1	0.000000	0.000000	0.000000	0.000000	0.947721	0.000000	0.417704	2.840566	0.000000	2.004650	0.000000	0.000000	0.776136	0.184478	1.084927	0.481533	0.000000	0.000000	0.866045	0.000000	0.108735	2.684070	0.459408	0.002743	0.000000	0.106344	0.131890	0.000000	0.000000	0.735078	2.162486	0.216310	0.000000	0.000000	0.000000	0.000000	0.000000	0.273401	0.000000	0.000000	0.000000	0.300647	1.217811	0.000000	0.000000	2.026556	0.000000	0.288507	1.082110
XM_125395.1	0.441787	0.000000	0.095166	0.539936	0.000000	0.652925	0.983415	0.000000	0.147104	0.000000	0.000000	0.190298	0.000000	3.790248	1.841920	1.975682	2.693298	0.563288	0.000000	0.000000	0.483816	0.158195	0.000000	0.000000	0.187523	0.000000	0.000000	0.883339	0.000000	0.924615	0.000000	0.000000	0.000000	0.049392	6.660816	5.750441	2.022744	0.000000	0.000000	0.000000	0.000000	0.070828	0.000000	0.000000	0.000000	0.745063	0.000000	2.671123	0.000000
XM_125400.1	0.260270	0.000000	0.244074	0.325631	0.000000	0.000000	0.000000	0.000000	0.158783	0.354071	0.104151	0.022508	0.000000	0.000000	0.000000	0.000000	0.000000	0.393129	0.321253	0.000000	0.185262	0.361042	0.000000	0.296007	0.237728	0.281383	0.362459	0.815981	0.000000	0.000000	0.327796	0.000000	0.386840	0.000000	3.447639	2.439415	0.155456	3.509513	0.144761	0.111561	0.072548	0.000000	0.000000	0.000000	0.000000	0.000000	0.752715	0.999731	0.000000
XM_125403.1	0.000000	0.000000	0.445170	1.490157	0.000000	0.000000	0.278784	0.000000	0.342012	0.000000	0.773642	2.463310	1.828159	1.527222	0.525157	1.967027	2.368504	0.000000	0.000000	1.186751	0.610574	0.000000	0.095498	1.229086	0.777911	0.000000	0.000000	0.000000	0.651521	0.000000	0.000000	0.000000	0.000000	0.000000	1.131684	1.515962	0.228419	0.000000	0.000000	0.000000	0.980787	0.517977	0.000000	0.744363	0.229724	0.000000	0.000000	1.695723	1.227837
XM_125410.1	0.033293	0.000000	0.000000	0.000000	0.000000	0.000000	0.000000	0.122633	0.000000	0.194342	0.173360	0.000000	0.021300	0.000000	0.000000	0.198767	0.000000	0.000000	0.101048	0.000000	0.353129	0.093691	0.000000	0.000000	0.195691	0.396735	0.349335	0.000000	0.474412	0.000000	0.000000	0.000000	0.000000	0.000000	0.000000	0.000000	1.133702	0.009276	0.684297	0.000000	0.437359	0.229914	0.217807	0.000000	0.541605	0.136772	0.000000	0.000000	0.000000
XM_125412.1	0.044119	0.000000	0.000000	0.000000	0.200899	0.000000	0.000000	3.072986	1.222350	2.259954	0.892122	0.000000	0.000000	0.000000	0.000000	0.000000	0.000000	0.000000	0.396423	0.000000	1.285107	3.357059	0.227555	0.000000	0.855566	0.000000	0.000000	0.000000	0.000000	0.000000	1.717336	1.445699	0.000000	0.000000	0.204390	0.655089	0.000000	0.217245	0.661567	0.629487	2.704107	0.206761	2.302892	0.000000	0.000000	1.891844	0.082310	0.000000	0.000000
XM_125414.1	0.000000	0.360633	0.000000	0.000000	0.000000	0.000000	0.000000	0.000000	0.604308	0.000000	0.451186	0.000000	0.001669	0.000000	0.000000	0.315980	0.000000	1.141987	0.000000	0.778906	0.000000	0.000000	0.000000	0.440444	1.085588	0.963305	0.105845	0.684745	2.158835	0.000000	0.000000	0.000000	0.000000	1.122669	1.189705	1.398057	1.759861	1.811484	0.461274	0.000000	1.231913	0.096314	0.000000	0.264700	1.387141	0.000000	0.378969	0.000000	0.000000
XM_125416.1	0.022064	0.434290	0.000000	0.258850	0.000000	0.000000	0.000000	0.000000	0.411137	0.247632	0.000000	0.830525	0.358978	0.206596	0.000000	0.230436	0.359357	0.000000	0.298459	0.865841	0.000000	0.219793	0.000000	1.192606	0.216299	0.096636	0.078289	0.000000	0.103323	0.000000	0.319907	0.000000	0.457919	0.000000	0.390048	0.000000	0.000000	0.819911	0.000000	0.000000	0.000000	0.000000	0.000000	0.000000	0.000000	0.000000	0.000000	0.000000	0.585426
XM_125417.1	0.739607	0.854858	0.000000	0.000000	0.000000	0.553046	0.094897	0.000000	0.506286	0.000000	0.000000	0.000000	0.000000	0.000000	0.000000	0.000000	0.000000	0.000000	0.000000	1.113058	0.128937	0.000000	0.000000	1.038411	0.665099	0.349626	0.422115	0.934059	0.060193	0.107905	0.000000	0.000000	0.049979	0.000000	0.757419	0.639070	0.000000	0.000000	0.000000	0.000000	1.606528	0.084070	0.000000	0.141332	0.000000	0.000000	0.131409	0.000000	0.169270
XM_125419.1	0.497357	0.000000	0.181717	0.336563	0.000000	0.000000	0.000000	0.000000	0.339634	0.000000	0.429730	1.774472	1.344594	0.787157	0.705189	1.363578	1.724219	0.000000	0.000000	0.434285	0.000000	0.000000	0.772880	0.639433	0.424871	0.000000	0.078868	0.073480	0.624413	0.000000	0.000000	0.000000	0.396470	0.000000	0.390310	0.845678	0.000000	0.000000	0.000000	0.092600	0.188352	0.020018	0.000000	0.000000	0.000000	0.000000	0.242305	0.000000	0.675008
XM_125424.1	0.000000	0.000000	0.458508	0.000000	0.229950	0.047441	0.000000	0.393513	0.208202	0.693196	0.000000	0.578322	0.514207	0.080441	0.000000	0.486853	1.183272	0.000000	0.294704	0.652264	0.000000	0.094771	0.356797	0.473881	0.002148	0.000000	0.000000	0.372104	0.045873	0.000000	0.246334	0.000000	0.000000	0.000000	0.665084	1.414399	0.000000	0.705195	0.000000	0.091354	0.056800	0.000000	0.000000	0.000000	0.000000	0.000000	0.000000	0.000000	0.000000
XM_125443.1	0.000000	0.000000	0.000000	0.978470	0.485962	0.000000	0.000000	0.106118	0.408161	1.180900	0.000000	0.153407	0.135944	0.000000	0.000000	0.000000	0.056877	0.291019	0.000000	0.000000	0.364212	0.417026	0.454362	0.000000	0.581482	0.000000	0.551138	1.086415	0.000000	0.000000	0.847695	0.129568	0.000000	0.000000	0.342830	1.184064	0.020526	0.786005	0.265293	0.118248	0.897447	0.000000	0.814124	2.663153	0.000000	0.000000	0.000000	0.000000	0.000000
XM_125446.1	0.000000	0.000000	0.266239	0.000000	1.443388	0.000000	0.000000	1.769167	0.032355	0.175144	0.000000	1.353085	3.484285	0.000000	2.248889	3.019848	2.494231	0.141918	0.736749	0.644277	0.000000	1.055433	0.000000	0.432690	0.000000	0.005983	0.000000	1.069156	0.000000	0.000000	0.000000	0.556329	0.000000	0.000000	5.351816	4.959884	0.000000	0.000000	0.000000	0.148509	0.000000	0.000000	0.000000	0.000000	0.000000	0.000000	0.231346	1.234261	0.000000
XM_125462.1	0.000000	0.000000	0.000000	0.000000	0.640823	0.076971	0.000000	0.062712	0.197571	1.053673	0.000000	1.083997	0.634564	0.737162	0.000000	0.000000	1.019072	0.000000	0.609542	0.253029	0.000000	0.000000	1.153779	0.400424	0.004806	0.000000	0.000000	0.000000	0.034280	0.000000	0.000000	0.000000	0.000000	0.000000	0.000000	0.322151	0.000000	0.712885	1.348060	0.961050	0.225098	0.000000	0.058140	0.000000	0.000000	0.000000	0.000000	0.000000	0.006722
XM_125467.1	0.000000	0.270750	0.000000	0.000000	0.000000	0.000000	0.000000	0.000000	0.028881	0.000000	0.649603	1.123594	0.842015	0.297146	0.000000	1.331067	0.993818	0.764693	0.000000	0.455566	0.000000	0.000000	0.000000	0.088445	0.215286	0.000000	0.000000	0.000000	1.013584	0.000000	0.000000	0.000000	0.000000	0.000000	0.000000	0.332725	0.000000	0.136075	0.345089	0.000000	0.405713	0.252156	0.000000	0.011372	0.414931	0.000000	0.077614	0.193179	0.000000
XM_125481.1	0.000000	0.000000	0.204829	0.000000	0.417771	0.117350	0.000000	0.377177	0.000000	0.191895	0.000000	0.219285	0.132699	0.000000	0.000000	0.000000	0.502853	0.420209	0.924268	0.000000	0.000000	0.490946	0.000000	0.244892	0.000000	0.000000	0.000000	0.422972	0.000000	0.000000	1.513216	0.000000	0.111322	0.000000	0.180269	0.390173	0.000000	0.000000	0.000000	0.000000	0.232062	0.567233	0.615635	0.000000	0.000000	0.891576	0.374514	0.371007	0.000000
XM_125484.1	0.000000	0.000000	0.361234	2.643913	0.000000	0.000000	1.209174	0.000000	0.468757	0.000000	0.749649	2.427755	1.708695	2.126257	1.897052	2.788286	2.399632	0.414235	0.000000	2.202722	0.000000	0.000000	0.000000	2.095939	0.706171	0.000000	0.378527	0.657751	0.000000	1.101829	0.000000	0.000000	0.236710	0.000000	1.551206	1.426890	0.000000	0.000000	0.000000	0.000000	0.562736	0.277487	0.000000	2.548976	0.000000	0.000000	0.000000	0.000000	2.283456
XM_125486.1	0.120233	0.777577	0.214749	0.000000	0.265020	0.769522	0.000000	0.185050	0.421403	0.076915	0.000000	0.306478	0.686527	0.000000	0.000000	0.000000	0.029664	0.000000	0.096685	0.000000	0.531895	0.000000	1.981028	0.000000	0.533425	0.897358	0.000000	0.000000	0.000000	0.000000	0.000000	0.000000	0.000000	0.000000	0.038234	0.000000	0.000000	0.948092	0.217100	0.000000	0.673872	0.000000	0.000000	0.314862	0.000000	0.000000	0.000000	1.896749	0.259646
XM_125496.1	0.444227	0.695360	0.000000	0.000000	0.000000	0.486892	0.000000	0.000000	0.610874	0.000000	0.430087	1.001016	0.794329	0.863564	0.411644	1.176604	1.374239	0.000000	0.000000	0.410074	0.000000	0.000000	1.442685	0.375794	1.015230	0.615706	0.000000	0.000000	0.447741	0.000000	0.000000	0.000000	0.000000	0.000000	0.242841	1.021490	0.000000	0.215537	0.000000	0.344237	1.149689	0.199758	0.000000	0.000000	0.192316	0.000000	0.000000	0.000000	0.000000
XM_125504.1	0.000000	0.000000	0.332285	0.000000	0.000000	0.000000	0.000000	0.000000	1.505276	0.000000	0.000000	0.292395	0.215943	0.881254	1.232491	0.140571	0.508464	0.000000	0.863006	0.139404	0.000000	0.242543	0.000000	0.000000	0.417486	0.000000	0.140732	0.000000	0.861057	0.000000	0.000000	0.210543	0.839170	0.000000	0.000000	0.587058	0.000000	1.477230	0.112936	1.425331	0.000000	0.000000	0.000000	0.954953	1.738340	0.000000	0.000000	0.000000	0.928654
XM_125525.1	0.362386	0.000000	0.000000	0.000000	1.167291	0.485957	0.000000	1.466006	0.758209	2.278454	0.000000	0.000000	0.512630	0.000000	0.000000	0.000000	0.033585	0.234475	0.754911	0.000000	0.000000	1.650559	0.000000	0.000000	0.320381	0.000000	0.000000	1.052344	0.411523	0.123711	1.771462	1.793270	0.000000	1.102497	0.000000	0.026711	0.000000	0.729741	0.000000	0.000000	0.000000	0.000000	1.350601	0.444990	0.333333	1.493064	0.199552	0.000000	0.000000
XM_125536.1	0.203212	0.101149	0.091268	0.212216	0.000000	0.246447	0.494717	0.222853	0.000000	0.003101	0.000000	0.000000	0.000000	0.000000	0.000000	0.000000	0.000000	0.000000	0.000000	0.237775	0.000000	0.119572	0.000000	0.145599	0.000000	0.000000	0.000000	1.813549	0.321649	0.409629	0.418716	0.000000	0.787594	0.800381	0.000000	0.000000	0.005275	0.328033	0.000000	0.000000	0.173949	0.000000	0.000000	0.428040	0.000000	0.056370	0.000000	0.000000	1.113168
XM_125556.1	0.097906	0.000000	0.312142	0.302222	0.000000	0.000000	0.000000	0.368415	0.012393	0.144356	0.000000	0.184910	0.000000	0.668358	0.043134	0.000000	0.000000	0.293916	0.512598	0.445887	0.104436	0.150314	0.000000	0.327905	0.000000	0.207735	0.259140	0.000000	0.000000	0.000000	0.000000	0.322647	0.253362	0.378286	0.000000	0.000000	0.075044	0.206593	0.000000	0.476161	0.000000	0.000000	0.000000	0.376072	0.000000	0.088521	0.000000	0.000000	1.103939
XM_125560.1	0.326993	0.000000	0.000000	0.000000	0.038515	0.000000	0.000000	0.482381	0.516623	0.425021	0.000000	0.530969	0.394510	0.000000	0.000000	0.128085	0.000000	0.299764	0.447854	0.000000	0.141555	0.601109	0.000000	0.207069	0.623216	0.295553	0.509007	0.000000	0.000000	0.000000	0.000000	0.000000	0.000000	0.809875	0.333005	0.000000	0.048262	0.000000	0.000000	0.307274	0.000000	0.404234	0.000000	0.000000	0.000000	0.585230	0.366241	0.242592	0.000000
XM_125563.1	0.773853	1.510915	0.000000	0.000000	0.000000	0.784273	0.000000	0.000000	0.162313	0.000000	0.720640	0.000000	0.830911	0.000000	0.177081	0.399978	0.000000	0.597798	0.000000	0.325646	0.606220	0.000000	0.000000	0.000000	0.540075	0.000000	0.185947	0.000000	0.155271	0.000000	0.000000	0.000000	0.000000	0.118686	0.000000	0.000000	0.687474	0.000000	0.210806	0.335204	0.000000	0.448813	0.000000	0.000000	0.166210	0.000000	0.617830	0.000000	0.000000
XM_125572.1	0.000000	0.235331	0.000000	0.000000	0.512512	0.000000	0.000000	0.921418	0.000000	1.226527	0.000000	0.000000	0.012846	0.000000	0.000000	0.920118	0.000000	0.304655	0.011123	0.658633	0.115524	1.036575	0.000000	1.161446	0.025346	0.000000	0.128587	0.500976	0.000000	0.000000	0.433906	0.498615	0.176109	0.000000	0.000000	0.293138	0.899736	0.098961	0.346034	0.000000	0.000000	0.000000	0.000000	0.000000	0.000000	0.953987	1.096088	0.000000	0.385469
XM_125575.1	1.016956	0.791574	0.394794	0.000000	0.664080	1.007247	0.000000	0.000000	0.907263	1.108558	0.000000	0.027102	0.305345	0.000000	0.000000	0.664673	0.000000	0.000000	0.139184	0.000000	0.000000	0.420738	1.116845	0.000000	0.837060	0.000000	0.214618	0.000000	0.138082	0.000000	0.584612	0.000000	0.494243	0.585537	0.000000	0.000000	0.666051	0.655488	0.020569	0.000000	1.038291	0.000000	0.000000	0.000000	0.000000	0.359986	1.057545	0.000000	0.000000
XM_125577.1	0.431138	0.095406	0.000000	0.000000	0.000000	0.000000	0.000000	0.000000	0.509557	0.105243	0.076465	0.809566	0.453608	0.290353	0.134381	0.792262	0.959773	0.000000	0.000000	0.122655	0.000000	0.126684	0.038168	0.136153	0.823127	0.000000	0.000000	0.025554	0.231708	0.000000	0.000000	0.000000	0.043040	0.000000	0.617898	0.668972	0.000000	0.000000	0.115346	0.000000	0.000000	0.041665	0.000000	0.000000	0.181142	0.000000	0.000000	1.130388	0.000000
XM_125585.1	0.094409	0.414797	0.000000	0.000000	0.142180	0.000000	0.000000	0.085131	0.502552	0.000000	0.343800	0.855746	0.956884	0.000000	0.000000	0.782386	1.113597	0.000000	0.000000	0.000000	0.321463	0.077342	0.386620	0.000000	0.539825	0.000000	0.000000	0.000000	0.311200	0.000000	0.000000	0.000000	0.000000	0.000000	0.564108	0.751719	0.000000	0.000000	0.932264	0.002028	0.000000	0.343608	0.000000	0.000000	0.185742	0.073932	0.072824	0.601300	0.000000
XM_125592.1	0.002145	0.000000	0.000000	0.411612	0.267346	0.000000	0.000000	0.000000	0.046783	0.355227	0.253715	0.861634	0.268637	0.171124	0.000000	0.418456	0.614853	0.153453	0.000000	0.000000	0.734916	0.061769	0.000000	0.000000	0.454437	0.000000	0.000000	0.000000	0.000000	0.000000	0.000000	0.000000	0.000000	0.000000	0.002010	0.733936	2.266478	0.223206	0.821715	0.171183	0.000000	0.000000	0.000000	0.000000	0.000000	0.243049	0.179392	0.000000	0.000000
XM_125594.1	0.000000	0.411248	0.000000	0.000000	0.080332	0.175537	0.000000	0.000000	0.171021	0.000000	0.000000	0.130882	0.000000	0.125768	0.000000	0.000000	0.092043	0.000000	1.617699	0.003744	0.155156	0.000000	1.573120	0.000000	0.000000	0.980116	0.000000	0.848109	1.173024	0.000000	0.080420	0.000000	0.359950	0.000000	0.562228	0.403695	0.918458	1.898122	0.182134	0.057154	4.676304	0.000000	0.000000	0.000000	0.024677	0.000000	0.152489	0.000000	0.000000
XM_125597.1	0.931477	1.054534	0.000000	0.000000	0.000000	0.420587	0.000000	0.000000	0.581236	0.000000	1.039873	0.000000	0.718256	0.000000	0.000000	0.000000	0.000000	0.762942	0.520486	0.003393	1.836130	0.000000	0.000000	0.000000	0.224893	0.000000	1.321244	0.000000	0.000000	0.000000	0.000000	0.000000	0.493720	0.000000	0.000000	0.000000	0.307327	0.579451	1.101575	1.386700	0.000000	0.644636	0.000000	0.000000	0.420011	0.000000	0.133083	0.443693	0.000000
XM_125613.1	0.101672	0.000000	0.096893	0.000000	0.248123	0.000000	0.000000	0.000000	0.914841	0.771181	0.000000	0.000000	0.000000	0.321951	0.000000	0.000000	0.000000	1.290299	0.000000	0.000000	0.219148	0.279146	0.000000	0.000000	0.993773	0.471458	0.450399	0.397633	0.000000	0.000000	0.253339	0.580026	0.731929	0.019871	0.007273	0.000000	0.302175	0.953006	0.000000	0.000000	0.000000	0.000000	0.000000	0.000000	0.000000	0.079582	0.203213	1.738575	0.653657
XM_125621.1	0.000000	0.149994	0.321480	1.066251	0.000000	0.000000	0.000000	0.000000	0.212225	0.640420	1.042306	0.442549	0.574139	0.000000	0.203559	0.725304	0.562424	0.000000	0.399754	0.190728	0.000000	0.083305	0.000000	0.291883	0.000000	0.000000	0.818307	0.000000	0.352103	0.000000	0.000000	0.000000	0.000000	0.000000	0.000000	0.000000	0.000000	0.000000	0.000000	0.453477	1.370750	0.525751	0.000000	1.384989	0.053162	0.000000	0.711228	0.000000	0.000000
XM_125634.1	1.686118	0.000000	0.000000	0.000000	0.301821	0.308583	0.000000	0.000000	0.373591	0.000000	0.403069	0.000000	0.000000	0.554567	0.000000	0.000000	0.148448	0.788728	1.232715	0.029381	0.000000	0.273707	4.609396	0.430303	0.679393	4.013573	0.000000	0.463655	0.689225	0.000000	0.651137	1.083237	0.000000	0.000000	2.024922	2.653317	0.000000	0.000000	0.000000	0.000000	0.000000	0.564492	0.047433	0.000000	0.000000	0.424692	0.000000	1.245922	0.000000
XM_125645.1	0.531057	0.000000	0.000000	0.000000	0.670934	0.000000	0.000000	0.719747	0.249979	1.594277	0.000000	0.315115	0.005325	2.224831	0.000000	0.634491	0.781774	0.449031	0.452833	0.174249	0.000000	0.809744	0.000000	0.000000	0.586263	0.000000	0.847669	0.000000	0.000000	0.000000	0.650736	0.977571	0.000000	0.000000	0.000000	0.495176	0.000000	0.000000	0.000000	0.000000	0.000000	0.000000	0.863006	0.000000	0.000000	1.203321	0.514188	0.000000	0.000000
XM_125651.1	0.000000	0.000000	0.000000	0.000000	1.001978	0.000000	0.000000	0.187933	0.000000	0.472054	0.156948	0.224831	0.000000	0.000000	0.000000	0.000000	0.132099	0.286127	0.000000	0.105321	0.249277	0.920813	0.000000	0.159501	0.000000	0.000000	1.071979	0.000000	0.313819	0.078957	0.063786	0.185476	0.342261	0.000000	0.438096	0.279358	0.242322	0.000000	0.000000	0.000000	0.000000	0.323834	0.000000	0.000000	0.000000	0.725093	0.500827	0.745240	0.000000
XM_125658.1	0.000000	0.632568	0.669549	0.253834	0.000000	0.000000	0.000000	0.000000	0.000000	0.000000	0.000000	1.208369	0.325111	0.000000	0.000000	0.317753	0.665559	0.128401	0.000000	0.637939	0.000000	0.000000	0.000000	0.861116	0.000000	0.321072	0.066685	0.626574	0.000000	0.000000	0.000000	0.000000	0.000000	0.000000	0.407513	0.664894	0.000000	0.005215	0.000000	1.106250	0.855489	0.054947	0.000000	0.100036	0.000000	0.000000	0.307933	0.905249	0.977498
XM_125667.1	0.000000	0.000000	0.003521	0.000000	1.406650	0.000000	0.000000	0.597643	0.110769	1.123762	0.032804	0.473156	0.213463	0.000000	0.000000	0.000000	0.483615	0.000000	0.000000	0.323946	0.812713	1.048313	0.189610	0.452192	0.000000	0.222044	1.187719	0.000000	0.072038	0.000000	0.191001	0.149944	0.125159	0.000000	0.217354	0.174003	0.000000	0.000000	0.000000	0.507273	0.000000	0.000000	0.000000	0.000000	0.000000	0.306225	0.310866	0.563357	0.000000
XM_125673.1	0.000000	0.000000	0.000000	0.083936	0.406432	0.512998	0.000000	1.073953	0.000000	0.713653	0.000000	1.001264	0.709891	2.184437	0.000000	0.910137	1.420522	0.073779	1.058323	0.764891	0.000000	1.151337	0.000000	0.314258	0.000000	0.000000	0.000000	0.000000	0.000000	0.996037	1.325353	0.102498	0.492182	0.000000	0.208041	0.000000	0.000000	0.000000	0.000000	0.000000	0.000000	0.000000	0.000000	0.000000	0.000000	0.535132	1.014707	0.000000	0.290292
XM_125678.1	0.161648	0.000000	0.000000	0.000000	0.531375	0.000000	0.000000	0.238829	0.000000	1.035735	0.000000	3.284576	3.630448	0.199606	1.966135	3.154680	2.956825	0.444130	1.158714	0.765887	0.169591	0.735066	0.452842	0.000000	0.000000	0.000000	0.751653	0.000000	0.000000	0.000000	0.000000	0.847548	0.836357	0.000000	0.000000	0.054617	0.098428	0.000000	0.000000	0.000000	0.000000	0.401190	0.000000	0.000000	0.000000	0.558167	1.103059	0.511038	0.000000
XM_125692.1	0.000000	0.000000	0.000000	0.639907	0.285735	0.000000	0.000000	1.367150	0.779510	1.723897	0.419321	0.000000	0.000000	0.000000	0.000000	0.000000	0.000000	0.276193	0.824355	0.973494	2.106315	0.762082	0.000000	0.987496	0.494018	0.000000	0.802436	0.000000	0.375330	0.000000	0.490136	0.484331	0.000000	0.000000	0.000000	0.000000	0.000000	0.918426	0.000000	0.000000	0.000000	0.000000	0.418658	0.150281	0.691166	0.874870	0.000000	1.920814	0.000000
XM_125694.1	0.000000	0.488558	0.000000	0.455492	0.000000	0.000000	0.000000	0.307011	0.457078	0.611197	0.000000	0.219229	0.554759	0.000000	0.000000	0.516381	0.326022	0.019133	0.000000	0.765009	0.009509	0.006340	0.000000	0.626480	0.721869	0.000000	0.017887	0.000000	0.240720	0.000000	0.000000	0.000000	0.000000	0.000000	0.745950	0.276891	0.000000	0.565737	0.000000	0.000000	0.000000	0.177870	0.000000	0.000000	0.000000	0.259220	0.000000	1.641737	0.109927
XM_125696.1	0.533102	0.000000	1.097303	0.000000	2.388021	0.000000	0.383547	1.750068	0.000000	2.795994	0.000000	0.000000	0.861461	0.000000	0.097241	0.000000	0.355903	0.723613	1.041548	1.561109	0.000000	2.089206	0.000000	1.762957	0.000000	0.000000	0.142962	0.000000	0.000000	1.373374	2.220382	1.250492	0.633717	2.962641	0.000000	0.430949	0.000000	0.000000	0.000000	0.000000	0.000000	0.000000	1.905668	0.280674	0.000000	2.167414	7.187707	0.000000	0.000000
XM_125699.1	0.010125	0.081604	0.000000	0.000000	0.000000	0.000000	0.000000	0.265886	0.000000	0.626123	0.000000	0.494666	0.583586	0.000000	0.000000	0.346558	0.302614	0.087374	0.146278	0.000000	0.663661	0.000000	0.286249	0.000000	0.058755	0.560612	0.568302	0.000000	1.001701	0.000000	0.375847	0.255120	0.000000	0.000000	0.420700	0.324848	0.000000	0.000000	0.000000	0.000000	0.000000	0.044995	0.433262	0.000000	0.030281	0.073847	0.000000	0.319767	0.000000
XM_125700.1	0.124296	0.407559	0.040427	0.612569	0.000000	0.000000	0.000000	0.000000	0.000000	0.000000	0.023283	0.678675	0.404041	0.000000	0.139981	1.038413	0.768983	0.000000	0.000000	0.195214	0.120290	0.000000	0.632730	0.000000	0.214289	0.000000	0.000000	0.000000	0.462024	0.000000	0.000000	0.000000	0.000000	0.000000	0.290751	0.224143	0.293993	0.000000	0.619377	0.193259	0.046430	0.117126	0.000000	0.000000	0.328606	0.000000	0.000000	0.000000	0.000000
XM_125701.1	0.000000	0.000000	0.792717	0.538115	0.991957	0.000000	2.226041	0.897311	0.540589	0.000000	0.000000	0.000000	0.000000	1.330639	1.521015	0.000000	0.000000	0.838171	0.000000	0.502451	0.000000	0.000000	0.392526	0.000000	0.000000	0.000000	0.000000	0.000000	0.000000	2.129808	0.501137	0.000000	0.796285	0.194911	0.000000	0.000000	0.000000	0.121417	0.000000	0.000000	0.126066	1.526422	0.000000	0.000000	0.165155	0.348162	0.000000	3.477197	0.661792
XM_125712.1	0.395430	0.140160	0.000000	0.000000	0.000000	0.000000	0.000000	0.000000	0.000000	0.000000	0.253794	0.000000	0.000000	0.652376	0.162811	0.000000	0.000000	0.048812	0.000000	0.056938	0.000000	0.241240	0.000000	0.000000	0.582959	0.057345	0.000000	1.031833	0.000000	0.000000	0.000000	0.000000	0.249634	1.782176	0.747915	0.660255	1.459264	2.392267	0.173809	0.442574	0.000000	0.252555	0.000000	0.000000	0.000000	0.379075	2.984964	1.709262	0.000000
XM_125714.1	0.064797	0.086754	0.399257	0.000000	0.000000	0.000000	0.000000	0.000000	0.435815	0.071274	0.364617	0.414411	0.141565	0.000000	0.000000	0.000000	0.426589	0.000000	0.107690	0.338242	0.330453	0.000000	0.000000	0.398794	0.044370	0.308988	0.000000	0.341992	0.072116	0.000000	0.000000	0.000000	0.012716	0.000000	0.000000	0.575844	0.066288	0.199578	0.583618	0.218268	0.000000	0.442370	0.000000	0.000000	0.000000	0.000000	0.000000	0.000000	0.000000
XM_125724.1	0.000000	0.000000	0.000000	0.000000	0.000000	0.273489	0.000000	0.000000	0.115498	0.000000	0.451838	1.200088	0.507395	0.875861	0.000000	1.499050	2.255468	0.000000	0.000000	0.015668	0.307536	0.000000	0.199450	0.000000	0.464815	0.000000	0.000000	0.398283	1.398267	0.000000	0.000000	0.000000	0.000000	0.000000	1.639725	2.544475	0.000000	0.000000	1.433843	0.297629	0.270192	0.613938	0.000000	0.274048	0.000000	0.000000	0.000000	0.807984	0.000000
XM_125725.1	1.103407	1.336256	0.000000	0.000000	0.000000	1.499132	0.000000	0.458703	1.030854	0.808586	0.000000	0.000000	0.000000	0.066187	0.000000	0.000000	0.000000	0.000000	0.044390	0.000000	1.375992	0.446251	0.084661	0.000000	1.095041	1.170500	0.000000	0.000000	0.000000	0.000000	0.026634	0.000000	0.000389	0.000000	0.115927	0.000000	0.000000	1.701054	1.053957	0.000000	1.036950	0.094868	0.000000	0.000000	1.369143	0.299498	0.000000	0.000000	0.000000
XM_125732.1	0.108554	0.118902	0.000000	0.000000	0.000000	0.000000	0.000000	0.330354	1.393133	0.000000	0.437054	0.000000	0.310516	0.000000	0.000000	0.000000	0.000000	0.342915	0.214870	0.000000	0.419262	0.000000	0.000000	0.000000	1.075186	0.810081	0.632620	0.000000	0.447991	0.000000	0.000000	0.000000	0.020137	0.000000	1.059198	0.000000	0.146956	0.361482	0.357035	0.728799	1.950668	0.253226	0.000000	0.000000	1.626823	0.000000	0.000000	0.000000	0.980293
XM_125734.1	0.017332	0.000000	0.274316	0.000000	0.000000	0.000000	0.000000	0.618448	0.000000	0.844403	0.000000	0.126501	0.000000	0.000000	0.000000	0.000000	0.000000	0.169231	0.442721	0.021930	0.435086	0.415284	0.000000	0.253655	0.000000	0.110526	0.359901	0.000000	0.000000	0.000000	1.036042	0.138579	0.830107	0.435137	0.000000	0.000000	0.139679	0.757969	0.241673	0.000000	0.000000	0.000000	0.000000	0.000000	0.000000	0.467345	0.000000	0.000000	1.146572
XM_125735.1	0.057324	0.000000	0.000000	0.000000	0.915947	0.000000	0.000000	0.619897	0.299694	1.278215	0.000000	0.746920	0.657455	0.154930	0.000000	0.528906	0.538057	0.341302	0.243742	0.189154	0.110860	0.251339	0.291617	0.182239	0.000000	0.000000	0.137989	0.000000	0.000000	0.000000	0.280031	0.089807	0.017489	0.000000	0.000000	0.000000	0.000000	0.000000	0.000000	0.557816	0.000000	0.000000	0.006648	0.000000	0.000000	0.424525	0.000000	1.423319	0.520390
XM_125737.1	0.048937	0.000000	1.930181	2.128020	1.501883	0.000000	1.411283	1.593700	0.486743	2.229630	0.000000	0.000000	0.000000	0.000000	0.000000	0.186779	0.000000	0.000000	0.950808	1.724635	0.000000	1.968742	0.069406	2.605209	0.000000	1.098190	1.367333	1.007268	0.000000	0.062467	0.870214	1.499246	0.000000	0.000000	0.000000	0.000000	0.000000	0.302742	0.057323	0.000000	0.000000	0.000000	1.837970	2.879545	0.000000	1.730001	0.000000	0.000000	0.683543
XM_125741.1	1.287876	1.308813	0.000000	0.000000	0.000000	0.482831	0.000000	0.195559	0.000000	0.000000	0.000000	0.870340	0.898440	0.000000	0.000000	0.862987	0.778354	0.244857	0.616605	0.626918	0.538116	0.000000	0.000000	0.188093	0.000000	0.004703	1.134975	0.000000	0.000000	0.000000	0.041355	0.000000	1.127360	0.000000	1.672423	0.913151	0.375219	0.000000	0.049125	0.000000	0.000000	0.173378	0.678148	0.000000	0.000000	0.000000	0.456126	0.000000	0.000000
XM_125748.1	0.374062	0.064342	0.000000	0.000000	0.026623	0.000000	1.374221	0.000000	0.000000	0.000000	0.568419	0.000000	0.000000	1.336021	1.275564	0.000000	0.000000	1.847861	0.006882	0.000000	0.000000	0.295945	0.000000	0.000000	0.000000	0.000000	0.000000	0.000000	0.000000	1.546326	0.245039	0.000000	1.363632	0.813206	0.021301	0.004825	0.391337	0.000000	0.000000	0.000000	0.000000	0.479070	0.828106	0.000000	0.195743	1.241031	0.000000	4.469376	1.114675
XM_125754.1	0.462220	0.000000	0.000000	0.000000	0.044224	0.000000	0.000000	0.021373	0.000000	0.615545	2.324936	0.229376	0.000000	0.000000	0.000000	0.000000	0.000000	0.088878	0.366177	0.106423	0.159025	0.764756	0.000000	0.000000	0.000000	0.197669	0.268769	0.000000	0.000000	0.316444	0.000000	0.000000	0.282560	0.527910	0.000000	0.000000	0.035913	0.286304	0.000000	0.000000	0.000000	1.993734	0.000000	0.000000	0.000000	0.979346	1.084005	0.000000	0.228711
XM_125757.1	0.128632	0.533910	0.810809	0.000000	0.000000	0.000000	0.000000	0.000000	2.008386	0.000000	0.298299	0.000000	0.000000	0.000000	0.000000	0.000000	0.000000	1.942925	0.236858	0.087205	0.000000	0.000000	1.096477	0.000000	1.576700	2.661895	0.891371	0.278369	1.232328	0.000000	0.000000	0.000000	0.000000	0.296162	0.037043	0.000000	2.738031	1.559638	0.000000	0.045116	2.128566	0.000000	0.000000	0.000000	2.005312	0.000000	0.010050	0.826579	0.000000
XM_125760.1	0.127211	0.000000	0.000000	0.000000	0.000000	0.000000	0.000000	0.000000	2.771805	0.000000	1.447951	0.265518	0.000000	0.000000	0.000000	0.000000	0.233240	1.124475	0.770993	0.000000	0.000000	0.000000	1.490272	0.000000	2.664596	1.068131	0.276131	0.287097	2.167548	0.000000	0.000000	0.000000	0.000000	0.000000	1.631480	1.593679	1.463369	1.838443	0.000000	1.284362	2.543370	1.094844	0.000000	0.000000	1.355120	0.000000	0.000000	0.000000	0.000000
XM_125761.1	1.975183	0.000000	1.063428	0.298609	0.000000	0.544680	0.265390	0.000000	2.902946	0.000000	0.021185	0.000000	0.608893	0.000000	0.998190	1.565990	1.317390	0.000000	0.283790	2.577431	0.000000	0.000000	0.032500	1.719307	1.589298	5.202156	2.106572	1.052631	0.000000	0.000000	3.536630	0.000000	0.000000	0.000000	3.456107	3.939283	0.011440	0.000000	0.000000	1.703010	6.440109	0.000000	0.000000	0.000000	0.992190	0.000000	0.565233	0.000000	0.000000
XM_125767.1	0.402673	0.000000	1.246085	0.000000	0.176039	0.000000	0.000000	0.000000	0.000000	0.363493	1.421069	0.000000	0.000000	0.000000	0.000000	0.000000	0.000000	0.643021	0.342494	0.010642	0.000000	0.220689	2.738447	0.102259	0.000000	0.325927	1.156091	0.000000	0.000000	0.000000	0.000000	0.000000	0.352573	0.431144	0.577173	0.028561	1.715266	1.267502	0.000000	2.421011	1.540089	1.189993	0.897549	0.000000	0.000000	0.000000	0.000000	0.000000	0.000000
XM_125768.1	0.084971	1.650144	0.000000	0.000000	0.000000	0.843560	0.000000	0.000000	0.421910	0.000000	0.600974	0.000000	1.260355	0.000000	0.949244	0.158959	0.000000	1.798159	0.641414	2.313167	0.322985	0.000000	0.000000	1.154895	0.786673	0.000000	0.234932	0.000000	0.000000	0.300034	0.000000	0.000000	0.955686	0.000000	0.000000	0.000000	0.854333	0.000000	0.697490	0.940990	0.000000	1.516349	0.000000	0.000000	0.039270	0.000000	1.084469	0.000000	0.000000
XM_125772.1	0.395832	0.543363	0.000000	0.000000	0.451103	0.024013	0.000000	0.154752	0.502244	0.699596	0.359056	0.000000	0.220337	0.000000	0.116018	0.103554	0.000000	0.000000	0.000000	0.000000	0.000000	1.277510	0.000000	0.000000	0.695685	0.000000	0.849628	0.000000	0.618037	0.000000	0.804519	0.000000	0.185487	0.000000	0.148121	0.000000	0.000000	0.000000	0.000000	0.000000	0.027740	0.307237	0.124876	0.000000	0.082428	0.523936	0.543318	0.000000	0.000000
XM_125778.1	0.337829	0.000000	0.000000	0.000000	0.000000	0.469274	0.000000	1.143727	0.000000	1.045571	0.000000	0.000000	0.000000	0.041451	0.000000	0.000000	0.000000	0.825253	0.989278	0.528593	0.000000	1.312458	0.000000	0.270488	0.000000	0.239977	1.491854	0.000000	1.019814	0.000000	2.029116	0.479431	1.380708	0.000000	0.000000	0.587300	0.444678	0.941822	0.000000	0.000000	0.739395	0.177182	1.112576	0.000000	0.000000	0.585569	0.000000	0.000000	0.000000
XM_125780.1	0.051965	0.053773	0.017706	0.000000	0.337598	1.076392	0.000000	0.000000	0.000000	0.000000	0.278846	0.000000	0.000000	0.000000	0.000000	0.987976	1.493194	1.004955	0.000000	0.131814	0.072234	0.000000	0.120133	0.000000	0.161672	0.477565	0.332019	1.439122	1.154963	0.000000	0.000000	0.000000	0.000000	0.000000	0.350048	0.000000	0.449300	0.135137	0.736165	0.000000	0.000000	0.147457	0.000000	0.000000	0.000000	0.000000	0.000000	0.883000	0.000000
XM_125783.1	0.338642	0.104005	0.000000	0.000000	0.000000	0.000000	0.000000	0.000000	0.000000	0.065969	0.260267	0.000000	0.199623	0.000000	0.000000	0.398626	0.372662	0.087676	0.153242	0.000000	0.000000	0.433400	0.000000	0.000000	0.213586	0.053908	0.017529	0.000000	0.000000	0.000000	0.000000	0.000000	0.260593	0.197876	0.320526	0.063914	0.349888	0.000000	0.000000	0.000000	0.000000	0.681212	0.000000	0.000000	0.000000	0.482886	0.017337	0.000000	0.035835
XM_125786.1	0.656673	0.030795	0.000000	0.000000	0.000000	0.000000	0.000000	0.000000	0.000000	0.590717	0.000000	0.260133	0.180600	0.072543	0.000000	0.489264	0.624570	0.000000	0.280535	0.589638	0.468040	0.057521	0.000000	1.066640	0.000000	0.000000	0.000000	0.413707	0.015847	0.000000	0.505857	0.000000	0.620977	0.000000	0.502490	0.000000	0.023994	0.000000	0.156558	0.000000	0.000000	0.000000	0.000000	0.000000	0.000000	0.362350	0.167123	0.000000	0.137631
XM_125787.1	0.278447	0.115183	0.000000	0.000000	0.000000	0.231846	0.000000	0.381538	0.052066	0.834423	0.000000	0.000000	0.000000	0.000000	0.000000	0.577516	0.000000	0.500293	0.000000	1.007940	0.457328	0.577772	0.000000	0.875441	0.254021	0.000000	0.000000	0.482301	0.127310	0.000000	0.881612	0.000000	0.000000	0.000000	0.074849	0.586943	0.000000	0.183760	0.566601	0.000000	0.000000	0.187537	0.694257	0.000000	0.000000	0.295822	0.000000	0.000000	0.000000
XM_125788.1	0.100660	0.094983	0.552438	1.026088	0.597059	0.000000	0.000000	0.272242	0.088659	0.683004	0.226462	0.479560	0.155695	0.000000	0.000000	0.000000	0.079597	0.000000	0.000000	0.204696	0.670240	0.124949	0.000000	0.481988	0.060021	0.154946	1.213624	0.191762	0.000000	0.000000	0.000000	0.143175	0.000000	0.000000	0.163671	0.000000	0.000000	0.000000	0.166391	0.000000	0.000000	0.000000	0.000000	0.068738	0.000000	0.152136	0.000000	0.000000	0.000000
XM_125800.1	0.034104	0.000000	0.000000	0.016108	0.277389	0.000000	0.000000	0.000000	0.567314	0.272976	0.252099	1.066871	1.044052	0.397769	0.628789	1.535742	1.185020	0.121937	0.000000	0.793341	0.000000	0.000000	0.882803	0.345177	0.484932	0.000000	0.000000	0.000000	1.018301	0.000000	0.000000	0.000000	0.000000	0.000000	0.625759	1.175478	0.000000	0.381887	0.000000	0.173584	0.571952	0.000000	0.000000	0.000000	0.000000	0.000000	0.000000	0.171589	0.364813
XM_125802.1	0.457983	0.003318	0.000000	0.000000	0.000000	0.000000	0.000000	0.000000	0.360557	0.175227	0.000000	1.141812	0.411078	0.109783	0.000000	0.503698	1.001096	0.000000	0.498234	0.183759	0.540491	0.000000	0.361324	0.144344	0.129673	0.267309	0.004902	0.140376	0.000000	0.000000	0.000000	0.000000	0.190410	0.000000	0.000000	0.763274	0.000000	0.000000	0.510413	0.559874	0.000000	0.000000	0.000000	0.000000	0.000000	0.000000	0.620550	0.337074	0.077885
XM_125806.1	0.385253	1.089912	0.000000	0.000000	0.567677	0.000000	0.256242	0.000000	0.000000	1.385929	0.288116	0.000000	0.706178	0.000000	0.271069	0.611447	0.000000	1.273376	0.986035	1.514708	0.049411	0.000000	0.000000	0.000000	0.000000	0.000000	0.367837	0.000000	0.000000	0.262869	0.000000	0.000000	0.000000	0.122698	0.000000	0.000000	0.464242	0.000000	0.313094	2.401587	0.000000	1.193624	0.000000	0.000000	0.000000	0.573021	0.311532	0.000000	0.049271
XM_125810.1	0.096021	0.036567	0.000000	0.000000	0.000000	0.000000	0.000000	0.000000	0.504582	0.000000	0.372479	1.236849	0.992007	0.538058	0.000000	1.034781	1.677156	0.026256	0.000000	0.000000	0.000000	0.000000	0.000000	0.010857	0.290707	0.000000	0.000000	0.000000	0.997139	0.000000	0.000000	0.000000	0.000000	0.000000	0.372501	0.852952	0.201810	0.000000	0.461157	0.189390	0.473418	0.000000	0.000000	0.608925	0.506985	0.000000	0.000000	0.228753	0.093026
XM_125815.1	0.361984	0.136818	0.003887	0.000000	0.211833	0.259278	0.000000	0.000000	0.000000	0.553375	0.150388	1.697987	1.262241	0.065624	0.000000	0.799508	1.464753	0.369320	0.796975	0.000000	0.204118	0.237758	0.000000	0.000000	0.000000	0.000000	0.596155	0.673330	0.000000	0.000000	0.267916	0.583196	0.000000	0.000000	0.000000	0.968119	0.000000	0.000000	0.000000	0.290241	0.000000	0.000000	0.000000	0.390543	0.000000	0.556848	0.042244	0.000000	0.000000
XM_125824.1	0.000000	0.000000	0.000000	0.000000	0.137981	0.000000	0.000000	0.000000	0.872143	0.522656	0.262247	0.977752	1.003654	0.000000	0.000000	0.683431	1.076173	0.240088	0.000000	0.255374	0.000000	0.000000	0.000000	0.009841	0.062275	0.000000	0.763975	0.000000	0.867597	0.000000	0.000000	0.000000	0.193831	0.000000	0.727358	0.563411	0.000000	0.000000	0.176949	0.470615	0.000000	0.000000	0.000000	0.889280	0.234276	0.000000	0.299788	2.428659	0.865355
XM_125827.1	0.000000	0.000000	0.000000	0.000000	1.511738	0.000000	0.000000	0.800632	1.094710	1.921031	0.192930	0.000000	0.000000	0.000000	0.000000	0.000000	0.000000	0.519901	0.502259	0.115679	0.566980	1.160171	0.000000	0.000000	1.700903	0.000000	0.832234	0.000000	0.536119	0.000000	1.121981	1.079447	0.000000	0.000000	0.364604	0.000000	0.000000	0.000000	0.528890	0.181363	0.245758	0.187378	0.000000	0.000000	0.000000	2.147044	2.089523	0.000000	0.000000
XM_125849.1	1.117336	0.000000	0.000000	0.000000	0.900894	0.000000	0.000000	1.530362	0.000000	1.485818	0.000000	0.407422	0.000000	0.000000	0.000000	0.000000	0.000000	0.341406	0.681809	0.866364	0.438886	0.869315	0.000000	0.401177	0.000000	0.286511	0.529666	0.000000	0.000000	0.000000	1.464823	0.362559	0.777077	0.000000	0.095909	0.000000	0.000000	0.681762	0.000000	0.372274	0.000000	0.000000	0.948158	0.000000	0.000000	0.914382	0.000000	0.000000	0.646620
XM_125855.1	1.334770	2.286063	0.000000	0.000000	0.000000	2.391066	0.000000	0.000000	0.582474	0.000000	0.000000	0.000000	0.000000	0.000000	0.000000	0.000000	0.000000	0.518081	0.000000	0.055046	1.625344	0.140872	3.607842	0.000000	0.946193	0.537615	0.000000	1.156660	2.512633	0.000000	0.000000	0.000000	0.000000	0.000000	0.371843	0.000000	0.465226	2.613875	1.139476	0.159563	1.460593	0.032808	0.000000	0.000000	0.468736	0.000000	0.148360	1.052654	0.000000
XM_125864.1	0.000000	0.000000	0.000000	0.000000	0.000000	0.000000	0.000000	0.770700	0.769409	0.732531	0.073116	0.694347	0.816830	0.000000	0.183168	1.092733	0.000000	0.000000	0.362237	0.474682	0.000000	0.579792	0.000000	0.489668	0.353267	0.000000	0.541855	0.000000	0.308899	0.000000	0.000000	0.000000	0.197957	0.000000	0.713909	0.267693	0.059636	0.000000	0.000000	0.000000	0.301319	0.261226	0.105165	0.000000	0.280583	0.554141	0.000000	0.000000	0.000000
XM_125868.1	0.162079	0.000000	0.000000	0.000000	0.309196	0.000000	0.000000	0.000000	0.580057	0.367539	0.000000	0.327868	0.451790	0.287989	0.712784	0.738842	0.672776	0.000000	0.309847	0.000000	0.000000	0.525007	0.997849	0.116064	0.139892	0.000000	0.214716	0.056610	0.000000	0.000000	1.128029	0.000000	0.409686	0.000000	0.691336	0.818855	0.000000	0.000000	0.000000	0.000000	0.037633	0.154587	0.892819	0.000000	0.000000	0.207484	0.000000	0.000000	0.000000
XM_125871.1	0.012844	0.176837	0.000000	0.000000	0.000000	0.000000	0.000000	0.244440	0.850129	0.171354	0.000000	0.252454	0.632576	0.000000	0.000000	0.402455	0.272990	0.106125	0.140906	0.737789	0.000000	0.000000	0.642435	0.194939	0.512070	0.000000	0.000000	0.000000	0.451278	0.000000	0.000000	0.000000	0.110794	0.000000	0.295928	0.304587	0.001770	0.854876	0.264181	0.000000	0.382362	0.102182	0.000000	0.000000	0.125329	0.000000	0.000000	0.000000	0.000000
XM_125872.1	0.000000	1.712983	1.974689	2.772128	0.000000	0.412759	1.932845	0.000000	1.343504	0.000000	0.000000	0.000000	0.000000	0.515038	1.148997	0.005668	0.000000	0.000000	0.000000	3.488897	0.000000	0.000000	0.000000	3.329646	2.573890	0.000000	2.038573	2.468553	0.847109	1.406888	0.000000	0.623286	0.502972	0.000000	2.909468	3.310410	0.000000	0.373478	0.000000	0.045348	1.222885	0.000000	0.000000	2.496242	0.000000	0.000000	0.100782	0.000000	2.232154
XM_125893.1	0.000000	0.000000	0.000000	0.235435	0.000000	0.000000	0.000000	0.434081	0.625380	0.080712	0.020714	1.077140	0.407204	0.000000	0.000000	0.846475	1.154424	0.273516	0.011091	0.530808	0.000000	0.071518	0.000000	0.166436	0.050726	0.195794	0.000000	0.000000	0.000000	0.000000	0.000000	0.000000	0.000000	0.000000	0.000000	0.349214	0.000000	0.009575	0.340643	0.375403	0.339854	0.000000	0.000000	0.635967	0.341963	0.000000	0.000000	0.000000	0.048199
XM_125902.1	0.279623	0.000000	0.276203	0.000000	0.051795	0.000000	0.000000	0.111738	0.062072	0.570577	0.502351	0.646179	0.552252	0.259236	0.000000	0.327783	0.929134	0.000000	0.121629	0.465893	0.000000	0.000000	1.098359	0.607586	0.000000	0.227121	0.000000	0.000000	0.028213	0.000000	0.139009	0.000000	0.000000	0.000000	0.064185	0.000000	0.240588	1.016889	0.000000	0.211701	0.252987	0.000000	0.000000	0.000000	0.172340	0.000000	0.297526	0.000000	0.000000
XM_125903.1	0.000000	0.706413	0.000000	0.000000	0.881580	0.560434	0.478318	0.000000	0.000000	0.000000	0.931638	0.000000	0.000000	0.320117	0.000000	0.000000	0.000000	0.728341	0.000000	1.149326	0.322773	0.000000	0.000000	0.922423	0.356277	0.000000	0.368674	0.730956	0.592283	0.235986	0.000000	0.000000	0.000000	0.000000	0.000000	1.632168	0.443916	0.112967	0.405800	1.718104	0.000000	0.897528	0.000000	1.077417	0.000000	0.000000	0.000000	1.870067	0.000000
XM_125911.1	0.000000	0.243122	0.351376	0.306549	0.000000	0.000000	0.000000	0.762079	0.485800	0.000000	0.233427	0.697286	0.743183	0.000000	0.000000	0.144836	0.553268	0.000000	0.526415	0.557839	0.000000	0.000000	0.000000	0.421644	0.503506	0.442200	0.935542	0.000000	0.640448	0.000000	0.000000	0.000000	0.000000	0.000000	0.835509	0.193196	0.451361	0.374902	0.000000	0.099785	0.286568	0.000000	0.000000	0.781197	0.000000	0.000000	0.233522	0.000000	0.000000
XM_125913.1	0.759265	0.000000	0.024859	0.430801	1.019691	0.000000	0.000000	0.000000	0.000000	0.532986	2.297415	0.000000	0.000000	0.000000	0.000000	0.000000	0.000000	0.000000	0.023902	0.000000	0.062966	0.000000	0.000000	1.861482	0.000000	2.331144	0.000000	1.332327	0.000000	0.000000	0.000000	0.000000	0.269354	0.000000	0.555561	0.673281	0.453853	1.755687	0.000000	2.022275	0.000000	1.130111	0.000000	0.000000	1.513363	0.350363	0.477688	0.000000	0.506633
XM_125921.1	0.000000	0.000000	1.762231	0.247678	0.211582	0.000000	0.000000	1.021658	0.297764	1.175963	0.000000	0.702255	0.510662	0.000000	0.252826	0.000000	0.000000	0.000000	1.151449	0.337903	0.194654	0.000000	0.715789	1.169210	0.000000	0.085252	0.581327	0.000000	0.000000	0.000000	1.136966	0.774869	1.196704	0.000000	0.000000	0.000000	0.000000	1.057350	0.006476	0.703749	0.681219	0.000000	1.098531	0.000000	0.000000	0.000000	0.000000	0.000000	1.452852
XM_125923.1	0.898616	0.000000	0.000000	0.000000	0.079337	0.000000	0.000000	0.741845	0.785298	0.677867	0.000000	0.218032	0.000000	0.000000	0.000000	0.000000	0.000000	1.413166	0.328879	0.432121	0.310978	0.072613	4.372044	0.000000	0.291538	3.695388	1.324011	0.000000	0.000000	0.000000	0.384144	0.000000	0.247945	0.000000	0.186772	0.000000	0.700704	0.210744	0.000000	0.971191	2.917065	0.000000	0.248346	0.000000	0.054387	0.295096	0.000000	0.000000	0.000000
XM_125934.1	2.304065	0.000000	0.000000	0.000000	0.052757	0.000000	0.491861	0.000000	1.321921	0.000000	2.169892	0.000000	0.000000	0.046484	0.000000	0.000000	0.000000	0.000000	0.565472	0.000000	0.150387	0.000000	3.915277	0.000000	1.569933	5.418575	0.456831	0.000000	0.000000	0.538653	0.677300	0.100444	0.429604	0.168963	0.000000	0.000000	0.000000	0.703865	0.000000	1.706628	4.186575	3.134592	0.397770	0.103502	2.015062	0.000000	2.375706	0.000000	0.000000
XM_125937.1	0.000000	0.000000	0.210020	0.000000	0.358405	0.000000	0.000000	1.642785	0.732007	0.584429	0.000000	0.447334	0.020566	0.000000	0.000000	0.000000	0.124730	0.000000	0.787161	1.120541	0.000000	0.000000	0.568855	0.376150	0.686020	0.227277	0.133292	0.000000	0.000000	0.000000	0.567631	0.000000	0.202744	0.000000	0.000000	0.000000	0.000000	1.024650	0.000000	0.879891	0.253443	0.000000	0.294794	0.016132	0.601801	0.000000	0.000000	0.395494	0.333033
XM_125938.1	0.412298	0.000000	0.232621	0.023714	0.000000	0.000000	1.417858	0.000000	0.000000	0.086153	0.098840	0.000000	0.703770	0.267770	0.582432	0.261245	0.000000	0.000000	0.000000	0.000000	0.000000	1.315504	0.000000	0.000000	0.000000	0.000000	0.000000	0.000000	0.000000	1.089293	0.250604	0.441166	0.000000	0.373013	0.914729	0.000000	1.024326	0.000000	0.000000	0.000000	0.000000	0.045408	0.550089	0.000000	0.000000	1.102714	0.577149	0.000000	0.267911
XM_125944.1	0.243836	0.089655	0.000000	0.457691	0.000000	0.000000	0.000000	0.000000	0.000000	0.000000	0.369346	1.053220	0.724516	0.000000	0.000000	0.522994	0.563930	1.177186	0.000000	0.535844	0.000000	0.000000	0.665290	0.834106	0.053404	1.066167	0.000000	0.424033	0.082646	0.000000	0.000000	0.000000	0.000000	0.000000	0.853219	1.238212	0.120803	0.199901	0.000000	0.000000	0.000000	0.093592	0.000000	0.061829	0.000000	0.000000	0.000000	0.000000	0.206503
XM_125949.1	0.277776	1.068690	1.111177	0.418097	0.000000	0.792582	0.000000	0.000000	0.424894	0.000000	0.000000	0.000000	0.000000	0.000000	0.000000	0.766186	0.000000	2.354657	0.000000	0.473308	0.709033	0.000000	1.694716	0.637697	0.029756	2.041815	0.819056	0.668540	0.000000	0.000000	0.000000	0.000000	0.000000	0.000000	1.147038	1.943613	1.971135	0.200881	0.811348	0.000000	1.021645	0.000000	0.000000	0.000000	1.395068	0.000000	0.000000	0.000000	0.000000
XM_125951.1	0.000000	1.314516	0.564588	0.667135	0.000000	0.000000	0.000000	0.000000	1.008623	0.000000	0.164732	0.000000	0.099828	0.000000	0.032131	0.297133	0.000000	0.210544	0.000000	1.322816	0.000000	0.000000	0.756111	0.496086	1.216488	0.000000	0.926910	0.000000	0.893613	0.000000	0.000000	0.000000	0.192246	0.000000	0.620292	0.558240	0.457988	0.351986	0.002453	0.000000	1.416023	0.032979	0.000000	0.000000	0.545847	0.000000	0.000000	0.000000	0.000000
XM_125954.1	0.000000	0.000000	0.000000	0.000000	0.000000	0.000000	0.000000	0.000000	2.322702	0.000000	1.694690	0.000000	0.000000	0.000000	0.000000	0.300412	0.000000	1.819764	0.437921	0.000000	0.107712	0.409477	0.238021	0.000000	2.067317	2.277995	0.902236	0.000000	2.451407	0.000000	0.469501	0.000000	0.094532	0.000000	0.582697	0.000000	1.159802	1.011969	0.000000	0.804823	3.390995	1.800710	0.000000	0.000000	1.524642	0.000000	0.000000	0.000000	0.000000
XM_125956.1	0.658584	0.000000	0.161248	0.000000	0.711202	0.000000	0.000000	1.518529	0.322413	0.915352	1.422943	0.000000	0.000000	0.000000	0.000000	0.000000	0.269533	0.165154	0.699864	1.030307	0.474066	0.239588	1.034243	0.501822	0.581975	0.000000	1.083550	0.372257	0.000000	0.000000	0.717728	0.000000	0.000000	1.392753	0.000000	0.000000	0.000000	0.717632	0.717885	0.000000	0.778667	0.779965	0.618576	0.000000	0.000000	0.000000	0.000000	0.000000	0.000000
XM_125958.1	0.076396	0.911091	0.352821	0.000000	1.169786	0.000000	0.000000	0.000000	0.164356	2.138919	0.000000	0.603633	1.856586	0.000000	0.504367	0.916888	1.285064	0.173068	0.925163	0.289432	0.014031	0.629011	0.000000	0.000000	0.520052	0.000000	0.005952	0.000000	0.000000	0.000000	0.819752	0.000000	0.286608	0.000000	0.272066	0.000000	0.050708	0.000000	0.071327	0.000000	0.000000	0.000000	0.000000	0.000000	0.000000	1.398190	0.919632	0.000000	0.000000
XM_125971.1	0.843366	1.375822	0.150903	0.062319	0.000000	1.156022	0.000000	0.000000	0.000000	0.000000	0.418921	0.000000	0.256254	0.000000	0.000000	0.579956	0.158286	0.453180	0.000000	0.233731	0.806982	0.000000	0.299973	0.000000	0.073964	0.370858	0.000000	0.000000	0.000000	0.000000	0.000000	0.000000	0.166839	0.000000	0.655253	0.000000	0.419182	0.000000	1.310986	0.437600	0.000000	0.640023	0.000000	0.000000	0.000000	0.000000	0.000000	0.000000	0.209240
XM_125981.1	0.098503	0.000000	0.073123	0.114569	0.000000	0.000000	0.000000	0.000000	0.812847	0.000000	0.148344	0.559688	0.011470	0.729743	0.242031	0.000000	0.420200	0.125323	0.000000	0.427517	0.000000	0.000000	0.486124	0.516080	0.448831	0.142488	0.495077	0.000000	0.000000	0.000000	0.000000	0.000000	0.070099	0.000000	0.000000	0.453736	0.201113	0.264163	0.000000	0.220738	0.000000	0.490918	0.000000	0.000000	0.000000	0.000000	0.000000	1.187488	0.291510
XM_126000.1	0.727461	0.720538	0.313921	0.499779	0.040422	0.106675	0.000000	0.000000	0.000000	0.000000	0.303708	0.446295	0.452279	0.000000	0.304568	0.687844	0.927222	0.858428	0.000000	0.073650	1.653165	0.000000	0.000000	0.130972	0.000000	0.000000	0.000000	0.243946	0.034130	0.000000	0.000000	0.128378	1.135905	0.000000	0.978561	1.412768	0.219576	0.000000	0.000000	0.000000	0.000000	0.235778	0.000000	0.524338	0.000000	0.000000	0.589522	2.416101	0.000000
XM_126004.1	0.000000	0.031107	0.000000	0.000000	0.100527	0.000000	0.000000	0.000000	0.578423	0.299205	0.000000	1.489043	1.550577	0.649996	0.491295	1.042595	1.389721	0.000000	0.289497	0.600991	0.000000	0.000000	0.695813	0.282950	0.651456	0.000000	0.000000	0.000000	0.097783	0.000000	0.000000	0.000000	0.000000	0.000000	0.128037	0.666056	0.000000	0.385218	0.174202	0.070059	0.062177	0.000000	0.000000	0.000000	0.000000	0.012689	0.100659	0.003354	0.868020
XM_126007.1	0.000000	0.000000	0.000000	0.000000	1.901362	0.000000	0.000000	1.048946	0.000000	1.975189	0.000000	0.149902	0.000000	0.065336	0.000000	0.000000	0.000000	0.000000	0.000000	0.000000	0.521476	2.457116	0.000000	0.007887	0.000000	0.408135	0.410359	0.000000	0.000000	0.000000	1.755403	0.000000	0.557051	0.000000	0.197858	0.965843	0.000000	0.980912	0.141277	0.000000	0.000000	0.019332	2.553357	0.665768	0.329900	1.829420	0.000000	0.000000	0.365439
XM_126021.1	0.732638	0.948561	0.000000	0.000000	0.000000	0.000000	0.000000	0.000000	0.654663	0.000000	1.584083	0.000000	0.000000	0.000000	0.000000	0.368932	0.055239	2.454967	0.000000	0.000000	0.321233	0.406429	0.000000	0.000000	0.922765	0.561958	1.502488	0.000000	0.780101	0.000000	0.000000	0.000000	0.000000	0.000000	1.474784	0.756201	0.360126	0.000000	0.000000	1.186550	0.088488	1.747591	0.000000	0.000000	0.000000	0.568865	0.146131	1.326828	0.000000
XM_126035.1	0.000000	0.000000	0.131448	0.000000	1.071707	0.000000	0.000000	0.900137	0.274381	1.114808	0.000000	0.546875	0.432758	0.000000	0.000000	0.000000	0.072685	0.000000	0.307384	0.397859	0.442545	0.616162	0.389390	0.471433	0.000000	0.676112	0.829974	0.000000	0.209174	0.000000	0.205870	0.400775	0.000000	0.000000	0.251273	0.000000	0.000000	0.724840	0.000000	0.592084	0.000000	0.000000	0.000000	0.000000	0.000000	0.340902	0.103158	0.432196	0.000000
XM_126048.1	0.389870	0.000000	0.100442	0.000000	0.000000	0.000000	0.000000	0.192629	0.000000	0.352579	0.313624	0.000000	1.060451	0.366819	0.000000	0.000000	0.000000	0.000000	0.046567	0.000000	1.224950	0.116105	0.568392	0.005564	0.000000	0.000000	0.468425	0.000000	0.000000	0.000000	0.234655	0.275924	0.352376	0.047191	0.680206	0.000000	0.089116	0.371734	0.254023	0.850852	0.000000	0.534910	0.020790	0.000000	0.326118	0.102677	0.000000	0.233818	0.000000
XM_126057.1	1.073335	0.635473	0.000000	0.000000	0.514923	0.289783	0.000000	0.000000	0.567264	0.400204	0.192030	1.490975	0.599819	1.382725	0.255386	0.859079	1.288151	0.000000	0.805267	0.000000	0.000000	0.581410	0.925429	0.000000	0.224198	0.083626	0.000000	0.000000	0.000000	0.000000	0.304091	0.000000	0.000000	0.000000	0.146204	0.409296	0.000000	0.000000	0.000000	0.000000	0.222041	0.000000	0.216472	0.000000	0.410014	0.731559	0.086444	0.000000	0.000000
XM_126058.1	0.053283	0.000000	0.697977	0.000000	0.149450	0.000000	0.000000	0.000000	1.157557	0.498804	0.359516	0.918784	0.636917	0.000000	0.000000	0.224622	0.540188	0.271858	0.625253	0.000000	0.216934	0.000000	0.285104	1.062064	0.000000	0.000000	0.000000	0.372765	0.320124	0.000000	0.000000	0.000000	0.587677	0.000000	0.000000	0.759454	0.000000	0.000000	0.347101	0.657550	0.000000	0.426458	0.000000	0.000000	0.626391	0.000000	0.000000	0.006298	0.000000
XM_126059.1	0.038965	1.104899	2.129874	2.513137	0.548106	0.852349	0.906131	0.000000	0.000000	0.000000	0.000000	0.756383	1.447150	0.000000	1.047448	1.354559	0.655433	0.000000	0.000000	2.531272	1.356538	0.000000	0.000000	2.543161	0.000000	0.000000	1.057776	0.306900	0.000000	0.500840	0.000000	0.000000	0.000000	0.942361	0.897862	1.250517	0.000000	0.846728	0.000000	0.000000	0.000000	0.000000	0.000000	2.210942	0.000000	0.000000	0.049385	0.000000	0.667090
XM_126060.1	0.000000	0.000000	0.000000	1.202647	0.318791	0.000000	0.000000	0.000000	0.157946	0.000000	0.368139	0.786985	0.604759	0.660836	0.276131	1.268700	1.091932	0.000000	0.000000	0.499727	0.000000	0.020703	0.000000	0.540294	0.931068	0.542988	0.000000	0.000000	0.000000	0.000000	0.000000	0.000000	0.000000	0.000000	0.686424	0.578219	0.135821	0.000000	0.054061	0.000000	0.321776	0.356397	0.000000	0.167495	0.000000	0.000000	0.000000	0.526901	0.539629
XM_126066.1	0.000000	0.576724	1.363419	3.415447	0.000000	0.000000	1.694785	0.128140	0.000000	0.179843	0.000000	0.431857	0.000000	0.110661	1.826548	2.443359	0.586734	0.000000	0.000000	2.213760	0.462822	0.000000	0.000000	2.842926	0.000000	0.199277	0.178501	0.000000	0.626563	1.419655	0.082418	0.000000	0.259357	0.000000	0.847911	0.955144	0.000000	0.000000	0.211486	0.000000	0.000000	0.000000	0.000000	2.896346	0.000000	0.000000	0.000000	0.000000	0.122392
XM_126067.1	0.498133	0.206309	0.000000	0.000000	0.013492	0.000000	0.000000	0.057964	0.404009	0.261630	0.022402	0.000000	0.262040	0.000000	0.000000	0.000000	0.000000	0.000000	0.325696	0.138553	1.023229	0.259726	0.555803	0.000000	0.529835	0.402551	0.000000	0.000000	0.229255	0.000000	0.000000	0.000000	0.000000	0.000000	0.106756	0.000000	0.000000	0.125170	1.085544	0.365695	0.000000	0.236787	0.000000	0.000000	0.240684	0.121150	0.265676	0.000000	0.000000
XM_126069.1	0.000000	0.127186	0.010199	0.000000	0.000000	0.740540	0.000000	0.000000	1.167614	0.000000	0.000000	0.000000	0.000000	0.625024	0.875230	0.274303	0.684640	1.294450	0.000000	0.221369	0.000000	0.000000	0.000000	0.000000	0.835167	0.000000	0.000000	0.807325	1.236163	0.582597	0.000000	0.000000	1.464002	1.704404	0.000000	0.000000	1.804882	0.000000	0.000000	0.900710	0.000000	0.483718	0.000000	0.164075	1.543787	0.000000	2.586727	0.000000	0.057192
XM_126073.1	0.349184	0.000000	0.000000	0.209131	1.056375	0.779290	0.000000	0.000000	0.322222	0.000000	0.000000	0.120938	0.288607	0.000000	0.000000	0.355463	0.645028	1.751891	0.000000	0.280554	0.000000	0.000000	0.000000	0.113648	0.370221	0.270334	0.182522	1.291580	0.337022	0.000000	0.000000	1.385421	0.000000	0.100152	0.000000	1.746489	0.000000	0.000000	0.214741	0.827827	0.000000	0.000000	1.365321	0.844032	1.240552	0.000000	0.000000	5.043037	0.000000
XM_126077.1	0.000000	0.989396	0.000000	0.000000	0.000000	0.034864	0.000000	0.000000	0.868934	0.000000	1.016580	0.000000	0.609666	0.000000	0.000000	0.128930	0.000000	0.202214	0.266769	0.619835	0.117510	0.000000	0.000000	0.000000	0.769006	0.000000	0.485270	0.000000	0.855606	0.000000	0.000000	0.000000	0.000000	0.116277	0.740307	0.293919	0.473142	0.031944	0.000000	1.495488	0.000000	0.720606	0.000000	0.000000	0.235331	0.000000	0.044812	0.000000	0.000000
XM_126079.1	0.290195	0.000000	0.105491	1.000694	0.070207	0.000000	0.000000	0.000000	0.000000	0.000000	0.185013	0.000000	0.359256	0.000000	0.000000	0.260102	0.042944	0.401605	0.000000	0.269038	0.488473	0.598366	0.475661	0.000000	0.118859	0.436629	0.321137	0.000000	0.270409	0.245978	0.000000	0.000000	0.251450	0.000000	0.343962	0.000000	0.447373	0.000000	0.503248	0.000000	0.000000	0.185165	0.000000	0.000000	0.000000	0.267776	0.664657	0.000000	0.000000
XM_126081.1	0.107272	0.540530	0.000000	1.404204	0.858907	0.302563	0.000000	0.000000	0.000000	0.403200	0.018613	0.000000	0.000000	0.000000	0.000000	0.000000	0.000000	0.000000	0.196607	0.000000	2.343653	0.377649	0.224361	0.000000	0.000000	0.000000	0.996790	0.000000	0.000000	0.000000	0.204980	0.180475	0.000000	0.000000	0.000000	0.059269	0.000000	0.000000	3.025519	0.350059	0.000000	0.052109	0.935601	0.000000	0.042745	0.091890	0.000000	0.438982	0.000000
XM_126084.1	0.000000	0.000000	0.605457	1.822585	0.466454	0.000000	0.461959	0.000000	0.363040	0.000000	0.544050	2.325356	1.546157	1.749232	0.806229	1.584125	2.576050	0.000000	0.000000	1.074819	0.000000	0.000000	0.000000	1.743074	0.000000	0.000000	0.486026	0.251994	1.340388	0.000000	0.000000	0.284172	0.000000	0.000000	0.000000	2.067758	0.000000	0.000000	0.000000	0.302085	1.403630	0.064804	0.000000	1.903498	0.391650	0.000000	0.000000	1.125826	1.618597
XM_126090.1	1.467033	0.628474	0.820151	0.000000	0.000000	0.129416	0.000000	0.000000	0.431904	0.000000	0.000000	0.749719	0.322976	0.755490	0.000000	0.451434	0.864183	0.000000	0.224565	0.006179	0.897976	0.000000	1.827861	0.000000	0.601930	0.000000	0.000000	0.000000	0.000000	0.000000	0.000000	0.000000	0.000000	0.000000	0.000000	0.347112	1.123702	0.098946	0.853750	0.374775	0.000000	0.000000	0.000000	0.000000	0.362826	0.000000	0.000000	0.918402	0.170418
XM_126091.1	1.490707	0.607606	1.269476	0.000000	0.000000	0.184904	0.000000	0.000000	0.437470	0.000000	0.000000	0.613846	0.239786	0.776215	0.000000	0.057238	0.960823	0.000000	0.118148	0.633324	0.760089	0.000000	2.005650	0.000000	0.547071	0.000000	0.000000	0.039135	0.000000	0.000000	0.000000	0.000000	0.062347	0.000000	0.000000	0.386749	0.706405	0.637180	0.867498	0.110016	0.000000	0.000000	0.000000	0.000000	0.406065	0.000000	0.000000	1.024329	0.000000
XM_126092.1	0.403226	0.485223	0.749755	1.728860	0.000000	0.000000	0.000000	0.000000	0.984616	0.000000	0.000000	0.659685	1.033470	0.698445	0.210554	0.481932	0.327280	0.000000	0.444515	1.739060	0.000000	0.000000	1.342644	1.090816	0.975682	0.766702	0.000000	0.000000	0.844048	0.000000	0.000000	0.000000	0.139174	0.000000	0.889524	1.134654	0.000000	1.065202	0.000000	0.573628	0.917307	0.000000	0.000000	0.000000	0.356285	0.000000	0.974859	0.000000	0.000000
XM_126094.1	0.000000	0.000000	0.000000	0.000000	0.000000	0.164705	0.000000	0.000000	0.432622	0.000000	0.492860	1.612562	0.879067	1.215775	0.000000	0.726156	1.675371	0.000000	0.000000	0.594195	0.000000	0.000000	0.000000	0.730741	0.141794	0.000000	0.000000	0.418369	0.715262	0.000000	0.000000	0.000000	0.172299	0.000000	0.380336	1.183126	0.000000	0.312614	0.019274	0.627443	0.161738	0.107602	0.000000	0.152779	0.105396	0.000000	0.000000	0.000000	0.000000
XM_126096.1	0.301015	1.109578	0.000000	0.112637	0.000000	0.837885	0.269735	0.000000	1.027091	0.000000	0.090015	0.000000	0.000000	0.000000	0.000000	0.000000	0.000000	0.361577	0.077259	1.905670	0.000000	0.000000	0.000000	0.937372	1.230947	2.979184	1.358662	0.486991	3.183416	0.136300	0.000000	0.000000	0.000000	0.010706	0.000000	0.000000	0.533236	0.000000	0.256957	2.057608	1.626780	0.273187	0.000000	0.666845	0.000000	0.000000	0.000000	0.000000	0.000000
XM_126104.1	0.062699	0.350274	0.073315	0.000000	0.000000	0.000000	0.000000	0.462653	0.534058	0.163416	0.000000	1.191942	0.428265	0.465441	0.000000	0.000000	0.333071	0.000000	0.626147	0.473557	0.000000	0.444229	0.000000	0.538242	0.260287	0.000000	0.232616	0.000000	0.282194	0.000000	0.000000	0.000000	0.002960	0.000000	0.237812	0.010944	0.392977	0.520070	0.000000	0.422487	0.000000	0.000000	0.000000	0.177468	0.315166	0.000000	0.000000	0.000000	0.000000
XM_126108.1	0.369541	0.685689	0.000000	0.000000	0.000000	0.246606	0.325600	0.000000	0.018041	0.000000	1.144939	0.000000	0.000000	0.000000	0.000000	0.000000	0.000000	1.353198	0.000000	0.029291	0.260250	0.340707	0.000000	0.000000	1.215760	0.000000	0.179396	0.257161	0.000000	0.383483	0.000000	0.000000	0.000000	0.000000	0.183915	0.000000	0.245535	0.787050	0.000000	0.000000	0.000000	0.903691	0.000000	0.000000	0.000000	0.465594	0.393187	4.534998	0.168536
XM_126109.1	0.000000	0.217105	0.018832	3.783524	0.000000	0.349394	3.191117	0.000000	3.113686	0.000000	1.041735	0.000000	0.000000	0.000000	0.000000	0.000000	0.000000	0.000000	2.171409	4.030030	0.000000	0.000000	0.000000	4.397016	3.352308	1.257717	2.520739	0.666930	1.545659	1.877620	0.000000	0.000000	0.040272	0.000000	2.230628	1.708627	0.000000	0.000000	0.349751	2.007544	1.170016	0.047083	0.000000	2.345916	0.663642	0.000000	1.235362	0.000000	0.000000
XM_126111.1	0.000000	0.540589	0.215128	0.988920	0.000000	0.000000	0.000000	0.269931	0.000000	0.139535	1.086945	0.000000	0.161517	0.000000	0.152962	0.424271	0.000000	0.000000	0.602575	0.808067	0.704096	0.224863	0.000000	0.274085	0.187647	0.000000	0.779231	0.000000	0.335239	0.000000	0.000000	0.000000	0.000000	0.000000	1.254030	0.505964	0.049911	0.000000	0.000000	0.415723	0.000000	1.072103	0.000000	0.000000	0.000000	0.000000	0.000000	0.000000	0.000000
XM_126123.1	0.031718	0.015173	0.000000	0.000000	0.021075	0.000000	0.000000	0.000000	0.221259	0.054941	0.585031	0.000000	0.497689	0.000000	0.182121	0.395722	0.000000	0.239306	0.000000	0.984060	0.000000	0.000000	0.245054	0.205682	0.495848	0.153126	0.082330	0.000000	0.515153	0.000000	0.000000	0.000000	0.000000	0.000000	0.446521	0.368573	0.842847	1.154913	0.000000	0.598129	0.369033	0.132895	0.000000	0.000000	0.212566	0.000000	0.000000	0.418598	0.000000
XM_126125.1	0.000000	0.409825	0.000000	0.000000	0.000000	0.590716	0.000000	0.000000	0.480032	0.846793	0.099246	0.903217	0.000000	0.000000	0.000000	0.337164	0.430345	0.000000	0.733131	0.000000	1.058084	0.266532	0.581729	0.000000	0.362708	0.000000	0.000000	0.000000	0.000000	0.000000	0.312703	0.000000	0.000000	0.000000	0.264148	0.755876	0.000000	0.000000	1.407803	0.000000	0.940221	0.471191	0.314088	0.000000	0.556746	0.407732	0.000000	0.000000	0.000000
XM_126135.1	0.043178	0.000000	0.322108	0.000000	0.000000	0.000000	0.000000	0.291688	0.000000	0.933539	0.000000	0.217611	0.479463	0.240131	0.000000	0.404682	0.392793	0.000000	0.501655	0.252091	0.140480	0.428434	0.000000	0.464926	0.000000	0.859426	0.303150	0.000000	0.353530	0.000000	1.324882	0.000000	0.000000	0.000000	0.347157	0.104751	0.000000	0.000000	0.321024	0.000000	0.000000	0.000000	0.254799	0.000000	0.000000	0.610897	0.000000	0.191980	0.000000
XM_126153.1	0.530638	0.288105	0.000000	0.000000	0.000000	0.358245	0.000000	0.000000	0.089526	0.000000	0.055584	0.000000	0.067055	0.000000	0.000000	0.000000	0.000000	0.000000	0.120882	0.000000	0.371342	0.120430	0.764558	0.103837	0.088179	1.387749	0.846292	0.000000	0.119942	0.000000	0.000000	0.000000	0.000000	0.000000	0.112731	0.124714	0.092008	0.086096	0.536625	0.000000	0.079611	0.187825	0.000000	0.068099	0.164114	0.000000	0.128379	0.000000	0.000000
XM_126169.1	0.324099	0.508091	0.170027	0.000000	0.000000	0.000000	0.230403	0.000000	0.000000	0.000000	0.118368	0.000000	0.000000	0.000000	0.230170	0.000000	0.000000	0.106012	0.075136	0.219384	0.000000	0.000000	0.000000	0.000000	0.511299	0.112606	0.000000	0.000000	0.341219	0.437341	0.000000	0.000000	0.159882	0.340646	0.438502	0.000000	0.460847	0.078386	0.538308	0.000000	0.186947	0.367137	0.000000	0.000000	0.000000	0.077697	0.000000	0.000000	0.000000
XM_126172.1	0.136618	0.000000	0.000000	0.000000	0.000000	0.000000	0.000000	0.000000	0.011765	0.103054	0.000000	0.364728	0.000000	0.000000	0.000000	0.119445	0.653324	0.252523	0.016330	0.000000	0.355045	0.283402	0.000000	0.301522	0.311774	0.258056	0.000000	0.000000	0.229834	0.000000	0.262858	0.000000	0.000000	0.572058	0.000000	0.000000	0.011619	0.000000	0.427278	0.000000	0.000000	0.247671	0.000000	0.000000	0.000000	0.076668	0.000000	0.449719	0.000000
XM_126188.1	0.036616	0.000000	0.000000	0.000000	0.000000	0.000000	0.000000	0.694039	0.187288	0.222066	0.000000	0.508479	0.371998	0.000000	0.000000	0.559595	0.228011	0.000000	0.443023	0.554539	0.036117	0.000000	0.000000	0.470554	0.185844	0.000000	0.089788	0.216022	0.267671	0.000000	0.792748	0.000000	0.538043	0.000000	0.634096	0.286914	0.000000	0.550225	0.000000	0.000000	0.454813	0.000000	0.215431	0.000000	0.000000	0.000000	0.000000	0.000000	0.559342
XM_126204.1	0.000000	0.202024	0.785031	0.427520	0.000000	0.191876	0.000000	0.000000	0.239245	0.000000	0.060573	0.450291	0.616649	0.000000	0.000000	0.488367	0.417748	0.000000	0.061440	0.401934	0.078056	0.000000	0.000000	0.721447	0.164634	0.000000	0.288593	0.172171	0.600915	0.000000	0.000000	0.000000	0.000000	0.000000	0.086214	0.277024	0.000000	0.423877	0.810411	0.000000	0.000000	0.000000	0.000000	0.050707	0.000000	0.000000	0.000000	0.966944	0.000000
XM_126211.1	0.000000	0.258424	0.000000	0.000000	0.000000	0.000000	0.000000	0.000000	0.387313	0.031559	0.197623	0.390367	0.000000	0.000000	0.000000	0.000000	0.052847	0.000000	0.089642	0.542289	0.780557	0.000000	0.000000	0.451304	0.373683	0.000000	0.544472	0.000000	0.652963	0.000000	0.000000	0.000000	0.238575	0.000000	0.450670	0.000000	0.031029	0.398410	1.479290	0.402056	0.755174	0.140896	0.000000	0.000000	0.113799	0.000000	0.000000	0.000000	0.050032
XM_126225.1	0.000000	0.000000	0.000000	0.000000	1.032334	0.000000	0.000000	0.884007	0.179698	1.091700	0.000000	0.445488	0.325016	0.000000	0.000000	0.000000	0.003925	0.000000	0.293948	0.457601	0.350359	0.628444	0.320244	0.348899	0.000000	0.825333	0.782277	0.000000	0.059529	0.000000	0.127788	0.300619	0.000000	0.000000	0.216687	0.000000	0.000000	0.641516	0.000000	0.538252	0.000000	0.014160	0.000000	0.000000	0.000000	0.333207	0.104999	0.340022	0.000000
XM_126235.1	0.000000	0.169244	0.150417	0.579236	0.000000	0.000000	0.000000	0.000000	0.322858	0.052142	0.232477	1.464606	0.616993	1.774739	0.416418	1.260526	1.368902	0.000000	0.000000	1.699909	0.000000	0.000000	0.000000	1.233044	0.000000	0.000000	0.618170	0.636214	0.371634	0.000000	0.000000	0.000000	1.521990	0.000000	0.000000	0.545569	0.000000	0.000000	0.000000	0.000000	0.305354	0.483652	0.000000	0.609211	0.118155	0.000000	0.000000	0.000000	1.002220
XM_126237.1	0.459777	0.119759	0.000000	0.000000	0.003117	0.000000	0.000000	0.000000	0.603784	0.000000	0.490812	0.000000	0.435444	0.000000	0.000000	0.201825	0.000000	0.000000	0.055186	0.436676	0.199749	0.000000	1.331890	0.000000	0.658348	0.186453	0.000000	0.000000	0.683903	0.000000	0.000000	0.000000	0.000000	0.000000	1.193147	0.337286	0.445864	0.491298	0.732387	0.175014	0.292685	0.365900	0.000000	0.000000	0.161396	0.000000	0.154576	0.000000	0.000000
XM_126246.1	0.000000	0.022971	0.000000	0.000000	0.000000	0.000000	0.000000	0.017797	0.318869	0.000000	0.000000	1.186425	1.579651	0.865585	0.353783	1.167491	1.434119	0.217204	0.672863	0.402812	0.000000	0.000000	0.000000	0.157246	0.000000	0.000000	0.374082	0.000000	0.722772	0.000000	0.000000	0.000000	0.099625	0.000000	1.059062	0.635359	0.585936	0.056877	0.000000	0.184980	0.000000	0.034421	0.000000	0.000000	0.000000	0.000000	0.323648	0.280563	0.000000
XM_126249.1	0.041279	0.097710	0.000000	0.000000	0.000000	0.632050	0.000000	1.056094	0.223562	0.611835	0.000000	0.118488	0.000000	0.000000	0.000000	0.000000	0.083760	0.591036	0.141683	0.657770	0.578229	0.247200	0.000000	0.000000	0.000000	0.000000	0.000000	0.000000	0.691828	0.000000	0.000000	0.083553	0.000000	0.000000	0.000000	0.000000	0.044176	0.625182	1.542975	0.000000	0.522102	0.341766	0.000000	0.000000	0.000000	0.000000	0.170839	0.000000	0.000000
XM_126250.1	0.537694	0.000000	0.000000	0.000000	0.000000	0.000000	0.000000	0.000000	0.101080	0.244439	0.265739	0.211218	0.746181	0.114479	0.000000	0.614269	0.561332	0.000000	0.000000	0.000000	0.006222	0.063353	0.275437	0.000000	0.000000	0.478160	0.000000	0.000000	0.114459	0.000000	0.335847	0.000000	0.000000	0.000000	0.000000	0.000000	0.000000	0.000000	0.350615	0.000000	0.975027	0.262783	0.227447	0.000000	0.000000	0.153975	0.066383	0.037687	0.000000
XM_126254.1	0.000000	0.874411	0.008350	0.039656	0.393443	0.381405	0.222031	0.000000	0.000000	0.000000	0.000000	0.000000	0.000000	0.000000	0.073933	0.000000	0.000000	0.032502	0.000000	0.000000	0.000000	0.265322	0.000000	0.000000	0.000000	0.000000	0.000000	2.336313	2.677354	0.069278	0.594648	0.646802	0.265337	0.287781	0.000000	0.141961	0.000000	0.643335	2.001979	0.000000	0.144897	0.000000	0.000000	0.489013	0.266874	0.060859	0.173635	0.063715	0.000000
XM_126256.1	0.166846	0.000000	0.376625	0.000000	0.617340	0.000000	0.000000	1.673702	0.277155	1.416582	0.000000	0.000000	0.191945	0.000000	0.000000	0.000000	0.000000	0.000000	0.276389	1.145783	0.026096	0.565621	0.000000	0.978015	0.000000	0.419880	0.448763	0.064702	0.000000	0.000000	1.428905	0.114636	0.000000	0.000000	0.000000	0.000000	0.000000	0.245849	2.086095	0.000000	0.000000	0.000000	0.813005	0.000000	0.000000	0.368629	0.000000	0.687491	0.422240
XM_126258.1	1.435315	2.560048	0.000000	0.000000	0.111089	1.900979	0.000000	0.017122	0.000000	0.486613	0.000000	0.387907	0.086228	0.000000	0.000000	0.000000	0.625015	0.156293	0.302884	0.000000	0.000000	0.637067	0.000000	0.000000	0.083179	0.494393	0.047699	0.395389	0.143784	0.000000	0.449455	0.122683	0.376968	0.000000	0.000000	0.000000	0.000000	0.000000	0.064549	0.000000	0.000000	0.565934	0.391521	0.000000	0.000000	0.023462	0.340276	0.000000	0.000000
XM_126267.1	0.123527	0.364349	0.000000	0.238601	0.000000	0.000000	0.000000	0.000000	0.869255	0.000000	0.000000	0.827679	0.980089	0.000000	0.000000	0.415694	0.107937	0.217273	0.000000	0.737696	0.057988	0.000000	0.000000	1.202298	0.711373	0.473516	0.684729	0.000000	0.557986	0.000000	0.000000	0.000000	0.000000	0.000000	0.113002	0.198542	0.156917	0.572692	0.000000	0.000000	0.932342	0.007178	0.000000	0.050577	0.000000	0.000000	0.931471	0.000000	0.415192
XM_126269.1	0.000000	0.134029	0.000000	0.000000	0.000000	0.041490	0.000000	0.000000	0.167072	0.000000	0.373844	0.770850	0.789253	0.143962	0.000000	1.189437	0.785966	0.184270	0.000000	0.000000	0.000000	0.000000	0.000000	0.000000	0.137921	0.000000	0.000000	0.000000	0.968341	0.000000	0.000000	0.000000	0.000000	0.000000	0.626194	0.788323	0.124721	0.370019	0.279231	0.028710	0.551747	0.034274	0.000000	0.000000	0.274183	0.000000	0.000000	0.569528	0.000000
XM_126270.1	0.000000	0.000000	0.172649	0.000000	0.756784	0.159152	0.000000	0.732506	0.000000	0.569404	0.000000	0.000000	0.000000	0.000000	0.000000	0.000000	0.000000	0.000000	0.429613	0.985648	0.399945	0.826043	0.621325	0.940919	0.000000	0.124703	0.283888	0.308040	0.750695	0.000000	0.795684	0.000000	0.000000	0.000000	0.429264	0.833151	0.000000	0.667642	0.000000	0.000000	1.045727	0.000000	0.660087	0.000000	0.000000	0.238510	0.000000	0.003390	0.705653
XM_126273.1	0.495062	1.582440	0.098185	0.000000	0.000000	1.412259	0.000000	0.000000	1.309607	0.000000	0.831307	0.000000	0.000000	0.000000	0.000000	0.000000	0.000000	0.000000	0.003549	0.273372	1.917185	0.000000	2.154880	0.000000	0.976669	1.481619	0.603865	0.044230	0.321255	0.000000	0.000000	0.000000	0.013895	0.000000	0.000000	0.000000	0.000000	1.148962	2.041245	0.899920	1.606686	0.639633	0.000000	0.000000	0.326437	0.000000	0.000000	0.000000	0.000000
XM_126274.1	0.030931	0.000000	0.000000	0.888226	1.246115	0.000000	2.329365	0.000000	0.000000	2.648218	0.035150	0.152356	0.000000	0.000000	0.000000	0.070360	0.000000	0.542322	4.218260	0.000000	0.540120	0.471871	0.000000	0.525738	0.000000	0.366873	0.227411	0.000000	0.116158	0.000000	1.151800	0.000000	0.000000	0.000000	0.000000	0.000000	0.000000	0.558697	0.324984	0.903216	0.193105	0.000000	1.091518	0.000000	0.520053	0.939365	0.000000	0.000000	0.000000
XM_126286.1	1.131071	1.424347	1.837937	0.016885	0.000000	1.437829	0.628915	1.203974	0.000000	0.000000	0.202257	0.172293	0.748961	0.000000	0.198109	0.841459	0.000000	0.000000	0.414877	1.424616	0.449259	0.618735	0.000000	1.875740	0.000000	0.000000	0.000000	1.150713	0.000000	0.557204	0.000000	0.000000	0.114953	0.000000	0.000000	0.000000	0.000000	0.000000	0.363355	0.000000	0.000000	0.000000	0.952718	0.000000	0.000000	0.000000	0.000000	0.000000	0.000000
XM_126290.1	0.288703	1.470358	0.000000	0.000000	0.760833	0.000000	0.000000	1.276669	0.000000	1.951177	0.000000	1.996027	1.760917	0.000000	0.000000	2.001939	2.137681	1.164815	1.130117	0.417721	0.000000	1.905167	0.000000	0.694014	0.000000	0.000000	1.033626	0.000000	0.000000	0.157038	1.933752	0.097334	0.415696	0.000000	0.012684	0.816107	0.000000	0.000000	0.000000	0.000000	0.000000	0.000000	1.218210	0.000000	0.000000	1.886906	0.565539	0.000000	0.000000
XM_126312.1	0.527728	0.590287	0.000000	0.000000	0.000000	0.383086	0.000000	0.281965	0.040116	0.067968	0.272101	0.225068	0.440016	0.000000	0.000000	0.153677	0.013944	0.000000	0.066158	0.256231	0.000000	0.354588	0.000000	0.160163	0.317762	0.000000	0.000000	0.070694	0.521584	0.042368	0.000000	0.000000	0.000000	0.000000	0.037384	0.000000	0.000000	0.432709	0.000000	0.000000	0.089128	0.034079	0.000000	0.000000	0.000000	0.000000	0.000000	0.000000	0.000000
XM_126320.1	0.000000	0.233711	0.000000	0.254046	0.000000	0.101755	0.000000	0.093235	0.000000	0.000000	0.241483	1.042562	1.263648	0.000000	0.000000	1.199224	1.014213	0.000000	0.143285	0.531801	0.000000	0.000000	0.063538	0.500386	0.341029	0.000000	0.591691	0.000000	0.768444	0.000000	0.000000	0.000000	0.000000	0.000000	1.181488	1.009301	0.425783	0.326807	0.000000	0.000000	0.117236	0.000000	0.000000	0.502611	0.084543	0.000000	0.000000	0.000000	0.041239
XM_126321.1	0.205059	0.300288	0.000000	0.000000	0.000000	0.000000	0.000000	0.000000	0.477590	0.000000	0.215848	1.039044	1.125163	0.558073	0.000000	0.960600	0.808636	0.572126	0.000000	0.000000	0.161185	0.000000	0.000000	0.000000	0.466068	0.000000	0.000000	0.000000	0.741875	0.000000	0.000000	0.000000	0.000000	0.000000	0.808756	0.258141	0.556771	0.000000	0.201706	0.000000	0.126800	0.000000	0.000000	0.115834	0.509097	0.000000	0.919266	0.254452	0.000000
XM_126327.1	0.003360	0.756636	0.318297	0.000000	0.000000	0.499457	0.000000	0.000000	1.595426	0.000000	0.000000	0.000000	0.149439	0.000000	0.000000	0.405686	0.000000	0.000000	0.000000	1.138802	1.222371	0.041904	0.000000	1.429564	1.571754	0.000000	0.261840	0.389038	0.296722	0.862216	0.120713	0.000000	0.000000	0.000000	1.677955	0.575561	0.158169	0.000000	0.913715	0.000000	0.000000	0.184112	0.000000	0.000000	1.441829	0.000000	1.446205	0.000000	0.000000
XM_126342.1	0.000000	0.000000	0.000000	1.100724	0.689795	0.000000	0.000000	0.458210	0.000000	0.709351	0.000000	2.424570	2.312912	2.426612	2.296108	2.389042	2.183583	1.558610	0.301631	0.000000	0.000000	0.477061	0.574398	0.000000	0.970199	0.000000	0.505308	0.000000	0.000000	0.000000	0.070735	0.226815	1.562280	0.000000	2.879800	2.756841	0.323568	0.000000	0.000000	0.000000	0.000000	0.000000	0.000000	0.350851	0.000000	0.975925	0.000000	1.144871	0.000000
XM_126348.1	0.181388	0.117401	0.000000	0.000000	0.129969	0.000000	0.000000	0.299575	0.676299	0.694466	0.000000	0.031167	0.306012	0.000000	0.000000	0.000000	0.000000	0.000000	0.153146	0.000000	0.926924	0.000000	0.000000	0.000000	0.178276	0.000000	0.105784	0.000000	0.200806	0.000000	0.000000	0.000000	0.000000	0.000000	0.000000	0.000000	0.000000	0.552795	1.936815	0.657831	0.457691	0.000000	0.000000	0.124271	0.428039	0.143894	0.292430	0.005784	0.000000
XM_126359.1	0.000000	0.187200	0.000000	0.000000	0.000000	0.169538	0.000000	0.000000	0.539526	0.000000	0.000000	0.000000	0.000000	1.186338	0.356044	0.539034	0.813759	0.304086	0.224043	0.698394	0.000000	0.000000	0.032345	0.397449	0.000000	0.000000	0.000000	0.000000	1.263146	0.000000	0.000000	0.000000	0.517205	0.000000	0.675802	0.425423	0.138493	0.516150	0.000000	0.401364	0.815301	0.181443	0.114794	0.292392	0.226536	0.000000	0.033866	1.155563	0.000000
XM_126380.1	0.815297	0.000000	0.000000	0.000000	0.000000	0.000000	0.000000	0.710960	0.298594	0.492606	0.000000	0.984178	0.851286	0.000000	0.000000	1.024665	0.654088	0.579826	0.504108	0.462180	0.000000	0.000000	0.000000	0.475050	0.000000	0.570117	0.325215	0.000000	0.382730	0.000000	0.718360	0.000000	0.129265	0.000000	0.568440	0.794785	0.000000	0.000000	0.000000	0.573508	0.000000	0.482162	0.000000	0.037469	0.057305	0.000000	0.903734	0.000000	0.000000
XM_126381.1	0.251519	0.127529	0.000000	0.000000	0.000000	0.000000	0.000000	0.000000	0.292337	0.000000	0.906151	1.543079	1.434614	0.951300	0.483788	1.461619	1.588591	0.000000	0.000000	0.300821	0.000000	0.000000	0.192194	0.123345	0.880964	0.000000	0.000000	0.000000	0.976547	0.000000	0.000000	0.000000	0.053936	0.000000	0.707593	1.325689	0.123483	0.046892	0.000000	0.527662	0.000000	0.644506	0.000000	0.000000	0.000000	0.000000	0.372653	0.000000	0.293846
XM_126383.1	1.575210	2.751083	0.000000	0.294300	0.000000	2.227536	0.558288	0.000000	0.662939	0.000000	1.402325	0.000000	0.000000	0.000000	0.000000	0.000000	0.000000	1.110947	0.287393	0.144713	3.016126	0.000000	0.000000	0.000000	0.931629	0.000000	0.000000	0.212108	0.730808	1.461560	0.000000	0.000000	0.000000	0.000000	0.000000	0.000000	0.988640	1.980820	3.227628	1.423293	0.000000	1.478781	0.000000	0.000000	1.654497	0.000000	0.000000	0.000000	0.000000
XM_126389.1	0.000000	0.663173	0.000000	0.141473	0.188370	0.000000	0.000000	0.142837	0.201468	0.178832	0.000000	0.804052	0.686081	0.768975	0.044363	0.440192	1.026566	0.000000	0.000000	0.725357	0.000000	0.000000	0.000000	0.457985	0.091958	0.000000	0.000000	0.675267	0.135884	0.000000	0.000000	0.000000	0.171377	0.517688	0.000000	0.764169	0.274420	0.818473	0.000000	0.470991	0.000000	0.620019	0.000000	0.009392	0.000000	0.000000	0.000000	0.000000	0.465634
XM_126395.1	0.274054	0.230130	0.000000	0.000000	0.000000	0.000000	0.000000	0.544730	0.000000	0.000000	0.091745	0.000000	0.000000	0.000000	0.000000	0.000000	0.000000	0.281848	0.017872	0.724934	0.000000	0.075365	0.000000	0.781577	0.303336	0.000000	0.000000	0.000000	0.373140	0.000000	0.331993	0.061902	0.913481	0.346992	0.526777	0.000000	0.551923	0.593206	0.000000	0.000000	0.000000	0.055075	0.000000	0.000000	0.000000	0.100939	0.107993	0.000000	0.689736
XM_126400.1	0.063777	0.000000	0.263142	0.041019	0.804775	0.000000	0.000000	0.255147	0.216801	1.002007	0.000000	0.975595	1.311695	1.100220	0.527679	1.000877	1.043671	0.227983	0.404961	0.000000	0.000000	0.000000	0.942548	0.189957	0.077425	0.000000	0.000000	0.590887	0.099283	0.000000	0.000000	0.210083	0.000000	0.000000	0.000000	0.427992	0.000000	0.934226	0.000000	0.000000	0.000000	0.001069	0.000000	0.000000	0.000000	0.181798	0.000000	0.147143	0.000000
XM_126401.1	0.464491	0.000000	0.000000	0.000000	0.452035	0.000000	0.000000	1.502722	0.000000	2.143412	0.000000	0.369165	1.205287	0.250336	0.000000	0.665542	0.000000	0.000000	0.754068	0.000000	0.116022	2.345476	0.000000	0.000000	0.154976	0.569843	0.203188	0.000000	0.153006	0.000000	1.680508	0.298473	0.000000	0.000000	0.385163	0.000000	0.705226	0.420263	0.000000	0.000000	0.000000	0.000000	0.807587	0.000000	0.000000	1.509056	0.025571	0.000000	0.000000
XM_126411.1	0.000000	0.000000	0.000000	0.000000	1.473857	0.673877	0.000000	0.625518	0.767675	2.284201	0.000000	2.277687	3.227383	0.814246	1.292364	2.408540	1.896562	0.000000	1.597671	0.000000	0.000000	0.864768	0.000000	0.036299	0.184323	0.000000	0.000000	0.057161	0.000000	0.000000	0.112693	0.931835	0.215867	0.000000	0.000000	0.000000	0.000000	0.000000	0.000000	0.000000	0.000000	0.000000	0.628442	0.000000	0.000000	1.479889	1.164324	2.160657	1.567305
XM_126417.1	0.314992	0.000000	0.000000	0.000000	0.012143	0.000000	0.000000	0.000000	0.409276	0.000000	1.049294	0.366798	0.000000	0.616551	0.521390	1.263955	1.304897	1.306706	0.000000	0.992668	0.000000	0.000000	0.780991	0.000000	1.206122	1.542658	0.000000	0.000000	0.246654	0.000000	0.000000	0.000000	0.000000	1.979378	0.947909	1.863787	0.138137	0.601622	0.000000	0.000000	1.271467	1.056260	0.000000	0.000000	0.230398	0.000000	0.000000	3.385184	0.000000
XM_126419.1	0.000000	0.164837	0.180723	1.006091	0.091395	0.000000	0.035296	0.000000	0.124734	0.147873	0.521896	1.405808	0.901484	0.000000	0.799845	1.129539	1.574974	0.000000	0.000000	1.111589	0.000000	0.000000	0.329700	0.988839	0.726607	0.000000	0.245105	0.000000	0.000000	0.000000	0.000000	0.000000	0.000000	0.000000	0.428444	0.851153	0.000000	0.000000	0.483091	0.000000	0.000000	0.840588	0.000000	0.000000	0.000000	0.000000	0.138338	0.000000	1.211547
XM_126436.1	0.000000	0.028662	0.000000	0.347192	0.000000	0.000000	0.000000	0.000000	0.826403	0.000000	0.577874	0.780820	0.965258	0.285356	0.435984	0.719083	0.870067	0.000000	0.002180	0.645237	0.000000	0.000000	0.254569	0.000000	1.124941	0.000000	0.106345	0.230500	0.284488	0.000000	0.000000	0.000000	0.000000	0.000000	0.464054	0.614019	0.321349	0.000000	0.277904	0.705506	0.385174	0.388008	0.000000	0.000000	0.000000	0.000000	0.000000	0.000000	0.114365
XM_126443.1	0.740272	0.000000	0.937918	0.000000	0.000000	0.000000	0.942641	0.217893	0.000000	0.000000	0.000000	0.210604	0.000000	0.652003	0.733030	0.000000	0.000000	0.563029	0.000000	0.000000	0.148705	0.424580	0.000000	1.159901	0.301509	0.290556	0.000000	0.806856	0.365228	1.006690	0.000000	0.000000	0.763314	0.000000	0.000000	0.000000	0.000000	0.477431	0.471753	0.000000	0.151780	0.000000	0.000000	0.489224	0.000000	0.477871	0.523101	0.000000	1.680094
XM_126454.1	0.731143	0.093360	0.000000	0.000000	0.000000	0.000000	0.764354	0.000000	0.121260	0.000000	0.000000	0.000000	0.000000	0.695938	0.833106	0.000000	0.000000	0.075718	0.000000	0.000000	0.000000	0.198311	0.420583	0.000000	0.466172	0.062777	0.000000	0.677613	0.000000	0.716269	0.200642	0.091383	0.000000	0.000000	0.245067	0.664311	0.460444	0.153987	0.000000	0.283405	0.684104	0.000000	0.000000	0.000000	0.000000	0.011865	0.795271	0.371718	0.000000
XM_126457.1	0.000000	0.802935	0.000000	0.000000	0.000000	0.774052	0.577709	0.000000	0.000000	0.000000	0.487249	0.105663	0.000000	0.000000	0.000000	0.184886	0.101749	0.357298	0.000000	0.123228	0.109844	0.000000	0.000000	0.098733	0.000000	0.000000	0.000000	0.000000	0.051994	1.009385	0.000000	1.423667	0.578637	0.157591	0.000000	1.732476	0.000000	0.000000	0.834204	0.462829	0.000000	0.449672	0.000000	0.000000	0.000000	0.084305	0.000000	0.000000	0.000000
XM_126460.1	0.000000	0.000000	0.040717	0.516972	0.000000	0.000000	0.000000	0.000000	0.283157	0.346482	0.567019	1.175913	0.425153	0.667900	0.000000	0.908855	1.340086	0.000000	0.000000	0.959060	0.000000	0.000000	0.310116	0.800500	0.133580	0.000000	0.000000	0.229732	0.158591	0.000000	0.000000	0.000000	0.000000	0.000000	0.222276	0.945209	0.109068	0.880020	0.000000	0.519397	0.577404	0.237845	0.000000	0.000000	0.000000	0.000000	0.000000	0.746049	0.130606
XM_126470.1	0.598589	0.000000	0.307008	0.000000	0.855663	0.000000	0.000000	1.206101	0.051588	1.334047	0.000000	0.000000	0.000000	0.000000	0.000000	0.000000	0.342302	0.068189	0.010204	0.000000	0.502753	0.495901	0.000000	1.055853	0.000000	0.129395	0.560311	0.000000	0.000000	0.000000	0.488226	0.223299	0.457828	0.000000	0.000000	0.362353	0.000000	0.721884	0.275666	0.000000	0.073368	0.000000	2.108001	0.096711	0.000000	0.328908	0.539240	0.000000	0.068853
XM_126472.1	0.275895	0.633169	1.004931	0.000000	0.000000	0.074563	0.529694	0.000000	0.000000	0.414500	0.370285	1.050492	0.820336	0.000000	0.000000	1.544035	1.367709	0.000000	0.000000	0.873082	0.000000	0.000000	0.000000	0.457848	0.177290	0.000000	0.578121	0.495127	0.393202	0.326165	0.000000	0.000000	0.201538	0.000000	2.498178	1.441134	0.233667	0.000000	0.000000	0.000000	0.092395	0.668757	0.000000	0.000000	0.361143	0.000000	0.821453	0.000000	0.000000
XM_126505.1	0.133704	0.000000	0.000000	0.479698	0.000000	0.000000	0.092807	0.000000	0.193125	0.000000	0.360727	1.498791	1.012668	1.280393	1.099551	1.695671	1.896035	0.000000	0.000000	0.566478	0.000000	0.000000	0.883797	0.543742	0.532804	0.000000	0.000000	0.000000	0.458056	0.000000	0.000000	0.000000	0.176838	0.000000	0.773534	1.455990	0.000000	0.000000	0.000000	0.005063	0.514802	0.162093	0.000000	0.506390	0.000000	0.000000	0.000000	0.823994	0.869783
XM_126507.1	0.000000	0.000000	0.000000	0.000000	0.000000	0.000000	0.000000	0.335009	0.490491	0.296244	0.195358	0.303008	0.840130	0.000000	0.049030	0.801432	0.000000	0.678140	0.211001	0.639661	0.000000	0.000000	0.000000	0.339271	0.689895	0.000000	0.457978	0.000000	0.392055	0.000000	0.000000	0.000000	0.000000	0.000000	0.799395	0.662871	0.393768	0.814857	0.673581	0.000000	0.943867	0.000000	0.000000	0.000000	0.255706	0.000000	0.000000	0.000000	0.000000
XM_126530.1	0.350080	0.717164	0.000000	0.000000	0.143732	0.007187	0.000000	0.000000	0.117920	0.085565	0.235220	0.678409	1.199926	0.000000	0.000000	0.364841	0.011791	0.000000	0.000000	0.396122	0.348964	0.000000	0.928509	0.000000	0.524564	0.000000	0.000000	0.080661	0.000000	0.000000	0.000000	0.000000	0.000000	0.000000	0.000000	0.116531	0.000000	0.000000	1.013191	0.620936	0.101828	0.000000	0.000000	0.476835	0.000000	0.000000	0.140891	0.000000	0.259588
XM_126536.1	0.000000	0.000000	1.001527	0.527895	0.000000	0.000000	0.557403	0.294993	0.415399	0.227487	0.000000	0.279041	0.187550	0.455090	0.650843	0.000000	0.000000	0.000000	0.194695	0.916736	0.000000	0.000000	0.533774	0.837767	0.000000	0.635250	0.000000	0.000000	0.000000	0.392429	0.000000	0.000000	0.000000	2.348436	0.000000	0.000000	0.000000	0.307734	0.000000	0.426061	0.000000	0.355286	1.142234	0.000000	0.693163	0.000000	1.054691	0.133766	0.314858
XM_126540.1	1.036472	0.752292	0.000000	0.000000	0.000000	0.194068	0.000000	0.098053	1.310868	0.027530	0.586220	0.000000	0.168708	0.000000	0.000000	0.341847	0.000000	0.608080	0.000000	0.361578	0.048720	0.000000	0.000000	0.000000	1.019670	0.000000	0.233209	0.000000	0.000000	0.000000	0.000000	0.000000	0.139863	0.000000	0.000000	0.000000	0.671619	0.000000	0.381189	0.000000	0.238588	0.000000	0.000000	0.000000	0.061934	0.000000	0.418859	0.000000	0.464990
XM_126542.1	0.189676	0.000000	0.000000	0.000000	0.814006	0.000000	0.000000	0.113672	0.243317	0.926526	0.086516	0.788455	1.002059	0.375913	0.167658	0.521329	0.734869	0.000000	0.185181	0.491663	0.000000	0.000000	0.998952	0.440538	0.000000	0.000000	0.000000	0.000000	0.308654	0.000000	0.000000	0.000000	0.000000	0.000000	0.029103	0.725214	0.141953	1.378791	0.221486	0.192797	0.249310	0.000000	0.000000	0.000000	0.000000	0.000000	0.000000	0.842324	0.000000
XM_126544.1	0.000000	0.000000	0.000000	0.000000	0.000000	0.000000	0.000000	0.796160	0.509776	0.358971	0.172967	0.456364	0.284848	0.000000	0.000000	0.189121	0.256093	0.000000	0.273167	0.000000	0.084865	0.122120	0.000000	0.000000	0.277436	0.000000	0.100931	0.000000	0.171494	0.000000	0.000000	0.000000	0.000000	0.000000	0.000000	0.166191	0.000000	0.364444	0.805648	0.500067	0.880780	0.075517	0.000000	0.000000	0.328676	0.000000	0.127736	0.000000	0.000000
XM_126546.1	0.433913	0.713780	0.000000	0.050596	0.481244	0.000000	0.000000	0.871245	0.727075	0.390022	0.110215	0.300191	0.000000	0.000000	0.000000	0.000000	0.000000	0.000000	0.000000	0.850774	0.465402	0.300696	0.000000	0.019591	0.758117	0.000000	0.101389	0.000000	0.000000	0.000000	0.000000	0.000000	0.075489	0.000000	0.151055	0.000000	0.265901	0.302663	0.530098	0.000000	0.393284	0.061073	0.000000	0.000000	0.000000	0.000000	0.523289	0.000000	0.000000
XM_126552.1	0.270090	1.051048	0.000000	0.000000	0.000000	1.004498	0.000000	0.000000	0.852276	0.000000	0.473353	0.673407	0.470076	0.000000	0.000000	1.501012	1.245385	0.155912	0.000000	0.000000	0.717765	0.000000	1.030224	0.000000	1.388373	0.509460	0.000000	0.000000	1.225884	0.000000	0.000000	0.000000	0.000000	0.000000	0.615061	1.527940	0.000000	0.230357	0.755926	0.000000	1.450352	0.000000	0.000000	0.000000	0.807921	0.000000	0.000000	0.060663	0.000000
XM_126554.1	0.428824	0.000000	0.000000	0.000000	0.000000	0.183340	0.000000	1.415917	0.000000	1.187435	0.000000	0.320528	0.000000	0.000000	0.000000	0.000000	0.056257	0.105822	0.541781	0.718510	0.560191	0.754488	0.000000	0.523687	0.000000	0.000000	0.446870	0.383261	0.000000	0.000000	0.844346	0.346016	0.276428	0.000000	0.255736	0.000000	0.000000	0.000000	0.016886	0.000000	0.000000	0.000000	0.193349	0.000000	0.000000	0.448039	0.389791	0.000000	0.667721
XM_126555.1	0.517530	0.749771	0.000000	0.000000	0.967323	0.000000	0.726694	0.000000	0.000000	0.000000	0.661731	0.000000	0.033123	0.378716	0.385987	0.466858	0.000000	0.572640	0.000000	0.000000	0.000000	0.784022	0.000000	0.000000	1.811685	0.437944	0.000000	0.000000	0.546946	0.725315	0.000000	0.000000	0.000000	0.220488	0.865371	0.000000	0.840109	0.000000	0.000000	0.000000	0.000000	0.755769	0.014229	0.000000	0.000000	0.870721	0.445167	1.084859	0.000000
XM_126557.1	0.000000	0.000000	0.000000	0.000000	0.000000	0.000000	0.000000	0.000000	0.852427	0.081779	0.000000	1.288857	0.752797	0.237740	0.000000	0.139449	0.456341	0.000000	0.154142	0.240844	0.000000	0.000000	0.000000	0.379381	0.000000	0.226606	0.365407	0.000000	0.034013	0.000000	0.092127	0.000000	0.000000	0.000000	0.212304	0.309064	0.027790	0.000000	0.000000	0.219967	0.283593	0.136656	0.000000	0.278092	0.046079	0.000000	0.051264	0.000000	0.322046
XM_126590.1	0.274874	0.562771	0.000000	0.000000	0.000000	0.000000	0.000000	0.000000	0.440092	0.000000	0.000000	0.921533	0.664242	0.499694	0.249204	0.892633	1.018355	0.635948	0.000000	0.000000	0.000000	0.155031	0.000000	0.000000	0.187738	0.143226	0.000000	0.002398	1.212840	0.000000	0.000000	0.000000	0.000000	0.000000	0.657036	0.127270	0.361449	0.000000	0.000000	0.000000	0.124097	0.829550	0.000000	0.754263	0.000000	0.000000	0.047773	0.000000	0.000000
XM_126591.1	0.177408	0.628481	0.000000	0.000000	0.168612	0.000000	0.100586	0.000000	0.195850	0.000000	0.000000	0.000000	0.327037	0.072274	0.340161	0.000000	0.000000	0.135882	0.000000	0.299765	0.209782	0.426822	0.000000	0.117071	0.421119	0.619407	0.782588	0.000000	0.000000	0.150083	0.000000	0.000000	0.000000	0.270758	0.147620	0.000000	0.443898	0.000000	0.040906	0.000000	0.000000	0.329792	0.000000	0.000000	0.026680	0.000000	0.000000	0.301498	0.000000
XM_126592.1	0.219508	0.904319	0.252184	0.542098	1.725982	0.121646	0.000000	0.674272	0.000000	3.283090	0.000000	0.000000	0.000000	0.000000	0.069283	0.000000	0.000000	0.000000	0.744166	1.708157	0.572357	1.589123	0.000000	1.946925	0.000000	0.000000	0.844621	0.124236	0.000000	0.000000	2.476552	1.011679	0.517340	0.000000	0.000000	0.000000	0.000000	1.011889	0.000000	0.000000	0.000000	0.000000	1.412340	0.000000	0.000000	2.238183	0.000000	0.000000	0.714471
XM_126618.1	0.000000	2.224170	0.629465	0.000000	0.000000	0.591405	0.000000	0.000000	0.000000	0.000000	0.361610	0.000000	0.000000	0.000000	0.000000	0.000000	0.000000	0.485306	2.918697	1.480589	0.685118	0.000000	0.000000	0.250993	0.000000	0.000000	4.114561	0.569767	2.314065	0.000000	0.000000	0.000000	0.771681	0.000000	0.000000	0.000000	3.043334	2.281901	0.220524	1.330706	0.000000	2.364491	0.000000	0.000000	0.374428	0.000000	0.676595	0.000000	1.342672
XM_126622.1	0.400767	0.124737	0.000000	0.000000	0.395210	0.058110	0.000000	0.254760	0.099892	0.342534	0.000000	0.000000	0.000000	0.000000	0.000000	0.000000	0.000000	0.000000	0.081758	0.104457	0.203765	0.158739	0.327062	0.000000	0.300088	0.000000	0.000000	0.000000	0.449980	0.000000	0.197033	0.000000	0.113410	0.000000	0.036350	0.128682	0.000000	0.458214	0.345797	0.035871	0.000000	0.033219	0.000000	0.000000	0.000000	0.005252	0.000000	0.000000	0.004303
XM_126630.1	0.074244	0.589821	0.000000	0.000000	0.917260	0.447514	0.644239	0.000000	0.000000	1.836070	0.000000	0.000000	0.852414	0.000000	0.524701	0.401901	0.236748	0.000000	0.407593	0.000000	0.000000	0.000000	0.000000	0.000000	0.000000	0.000000	0.000000	0.686801	0.000000	0.000000	0.230934	0.909575	0.000000	0.798465	0.000000	0.000000	0.000000	0.366510	1.554668	0.641890	0.000000	0.510214	0.000000	0.000000	0.052144	1.098444	0.748959	0.000000	0.000000
XM_126638.1	0.031603	0.367195	0.000000	1.039759	0.000000	0.000000	0.000000	0.350110	0.045182	0.330225	0.712089	0.927976	0.715548	0.000000	0.000000	0.255505	0.562640	0.187167	0.000000	0.682745	0.039190	0.000000	0.000000	0.637611	0.135820	0.577874	0.558375	0.000000	0.362946	0.000000	0.000000	0.000000	0.000000	0.000000	0.233466	0.000000	0.211267	0.000000	0.000000	0.000000	0.257508	0.137242	0.000000	0.000000	0.000000	0.000000	0.000000	0.000000	0.059513
XM_126641.1	0.708010	0.679153	0.000000	0.000000	0.000000	0.043182	0.000000	0.099211	1.346776	0.000000	0.000000	0.000000	0.000000	0.000000	0.000000	0.000000	0.000000	0.166365	0.000000	0.123871	0.515602	0.121809	1.142695	0.118896	1.219194	0.466709	0.318305	0.000000	0.663367	0.000000	0.000000	0.000000	0.000000	0.591784	0.000000	0.000000	0.323560	1.238871	0.365524	0.000000	0.895688	0.000000	0.000000	0.000000	0.000000	0.198388	0.035429	0.000000	0.000000
[truncated: 20,750 more rows]
[truncated: 6 more columns]
