# Supplementary material for: The functional landscape of mouse gene expression
Source: J Biol. 2004 Dec 6;3(5):21. doi: 10.1186/jbiol16 (PMC549719; doi:10.1186/jbiol16)
Supplement: Additional data file 24 — Annotations: GO annotations among 39,309 presumed distinct transcripts (12,543 annotated genes, 47,900 annotations) [file jbiol16-s24.zip]

Archive with 1 entries (1 files):
- GO_annotations_39309.txt
