# Supplementary material for: The functional landscape of mouse gene expression
Source: J Biol. 2004 Dec 6;3(5):21. doi: 10.1186/jbiol16 (PMC549719; doi:10.1186/jbiol16)
Supplement: Additional data file 25 — Annotations: GO annotations among 21,622 presumed distinct transcripts (9,499 annotated genes, 37,876 annotations) [file jbiol16-s25.zip]

Archive with 1 entries (1 files):
- GO_annotations_21575.txt
