# Supplementary material for: The functional landscape of mouse gene expression
Source: J Biol. 2004 Dec 6;3(5):21. doi: 10.1186/jbiol16 (PMC549719; doi:10.1186/jbiol16)
Supplement: Additional data file 27 — Annotations: map between GO and superGO annotations [file jbiol16-s27.xls]

## Sheet: superGoLookup_Jan19
GO category	superGO category
nucleotide catabolism [GO:0009166]	purine metabolism/catabolism
ribonucleotide catabolism [GO:0009261]	purine metabolism/catabolism
AMP metabolism [GO:0046033]	purine metabolism/catabolism
purine ribonucleotide catabolism [GO:0009154]	purine metabolism/catabolism
purine ribonucleoside monophosphate catabolism [GO:0009169]	purine metabolism/catabolism
adenylate deaminase reaction [GO:0006197]	purine metabolism/catabolism
nucleoside monophosphate metabolism [GO:0009123]	nucleoside metabolism
ribonucleoside monophosphate metabolism [GO:0009161]	nucleoside metabolism
nucleoside monophosphate biosynthesis [GO:0009124]	nucleoside metabolism
ribonucleoside monophosphate biosynthesis [GO:0009156]	nucleoside metabolism
nucleoside metabolism [GO:0009116]	nucleoside metabolism
UMP metabolism [GO:0046049]	UMP metabolism
uridine kinase reaction [GO:0006224]	UMP metabolism
nucleotide metabolism [GO:0009117]	nucleotide biosynthesis
nucleotide biosynthesis [GO:0009165]	nucleotide biosynthesis
ribonucleotide metabolism [GO:0009259]	nucleotide biosynthesis
ribonucleotide biosynthesis [GO:0009260]	nucleotide biosynthesis
purine nucleotide metabolism [GO:0006163]	nucleotide biosynthesis
purine ribonucleotide metabolism [GO:0009150]	nucleotide biosynthesis
purine nucleotide biosynthesis [GO:0006164]	nucleotide biosynthesis
purine ribonucleotide biosynthesis [GO:0009152]	nucleotide biosynthesis
cytokinesis [GO:0016288]	cytokinesis/M-phase/microtubules
microtubule cytoskeleton organization and biogenesis [GO:0000226]	cytokinesis/M-phase/microtubules
M-phase specific microtubule process [GO:0000072]	cytokinesis/M-phase/microtubules
centrosome cycle [GO:0007098]	cytokinesis/M-phase/microtubules
centrosome separation [GO:0007100]	cytokinesis/M-phase/microtubules
RNA-nucleus export [GO:0006405]	RNA-nucleus import/export
binding to mRNA cap [GO:0006441]	RNA-nucleus import/export
protein-nucleus export [GO:0006611]	RNA-nucleus import/export
snRNP protein-nucleus import [GO:0006608]	RNA-nucleus import/export
pyrimidine metabolism [GO:0006205]	RNA-nucleus import/export
carbohydrate transport [GO:0008643]	carbohydrate transport
learning and/or memory [GO:0007611]	learning and/or memory
learning [GO:0007612]	learning and/or memory
transmembrane receptor protein tyrosine phosphatase signaling pathway [GO:0007185]	trnsmemb. rcptr ptn Y phos. sig.
sodium ion transport [GO:0006814]	sodium/neurotnsmitter/proton tnsport
passive proton transport, down the electrochemical gradient [GO:0015981]	sodium/neurotnsmitter/proton tnsport
symport [GO:0015983]	sodium/neurotnsmitter/proton tnsport
neurotransmitter transport [GO:0006836]	sodium/neurotnsmitter/proton tnsport
regulation of neurotransmitter levels [GO:0001505]	sodium/neurotnsmitter/proton tnsport
neurotransmitter uptake [GO:0001504]	sodium/neurotnsmitter/proton tnsport
RNA dependent DNA replication [GO:0006278]	RNA dependent DNA replication
DNA integration [GO:0015074]	RNA dependent DNA replication
perception of sound [GO:0009592]	perception of sound
cell activation [GO:0045321]	lymphocyte activation
lymphocyte activation [GO:0046649]	lymphocyte activation
T-cell activation [GO:0042110]	lymphocyte activation
di-, tri-valent inorganic cation transport [GO:0015674]	di-, tri-valent inorganic cation tnsport
calcium ion transport [GO:0006816]	di-, tri-valent inorganic cation tnsport
NIK-I-kappaB/NF-kappaB cascade [GO:0007249]	NIK-I-kappaB/NF-kappaB cascade
coenzymes and prosthetic group metabolism [GO:0006731]	coenzyme/prosth group metablsm
coenzyme metabolism [GO:0006732]	coenzyme/prosth group metablsm
coenzymes and prosthetic group biosynthesis [GO:0046138]	coenzyme/prosth group metablsm
coenzyme biosynthesis [GO:0009108]	coenzyme/prosth group metablsm
group transfer coenzyme metabolism [GO:0006752]	coenzyme/prosth group metablsm
substrate-bound cell migration [GO:0006929]	substrate-bound cell migration
substrate-bound cell migration, cell extension [GO:0006930]	substrate-bound cell migration
regulation of protein kinase activity [GO:0045859]	negative regulation of ptn kinase
negative regulation of protein kinase activity [GO:0006469]	negative regulation of ptn kinase
rhythmic behavior [GO:0007622]	circadian rhythm
circadian rhythm [GO:0007623]	circadian rhythm
histogenesis and organogenesis [GO:0007397]	histogenesis and organogenesis
regulation of EGF receptor activity [GO:0007176]	regulation of EGF receptor activity
sulfur amino acid biosynthesis [GO:0000097]	sulfur amino acid biosynthesis
cysteine metabolism [GO:0006534]	sulfur amino acid biosynthesis
cysteine biosynthesis [GO:0019344]	sulfur amino acid biosynthesis
cysteine biosynthesis from serine [GO:0006535]	sulfur amino acid biosynthesis
response to radiation [GO:0009314]	vision
response to light [GO:0009416]	vision
perception of light [GO:0009583]	vision
vision [GO:0007601]	vision
gonad development [GO:0008406]	male gonad development
male gonad development [GO:0008584]	male gonad development
histogenesis [GO:0009888]	ectoderm/epiderm/histogenesis
ectoderm development [GO:0007398]	ectoderm/epiderm/histogenesis
epidermal differentiation [GO:0008544]	ectoderm/epiderm/histogenesis
transcription termination [GO:0006353]	transcription termination
regulation of metabolism [GO:0019222]	regulation of catabolism/metabolism
regulation of catabolism [GO:0009894]	regulation of catabolism/metabolism
regulation of proteolysis and peptidolysis [GO:0030162]	regulation of catabolism/metabolism
mitochondrial matrix protein import [GO:0030150]	mitochondrial matrix protein import
nuclear positioning [GO:0040023]	nuclear positioning
regulation of gene expression, epigenetic [GO:0040029]	epigenetic rglation/DNA methylation
DNA modification [GO:0006304]	epigenetic rglation/DNA methylation
DNA methylation [GO:0006306]	epigenetic rglation/DNA methylation
transmembrane receptor protein serine/threonine kinase signaling pathway [GO:0007178]	TGFbeta receptor signaling pathway
TGFbeta receptor signaling pathway [GO:0007179]	TGFbeta receptor signaling pathway
water-soluble vitamin metabolism [GO:0006767]	NADPH/pyridine nucleotide metab
oxidoreduction coenzyme metabolism [GO:0006733]	NADPH/pyridine nucleotide metab
pyridine nucleotide metabolism [GO:0019362]	NADPH/pyridine nucleotide metab
NADPH metabolism [GO:0006739]	NADPH/pyridine nucleotide metab
NADPH regeneration [GO:0006740]	NADPH/pyridine nucleotide metab
amino sugar metabolism [GO:0006040]	nucleotide-sugar metabolism
nucleotide-sugar metabolism [GO:0009225]	nucleotide-sugar metabolism
glucosamine metabolism [GO:0006041]	nucleotide-sugar metabolism
N-acetylglucosamine metabolism [GO:0006044]	nucleotide-sugar metabolism
UDP-N-acetylglucosamine metabolism [GO:0006047]	nucleotide-sugar metabolism
heavy metal ion transport [GO:0006823]	heavy metal ion transport
transition metal ion transport [GO:0000041]	heavy metal ion transport
iron ion transport [GO:0006826]	heavy metal ion transport
two-component signal transduction system (phosphorelay) [GO:0000160]	two-component signal transduction
glycerolipid metabolism [GO:0046486]	glycerolipid metabolism
triacylglycerol metabolism [GO:0006641]	glycerolipid metabolism
extracellular matrix organization and biogenesis [GO:0030198]	collagen fibril/extracellular matrix
collagen fibril organization [GO:0030199]	collagen fibril/extracellular matrix
glucose transport [GO:0015758]	glucose transport
proline metabolism [GO:0006560]	proline/glutamate metabolism
proline catabolism [GO:0006562]	proline/glutamate metabolism
glutamate biosynthesis [GO:0006537]	proline/glutamate metabolism
fat-soluble vitamin metabolism [GO:0006775]	fat-soluble vitamin (A) metabolism
vitamin A metabolism [GO:0006776]	fat-soluble vitamin (A) metabolism
growth [GO:0040007]	growth
regulation of growth [GO:0040008]	growth
death [GO:0016265]	apoptosis
cell death [GO:0008219]	apoptosis
programmed cell death [GO:0012501]	apoptosis
apoptosis [GO:0006915]	apoptosis
microtubule nucleation [GO:0007020]	tubulin folding/microtubule nucleation
tubulin folding [GO:0007021]	tubulin folding/microtubule nucleation
beta-tubulin folding [GO:0007025]	tubulin folding/microtubule nucleation
salivary gland development [GO:0007431]	salivary gland development
salivary gland morphogenesis [GO:0007435]	salivary gland development
purine ribonucleoside monophosphate metabolism [GO:0009167]	glucan/purine rib monoP metabolism
glucan catabolism [GO:0009251]	glucan/purine rib monoP metabolism
Wnt receptor signaling pathway [GO:0016055]	Wnt/frizzled-2 signaling pathway
frizzled-2 signaling pathway [GO:0007223]	Wnt/frizzled-2 signaling pathway
nucleoside diphosphate metabolism [GO:0009132]	(deoxyribo)nucleoside 2P metabolism
deoxyribonucleotide metabolism [GO:0009262]	(deoxyribo)nucleoside 2P metabolism
deoxyribonucleoside diphosphate metabolism [GO:0009186]	(deoxyribo)nucleoside 2P metabolism
eye morphogenesis [GO:0001654]	sensory organ/eye development
perception of visible light [GO:0009584]	sensory organ/eye development
cellular morphogenesis during differentiation [GO:0000904]	sensory organ/eye development
photoreceptor cell differentiation [GO:0046530]	sensory organ/eye development
sensory organ development [GO:0007423]	sensory organ/eye development
eye pigment metabolism [GO:0042441]	sensory organ/eye development
antigen processing, exogenous antigen via MHC class II [GO:0019886]	antigen processing/peptide transport
peptide transport [GO:0015833]	antigen processing/peptide transport
oligopeptide transport [GO:0006857]	antigen processing/peptide transport
antimicrobial humoral response [GO:0019730]	antimicrobial humoral response
humoral defense mechanism (sensu Invertebrata) [GO:0016065]	antimicrobial humoral response
antigen processing [GO:0030333]	antigen processing
antigen processing, endogenous antigen via MHC class I [GO:0019885]	antigen processing
response to pheromone [GO:0019236]	response to pheromone
mRNA processing [GO:0006397]	mRNA processing/splicing
RNA splicing [GO:0008380]	mRNA processing/splicing
nuclear mRNA splicing, via spliceosome [GO:0006371]	mRNA processing/splicing
blood vessel development [GO:0001568]	angiogenesis
angiogenesis [GO:0001525]	angiogenesis
lymph gland development [GO:0007515]	lymph gland development
hemocyte development [GO:0007516]	lymph gland development
lactation [GO:0007595]	lymph gland development
respiratory gaseous exchange [GO:0007585]	respiratory gaseous exchange
DNA replication and chromosome cycle [GO:0000067]	DNA rpelctn and chromosome cycle
S phase of mitotic cell cycle [GO:0000084]	DNA rpelctn and chromosome cycle
DNA replication [GO:0006260]	DNA rpelctn and chromosome cycle
G-protein signaling, adenylate cyclase activating pathway [GO:0007189]	cAMP metabolism, G-protein sgnlng
adenylate cyclase activation [GO:0007190]	cAMP metabolism, G-protein sgnlng
cAMP metabolism [GO:0046058]	cAMP metabolism, G-protein sgnlng
protein-ER targeting [GO:0045047]	cotrans. membrane/ER targeting
protein-membrane targeting [GO:0006612]	cotrans. membrane/ER targeting
cotranslational membrane targeting [GO:0006613]	cotrans. membrane/ER targeting
mitochondrion organization and biogenesis [GO:0007005]	mitochondrial biogenesis
protein-mitochondrial targeting [GO:0006626]	mitochondrial biogenesis
mitochondrial translocation [GO:0006628]	mitochondrial biogenesis
glycoprotein metabolism [GO:0009100]	glycoprotein metabolism
glycoprotein biosynthesis [GO:0009101]	glycoprotein metabolism
protein amino acid glycosylation [GO:0006486]	glycoprotein metabolism
aromatic amino acid family metabolism [GO:0009072]	aromatic amino acid metabolism
aromatic compound catabolism [GO:0019439]	aromatic amino acid metabolism
tyrosine metabolism [GO:0006570]	aromatic amino acid metabolism
aromatic amino acid family catabolism [GO:0009074]	aromatic amino acid metabolism
phenylalanine metabolism [GO:0006558]	aromatic amino acid metabolism
phenylalanine catabolism [GO:0006559]	aromatic amino acid metabolism
nitrogen metabolism [GO:0006807]	nitrogen/arginine/urea metabolism
arginine metabolism [GO:0006525]	nitrogen/arginine/urea metabolism
urea cycle [GO:0000050]	nitrogen/arginine/urea metabolism
arginine biosynthesis [GO:0006526]	nitrogen/arginine/urea metabolism
cyclic-nucleotide-mediated signaling [GO:0019935]	G-protein/cyclic nucleotide signaling
G-protein signaling, coupled to cyclic nucleotide second messenger [GO:0007187]	G-protein/cyclic nucleotide signaling
G-protein signaling, adenylate cyclase inhibiting pathway [GO:0007193]	G-protein/cyclic nucleotide signaling
regulation of adenylate cyclase activity [GO:0045761]	G-protein/cyclic nucleotide signaling
sulfur metabolism [GO:0006790]	sulfur metabolism
sulfur amino acid metabolism [GO:0000096]	sulfur metabolism
protein amino acid sulfation [GO:0006477]	sulfur metabolism
response to temperature [GO:0009266]	response to temperature/heat
response to heat [GO:0009408]	response to temperature/heat
acetyl choline receptor signaling, muscarinic pathway [GO:0007213]	acetyl choline/muscarinic signaling
MAPKKK cascade [GO:0000165]	MAPKKK cascade
inactivation of MAPK [GO:0000188]	MAPKKK cascade
peptidyl-proline modification [GO:0018208]	peptidyl-proline modification
regulation of muscle contraction [GO:0006937]	regulation of muscle contraction
smooth muscle contraction [GO:0006939]	regulation of muscle contraction
regulation of smooth muscle contraction [GO:0006940]	regulation of muscle contraction
carbohydrate biosynthesis [GO:0016051]	carbohyd/fructose/glucan biosynth
fructose metabolism [GO:0006000]	carbohyd/fructose/glucan biosynth
glucan biosynthesis [GO:0009250]	carbohyd/fructose/glucan biosynth
regulation of striated muscle contraction [GO:0006942]	reg. of striated muscle contraction
amino acid derivative catabolism [GO:0042219]	amino acid derivative catabolism
biogenic amine catabolism [GO:0042402]	amino acid derivative catabolism
polyamine catabolism [GO:0006598]	amino acid derivative catabolism
humoral immune response [GO:0006959]	humoral immune response
humoral defense mechanism (sensu Vertebrata) [GO:0016064]	humoral immune response
complement activation [GO:0006956]	humoral immune response
natural killer cell mediated cytolysis [GO:0042267]	natural killer cell mediated cytolysis
insulin receptor signaling pathway [GO:0008286]	inslin rcptr signling/adipocyte diff
adipocyte differentiation [GO:0045444]	inslin rcptr signling/adipocyte diff
spermine metabolism [GO:0008215]	spermine metabolism
spermidine biosynthesis [GO:0008295]	spermine metabolism
spermine biosynthesis [GO:0006597]	spermine metabolism
tRNA metabolism [GO:0006399]	tRNA metabolism
aspartate family amino acid metabolism [GO:0009066]	aspartate/methionine aa metabolism
methionine metabolism [GO:0006555]	aspartate/methionine aa metabolism
aspartate family amino acid biosynthesis [GO:0009067]	aspartate/methionine aa metabolism
methionine biosynthesis [GO:0009086]	aspartate/methionine aa metabolism
regulation of biosynthesis [GO:0009889]	regulation of (protein) biosynthesis
regulation of protein biosynthesis [GO:0006417]	regulation of (protein) biosynthesis
actin filament-based process [GO:0030029]	actin filament-based process
actin cytoskeleton organization and biogenesis [GO:0030036]	actin filament-based process
chromosome organization and biogenesis (sensu Eukarya) [GO:0007001]	chromosome org./DNA packaging
DNA packaging [GO:0006323]	chromosome org./DNA packaging
establishment and/or maintenance of chromatin architecture [GO:0006325]	chromosome org./DNA packaging
chromatin assembly/disassembly [GO:0006333]	chromosome org./DNA packaging
nucleosome assembly [GO:0006334]	chromosome org./DNA packaging
oxidative phosphorylation [GO:0006119]	oxidative phosphorylation
protein-disulfide reduction [GO:0006129]	oxidative phosphorylation
mitochondrial electron transport, NADH to ubiquinone [GO:0006120]	oxidative phosphorylation
transmission of nerve impulse [GO:0019226]	synaptic transmission
synaptic transmission [GO:0007268]	synaptic transmission
regulation of transcription from Pol II promoter [GO:0006357]	regulation of Pol II transcription
nucleosome disassembly [GO:0006337]	regulation of Pol II transcription
hexose metabolism [GO:0019318]	glycolysis/carbohydrate metab
main pathways of carbohydrate metabolism [GO:0006092]	glycolysis/carbohydrate metab
glucose metabolism [GO:0006006]	glycolysis/carbohydrate metab
carbohydrate catabolism [GO:0016052]	glycolysis/carbohydrate metab
monosaccharide catabolism [GO:0046365]	glycolysis/carbohydrate metab
hexose catabolism [GO:0019320]	glycolysis/carbohydrate metab
glycolysis [GO:0006096]	glycolysis/carbohydrate metab
perception of chemical substance [GO:0009593]	chemosensory perception/olfaction
chemosensory perception [GO:0007606]	chemosensory perception/olfaction
olfaction [GO:0007608]	chemosensory perception/olfaction
acetyl-CoA metabolism [GO:0006084]	acetyl-CoA/pyruvate/acetate metab
pyruvate metabolism [GO:0006090]	acetyl-CoA/pyruvate/acetate metab
acetate biosynthesis [GO:0019413]	acetyl-CoA/pyruvate/acetate metab
acetyl-CoA biosynthesis from pyruvate [GO:0006086]	acetyl-CoA/pyruvate/acetate metab
mitotic cell cycle [GO:0000278]	mitotic cell cycle/M phase
M phase [GO:0000279]	mitotic cell cycle/M phase
nuclear division [GO:0000280]	mitotic cell cycle/M phase
M phase of mitotic cell cycle [GO:0000087]	mitotic cell cycle/M phase
mitosis [GO:0007067]	mitotic cell cycle/M phase
isoprenoid metabolism [GO:0006720]	isoprenoid metabolism
isoprenoid biosynthesis [GO:0008299]	isoprenoid metabolism
hemostasis [GO:0007599]	hemostasis/blood coagulation
blood coagulation [GO:0007596]	hemostasis/blood coagulation
RNA catabolism [GO:0006401]	RNA catabolism
carboxylic acid metabolism [GO:0019752]	carboxylic acid/amine metabolism
amine metabolism [GO:0009308]	carboxylic acid/amine metabolism
amino acid and derivative metabolism [GO:0006519]	carboxylic acid/amine metabolism
amino acid metabolism [GO:0006520]	carboxylic acid/amine metabolism
amine biosynthesis [GO:0009309]	carboxylic acid/amine metabolism
coenzymes and prosthetic group catabolism [GO:0046139]	porphyrin catabolism/bilirubin conj.
porphyrin catabolism [GO:0006787]	porphyrin catabolism/bilirubin conj.
bilirubin conjugation [GO:0006789]	porphyrin catabolism/bilirubin conj.
hormone metabolism [GO:0042445]	hormone metabolism
hormone biosynthesis [GO:0042446]	hormone metabolism
C21-steroid hormone metabolism [GO:0008207]	hormone metabolism
complement activation, classical pathway [GO:0006958]	complement activation, class. path.
plasma membrane fusion [GO:0045026]	(sperm/egg) plasma membrane fusion
binding/fusion of sperm to egg plasma membrane [GO:0007342]	(sperm/egg) plasma membrane fusion
regulation of cell migration [GO:0030334]	regulation of cell migration
negative regulation of cell migration [GO:0030336]	regulation of cell migration
membrane lipid metabolism [GO:0006643]	membrane (phospho)lipid metabolism
phospholipid metabolism [GO:0006644]	membrane (phospho)lipid metabolism
membrane lipid biosynthesis [GO:0046467]	membrane (phospho)lipid metabolism
phospholipid biosynthesis [GO:0008654]	membrane (phospho)lipid metabolism
peptidyl-amino acid modification [GO:0018193]	peptidyl-amino acid modification
response to unfolded protein [GO:0006986]	unfolded protein response
pyrimidine nucleotide metabolism [GO:0006220]	pyrimidine nucleotide metabolism
pyrimidine nucleotide biosynthesis [GO:0006221]	pyrimidine nucleotide metabolism
pyrimidine ribonucleotide metabolism [GO:0009218]	pyrimidine nucleotide metabolism
pyrimidine ribonucleotide biosynthesis [GO:0009220]	pyrimidine nucleotide metabolism
regulation of translation [GO:0006445]	regulation/initiation of translation
translational initiation [GO:0006413]	regulation/initiation of translation
regulation of translational initiation [GO:0006446]	regulation/initiation of translation
acute-phase response [GO:0006953]	acute-phase (complement) response
cytolysis [GO:0019835]	acute-phase (complement) response
response to bacteria [GO:0009617]	acute-phase (complement) response
complement activation, alternative pathway [GO:0006957]	acute-phase (complement) response
tyrosine catabolism [GO:0006572]	tyrosine catabolism
protein complex assembly [GO:0006461]	protein complex assembly
RNA elongation from Pol II promoter [GO:0006368]	Pol II transcript elongation
meiotic prophase I [GO:0007128]	meiotic prophase I/female meiosis I
female meiosis [GO:0007143]	meiotic prophase I/female meiosis I
female meiosis I [GO:0007144]	meiotic prophase I/female meiosis I
taxis [GO:0042330]	taxis/chemotaxis
immune cell chemotaxis [GO:0030595]	taxis/chemotaxis
peroxidase reaction [GO:0006804]	peroxidase/oxidative stress reaction
response to oxidative stress [GO:0006979]	peroxidase/oxidative stress reaction
monovalent inorganic cation homeostasis [GO:0030004]	monovalent/hydrgn ion homeostasis
hydrogen ion homeostasis [GO:0030641]	monovalent/hydrgn ion homeostasis
cell homeostasis [GO:0019725]	cell ion/cation homeostasis
cell ion homeostasis [GO:0006873]	cell ion/cation homeostasis
cation homeostasis [GO:0030003]	cell ion/cation homeostasis
nucleobase, nucleoside, nucleotide and nucleic acid transport [GO:0015931]	nucleic acid/adenine transport
adenine transport [GO:0015853]	nucleic acid/adenine transport
nonselective vesicle transport [GO:0006899]	nonselective vesicle transport
secondary metabolism [GO:0019748]	secondary/polyamine metabolism
polyamine metabolism [GO:0006595]	secondary/polyamine metabolism
amino acid derivative biosynthesis [GO:0042398]	secondary/polyamine metabolism
biogenic amine biosynthesis [GO:0042401]	secondary/polyamine metabolism
polyamine biosynthesis [GO:0006596]	secondary/polyamine metabolism
endocytosis [GO:0006897]	endocytosis/axon cargo transport
axon cargo transport [GO:0008088]	endocytosis/axon cargo transport
regulation of DNA replication [GO:0006275]	reg. of DNA replication/checkpoint
negative regulation of DNA replication [GO:0008156]	reg. of DNA replication/checkpoint
DNA replication checkpoint [GO:0000076]	reg. of DNA replication/checkpoint
feeding behavior [GO:0007631]	feeding behavior
heart development [GO:0007507]	heart dvlpmnt/thyroid hormone metab
thyroid hormone metabolism [GO:0042403]	heart dvlpmnt/thyroid hormone metab
central nervous system development [GO:0007417]	CNS/brain development
brain development [GO:0007420]	CNS/brain development
cell-matrix adhesion [GO:0007160]	cell-matrix adhesion
EGF receptor signaling pathway [GO:0007173]	EGF receptor signaling pathway
monocyte differentiation [GO:0030224]	monocyte differentiation
steroid metabolism [GO:0008202]	steroid/sterol/cholesterol metabolism
sterol metabolism [GO:0016125]	steroid/sterol/cholesterol metabolism
cholesterol metabolism [GO:0008203]	steroid/sterol/cholesterol metabolism
innate immune response [GO:0045087]	innatue immune/inflamm. response
inflammatory response [GO:0006954]	innatue immune/inflamm. response
ER to Golgi transport [GO:0006888]	ER to Golgi transport
ATP synthesis coupled proton transport [GO:0015986]	ATP synth. coupled proton transport
mitochondrial genome maintenance [GO:0000002]	mitochondrial genome maintenance
mRNA metabolism [GO:0016071]	mRNA polyA/cleavage/transport
mRNA-nucleus export [GO:0006406]	mRNA polyA/cleavage/transport
mRNA polyadenylation [GO:0006378]	mRNA polyA/cleavage/transport
mRNA cleavage [GO:0006379]	mRNA polyA/cleavage/transport
pigment metabolism [GO:0042440]	picment/porphryin/heme metabolism
porphyrin metabolism [GO:0006778]	picment/porphryin/heme metabolism
pigment biosynthesis [GO:0046148]	picment/porphryin/heme metabolism
heme metabolism [GO:0042168]	picment/porphryin/heme metabolism
porphyrin biosynthesis [GO:0006779]	picment/porphryin/heme metabolism
heme biosynthesis [GO:0006783]	picment/porphryin/heme metabolism
nerve maturation [GO:0042551]	nerve maturatn./mechanosens. behav.
mechanosensory behavior [GO:0007638]	nerve maturatn./mechanosens. behav.
muscle contraction [GO:0006936]	(striated) muscle contract./dvlpmnt
muscle development [GO:0007517]	(striated) muscle contract./dvlpmnt
striated muscle contraction [GO:0006941]	(striated) muscle contract./dvlpmnt
organic anion transport [GO:0015711]	org. anion/monocarbox. acid tnsport
monocarboxylic acid transport [GO:0015718]	org. anion/monocarbox. acid tnsport
androgen metabolism [GO:0008209]	androgen metab./bile acid transport
bile acid transport [GO:0015721]	androgen metab./bile acid transport
apoptotic program [GO:0008632]	apoptotic program/caspase activation
caspase activation [GO:0006919]	apoptotic program/caspase activation
caspase activation via cytochrome c [GO:0008635]	apoptotic program/caspase activation
imprinting [GO:0006349]	imprinting/RNA methylation
RNA methylation [GO:0001510]	imprinting/RNA methylation
aromatic compound metabolism [GO:0006725]	aromatic/nucleobase metabolism
heterocycle metabolism [GO:0046483]	aromatic/nucleobase metabolism
nucleobase metabolism [GO:0009112]	aromatic/nucleobase metabolism
purine base metabolism [GO:0006144]	aromatic/nucleobase metabolism
digestion [GO:0007586]	digestion
malate metabolism [GO:0006108]	malate metabolism
oxygen and reactive oxygen species metabolism [GO:0006800]	reactive O2/glutathione metab/react.
glutathione conjugation reaction [GO:0006803]	reactive O2/glutathione metab/react.
transcription from Pol I promoter [GO:0006360]	Pol I transcription/rRNA processing
rRNA processing [GO:0006364]	Pol I transcription/rRNA processing
behavior [GO:0007610]	(chemosensory) behavior
chemosensory behavior [GO:0007635]	(chemosensory) behavior
oligosaccharide metabolism [GO:0009311]	acrosome/oligosaccharide metab.
acrosome reaction [GO:0007340]	acrosome/oligosaccharide metab.
regulation of DNA repair [GO:0006282]	regulation of DNA repair/ubiquitination
protein polyubiquitination [GO:0000209]	regulation of DNA repair/ubiquitination
G-protein signaling, coupled to IP3 second messenger (phospholipase C activating) [GO:0007200]	G-protein signalling/PKC activation
protein kinase C activation [GO:0007205]	G-protein signalling/PKC activation
regulation of cell proliferation [GO:0042127]	regulation of cell proliferation
negative regulation of cell proliferation [GO:0008285]	regulation of cell proliferation
positive regulation of cell proliferation [GO:0008284]	regulation of cell proliferation
cyclin catabolism [GO:0008054]	regulation of cell proliferation
GTP metabolism [GO:0046039]	GTP/UTP metabolism
pyrimidine nucleoside triphosphate metabolism [GO:0009147]	GTP/UTP metabolism
UTP metabolism [GO:0046051]	GTP/UTP metabolism
amine/polyamine transport [GO:0015837]	(poly)amin(o)acid/glucose transport
amino acid transport [GO:0006865]	(poly)amin(o)acid/glucose transport
cell glucose homeostasis [GO:0001678]	(poly)amin(o)acid/glucose transport
NLS-bearing substrate-nucleus import [GO:0006607]	NLS import/G2/DNA recomb./spindle
G2 phase of mitotic cell cycle [GO:0000085]	NLS import/G2/DNA recomb./spindle
regulation of DNA recombination [GO:0000018]	NLS import/G2/DNA recomb./spindle
spindle pole body and microtubule cycle (sensu Fungi) [GO:0030471]	NLS import/G2/DNA recomb./spindle
serine family amino acid catabolism [GO:0009071]	serine/sulfur amino acid catabolism
sulfur amino acid catabolism [GO:0000098]	serine/sulfur amino acid catabolism
RNA modification [GO:0009451]	RNA modification/rRNA metabolism
rRNA metabolism [GO:0016072]	RNA modification/rRNA metabolism
neuropeptide signaling pathway [GO:0007218]	neuropeptide signaling pathway
transcription initiation [GO:0006352]	transcription initiation
transcription initiation from Pol II promoter [GO:0006367]	transcription initiation
response to wounding [GO:0009611]	wounding/cellular defense response
cellular defense response [GO:0006968]	wounding/cellular defense response
glutamine family amino acid metabolism [GO:0009064]	glutamine/prolime metabolism
glutamine family amino acid biosynthesis [GO:0009084]	glutamine/prolime metabolism
glutamine metabolism [GO:0006541]	glutamine/prolime metabolism
glutamine biosynthesis [GO:0006542]	glutamine/prolime metabolism
proline biosynthesis [GO:0006561]	glutamine/prolime metabolism
metal ion transport [GO:0030001]	(monovalent) metal ion transport
monovalent inorganic cation transport [GO:0015672]	(monovalent) metal ion transport
potassium ion transport [GO:0006813]	(monovalent) metal ion transport
anti-apoptosis [GO:0006916]	axonogenesis/apoptosis/sphingolipid
axonogenesis [GO:0007409]	axonogenesis/apoptosis/sphingolipid
sphingolipid metabolism [GO:0006665]	axonogenesis/apoptosis/sphingolipid
protein targeting [GO:0006605]	ptn targeting/nucleocytoplasmic tnspt
nucleocytoplasmic transport [GO:0006913]	ptn targeting/nucleocytoplasmic tnspt
cytoplasmic transport [GO:0016482]	ptn targeting/nucleocytoplasmic tnspt
protein-nucleus import [GO:0006606]	ptn targeting/nucleocytoplasmic tnspt
protein-nucleus import, docking [GO:0000059]	ptn targeting/nucleocytoplasmic tnspt
polyol metabolism [GO:0019751]	polyol/alditol metabolism
alditol metabolism [GO:0019400]	polyol/alditol metabolism
regulation of cell adhesion [GO:0030155]	regulation of cell adhesion
drug resistance [GO:0009315]	drug resistance
retinal metabolism [GO:0042574]	retinal metabolism
skeletal development [GO:0001501]	skeletal development
bone remodeling [GO:0046849]	skeletal development
viral life cycle [GO:0016032]	viral life cycle
spermine catabolism [GO:0046208]	spermine catabolism
lipid transport [GO:0006869]	lipid/cholesterol transport/blood prssr
regulation of blood pressure [GO:0008217]	lipid/cholesterol transport/blood prssr
regulation of cholesterol absorption [GO:0030300]	lipid/cholesterol transport/blood prssr
calcium-dependent cell-cell adhesion [GO:0016339]	synaptogenesis
synaptogenesis [GO:0007416]	synaptogenesis
amino acid biosynthesis [GO:0008652]	(serine) amino acid biosynthesis
serine family amino acid metabolism [GO:0009069]	(serine) amino acid biosynthesis
serine family amino acid biosynthesis [GO:0009070]	(serine) amino acid biosynthesis
serine metabolism [GO:0006563]	(serine) amino acid biosynthesis
serine biosynthesis [GO:0006564]	(serine) amino acid biosynthesis
glutamine family amino acid catabolism [GO:0009065]	glutamate/neurotransmitter metab.
glutamate metabolism [GO:0006536]	glutamate/neurotransmitter metab.
neurotransmitter metabolism [GO:0042133]	glutamate/neurotransmitter metab.
neurotransmitter biosynthesis [GO:0042136]	glutamate/neurotransmitter metab.
glutamate catabolism [GO:0006538]	glutamate/neurotransmitter metab.
glutamate decarboxylation to succinate [GO:0006540]	glutamate/neurotransmitter metab.
vesicle-mediated transport [GO:0016192]	GTPase/vesicle-mediated transport
small GTPase mediated signal transduction [GO:0007264]	GTPase/vesicle-mediated transport
galactose metabolism [GO:0006012]	galactose mtab/immediate hypersens
immediate hypersensitivity response [GO:0016068]	galactose mtab/immediate hypersens
mRNA catabolism [GO:0006402]	mRNA catab./sperm/male meiosis
spermatid development [GO:0007286]	mRNA catab./sperm/male meiosis
male meiosis [GO:0007140]	mRNA catab./sperm/male meiosis
response to DNA damage stimulus [GO:0006974]	DNA repair
DNA repair [GO:0006281]	DNA repair
base-excision repair [GO:0006284]	DNA repair
protein folding [GO:0006457]	protein folding/viral replication
viral replication [GO:0008166]	protein folding/viral replication
nucleoside triphosphate metabolism [GO:0009141]	NTP metabolism
purine ribonucleoside triphosphate metabolism [GO:0009205]	NTP metabolism
nucleoside triphosphate biosynthesis [GO:0009142]	NTP metabolism
purine ribonucleoside triphosphate biosynthesis [GO:0009206]	NTP metabolism
ATP metabolism [GO:0046034]	NTP metabolism
ATP biosynthesis [GO:0006754]	NTP metabolism
pregnancy [GO:0007565]	preganancy/embryo implantation
embryo implantation [GO:0007566]	preganancy/embryo implantation
acyl-CoA metabolism [GO:0006637]	acyl-CoA/fatty acid/peroxisome
peroxisome organization and biogenesis [GO:0007031]	acyl-CoA/fatty acid/peroxisome
fatty acid oxidation [GO:0019395]	acyl-CoA/fatty acid/peroxisome
fatty acid beta-oxidation [GO:0006635]	acyl-CoA/fatty acid/peroxisome
one-carbon compound metabolism [GO:0006730]	one-carbon compound metabolism
peripheral nervous system development [GO:0007422]	peripheral nerv system development
antibacterial humoral response [GO:0019731]	antibacterial humoral response
antimicrobial humoral response (sensu Vertebrata) [GO:0019735]	antibacterial humoral response
antibacterial humoral response (sensu Vertebrata) [GO:0019733]	antibacterial humoral response
glutamate signaling pathway [GO:0007215]	glutamate signaling/neuronal recog.
neuronal cell recognition [GO:0008038]	glutamate signaling/neuronal recog.
circulation [GO:0008015]	heart rate/excetion/eicosanoids
regulation of heart rate [GO:0008016]	heart rate/excetion/eicosanoids
excretion [GO:0007588]	heart rate/excetion/eicosanoids
eicosanoid metabolism [GO:0006690]	heart rate/excetion/eicosanoids
cytokinin biosynthesis [GO:0009691]	cytokinin biosynthesis
negative regulation of complement activation [GO:0045916]	neg reg of complement activation
sexual reproduction [GO:0019953]	sexual reproduction/spermatogenesis
gametogenesis [GO:0007276]	sexual reproduction/spermatogenesis
spermatogenesis [GO:0007283]	sexual reproduction/spermatogenesis
fertilization [GO:0009566]	sexual reproduction/spermatogenesis
nerve-nerve synaptic transmission [GO:0007270]	regulation of synapse/fear response
regulation of synapse [GO:0007273]	regulation of synapse/fear response
behavioral fear response [GO:0001662]	regulation of synapse/fear response
Rho protein signal transduction [GO:0007266]	Rho protein signal transduction
regulation of survival gene products [GO:0045884]	Rho protein signal transduction
enzyme linked receptor protein signaling pathway [GO:0007167]	enzyme linked receptor signaling
transmembrane receptor protein tyrosine kinase signaling pathway [GO:0007169]	enzyme linked receptor signaling
polysaccharide metabolism [GO:0005976]	polysaccharide/glucan metabolism
energy reserve metabolism [GO:0006112]	polysaccharide/glucan metabolism
glucan metabolism [GO:0006073]	polysaccharide/glucan metabolism
cell growth [GO:0016049]	(regulation of) cell growth
regulation of cell growth [GO:0001558]	(regulation of) cell growth
eicosanoid biosynthesis [GO:0046456]	eicosanoid biosynthesis/angiogenesis
regulation of angiogenesis [GO:0045765]	eicosanoid biosynthesis/angiogenesis
translational elongation [GO:0006414]	translational elongation
nitrogen fixation [GO:0009399]	nitrogen fixation
cell differentiation [GO:0030154]	different./morphogen./pattern spec.
embryogenesis and morphogenesis [GO:0007345]	different./morphogen./pattern spec.
pattern specification [GO:0007389]	different./morphogen./pattern spec.
DNA dependent DNA replication [GO:0006261]	DNA recomb/meiosis/replication
DNA recombination [GO:0006310]	DNA recomb/meiosis/replication
meiosis [GO:0007126]	DNA recomb/meiosis/replication
DNA replication initiation [GO:0006270]	DNA recomb/meiosis/replication
modification-dependent protein catabolism [GO:0019941]	protein catabolism/ubiquitin cycle
ubiquitin cycle [GO:0006512]	protein catabolism/ubiquitin cycle
chromatin modification [GO:0016568]	chromatin modification
non-covalent chromatin modification [GO:0016582]	chromatin modification
response to chemical substance [GO:0042221]	response to xenobiotics/lipids
lipid catabolism [GO:0016042]	response to xenobiotics/lipids
response to xenobiotic stimulus [GO:0009410]	response to xenobiotics/lipids
estrogen metabolism [GO:0008210]	response to xenobiotics/lipids
monosaccharide biosynthesis [GO:0046364]	gluconeogenesis/monosaccharides
gluconeogenesis [GO:0006094]	gluconeogenesis/monosaccharides
hemopoiesis [GO:0030097]	hemopoiesis
induction of programmed cell death [GO:0012502]	hemopoiesis
sterol biosynthesis [GO:0016126]	sterol biosynthesis/cytokinesis
cholesterol biosynthesis [GO:0006695]	sterol biosynthesis/cytokinesis
cytokinesis [GO:0000910]	sterol biosynthesis/cytokinesis
cell-cell adhesion [GO:0016337]	cell-cell adhesion
homophilic cell adhesion [GO:0007156]	cell-cell adhesion
RNA metabolism [GO:0016070]	RNA/ribosome metabolism/processing
RNA processing [GO:0006396]	RNA/ribosome metabolism/processing
ribosome biogenesis and assembly [GO:0042254]	RNA/ribosome metabolism/processing
neurotransmitter secretion [GO:0007269]	neurotransmitter/insulin secretion
insulin secretion [GO:0030073]	neurotransmitter/insulin secretion
branched chain family amino acid metabolism [GO:0009081]	branched chain aa (eg valine) metab.
valine metabolism [GO:0006573]	branched chain aa (eg valine) metab.
tricarboxylic acid cycle [GO:0006099]	mito. tnsprt//TCA/Succ.coA metab.
mitochondrial transport [GO:0006839]	mito. tnsprt//TCA/Succ.coA metab.
TCA intermediate metabolism [GO:0006100]	mito. tnsprt//TCA/Succ.coA metab.
succinyl-CoA metabolism [GO:0006104]	mito. tnsprt//TCA/Succ.coA metab.
fatty acid metabolism [GO:0006631]	fatty acid/carboxylic acid metabolism
carboxylic acid biosynthesis [GO:0046394]	fatty acid/carboxylic acid metabolism
fatty acid biosynthesis [GO:0006633]	fatty acid/carboxylic acid metabolism
protein ubiquitination [GO:0016567]	ubiquitination/protein-lysosome target.
protein-lysosome targeting [GO:0006622]	ubiquitination/protein-lysosome target.
cyclic nucleotide metabolism [GO:0009187]	cyclic nt. metab./locomotory behavior
cyclic nucleotide biosynthesis [GO:0009190]	cyclic nt. metab./locomotory behavior
locomotory behavior [GO:0007626]	cyclic nt. metab./locomotory behavior
intra-Golgi transport [GO:0006891]	intra-Golgi transport
cytokine and chemokine mediated signaling pathway [GO:0019221]	cytokine/chemokine signaling
actin filament organization [GO:0007015]	mitosis/anaphase/actin filament org.
regulation of mitosis [GO:0007088]	mitosis/anaphase/actin filament org.
mitotic anaphase [GO:0000090]	mitosis/anaphase/actin filament org.
oxygen transport [GO:0015671]	oxygen transport
cell migration [GO:0016477]	cell migration/protein alkylation
protein amino acid alkylation [GO:0008213]	cell migration/protein alkylation
metal ion homeostasis [GO:0006875]	heavy metal ion homeostasis
di-, tri-valent inorganic cation homeostasis [GO:0030005]	heavy metal ion homeostasis
heavy metal ion homeostasis [GO:0030006]	heavy metal ion homeostasis
iron ion homeostasis [GO:0006879]	heavy metal ion homeostasis
dephosphorylation [GO:0016311]	dephosphorylation
centromere binding [GO:0007002]	centromere binding
amine catabolism [GO:0009310]	amine/amino acid/bile catabolism
amino acid catabolism [GO:0009063]	amine/amino acid/bile catabolism
bile acid metabolism [GO:0008206]	amine/amino acid/bile catabolism
lipid biosynthesis [GO:0008610]	lipid/sterol biosynthesis
steroid biosynthesis [GO:0006694]	lipid/sterol biosynthesis
regulation of cell cycle [GO:0000074]	regulation of cell cycle/oncogenesis
oncogenesis [GO:0007048]	regulation of cell cycle/oncogenesis
amino acid derivative metabolism [GO:0006575]	amino acid derivative metabolism
biogenic amine metabolism [GO:0006576]	amino acid derivative metabolism
neurogenesis [GO:0007399]	neurogenesis/cell motility
cell motility [GO:0006928]	neurogenesis/cell motility
antiport [GO:0015982]	antiport/proton transport
energy coupled proton transport, against the electrochemical gradient [GO:0015988]	antiport/proton transport
N-linked glycosylation [GO:0006487]	N-linked glycosylation
mRNA modification [GO:0016556]	mRNA modification
peptidyl-proline hydroxylation to 4-hydroxy-L-proline [GO:0018401]	peptidyl-proline hydroxylation
secretory pathway [GO:0045045]	secretory pathway/exocytosis
protein secretion [GO:0009306]	secretory pathway/exocytosis
exocytosis [GO:0006887]	secretory pathway/exocytosis
small molecule transport [GO:0006832]	small mol/hydrogen/anion transport
hydrogen transport [GO:0006818]	small mol/hydrogen/anion transport
anion transport [GO:0006820]	small mol/hydrogen/anion transport
proton transport [GO:0015992]	small mol/hydrogen/anion transport
microtubule-based process [GO:0007017]	microtubule-based process
microtubule-based movement [GO:0007018]	microtubule-based process
cellular morphogenesis [GO:0000902]	cellular morphogenesis
colony morphology [GO:0007149]	cellular morphogenesis
G1/S transition of mitotic cell cycle [GO:0000082]	mitotic cell cycle/checkpoint/regulation
G2/M transition of mitotic cell cycle [GO:0000086]	mitotic cell cycle/checkpoint/regulation
cell cycle checkpoint [GO:0000075]	mitotic cell cycle/checkpoint/regulation
regulation of CDK activity [GO:0000079]	mitotic cell cycle/checkpoint/regulation
G1 phase of mitotic cell cycle [GO:0000080]	mitotic cell cycle/checkpoint/regulation
mitotic spindle assembly [GO:0007052]	mitotic cell cycle/checkpoint/regulation
mitotic checkpoint [GO:0007093]	mitotic cell cycle/checkpoint/regulation
start control point of mitotic cell cycle [GO:0007089]	mitotic cell cycle/checkpoint/regulation
