# Supplementary material for: The functional landscape of mouse gene expression
Source: J Biol. 2004 Dec 6;3(5):21. doi: 10.1186/jbiol16 (PMC549719; doi:10.1186/jbiol16)
Supplement: Additional data file 28 — SVM Predictions: GO-BP SVM Predictions, 15% precision [file jbiol16-s28.xls]

## Sheet: mouseGOprediction_precision15_J
Group number	Gene Name	GO category	label	precision	# positives in category
1	XM_125744.1	AMP metabolism [GO:0046033]	unlabelled	0.333333	7
1	XM_128288.1	AMP metabolism [GO:0046033]	unlabelled	0.333333	7
1	XM_130370.1	AMP metabolism [GO:0046033]	unlabelled	0.166667	7
1	XM_149767.1	AMP metabolism [GO:0046033]	unlabelled	0.333333	7
2	XM_122022.1	ATP biosynthesis [GO:0006754]	unlabelled	0.611111	38
2	XM_122129.1	ATP biosynthesis [GO:0006754]	unlabelled	0.160714	38
2	XM_122373.1	ATP biosynthesis [GO:0006754]	unlabelled	0.150376	38
2	XM_122790.1	ATP biosynthesis [GO:0006754]	unlabelled	0.833333	38
2	XM_123414.1	ATP biosynthesis [GO:0006754]	unlabelled	0.173469	38
2	XM_124208.1	ATP biosynthesis [GO:0006754]	unlabelled	0.160714	38
2	XM_124946.1	ATP biosynthesis [GO:0006754]	unlabelled	0.150376	38
2	XM_125076.1	ATP biosynthesis [GO:0006754]	unlabelled	0.228571	38
2	XM_125568.1	ATP biosynthesis [GO:0006754]	unlabelled	0.213333	38
2	XM_125762.1	ATP biosynthesis [GO:0006754]	unlabelled	0.150376	38
2	XM_125927.1	ATP biosynthesis [GO:0006754]	unlabelled	0.173469	38
2	XM_126300.1	ATP biosynthesis [GO:0006754]	unlabelled	0.160714	38
2	XM_126322.1	ATP biosynthesis [GO:0006754]	unlabelled	0.158333	38
2	XM_126368.1	ATP biosynthesis [GO:0006754]	unlabelled	0.173469	38
2	XM_126502.1	ATP biosynthesis [GO:0006754]	unlabelled	0.228571	38
2	XM_126889.1	ATP biosynthesis [GO:0006754]	unlabelled	0.173469	38
2	XM_127035.1	ATP biosynthesis [GO:0006754]	unlabelled	0.207317	38
2	XM_127200.1	ATP biosynthesis [GO:0006754]	unlabelled	0.173469	38
2	XM_127543.1	ATP biosynthesis [GO:0006754]	unlabelled	0.160714	38
2	XM_128135.1	ATP biosynthesis [GO:0006754]	unlabelled	0.228571	38
2	XM_128412.1	ATP biosynthesis [GO:0006754]	unlabelled	0.228571	38
2	XM_128594.1	ATP biosynthesis [GO:0006754]	unlabelled	0.228571	38
2	XM_128627.1	ATP biosynthesis [GO:0006754]	unlabelled	0.158333	38
2	XM_128696.1	ATP biosynthesis [GO:0006754]	unlabelled	0.611111	38
2	XM_130172.1	ATP biosynthesis [GO:0006754]	unlabelled	0.44	38
2	XM_130456.1	ATP biosynthesis [GO:0006754]	unlabelled	0.292683	38
2	XM_130464.1	ATP biosynthesis [GO:0006754]	unlabelled	0.160714	38
2	XM_130543.1	ATP biosynthesis [GO:0006754]	unlabelled	0.228571	38
2	XM_130918.1	ATP biosynthesis [GO:0006754]	unlabelled	0.188889	38
2	XM_131772.1	ATP biosynthesis [GO:0006754]	unlabelled	0.173469	38
2	XM_132616.1	ATP biosynthesis [GO:0006754]	unlabelled	0.228571	38
2	XM_132849.1	ATP biosynthesis [GO:0006754]	unlabelled	0.207317	38
2	XM_132962.1	ATP biosynthesis [GO:0006754]	unlabelled	0.150376	38
2	XM_132994.1	ATP biosynthesis [GO:0006754]	unlabelled	0.150376	38
2	XM_133087.1	ATP biosynthesis [GO:0006754]	unlabelled	0.387097	38
2	XM_133349.1	ATP biosynthesis [GO:0006754]	unlabelled	0.228571	38
2	XM_133382.1	ATP biosynthesis [GO:0006754]	unlabelled	0.150376	38
2	XM_133514.1	ATP biosynthesis [GO:0006754]	unlabelled	0.173469	38
2	XM_133638.1	ATP biosynthesis [GO:0006754]	unlabelled	0.188889	38
2	XM_133766.1	ATP biosynthesis [GO:0006754]	unlabelled	0.150376	38
2	XM_134301.1	ATP biosynthesis [GO:0006754]	unlabelled	0.160714	38
2	XM_134521.1	ATP biosynthesis [GO:0006754]	unlabelled	0.213333	38
2	XM_134816.1	ATP biosynthesis [GO:0006754]	unlabelled	0.324324	38
2	XM_134936.1	ATP biosynthesis [GO:0006754]	unlabelled	0.150376	38
2	XM_134968.1	ATP biosynthesis [GO:0006754]	unlabelled	0.207317	38
2	XM_135967.1	ATP biosynthesis [GO:0006754]	unlabelled	0.207317	38
2	XM_138016.1	ATP biosynthesis [GO:0006754]	unlabelled	0.158333	38
2	XM_140888.1	ATP biosynthesis [GO:0006754]	unlabelled	0.160714	38
2	XM_141796.1	ATP biosynthesis [GO:0006754]	unlabelled	0.158333	38
2	XM_141956.1	ATP biosynthesis [GO:0006754]	unlabelled	0.255319	38
2	XM_143227.1	ATP biosynthesis [GO:0006754]	unlabelled	0.207317	38
2	XM_144094.1	ATP biosynthesis [GO:0006754]	unlabelled	1	38
2	XM_144328.1	ATP biosynthesis [GO:0006754]	unlabelled	0.375	38
2	XM_144526.1	ATP biosynthesis [GO:0006754]	unlabelled	0.733333	38
2	XM_145389.1	ATP biosynthesis [GO:0006754]	unlabelled	0.150376	38
2	XM_147637.1	ATP biosynthesis [GO:0006754]	unlabelled	0.228571	38
2	XM_148253.1	ATP biosynthesis [GO:0006754]	unlabelled	0.292683	38
2	XM_149114.1	ATP biosynthesis [GO:0006754]	unlabelled	0.188889	38
2	XM_149278.1	ATP biosynthesis [GO:0006754]	unlabelled	0.392857	38
2	XM_149645.1	ATP biosynthesis [GO:0006754]	unlabelled	0.158333	38
2	XM_149742.1	ATP biosynthesis [GO:0006754]	unlabelled	0.213333	38
2	XM_150080.1	ATP biosynthesis [GO:0006754]	unlabelled	0.150376	38
2	XM_154903.1	ATP biosynthesis [GO:0006754]	unlabelled	0.150376	38
2	XM_155879.1	ATP biosynthesis [GO:0006754]	unlabelled	0.387097	38
3	XM_122022.1	ATP metabolism [GO:0046034]	unlabelled	0.52381	41
3	XM_122790.1	ATP metabolism [GO:0046034]	unlabelled	1	41
3	XM_123414.1	ATP metabolism [GO:0046034]	unlabelled	0.160377	41
3	XM_125076.1	ATP metabolism [GO:0046034]	unlabelled	0.213333	41
3	XM_125568.1	ATP metabolism [GO:0046034]	unlabelled	0.202381	41
3	XM_126249.1	ATP metabolism [GO:0046034]	unlabelled	0.160377	41
3	XM_126368.1	ATP metabolism [GO:0046034]	unlabelled	0.160377	41
3	XM_126502.1	ATP metabolism [GO:0046034]	unlabelled	0.213333	41
3	XM_126889.1	ATP metabolism [GO:0046034]	unlabelled	0.160377	41
3	XM_127035.1	ATP metabolism [GO:0046034]	unlabelled	0.178947	41
3	XM_127200.1	ATP metabolism [GO:0046034]	unlabelled	0.160377	41
3	XM_128135.1	ATP metabolism [GO:0046034]	unlabelled	0.26087	41
3	XM_128412.1	ATP metabolism [GO:0046034]	unlabelled	0.213333	41
3	XM_128594.1	ATP metabolism [GO:0046034]	unlabelled	0.226415	41
3	XM_128627.1	ATP metabolism [GO:0046034]	unlabelled	0.160377	41
3	XM_128696.1	ATP metabolism [GO:0046034]	unlabelled	0.647059	41
3	XM_130172.1	ATP metabolism [GO:0046034]	unlabelled	0.458333	41
3	XM_130456.1	ATP metabolism [GO:0046034]	unlabelled	0.292683	41
3	XM_130464.1	ATP metabolism [GO:0046034]	unlabelled	0.178947	41
3	XM_130543.1	ATP metabolism [GO:0046034]	unlabelled	0.213333	41
3	XM_132616.1	ATP metabolism [GO:0046034]	unlabelled	0.213333	41
3	XM_132849.1	ATP metabolism [GO:0046034]	unlabelled	0.178947	41
3	XM_133087.1	ATP metabolism [GO:0046034]	unlabelled	0.366667	41
3	XM_133349.1	ATP metabolism [GO:0046034]	unlabelled	0.202381	41
3	XM_133514.1	ATP metabolism [GO:0046034]	unlabelled	0.202381	41
3	XM_133638.1	ATP metabolism [GO:0046034]	unlabelled	0.184783	41
3	XM_134521.1	ATP metabolism [GO:0046034]	unlabelled	0.202381	41
3	XM_134816.1	ATP metabolism [GO:0046034]	unlabelled	0.3	41
3	XM_134968.1	ATP metabolism [GO:0046034]	unlabelled	0.184783	41
3	XM_135967.1	ATP metabolism [GO:0046034]	unlabelled	0.184783	41
3	XM_141956.1	ATP metabolism [GO:0046034]	unlabelled	0.226415	41
3	XM_143227.1	ATP metabolism [GO:0046034]	unlabelled	0.178947	41
3	XM_144094.1	ATP metabolism [GO:0046034]	unlabelled	1	41
3	XM_144328.1	ATP metabolism [GO:0046034]	unlabelled	0.342857	41
3	XM_144526.1	ATP metabolism [GO:0046034]	unlabelled	0.727273	41
3	XM_147637.1	ATP metabolism [GO:0046034]	unlabelled	0.213333	41
3	XM_148253.1	ATP metabolism [GO:0046034]	unlabelled	0.292683	41
3	XM_149114.1	ATP metabolism [GO:0046034]	unlabelled	0.202381	41
3	XM_149278.1	ATP metabolism [GO:0046034]	unlabelled	0.423077	41
3	XM_149742.1	ATP metabolism [GO:0046034]	unlabelled	0.184783	41
3	XM_155879.1	ATP metabolism [GO:0046034]	unlabelled	0.407407	41
4	XM_122022.1	ATP synthesis coupled proton transport [GO:0015986]	unlabelled	0.444444	12
4	XM_122790.1	ATP synthesis coupled proton transport [GO:0015986]	unlabelled	0.5	12
4	XM_125076.1	ATP synthesis coupled proton transport [GO:0015986]	unlabelled	0.235294	12
4	XM_125762.1	ATP synthesis coupled proton transport [GO:0015986]	unlabelled	0.210526	12
4	XM_126300.1	ATP synthesis coupled proton transport [GO:0015986]	unlabelled	0.181818	12
4	XM_126502.1	ATP synthesis coupled proton transport [GO:0015986]	unlabelled	0.210526	12
4	XM_128135.1	ATP synthesis coupled proton transport [GO:0015986]	unlabelled	0.166667	12
4	XM_128696.1	ATP synthesis coupled proton transport [GO:0015986]	unlabelled	0.222222	12
4	XM_132616.1	ATP synthesis coupled proton transport [GO:0015986]	unlabelled	0.222222	12
4	XM_133349.1	ATP synthesis coupled proton transport [GO:0015986]	unlabelled	0.166667	12
4	XM_134816.1	ATP synthesis coupled proton transport [GO:0015986]	unlabelled	0.181818	12
4	XM_144094.1	ATP synthesis coupled proton transport [GO:0015986]	unlabelled	0.8	12
4	XM_144526.1	ATP synthesis coupled proton transport [GO:0015986]	unlabelled	0.571429	12
4	XM_155879.1	ATP synthesis coupled proton transport [GO:0015986]	unlabelled	0.235294	12
5	XM_122102.1	C21-steroid hormone metabolism [GO:0008207]	unlabelled	0.232558	19
5	XM_122206.1	C21-steroid hormone metabolism [GO:0008207]	unlabelled	0.212766	19
5	XM_126153.1	C21-steroid hormone metabolism [GO:0008207]	unlabelled	0.169492	19
5	XM_126824.1	C21-steroid hormone metabolism [GO:0008207]	unlabelled	0.15625	19
5	XM_127133.1	C21-steroid hormone metabolism [GO:0008207]	unlabelled	0.192308	19
5	XM_127222.1	C21-steroid hormone metabolism [GO:0008207]	unlabelled	0.15625	19
5	XM_127319.1	C21-steroid hormone metabolism [GO:0008207]	unlabelled	0.15625	19
5	XM_127484.1	C21-steroid hormone metabolism [GO:0008207]	unlabelled	0.285714	19
5	XM_127939.1	C21-steroid hormone metabolism [GO:0008207]	unlabelled	0.315789	19
5	XM_127943.1	C21-steroid hormone metabolism [GO:0008207]	unlabelled	0.333333	19
5	XM_130444.1	C21-steroid hormone metabolism [GO:0008207]	unlabelled	0.315789	19
5	XM_130571.1	C21-steroid hormone metabolism [GO:0008207]	unlabelled	0.15625	19
5	XM_133738.1	C21-steroid hormone metabolism [GO:0008207]	unlabelled	0.333333	19
5	XM_134911.1	C21-steroid hormone metabolism [GO:0008207]	unlabelled	0.315789	19
5	XM_136546.1	C21-steroid hormone metabolism [GO:0008207]	unlabelled	0.15625	19
5	XM_142111.1	C21-steroid hormone metabolism [GO:0008207]	unlabelled	0.212766	19
5	XM_142664.1	C21-steroid hormone metabolism [GO:0008207]	unlabelled	0.333333	19
5	XM_142847.1	C21-steroid hormone metabolism [GO:0008207]	unlabelled	0.285714	19
5	XM_143461.1	C21-steroid hormone metabolism [GO:0008207]	unlabelled	1	19
5	XM_145035.1	C21-steroid hormone metabolism [GO:0008207]	unlabelled	0.212766	19
5	XM_146646.1	C21-steroid hormone metabolism [GO:0008207]	unlabelled	0.375	19
5	XM_149098.1	C21-steroid hormone metabolism [GO:0008207]	unlabelled	0.192308	19
5	XM_154504.1	C21-steroid hormone metabolism [GO:0008207]	unlabelled	0.375	19
5	XM_161281.1	C21-steroid hormone metabolism [GO:0008207]	unlabelled	0.212766	19
5	XM_163637.1	C21-steroid hormone metabolism [GO:0008207]	unlabelled	0.169492	19
5	XM_164827.1	C21-steroid hormone metabolism [GO:0008207]	unlabelled	0.285714	19
5	XM_165226.1	C21-steroid hormone metabolism [GO:0008207]	unlabelled	0.212766	19
6	XM_122096.1	DNA dependent DNA replication [GO:0006261]	unlabelled	0.150538	94
6	XM_122473.1	DNA dependent DNA replication [GO:0006261]	unlabelled	0.302326	94
6	XM_123126.1	DNA dependent DNA replication [GO:0006261]	unlabelled	0.44	94
6	XM_123509.1	DNA dependent DNA replication [GO:0006261]	unlabelled	0.236364	94
6	XM_125188.1	DNA dependent DNA replication [GO:0006261]	unlabelled	0.302326	94
6	XM_125893.1	DNA dependent DNA replication [GO:0006261]	unlabelled	0.17284	94
6	XM_126020.1	DNA dependent DNA replication [GO:0006261]	unlabelled	0.213115	94
6	XM_126084.1	DNA dependent DNA replication [GO:0006261]	unlabelled	0.17284	94
6	XM_126678.1	DNA dependent DNA replication [GO:0006261]	unlabelled	0.2	94
6	XM_127043.1	DNA dependent DNA replication [GO:0006261]	unlabelled	0.342857	94
6	XM_127147.1	DNA dependent DNA replication [GO:0006261]	unlabelled	0.2	94
6	XM_127817.1	DNA dependent DNA replication [GO:0006261]	unlabelled	0.5	94
6	XM_128285.1	DNA dependent DNA replication [GO:0006261]	unlabelled	0.315789	94
6	XM_128855.1	DNA dependent DNA replication [GO:0006261]	unlabelled	0.2	94
6	XM_128857.1	DNA dependent DNA replication [GO:0006261]	unlabelled	0.17284	94
6	XM_129620.1	DNA dependent DNA replication [GO:0006261]	unlabelled	0.315789	94
6	XM_129664.1	DNA dependent DNA replication [GO:0006261]	unlabelled	0.2	94
6	XM_129679.1	DNA dependent DNA replication [GO:0006261]	unlabelled	0.342857	94
6	XM_130314.1	DNA dependent DNA replication [GO:0006261]	unlabelled	0.180556	94
6	XM_130428.1	DNA dependent DNA replication [GO:0006261]	unlabelled	0.213115	94
6	XM_130460.1	DNA dependent DNA replication [GO:0006261]	unlabelled	0.180556	94
6	XM_130551.1	DNA dependent DNA replication [GO:0006261]	unlabelled	0.150538	94
6	XM_130560.1	DNA dependent DNA replication [GO:0006261]	unlabelled	0.180556	94
6	XM_130566.1	DNA dependent DNA replication [GO:0006261]	unlabelled	0.150538	94
6	XM_131230.1	DNA dependent DNA replication [GO:0006261]	unlabelled	0.34375	94
6	XM_131668.1	DNA dependent DNA replication [GO:0006261]	unlabelled	0.302326	94
6	XM_132028.1	DNA dependent DNA replication [GO:0006261]	unlabelled	0.17284	94
6	XM_132039.1	DNA dependent DNA replication [GO:0006261]	unlabelled	0.302326	94
6	XM_132195.1	DNA dependent DNA replication [GO:0006261]	unlabelled	0.2	94
6	XM_132322.1	DNA dependent DNA replication [GO:0006261]	unlabelled	0.150538	94
6	XM_132796.1	DNA dependent DNA replication [GO:0006261]	unlabelled	0.34375	94
6	XM_133576.1	DNA dependent DNA replication [GO:0006261]	unlabelled	0.5	94
6	XM_133851.1	DNA dependent DNA replication [GO:0006261]	unlabelled	0.17284	94
6	XM_134124.1	DNA dependent DNA replication [GO:0006261]	unlabelled	0.315789	94
6	XM_134702.1	DNA dependent DNA replication [GO:0006261]	unlabelled	0.17284	94
6	XM_134853.1	DNA dependent DNA replication [GO:0006261]	unlabelled	0.236364	94
6	XM_135105.1	DNA dependent DNA replication [GO:0006261]	unlabelled	0.302326	94
6	XM_135231.1	DNA dependent DNA replication [GO:0006261]	unlabelled	0.150538	94
6	XM_136004.1	DNA dependent DNA replication [GO:0006261]	unlabelled	0.236364	94
6	XM_136541.1	DNA dependent DNA replication [GO:0006261]	unlabelled	0.34375	94
6	XM_136701.1	DNA dependent DNA replication [GO:0006261]	unlabelled	0.213115	94
6	XM_137761.1	DNA dependent DNA replication [GO:0006261]	unlabelled	0.270833	94
6	XM_147867.1	DNA dependent DNA replication [GO:0006261]	unlabelled	0.5	94
6	XM_148419.1	DNA dependent DNA replication [GO:0006261]	unlabelled	0.342857	94
6	XM_148512.1	DNA dependent DNA replication [GO:0006261]	unlabelled	0.236364	94
6	XM_150398.1	DNA dependent DNA replication [GO:0006261]	unlabelled	0.5	94
7	XM_126652.1	DNA integration [GO:0015074]	unlabelled	0.195122	21
7	XM_127684.1	DNA integration [GO:0015074]	unlabelled	0.177778	21
7	XM_127864.1	DNA integration [GO:0015074]	unlabelled	0.181818	21
7	XM_129397.1	DNA integration [GO:0015074]	unlabelled	0.206897	21
7	XM_135343.1	DNA integration [GO:0015074]	unlabelled	0.195122	21
7	XM_135971.1	DNA integration [GO:0015074]	unlabelled	0.177778	21
7	XM_136909.1	DNA integration [GO:0015074]	unlabelled	0.206897	21
7	XM_138033.1	DNA integration [GO:0015074]	unlabelled	0.294118	21
7	XM_147868.1	DNA integration [GO:0015074]	unlabelled	0.206897	21
7	XM_149727.1	DNA integration [GO:0015074]	unlabelled	0.195122	21
7	XM_150048.1	DNA integration [GO:0015074]	unlabelled	0.177778	21
7	XM_150108.1	DNA integration [GO:0015074]	unlabelled	0.156863	21
7	XM_150200.1	DNA integration [GO:0015074]	unlabelled	0.230769	21
7	XM_150209.1	DNA integration [GO:0015074]	unlabelled	0.384615	21
7	XM_152030.1	DNA integration [GO:0015074]	unlabelled	0.206897	21
7	XM_160061.1	DNA integration [GO:0015074]	unlabelled	0.195122	21
7	XM_160887.1	DNA integration [GO:0015074]	unlabelled	0.181818	21
8	XM_124157.1	DNA methylation [GO:0006306]	unlabelled	0.193548	40
8	XM_126714.1	DNA methylation [GO:0006306]	unlabelled	0.193548	40
8	XM_126847.1	DNA methylation [GO:0006306]	unlabelled	0.545455	40
8	XM_129664.1	DNA methylation [GO:0006306]	unlabelled	0.214286	40
8	XM_130638.1	DNA methylation [GO:0006306]	unlabelled	0.166667	40
8	XM_141406.1	DNA methylation [GO:0006306]	unlabelled	0.214286	40
8	XM_148952.1	DNA methylation [GO:0006306]	unlabelled	0.214286	40
8	XM_153828.1	DNA methylation [GO:0006306]	unlabelled	0.193548	40
8	XM_159858.1	DNA methylation [GO:0006306]	unlabelled	0.166667	40
9	XM_126847.1	DNA modification [GO:0006304]	unlabelled	0.375	42
9	XM_129664.1	DNA modification [GO:0006304]	unlabelled	0.230769	42
9	XM_148952.1	DNA modification [GO:0006304]	unlabelled	0.166667	42
10	XM_122059.1	DNA packaging [GO:0006323]	unlabelled	0.199482	345
10	XM_122071.1	DNA packaging [GO:0006323]	unlabelled	0.242881	345
10	XM_122083.1	DNA packaging [GO:0006323]	unlabelled	0.738095	345
10	XM_122096.1	DNA packaging [GO:0006323]	unlabelled	0.302376	345
10	XM_122118.1	DNA packaging [GO:0006323]	unlabelled	0.165192	345
10	XM_122150.1	DNA packaging [GO:0006323]	unlabelled	0.199482	345
10	XM_122281.1	DNA packaging [GO:0006323]	unlabelled	0.185273	345
10	XM_122296.1	DNA packaging [GO:0006323]	unlabelled	0.199482	345
10	XM_122366.1	DNA packaging [GO:0006323]	unlabelled	0.154667	345
10	XM_122370.1	DNA packaging [GO:0006323]	unlabelled	0.259459	345
10	XM_122428.1	DNA packaging [GO:0006323]	unlabelled	0.355438	345
10	XM_122505.1	DNA packaging [GO:0006323]	unlabelled	0.185273	345
10	XM_122589.1	DNA packaging [GO:0006323]	unlabelled	0.175381	345
10	XM_122712.1	DNA packaging [GO:0006323]	unlabelled	0.33012	345
10	XM_122788.1	DNA packaging [GO:0006323]	unlabelled	0.786408	345
10	XM_122841.1	DNA packaging [GO:0006323]	unlabelled	0.278978	345
10	XM_122893.1	DNA packaging [GO:0006323]	unlabelled	0.417219	345
10	XM_123107.1	DNA packaging [GO:0006323]	unlabelled	0.154667	345
10	XM_123110.1	DNA packaging [GO:0006323]	unlabelled	0.165192	345
10	XM_123126.1	DNA packaging [GO:0006323]	unlabelled	0.242881	345
10	XM_123208.1	DNA packaging [GO:0006323]	unlabelled	0.259459	345
10	XM_123216.1	DNA packaging [GO:0006323]	unlabelled	0.199482	345
10	XM_123234.1	DNA packaging [GO:0006323]	unlabelled	0.215603	345
10	XM_123255.1	DNA packaging [GO:0006323]	unlabelled	0.583333	345
10	XM_123509.1	DNA packaging [GO:0006323]	unlabelled	0.417219	345
10	XM_123548.1	DNA packaging [GO:0006323]	unlabelled	0.377522	345
10	XM_123583.1	DNA packaging [GO:0006323]	unlabelled	0.175381	345
10	XM_123589.1	DNA packaging [GO:0006323]	unlabelled	0.242881	345
10	XM_123625.1	DNA packaging [GO:0006323]	unlabelled	0.377522	345
10	XM_123703.1	DNA packaging [GO:0006323]	unlabelled	0.154667	345
10	XM_123711.1	DNA packaging [GO:0006323]	unlabelled	0.43617	345
10	XM_123751.1	DNA packaging [GO:0006323]	unlabelled	0.215603	345
10	XM_123779.1	DNA packaging [GO:0006323]	unlabelled	0.154667	345
10	XM_123885.1	DNA packaging [GO:0006323]	unlabelled	0.390769	345
10	XM_123931.1	DNA packaging [GO:0006323]	unlabelled	0.175381	345
10	XM_123939.1	DNA packaging [GO:0006323]	unlabelled	0.242881	345
10	XM_123950.1	DNA packaging [GO:0006323]	unlabelled	0.355438	345
10	XM_124086.1	DNA packaging [GO:0006323]	unlabelled	0.215603	345
10	XM_124131.1	DNA packaging [GO:0006323]	unlabelled	0.175381	345
10	XM_124178.1	DNA packaging [GO:0006323]	unlabelled	0.377522	345
10	XM_124223.1	DNA packaging [GO:0006323]	unlabelled	0.199482	345
10	XM_124291.1	DNA packaging [GO:0006323]	unlabelled	0.185273	345
10	XM_124327.1	DNA packaging [GO:0006323]	unlabelled	0.165192	345
10	XM_124350.1	DNA packaging [GO:0006323]	unlabelled	0.215603	345
10	XM_124371.1	DNA packaging [GO:0006323]	unlabelled	0.175381	345
10	XM_124491.1	DNA packaging [GO:0006323]	unlabelled	0.355438	345
10	XM_124513.1	DNA packaging [GO:0006323]	unlabelled	0.231726	345
10	XM_124585.1	DNA packaging [GO:0006323]	unlabelled	0.199482	345
10	XM_124599.1	DNA packaging [GO:0006323]	unlabelled	0.491379	345
10	XM_124617.1	DNA packaging [GO:0006323]	unlabelled	0.185273	345
10	XM_124744.1	DNA packaging [GO:0006323]	unlabelled	0.154667	345
10	XM_124791.1	DNA packaging [GO:0006323]	unlabelled	0.154667	345
10	XM_124856.1	DNA packaging [GO:0006323]	unlabelled	0.259459	345
10	XM_124939.1	DNA packaging [GO:0006323]	unlabelled	0.231726	345
10	XM_124997.1	DNA packaging [GO:0006323]	unlabelled	0.154667	345
10	XM_125007.1	DNA packaging [GO:0006323]	unlabelled	0.377522	345
10	XM_125039.1	DNA packaging [GO:0006323]	unlabelled	0.185273	345
10	XM_125094.1	DNA packaging [GO:0006323]	unlabelled	0.377522	345
10	XM_125186.1	DNA packaging [GO:0006323]	unlabelled	0.390769	345
10	XM_125188.1	DNA packaging [GO:0006323]	unlabelled	0.457692	345
10	XM_125207.1	DNA packaging [GO:0006323]	unlabelled	0.302376	345
10	XM_125238.1	DNA packaging [GO:0006323]	unlabelled	0.231726	345
10	XM_125257.1	DNA packaging [GO:0006323]	unlabelled	0.531401	345
10	XM_125418.1	DNA packaging [GO:0006323]	unlabelled	0.390769	345
10	XM_125555.1	DNA packaging [GO:0006323]	unlabelled	0.43617	345
10	XM_125567.1	DNA packaging [GO:0006323]	unlabelled	0.355438	345
10	XM_125763.1	DNA packaging [GO:0006323]	unlabelled	0.165192	345
10	XM_125824.1	DNA packaging [GO:0006323]	unlabelled	0.185273	345
10	XM_125828.1	DNA packaging [GO:0006323]	unlabelled	0.154667	345
10	XM_125893.1	DNA packaging [GO:0006323]	unlabelled	0.33012	345
10	XM_125920.1	DNA packaging [GO:0006323]	unlabelled	0.199482	345
10	XM_125977.1	DNA packaging [GO:0006323]	unlabelled	0.215603	345
10	XM_125981.1	DNA packaging [GO:0006323]	unlabelled	0.154667	345
10	XM_126004.1	DNA packaging [GO:0006323]	unlabelled	0.215603	345
10	XM_126020.1	DNA packaging [GO:0006323]	unlabelled	0.417219	345
10	XM_126031.1	DNA packaging [GO:0006323]	unlabelled	0.154667	345
10	XM_126063.1	DNA packaging [GO:0006323]	unlabelled	0.215603	345
10	XM_126064.1	DNA packaging [GO:0006323]	unlabelled	0.583333	345
10	XM_126102.1	DNA packaging [GO:0006323]	unlabelled	0.231726	345
10	XM_126155.1	DNA packaging [GO:0006323]	unlabelled	0.242881	345
10	XM_126167.1	DNA packaging [GO:0006323]	unlabelled	0.355438	345
10	XM_126207.1	DNA packaging [GO:0006323]	unlabelled	0.175381	345
10	XM_126214.1	DNA packaging [GO:0006323]	unlabelled	0.730769	345
10	XM_126277.1	DNA packaging [GO:0006323]	unlabelled	0.185273	345
10	XM_126321.1	DNA packaging [GO:0006323]	unlabelled	0.242881	345
10	XM_126342.1	DNA packaging [GO:0006323]	unlabelled	0.185273	345
10	XM_126351.1	DNA packaging [GO:0006323]	unlabelled	0.175381	345
10	XM_126398.1	DNA packaging [GO:0006323]	unlabelled	0.199482	345
10	XM_126411.1	DNA packaging [GO:0006323]	unlabelled	0.215603	345
10	XM_126439.1	DNA packaging [GO:0006323]	unlabelled	0.154667	345
10	XM_126441.1	DNA packaging [GO:0006323]	unlabelled	0.302376	345
10	XM_126487.1	DNA packaging [GO:0006323]	unlabelled	0.175381	345
10	XM_126555.1	DNA packaging [GO:0006323]	unlabelled	0.259459	345
10	XM_126569.1	DNA packaging [GO:0006323]	unlabelled	0.33012	345
10	XM_126588.1	DNA packaging [GO:0006323]	unlabelled	0.302376	345
10	XM_126590.1	DNA packaging [GO:0006323]	unlabelled	0.154667	345
10	XM_126614.1	DNA packaging [GO:0006323]	unlabelled	0.199482	345
10	XM_126626.1	DNA packaging [GO:0006323]	unlabelled	0.154667	345
10	XM_126647.1	DNA packaging [GO:0006323]	unlabelled	0.175381	345
10	XM_126678.1	DNA packaging [GO:0006323]	unlabelled	0.457692	345
10	XM_126823.1	DNA packaging [GO:0006323]	unlabelled	0.165192	345
10	XM_126858.1	DNA packaging [GO:0006323]	unlabelled	0.154667	345
10	XM_126876.1	DNA packaging [GO:0006323]	unlabelled	0.231726	345
10	XM_126921.1	DNA packaging [GO:0006323]	unlabelled	0.302376	345
10	XM_126970.1	DNA packaging [GO:0006323]	unlabelled	0.154667	345
10	XM_127014.1	DNA packaging [GO:0006323]	unlabelled	0.377522	345
10	XM_127043.1	DNA packaging [GO:0006323]	unlabelled	0.355438	345
10	XM_127058.1	DNA packaging [GO:0006323]	unlabelled	0.165192	345
10	XM_127061.1	DNA packaging [GO:0006323]	unlabelled	0.377522	345
10	XM_127147.1	DNA packaging [GO:0006323]	unlabelled	0.231726	345
10	XM_127182.1	DNA packaging [GO:0006323]	unlabelled	0.377522	345
10	XM_127214.1	DNA packaging [GO:0006323]	unlabelled	0.185273	345
10	XM_127226.1	DNA packaging [GO:0006323]	unlabelled	0.215603	345
10	XM_127262.1	DNA packaging [GO:0006323]	unlabelled	0.417219	345
10	XM_127320.1	DNA packaging [GO:0006323]	unlabelled	0.242881	345
10	XM_127327.1	DNA packaging [GO:0006323]	unlabelled	0.154667	345
10	XM_127355.1	DNA packaging [GO:0006323]	unlabelled	0.154667	345
10	XM_127386.1	DNA packaging [GO:0006323]	unlabelled	0.185273	345
10	XM_127436.1	DNA packaging [GO:0006323]	unlabelled	0.231726	345
10	XM_127444.1	DNA packaging [GO:0006323]	unlabelled	0.242881	345
10	XM_127454.1	DNA packaging [GO:0006323]	unlabelled	0.154667	345
10	XM_127472.1	DNA packaging [GO:0006323]	unlabelled	0.583333	345
10	XM_127520.1	DNA packaging [GO:0006323]	unlabelled	0.175381	345
10	XM_127601.1	DNA packaging [GO:0006323]	unlabelled	0.457692	345
10	XM_127611.1	DNA packaging [GO:0006323]	unlabelled	0.43617	345
10	XM_127633.1	DNA packaging [GO:0006323]	unlabelled	0.278978	345
10	XM_127636.1	DNA packaging [GO:0006323]	unlabelled	0.199482	345
10	XM_127650.1	DNA packaging [GO:0006323]	unlabelled	0.231726	345
10	XM_127657.1	DNA packaging [GO:0006323]	unlabelled	0.154667	345
10	XM_127695.1	DNA packaging [GO:0006323]	unlabelled	0.390769	345
10	XM_127710.1	DNA packaging [GO:0006323]	unlabelled	0.417219	345
10	XM_127800.1	DNA packaging [GO:0006323]	unlabelled	0.377522	345
10	XM_127810.1	DNA packaging [GO:0006323]	unlabelled	0.175381	345
10	XM_127811.1	DNA packaging [GO:0006323]	unlabelled	0.165192	345
10	XM_127817.1	DNA packaging [GO:0006323]	unlabelled	0.355438	345
10	XM_127856.1	DNA packaging [GO:0006323]	unlabelled	0.175381	345
10	XM_127861.1	DNA packaging [GO:0006323]	unlabelled	0.165192	345
10	XM_127866.1	DNA packaging [GO:0006323]	unlabelled	0.738095	345
10	XM_127873.1	DNA packaging [GO:0006323]	unlabelled	0.185273	345
10	XM_127877.1	DNA packaging [GO:0006323]	unlabelled	0.165192	345
10	XM_127885.1	DNA packaging [GO:0006323]	unlabelled	0.531401	345
10	XM_127894.1	DNA packaging [GO:0006323]	unlabelled	0.165192	345
10	XM_127897.1	DNA packaging [GO:0006323]	unlabelled	0.390769	345
10	XM_127907.1	DNA packaging [GO:0006323]	unlabelled	0.390769	345
10	XM_127911.1	DNA packaging [GO:0006323]	unlabelled	0.185273	345
10	XM_127917.1	DNA packaging [GO:0006323]	unlabelled	0.574468	345
10	XM_127924.1	DNA packaging [GO:0006323]	unlabelled	0.259459	345
10	XM_127954.1	DNA packaging [GO:0006323]	unlabelled	0.165192	345
10	XM_127994.1	DNA packaging [GO:0006323]	unlabelled	0.154667	345
10	XM_128003.1	DNA packaging [GO:0006323]	unlabelled	0.302376	345
10	XM_128015.1	DNA packaging [GO:0006323]	unlabelled	0.154667	345
10	XM_128024.1	DNA packaging [GO:0006323]	unlabelled	0.730769	345
10	XM_128032.1	DNA packaging [GO:0006323]	unlabelled	0.457692	345
10	XM_128078.1	DNA packaging [GO:0006323]	unlabelled	0.457692	345
10	XM_128083.1	DNA packaging [GO:0006323]	unlabelled	0.457692	345
10	XM_128091.1	DNA packaging [GO:0006323]	unlabelled	0.165192	345
10	XM_128097.1	DNA packaging [GO:0006323]	unlabelled	0.259459	345
10	XM_128126.1	DNA packaging [GO:0006323]	unlabelled	0.278978	345
10	XM_128183.1	DNA packaging [GO:0006323]	unlabelled	0.278978	345
10	XM_128202.1	DNA packaging [GO:0006323]	unlabelled	0.165192	345
10	XM_128203.1	DNA packaging [GO:0006323]	unlabelled	0.165192	345
10	XM_128266.1	DNA packaging [GO:0006323]	unlabelled	0.185273	345
10	XM_128285.1	DNA packaging [GO:0006323]	unlabelled	0.215603	345
10	XM_128355.1	DNA packaging [GO:0006323]	unlabelled	0.185273	345
10	XM_128369.1	DNA packaging [GO:0006323]	unlabelled	0.377522	345
10	XM_128405.1	DNA packaging [GO:0006323]	unlabelled	0.175381	345
10	XM_128407.1	DNA packaging [GO:0006323]	unlabelled	0.165192	345
10	XM_128452.1	DNA packaging [GO:0006323]	unlabelled	0.165192	345
10	XM_128477.1	DNA packaging [GO:0006323]	unlabelled	0.165192	345
10	XM_128490.1	DNA packaging [GO:0006323]	unlabelled	0.165192	345
10	XM_128531.1	DNA packaging [GO:0006323]	unlabelled	0.215603	345
10	XM_128548.1	DNA packaging [GO:0006323]	unlabelled	0.231726	345
10	XM_128568.1	DNA packaging [GO:0006323]	unlabelled	0.457692	345
10	XM_128580.1	DNA packaging [GO:0006323]	unlabelled	0.242881	345
10	XM_128590.1	DNA packaging [GO:0006323]	unlabelled	0.390769	345
10	XM_128593.1	DNA packaging [GO:0006323]	unlabelled	0.491379	345
10	XM_128602.1	DNA packaging [GO:0006323]	unlabelled	0.199482	345
10	XM_128622.1	DNA packaging [GO:0006323]	unlabelled	0.154667	345
10	XM_128638.1	DNA packaging [GO:0006323]	unlabelled	0.165192	345
10	XM_128660.1	DNA packaging [GO:0006323]	unlabelled	0.278978	345
10	XM_128661.1	DNA packaging [GO:0006323]	unlabelled	0.242881	345
10	XM_128673.1	DNA packaging [GO:0006323]	unlabelled	0.165192	345
10	XM_128684.1	DNA packaging [GO:0006323]	unlabelled	0.215603	345
10	XM_128698.1	DNA packaging [GO:0006323]	unlabelled	0.175381	345
10	XM_128740.1	DNA packaging [GO:0006323]	unlabelled	0.165192	345
10	XM_128755.1	DNA packaging [GO:0006323]	unlabelled	0.154667	345
10	XM_128786.1	DNA packaging [GO:0006323]	unlabelled	0.165192	345
10	XM_128853.1	DNA packaging [GO:0006323]	unlabelled	0.175381	345
10	XM_128857.1	DNA packaging [GO:0006323]	unlabelled	0.278978	345
10	XM_128867.1	DNA packaging [GO:0006323]	unlabelled	0.259459	345
10	XM_128869.1	DNA packaging [GO:0006323]	unlabelled	0.457692	345
10	XM_128915.1	DNA packaging [GO:0006323]	unlabelled	0.199482	345
10	XM_128916.1	DNA packaging [GO:0006323]	unlabelled	0.185273	345
10	XM_128973.1	DNA packaging [GO:0006323]	unlabelled	0.175381	345
10	XM_129041.1	DNA packaging [GO:0006323]	unlabelled	0.215603	345
10	XM_129042.1	DNA packaging [GO:0006323]	unlabelled	0.165192	345
10	XM_129069.1	DNA packaging [GO:0006323]	unlabelled	0.377522	345
10	XM_129094.1	DNA packaging [GO:0006323]	unlabelled	0.165192	345
10	XM_129117.1	DNA packaging [GO:0006323]	unlabelled	0.242881	345
10	XM_129153.1	DNA packaging [GO:0006323]	unlabelled	0.165192	345
10	XM_129171.1	DNA packaging [GO:0006323]	unlabelled	0.154667	345
10	XM_129172.1	DNA packaging [GO:0006323]	unlabelled	0.175381	345
10	XM_129188.1	DNA packaging [GO:0006323]	unlabelled	0.175381	345
10	XM_129198.1	DNA packaging [GO:0006323]	unlabelled	0.355438	345
10	XM_129207.1	DNA packaging [GO:0006323]	unlabelled	0.175381	345
10	XM_129212.1	DNA packaging [GO:0006323]	unlabelled	0.231726	345
10	XM_129245.1	DNA packaging [GO:0006323]	unlabelled	0.417219	345
10	XM_129309.1	DNA packaging [GO:0006323]	unlabelled	0.154667	345
10	XM_129328.1	DNA packaging [GO:0006323]	unlabelled	0.185273	345
10	XM_129339.1	DNA packaging [GO:0006323]	unlabelled	0.165192	345
10	XM_129366.1	DNA packaging [GO:0006323]	unlabelled	0.154667	345
10	XM_129386.1	DNA packaging [GO:0006323]	unlabelled	0.417219	345
10	XM_129412.1	DNA packaging [GO:0006323]	unlabelled	0.574468	345
10	XM_129484.1	DNA packaging [GO:0006323]	unlabelled	0.377522	345
10	XM_129511.1	DNA packaging [GO:0006323]	unlabelled	0.199482	345
10	XM_129523.1	DNA packaging [GO:0006323]	unlabelled	0.302376	345
10	XM_129537.1	DNA packaging [GO:0006323]	unlabelled	0.377522	345
10	XM_129548.1	DNA packaging [GO:0006323]	unlabelled	0.278978	345
10	XM_129559.1	DNA packaging [GO:0006323]	unlabelled	0.185273	345
10	XM_129599.1	DNA packaging [GO:0006323]	unlabelled	0.175381	345
10	XM_129606.1	DNA packaging [GO:0006323]	unlabelled	0.165192	345
10	XM_129618.1	DNA packaging [GO:0006323]	unlabelled	0.390769	345
10	XM_129658.1	DNA packaging [GO:0006323]	unlabelled	0.302376	345
10	XM_129662.1	DNA packaging [GO:0006323]	unlabelled	0.154667	345
10	XM_129664.1	DNA packaging [GO:0006323]	unlabelled	0.175381	345
10	XM_129669.1	DNA packaging [GO:0006323]	unlabelled	0.259459	345
10	XM_129679.1	DNA packaging [GO:0006323]	unlabelled	0.417219	345
10	XM_129689.1	DNA packaging [GO:0006323]	unlabelled	0.154667	345
10	XM_129725.1	DNA packaging [GO:0006323]	unlabelled	0.33012	345
10	XM_129738.1	DNA packaging [GO:0006323]	unlabelled	0.175381	345
10	XM_129771.1	DNA packaging [GO:0006323]	unlabelled	0.33012	345
10	XM_129807.1	DNA packaging [GO:0006323]	unlabelled	0.154667	345
10	XM_129836.1	DNA packaging [GO:0006323]	unlabelled	0.185273	345
10	XM_129877.1	DNA packaging [GO:0006323]	unlabelled	0.390769	345
10	XM_129936.1	DNA packaging [GO:0006323]	unlabelled	0.531401	345
10	XM_130023.1	DNA packaging [GO:0006323]	unlabelled	0.390769	345
10	XM_130053.1	DNA packaging [GO:0006323]	unlabelled	0.786408	345
10	XM_130078.1	DNA packaging [GO:0006323]	unlabelled	0.185273	345
10	XM_130182.1	DNA packaging [GO:0006323]	unlabelled	0.242881	345
10	XM_130197.1	DNA packaging [GO:0006323]	unlabelled	0.43617	345
10	XM_130200.1	DNA packaging [GO:0006323]	unlabelled	0.199482	345
10	XM_130205.1	DNA packaging [GO:0006323]	unlabelled	0.199482	345
10	XM_130243.1	DNA packaging [GO:0006323]	unlabelled	0.154667	345
10	XM_130258.1	DNA packaging [GO:0006323]	unlabelled	0.583333	345
10	XM_130262.1	DNA packaging [GO:0006323]	unlabelled	0.165192	345
10	XM_130271.1	DNA packaging [GO:0006323]	unlabelled	0.33012	345
10	XM_130314.1	DNA packaging [GO:0006323]	unlabelled	0.302376	345
10	XM_130317.1	DNA packaging [GO:0006323]	unlabelled	0.175381	345
10	XM_130327.1	DNA packaging [GO:0006323]	unlabelled	0.185273	345
10	XM_130330.1	DNA packaging [GO:0006323]	unlabelled	0.242881	345
10	XM_130387.1	DNA packaging [GO:0006323]	unlabelled	0.242881	345
10	XM_130415.1	DNA packaging [GO:0006323]	unlabelled	0.154667	345
10	XM_130460.1	DNA packaging [GO:0006323]	unlabelled	0.390769	345
10	XM_130465.1	DNA packaging [GO:0006323]	unlabelled	0.231726	345
10	XM_130538.1	DNA packaging [GO:0006323]	unlabelled	0.185273	345
10	XM_130540.1	DNA packaging [GO:0006323]	unlabelled	0.302376	345
10	XM_130551.1	DNA packaging [GO:0006323]	unlabelled	0.215603	345
10	XM_130554.1	DNA packaging [GO:0006323]	unlabelled	0.355438	345
10	XM_130557.1	DNA packaging [GO:0006323]	unlabelled	0.165192	345
10	XM_130560.1	DNA packaging [GO:0006323]	unlabelled	0.242881	345
10	XM_130566.1	DNA packaging [GO:0006323]	unlabelled	0.242881	345
10	XM_130568.1	DNA packaging [GO:0006323]	unlabelled	0.457692	345
10	XM_130601.1	DNA packaging [GO:0006323]	unlabelled	0.175381	345
10	XM_130605.1	DNA packaging [GO:0006323]	unlabelled	0.185273	345
10	XM_130613.1	DNA packaging [GO:0006323]	unlabelled	0.43617	345
10	XM_130624.1	DNA packaging [GO:0006323]	unlabelled	0.199482	345
10	XM_130634.1	DNA packaging [GO:0006323]	unlabelled	0.199482	345
10	XM_130653.1	DNA packaging [GO:0006323]	unlabelled	0.199482	345
10	XM_130668.1	DNA packaging [GO:0006323]	unlabelled	0.154667	345
10	XM_130670.1	DNA packaging [GO:0006323]	unlabelled	0.199482	345
10	XM_130676.1	DNA packaging [GO:0006323]	unlabelled	0.278978	345
10	XM_130679.1	DNA packaging [GO:0006323]	unlabelled	0.175381	345
10	XM_130704.1	DNA packaging [GO:0006323]	unlabelled	0.199482	345
10	XM_130708.1	DNA packaging [GO:0006323]	unlabelled	0.154667	345
10	XM_130743.1	DNA packaging [GO:0006323]	unlabelled	0.185273	345
10	XM_130745.1	DNA packaging [GO:0006323]	unlabelled	0.355438	345
10	XM_130755.1	DNA packaging [GO:0006323]	unlabelled	0.242881	345
10	XM_130796.1	DNA packaging [GO:0006323]	unlabelled	0.165192	345
10	XM_130864.1	DNA packaging [GO:0006323]	unlabelled	0.175381	345
10	XM_130887.1	DNA packaging [GO:0006323]	unlabelled	0.199482	345
10	XM_130917.1	DNA packaging [GO:0006323]	unlabelled	0.417219	345
10	XM_130957.1	DNA packaging [GO:0006323]	unlabelled	0.185273	345
10	XM_131035.1	DNA packaging [GO:0006323]	unlabelled	0.185273	345
10	XM_131107.1	DNA packaging [GO:0006323]	unlabelled	0.165192	345
10	XM_131118.1	DNA packaging [GO:0006323]	unlabelled	0.185273	345
10	XM_131191.1	DNA packaging [GO:0006323]	unlabelled	0.165192	345
10	XM_131198.1	DNA packaging [GO:0006323]	unlabelled	0.165192	345
10	XM_131230.1	DNA packaging [GO:0006323]	unlabelled	0.302376	345
10	XM_131246.1	DNA packaging [GO:0006323]	unlabelled	0.175381	345
10	XM_131249.1	DNA packaging [GO:0006323]	unlabelled	0.355438	345
10	XM_131276.1	DNA packaging [GO:0006323]	unlabelled	0.231726	345
10	XM_131278.1	DNA packaging [GO:0006323]	unlabelled	0.231726	345
10	XM_131333.1	DNA packaging [GO:0006323]	unlabelled	0.165192	345
10	XM_131339.1	DNA packaging [GO:0006323]	unlabelled	0.278978	345
10	XM_131367.1	DNA packaging [GO:0006323]	unlabelled	0.259459	345
10	XM_131370.1	DNA packaging [GO:0006323]	unlabelled	0.417219	345
10	XM_131412.1	DNA packaging [GO:0006323]	unlabelled	0.175381	345
10	XM_131418.1	DNA packaging [GO:0006323]	unlabelled	0.390769	345
10	XM_131421.1	DNA packaging [GO:0006323]	unlabelled	0.199482	345
10	XM_131485.1	DNA packaging [GO:0006323]	unlabelled	0.417219	345
10	XM_131490.1	DNA packaging [GO:0006323]	unlabelled	0.278978	345
10	XM_131529.1	DNA packaging [GO:0006323]	unlabelled	0.242881	345
10	XM_131550.1	DNA packaging [GO:0006323]	unlabelled	0.199482	345
10	XM_131568.1	DNA packaging [GO:0006323]	unlabelled	0.165192	345
10	XM_131569.1	DNA packaging [GO:0006323]	unlabelled	0.154667	345
10	XM_131570.1	DNA packaging [GO:0006323]	unlabelled	0.259459	345
10	XM_131578.1	DNA packaging [GO:0006323]	unlabelled	0.355438	345
10	XM_131604.1	DNA packaging [GO:0006323]	unlabelled	0.43617	345
10	XM_131614.1	DNA packaging [GO:0006323]	unlabelled	0.583333	345
10	XM_131623.1	DNA packaging [GO:0006323]	unlabelled	0.377522	345
10	XM_131631.1	DNA packaging [GO:0006323]	unlabelled	0.215603	345
10	XM_131645.1	DNA packaging [GO:0006323]	unlabelled	0.738095	345
10	XM_131668.1	DNA packaging [GO:0006323]	unlabelled	0.706294	345
10	XM_131697.1	DNA packaging [GO:0006323]	unlabelled	0.175381	345
10	XM_131700.1	DNA packaging [GO:0006323]	unlabelled	0.231726	345
10	XM_131701.1	DNA packaging [GO:0006323]	unlabelled	0.242881	345
10	XM_131702.1	DNA packaging [GO:0006323]	unlabelled	0.491379	345
10	XM_131720.1	DNA packaging [GO:0006323]	unlabelled	0.628049	345
10	XM_131824.1	DNA packaging [GO:0006323]	unlabelled	0.199482	345
10	XM_131832.1	DNA packaging [GO:0006323]	unlabelled	0.355438	345
10	XM_131846.1	DNA packaging [GO:0006323]	unlabelled	0.154667	345
10	XM_131859.1	DNA packaging [GO:0006323]	unlabelled	0.199482	345
10	XM_131906.1	DNA packaging [GO:0006323]	unlabelled	0.215603	345
10	XM_131912.1	DNA packaging [GO:0006323]	unlabelled	0.302376	345
10	XM_131926.1	DNA packaging [GO:0006323]	unlabelled	0.259459	345
10	XM_131948.1	DNA packaging [GO:0006323]	unlabelled	0.231726	345
10	XM_131955.1	DNA packaging [GO:0006323]	unlabelled	0.154667	345
10	XM_132039.1	DNA packaging [GO:0006323]	unlabelled	0.43617	345
10	XM_132048.1	DNA packaging [GO:0006323]	unlabelled	0.199482	345
10	XM_132079.1	DNA packaging [GO:0006323]	unlabelled	0.231726	345
10	XM_132092.1	DNA packaging [GO:0006323]	unlabelled	0.199482	345
10	XM_132102.1	DNA packaging [GO:0006323]	unlabelled	0.165192	345
10	XM_132146.1	DNA packaging [GO:0006323]	unlabelled	0.215603	345
10	XM_132157.1	DNA packaging [GO:0006323]	unlabelled	0.231726	345
10	XM_132158.1	DNA packaging [GO:0006323]	unlabelled	0.175381	345
10	XM_132188.1	DNA packaging [GO:0006323]	unlabelled	0.165192	345
10	XM_132195.1	DNA packaging [GO:0006323]	unlabelled	0.154667	345
10	XM_132215.1	DNA packaging [GO:0006323]	unlabelled	0.259459	345
10	XM_132219.1	DNA packaging [GO:0006323]	unlabelled	0.154667	345
10	XM_132239.1	DNA packaging [GO:0006323]	unlabelled	0.231726	345
10	XM_132266.1	DNA packaging [GO:0006323]	unlabelled	0.165192	345
10	XM_132343.1	DNA packaging [GO:0006323]	unlabelled	0.242881	345
10	XM_132346.1	DNA packaging [GO:0006323]	unlabelled	0.185273	345
10	XM_132401.1	DNA packaging [GO:0006323]	unlabelled	0.154667	345
10	XM_132428.1	DNA packaging [GO:0006323]	unlabelled	0.165192	345
10	XM_132431.1	DNA packaging [GO:0006323]	unlabelled	0.185273	345
10	XM_132466.1	DNA packaging [GO:0006323]	unlabelled	0.417219	345
10	XM_132487.1	DNA packaging [GO:0006323]	unlabelled	0.154667	345
10	XM_132491.1	DNA packaging [GO:0006323]	unlabelled	0.199482	345
10	XM_132597.1	DNA packaging [GO:0006323]	unlabelled	0.43617	345
10	XM_132615.1	DNA packaging [GO:0006323]	unlabelled	0.259459	345
10	XM_132660.1	DNA packaging [GO:0006323]	unlabelled	0.165192	345
10	XM_132671.1	DNA packaging [GO:0006323]	unlabelled	0.215603	345
10	XM_132780.1	DNA packaging [GO:0006323]	unlabelled	0.165192	345
10	XM_132796.1	DNA packaging [GO:0006323]	unlabelled	0.802083	345
10	XM_132800.1	DNA packaging [GO:0006323]	unlabelled	0.844156	345
10	XM_132806.1	DNA packaging [GO:0006323]	unlabelled	0.242881	345
10	XM_132833.1	DNA packaging [GO:0006323]	unlabelled	0.185273	345
10	XM_132883.1	DNA packaging [GO:0006323]	unlabelled	0.827586	345
10	XM_132908.1	DNA packaging [GO:0006323]	unlabelled	0.165192	345
10	XM_132955.1	DNA packaging [GO:0006323]	unlabelled	0.377522	345
10	XM_132972.1	DNA packaging [GO:0006323]	unlabelled	0.377522	345
10	XM_133012.1	DNA packaging [GO:0006323]	unlabelled	0.199482	345
10	XM_133037.1	DNA packaging [GO:0006323]	unlabelled	0.417219	345
10	XM_133075.1	DNA packaging [GO:0006323]	unlabelled	0.278978	345
10	XM_133116.1	DNA packaging [GO:0006323]	unlabelled	0.154667	345
10	XM_133134.1	DNA packaging [GO:0006323]	unlabelled	0.33012	345
10	XM_133164.1	DNA packaging [GO:0006323]	unlabelled	0.154667	345
10	XM_133169.1	DNA packaging [GO:0006323]	unlabelled	0.302376	345
10	XM_133236.1	DNA packaging [GO:0006323]	unlabelled	0.377522	345
10	XM_133253.1	DNA packaging [GO:0006323]	unlabelled	0.154667	345
10	XM_133344.1	DNA packaging [GO:0006323]	unlabelled	0.302376	345
10	XM_133361.1	DNA packaging [GO:0006323]	unlabelled	0.165192	345
10	XM_133381.1	DNA packaging [GO:0006323]	unlabelled	0.154667	345
10	XM_133421.1	DNA packaging [GO:0006323]	unlabelled	0.231726	345
10	XM_133521.1	DNA packaging [GO:0006323]	unlabelled	0.154667	345
10	XM_133575.1	DNA packaging [GO:0006323]	unlabelled	0.302376	345
10	XM_133576.1	DNA packaging [GO:0006323]	unlabelled	0.355438	345
10	XM_133597.1	DNA packaging [GO:0006323]	unlabelled	0.185273	345
10	XM_133623.1	DNA packaging [GO:0006323]	unlabelled	0.165192	345
10	XM_133652.1	DNA packaging [GO:0006323]	unlabelled	0.185273	345
10	XM_133675.1	DNA packaging [GO:0006323]	unlabelled	0.302376	345
10	XM_133691.1	DNA packaging [GO:0006323]	unlabelled	0.215603	345
10	XM_133787.1	DNA packaging [GO:0006323]	unlabelled	0.259459	345
10	XM_133818.1	DNA packaging [GO:0006323]	unlabelled	0.185273	345
10	XM_133851.1	DNA packaging [GO:0006323]	unlabelled	0.278978	345
10	XM_133858.1	DNA packaging [GO:0006323]	unlabelled	0.185273	345
10	XM_133879.1	DNA packaging [GO:0006323]	unlabelled	0.574468	345
10	XM_134016.1	DNA packaging [GO:0006323]	unlabelled	0.355438	345
10	XM_134057.1	DNA packaging [GO:0006323]	unlabelled	0.185273	345
10	XM_134129.1	DNA packaging [GO:0006323]	unlabelled	0.377522	345
10	XM_134159.1	DNA packaging [GO:0006323]	unlabelled	0.199482	345
10	XM_134183.1	DNA packaging [GO:0006323]	unlabelled	0.199482	345
10	XM_134199.1	DNA packaging [GO:0006323]	unlabelled	0.154667	345
10	XM_134220.1	DNA packaging [GO:0006323]	unlabelled	0.199482	345
10	XM_134247.1	DNA packaging [GO:0006323]	unlabelled	0.33012	345
10	XM_134252.1	DNA packaging [GO:0006323]	unlabelled	0.199482	345
10	XM_134258.1	DNA packaging [GO:0006323]	unlabelled	0.259459	345
10	XM_134299.1	DNA packaging [GO:0006323]	unlabelled	0.199482	345
10	XM_134314.1	DNA packaging [GO:0006323]	unlabelled	0.355438	345
10	XM_134315.1	DNA packaging [GO:0006323]	unlabelled	0.175381	345
10	XM_134371.1	DNA packaging [GO:0006323]	unlabelled	0.215603	345
10	XM_134413.1	DNA packaging [GO:0006323]	unlabelled	0.154667	345
10	XM_134429.1	DNA packaging [GO:0006323]	unlabelled	0.165192	345
10	XM_134465.1	DNA packaging [GO:0006323]	unlabelled	0.165192	345
10	XM_134483.1	DNA packaging [GO:0006323]	unlabelled	0.377522	345
10	XM_134532.1	DNA packaging [GO:0006323]	unlabelled	0.33012	345
10	XM_134538.1	DNA packaging [GO:0006323]	unlabelled	0.730769	345
10	XM_134590.1	DNA packaging [GO:0006323]	unlabelled	0.583333	345
10	XM_134702.1	DNA packaging [GO:0006323]	unlabelled	0.457692	345
10	XM_134736.1	DNA packaging [GO:0006323]	unlabelled	0.185273	345
10	XM_134738.1	DNA packaging [GO:0006323]	unlabelled	0.33012	345
10	XM_134839.1	DNA packaging [GO:0006323]	unlabelled	0.242881	345
10	XM_134853.1	DNA packaging [GO:0006323]	unlabelled	0.231726	345
10	XM_134881.1	DNA packaging [GO:0006323]	unlabelled	0.231726	345
10	XM_134906.1	DNA packaging [GO:0006323]	unlabelled	0.417219	345
10	XM_134962.1	DNA packaging [GO:0006323]	unlabelled	0.231726	345
10	XM_134977.1	DNA packaging [GO:0006323]	unlabelled	0.43617	345
10	XM_134979.1	DNA packaging [GO:0006323]	unlabelled	0.491379	345
10	XM_134990.1	DNA packaging [GO:0006323]	unlabelled	0.242881	345
10	XM_135023.1	DNA packaging [GO:0006323]	unlabelled	0.185273	345
10	XM_135031.1	DNA packaging [GO:0006323]	unlabelled	0.154667	345
10	XM_135073.1	DNA packaging [GO:0006323]	unlabelled	0.33012	345
10	XM_135105.1	DNA packaging [GO:0006323]	unlabelled	0.377522	345
10	XM_135125.1	DNA packaging [GO:0006323]	unlabelled	0.165192	345
10	XM_135161.1	DNA packaging [GO:0006323]	unlabelled	0.215603	345
10	XM_135198.1	DNA packaging [GO:0006323]	unlabelled	0.259459	345
10	XM_135231.1	DNA packaging [GO:0006323]	unlabelled	0.574468	345
10	XM_135386.1	DNA packaging [GO:0006323]	unlabelled	0.417219	345
10	XM_135389.1	DNA packaging [GO:0006323]	unlabelled	0.165192	345
10	XM_135431.1	DNA packaging [GO:0006323]	unlabelled	0.231726	345
10	XM_135464.1	DNA packaging [GO:0006323]	unlabelled	0.175381	345
10	XM_135470.1	DNA packaging [GO:0006323]	unlabelled	0.175381	345
10	XM_135497.1	DNA packaging [GO:0006323]	unlabelled	0.706294	345
10	XM_135548.1	DNA packaging [GO:0006323]	unlabelled	0.738095	345
10	XM_135562.1	DNA packaging [GO:0006323]	unlabelled	0.154667	345
10	XM_135575.1	DNA packaging [GO:0006323]	unlabelled	0.154667	345
10	XM_135592.1	DNA packaging [GO:0006323]	unlabelled	0.33012	345
10	XM_135618.1	DNA packaging [GO:0006323]	unlabelled	0.175381	345
10	XM_135690.1	DNA packaging [GO:0006323]	unlabelled	0.215603	345
10	XM_135720.1	DNA packaging [GO:0006323]	unlabelled	0.154667	345
10	XM_135736.1	DNA packaging [GO:0006323]	unlabelled	0.278978	345
10	XM_135784.1	DNA packaging [GO:0006323]	unlabelled	0.154667	345
10	XM_135797.1	DNA packaging [GO:0006323]	unlabelled	0.165192	345
10	XM_135800.1	DNA packaging [GO:0006323]	unlabelled	0.355438	345
10	XM_135815.1	DNA packaging [GO:0006323]	unlabelled	0.231726	345
10	XM_135915.1	DNA packaging [GO:0006323]	unlabelled	0.583333	345
10	XM_136004.1	DNA packaging [GO:0006323]	unlabelled	0.165192	345
10	XM_136041.1	DNA packaging [GO:0006323]	unlabelled	0.259459	345
10	XM_136057.1	DNA packaging [GO:0006323]	unlabelled	0.215603	345
10	XM_136113.1	DNA packaging [GO:0006323]	unlabelled	0.165192	345
10	XM_136144.1	DNA packaging [GO:0006323]	unlabelled	0.154667	345
10	XM_136149.1	DNA packaging [GO:0006323]	unlabelled	0.242881	345
10	XM_136184.1	DNA packaging [GO:0006323]	unlabelled	0.165192	345
10	XM_136260.1	DNA packaging [GO:0006323]	unlabelled	0.43617	345
10	XM_136371.1	DNA packaging [GO:0006323]	unlabelled	0.185273	345
10	XM_136420.1	DNA packaging [GO:0006323]	unlabelled	0.706294	345
10	XM_136520.1	DNA packaging [GO:0006323]	unlabelled	0.215603	345
10	XM_136541.1	DNA packaging [GO:0006323]	unlabelled	0.417219	345
10	XM_136604.1	DNA packaging [GO:0006323]	unlabelled	0.786408	345
10	XM_136606.1	DNA packaging [GO:0006323]	unlabelled	0.377522	345
10	XM_136643.1	DNA packaging [GO:0006323]	unlabelled	0.215603	345
10	XM_136701.1	DNA packaging [GO:0006323]	unlabelled	0.457692	345
10	XM_136718.1	DNA packaging [GO:0006323]	unlabelled	0.231726	345
10	XM_136730.1	DNA packaging [GO:0006323]	unlabelled	0.154667	345
10	XM_136868.1	DNA packaging [GO:0006323]	unlabelled	0.377522	345
10	XM_136908.1	DNA packaging [GO:0006323]	unlabelled	0.278978	345
10	XM_136913.1	DNA packaging [GO:0006323]	unlabelled	0.154667	345
10	XM_137158.1	DNA packaging [GO:0006323]	unlabelled	0.767241	345
10	XM_137255.1	DNA packaging [GO:0006323]	unlabelled	0.154667	345
10	XM_137488.1	DNA packaging [GO:0006323]	unlabelled	0.302376	345
10	XM_137523.1	DNA packaging [GO:0006323]	unlabelled	0.165192	345
10	XM_137565.1	DNA packaging [GO:0006323]	unlabelled	0.574468	345
10	XM_137566.1	DNA packaging [GO:0006323]	unlabelled	0.165192	345
10	XM_137604.1	DNA packaging [GO:0006323]	unlabelled	0.154667	345
10	XM_137607.1	DNA packaging [GO:0006323]	unlabelled	0.914894	345
10	XM_137704.1	DNA packaging [GO:0006323]	unlabelled	0.802083	345
10	XM_137761.1	DNA packaging [GO:0006323]	unlabelled	0.259459	345
10	XM_137796.1	DNA packaging [GO:0006323]	unlabelled	0.185273	345
10	XM_137823.1	DNA packaging [GO:0006323]	unlabelled	0.231726	345
10	XM_137825.1	DNA packaging [GO:0006323]	unlabelled	0.355438	345
10	XM_137826.1	DNA packaging [GO:0006323]	unlabelled	0.355438	345
10	XM_137849.1	DNA packaging [GO:0006323]	unlabelled	0.165192	345
10	XM_137918.1	DNA packaging [GO:0006323]	unlabelled	0.154667	345
10	XM_137927.1	DNA packaging [GO:0006323]	unlabelled	0.706294	345
10	XM_138060.1	DNA packaging [GO:0006323]	unlabelled	0.175381	345
10	XM_138071.1	DNA packaging [GO:0006323]	unlabelled	0.154667	345
10	XM_138117.1	DNA packaging [GO:0006323]	unlabelled	0.43617	345
10	XM_138531.1	DNA packaging [GO:0006323]	unlabelled	0.377522	345
10	XM_138628.1	DNA packaging [GO:0006323]	unlabelled	0.844156	345
10	XM_138656.1	DNA packaging [GO:0006323]	unlabelled	0.355438	345
10	XM_138657.1	DNA packaging [GO:0006323]	unlabelled	0.302376	345
10	XM_138817.1	DNA packaging [GO:0006323]	unlabelled	0.165192	345
10	XM_138864.1	DNA packaging [GO:0006323]	unlabelled	0.827586	345
10	XM_138992.1	DNA packaging [GO:0006323]	unlabelled	0.175381	345
10	XM_139007.1	DNA packaging [GO:0006323]	unlabelled	0.175381	345
10	XM_139110.1	DNA packaging [GO:0006323]	unlabelled	0.914894	345
10	XM_139216.1	DNA packaging [GO:0006323]	unlabelled	0.574468	345
10	XM_139227.1	DNA packaging [GO:0006323]	unlabelled	0.165192	345
10	XM_139310.1	DNA packaging [GO:0006323]	unlabelled	0.43617	345
10	XM_139312.1	DNA packaging [GO:0006323]	unlabelled	0.278978	345
10	XM_139365.1	DNA packaging [GO:0006323]	unlabelled	0.417219	345
10	XM_139420.1	DNA packaging [GO:0006323]	unlabelled	0.827586	345
10	XM_139449.1	DNA packaging [GO:0006323]	unlabelled	0.33012	345
10	XM_139555.1	DNA packaging [GO:0006323]	unlabelled	0.781818	345
10	XM_139765.1	DNA packaging [GO:0006323]	unlabelled	0.175381	345
10	XM_139798.1	DNA packaging [GO:0006323]	unlabelled	0.43617	345
10	XM_139821.1	DNA packaging [GO:0006323]	unlabelled	0.185273	345
10	XM_139870.1	DNA packaging [GO:0006323]	unlabelled	0.417219	345
10	XM_140072.1	DNA packaging [GO:0006323]	unlabelled	0.185273	345
10	XM_140106.1	DNA packaging [GO:0006323]	unlabelled	0.242881	345
10	XM_140204.1	DNA packaging [GO:0006323]	unlabelled	0.175381	345
10	XM_140236.1	DNA packaging [GO:0006323]	unlabelled	0.185273	345
10	XM_140320.1	DNA packaging [GO:0006323]	unlabelled	0.175381	345
10	XM_140494.1	DNA packaging [GO:0006323]	unlabelled	0.185273	345
10	XM_140562.1	DNA packaging [GO:0006323]	unlabelled	0.165192	345
10	XM_140828.1	DNA packaging [GO:0006323]	unlabelled	0.377522	345
10	XM_140836.1	DNA packaging [GO:0006323]	unlabelled	0.231726	345
10	XM_140973.1	DNA packaging [GO:0006323]	unlabelled	0.185273	345
10	XM_141329.1	DNA packaging [GO:0006323]	unlabelled	0.199482	345
10	XM_141354.1	DNA packaging [GO:0006323]	unlabelled	0.242881	345
10	XM_141439.1	DNA packaging [GO:0006323]	unlabelled	0.165192	345
10	XM_141530.1	DNA packaging [GO:0006323]	unlabelled	0.827586	345
10	XM_141585.1	DNA packaging [GO:0006323]	unlabelled	0.199482	345
10	XM_141595.1	DNA packaging [GO:0006323]	unlabelled	0.185273	345
10	XM_141607.1	DNA packaging [GO:0006323]	unlabelled	0.390769	345
10	XM_141618.1	DNA packaging [GO:0006323]	unlabelled	0.154667	345
10	XM_141666.1	DNA packaging [GO:0006323]	unlabelled	0.43617	345
10	XM_141690.1	DNA packaging [GO:0006323]	unlabelled	0.457692	345
10	XM_141812.1	DNA packaging [GO:0006323]	unlabelled	0.390769	345
10	XM_141865.1	DNA packaging [GO:0006323]	unlabelled	0.302376	345
10	XM_141988.1	DNA packaging [GO:0006323]	unlabelled	0.242881	345
10	XM_142003.1	DNA packaging [GO:0006323]	unlabelled	0.175381	345
10	XM_142012.1	DNA packaging [GO:0006323]	unlabelled	0.242881	345
10	XM_142020.1	DNA packaging [GO:0006323]	unlabelled	0.231726	345
10	XM_142078.1	DNA packaging [GO:0006323]	unlabelled	0.574468	345
10	XM_142140.1	DNA packaging [GO:0006323]	unlabelled	0.259459	345
10	XM_142178.1	DNA packaging [GO:0006323]	unlabelled	0.175381	345
10	XM_142204.1	DNA packaging [GO:0006323]	unlabelled	0.199482	345
10	XM_142324.1	DNA packaging [GO:0006323]	unlabelled	0.185273	345
10	XM_142348.1	DNA packaging [GO:0006323]	unlabelled	0.165192	345
10	XM_142371.1	DNA packaging [GO:0006323]	unlabelled	0.175381	345
10	XM_142382.1	DNA packaging [GO:0006323]	unlabelled	0.574468	345
10	XM_142446.1	DNA packaging [GO:0006323]	unlabelled	0.165192	345
10	XM_142462.1	DNA packaging [GO:0006323]	unlabelled	0.628049	345
10	XM_142469.1	DNA packaging [GO:0006323]	unlabelled	0.302376	345
10	XM_142529.1	DNA packaging [GO:0006323]	unlabelled	0.259459	345
10	XM_142543.1	DNA packaging [GO:0006323]	unlabelled	0.457692	345
10	XM_142580.1	DNA packaging [GO:0006323]	unlabelled	0.165192	345
10	XM_142583.1	DNA packaging [GO:0006323]	unlabelled	0.390769	345
10	XM_142614.1	DNA packaging [GO:0006323]	unlabelled	0.199482	345
10	XM_142660.1	DNA packaging [GO:0006323]	unlabelled	0.154667	345
10	XM_142678.1	DNA packaging [GO:0006323]	unlabelled	0.417219	345
10	XM_142717.1	DNA packaging [GO:0006323]	unlabelled	0.278978	345
10	XM_142754.1	DNA packaging [GO:0006323]	unlabelled	0.231726	345
10	XM_142760.1	DNA packaging [GO:0006323]	unlabelled	0.154667	345
10	XM_142765.1	DNA packaging [GO:0006323]	unlabelled	0.242881	345
10	XM_142768.1	DNA packaging [GO:0006323]	unlabelled	0.33012	345
10	XM_142779.1	DNA packaging [GO:0006323]	unlabelled	0.242881	345
10	XM_142818.1	DNA packaging [GO:0006323]	unlabelled	0.175381	345
10	XM_142832.1	DNA packaging [GO:0006323]	unlabelled	0.242881	345
10	XM_142842.1	DNA packaging [GO:0006323]	unlabelled	0.175381	345
10	XM_142893.1	DNA packaging [GO:0006323]	unlabelled	0.154667	345
10	XM_142901.1	DNA packaging [GO:0006323]	unlabelled	0.231726	345
10	XM_142922.1	DNA packaging [GO:0006323]	unlabelled	0.185273	345
10	XM_142960.1	DNA packaging [GO:0006323]	unlabelled	0.154667	345
10	XM_143004.1	DNA packaging [GO:0006323]	unlabelled	0.185273	345
10	XM_143167.1	DNA packaging [GO:0006323]	unlabelled	0.706294	345
10	XM_143189.1	DNA packaging [GO:0006323]	unlabelled	0.231726	345
10	XM_143253.1	DNA packaging [GO:0006323]	unlabelled	0.199482	345
10	XM_143424.1	DNA packaging [GO:0006323]	unlabelled	0.185273	345
10	XM_143468.1	DNA packaging [GO:0006323]	unlabelled	0.165192	345
10	XM_143499.1	DNA packaging [GO:0006323]	unlabelled	0.583333	345
10	XM_143645.1	DNA packaging [GO:0006323]	unlabelled	0.231726	345
10	XM_143651.1	DNA packaging [GO:0006323]	unlabelled	0.199482	345
10	XM_143677.1	DNA packaging [GO:0006323]	unlabelled	0.278978	345
10	XM_143716.1	DNA packaging [GO:0006323]	unlabelled	0.242881	345
10	XM_143745.1	DNA packaging [GO:0006323]	unlabelled	0.165192	345
10	XM_143776.1	DNA packaging [GO:0006323]	unlabelled	0.154667	345
10	XM_143803.1	DNA packaging [GO:0006323]	unlabelled	0.231726	345
10	XM_143820.1	DNA packaging [GO:0006323]	unlabelled	0.417219	345
10	XM_143826.1	DNA packaging [GO:0006323]	unlabelled	0.165192	345
10	XM_143833.1	DNA packaging [GO:0006323]	unlabelled	0.377522	345
10	XM_143926.1	DNA packaging [GO:0006323]	unlabelled	0.154667	345
10	XM_143964.1	DNA packaging [GO:0006323]	unlabelled	0.390769	345
10	XM_143978.1	DNA packaging [GO:0006323]	unlabelled	0.215603	345
10	XM_144037.1	DNA packaging [GO:0006323]	unlabelled	0.259459	345
10	XM_144120.1	DNA packaging [GO:0006323]	unlabelled	0.628049	345
10	XM_144208.1	DNA packaging [GO:0006323]	unlabelled	0.175381	345
10	XM_144283.1	DNA packaging [GO:0006323]	unlabelled	0.215603	345
10	XM_144310.1	DNA packaging [GO:0006323]	unlabelled	0.377522	345
10	XM_144329.1	DNA packaging [GO:0006323]	unlabelled	0.278978	345
10	XM_144496.1	DNA packaging [GO:0006323]	unlabelled	0.33012	345
10	XM_144556.1	DNA packaging [GO:0006323]	unlabelled	0.43617	345
10	XM_144557.1	DNA packaging [GO:0006323]	unlabelled	0.278978	345
10	XM_144650.1	DNA packaging [GO:0006323]	unlabelled	0.165192	345
10	XM_144886.1	DNA packaging [GO:0006323]	unlabelled	0.154667	345
10	XM_144916.1	DNA packaging [GO:0006323]	unlabelled	0.175381	345
10	XM_144950.1	DNA packaging [GO:0006323]	unlabelled	0.33012	345
10	XM_145007.1	DNA packaging [GO:0006323]	unlabelled	0.390769	345
10	XM_145041.1	DNA packaging [GO:0006323]	unlabelled	0.199482	345
10	XM_145046.1	DNA packaging [GO:0006323]	unlabelled	0.844156	345
10	XM_145079.1	DNA packaging [GO:0006323]	unlabelled	0.730769	345
10	XM_145195.1	DNA packaging [GO:0006323]	unlabelled	0.706294	345
10	XM_145321.1	DNA packaging [GO:0006323]	unlabelled	0.215603	345
10	XM_145476.1	DNA packaging [GO:0006323]	unlabelled	0.259459	345
10	XM_145486.1	DNA packaging [GO:0006323]	unlabelled	0.154667	345
10	XM_145549.1	DNA packaging [GO:0006323]	unlabelled	0.390769	345
10	XM_145654.1	DNA packaging [GO:0006323]	unlabelled	0.165192	345
10	XM_145670.1	DNA packaging [GO:0006323]	unlabelled	0.175381	345
10	XM_145876.1	DNA packaging [GO:0006323]	unlabelled	0.165192	345
10	XM_145939.1	DNA packaging [GO:0006323]	unlabelled	0.175381	345
10	XM_146053.1	DNA packaging [GO:0006323]	unlabelled	0.185273	345
10	XM_146056.1	DNA packaging [GO:0006323]	unlabelled	0.175381	345
10	XM_146073.1	DNA packaging [GO:0006323]	unlabelled	0.377522	345
10	XM_146151.1	DNA packaging [GO:0006323]	unlabelled	0.231726	345
10	XM_146420.1	DNA packaging [GO:0006323]	unlabelled	0.628049	345
10	XM_146483.1	DNA packaging [GO:0006323]	unlabelled	0.43617	345
10	XM_146670.1	DNA packaging [GO:0006323]	unlabelled	0.786408	345
10	XM_146695.1	DNA packaging [GO:0006323]	unlabelled	0.457692	345
10	XM_146871.1	DNA packaging [GO:0006323]	unlabelled	0.242881	345
10	XM_146878.1	DNA packaging [GO:0006323]	unlabelled	0.165192	345
10	XM_146932.1	DNA packaging [GO:0006323]	unlabelled	0.355438	345
10	XM_147046.1	DNA packaging [GO:0006323]	unlabelled	0.199482	345
10	XM_147047.1	DNA packaging [GO:0006323]	unlabelled	0.185273	345
10	XM_147073.1	DNA packaging [GO:0006323]	unlabelled	0.259459	345
10	XM_147088.1	DNA packaging [GO:0006323]	unlabelled	0.165192	345
10	XM_147144.1	DNA packaging [GO:0006323]	unlabelled	0.43617	345
10	XM_147163.1	DNA packaging [GO:0006323]	unlabelled	0.185273	345
10	XM_147217.1	DNA packaging [GO:0006323]	unlabelled	0.706294	345
10	XM_147351.1	DNA packaging [GO:0006323]	unlabelled	0.844156	345
10	XM_147406.1	DNA packaging [GO:0006323]	unlabelled	0.43617	345
10	XM_147468.1	DNA packaging [GO:0006323]	unlabelled	0.278978	345
10	XM_147470.1	DNA packaging [GO:0006323]	unlabelled	0.278978	345
10	XM_147510.1	DNA packaging [GO:0006323]	unlabelled	0.185273	345
10	XM_147556.1	DNA packaging [GO:0006323]	unlabelled	0.154667	345
10	XM_147570.1	DNA packaging [GO:0006323]	unlabelled	0.175381	345
10	XM_147627.1	DNA packaging [GO:0006323]	unlabelled	0.154667	345
10	XM_147643.1	DNA packaging [GO:0006323]	unlabelled	0.215603	345
10	XM_147689.1	DNA packaging [GO:0006323]	unlabelled	0.154667	345
10	XM_147722.1	DNA packaging [GO:0006323]	unlabelled	0.738095	345
10	XM_147756.1	DNA packaging [GO:0006323]	unlabelled	0.767241	345
10	XM_147848.1	DNA packaging [GO:0006323]	unlabelled	0.278978	345
10	XM_147867.1	DNA packaging [GO:0006323]	unlabelled	0.185273	345
10	XM_147902.1	DNA packaging [GO:0006323]	unlabelled	0.175381	345
10	XM_147932.1	DNA packaging [GO:0006323]	unlabelled	0.154667	345
10	XM_147935.1	DNA packaging [GO:0006323]	unlabelled	0.165192	345
10	XM_148033.1	DNA packaging [GO:0006323]	unlabelled	0.491379	345
10	XM_148064.1	DNA packaging [GO:0006323]	unlabelled	0.215603	345
10	XM_148094.1	DNA packaging [GO:0006323]	unlabelled	0.231726	345
10	XM_148118.1	DNA packaging [GO:0006323]	unlabelled	0.242881	345
10	XM_148128.1	DNA packaging [GO:0006323]	unlabelled	0.390769	345
10	XM_148181.1	DNA packaging [GO:0006323]	unlabelled	0.154667	345
10	XM_148249.1	DNA packaging [GO:0006323]	unlabelled	0.242881	345
10	XM_148254.1	DNA packaging [GO:0006323]	unlabelled	0.154667	345
10	XM_148273.1	DNA packaging [GO:0006323]	unlabelled	0.628049	345
10	XM_148288.1	DNA packaging [GO:0006323]	unlabelled	0.175381	345
10	XM_148415.1	DNA packaging [GO:0006323]	unlabelled	0.786408	345
10	XM_148419.1	DNA packaging [GO:0006323]	unlabelled	0.914894	345
10	XM_148508.1	DNA packaging [GO:0006323]	unlabelled	0.457692	345
10	XM_148512.1	DNA packaging [GO:0006323]	unlabelled	0.165192	345
10	XM_148641.1	DNA packaging [GO:0006323]	unlabelled	0.242881	345
10	XM_148679.1	DNA packaging [GO:0006323]	unlabelled	0.154667	345
10	XM_148801.1	DNA packaging [GO:0006323]	unlabelled	0.185273	345
10	XM_148830.1	DNA packaging [GO:0006323]	unlabelled	0.259459	345
10	XM_148833.1	DNA packaging [GO:0006323]	unlabelled	0.175381	345
10	XM_148882.1	DNA packaging [GO:0006323]	unlabelled	0.199482	345
10	XM_148894.1	DNA packaging [GO:0006323]	unlabelled	0.231726	345
10	XM_148917.1	DNA packaging [GO:0006323]	unlabelled	0.302376	345
10	XM_148918.1	DNA packaging [GO:0006323]	unlabelled	0.154667	345
10	XM_148955.1	DNA packaging [GO:0006323]	unlabelled	0.302376	345
10	XM_149049.1	DNA packaging [GO:0006323]	unlabelled	0.154667	345
10	XM_149091.1	DNA packaging [GO:0006323]	unlabelled	0.278978	345
10	XM_149097.1	DNA packaging [GO:0006323]	unlabelled	0.390769	345
10	XM_149116.1	DNA packaging [GO:0006323]	unlabelled	0.730769	345
10	XM_149117.1	DNA packaging [GO:0006323]	unlabelled	0.278978	345
10	XM_149144.1	DNA packaging [GO:0006323]	unlabelled	0.165192	345
10	XM_149155.1	DNA packaging [GO:0006323]	unlabelled	0.215603	345
10	XM_149213.1	DNA packaging [GO:0006323]	unlabelled	0.33012	345
10	XM_149240.1	DNA packaging [GO:0006323]	unlabelled	0.154667	345
10	XM_149254.1	DNA packaging [GO:0006323]	unlabelled	0.185273	345
10	XM_149267.1	DNA packaging [GO:0006323]	unlabelled	0.215603	345
10	XM_149304.1	DNA packaging [GO:0006323]	unlabelled	0.531401	345
10	XM_149348.1	DNA packaging [GO:0006323]	unlabelled	0.154667	345
10	XM_149354.1	DNA packaging [GO:0006323]	unlabelled	0.165192	345
10	XM_149367.1	DNA packaging [GO:0006323]	unlabelled	0.185273	345
10	XM_149413.1	DNA packaging [GO:0006323]	unlabelled	0.242881	345
10	XM_149422.1	DNA packaging [GO:0006323]	unlabelled	0.175381	345
10	XM_149441.1	DNA packaging [GO:0006323]	unlabelled	0.185273	345
10	XM_149442.1	DNA packaging [GO:0006323]	unlabelled	0.165192	345
10	XM_149454.1	DNA packaging [GO:0006323]	unlabelled	0.165192	345
10	XM_149466.1	DNA packaging [GO:0006323]	unlabelled	0.390769	345
10	XM_149494.1	DNA packaging [GO:0006323]	unlabelled	0.154667	345
10	XM_149503.1	DNA packaging [GO:0006323]	unlabelled	0.165192	345
10	XM_149587.1	DNA packaging [GO:0006323]	unlabelled	0.259459	345
10	XM_149600.1	DNA packaging [GO:0006323]	unlabelled	0.33012	345
10	XM_149627.1	DNA packaging [GO:0006323]	unlabelled	0.302376	345
10	XM_149696.1	DNA packaging [GO:0006323]	unlabelled	0.154667	345
10	XM_149736.1	DNA packaging [GO:0006323]	unlabelled	0.165192	345
10	XM_149750.1	DNA packaging [GO:0006323]	unlabelled	0.199482	345
10	XM_149777.1	DNA packaging [GO:0006323]	unlabelled	0.33012	345
10	XM_149807.1	DNA packaging [GO:0006323]	unlabelled	0.175381	345
10	XM_149831.1	DNA packaging [GO:0006323]	unlabelled	0.165192	345
10	XM_149836.1	DNA packaging [GO:0006323]	unlabelled	0.259459	345
10	XM_149909.1	DNA packaging [GO:0006323]	unlabelled	0.199482	345
10	XM_149915.1	DNA packaging [GO:0006323]	unlabelled	0.231726	345
10	XM_149952.1	DNA packaging [GO:0006323]	unlabelled	0.278978	345
10	XM_149989.1	DNA packaging [GO:0006323]	unlabelled	0.531401	345
10	XM_150004.1	DNA packaging [GO:0006323]	unlabelled	0.278978	345
10	XM_150011.1	DNA packaging [GO:0006323]	unlabelled	0.242881	345
10	XM_150117.1	DNA packaging [GO:0006323]	unlabelled	0.259459	345
10	XM_150163.1	DNA packaging [GO:0006323]	unlabelled	0.154667	345
10	XM_150208.1	DNA packaging [GO:0006323]	unlabelled	0.175381	345
10	XM_150255.1	DNA packaging [GO:0006323]	unlabelled	0.231726	345
10	XM_150394.1	DNA packaging [GO:0006323]	unlabelled	0.154667	345
10	XM_150398.1	DNA packaging [GO:0006323]	unlabelled	0.33012	345
10	XM_150403.1	DNA packaging [GO:0006323]	unlabelled	0.165192	345
10	XM_150482.1	DNA packaging [GO:0006323]	unlabelled	0.185273	345
10	XM_150758.1	DNA packaging [GO:0006323]	unlabelled	0.185273	345
10	XM_150831.1	DNA packaging [GO:0006323]	unlabelled	0.302376	345
10	XM_150983.1	DNA packaging [GO:0006323]	unlabelled	0.215603	345
10	XM_151149.1	DNA packaging [GO:0006323]	unlabelled	0.154667	345
10	XM_151208.1	DNA packaging [GO:0006323]	unlabelled	0.175381	345
10	XM_151311.1	DNA packaging [GO:0006323]	unlabelled	0.165192	345
10	XM_151331.1	DNA packaging [GO:0006323]	unlabelled	0.199482	345
10	XM_151497.1	DNA packaging [GO:0006323]	unlabelled	0.185273	345
10	XM_151915.1	DNA packaging [GO:0006323]	unlabelled	0.199482	345
10	XM_151941.1	DNA packaging [GO:0006323]	unlabelled	0.154667	345
10	XM_152149.1	DNA packaging [GO:0006323]	unlabelled	0.154667	345
10	XM_152370.1	DNA packaging [GO:0006323]	unlabelled	0.185273	345
10	XM_152395.1	DNA packaging [GO:0006323]	unlabelled	0.390769	345
10	XM_152411.1	DNA packaging [GO:0006323]	unlabelled	0.165192	345
10	XM_152901.1	DNA packaging [GO:0006323]	unlabelled	0.390769	345
10	XM_152998.1	DNA packaging [GO:0006323]	unlabelled	0.628049	345
10	XM_153369.1	DNA packaging [GO:0006323]	unlabelled	0.302376	345
10	XM_153462.1	DNA packaging [GO:0006323]	unlabelled	0.154667	345
10	XM_153679.1	DNA packaging [GO:0006323]	unlabelled	0.165192	345
10	XM_153772.1	DNA packaging [GO:0006323]	unlabelled	0.175381	345
10	XM_153965.1	DNA packaging [GO:0006323]	unlabelled	0.165192	345
10	XM_154050.1	DNA packaging [GO:0006323]	unlabelled	0.185273	345
10	XM_154139.1	DNA packaging [GO:0006323]	unlabelled	0.185273	345
10	XM_154171.1	DNA packaging [GO:0006323]	unlabelled	0.175381	345
10	XM_154205.1	DNA packaging [GO:0006323]	unlabelled	0.154667	345
10	XM_154565.1	DNA packaging [GO:0006323]	unlabelled	0.154667	345
10	XM_154649.1	DNA packaging [GO:0006323]	unlabelled	0.175381	345
10	XM_154664.1	DNA packaging [GO:0006323]	unlabelled	0.154667	345
10	XM_154776.1	DNA packaging [GO:0006323]	unlabelled	0.154667	345
10	XM_154840.1	DNA packaging [GO:0006323]	unlabelled	0.165192	345
10	XM_155051.1	DNA packaging [GO:0006323]	unlabelled	0.165192	345
10	XM_155244.1	DNA packaging [GO:0006323]	unlabelled	0.165192	345
10	XM_155569.1	DNA packaging [GO:0006323]	unlabelled	0.154667	345
10	XM_155578.1	DNA packaging [GO:0006323]	unlabelled	0.165192	345
10	XM_155895.1	DNA packaging [GO:0006323]	unlabelled	0.185273	345
10	XM_156017.1	DNA packaging [GO:0006323]	unlabelled	0.231726	345
10	XM_156417.1	DNA packaging [GO:0006323]	unlabelled	0.165192	345
10	XM_156441.1	DNA packaging [GO:0006323]	unlabelled	0.165192	345
10	XM_156633.1	DNA packaging [GO:0006323]	unlabelled	0.175381	345
10	XM_156740.1	DNA packaging [GO:0006323]	unlabelled	0.302376	345
10	XM_156842.1	DNA packaging [GO:0006323]	unlabelled	0.199482	345
10	XM_157053.1	DNA packaging [GO:0006323]	unlabelled	0.242881	345
10	XM_157105.1	DNA packaging [GO:0006323]	unlabelled	0.154667	345
10	XM_157262.1	DNA packaging [GO:0006323]	unlabelled	0.154667	345
10	XM_157314.1	DNA packaging [GO:0006323]	unlabelled	0.165192	345
10	XM_157379.1	DNA packaging [GO:0006323]	unlabelled	0.165192	345
10	XM_157479.1	DNA packaging [GO:0006323]	unlabelled	0.154667	345
10	XM_157693.1	DNA packaging [GO:0006323]	unlabelled	0.185273	345
10	XM_157854.1	DNA packaging [GO:0006323]	unlabelled	0.154667	345
10	XM_157982.1	DNA packaging [GO:0006323]	unlabelled	0.175381	345
10	XM_158185.1	DNA packaging [GO:0006323]	unlabelled	0.154667	345
10	XM_158225.1	DNA packaging [GO:0006323]	unlabelled	0.185273	345
10	XM_158230.1	DNA packaging [GO:0006323]	unlabelled	0.165192	345
10	XM_158412.1	DNA packaging [GO:0006323]	unlabelled	0.175381	345
10	XM_158571.1	DNA packaging [GO:0006323]	unlabelled	0.215603	345
10	XM_158585.1	DNA packaging [GO:0006323]	unlabelled	0.33012	345
10	XM_158635.1	DNA packaging [GO:0006323]	unlabelled	0.154667	345
10	XM_158681.1	DNA packaging [GO:0006323]	unlabelled	0.199482	345
10	XM_158955.1	DNA packaging [GO:0006323]	unlabelled	0.154667	345
10	XM_159033.1	DNA packaging [GO:0006323]	unlabelled	0.154667	345
10	XM_159528.1	DNA packaging [GO:0006323]	unlabelled	0.199482	345
10	XM_159574.1	DNA packaging [GO:0006323]	unlabelled	0.154667	345
10	XM_159884.1	DNA packaging [GO:0006323]	unlabelled	0.278978	345
10	XM_160153.1	DNA packaging [GO:0006323]	unlabelled	0.154667	345
10	XM_160200.1	DNA packaging [GO:0006323]	unlabelled	0.231726	345
10	XM_160605.1	DNA packaging [GO:0006323]	unlabelled	0.154667	345
10	XM_160964.1	DNA packaging [GO:0006323]	unlabelled	0.165192	345
10	XM_161482.1	DNA packaging [GO:0006323]	unlabelled	0.165192	345
10	XM_161491.1	DNA packaging [GO:0006323]	unlabelled	0.165192	345
10	XM_161563.1	DNA packaging [GO:0006323]	unlabelled	0.185273	345
10	XM_161793.1	DNA packaging [GO:0006323]	unlabelled	0.199482	345
10	XM_161869.1	DNA packaging [GO:0006323]	unlabelled	0.165192	345
10	XM_162096.1	DNA packaging [GO:0006323]	unlabelled	0.215603	345
10	XM_162324.1	DNA packaging [GO:0006323]	unlabelled	0.175381	345
10	XM_162392.1	DNA packaging [GO:0006323]	unlabelled	0.259459	345
10	XM_162486.1	DNA packaging [GO:0006323]	unlabelled	0.154667	345
10	XM_162608.1	DNA packaging [GO:0006323]	unlabelled	0.165192	345
10	XM_162841.1	DNA packaging [GO:0006323]	unlabelled	0.377522	345
10	XM_162951.1	DNA packaging [GO:0006323]	unlabelled	0.175381	345
10	XM_163007.1	DNA packaging [GO:0006323]	unlabelled	0.185273	345
10	XM_163135.1	DNA packaging [GO:0006323]	unlabelled	0.165192	345
10	XM_163177.1	DNA packaging [GO:0006323]	unlabelled	0.215603	345
10	XM_163526.1	DNA packaging [GO:0006323]	unlabelled	0.165192	345
10	XM_163579.1	DNA packaging [GO:0006323]	unlabelled	0.199482	345
10	XM_163664.1	DNA packaging [GO:0006323]	unlabelled	0.154667	345
10	XM_163786.1	DNA packaging [GO:0006323]	unlabelled	0.175381	345
10	XM_163878.1	DNA packaging [GO:0006323]	unlabelled	0.199482	345
10	XM_164007.1	DNA packaging [GO:0006323]	unlabelled	0.231726	345
10	XM_164054.1	DNA packaging [GO:0006323]	unlabelled	0.175381	345
10	XM_164197.1	DNA packaging [GO:0006323]	unlabelled	0.165192	345
10	XM_164215.1	DNA packaging [GO:0006323]	unlabelled	0.154667	345
10	XM_164319.1	DNA packaging [GO:0006323]	unlabelled	0.185273	345
10	XM_164479.1	DNA packaging [GO:0006323]	unlabelled	0.302376	345
10	XM_164619.1	DNA packaging [GO:0006323]	unlabelled	0.231726	345
10	XM_164658.1	DNA packaging [GO:0006323]	unlabelled	0.215603	345
10	XM_164910.1	DNA packaging [GO:0006323]	unlabelled	0.199482	345
10	XM_164929.1	DNA packaging [GO:0006323]	unlabelled	0.185273	345
10	XM_164942.1	DNA packaging [GO:0006323]	unlabelled	0.154667	345
10	XM_165023.1	DNA packaging [GO:0006323]	unlabelled	0.215603	345
10	XM_165091.1	DNA packaging [GO:0006323]	unlabelled	0.165192	345
10	XM_165176.1	DNA packaging [GO:0006323]	unlabelled	0.154667	345
10	XM_165334.1	DNA packaging [GO:0006323]	unlabelled	0.165192	345
10	XR_000099.1	DNA packaging [GO:0006323]	unlabelled	0.259459	345
11	XM_122366.1	DNA recombination [GO:0006310]	unlabelled	0.5	88
11	XM_123126.1	DNA recombination [GO:0006310]	unlabelled	0.190476	88
11	XM_123509.1	DNA recombination [GO:0006310]	unlabelled	0.4375	88
11	XM_125188.1	DNA recombination [GO:0006310]	unlabelled	0.177215	88
11	XM_125583.1	DNA recombination [GO:0006310]	unlabelled	0.196429	88
11	XM_126084.1	DNA recombination [GO:0006310]	unlabelled	0.277778	88
11	XM_126678.1	DNA recombination [GO:0006310]	unlabelled	0.177215	88
11	XM_127043.1	DNA recombination [GO:0006310]	unlabelled	0.5	88
11	XM_127147.1	DNA recombination [GO:0006310]	unlabelled	0.16092	88
11	XM_127320.1	DNA recombination [GO:0006310]	unlabelled	0.2	88
11	XM_127817.1	DNA recombination [GO:0006310]	unlabelled	0.5	88
11	XM_127856.1	DNA recombination [GO:0006310]	unlabelled	0.4375	88
11	XM_127885.1	DNA recombination [GO:0006310]	unlabelled	0.263158	88
11	XM_128003.1	DNA recombination [GO:0006310]	unlabelled	0.16092	88
11	XM_128083.1	DNA recombination [GO:0006310]	unlabelled	0.4	88
11	XM_128097.1	DNA recombination [GO:0006310]	unlabelled	0.5	88
11	XM_128355.1	DNA recombination [GO:0006310]	unlabelled	0.263158	88
11	XM_128855.1	DNA recombination [GO:0006310]	unlabelled	0.150538	88
11	XM_128857.1	DNA recombination [GO:0006310]	unlabelled	0.177215	88
11	XM_129245.1	DNA recombination [GO:0006310]	unlabelled	0.179104	88
11	XM_129658.1	DNA recombination [GO:0006310]	unlabelled	0.5	88
11	XM_129679.1	DNA recombination [GO:0006310]	unlabelled	0.277778	88
11	XM_129725.1	DNA recombination [GO:0006310]	unlabelled	0.5	88
11	XM_130258.1	DNA recombination [GO:0006310]	unlabelled	0.150538	88
11	XM_130428.1	DNA recombination [GO:0006310]	unlabelled	0.16092	88
11	XM_130460.1	DNA recombination [GO:0006310]	unlabelled	0.363636	88
11	XM_130551.1	DNA recombination [GO:0006310]	unlabelled	0.179104	88
11	XM_130880.1	DNA recombination [GO:0006310]	unlabelled	0.150538	88
11	XM_131230.1	DNA recombination [GO:0006310]	unlabelled	0.5	88
11	XM_131668.1	DNA recombination [GO:0006310]	unlabelled	0.277778	88
11	XM_131702.1	DNA recombination [GO:0006310]	unlabelled	0.261905	88
11	XM_132039.1	DNA recombination [GO:0006310]	unlabelled	0.277778	88
11	XM_132796.1	DNA recombination [GO:0006310]	unlabelled	0.285714	88
11	XM_132972.1	DNA recombination [GO:0006310]	unlabelled	0.179104	88
11	XM_133073.1	DNA recombination [GO:0006310]	unlabelled	0.177215	88
11	XM_133576.1	DNA recombination [GO:0006310]	unlabelled	0.190476	88
11	XM_133607.1	DNA recombination [GO:0006310]	unlabelled	0.150538	88
11	XM_133623.1	DNA recombination [GO:0006310]	unlabelled	0.177215	88
11	XM_133851.1	DNA recombination [GO:0006310]	unlabelled	0.190476	88
11	XM_134129.1	DNA recombination [GO:0006310]	unlabelled	0.177215	88
11	XM_134673.1	DNA recombination [GO:0006310]	unlabelled	0.196429	88
11	XM_135105.1	DNA recombination [GO:0006310]	unlabelled	0.263158	88
11	XM_135231.1	DNA recombination [GO:0006310]	unlabelled	0.16092	88
11	XM_136541.1	DNA recombination [GO:0006310]	unlabelled	0.285714	88
11	XM_136701.1	DNA recombination [GO:0006310]	unlabelled	0.263158	88
11	XM_138033.1	DNA recombination [GO:0006310]	unlabelled	0.150538	88
11	XM_139216.1	DNA recombination [GO:0006310]	unlabelled	0.177215	88
11	XM_142946.1	DNA recombination [GO:0006310]	unlabelled	0.16092	88
11	XM_144475.1	DNA recombination [GO:0006310]	unlabelled	0.363636	88
11	XM_145007.1	DNA recombination [GO:0006310]	unlabelled	0.333333	88
11	XM_147840.1	DNA recombination [GO:0006310]	unlabelled	0.177215	88
11	XM_147867.1	DNA recombination [GO:0006310]	unlabelled	0.307692	88
11	XM_148249.1	DNA recombination [GO:0006310]	unlabelled	0.190476	88
11	XM_148512.1	DNA recombination [GO:0006310]	unlabelled	0.2	88
11	XM_149213.1	DNA recombination [GO:0006310]	unlabelled	0.150538	88
11	XM_149989.1	DNA recombination [GO:0006310]	unlabelled	0.307692	88
11	XM_150209.1	DNA recombination [GO:0006310]	unlabelled	0.16092	88
12	XM_122031.1	DNA repair [GO:0006281]	unlabelled	0.434211	259
12	XM_122071.1	DNA repair [GO:0006281]	unlabelled	0.152284	259
12	XM_122083.1	DNA repair [GO:0006281]	unlabelled	0.216814	259
12	XM_122096.1	DNA repair [GO:0006281]	unlabelled	0.327801	259
12	XM_122105.1	DNA repair [GO:0006281]	unlabelled	0.231144	259
12	XM_122203.1	DNA repair [GO:0006281]	unlabelled	0.248555	259
12	XM_122219.1	DNA repair [GO:0006281]	unlabelled	0.173716	259
12	XM_122311.1	DNA repair [GO:0006281]	unlabelled	0.394444	259
12	XM_122366.1	DNA repair [GO:0006281]	unlabelled	0.561798	259
12	XM_122429.1	DNA repair [GO:0006281]	unlabelled	0.216814	259
12	XM_122473.1	DNA repair [GO:0006281]	unlabelled	0.514019	259
12	XM_122589.1	DNA repair [GO:0006281]	unlabelled	0.186555	259
12	XM_122771.1	DNA repair [GO:0006281]	unlabelled	0.214724	259
12	XM_122788.1	DNA repair [GO:0006281]	unlabelled	0.186555	259
12	XM_122863.1	DNA repair [GO:0006281]	unlabelled	0.194805	259
12	XM_123068.1	DNA repair [GO:0006281]	unlabelled	0.194805	259
12	XM_123090.1	DNA repair [GO:0006281]	unlabelled	0.152284	259
12	XM_123110.1	DNA repair [GO:0006281]	unlabelled	0.163686	259
12	XM_123126.1	DNA repair [GO:0006281]	unlabelled	0.35023	259
12	XM_123129.1	DNA repair [GO:0006281]	unlabelled	0.152284	259
12	XM_123132.1	DNA repair [GO:0006281]	unlabelled	0.216814	259
12	XM_123234.1	DNA repair [GO:0006281]	unlabelled	0.231144	259
12	XM_123255.1	DNA repair [GO:0006281]	unlabelled	0.259259	259
12	XM_123337.1	DNA repair [GO:0006281]	unlabelled	0.416149	259
12	XM_123360.1	DNA repair [GO:0006281]	unlabelled	0.186555	259
12	XM_123427.1	DNA repair [GO:0006281]	unlabelled	0.434211	259
12	XM_123509.1	DNA repair [GO:0006281]	unlabelled	0.416149	259
12	XM_123548.1	DNA repair [GO:0006281]	unlabelled	0.216814	259
12	XM_123600.1	DNA repair [GO:0006281]	unlabelled	0.216814	259
12	XM_123625.1	DNA repair [GO:0006281]	unlabelled	0.214724	259
12	XM_123729.1	DNA repair [GO:0006281]	unlabelled	0.186555	259
12	XM_123738.1	DNA repair [GO:0006281]	unlabelled	0.163686	259
12	XM_123749.1	DNA repair [GO:0006281]	unlabelled	0.173716	259
12	XM_123915.1	DNA repair [GO:0006281]	unlabelled	0.194805	259
12	XM_123918.1	DNA repair [GO:0006281]	unlabelled	0.194805	259
12	XM_123931.1	DNA repair [GO:0006281]	unlabelled	0.152284	259
12	XM_123981.1	DNA repair [GO:0006281]	unlabelled	0.259259	259
12	XM_124031.1	DNA repair [GO:0006281]	unlabelled	0.173716	259
12	XM_124044.1	DNA repair [GO:0006281]	unlabelled	0.366337	259
12	XM_124070.1	DNA repair [GO:0006281]	unlabelled	0.194805	259
12	XM_124223.1	DNA repair [GO:0006281]	unlabelled	0.216814	259
12	XM_124235.1	DNA repair [GO:0006281]	unlabelled	0.30566	259
12	XM_124428.1	DNA repair [GO:0006281]	unlabelled	0.234043	259
12	XM_124491.1	DNA repair [GO:0006281]	unlabelled	0.248555	259
12	XM_124511.1	DNA repair [GO:0006281]	unlabelled	0.194805	259
12	XM_124599.1	DNA repair [GO:0006281]	unlabelled	0.366337	259
12	XM_124744.1	DNA repair [GO:0006281]	unlabelled	0.216814	259
12	XM_124750.1	DNA repair [GO:0006281]	unlabelled	0.214724	259
12	XM_125188.1	DNA repair [GO:0006281]	unlabelled	0.625	259
12	XM_125257.1	DNA repair [GO:0006281]	unlabelled	0.163686	259
12	XM_125411.1	DNA repair [GO:0006281]	unlabelled	0.216814	259
12	XM_125457.1	DNA repair [GO:0006281]	unlabelled	0.173716	259
12	XM_125518.1	DNA repair [GO:0006281]	unlabelled	0.163686	259
12	XM_125555.1	DNA repair [GO:0006281]	unlabelled	0.272727	259
12	XM_125583.1	DNA repair [GO:0006281]	unlabelled	0.259259	259
12	XM_125667.1	DNA repair [GO:0006281]	unlabelled	0.561798	259
12	XM_125730.1	DNA repair [GO:0006281]	unlabelled	0.186555	259
12	XM_125735.1	DNA repair [GO:0006281]	unlabelled	0.152284	259
12	XM_125810.1	DNA repair [GO:0006281]	unlabelled	0.231144	259
12	XM_125811.1	DNA repair [GO:0006281]	unlabelled	0.214724	259
12	XM_125824.1	DNA repair [GO:0006281]	unlabelled	0.234043	259
12	XM_125861.1	DNA repair [GO:0006281]	unlabelled	0.173716	259
12	XM_125869.1	DNA repair [GO:0006281]	unlabelled	0.152284	259
12	XM_125893.1	DNA repair [GO:0006281]	unlabelled	0.214724	259
12	XM_125920.1	DNA repair [GO:0006281]	unlabelled	0.173716	259
12	XM_125976.1	DNA repair [GO:0006281]	unlabelled	0.231144	259
12	XM_126020.1	DNA repair [GO:0006281]	unlabelled	0.488	259
12	XM_126031.1	DNA repair [GO:0006281]	unlabelled	0.186555	259
12	XM_126071.1	DNA repair [GO:0006281]	unlabelled	0.194805	259
12	XM_126084.1	DNA repair [GO:0006281]	unlabelled	0.457143	259
12	XM_126155.1	DNA repair [GO:0006281]	unlabelled	0.152284	259
12	XM_126195.1	DNA repair [GO:0006281]	unlabelled	0.380208	259
12	XM_126207.1	DNA repair [GO:0006281]	unlabelled	0.186555	259
12	XM_126288.1	DNA repair [GO:0006281]	unlabelled	0.152284	259
12	XM_126320.1	DNA repair [GO:0006281]	unlabelled	0.163686	259
12	XM_126321.1	DNA repair [GO:0006281]	unlabelled	0.30566	259
12	XM_126402.1	DNA repair [GO:0006281]	unlabelled	0.35023	259
12	XM_126415.1	DNA repair [GO:0006281]	unlabelled	0.173716	259
12	XM_126487.1	DNA repair [GO:0006281]	unlabelled	0.163686	259
12	XM_126590.1	DNA repair [GO:0006281]	unlabelled	0.327801	259
12	XM_126614.1	DNA repair [GO:0006281]	unlabelled	0.216814	259
12	XM_126640.1	DNA repair [GO:0006281]	unlabelled	0.327801	259
12	XM_126665.1	DNA repair [GO:0006281]	unlabelled	0.194805	259
12	XM_126678.1	DNA repair [GO:0006281]	unlabelled	0.234043	259
12	XM_126687.1	DNA repair [GO:0006281]	unlabelled	0.248555	259
12	XM_126813.1	DNA repair [GO:0006281]	unlabelled	0.248555	259
12	XM_126858.1	DNA repair [GO:0006281]	unlabelled	0.231144	259
12	XM_126876.1	DNA repair [GO:0006281]	unlabelled	0.173716	259
12	XM_126921.1	DNA repair [GO:0006281]	unlabelled	0.327801	259
12	XM_126930.1	DNA repair [GO:0006281]	unlabelled	0.194805	259
12	XM_126944.1	DNA repair [GO:0006281]	unlabelled	0.163686	259
12	XM_126970.1	DNA repair [GO:0006281]	unlabelled	0.152284	259
12	XM_127001.1	DNA repair [GO:0006281]	unlabelled	0.259259	259
12	XM_127014.1	DNA repair [GO:0006281]	unlabelled	0.30566	259
12	XM_127031.1	DNA repair [GO:0006281]	unlabelled	0.194805	259
12	XM_127033.1	DNA repair [GO:0006281]	unlabelled	0.186555	259
12	XM_127043.1	DNA repair [GO:0006281]	unlabelled	0.513274	259
12	XM_127067.1	DNA repair [GO:0006281]	unlabelled	0.173716	259
12	XM_127101.1	DNA repair [GO:0006281]	unlabelled	0.416149	259
12	XM_127106.1	DNA repair [GO:0006281]	unlabelled	0.194805	259
12	XM_127147.1	DNA repair [GO:0006281]	unlabelled	0.380208	259
12	XM_127182.1	DNA repair [GO:0006281]	unlabelled	0.30566	259
12	XM_127206.1	DNA repair [GO:0006281]	unlabelled	0.30566	259
12	XM_127208.1	DNA repair [GO:0006281]	unlabelled	0.216814	259
12	XM_127214.1	DNA repair [GO:0006281]	unlabelled	0.152284	259
12	XM_127226.1	DNA repair [GO:0006281]	unlabelled	0.30566	259
12	XM_127302.1	DNA repair [GO:0006281]	unlabelled	0.234043	259
12	XM_127306.1	DNA repair [GO:0006281]	unlabelled	0.163686	259
12	XM_127320.1	DNA repair [GO:0006281]	unlabelled	0.231144	259
12	XM_127327.1	DNA repair [GO:0006281]	unlabelled	0.35023	259
12	XM_127350.1	DNA repair [GO:0006281]	unlabelled	0.194805	259
12	XM_127352.1	DNA repair [GO:0006281]	unlabelled	0.186555	259
12	XM_127355.1	DNA repair [GO:0006281]	unlabelled	0.259259	259
12	XM_127393.1	DNA repair [GO:0006281]	unlabelled	0.625	259
12	XM_127423.1	DNA repair [GO:0006281]	unlabelled	0.327801	259
12	XM_127444.1	DNA repair [GO:0006281]	unlabelled	0.259259	259
12	XM_127515.1	DNA repair [GO:0006281]	unlabelled	0.234043	259
12	XM_127575.1	DNA repair [GO:0006281]	unlabelled	0.327801	259
12	XM_127611.1	DNA repair [GO:0006281]	unlabelled	0.194805	259
12	XM_127619.1	DNA repair [GO:0006281]	unlabelled	0.272727	259
12	XM_127633.1	DNA repair [GO:0006281]	unlabelled	0.173716	259
12	XM_127710.1	DNA repair [GO:0006281]	unlabelled	0.186555	259
12	XM_127746.1	DNA repair [GO:0006281]	unlabelled	0.194805	259
12	XM_127809.1	DNA repair [GO:0006281]	unlabelled	0.186555	259
12	XM_127811.1	DNA repair [GO:0006281]	unlabelled	0.186555	259
12	XM_127817.1	DNA repair [GO:0006281]	unlabelled	0.514019	259
12	XM_127818.1	DNA repair [GO:0006281]	unlabelled	0.234043	259
12	XM_127823.1	DNA repair [GO:0006281]	unlabelled	0.231144	259
12	XM_127856.1	DNA repair [GO:0006281]	unlabelled	0.272727	259
12	XM_127861.1	DNA repair [GO:0006281]	unlabelled	0.194805	259
12	XM_127865.1	DNA repair [GO:0006281]	unlabelled	0.214724	259
12	XM_127866.1	DNA repair [GO:0006281]	unlabelled	0.173716	259
12	XM_127885.1	DNA repair [GO:0006281]	unlabelled	0.380208	259
12	XM_127894.1	DNA repair [GO:0006281]	unlabelled	0.216814	259
12	XM_127907.1	DNA repair [GO:0006281]	unlabelled	0.152284	259
12	XM_127909.1	DNA repair [GO:0006281]	unlabelled	0.231144	259
12	XM_127925.1	DNA repair [GO:0006281]	unlabelled	0.152284	259
12	XM_127936.1	DNA repair [GO:0006281]	unlabelled	0.214724	259
12	XM_127992.1	DNA repair [GO:0006281]	unlabelled	0.163686	259
12	XM_128003.1	DNA repair [GO:0006281]	unlabelled	0.327801	259
12	XM_128012.1	DNA repair [GO:0006281]	unlabelled	0.163686	259
12	XM_128013.1	DNA repair [GO:0006281]	unlabelled	0.163686	259
12	XM_128078.1	DNA repair [GO:0006281]	unlabelled	0.248555	259
12	XM_128083.1	DNA repair [GO:0006281]	unlabelled	0.272727	259
12	XM_128097.1	DNA repair [GO:0006281]	unlabelled	0.380208	259
12	XM_128183.1	DNA repair [GO:0006281]	unlabelled	0.380208	259
12	XM_128203.1	DNA repair [GO:0006281]	unlabelled	0.69697	259
12	XM_128239.1	DNA repair [GO:0006281]	unlabelled	0.231144	259
12	XM_128266.1	DNA repair [GO:0006281]	unlabelled	0.152284	259
12	XM_128285.1	DNA repair [GO:0006281]	unlabelled	0.457143	259
12	XM_128344.1	DNA repair [GO:0006281]	unlabelled	0.30566	259
12	XM_128355.1	DNA repair [GO:0006281]	unlabelled	0.434211	259
12	XM_128369.1	DNA repair [GO:0006281]	unlabelled	0.186555	259
12	XM_128385.1	DNA repair [GO:0006281]	unlabelled	0.234043	259
12	XM_128402.1	DNA repair [GO:0006281]	unlabelled	0.291815	259
12	XM_128423.1	DNA repair [GO:0006281]	unlabelled	0.272727	259
12	XM_128489.1	DNA repair [GO:0006281]	unlabelled	0.291815	259
12	XM_128499.1	DNA repair [GO:0006281]	unlabelled	0.234043	259
12	XM_128523.1	DNA repair [GO:0006281]	unlabelled	0.186555	259
12	XM_128548.1	DNA repair [GO:0006281]	unlabelled	0.216814	259
12	XM_128602.1	DNA repair [GO:0006281]	unlabelled	0.35023	259
12	XM_128603.1	DNA repair [GO:0006281]	unlabelled	0.416149	259
12	XM_128633.1	DNA repair [GO:0006281]	unlabelled	0.163686	259
12	XM_128638.1	DNA repair [GO:0006281]	unlabelled	0.35023	259
12	XM_128710.1	DNA repair [GO:0006281]	unlabelled	0.216814	259
12	XM_128733.1	DNA repair [GO:0006281]	unlabelled	0.234043	259
12	XM_128795.1	DNA repair [GO:0006281]	unlabelled	0.394444	259
12	XM_128834.1	DNA repair [GO:0006281]	unlabelled	0.186555	259
12	XM_128855.1	DNA repair [GO:0006281]	unlabelled	0.488	259
12	XM_128857.1	DNA repair [GO:0006281]	unlabelled	0.380208	259
12	XM_128869.1	DNA repair [GO:0006281]	unlabelled	0.214724	259
12	XM_128905.1	DNA repair [GO:0006281]	unlabelled	0.152284	259
12	XM_128993.1	DNA repair [GO:0006281]	unlabelled	0.259259	259
12	XM_129014.1	DNA repair [GO:0006281]	unlabelled	0.216814	259
12	XM_129050.1	DNA repair [GO:0006281]	unlabelled	0.173716	259
12	XM_129069.1	DNA repair [GO:0006281]	unlabelled	0.231144	259
12	XM_129083.1	DNA repair [GO:0006281]	unlabelled	0.259259	259
12	XM_129094.1	DNA repair [GO:0006281]	unlabelled	0.186555	259
12	XM_129117.1	DNA repair [GO:0006281]	unlabelled	0.194805	259
12	XM_129145.1	DNA repair [GO:0006281]	unlabelled	0.30566	259
12	XM_129172.1	DNA repair [GO:0006281]	unlabelled	0.214724	259
12	XM_129188.1	DNA repair [GO:0006281]	unlabelled	0.186555	259
12	XM_129193.1	DNA repair [GO:0006281]	unlabelled	0.194805	259
12	XM_129212.1	DNA repair [GO:0006281]	unlabelled	0.194805	259
12	XM_129245.1	DNA repair [GO:0006281]	unlabelled	0.173716	259
12	XM_129300.1	DNA repair [GO:0006281]	unlabelled	0.272727	259
12	XM_129307.1	DNA repair [GO:0006281]	unlabelled	0.194805	259
12	XM_129309.1	DNA repair [GO:0006281]	unlabelled	0.327801	259
12	XM_129333.1	DNA repair [GO:0006281]	unlabelled	0.163686	259
12	XM_129366.1	DNA repair [GO:0006281]	unlabelled	0.214724	259
12	XM_129402.1	DNA repair [GO:0006281]	unlabelled	0.186555	259
12	XM_129425.1	DNA repair [GO:0006281]	unlabelled	0.152284	259
12	XM_129438.1	DNA repair [GO:0006281]	unlabelled	0.231144	259
12	XM_129496.1	DNA repair [GO:0006281]	unlabelled	0.152284	259
12	XM_129508.1	DNA repair [GO:0006281]	unlabelled	0.231144	259
12	XM_129537.1	DNA repair [GO:0006281]	unlabelled	0.416149	259
12	XM_129541.1	DNA repair [GO:0006281]	unlabelled	0.216814	259
12	XM_129548.1	DNA repair [GO:0006281]	unlabelled	0.216814	259
12	XM_129620.1	DNA repair [GO:0006281]	unlabelled	0.291815	259
12	XM_129630.1	DNA repair [GO:0006281]	unlabelled	0.259259	259
12	XM_129658.1	DNA repair [GO:0006281]	unlabelled	0.366337	259
12	XM_129664.1	DNA repair [GO:0006281]	unlabelled	0.327801	259
12	XM_129679.1	DNA repair [GO:0006281]	unlabelled	0.434211	259
12	XM_129725.1	DNA repair [GO:0006281]	unlabelled	0.272727	259
12	XM_129738.1	DNA repair [GO:0006281]	unlabelled	0.173716	259
12	XM_129771.1	DNA repair [GO:0006281]	unlabelled	0.152284	259
12	XM_129806.1	DNA repair [GO:0006281]	unlabelled	0.231144	259
12	XM_129811.1	DNA repair [GO:0006281]	unlabelled	0.394444	259
12	XM_129877.1	DNA repair [GO:0006281]	unlabelled	0.173716	259
12	XM_129936.1	DNA repair [GO:0006281]	unlabelled	0.234043	259
12	XM_129986.1	DNA repair [GO:0006281]	unlabelled	0.231144	259
12	XM_130005.1	DNA repair [GO:0006281]	unlabelled	0.216814	259
12	XM_130053.1	DNA repair [GO:0006281]	unlabelled	0.327801	259
12	XM_130085.1	DNA repair [GO:0006281]	unlabelled	0.272727	259
12	XM_130112.1	DNA repair [GO:0006281]	unlabelled	0.272727	259
12	XM_130164.1	DNA repair [GO:0006281]	unlabelled	0.214724	259
12	XM_130170.1	DNA repair [GO:0006281]	unlabelled	0.163686	259
12	XM_130176.1	DNA repair [GO:0006281]	unlabelled	0.173716	259
12	XM_130194.1	DNA repair [GO:0006281]	unlabelled	0.194805	259
12	XM_130197.1	DNA repair [GO:0006281]	unlabelled	0.35023	259
12	XM_130205.1	DNA repair [GO:0006281]	unlabelled	0.248555	259
12	XM_130258.1	DNA repair [GO:0006281]	unlabelled	0.259259	259
12	XM_130271.1	DNA repair [GO:0006281]	unlabelled	0.416149	259
12	XM_130290.1	DNA repair [GO:0006281]	unlabelled	0.291815	259
12	XM_130314.1	DNA repair [GO:0006281]	unlabelled	0.291815	259
12	XM_130366.1	DNA repair [GO:0006281]	unlabelled	0.163686	259
12	XM_130400.1	DNA repair [GO:0006281]	unlabelled	0.214724	259
12	XM_130405.1	DNA repair [GO:0006281]	unlabelled	0.194805	259
12	XM_130428.1	DNA repair [GO:0006281]	unlabelled	0.216814	259
12	XM_130443.1	DNA repair [GO:0006281]	unlabelled	0.234043	259
12	XM_130460.1	DNA repair [GO:0006281]	unlabelled	0.434211	259
12	XM_130506.1	DNA repair [GO:0006281]	unlabelled	0.231144	259
12	XM_130509.1	DNA repair [GO:0006281]	unlabelled	0.216814	259
12	XM_130521.1	DNA repair [GO:0006281]	unlabelled	0.194805	259
12	XM_130551.1	DNA repair [GO:0006281]	unlabelled	0.272727	259
12	XM_130554.1	DNA repair [GO:0006281]	unlabelled	0.513274	259
12	XM_130560.1	DNA repair [GO:0006281]	unlabelled	0.380208	259
12	XM_130566.1	DNA repair [GO:0006281]	unlabelled	0.163686	259
12	XM_130567.1	DNA repair [GO:0006281]	unlabelled	0.513274	259
12	XM_130605.1	DNA repair [GO:0006281]	unlabelled	0.194805	259
12	XM_130624.1	DNA repair [GO:0006281]	unlabelled	0.291815	259
12	XM_130634.1	DNA repair [GO:0006281]	unlabelled	0.272727	259
12	XM_130645.1	DNA repair [GO:0006281]	unlabelled	0.163686	259
12	XM_130670.1	DNA repair [GO:0006281]	unlabelled	0.216814	259
12	XM_130676.1	DNA repair [GO:0006281]	unlabelled	0.248555	259
12	XM_130755.1	DNA repair [GO:0006281]	unlabelled	0.234043	259
12	XM_130915.1	DNA repair [GO:0006281]	unlabelled	0.163686	259
12	XM_130917.1	DNA repair [GO:0006281]	unlabelled	0.272727	259
12	XM_130924.1	DNA repair [GO:0006281]	unlabelled	0.216814	259
12	XM_130992.1	DNA repair [GO:0006281]	unlabelled	0.194805	259
12	XM_131081.1	DNA repair [GO:0006281]	unlabelled	0.231144	259
12	XM_131116.1	DNA repair [GO:0006281]	unlabelled	0.152284	259
12	XM_131118.1	DNA repair [GO:0006281]	unlabelled	0.327801	259
12	XM_131139.1	DNA repair [GO:0006281]	unlabelled	0.216814	259
12	XM_131155.1	DNA repair [GO:0006281]	unlabelled	0.272727	259
12	XM_131178.1	DNA repair [GO:0006281]	unlabelled	0.259259	259
12	XM_131192.1	DNA repair [GO:0006281]	unlabelled	0.214724	259
12	XM_131193.1	DNA repair [GO:0006281]	unlabelled	0.234043	259
12	XM_131222.1	DNA repair [GO:0006281]	unlabelled	0.214724	259
12	XM_131223.1	DNA repair [GO:0006281]	unlabelled	0.259259	259
12	XM_131230.1	DNA repair [GO:0006281]	unlabelled	0.642857	259
12	XM_131249.1	DNA repair [GO:0006281]	unlabelled	0.488	259
12	XM_131278.1	DNA repair [GO:0006281]	unlabelled	0.231144	259
12	XM_131339.1	DNA repair [GO:0006281]	unlabelled	0.186555	259
12	XM_131352.1	DNA repair [GO:0006281]	unlabelled	0.216814	259
12	XM_131373.1	DNA repair [GO:0006281]	unlabelled	0.272727	259
12	XM_131401.1	DNA repair [GO:0006281]	unlabelled	0.216814	259
12	XM_131418.1	DNA repair [GO:0006281]	unlabelled	0.214724	259
12	XM_131421.1	DNA repair [GO:0006281]	unlabelled	0.380208	259
12	XM_131485.1	DNA repair [GO:0006281]	unlabelled	0.416149	259
12	XM_131516.1	DNA repair [GO:0006281]	unlabelled	0.216814	259
12	XM_131549.1	DNA repair [GO:0006281]	unlabelled	0.216814	259
12	XM_131569.1	DNA repair [GO:0006281]	unlabelled	0.152284	259
12	XM_131609.1	DNA repair [GO:0006281]	unlabelled	0.194805	259
12	XM_131631.1	DNA repair [GO:0006281]	unlabelled	0.214724	259
12	XM_131638.1	DNA repair [GO:0006281]	unlabelled	0.186555	259
12	XM_131652.1	DNA repair [GO:0006281]	unlabelled	0.186555	259
12	XM_131656.1	DNA repair [GO:0006281]	unlabelled	0.186555	259
12	XM_131661.1	DNA repair [GO:0006281]	unlabelled	0.231144	259
12	XM_131668.1	DNA repair [GO:0006281]	unlabelled	0.234043	259
12	XM_131700.1	DNA repair [GO:0006281]	unlabelled	0.194805	259
12	XM_131702.1	DNA repair [GO:0006281]	unlabelled	0.416149	259
12	XM_131720.1	DNA repair [GO:0006281]	unlabelled	0.152284	259
12	XM_131734.1	DNA repair [GO:0006281]	unlabelled	0.642857	259
12	XM_131747.1	DNA repair [GO:0006281]	unlabelled	0.186555	259
12	XM_131796.1	DNA repair [GO:0006281]	unlabelled	0.561798	259
12	XM_131820.1	DNA repair [GO:0006281]	unlabelled	0.173716	259
12	XM_131824.1	DNA repair [GO:0006281]	unlabelled	0.173716	259
12	XM_131931.1	DNA repair [GO:0006281]	unlabelled	0.214724	259
12	XM_131953.1	DNA repair [GO:0006281]	unlabelled	0.194805	259
12	XM_131955.1	DNA repair [GO:0006281]	unlabelled	0.163686	259
12	XM_132006.1	DNA repair [GO:0006281]	unlabelled	0.291815	259
12	XM_132028.1	DNA repair [GO:0006281]	unlabelled	0.291815	259
12	XM_132039.1	DNA repair [GO:0006281]	unlabelled	0.552083	259
12	XM_132048.1	DNA repair [GO:0006281]	unlabelled	0.214724	259
12	XM_132092.1	DNA repair [GO:0006281]	unlabelled	0.272727	259
12	XM_132093.1	DNA repair [GO:0006281]	unlabelled	0.216814	259
12	XM_132148.1	DNA repair [GO:0006281]	unlabelled	0.194805	259
12	XM_132157.1	DNA repair [GO:0006281]	unlabelled	0.231144	259
12	XM_132195.1	DNA repair [GO:0006281]	unlabelled	0.291815	259
12	XM_132223.1	DNA repair [GO:0006281]	unlabelled	0.152284	259
12	XM_132244.1	DNA repair [GO:0006281]	unlabelled	0.366337	259
12	XM_132250.1	DNA repair [GO:0006281]	unlabelled	0.194805	259
12	XM_132265.1	DNA repair [GO:0006281]	unlabelled	0.259259	259
12	XM_132266.1	DNA repair [GO:0006281]	unlabelled	0.173716	259
12	XM_132310.1	DNA repair [GO:0006281]	unlabelled	0.291815	259
12	XM_132316.1	DNA repair [GO:0006281]	unlabelled	0.291815	259
12	XM_132322.1	DNA repair [GO:0006281]	unlabelled	0.234043	259
12	XM_132343.1	DNA repair [GO:0006281]	unlabelled	0.186555	259
12	XM_132354.1	DNA repair [GO:0006281]	unlabelled	0.214724	259
12	XM_132433.1	DNA repair [GO:0006281]	unlabelled	0.163686	259
12	XM_132443.1	DNA repair [GO:0006281]	unlabelled	0.214724	259
12	XM_132487.1	DNA repair [GO:0006281]	unlabelled	0.163686	259
12	XM_132488.1	DNA repair [GO:0006281]	unlabelled	0.152284	259
12	XM_132491.1	DNA repair [GO:0006281]	unlabelled	0.214724	259
12	XM_132600.1	DNA repair [GO:0006281]	unlabelled	0.291815	259
12	XM_132693.1	DNA repair [GO:0006281]	unlabelled	0.234043	259
12	XM_132718.1	DNA repair [GO:0006281]	unlabelled	0.152284	259
12	XM_132722.1	DNA repair [GO:0006281]	unlabelled	0.561798	259
12	XM_132796.1	DNA repair [GO:0006281]	unlabelled	0.552083	259
12	XM_132806.1	DNA repair [GO:0006281]	unlabelled	0.231144	259
12	XM_132809.1	DNA repair [GO:0006281]	unlabelled	0.366337	259
12	XM_132864.1	DNA repair [GO:0006281]	unlabelled	0.194805	259
12	XM_132883.1	DNA repair [GO:0006281]	unlabelled	0.216814	259
12	XM_132923.1	DNA repair [GO:0006281]	unlabelled	0.513274	259
12	XM_132955.1	DNA repair [GO:0006281]	unlabelled	0.186555	259
12	XM_132972.1	DNA repair [GO:0006281]	unlabelled	0.234043	259
12	XM_132989.1	DNA repair [GO:0006281]	unlabelled	0.173716	259
12	XM_133028.1	DNA repair [GO:0006281]	unlabelled	0.163686	259
12	XM_133040.1	DNA repair [GO:0006281]	unlabelled	0.214724	259
12	XM_133044.1	DNA repair [GO:0006281]	unlabelled	0.186555	259
12	XM_133073.1	DNA repair [GO:0006281]	unlabelled	0.216814	259
12	XM_133114.1	DNA repair [GO:0006281]	unlabelled	0.457143	259
12	XM_133124.1	DNA repair [GO:0006281]	unlabelled	0.186555	259
12	XM_133176.1	DNA repair [GO:0006281]	unlabelled	0.173716	259
12	XM_133201.1	DNA repair [GO:0006281]	unlabelled	0.152284	259
12	XM_133381.1	DNA repair [GO:0006281]	unlabelled	0.186555	259
12	XM_133388.1	DNA repair [GO:0006281]	unlabelled	0.231144	259
12	XM_133576.1	DNA repair [GO:0006281]	unlabelled	0.394444	259
12	XM_133607.1	DNA repair [GO:0006281]	unlabelled	0.291815	259
12	XM_133623.1	DNA repair [GO:0006281]	unlabelled	0.434211	259
12	XM_133675.1	DNA repair [GO:0006281]	unlabelled	0.394444	259
12	XM_133722.1	DNA repair [GO:0006281]	unlabelled	0.327801	259
12	XM_133809.1	DNA repair [GO:0006281]	unlabelled	0.380208	259
12	XM_133810.1	DNA repair [GO:0006281]	unlabelled	0.259259	259
12	XM_133826.1	DNA repair [GO:0006281]	unlabelled	0.272727	259
12	XM_133828.1	DNA repair [GO:0006281]	unlabelled	0.416149	259
12	XM_133851.1	DNA repair [GO:0006281]	unlabelled	0.514019	259
12	XM_133876.1	DNA repair [GO:0006281]	unlabelled	0.214724	259
12	XM_133879.1	DNA repair [GO:0006281]	unlabelled	0.35023	259
12	XM_133891.1	DNA repair [GO:0006281]	unlabelled	0.291815	259
12	XM_133893.1	DNA repair [GO:0006281]	unlabelled	0.216814	259
12	XM_133919.1	DNA repair [GO:0006281]	unlabelled	0.173716	259
12	XM_133935.1	DNA repair [GO:0006281]	unlabelled	0.291815	259
12	XM_133987.1	DNA repair [GO:0006281]	unlabelled	0.366337	259
12	XM_134006.1	DNA repair [GO:0006281]	unlabelled	0.186555	259
12	XM_134035.1	DNA repair [GO:0006281]	unlabelled	0.231144	259
12	XM_134124.1	DNA repair [GO:0006281]	unlabelled	0.457143	259
12	XM_134129.1	DNA repair [GO:0006281]	unlabelled	0.248555	259
12	XM_134134.1	DNA repair [GO:0006281]	unlabelled	0.231144	259
12	XM_134173.1	DNA repair [GO:0006281]	unlabelled	0.152284	259
12	XM_134191.1	DNA repair [GO:0006281]	unlabelled	0.231144	259
12	XM_134209.1	DNA repair [GO:0006281]	unlabelled	0.194805	259
12	XM_134220.1	DNA repair [GO:0006281]	unlabelled	0.291815	259
12	XM_134258.1	DNA repair [GO:0006281]	unlabelled	0.152284	259
12	XM_134299.1	DNA repair [GO:0006281]	unlabelled	0.214724	259
12	XM_134300.1	DNA repair [GO:0006281]	unlabelled	0.214724	259
12	XM_134315.1	DNA repair [GO:0006281]	unlabelled	0.216814	259
12	XM_134371.1	DNA repair [GO:0006281]	unlabelled	0.272727	259
12	XM_134528.1	DNA repair [GO:0006281]	unlabelled	0.173716	259
12	XM_134540.1	DNA repair [GO:0006281]	unlabelled	0.216814	259
12	XM_134562.1	DNA repair [GO:0006281]	unlabelled	0.194805	259
12	XM_134586.1	DNA repair [GO:0006281]	unlabelled	0.194805	259
12	XM_134590.1	DNA repair [GO:0006281]	unlabelled	0.186555	259
12	XM_134610.1	DNA repair [GO:0006281]	unlabelled	0.173716	259
12	XM_134618.1	DNA repair [GO:0006281]	unlabelled	0.565789	259
12	XM_134645.1	DNA repair [GO:0006281]	unlabelled	0.173716	259
12	XM_134655.1	DNA repair [GO:0006281]	unlabelled	0.152284	259
12	XM_134673.1	DNA repair [GO:0006281]	unlabelled	0.327801	259
12	XM_134702.1	DNA repair [GO:0006281]	unlabelled	0.561798	259
12	XM_134706.1	DNA repair [GO:0006281]	unlabelled	0.186555	259
12	XM_134708.1	DNA repair [GO:0006281]	unlabelled	0.234043	259
12	XM_134726.1	DNA repair [GO:0006281]	unlabelled	0.231144	259
12	XM_134727.1	DNA repair [GO:0006281]	unlabelled	0.186555	259
12	XM_134736.1	DNA repair [GO:0006281]	unlabelled	0.186555	259
12	XM_134738.1	DNA repair [GO:0006281]	unlabelled	0.194805	259
12	XM_134743.1	DNA repair [GO:0006281]	unlabelled	0.231144	259
12	XM_134770.1	DNA repair [GO:0006281]	unlabelled	0.173716	259
12	XM_134853.1	DNA repair [GO:0006281]	unlabelled	0.231144	259
12	XM_134888.1	DNA repair [GO:0006281]	unlabelled	0.173716	259
12	XM_134906.1	DNA repair [GO:0006281]	unlabelled	0.327801	259
12	XM_134907.1	DNA repair [GO:0006281]	unlabelled	0.214724	259
12	XM_134938.1	DNA repair [GO:0006281]	unlabelled	0.163686	259
12	XM_134944.1	DNA repair [GO:0006281]	unlabelled	0.173716	259
12	XM_134962.1	DNA repair [GO:0006281]	unlabelled	0.234043	259
12	XM_134977.1	DNA repair [GO:0006281]	unlabelled	0.272727	259
12	XM_135031.1	DNA repair [GO:0006281]	unlabelled	0.173716	259
12	XM_135036.1	DNA repair [GO:0006281]	unlabelled	0.272727	259
12	XM_135084.1	DNA repair [GO:0006281]	unlabelled	0.152284	259
12	XM_135105.1	DNA repair [GO:0006281]	unlabelled	0.552083	259
12	XM_135198.1	DNA repair [GO:0006281]	unlabelled	0.214724	259
12	XM_135231.1	DNA repair [GO:0006281]	unlabelled	0.327801	259
12	XM_135301.1	DNA repair [GO:0006281]	unlabelled	0.30566	259
12	XM_135304.1	DNA repair [GO:0006281]	unlabelled	0.69697	259
12	XM_135309.1	DNA repair [GO:0006281]	unlabelled	0.234043	259
12	XM_135334.1	DNA repair [GO:0006281]	unlabelled	0.272727	259
12	XM_135497.1	DNA repair [GO:0006281]	unlabelled	0.231144	259
12	XM_135524.1	DNA repair [GO:0006281]	unlabelled	0.194805	259
12	XM_135548.1	DNA repair [GO:0006281]	unlabelled	0.186555	259
12	XM_135615.1	DNA repair [GO:0006281]	unlabelled	0.163686	259
12	XM_135647.1	DNA repair [GO:0006281]	unlabelled	0.394444	259
12	XM_135653.1	DNA repair [GO:0006281]	unlabelled	0.35023	259
12	XM_135690.1	DNA repair [GO:0006281]	unlabelled	0.248555	259
12	XM_135830.1	DNA repair [GO:0006281]	unlabelled	0.231144	259
12	XM_135857.1	DNA repair [GO:0006281]	unlabelled	0.194805	259
12	XM_135861.1	DNA repair [GO:0006281]	unlabelled	0.216814	259
12	XM_135877.1	DNA repair [GO:0006281]	unlabelled	0.186555	259
12	XM_135989.1	DNA repair [GO:0006281]	unlabelled	0.231144	259
12	XM_136004.1	DNA repair [GO:0006281]	unlabelled	0.488	259
12	XM_136074.1	DNA repair [GO:0006281]	unlabelled	0.231144	259
12	XM_136113.1	DNA repair [GO:0006281]	unlabelled	0.259259	259
12	XM_136153.1	DNA repair [GO:0006281]	unlabelled	0.394444	259
12	XM_136158.1	DNA repair [GO:0006281]	unlabelled	0.186555	259
12	XM_136184.1	DNA repair [GO:0006281]	unlabelled	0.291815	259
12	XM_136541.1	DNA repair [GO:0006281]	unlabelled	0.625	259
12	XM_136604.1	DNA repair [GO:0006281]	unlabelled	0.173716	259
12	XM_136701.1	DNA repair [GO:0006281]	unlabelled	0.416149	259
12	XM_136908.1	DNA repair [GO:0006281]	unlabelled	0.248555	259
12	XM_137157.1	DNA repair [GO:0006281]	unlabelled	0.214724	259
12	XM_137761.1	DNA repair [GO:0006281]	unlabelled	0.216814	259
12	XM_137796.1	DNA repair [GO:0006281]	unlabelled	0.216814	259
12	XM_137918.1	DNA repair [GO:0006281]	unlabelled	0.216814	259
12	XM_138060.1	DNA repair [GO:0006281]	unlabelled	0.152284	259
12	XM_138652.1	DNA repair [GO:0006281]	unlabelled	0.152284	259
12	XM_139089.1	DNA repair [GO:0006281]	unlabelled	0.152284	259
12	XM_139216.1	DNA repair [GO:0006281]	unlabelled	0.457143	259
12	XM_139285.1	DNA repair [GO:0006281]	unlabelled	0.216814	259
12	XM_139310.1	DNA repair [GO:0006281]	unlabelled	0.214724	259
12	XM_139365.1	DNA repair [GO:0006281]	unlabelled	0.216814	259
12	XM_139455.1	DNA repair [GO:0006281]	unlabelled	0.194805	259
12	XM_139832.1	DNA repair [GO:0006281]	unlabelled	0.152284	259
12	XM_139912.1	DNA repair [GO:0006281]	unlabelled	0.327801	259
12	XM_140538.1	DNA repair [GO:0006281]	unlabelled	0.248555	259
12	XM_140547.1	DNA repair [GO:0006281]	unlabelled	0.194805	259
12	XM_140707.1	DNA repair [GO:0006281]	unlabelled	0.394444	259
12	XM_141329.1	DNA repair [GO:0006281]	unlabelled	0.194805	259
12	XM_141607.1	DNA repair [GO:0006281]	unlabelled	0.173716	259
12	XM_141714.1	DNA repair [GO:0006281]	unlabelled	0.214724	259
12	XM_141976.1	DNA repair [GO:0006281]	unlabelled	0.194805	259
12	XM_142012.1	DNA repair [GO:0006281]	unlabelled	0.394444	259
12	XM_142178.1	DNA repair [GO:0006281]	unlabelled	0.173716	259
12	XM_142337.1	DNA repair [GO:0006281]	unlabelled	0.231144	259
12	XM_142424.1	DNA repair [GO:0006281]	unlabelled	0.565789	259
12	XM_142765.1	DNA repair [GO:0006281]	unlabelled	0.163686	259
12	XM_142946.1	DNA repair [GO:0006281]	unlabelled	0.214724	259
12	XM_143167.1	DNA repair [GO:0006281]	unlabelled	0.152284	259
12	XM_143499.1	DNA repair [GO:0006281]	unlabelled	0.186555	259
12	XM_143620.1	DNA repair [GO:0006281]	unlabelled	0.272727	259
12	XM_143803.1	DNA repair [GO:0006281]	unlabelled	0.152284	259
12	XM_143963.1	DNA repair [GO:0006281]	unlabelled	0.163686	259
12	XM_144037.1	DNA repair [GO:0006281]	unlabelled	0.152284	259
12	XM_144290.1	DNA repair [GO:0006281]	unlabelled	0.152284	259
12	XM_144950.1	DNA repair [GO:0006281]	unlabelled	0.163686	259
12	XM_145041.1	DNA repair [GO:0006281]	unlabelled	0.152284	259
12	XM_145101.1	DNA repair [GO:0006281]	unlabelled	0.216814	259
12	XM_145549.1	DNA repair [GO:0006281]	unlabelled	0.248555	259
12	XM_145670.1	DNA repair [GO:0006281]	unlabelled	0.186555	259
12	XM_146283.1	DNA repair [GO:0006281]	unlabelled	0.173716	259
12	XM_146420.1	DNA repair [GO:0006281]	unlabelled	0.231144	259
12	XM_146672.1	DNA repair [GO:0006281]	unlabelled	0.434211	259
12	XM_147046.1	DNA repair [GO:0006281]	unlabelled	0.248555	259
12	XM_147047.1	DNA repair [GO:0006281]	unlabelled	0.30566	259
12	XM_147217.1	DNA repair [GO:0006281]	unlabelled	0.248555	259
12	XM_147351.1	DNA repair [GO:0006281]	unlabelled	0.152284	259
12	XM_147510.1	DNA repair [GO:0006281]	unlabelled	0.194805	259
12	XM_147689.1	DNA repair [GO:0006281]	unlabelled	0.186555	259
12	XM_147792.1	DNA repair [GO:0006281]	unlabelled	0.259259	259
12	XM_147832.1	DNA repair [GO:0006281]	unlabelled	0.259259	259
12	XM_147848.1	DNA repair [GO:0006281]	unlabelled	0.231144	259
12	XM_147867.1	DNA repair [GO:0006281]	unlabelled	0.416149	259
12	XM_148033.1	DNA repair [GO:0006281]	unlabelled	0.173716	259
12	XM_148118.1	DNA repair [GO:0006281]	unlabelled	0.214724	259
12	XM_148181.1	DNA repair [GO:0006281]	unlabelled	0.214724	259
12	XM_148249.1	DNA repair [GO:0006281]	unlabelled	0.259259	259
12	XM_148415.1	DNA repair [GO:0006281]	unlabelled	0.152284	259
12	XM_148419.1	DNA repair [GO:0006281]	unlabelled	0.234043	259
12	XM_148424.1	DNA repair [GO:0006281]	unlabelled	0.163686	259
12	XM_148512.1	DNA repair [GO:0006281]	unlabelled	0.642857	259
12	XM_148719.1	DNA repair [GO:0006281]	unlabelled	0.234043	259
12	XM_148833.1	DNA repair [GO:0006281]	unlabelled	0.214724	259
12	XM_148923.1	DNA repair [GO:0006281]	unlabelled	0.248555	259
12	XM_148955.1	DNA repair [GO:0006281]	unlabelled	0.291815	259
12	XM_149091.1	DNA repair [GO:0006281]	unlabelled	0.234043	259
12	XM_149097.1	DNA repair [GO:0006281]	unlabelled	0.216814	259
12	XM_149213.1	DNA repair [GO:0006281]	unlabelled	0.291815	259
12	XM_149232.1	DNA repair [GO:0006281]	unlabelled	0.216814	259
12	XM_149240.1	DNA repair [GO:0006281]	unlabelled	0.366337	259
12	XM_149267.1	DNA repair [GO:0006281]	unlabelled	0.173716	259
12	XM_149308.1	DNA repair [GO:0006281]	unlabelled	0.416149	259
12	XM_149422.1	DNA repair [GO:0006281]	unlabelled	0.152284	259
12	XM_149692.1	DNA repair [GO:0006281]	unlabelled	0.259259	259
12	XM_149729.1	DNA repair [GO:0006281]	unlabelled	0.216814	259
12	XM_149746.1	DNA repair [GO:0006281]	unlabelled	0.152284	259
12	XM_149756.1	DNA repair [GO:0006281]	unlabelled	0.152284	259
12	XM_149826.1	DNA repair [GO:0006281]	unlabelled	0.380208	259
12	XM_149909.1	DNA repair [GO:0006281]	unlabelled	0.234043	259
12	XM_149989.1	DNA repair [GO:0006281]	unlabelled	0.394444	259
12	XM_150003.1	DNA repair [GO:0006281]	unlabelled	0.216814	259
12	XM_150004.1	DNA repair [GO:0006281]	unlabelled	0.152284	259
12	XM_150191.1	DNA repair [GO:0006281]	unlabelled	0.152284	259
12	XM_150398.1	DNA repair [GO:0006281]	unlabelled	0.457143	259
12	XM_150438.1	DNA repair [GO:0006281]	unlabelled	0.152284	259
12	XM_150496.1	DNA repair [GO:0006281]	unlabelled	0.594203	259
12	XM_150564.1	DNA repair [GO:0006281]	unlabelled	0.231144	259
12	XM_150953.1	DNA repair [GO:0006281]	unlabelled	0.152284	259
12	XM_151583.1	DNA repair [GO:0006281]	unlabelled	0.561798	259
12	XM_152375.1	DNA repair [GO:0006281]	unlabelled	0.513274	259
12	XM_152395.1	DNA repair [GO:0006281]	unlabelled	0.291815	259
12	XM_152676.1	DNA repair [GO:0006281]	unlabelled	0.163686	259
12	XM_152700.1	DNA repair [GO:0006281]	unlabelled	0.561798	259
12	XM_152901.1	DNA repair [GO:0006281]	unlabelled	0.259259	259
12	XM_153231.1	DNA repair [GO:0006281]	unlabelled	0.173716	259
12	XM_153369.1	DNA repair [GO:0006281]	unlabelled	0.234043	259
12	XM_156441.1	DNA repair [GO:0006281]	unlabelled	0.35023	259
12	XM_158367.1	DNA repair [GO:0006281]	unlabelled	0.416149	259
12	XM_159889.1	DNA repair [GO:0006281]	unlabelled	0.163686	259
12	XM_163177.1	DNA repair [GO:0006281]	unlabelled	0.394444	259
13	XM_122031.1	DNA replication [GO:0006260]	unlabelled	0.307692	208
13	XM_122096.1	DNA replication [GO:0006260]	unlabelled	0.339623	208
13	XM_122366.1	DNA replication [GO:0006260]	unlabelled	0.167213	208
13	XM_122473.1	DNA replication [GO:0006260]	unlabelled	0.384615	208
13	XM_122788.1	DNA replication [GO:0006260]	unlabelled	0.278912	208
13	XM_123126.1	DNA replication [GO:0006260]	unlabelled	0.5	208
13	XM_123255.1	DNA replication [GO:0006260]	unlabelled	0.264151	208
13	XM_123337.1	DNA replication [GO:0006260]	unlabelled	0.156805	208
13	XM_123427.1	DNA replication [GO:0006260]	unlabelled	0.167213	208
13	XM_123509.1	DNA replication [GO:0006260]	unlabelled	0.350515	208
13	XM_123915.1	DNA replication [GO:0006260]	unlabelled	0.156805	208
13	XM_124031.1	DNA replication [GO:0006260]	unlabelled	0.156805	208
13	XM_124491.1	DNA replication [GO:0006260]	unlabelled	0.167213	208
13	XM_124599.1	DNA replication [GO:0006260]	unlabelled	0.225962	208
13	XM_124750.1	DNA replication [GO:0006260]	unlabelled	0.167213	208
13	XM_125188.1	DNA replication [GO:0006260]	unlabelled	0.355556	208
13	XM_125257.1	DNA replication [GO:0006260]	unlabelled	0.384615	208
13	XM_125555.1	DNA replication [GO:0006260]	unlabelled	0.239362	208
13	XM_125893.1	DNA replication [GO:0006260]	unlabelled	0.239362	208
13	XM_126020.1	DNA replication [GO:0006260]	unlabelled	0.441176	208
13	XM_126084.1	DNA replication [GO:0006260]	unlabelled	0.384615	208
13	XM_126167.1	DNA replication [GO:0006260]	unlabelled	0.182143	208
13	XM_126214.1	DNA replication [GO:0006260]	unlabelled	0.182143	208
13	XM_126402.1	DNA replication [GO:0006260]	unlabelled	0.156805	208
13	XM_126590.1	DNA replication [GO:0006260]	unlabelled	0.167213	208
13	XM_126678.1	DNA replication [GO:0006260]	unlabelled	0.307692	208
13	XM_126858.1	DNA replication [GO:0006260]	unlabelled	0.217778	208
13	XM_127001.1	DNA replication [GO:0006260]	unlabelled	0.193182	208
13	XM_127043.1	DNA replication [GO:0006260]	unlabelled	0.441176	208
13	XM_127147.1	DNA replication [GO:0006260]	unlabelled	0.339623	208
13	XM_127182.1	DNA replication [GO:0006260]	unlabelled	0.156805	208
13	XM_127226.1	DNA replication [GO:0006260]	unlabelled	0.350515	208
13	XM_127355.1	DNA replication [GO:0006260]	unlabelled	0.193182	208
13	XM_127444.1	DNA replication [GO:0006260]	unlabelled	0.182143	208
13	XM_127710.1	DNA replication [GO:0006260]	unlabelled	0.225962	208
13	XM_127817.1	DNA replication [GO:0006260]	unlabelled	0.441176	208
13	XM_127823.1	DNA replication [GO:0006260]	unlabelled	0.182143	208
13	XM_127866.1	DNA replication [GO:0006260]	unlabelled	0.355556	208
13	XM_127885.1	DNA replication [GO:0006260]	unlabelled	0.350515	208
13	XM_127907.1	DNA replication [GO:0006260]	unlabelled	0.193182	208
13	XM_128003.1	DNA replication [GO:0006260]	unlabelled	0.239362	208
13	XM_128097.1	DNA replication [GO:0006260]	unlabelled	0.239362	208
13	XM_128183.1	DNA replication [GO:0006260]	unlabelled	0.167213	208
13	XM_128285.1	DNA replication [GO:0006260]	unlabelled	0.278912	208
13	XM_128355.1	DNA replication [GO:0006260]	unlabelled	0.217778	208
13	XM_128423.1	DNA replication [GO:0006260]	unlabelled	0.254335	208
13	XM_128602.1	DNA replication [GO:0006260]	unlabelled	0.225962	208
13	XM_128638.1	DNA replication [GO:0006260]	unlabelled	0.409836	208
13	XM_128795.1	DNA replication [GO:0006260]	unlabelled	0.193182	208
13	XM_128855.1	DNA replication [GO:0006260]	unlabelled	0.384615	208
13	XM_128857.1	DNA replication [GO:0006260]	unlabelled	0.336207	208
13	XM_128993.1	DNA replication [GO:0006260]	unlabelled	0.409836	208
13	XM_129145.1	DNA replication [GO:0006260]	unlabelled	0.217778	208
13	XM_129212.1	DNA replication [GO:0006260]	unlabelled	0.167213	208
13	XM_129245.1	DNA replication [GO:0006260]	unlabelled	0.193182	208
13	XM_129309.1	DNA replication [GO:0006260]	unlabelled	0.217778	208
13	XM_129620.1	DNA replication [GO:0006260]	unlabelled	0.307692	208
13	XM_129658.1	DNA replication [GO:0006260]	unlabelled	0.307692	208
13	XM_129664.1	DNA replication [GO:0006260]	unlabelled	0.336207	208
13	XM_129679.1	DNA replication [GO:0006260]	unlabelled	0.409836	208
13	XM_129725.1	DNA replication [GO:0006260]	unlabelled	0.350515	208
13	XM_129840.1	DNA replication [GO:0006260]	unlabelled	0.156805	208
13	XM_129877.1	DNA replication [GO:0006260]	unlabelled	0.339623	208
13	XM_130005.1	DNA replication [GO:0006260]	unlabelled	0.156805	208
13	XM_130194.1	DNA replication [GO:0006260]	unlabelled	0.156805	208
13	XM_130218.1	DNA replication [GO:0006260]	unlabelled	0.217778	208
13	XM_130271.1	DNA replication [GO:0006260]	unlabelled	0.278912	208
13	XM_130314.1	DNA replication [GO:0006260]	unlabelled	0.278912	208
13	XM_130428.1	DNA replication [GO:0006260]	unlabelled	0.278912	208
13	XM_130443.1	DNA replication [GO:0006260]	unlabelled	0.167213	208
13	XM_130460.1	DNA replication [GO:0006260]	unlabelled	0.278912	208
13	XM_130551.1	DNA replication [GO:0006260]	unlabelled	0.156805	208
13	XM_130560.1	DNA replication [GO:0006260]	unlabelled	0.384615	208
13	XM_130624.1	DNA replication [GO:0006260]	unlabelled	0.254335	208
13	XM_130683.1	DNA replication [GO:0006260]	unlabelled	0.264151	208
13	XM_131118.1	DNA replication [GO:0006260]	unlabelled	0.254335	208
13	XM_131178.1	DNA replication [GO:0006260]	unlabelled	0.239362	208
13	XM_131230.1	DNA replication [GO:0006260]	unlabelled	0.409836	208
13	XM_131333.1	DNA replication [GO:0006260]	unlabelled	0.193182	208
13	XM_131339.1	DNA replication [GO:0006260]	unlabelled	0.206612	208
13	XM_131373.1	DNA replication [GO:0006260]	unlabelled	0.182143	208
13	XM_131421.1	DNA replication [GO:0006260]	unlabelled	0.167213	208
13	XM_131668.1	DNA replication [GO:0006260]	unlabelled	0.278912	208
13	XM_131702.1	DNA replication [GO:0006260]	unlabelled	0.225962	208
13	XM_131720.1	DNA replication [GO:0006260]	unlabelled	0.167213	208
13	XM_131796.1	DNA replication [GO:0006260]	unlabelled	0.239362	208
13	XM_131912.1	DNA replication [GO:0006260]	unlabelled	0.167213	208
13	XM_132028.1	DNA replication [GO:0006260]	unlabelled	0.239362	208
13	XM_132039.1	DNA replication [GO:0006260]	unlabelled	0.409836	208
13	XM_132195.1	DNA replication [GO:0006260]	unlabelled	0.307692	208
13	XM_132322.1	DNA replication [GO:0006260]	unlabelled	0.225962	208
13	XM_132354.1	DNA replication [GO:0006260]	unlabelled	0.182143	208
13	XM_132597.1	DNA replication [GO:0006260]	unlabelled	0.239362	208
13	XM_132722.1	DNA replication [GO:0006260]	unlabelled	0.167213	208
13	XM_132796.1	DNA replication [GO:0006260]	unlabelled	0.409836	208
13	XM_132903.1	DNA replication [GO:0006260]	unlabelled	0.254335	208
13	XM_132955.1	DNA replication [GO:0006260]	unlabelled	0.254335	208
13	XM_133576.1	DNA replication [GO:0006260]	unlabelled	0.441176	208
13	XM_133623.1	DNA replication [GO:0006260]	unlabelled	0.167213	208
13	XM_133675.1	DNA replication [GO:0006260]	unlabelled	0.182143	208
13	XM_133851.1	DNA replication [GO:0006260]	unlabelled	0.409836	208
13	XM_133919.1	DNA replication [GO:0006260]	unlabelled	0.167213	208
13	XM_133935.1	DNA replication [GO:0006260]	unlabelled	0.156805	208
13	XM_134016.1	DNA replication [GO:0006260]	unlabelled	0.167213	208
13	XM_134100.1	DNA replication [GO:0006260]	unlabelled	0.156805	208
13	XM_134124.1	DNA replication [GO:0006260]	unlabelled	0.336207	208
13	XM_134129.1	DNA replication [GO:0006260]	unlabelled	0.182143	208
13	XM_134346.1	DNA replication [GO:0006260]	unlabelled	0.217778	208
13	XM_134673.1	DNA replication [GO:0006260]	unlabelled	0.167213	208
13	XM_134702.1	DNA replication [GO:0006260]	unlabelled	0.441176	208
13	XM_134743.1	DNA replication [GO:0006260]	unlabelled	0.182143	208
13	XM_134853.1	DNA replication [GO:0006260]	unlabelled	0.350515	208
13	XM_134907.1	DNA replication [GO:0006260]	unlabelled	0.182143	208
13	XM_134977.1	DNA replication [GO:0006260]	unlabelled	0.182143	208
13	XM_135105.1	DNA replication [GO:0006260]	unlabelled	0.409836	208
13	XM_135231.1	DNA replication [GO:0006260]	unlabelled	0.239362	208
13	XM_135497.1	DNA replication [GO:0006260]	unlabelled	0.355556	208
13	XM_135592.1	DNA replication [GO:0006260]	unlabelled	0.193182	208
13	XM_135690.1	DNA replication [GO:0006260]	unlabelled	0.156805	208
13	XM_135853.1	DNA replication [GO:0006260]	unlabelled	0.156805	208
13	XM_135861.1	DNA replication [GO:0006260]	unlabelled	0.307692	208
13	XM_135972.1	DNA replication [GO:0006260]	unlabelled	0.156805	208
13	XM_136004.1	DNA replication [GO:0006260]	unlabelled	0.336207	208
13	XM_136184.1	DNA replication [GO:0006260]	unlabelled	0.217778	208
13	XM_136536.1	DNA replication [GO:0006260]	unlabelled	0.225962	208
13	XM_136541.1	DNA replication [GO:0006260]	unlabelled	0.409836	208
13	XM_136604.1	DNA replication [GO:0006260]	unlabelled	0.339623	208
13	XM_136701.1	DNA replication [GO:0006260]	unlabelled	0.409836	208
13	XM_136909.1	DNA replication [GO:0006260]	unlabelled	0.167213	208
13	XM_137761.1	DNA replication [GO:0006260]	unlabelled	0.384615	208
13	XM_138033.1	DNA replication [GO:0006260]	unlabelled	0.278912	208
13	XM_138117.1	DNA replication [GO:0006260]	unlabelled	0.182143	208
13	XM_139038.1	DNA replication [GO:0006260]	unlabelled	0.156805	208
13	XM_139216.1	DNA replication [GO:0006260]	unlabelled	0.225962	208
13	XM_139365.1	DNA replication [GO:0006260]	unlabelled	0.239362	208
13	XM_141812.1	DNA replication [GO:0006260]	unlabelled	0.182143	208
13	XM_142020.1	DNA replication [GO:0006260]	unlabelled	0.193182	208
13	XM_142204.1	DNA replication [GO:0006260]	unlabelled	0.336207	208
13	XM_142337.1	DNA replication [GO:0006260]	unlabelled	0.193182	208
13	XM_142469.1	DNA replication [GO:0006260]	unlabelled	0.193182	208
13	XM_142946.1	DNA replication [GO:0006260]	unlabelled	0.156805	208
13	XM_143167.1	DNA replication [GO:0006260]	unlabelled	0.409836	208
13	XM_143448.1	DNA replication [GO:0006260]	unlabelled	0.193182	208
13	XM_143499.1	DNA replication [GO:0006260]	unlabelled	0.336207	208
13	XM_144310.1	DNA replication [GO:0006260]	unlabelled	0.225962	208
13	XM_144475.1	DNA replication [GO:0006260]	unlabelled	0.182143	208
13	XM_145007.1	DNA replication [GO:0006260]	unlabelled	0.156805	208
13	XM_145321.1	DNA replication [GO:0006260]	unlabelled	0.156805	208
13	XM_145503.1	DNA replication [GO:0006260]	unlabelled	0.182143	208
13	XM_146269.1	DNA replication [GO:0006260]	unlabelled	0.264151	208
13	XM_146420.1	DNA replication [GO:0006260]	unlabelled	0.167213	208
13	XM_147144.1	DNA replication [GO:0006260]	unlabelled	0.182143	208
13	XM_147217.1	DNA replication [GO:0006260]	unlabelled	0.355556	208
13	XM_147867.1	DNA replication [GO:0006260]	unlabelled	0.5	208
13	XM_148249.1	DNA replication [GO:0006260]	unlabelled	0.307692	208
13	XM_148254.1	DNA replication [GO:0006260]	unlabelled	0.384615	208
13	XM_148415.1	DNA replication [GO:0006260]	unlabelled	0.167213	208
13	XM_148419.1	DNA replication [GO:0006260]	unlabelled	0.384615	208
13	XM_148512.1	DNA replication [GO:0006260]	unlabelled	0.409836	208
13	XM_148923.1	DNA replication [GO:0006260]	unlabelled	0.339623	208
13	XM_149240.1	DNA replication [GO:0006260]	unlabelled	0.254335	208
13	XM_149267.1	DNA replication [GO:0006260]	unlabelled	0.206612	208
13	XM_149989.1	DNA replication [GO:0006260]	unlabelled	0.355556	208
13	XM_150003.1	DNA replication [GO:0006260]	unlabelled	0.156805	208
13	XM_150209.1	DNA replication [GO:0006260]	unlabelled	0.225962	208
13	XM_150398.1	DNA replication [GO:0006260]	unlabelled	0.384615	208
13	XM_162096.1	DNA replication [GO:0006260]	unlabelled	0.225962	208
14	XM_122031.1	DNA replication and chromosome cycle [GO:0000067]	unlabelled	0.25	253
14	XM_122071.1	DNA replication and chromosome cycle [GO:0000067]	unlabelled	0.235714	253
14	XM_122096.1	DNA replication and chromosome cycle [GO:0000067]	unlabelled	0.291005	253
14	XM_122105.1	DNA replication and chromosome cycle [GO:0000067]	unlabelled	0.175	253
14	XM_122287.1	DNA replication and chromosome cycle [GO:0000067]	unlabelled	0.166316	253
14	XM_122311.1	DNA replication and chromosome cycle [GO:0000067]	unlabelled	0.166316	253
14	XM_122366.1	DNA replication and chromosome cycle [GO:0000067]	unlabelled	0.25523	253
14	XM_122473.1	DNA replication and chromosome cycle [GO:0000067]	unlabelled	0.322581	253
14	XM_122589.1	DNA replication and chromosome cycle [GO:0000067]	unlabelled	0.175	253
14	XM_122788.1	DNA replication and chromosome cycle [GO:0000067]	unlabelled	0.322581	253
14	XM_123107.1	DNA replication and chromosome cycle [GO:0000067]	unlabelled	0.166316	253
14	XM_123126.1	DNA replication and chromosome cycle [GO:0000067]	unlabelled	0.48	253
14	XM_123129.1	DNA replication and chromosome cycle [GO:0000067]	unlabelled	0.156371	253
14	XM_123132.1	DNA replication and chromosome cycle [GO:0000067]	unlabelled	0.176471	253
14	XM_123234.1	DNA replication and chromosome cycle [GO:0000067]	unlabelled	0.175	253
14	XM_123255.1	DNA replication and chromosome cycle [GO:0000067]	unlabelled	0.291005	253
14	XM_123337.1	DNA replication and chromosome cycle [GO:0000067]	unlabelled	0.156371	253
14	XM_123427.1	DNA replication and chromosome cycle [GO:0000067]	unlabelled	0.25	253
14	XM_123509.1	DNA replication and chromosome cycle [GO:0000067]	unlabelled	0.367347	253
14	XM_123548.1	DNA replication and chromosome cycle [GO:0000067]	unlabelled	0.176471	253
14	XM_123625.1	DNA replication and chromosome cycle [GO:0000067]	unlabelled	0.19382	253
14	XM_123915.1	DNA replication and chromosome cycle [GO:0000067]	unlabelled	0.156371	253
14	XM_123981.1	DNA replication and chromosome cycle [GO:0000067]	unlabelled	0.176471	253
14	XM_124031.1	DNA replication and chromosome cycle [GO:0000067]	unlabelled	0.166316	253
14	XM_124178.1	DNA replication and chromosome cycle [GO:0000067]	unlabelled	0.19382	253
14	XM_124235.1	DNA replication and chromosome cycle [GO:0000067]	unlabelled	0.235714	253
14	XM_124491.1	DNA replication and chromosome cycle [GO:0000067]	unlabelled	0.277228	253
14	XM_124599.1	DNA replication and chromosome cycle [GO:0000067]	unlabelled	0.392857	253
14	XM_124750.1	DNA replication and chromosome cycle [GO:0000067]	unlabelled	0.185379	253
14	XM_125188.1	DNA replication and chromosome cycle [GO:0000067]	unlabelled	0.340909	253
14	XM_125257.1	DNA replication and chromosome cycle [GO:0000067]	unlabelled	0.340909	253
14	XM_125555.1	DNA replication and chromosome cycle [GO:0000067]	unlabelled	0.309091	253
14	XM_125567.1	DNA replication and chromosome cycle [GO:0000067]	unlabelled	0.166316	253
14	XM_125861.1	DNA replication and chromosome cycle [GO:0000067]	unlabelled	0.185379	253
14	XM_125893.1	DNA replication and chromosome cycle [GO:0000067]	unlabelled	0.224832	253
14	XM_126020.1	DNA replication and chromosome cycle [GO:0000067]	unlabelled	0.48	253
14	XM_126084.1	DNA replication and chromosome cycle [GO:0000067]	unlabelled	0.363636	253
14	XM_126155.1	DNA replication and chromosome cycle [GO:0000067]	unlabelled	0.210031	253
14	XM_126167.1	DNA replication and chromosome cycle [GO:0000067]	unlabelled	0.175	253
14	XM_126195.1	DNA replication and chromosome cycle [GO:0000067]	unlabelled	0.235714	253
14	XM_126214.1	DNA replication and chromosome cycle [GO:0000067]	unlabelled	0.224832	253
14	XM_126320.1	DNA replication and chromosome cycle [GO:0000067]	unlabelled	0.166316	253
14	XM_126402.1	DNA replication and chromosome cycle [GO:0000067]	unlabelled	0.224832	253
14	XM_126415.1	DNA replication and chromosome cycle [GO:0000067]	unlabelled	0.166316	253
14	XM_126590.1	DNA replication and chromosome cycle [GO:0000067]	unlabelled	0.19382	253
14	XM_126614.1	DNA replication and chromosome cycle [GO:0000067]	unlabelled	0.19382	253
14	XM_126678.1	DNA replication and chromosome cycle [GO:0000067]	unlabelled	0.392857	253
14	XM_126858.1	DNA replication and chromosome cycle [GO:0000067]	unlabelled	0.210031	253
14	XM_126921.1	DNA replication and chromosome cycle [GO:0000067]	unlabelled	0.299435	253
14	XM_127001.1	DNA replication and chromosome cycle [GO:0000067]	unlabelled	0.25	253
14	XM_127014.1	DNA replication and chromosome cycle [GO:0000067]	unlabelled	0.166316	253
14	XM_127031.1	DNA replication and chromosome cycle [GO:0000067]	unlabelled	0.176471	253
14	XM_127033.1	DNA replication and chromosome cycle [GO:0000067]	unlabelled	0.175	253
14	XM_127043.1	DNA replication and chromosome cycle [GO:0000067]	unlabelled	0.48	253
14	XM_127061.1	DNA replication and chromosome cycle [GO:0000067]	unlabelled	0.235714	253
14	XM_127086.1	DNA replication and chromosome cycle [GO:0000067]	unlabelled	0.156371	253
14	XM_127147.1	DNA replication and chromosome cycle [GO:0000067]	unlabelled	0.363636	253
14	XM_127182.1	DNA replication and chromosome cycle [GO:0000067]	unlabelled	0.210031	253
14	XM_127208.1	DNA replication and chromosome cycle [GO:0000067]	unlabelled	0.156371	253
14	XM_127226.1	DNA replication and chromosome cycle [GO:0000067]	unlabelled	0.328767	253
14	XM_127320.1	DNA replication and chromosome cycle [GO:0000067]	unlabelled	0.277228	253
14	XM_127327.1	DNA replication and chromosome cycle [GO:0000067]	unlabelled	0.156371	253
14	XM_127355.1	DNA replication and chromosome cycle [GO:0000067]	unlabelled	0.19382	253
14	XM_127444.1	DNA replication and chromosome cycle [GO:0000067]	unlabelled	0.328767	253
14	XM_127472.1	DNA replication and chromosome cycle [GO:0000067]	unlabelled	0.166316	253
14	XM_127611.1	DNA replication and chromosome cycle [GO:0000067]	unlabelled	0.19382	253
14	XM_127633.1	DNA replication and chromosome cycle [GO:0000067]	unlabelled	0.175	253
14	XM_127710.1	DNA replication and chromosome cycle [GO:0000067]	unlabelled	0.357724	253
14	XM_127809.1	DNA replication and chromosome cycle [GO:0000067]	unlabelled	0.156371	253
14	XM_127817.1	DNA replication and chromosome cycle [GO:0000067]	unlabelled	0.48	253
14	XM_127823.1	DNA replication and chromosome cycle [GO:0000067]	unlabelled	0.176471	253
14	XM_127856.1	DNA replication and chromosome cycle [GO:0000067]	unlabelled	0.309091	253
14	XM_127861.1	DNA replication and chromosome cycle [GO:0000067]	unlabelled	0.175	253
14	XM_127866.1	DNA replication and chromosome cycle [GO:0000067]	unlabelled	0.357724	253
14	XM_127885.1	DNA replication and chromosome cycle [GO:0000067]	unlabelled	0.48	253
14	XM_127907.1	DNA replication and chromosome cycle [GO:0000067]	unlabelled	0.277228	253
14	XM_127917.1	DNA replication and chromosome cycle [GO:0000067]	unlabelled	0.175	253
14	XM_128003.1	DNA replication and chromosome cycle [GO:0000067]	unlabelled	0.277228	253
14	XM_128032.1	DNA replication and chromosome cycle [GO:0000067]	unlabelled	0.166316	253
14	XM_128078.1	DNA replication and chromosome cycle [GO:0000067]	unlabelled	0.264574	253
14	XM_128083.1	DNA replication and chromosome cycle [GO:0000067]	unlabelled	0.25	253
14	XM_128097.1	DNA replication and chromosome cycle [GO:0000067]	unlabelled	0.357724	253
14	XM_128183.1	DNA replication and chromosome cycle [GO:0000067]	unlabelled	0.328767	253
14	XM_128203.1	DNA replication and chromosome cycle [GO:0000067]	unlabelled	0.166316	253
14	XM_128285.1	DNA replication and chromosome cycle [GO:0000067]	unlabelled	0.309091	253
14	XM_128355.1	DNA replication and chromosome cycle [GO:0000067]	unlabelled	0.340909	253
14	XM_128369.1	DNA replication and chromosome cycle [GO:0000067]	unlabelled	0.166316	253
14	XM_128377.1	DNA replication and chromosome cycle [GO:0000067]	unlabelled	0.166316	253
14	XM_128402.1	DNA replication and chromosome cycle [GO:0000067]	unlabelled	0.166316	253
14	XM_128423.1	DNA replication and chromosome cycle [GO:0000067]	unlabelled	0.277228	253
14	XM_128548.1	DNA replication and chromosome cycle [GO:0000067]	unlabelled	0.156371	253
14	XM_128590.1	DNA replication and chromosome cycle [GO:0000067]	unlabelled	0.175	253
14	XM_128593.1	DNA replication and chromosome cycle [GO:0000067]	unlabelled	0.25	253
14	XM_128602.1	DNA replication and chromosome cycle [GO:0000067]	unlabelled	0.19382	253
14	XM_128603.1	DNA replication and chromosome cycle [GO:0000067]	unlabelled	0.175	253
14	XM_128638.1	DNA replication and chromosome cycle [GO:0000067]	unlabelled	0.405405	253
14	XM_128765.1	DNA replication and chromosome cycle [GO:0000067]	unlabelled	0.185379	253
14	XM_128795.1	DNA replication and chromosome cycle [GO:0000067]	unlabelled	0.322581	253
14	XM_128855.1	DNA replication and chromosome cycle [GO:0000067]	unlabelled	0.357724	253
14	XM_128857.1	DNA replication and chromosome cycle [GO:0000067]	unlabelled	0.363636	253
14	XM_128993.1	DNA replication and chromosome cycle [GO:0000067]	unlabelled	0.430769	253
14	XM_129041.1	DNA replication and chromosome cycle [GO:0000067]	unlabelled	0.176471	253
14	XM_129069.1	DNA replication and chromosome cycle [GO:0000067]	unlabelled	0.166316	253
14	XM_129145.1	DNA replication and chromosome cycle [GO:0000067]	unlabelled	0.224832	253
14	XM_129171.1	DNA replication and chromosome cycle [GO:0000067]	unlabelled	0.166316	253
14	XM_129172.1	DNA replication and chromosome cycle [GO:0000067]	unlabelled	0.210031	253
14	XM_129212.1	DNA replication and chromosome cycle [GO:0000067]	unlabelled	0.235714	253
14	XM_129245.1	DNA replication and chromosome cycle [GO:0000067]	unlabelled	0.405405	253
14	XM_129309.1	DNA replication and chromosome cycle [GO:0000067]	unlabelled	0.277228	253
14	XM_129537.1	DNA replication and chromosome cycle [GO:0000067]	unlabelled	0.224832	253
14	XM_129618.1	DNA replication and chromosome cycle [GO:0000067]	unlabelled	0.291005	253
14	XM_129620.1	DNA replication and chromosome cycle [GO:0000067]	unlabelled	0.277228	253
14	XM_129658.1	DNA replication and chromosome cycle [GO:0000067]	unlabelled	0.431818	253
14	XM_129664.1	DNA replication and chromosome cycle [GO:0000067]	unlabelled	0.357724	253
14	XM_129679.1	DNA replication and chromosome cycle [GO:0000067]	unlabelled	0.48	253
14	XM_129725.1	DNA replication and chromosome cycle [GO:0000067]	unlabelled	0.48	253
14	XM_129738.1	DNA replication and chromosome cycle [GO:0000067]	unlabelled	0.156371	253
14	XM_129840.1	DNA replication and chromosome cycle [GO:0000067]	unlabelled	0.156371	253
14	XM_129877.1	DNA replication and chromosome cycle [GO:0000067]	unlabelled	0.277228	253
14	XM_129936.1	DNA replication and chromosome cycle [GO:0000067]	unlabelled	0.176471	253
14	XM_129986.1	DNA replication and chromosome cycle [GO:0000067]	unlabelled	0.235714	253
14	XM_130005.1	DNA replication and chromosome cycle [GO:0000067]	unlabelled	0.156371	253
14	XM_130053.1	DNA replication and chromosome cycle [GO:0000067]	unlabelled	0.235714	253
14	XM_130194.1	DNA replication and chromosome cycle [GO:0000067]	unlabelled	0.185379	253
14	XM_130197.1	DNA replication and chromosome cycle [GO:0000067]	unlabelled	0.264574	253
14	XM_130218.1	DNA replication and chromosome cycle [GO:0000067]	unlabelled	0.19382	253
14	XM_130258.1	DNA replication and chromosome cycle [GO:0000067]	unlabelled	0.322581	253
14	XM_130271.1	DNA replication and chromosome cycle [GO:0000067]	unlabelled	0.405405	253
14	XM_130314.1	DNA replication and chromosome cycle [GO:0000067]	unlabelled	0.224832	253
14	XM_130317.1	DNA replication and chromosome cycle [GO:0000067]	unlabelled	0.166316	253
14	XM_130428.1	DNA replication and chromosome cycle [GO:0000067]	unlabelled	0.25	253
14	XM_130443.1	DNA replication and chromosome cycle [GO:0000067]	unlabelled	0.224832	253
14	XM_130460.1	DNA replication and chromosome cycle [GO:0000067]	unlabelled	0.328767	253
14	XM_130551.1	DNA replication and chromosome cycle [GO:0000067]	unlabelled	0.224832	253
14	XM_130554.1	DNA replication and chromosome cycle [GO:0000067]	unlabelled	0.175	253
14	XM_130560.1	DNA replication and chromosome cycle [GO:0000067]	unlabelled	0.357724	253
14	XM_130566.1	DNA replication and chromosome cycle [GO:0000067]	unlabelled	0.235714	253
14	XM_130568.1	DNA replication and chromosome cycle [GO:0000067]	unlabelled	0.309091	253
14	XM_130624.1	DNA replication and chromosome cycle [GO:0000067]	unlabelled	0.277228	253
14	XM_130683.1	DNA replication and chromosome cycle [GO:0000067]	unlabelled	0.235714	253
14	XM_130917.1	DNA replication and chromosome cycle [GO:0000067]	unlabelled	0.185379	253
14	XM_130924.1	DNA replication and chromosome cycle [GO:0000067]	unlabelled	0.185379	253
14	XM_131118.1	DNA replication and chromosome cycle [GO:0000067]	unlabelled	0.299435	253
14	XM_131178.1	DNA replication and chromosome cycle [GO:0000067]	unlabelled	0.264574	253
14	XM_131230.1	DNA replication and chromosome cycle [GO:0000067]	unlabelled	0.431818	253
14	XM_131278.1	DNA replication and chromosome cycle [GO:0000067]	unlabelled	0.25	253
14	XM_131333.1	DNA replication and chromosome cycle [GO:0000067]	unlabelled	0.235714	253
14	XM_131339.1	DNA replication and chromosome cycle [GO:0000067]	unlabelled	0.210031	253
14	XM_131373.1	DNA replication and chromosome cycle [GO:0000067]	unlabelled	0.25	253
14	XM_131421.1	DNA replication and chromosome cycle [GO:0000067]	unlabelled	0.235714	253
14	XM_131631.1	DNA replication and chromosome cycle [GO:0000067]	unlabelled	0.156371	253
14	XM_131652.1	DNA replication and chromosome cycle [GO:0000067]	unlabelled	0.166316	253
14	XM_131668.1	DNA replication and chromosome cycle [GO:0000067]	unlabelled	0.322581	253
14	XM_131702.1	DNA replication and chromosome cycle [GO:0000067]	unlabelled	0.405405	253
14	XM_131720.1	DNA replication and chromosome cycle [GO:0000067]	unlabelled	0.264574	253
14	XM_131796.1	DNA replication and chromosome cycle [GO:0000067]	unlabelled	0.264574	253
14	XM_131832.1	DNA replication and chromosome cycle [GO:0000067]	unlabelled	0.156371	253
14	XM_131912.1	DNA replication and chromosome cycle [GO:0000067]	unlabelled	0.176471	253
14	XM_132006.1	DNA replication and chromosome cycle [GO:0000067]	unlabelled	0.210031	253
14	XM_132022.1	DNA replication and chromosome cycle [GO:0000067]	unlabelled	0.175	253
14	XM_132028.1	DNA replication and chromosome cycle [GO:0000067]	unlabelled	0.277228	253
14	XM_132039.1	DNA replication and chromosome cycle [GO:0000067]	unlabelled	0.430769	253
14	XM_132148.1	DNA replication and chromosome cycle [GO:0000067]	unlabelled	0.19382	253
14	XM_132195.1	DNA replication and chromosome cycle [GO:0000067]	unlabelled	0.291005	253
14	XM_132266.1	DNA replication and chromosome cycle [GO:0000067]	unlabelled	0.175	253
14	XM_132322.1	DNA replication and chromosome cycle [GO:0000067]	unlabelled	0.235714	253
14	XM_132354.1	DNA replication and chromosome cycle [GO:0000067]	unlabelled	0.277228	253
14	XM_132597.1	DNA replication and chromosome cycle [GO:0000067]	unlabelled	0.277228	253
14	XM_132601.1	DNA replication and chromosome cycle [GO:0000067]	unlabelled	0.185379	253
14	XM_132693.1	DNA replication and chromosome cycle [GO:0000067]	unlabelled	0.166316	253
14	XM_132722.1	DNA replication and chromosome cycle [GO:0000067]	unlabelled	0.210031	253
14	XM_132783.1	DNA replication and chromosome cycle [GO:0000067]	unlabelled	0.166316	253
14	XM_132796.1	DNA replication and chromosome cycle [GO:0000067]	unlabelled	0.48	253
14	XM_132883.1	DNA replication and chromosome cycle [GO:0000067]	unlabelled	0.235714	253
14	XM_132903.1	DNA replication and chromosome cycle [GO:0000067]	unlabelled	0.264574	253
14	XM_132955.1	DNA replication and chromosome cycle [GO:0000067]	unlabelled	0.291005	253
14	XM_132972.1	DNA replication and chromosome cycle [GO:0000067]	unlabelled	0.210031	253
14	XM_133114.1	DNA replication and chromosome cycle [GO:0000067]	unlabelled	0.19382	253
14	XM_133338.1	DNA replication and chromosome cycle [GO:0000067]	unlabelled	0.156371	253
14	XM_133576.1	DNA replication and chromosome cycle [GO:0000067]	unlabelled	0.430769	253
14	XM_133623.1	DNA replication and chromosome cycle [GO:0000067]	unlabelled	0.19382	253
14	XM_133675.1	DNA replication and chromosome cycle [GO:0000067]	unlabelled	0.19382	253
14	XM_133722.1	DNA replication and chromosome cycle [GO:0000067]	unlabelled	0.185379	253
14	XM_133793.1	DNA replication and chromosome cycle [GO:0000067]	unlabelled	0.166316	253
14	XM_133851.1	DNA replication and chromosome cycle [GO:0000067]	unlabelled	0.357724	253
14	XM_133879.1	DNA replication and chromosome cycle [GO:0000067]	unlabelled	0.235714	253
14	XM_133919.1	DNA replication and chromosome cycle [GO:0000067]	unlabelled	0.210031	253
14	XM_133935.1	DNA replication and chromosome cycle [GO:0000067]	unlabelled	0.235714	253
14	XM_133987.1	DNA replication and chromosome cycle [GO:0000067]	unlabelled	0.166316	253
14	XM_134016.1	DNA replication and chromosome cycle [GO:0000067]	unlabelled	0.19382	253
14	XM_134100.1	DNA replication and chromosome cycle [GO:0000067]	unlabelled	0.175	253
14	XM_134124.1	DNA replication and chromosome cycle [GO:0000067]	unlabelled	0.363636	253
14	XM_134129.1	DNA replication and chromosome cycle [GO:0000067]	unlabelled	0.277228	253
14	XM_134315.1	DNA replication and chromosome cycle [GO:0000067]	unlabelled	0.235714	253
14	XM_134346.1	DNA replication and chromosome cycle [GO:0000067]	unlabelled	0.25	253
14	XM_134538.1	DNA replication and chromosome cycle [GO:0000067]	unlabelled	0.176471	253
14	XM_134673.1	DNA replication and chromosome cycle [GO:0000067]	unlabelled	0.176471	253
14	XM_134702.1	DNA replication and chromosome cycle [GO:0000067]	unlabelled	0.430769	253
14	XM_134743.1	DNA replication and chromosome cycle [GO:0000067]	unlabelled	0.235714	253
14	XM_134853.1	DNA replication and chromosome cycle [GO:0000067]	unlabelled	0.357724	253
14	XM_134906.1	DNA replication and chromosome cycle [GO:0000067]	unlabelled	0.166316	253
14	XM_134907.1	DNA replication and chromosome cycle [GO:0000067]	unlabelled	0.224832	253
[truncated: 47,140 more rows]
