# Supplementary material for: The functional landscape of mouse gene expression
Source: J Biol. 2004 Dec 6;3(5):21. doi: 10.1186/jbiol16 (PMC549719; doi:10.1186/jbiol16)
Supplement: Additional data file 29 — SVM Predictions: GO-BP SVM Predictions, 50% precision [file jbiol16-s29.xls]

## Sheet: GOpredictions_13-Oct-2004
Gene Name	Description	GO category	label	precision	# positives in category
XM_122790.1	Mus musculus similar to ATP synthase, H+ transporting, mitochondrial F0 complex, subunit g; F1F0-ATP synthase g subunit (LOC223253), mRNA	ATP biosynthesis [GO:0006754]	unlabelled	1	28
XM_144094.1	Mus musculus similar to ATP synthase, H+ transporting, mitochondrial F0 complex, subunit g~data source:MGD, source key:MGI:1351597, evidence:ISS~putative (LOC230821), mRNA	ATP biosynthesis [GO:0006754]	unlabelled	1	28
XM_122790.1	Mus musculus similar to ATP synthase, H+ transporting, mitochondrial F0 complex, subunit g; F1F0-ATP synthase g subunit (LOC223253), mRNA	ATP metabolism [GO:0046034]	unlabelled	1	31
XM_144094.1	Mus musculus similar to ATP synthase, H+ transporting, mitochondrial F0 complex, subunit g~data source:MGD, source key:MGI:1351597, evidence:ISS~putative (LOC230821), mRNA	ATP metabolism [GO:0046034]	unlabelled	0.666667	31
XM_122790.1	Mus musculus similar to ATP synthase, H+ transporting, mitochondrial F0 complex, subunit g; F1F0-ATP synthase g subunit (LOC223253), mRNA	ATP synthesis coupled proton transport [GO:0015986]	unlabelled	0.666667	9
XM_144094.1	Mus musculus similar to ATP synthase, H+ transporting, mitochondrial F0 complex, subunit g~data source:MGD, source key:MGI:1351597, evidence:ISS~putative (LOC230821), mRNA	ATP synthesis coupled proton transport [GO:0015986]	unlabelled	1	9
XM_147867.1	Mus musculus LOC211375 (LOC211375), mRNA	DNA dependent DNA replication [GO:0006261]	unlabelled	0.571429	63
XM_127817.1	Mus musculus RIKEN cDNA 2410004I17 gene (2410004I17Rik), mRNA	DNA dependent DNA replication [GO:0006261]	unlabelled	0.571429	63
XM_133576.1	Mus musculus similar to mBlm (LOC209847), mRNA	DNA dependent DNA replication [GO:0006261]	unlabelled	1	63
XM_136909.1	Mus musculus similar to guanylate kinase-interacting protein 1 Maguin-1, membrane-associated - rat (LOC212024), mRNA	DNA integration [GO:0015074]	unlabelled	0.6	11
XM_150209.1	Mus musculus LOC235467 (LOC235467), mRNA	DNA integration [GO:0015074]	unlabelled	0.5	11
XM_137704.1	Mus musculus similar to High mobility group protein 1 (HMG-1) (Amphoterin) (Heparin-binding protein p30) (LOC237839), mRNA	DNA packaging [GO:0006323]	unlabelled	0.653333	236
XM_145079.1	Mus musculus similar to High mobility group protein 1 (HMG-1) (Amphoterin) (Heparin-binding protein p30) (LOC243694), mRNA	DNA packaging [GO:0006323]	unlabelled	0.597701	236
XM_148273.1	Mus musculus similar to D12 gene product (LOC208146), mRNA	DNA packaging [GO:0006323]	unlabelled	0.653333	236
XM_148419.1	Mus musculus RIKEN cDNA 1110025F24 gene (1110025F24Rik), mRNA	DNA packaging [GO:0006323]	unlabelled	0.85	236
XM_132796.1	Mus musculus similar to Fanconi anemia, complementation group D2; Fanconi anemia, complementation group D (LOC211651), mRNA	DNA packaging [GO:0006323]	unlabelled	0.871795	236
XM_136420.1	Mus musculus similar to ribonucleoprotein (LOC226324), mRNA	DNA packaging [GO:0006323]	unlabelled	0.518519	236
XM_138864.1	Mus musculus similar to Nonhistone chromosomal protein HMG-17 (LOC238897), mRNA	DNA packaging [GO:0006323]	unlabelled	0.871795	236
XM_143833.1	Mus musculus similar to High mobility group protein 1 (HMG-1) (Amphoterin) (Heparin-binding protein p30) (LOC230300), mRNA	DNA packaging [GO:0006323]	unlabelled	0.823529	236
XM_145195.1	Mus musculus similar to High mobility group protein 1 (HMG-1) (Amphoterin) (Heparin-binding protein p30) (LOC243731), mRNA	DNA packaging [GO:0006323]	unlabelled	0.676471	236
XM_132800.1	Mus musculus similar to zinc finger protein 22 (KOX 15) (LOC213003), mRNA	DNA packaging [GO:0006323]	unlabelled	0.88	236
XM_136604.1	Mus musculus similar to RNA and export factor binding protein 2; RNA and export factor binding protein 2-I (LOC227078), mRNA	DNA packaging [GO:0006323]	unlabelled	0.552083	236
XM_137158.1	Mus musculus similar to High mobility group protein 1 (HMG-1) (Amphoterin) (Heparin-binding protein p30) (LOC216102), mRNA	DNA packaging [GO:0006323]	unlabelled	0.676471	236
XM_141530.1	Mus musculus similar to High mobility group protein 1 (HMG-1) (Amphoterin) (Heparin-binding protein p30) (LOC228783), mRNA	DNA packaging [GO:0006323]	unlabelled	0.733333	236
XM_147722.1	Mus musculus LOC218078 (LOC218078), mRNA	DNA packaging [GO:0006323]	unlabelled	0.785714	236
XM_126064.1	Mus musculus similar to hypothetical protein FLJ11807 (LOC216636), mRNA	DNA packaging [GO:0006323]	unlabelled	0.58427	236
XM_127917.1	Mus musculus similar to KIAA1116 protein (LOC223295), mRNA	DNA packaging [GO:0006323]	unlabelled	0.666667	236
XM_128024.1	Mus musculus RIKEN cDNA 2810039B14 gene (2810039B14Rik), mRNA	DNA packaging [GO:0006323]	unlabelled	0.6125	236
XM_128568.1	Mus musculus similar to zinc finger protein 22 (KOX 15) (LOC224693), mRNA	DNA packaging [GO:0006323]	unlabelled	0.55102	236
XM_130053.1	Mus musculus RIKEN cDNA 2010317E24 gene (2010317E24Rik), mRNA	DNA packaging [GO:0006323]	unlabelled	0.571429	236
XM_131614.1	Mus musculus similar to RNA-binding protein 10 (RNA binding motif protein 10) (S1-1 protein) (LOC230521), mRNA	DNA packaging [GO:0006323]	unlabelled	0.6	236
XM_131668.1	Mus musculus similar to homolog of Xenopus Claspin (LOC230756), mRNA	DNA packaging [GO:0006323]	unlabelled	0.518868	236
XM_134538.1	Mus musculus hypothetical gene supported by BC023107; BC023107 (LOC214987), mRNA	DNA packaging [GO:0006323]	unlabelled	0.823529	236
XM_137607.1	Mus musculus similar to High mobility group protein 1 (HMG-1) (Amphoterin) (Heparin-binding protein p30) (LOC216801), mRNA	DNA packaging [GO:0006323]	unlabelled	1	236
XM_139110.1	Mus musculus similar to put. HMG-17 protein (LOC239145), mRNA	DNA packaging [GO:0006323]	unlabelled	1	236
XM_143499.1	Mus musculus similar to evidence:NAS~hypothetical protein~putative (LOC229798), mRNA	DNA packaging [GO:0006323]	unlabelled	0.518868	236
XM_135497.1	Mus musculus similar to Kruppel-related zinc finger protein F80-S (LOC236111), mRNA	DNA packaging [GO:0006323]	unlabelled	0.518868	236
XM_135915.1	Mus musculus similar to evidence:NAS~hypothetical protein~putative (Zfp275), mRNA	DNA packaging [GO:0006323]	unlabelled	0.577778	236
XM_137927.1	Mus musculus similar to High mobility group protein 1 (HMG-1) (Amphoterin) (Heparin-binding protein p30) (LOC238028), mRNA	DNA packaging [GO:0006323]	unlabelled	0.666667	236
XM_139420.1	Mus musculus similar to Nonhistone chromosomal protein HMG-17 (LOC239517), mRNA	DNA packaging [GO:0006323]	unlabelled	0.807692	236
XM_139555.1	Mus musculus similar to High mobility group protein 1 (HMG-1) (Amphoterin) (Heparin-binding protein p30) (LOC223860), mRNA	DNA packaging [GO:0006323]	unlabelled	0.733333	236
XM_146670.1	Mus musculus similar to High mobility group protein 1 (HMG-1) (Amphoterin) (Heparin-binding protein p30) (LOC244754), mRNA	DNA packaging [GO:0006323]	unlabelled	0.871795	236
XM_148415.1	Mus musculus RIKEN cDNA 2310021G01 gene (2310021G01Rik), mRNA	DNA packaging [GO:0006323]	unlabelled	0.686567	236
XM_127865.1	Mus musculus LOC219113 (LOC219113), mRNA, " Mus musculus LOC219114 (LOC219114), mRNA"	DNA packaging [GO:0006323]	unlabelled	0.577778	236
XM_131485.1	Mus musculus similar to hypothetical protein FLJ20060 (LOC230376), mRNA	DNA packaging [GO:0006323]	unlabelled	0.666667	236
XM_131604.1	Mus musculus RIKEN cDNA 3110037I16 gene (3110037I16Rik), mRNA, " Mus musculus similar to data source:SPTR, source key:Q9H790, evidence:ISS~homolog to CDNA: FLJ21144 FIS, CLONE CAS07955~putative (LOC230708), mRNA"	DNA packaging [GO:0006323]	unlabelled	0.534653	236
XM_131720.1	Mus musculus RIKEN cDNA 2610002D18 gene (2610002D18Rik), mRNA	DNA packaging [GO:0006323]	unlabelled	0.55914	236
XM_132883.1	Mus musculus RIKEN cDNA 5930416I19 gene (5930416I19Rik), mRNA	DNA packaging [GO:0006323]	unlabelled	0.60241	236
XM_139216.1	Mus musculus LOC239201 (LOC239201), mRNA, " Mus musculus similar to hypothetical protein FLJ22624 (LOC210268), mRNA"	DNA packaging [GO:0006323]	unlabelled	0.5	236
XM_143167.1	Mus musculus similar to SET translocation (LOC241935), mRNA	DNA packaging [GO:0006323]	unlabelled	0.653333	236
XM_145046.1	Mus musculus similar to High mobility group protein 1 (HMG-1) (Amphoterin) (Heparin-binding protein p30) (LOC213440), mRNA	DNA packaging [GO:0006323]	unlabelled	0.823529	236
XM_147351.1	Mus musculus hypothetical gene supported by NM_009186 (LOC236253), mRNA	DNA packaging [GO:0006323]	unlabelled	0.721311	236
XM_147756.1	Mus musculus hypothetical gene supported by BC023150 (LOC213414), mRNA	DNA packaging [GO:0006323]	unlabelled	0.721311	236
XM_131230.1	Mus musculus similar to CENP-E (LOC229841), mRNA	DNA repair [GO:0006281]	unlabelled	0.590909	187
XM_128203.1	Mus musculus RIKEN cDNA 3000003F02 gene (3000003F02Rik), mRNA	DNA repair [GO:0006281]	unlabelled	0.619048	187
XM_132722.1	Mus musculus expressed sequence AU020769 (AU020769), mRNA	DNA repair [GO:0006281]	unlabelled	0.535714	187
XM_131734.1	Mus musculus hypothetical gene supported by BC020078 (LOC230812), mRNA	DNA repair [GO:0006281]	unlabelled	0.722222	187
XM_132244.1	Mus musculus LOC231544 (LOC231544), mRNA	DNA repair [GO:0006281]	unlabelled	0.75	187
XM_142424.1	Mus musculus LOC209784 (LOC209784), mRNA	DNA repair [GO:0006281]	unlabelled	0.5	187
XM_148512.1	Mus musculus hypothetical gene supported by BC026877; BC026877 (LOC224008), mRNA	DNA repair [GO:0006281]	unlabelled	0.722222	187
XM_122366.1	Mus musculus expressed sequence AI448222 (AI448222), mRNA	DNA repair [GO:0006281]	unlabelled	0.535714	187
XM_127817.1	Mus musculus RIKEN cDNA 2410004I17 gene (2410004I17Rik), mRNA	DNA repair [GO:0006281]	unlabelled	0.5	187
XM_136541.1	Mus musculus similar to CENP-E (LOC226887), mRNA	DNA repair [GO:0006281]	unlabelled	0.65	187
XM_125188.1	Mus musculus similar to transcriptional regulator, SIN3 yeast homolog A (Sin3a), mRNA	DNA repair [GO:0006281]	unlabelled	0.65	187
XM_125667.1	Mus musculus LOC216053 (LOC216053), mRNA	DNA repair [GO:0006281]	unlabelled	0.75	187
XM_132923.1	Mus musculus hypothetical gene supported by BC020078 (LOC209851), mRNA	DNA repair [GO:0006281]	unlabelled	0.590909	187
XM_149308.1	Mus musculus LOC229281 (LOC229281), mRNA	DNA repair [GO:0006281]	unlabelled	0.722222	187
XM_130271.1	Mus musculus structure specific recognition protein 1 (Ssrp1), mRNA	DNA repair [GO:0006281]	unlabelled	0.517241	187
XM_134702.1	Mus musculus RIKEN cDNA 2410030K01 gene (2410030K01Rik), mRNA	DNA repair [GO:0006281]	unlabelled	0.535714	187
XM_150496.1	Mus musculus LOC226366 (LOC226366), mRNA	DNA repair [GO:0006281]	unlabelled	0.722222	187
XM_123126.1	Mus musculus RIKEN cDNA 3300001M08 gene (3300001M08Rik), mRNA	DNA replication [GO:0006260]	unlabelled	0.564103	147
XM_132796.1	Mus musculus similar to Fanconi anemia, complementation group D2; Fanconi anemia, complementation group D (LOC211651), mRNA	DNA replication [GO:0006260]	unlabelled	0.564103	147
XM_147867.1	Mus musculus LOC211375 (LOC211375), mRNA	DNA replication [GO:0006260]	unlabelled	0.564103	147
XM_148512.1	Mus musculus hypothetical gene supported by BC026877; BC026877 (LOC224008), mRNA	DNA replication [GO:0006260]	unlabelled	0.564103	147
XM_150398.1	Mus musculus LOC209003 (LOC209003), mRNA	DNA replication [GO:0006260]	unlabelled	0.564103	147
XM_126020.1	Mus musculus RIKEN cDNA 5730466H23 gene (5730466H23Rik), mRNA	DNA replication [GO:0006260]	unlabelled	0.564103	147
XM_127817.1	Mus musculus RIKEN cDNA 2410004I17 gene (2410004I17Rik), mRNA	DNA replication [GO:0006260]	unlabelled	0.564103	147
XM_130560.1	Mus musculus similar to KIAA0560 protein (LOC228490), mRNA	DNA replication [GO:0006260]	unlabelled	0.564103	147
XM_133576.1	Mus musculus similar to mBlm (LOC209847), mRNA	DNA replication [GO:0006260]	unlabelled	0.666667	147
XM_135105.1	Mus musculus similar to topoisomerase (DNA) II binding protein (LOC235559), mRNA	DNA replication [GO:0006260]	unlabelled	0.536585	147
XM_136541.1	Mus musculus similar to CENP-E (LOC226887), mRNA	DNA replication [GO:0006260]	unlabelled	0.564103	147
XM_136701.1	Mus musculus similar to RNA and export factor binding protein 1; Tcra enhancer-binding factor interacting protein 1 (LOC226955), mRNA	DNA replication [GO:0006260]	unlabelled	0.564103	147
XM_129679.1	Mus musculus similar to L2DTL protein (LOC226852), mRNA, " Mus musculus RIKEN cDNA 2810047L02 gene (2810047L02Rik), mRNA"	DNA replication [GO:0006260]	unlabelled	0.536585	147
XM_134702.1	Mus musculus RIKEN cDNA 2410030K01 gene (2410030K01Rik), mRNA	DNA replication [GO:0006260]	unlabelled	0.564103	147
XM_123126.1	Mus musculus RIKEN cDNA 3300001M08 gene (3300001M08Rik), mRNA	DNA replication and chromosome cycle [GO:0000067]	unlabelled	0.55	184
XM_132796.1	Mus musculus similar to Fanconi anemia, complementation group D2; Fanconi anemia, complementation group D (LOC211651), mRNA	DNA replication and chromosome cycle [GO:0000067]	unlabelled	0.55	184
XM_147867.1	Mus musculus LOC211375 (LOC211375), mRNA	DNA replication and chromosome cycle [GO:0000067]	unlabelled	0.55	184
XM_126020.1	Mus musculus RIKEN cDNA 5730466H23 gene (5730466H23Rik), mRNA	DNA replication and chromosome cycle [GO:0000067]	unlabelled	0.55	184
XM_127817.1	Mus musculus RIKEN cDNA 2410004I17 gene (2410004I17Rik), mRNA	DNA replication and chromosome cycle [GO:0000067]	unlabelled	0.55	184
XM_133576.1	Mus musculus similar to mBlm (LOC209847), mRNA	DNA replication and chromosome cycle [GO:0000067]	unlabelled	0.55	184
XM_136541.1	Mus musculus similar to CENP-E (LOC226887), mRNA	DNA replication and chromosome cycle [GO:0000067]	unlabelled	0.55	184
XM_127025.1	Mus musculus RIKEN cDNA 5830498C14 gene (5830498C14Rik), mRNA, " Mus musculus similar to data source:SPTR, source key:O75865, evidence:ISS~homolog to R32611_2 (FRAGMENT)~putative (LOC228405), mRNA"	ER to Golgi transport [GO:0006888]	unlabelled	0.666667	15
XM_134314.1	Mus musculus similar to nuclear RNA helicase, DECD variant of DEAD box family (2610307C23Rik), mRNA	G2 phase of mitotic cell cycle [GO:0000085]	unlabelled	0.5	10
XM_145007.1	Mus musculus similar to karyopherin (importin) alpha 2 (LOC243622), mRNA	G2 phase of mitotic cell cycle [GO:0000085]	unlabelled	0.75	10
XM_123126.1	Mus musculus RIKEN cDNA 3300001M08 gene (3300001M08Rik), mRNA	G2/M transition of mitotic cell cycle [GO:0000086]	unlabelled	0.666667	32
XM_122059.1	Mus musculus similar to UBE-1C2 protein (9430059D04Rik), mRNA	M phase [GO:0000279]	unlabelled	0.594595	247
XM_123126.1	Mus musculus RIKEN cDNA 3300001M08 gene (3300001M08Rik), mRNA	M phase [GO:0000279]	unlabelled	0.785714	247
XM_128872.1	Mus musculus similar to evidence:NAS~hypothetical protein~putative (LOC225707), mRNA	M phase [GO:0000279]	unlabelled	0.582609	247
XM_129438.1	Mus musculus LOC226406 (LOC226406), mRNA	M phase [GO:0000279]	unlabelled	0.524823	247
XM_131230.1	Mus musculus similar to CENP-E (LOC229841), mRNA	M phase [GO:0000279]	unlabelled	0.785714	247
XM_146672.1	Mus musculus LOC244755 (LOC244755), mRNA	M phase [GO:0000279]	unlabelled	0.727273	247
XM_149826.1	Mus musculus LOC232654 (LOC232654), mRNA	M phase [GO:0000279]	unlabelled	0.644068	247
XM_152375.1	Mus musculus LOC237663 (LOC237663), mRNA	M phase [GO:0000279]	unlabelled	0.626667	247
XM_152700.1	Mus musculus LOC237804 (LOC237804), mRNA	M phase [GO:0000279]	unlabelled	0.594595	247
XM_123509.1	Mus musculus calmodulin binding protein 1 (Calmbp1), mRNA	M phase [GO:0000279]	unlabelled	0.785714	247
XM_124429.1	Mus musculus expressed sequence AA553001 (AA553001), mRNA	M phase [GO:0000279]	unlabelled	0.559055	247
XM_125861.1	Mus musculus RIKEN cDNA 4930547N16 gene (4930547N16Rik), mRNA	M phase [GO:0000279]	unlabelled	0.594595	247
XM_126620.1	Mus musculus proteasome (prosome, macropain) 26S subunit, ATPase 3, interacting protein (Psmc3ip), mRNA	M phase [GO:0000279]	unlabelled	0.594595	247
XM_127444.1	Mus musculus thyroid hormone receptor interactor 13 (Trip13), mRNA	M phase [GO:0000279]	unlabelled	0.594595	247
XM_127710.1	Mus musculus similar to AND-1 protein (LOC218972), mRNA	M phase [GO:0000279]	unlabelled	0.597561	247
XM_128097.1	Mus musculus similar to extra spindle poles like 1 (S. cerevisiae); extra spindle poles, S. cerevisiae, homolog of (LOC209074), mRNA	M phase [GO:0000279]	unlabelled	0.785714	247
XM_128355.1	Mus musculus RIKEN cDNA 2610039C10 gene (2610039C10Rik), mRNA	M phase [GO:0000279]	unlabelled	0.594595	247
XM_132796.1	Mus musculus similar to Fanconi anemia, complementation group D2; Fanconi anemia, complementation group D (LOC211651), mRNA	M phase [GO:0000279]	unlabelled	0.785714	247
XM_135266.1	Mus musculus LOC209012 (LOC209012), mRNA	M phase [GO:0000279]	unlabelled	0.577236	247
XM_145007.1	Mus musculus similar to karyopherin (importin) alpha 2 (LOC243622), mRNA	M phase [GO:0000279]	unlabelled	0.626667	247
XM_147867.1	Mus musculus LOC211375 (LOC211375), mRNA	M phase [GO:0000279]	unlabelled	0.785714	247
XM_149989.1	Mus musculus LOC233876 (LOC233876), mRNA	M phase [GO:0000279]	unlabelled	0.594595	247
XM_126687.1	Mus musculus similar to evidence:NAS~hypothetical protein~putative (LOC210046), mRNA	M phase [GO:0000279]	unlabelled	0.524823	247
XM_126921.1	Mus musculus similar to KIAA0637 gene product (LOC217515), mRNA	M phase [GO:0000279]	unlabelled	0.521127	247
XM_127909.1	Mus musculus LOC212078 (LOC212078), mRNA	M phase [GO:0000279]	unlabelled	0.594595	247
XM_128183.1	Mus musculus RIKEN cDNA 2810439M11 gene (2810439M11Rik), mRNA	M phase [GO:0000279]	unlabelled	0.597561	247
XM_130568.1	Mus musculus similar to cytoskeleton associated protein 2 (LOC228589), mRNA	M phase [GO:0000279]	unlabelled	0.675	247
XM_131189.1	Mus musculus RIKEN cDNA C330027G06 gene (C330027G06Rik), mRNA	M phase [GO:0000279]	unlabelled	0.506494	247
XM_131549.1	Mus musculus hypothetical gene supported by BC020077 (LOC230500), mRNA	M phase [GO:0000279]	unlabelled	0.572581	247
XM_131734.1	Mus musculus hypothetical gene supported by BC020078 (LOC230812), mRNA	M phase [GO:0000279]	unlabelled	0.857143	247
XM_132244.1	Mus musculus LOC231544 (LOC231544), mRNA	M phase [GO:0000279]	unlabelled	0.833333	247
XM_132600.1	Mus musculus LOC208880 (LOC208880), mRNA	M phase [GO:0000279]	unlabelled	0.509804	247
XM_135301.1	Mus musculus similar to data source:SPTR, source key:P31789, evidence:ISS~putative~related to TRANSMEMBRANE PROTEIN] (LOC235738), mRNA	M phase [GO:0000279]	unlabelled	0.521127	247
XM_142424.1	Mus musculus LOC209784 (LOC209784), mRNA	M phase [GO:0000279]	unlabelled	0.833333	247
XM_148254.1	Mus musculus RIKEN cDNA 3830421G21 gene (3830421G21Rik), mRNA	M phase [GO:0000279]	unlabelled	0.594595	247
XM_150398.1	Mus musculus LOC209003 (LOC209003), mRNA	M phase [GO:0000279]	unlabelled	0.594595	247
XM_151583.1	Mus musculus LOC241163 (LOC241163), mRNA	M phase [GO:0000279]	unlabelled	0.604938	247
XM_122366.1	Mus musculus expressed sequence AI448222 (AI448222), mRNA	M phase [GO:0000279]	unlabelled	0.563492	247
XM_122432.1	Mus musculus testis expressed gene 21 (Tex21-pending), mRNA	M phase [GO:0000279]	unlabelled	0.5	247
XM_126020.1	Mus musculus RIKEN cDNA 5730466H23 gene (5730466H23Rik), mRNA	M phase [GO:0000279]	unlabelled	0.577236	247
XM_126678.1	Mus musculus RIKEN cDNA 3000004C01 gene (3000004C01Rik), mRNA	M phase [GO:0000279]	unlabelled	0.692308	247
XM_127043.1	Mus musculus similar to KIAA1903 protein (LOC217653), mRNA, " Mus musculus similar to KIAA1903 protein (LOC217654), mRNA"	M phase [GO:0000279]	unlabelled	0.618421	247
XM_127182.1	Mus musculus similar to RIKEN cDNA 5830426I05 (LOC217938), mRNA	M phase [GO:0000279]	unlabelled	0.503226	247
XM_127320.1	Mus musculus RIKEN cDNA 1700022C02 gene (1700022C02Rik), mRNA	M phase [GO:0000279]	unlabelled	0.594595	247
XM_127817.1	Mus musculus RIKEN cDNA 2410004I17 gene (2410004I17Rik), mRNA	M phase [GO:0000279]	unlabelled	1	247
XM_128857.1	Mus musculus RIKEN cDNA 4631422C13 gene (4631422C13Rik), mRNA	M phase [GO:0000279]	unlabelled	0.545455	247
XM_129172.1	Mus musculus similar to hypothetical protein FLJ10110 (LOC225995), mRNA	M phase [GO:0000279]	unlabelled	0.52518	247
XM_129658.1	Mus musculus similar to LEK1 (LOC226827), mRNA	M phase [GO:0000279]	unlabelled	0.644068	247
XM_131668.1	Mus musculus similar to homolog of Xenopus Claspin (LOC230756), mRNA	M phase [GO:0000279]	unlabelled	0.648148	247
XM_132039.1	Mus musculus similar to condensin subunit CAP-G (LOC209662), mRNA, " Mus musculus similar to DKFZP564P1916 protein; hypothetical protein FLJ13022 (LOC242971), mRNA"	M phase [GO:0000279]	unlabelled	0.833333	247
XM_132322.1	Mus musculus similar to Hypothetical protein KIAA0166 (LOC208628), mRNA	M phase [GO:0000279]	unlabelled	0.594595	247
XM_133576.1	Mus musculus similar to mBlm (LOC209847), mRNA	M phase [GO:0000279]	unlabelled	0.604938	247
XM_133851.1	Mus musculus similar to hypothetical protein FLJ21816 (LOC233825), mRNA	M phase [GO:0000279]	unlabelled	0.563492	247
XM_134100.1	Mus musculus similar to cytoskeleton associated protein 2 (LOC207991), mRNA	M phase [GO:0000279]	unlabelled	0.524823	247
XM_134124.1	Mus musculus similar to RIKEN cDNA 3110010F15 (3110010F15Rik), mRNA	M phase [GO:0000279]	unlabelled	0.517483	247
XM_134129.1	Mus musculus RIKEN cDNA 1700029A22 gene (1700029A22Rik), mRNA	M phase [GO:0000279]	unlabelled	0.607595	247
XM_134315.1	Mus musculus RIKEN cDNA 2610510J17 gene (2610510J17Rik), mRNA	M phase [GO:0000279]	unlabelled	0.615385	247
XM_134977.1	Mus musculus RIKEN cDNA 2310031L18 gene (2310031L18Rik), mRNA	M phase [GO:0000279]	unlabelled	0.618421	247
XM_135105.1	Mus musculus similar to topoisomerase (DNA) II binding protein (LOC235559), mRNA	M phase [GO:0000279]	unlabelled	0.594595	247
XM_135231.1	Mus musculus similar to kinesin-like protein 2 (LOC235683), mRNA	M phase [GO:0000279]	unlabelled	0.675	247
XM_135880.1	Mus musculus RIKEN cDNA 1700030B21 gene (1700030B21Rik), mRNA	M phase [GO:0000279]	unlabelled	0.577586	247
XM_136004.1	Mus musculus similar to hypothetical protein FLJ20105 (LOC236930), mRNA	M phase [GO:0000279]	unlabelled	0.536765	247
XM_136541.1	Mus musculus similar to CENP-E (LOC226887), mRNA	M phase [GO:0000279]	unlabelled	0.875	247
XM_144475.1	Mus musculus similar to dJ717I23.1 (novel protein similar to Xenopus laevis Sojo protein) (4932411G06Rik), mRNA	M phase [GO:0000279]	unlabelled	0.633333	247
XM_125667.1	Mus musculus LOC216053 (LOC216053), mRNA	M phase [GO:0000279]	unlabelled	0.857143	247
XM_126084.1	Mus musculus RIKEN cDNA 2600001J17 gene (2600001J17Rik), mRNA	M phase [GO:0000279]	unlabelled	0.644068	247
XM_128765.1	Mus musculus RIKEN cDNA 2810470M17 gene (2810470M17Rik), mRNA	M phase [GO:0000279]	unlabelled	0.577236	247
XM_132923.1	Mus musculus hypothetical gene supported by BC020078 (LOC209851), mRNA	M phase [GO:0000279]	unlabelled	0.536765	247
XM_135647.1	Mus musculus hypothetical gene supported by BC020078; BC020078; BC024537 (LOC214072), mRNA	M phase [GO:0000279]	unlabelled	0.597561	247
XM_135653.1	Mus musculus LOC236400 (LOC236400), mRNA	M phase [GO:0000279]	unlabelled	0.563492	247
XM_139285.1	Mus musculus similar to evidence:NAS~hypothetical protein~putative (LOC239210), mRNA	M phase [GO:0000279]	unlabelled	0.536765	247
XM_140707.1	Mus musculus LOC240642 (LOC240642), mRNA	M phase [GO:0000279]	unlabelled	0.594595	247
XM_145101.1	Mus musculus similar to ORF1; putative (LOC243704), mRNA	M phase [GO:0000279]	unlabelled	0.517241	247
XM_148249.1	Mus musculus LOC224171 (LOC224171), mRNA	M phase [GO:0000279]	unlabelled	0.594595	247
XM_148833.1	Mus musculus hypothetical gene supported by AK012048 (LOC207268), mRNA	M phase [GO:0000279]	unlabelled	0.563492	247
XM_149308.1	Mus musculus LOC229281 (LOC229281), mRNA	M phase [GO:0000279]	unlabelled	0.714286	247
XM_123583.1	Mus musculus expressed sequence AI505894 (AI505894), mRNA	M phase [GO:0000279]	unlabelled	0.509804	247
XM_125583.1	Mus musculus RIKEN cDNA 2410017P07 gene (2410017P07Rik), mRNA	M phase [GO:0000279]	unlabelled	0.594595	247
XM_127001.1	Mus musculus RIKEN cDNA 2410005L11 gene (2410005L11Rik), mRNA	M phase [GO:0000279]	unlabelled	0.517483	247
XM_127469.1	Mus musculus similar to data source:SPTR, source key:Q9P209, evidence:ISS~homolog to KIAA1519 PROTEIN (FRAGMENT)~putative (LOC211415), mRNA	M phase [GO:0000279]	unlabelled	0.532847	247
XM_127856.1	Mus musculus similar to T-cell receptor delta chain precursor V region (clone 7.3) - mouse (fragment) (LOC219153), mRNA	M phase [GO:0000279]	unlabelled	0.785714	247
XM_128083.1	Mus musculus expressed sequence AI429604 (AI429604), mRNA	M phase [GO:0000279]	unlabelled	0.594595	247
XM_128285.1	Mus musculus similar to PRO2000 protein (LOC223592), mRNA	M phase [GO:0000279]	unlabelled	0.521127	247
XM_129245.1	Mus musculus RIKEN cDNA 1200008O12 gene (1200008O12Rik), mRNA	M phase [GO:0000279]	unlabelled	0.532847	247
XM_129679.1	Mus musculus similar to L2DTL protein (LOC226852), mRNA, " Mus musculus RIKEN cDNA 2810047L02 gene (2810047L02Rik), mRNA"	M phase [GO:0000279]	unlabelled	0.618421	247
XM_129806.1	Mus musculus RIKEN cDNA 1700029F09 gene (1700029F09Rik), mRNA	M phase [GO:0000279]	unlabelled	0.521127	247
XM_130460.1	Mus musculus expressed sequence AW547774 (AW547774), mRNA	M phase [GO:0000279]	unlabelled	0.666667	247
XM_130566.1	Mus musculus similar to KIAA0013 gene product (LOC228482), mRNA	M phase [GO:0000279]	unlabelled	0.524823	247
XM_131155.1	Mus musculus RIKEN cDNA 2810453L12 gene (2810453L12Rik), mRNA	M phase [GO:0000279]	unlabelled	0.559055	247
XM_131702.1	Mus musculus RIKEN cDNA 4831429J16 gene (4831429J16Rik), mRNA	M phase [GO:0000279]	unlabelled	0.785714	247
XM_132972.1	Mus musculus hypothetical protein MGC28965 (MGC28965), mRNA	M phase [GO:0000279]	unlabelled	0.536765	247
XM_134532.1	Mus musculus similar to hypothetical protein DKFZp434A1319 (LOC234697), mRNA	M phase [GO:0000279]	unlabelled	0.517241	247
XM_134702.1	Mus musculus RIKEN cDNA 2410030K01 gene (2410030K01Rik), mRNA	M phase [GO:0000279]	unlabelled	0.594595	247
XM_137761.1	Mus musculus LOC237877 (LOC237877), mRNA	M phase [GO:0000279]	unlabelled	0.626667	247
XM_139216.1	Mus musculus LOC239201 (LOC239201), mRNA, " Mus musculus similar to hypothetical protein FLJ22624 (LOC210268), mRNA"	M phase [GO:0000279]	unlabelled	0.628571	247
XM_148923.1	Mus musculus LOC226181 (LOC226181), mRNA, " Mus musculus similar to Transcription initiation factor TFIID 100 kDa subunit (TAFII-100) (TAFII100) (LOC226182), mRNA"	M phase [GO:0000279]	unlabelled	0.536765	247
XM_149213.1	Mus musculus RIKEN cDNA 2010016H04 gene (2010016H04Rik), mRNA	M phase [GO:0000279]	unlabelled	0.604938	247
XM_150496.1	Mus musculus LOC226366 (LOC226366), mRNA	M phase [GO:0000279]	unlabelled	0.785714	247
XM_159994.1	Mus musculus LOC214802 (LOC214802), mRNA	M phase [GO:0000279]	unlabelled	0.517483	247
XM_123126.1	Mus musculus RIKEN cDNA 3300001M08 gene (3300001M08Rik), mRNA	M phase of mitotic cell cycle [GO:0000087]	unlabelled	0.645833	141
XM_128872.1	Mus musculus similar to evidence:NAS~hypothetical protein~putative (LOC225707), mRNA	M phase of mitotic cell cycle [GO:0000087]	unlabelled	0.5	141
XM_129438.1	Mus musculus LOC226406 (LOC226406), mRNA	M phase of mitotic cell cycle [GO:0000087]	unlabelled	0.5	141
XM_131230.1	Mus musculus similar to CENP-E (LOC229841), mRNA	M phase of mitotic cell cycle [GO:0000087]	unlabelled	0.727273	141
XM_146672.1	Mus musculus LOC244755 (LOC244755), mRNA	M phase of mitotic cell cycle [GO:0000087]	unlabelled	0.702703	141
XM_149826.1	Mus musculus LOC232654 (LOC232654), mRNA	M phase of mitotic cell cycle [GO:0000087]	unlabelled	0.645833	141
XM_152375.1	Mus musculus LOC237663 (LOC237663), mRNA	M phase of mitotic cell cycle [GO:0000087]	unlabelled	0.5	141
XM_123509.1	Mus musculus calmodulin binding protein 1 (Calmbp1), mRNA	M phase of mitotic cell cycle [GO:0000087]	unlabelled	0.727273	141
XM_125861.1	Mus musculus RIKEN cDNA 4930547N16 gene (4930547N16Rik), mRNA	M phase of mitotic cell cycle [GO:0000087]	unlabelled	0.505376	141
XM_127444.1	Mus musculus thyroid hormone receptor interactor 13 (Trip13), mRNA	M phase of mitotic cell cycle [GO:0000087]	unlabelled	0.547945	141
XM_128097.1	Mus musculus similar to extra spindle poles like 1 (S. cerevisiae); extra spindle poles, S. cerevisiae, homolog of (LOC209074), mRNA	M phase of mitotic cell cycle [GO:0000087]	unlabelled	0.741935	141
XM_128355.1	Mus musculus RIKEN cDNA 2610039C10 gene (2610039C10Rik), mRNA	M phase of mitotic cell cycle [GO:0000087]	unlabelled	0.535714	141
XM_132796.1	Mus musculus similar to Fanconi anemia, complementation group D2; Fanconi anemia, complementation group D (LOC211651), mRNA	M phase of mitotic cell cycle [GO:0000087]	unlabelled	0.622642	141
XM_145007.1	Mus musculus similar to karyopherin (importin) alpha 2 (LOC243622), mRNA	M phase of mitotic cell cycle [GO:0000087]	unlabelled	0.547945	141
XM_147867.1	Mus musculus LOC211375 (LOC211375), mRNA	M phase of mitotic cell cycle [GO:0000087]	unlabelled	0.622642	141
XM_149989.1	Mus musculus LOC233876 (LOC233876), mRNA	M phase of mitotic cell cycle [GO:0000087]	unlabelled	0.522222	141
XM_126687.1	Mus musculus similar to evidence:NAS~hypothetical protein~putative (LOC210046), mRNA	M phase of mitotic cell cycle [GO:0000087]	unlabelled	0.5	141
XM_127909.1	Mus musculus LOC212078 (LOC212078), mRNA	M phase of mitotic cell cycle [GO:0000087]	unlabelled	0.535714	141
XM_128183.1	Mus musculus RIKEN cDNA 2810439M11 gene (2810439M11Rik), mRNA	M phase of mitotic cell cycle [GO:0000087]	unlabelled	0.547945	141
XM_130568.1	Mus musculus similar to cytoskeleton associated protein 2 (LOC228589), mRNA	M phase of mitotic cell cycle [GO:0000087]	unlabelled	0.578125	141
XM_131734.1	Mus musculus hypothetical gene supported by BC020078 (LOC230812), mRNA	M phase of mitotic cell cycle [GO:0000087]	unlabelled	0.8	141
XM_132244.1	Mus musculus LOC231544 (LOC231544), mRNA	M phase of mitotic cell cycle [GO:0000087]	unlabelled	0.8	141
XM_132600.1	Mus musculus LOC208880 (LOC208880), mRNA	M phase of mitotic cell cycle [GO:0000087]	unlabelled	0.51087	141
XM_142424.1	Mus musculus LOC209784 (LOC209784), mRNA	M phase of mitotic cell cycle [GO:0000087]	unlabelled	0.727273	141
XM_151583.1	Mus musculus LOC241163 (LOC241163), mRNA	M phase of mitotic cell cycle [GO:0000087]	unlabelled	0.529412	141
XM_126678.1	Mus musculus RIKEN cDNA 3000004C01 gene (3000004C01Rik), mRNA	M phase of mitotic cell cycle [GO:0000087]	unlabelled	0.645833	141
XM_127043.1	Mus musculus similar to KIAA1903 protein (LOC217653), mRNA, " Mus musculus similar to KIAA1903 protein (LOC217654), mRNA"	M phase of mitotic cell cycle [GO:0000087]	unlabelled	0.547945	141
XM_127320.1	Mus musculus RIKEN cDNA 1700022C02 gene (1700022C02Rik), mRNA	M phase of mitotic cell cycle [GO:0000087]	unlabelled	0.547945	141
XM_127817.1	Mus musculus RIKEN cDNA 2410004I17 gene (2410004I17Rik), mRNA	M phase of mitotic cell cycle [GO:0000087]	unlabelled	0.8	141
XM_129658.1	Mus musculus similar to LEK1 (LOC226827), mRNA	M phase of mitotic cell cycle [GO:0000087]	unlabelled	0.547945	141
XM_131668.1	Mus musculus similar to homolog of Xenopus Claspin (LOC230756), mRNA	M phase of mitotic cell cycle [GO:0000087]	unlabelled	0.535714	141
XM_132039.1	Mus musculus similar to condensin subunit CAP-G (LOC209662), mRNA, " Mus musculus similar to DKFZP564P1916 protein; hypothetical protein FLJ13022 (LOC242971), mRNA"	M phase of mitotic cell cycle [GO:0000087]	unlabelled	0.722222	141
XM_133576.1	Mus musculus similar to mBlm (LOC209847), mRNA	M phase of mitotic cell cycle [GO:0000087]	unlabelled	0.535714	141
XM_133851.1	Mus musculus similar to hypothetical protein FLJ21816 (LOC233825), mRNA	M phase of mitotic cell cycle [GO:0000087]	unlabelled	0.535714	141
XM_134129.1	Mus musculus RIKEN cDNA 1700029A22 gene (1700029A22Rik), mRNA	M phase of mitotic cell cycle [GO:0000087]	unlabelled	0.596491	141
XM_134315.1	Mus musculus RIKEN cDNA 2610510J17 gene (2610510J17Rik), mRNA	M phase of mitotic cell cycle [GO:0000087]	unlabelled	0.522222	141
XM_135231.1	Mus musculus similar to kinesin-like protein 2 (LOC235683), mRNA	M phase of mitotic cell cycle [GO:0000087]	unlabelled	0.666667	141
XM_136004.1	Mus musculus similar to hypothetical protein FLJ20105 (LOC236930), mRNA	M phase of mitotic cell cycle [GO:0000087]	unlabelled	0.535714	141
XM_136541.1	Mus musculus similar to CENP-E (LOC226887), mRNA	M phase of mitotic cell cycle [GO:0000087]	unlabelled	0.8	141
XM_125667.1	Mus musculus LOC216053 (LOC216053), mRNA	M phase of mitotic cell cycle [GO:0000087]	unlabelled	0.8	141
XM_126084.1	Mus musculus RIKEN cDNA 2600001J17 gene (2600001J17Rik), mRNA	M phase of mitotic cell cycle [GO:0000087]	unlabelled	0.52809	141
XM_132923.1	Mus musculus hypothetical gene supported by BC020078 (LOC209851), mRNA	M phase of mitotic cell cycle [GO:0000087]	unlabelled	0.505376	141
XM_135647.1	Mus musculus hypothetical gene supported by BC020078; BC020078; BC024537 (LOC214072), mRNA	M phase of mitotic cell cycle [GO:0000087]	unlabelled	0.540541	141
XM_140707.1	Mus musculus LOC240642 (LOC240642), mRNA	M phase of mitotic cell cycle [GO:0000087]	unlabelled	0.5	141
XM_148249.1	Mus musculus LOC224171 (LOC224171), mRNA	M phase of mitotic cell cycle [GO:0000087]	unlabelled	0.529412	141
XM_149308.1	Mus musculus LOC229281 (LOC229281), mRNA	M phase of mitotic cell cycle [GO:0000087]	unlabelled	0.607143	141
XM_127856.1	Mus musculus similar to T-cell receptor delta chain precursor V region (clone 7.3) - mouse (fragment) (LOC219153), mRNA	M phase of mitotic cell cycle [GO:0000087]	unlabelled	0.578125	141
XM_129245.1	Mus musculus RIKEN cDNA 1200008O12 gene (1200008O12Rik), mRNA	M phase of mitotic cell cycle [GO:0000087]	unlabelled	0.5	141
XM_129679.1	Mus musculus similar to L2DTL protein (LOC226852), mRNA, " Mus musculus RIKEN cDNA 2810047L02 gene (2810047L02Rik), mRNA"	M phase of mitotic cell cycle [GO:0000087]	unlabelled	0.645833	141
XM_130460.1	Mus musculus expressed sequence AW547774 (AW547774), mRNA	M phase of mitotic cell cycle [GO:0000087]	unlabelled	0.622642	141
XM_131702.1	Mus musculus RIKEN cDNA 4831429J16 gene (4831429J16Rik), mRNA	M phase of mitotic cell cycle [GO:0000087]	unlabelled	0.8	141
XM_134702.1	Mus musculus RIKEN cDNA 2410030K01 gene (2410030K01Rik), mRNA	M phase of mitotic cell cycle [GO:0000087]	unlabelled	0.535714	141
XM_139216.1	Mus musculus LOC239201 (LOC239201), mRNA, " Mus musculus similar to hypothetical protein FLJ22624 (LOC210268), mRNA"	M phase of mitotic cell cycle [GO:0000087]	unlabelled	0.684211	141
XM_149213.1	Mus musculus RIKEN cDNA 2010016H04 gene (2010016H04Rik), mRNA	M phase of mitotic cell cycle [GO:0000087]	unlabelled	0.622642	141
XM_150496.1	Mus musculus LOC226366 (LOC226366), mRNA	M phase of mitotic cell cycle [GO:0000087]	unlabelled	0.741935	141
XM_145007.1	Mus musculus similar to karyopherin (importin) alpha 2 (LOC243622), mRNA	M-phase specific microtubule process [GO:0000072]	unlabelled	1	24
XM_145007.1	Mus musculus similar to karyopherin (importin) alpha 2 (LOC243622), mRNA	NLS-bearing substrate-nucleus import [GO:0006607]	unlabelled	1	14
XM_123558.1	Mus musculus intelectin (Itln), mRNA	RNA catabolism [GO:0006401]	unlabelled	0.65	37
XM_147049.1	Mus musculus similar to ATP synthase B chain, mitochondrial precursor (LOC245004), mRNA	RNA catabolism [GO:0006401]	unlabelled	1	37
XM_136909.1	Mus musculus similar to guanylate kinase-interacting protein 1 Maguin-1, membrane-associated - rat (LOC212024), mRNA	RNA dependent DNA replication [GO:0006278]	unlabelled	0.6	11
XM_122223.1	Mus musculus retinoic acid induced 12 (Rai12), mRNA	RNA elongation from Pol II promoter [GO:0006368]	unlabelled	0.5	10
XM_134222.1	Mus musculus similar to data source:SPTR, source key:Q9VE08, evidence:ISS~putative~related to CG6013 PROTEIN (LOC234388), mRNA	RNA elongation from Pol II promoter [GO:0006368]	unlabelled	1	10
XM_125395.1	Mus musculus placentae and embryos oncofetal gene (Pem), mRNA	RNA elongation from Pol II promoter [GO:0006368]	unlabelled	1	10
XM_124599.1	Mus musculus heterogeneous nuclear ribonucleoprotein D (Hnrpd), mRNA	RNA metabolism [GO:0016070]	unlabelled	0.5	339
XM_135800.1	Mus musculus similar to RNA-binding protein 10 (RNA binding motif protein 10) (S1-1 protein) (LOC236732), mRNA	RNA metabolism [GO:0016070]	unlabelled	0.545455	339
XM_126020.1	Mus musculus RIKEN cDNA 5730466H23 gene (5730466H23Rik), mRNA	RNA metabolism [GO:0016070]	unlabelled	0.5	339
XM_128993.1	Mus musculus similar to thyroid hormone receptor coactivating protein (LOC225359), mRNA	RNA metabolism [GO:0016070]	unlabelled	0.5	339
XM_131191.1	Mus musculus hypothetical gene supported by BC003272; BC025610 (LOC211823), mRNA, " Mus musculus hypothetical gene supported by BC003272 (LOC211833), mRNA"	RNA metabolism [GO:0016070]	unlabelled	0.666667	339
XM_132266.1	Mus musculus similar to hypothetical protein MGC3162 (LOC231606), mRNA	RNA metabolism [GO:0016070]	unlabelled	0.5	339
XM_133552.1	Mus musculus similar to data source:SPTR, source key:Q9P0B7, evidence:ISS~homolog to HSPC264 (FRAGMENT)~putative (2410008B13Rik), mRNA	RNA metabolism [GO:0016070]	unlabelled	0.5	339
XM_141812.1	Mus musculus similar to NUCLEOPHOSMIN (NPM) (NUCLEOLAR PHOSPHOPROTEIN B23) (NUMATRIN) (NUCLEOLAR PROTEIN NO38) (LOC245452), mRNA	RNA metabolism [GO:0016070]	unlabelled	0.5	339
XM_130376.1	Mus musculus similar to SMT3 suppressor of mif two 3 homolog 2 (yeast) (LOC228104), mRNA	RNA metabolism [GO:0016070]	unlabelled	0.5	339
XM_131604.1	Mus musculus RIKEN cDNA 3110037I16 gene (3110037I16Rik), mRNA, " Mus musculus similar to data source:SPTR, source key:Q9H790, evidence:ISS~homolog to CDNA: FLJ21144 FIS, CLONE CAS07955~putative (LOC230708), mRNA"	RNA metabolism [GO:0016070]	unlabelled	0.666667	339
XM_123208.1	Mus musculus similar to SMT3 suppressor of mif two 3 homolog 2 (yeast) (LOC225459), mRNA	RNA processing [GO:0006396]	unlabelled	0.5	298
XM_124599.1	Mus musculus heterogeneous nuclear ribonucleoprotein D (Hnrpd), mRNA	RNA processing [GO:0006396]	unlabelled	0.52381	298
XM_135800.1	Mus musculus similar to RNA-binding protein 10 (RNA binding motif protein 10) (S1-1 protein) (LOC236732), mRNA	RNA processing [GO:0006396]	unlabelled	0.52381	298
XM_128993.1	Mus musculus similar to thyroid hormone receptor coactivating protein (LOC225359), mRNA	RNA processing [GO:0006396]	unlabelled	0.5	298
XM_129618.1	Mus musculus similar to RNA-binding protein 8 (RNA binding motif protein 8) (Ribonucleoprotein RBM8) (RNA-binding protein Y14) (LOC226723), mRNA	RNA processing [GO:0006396]	unlabelled	0.5	298
XM_131191.1	Mus musculus hypothetical gene supported by BC003272; BC025610 (LOC211823), mRNA, " Mus musculus hypothetical gene supported by BC003272 (LOC211833), mRNA"	RNA processing [GO:0006396]	unlabelled	0.52381	298
XM_132266.1	Mus musculus similar to hypothetical protein MGC3162 (LOC231606), mRNA	RNA processing [GO:0006396]	unlabelled	0.5	298
XM_141812.1	Mus musculus similar to NUCLEOPHOSMIN (NPM) (NUCLEOLAR PHOSPHOPROTEIN B23) (NUMATRIN) (NUCLEOLAR PROTEIN NO38) (LOC245452), mRNA	RNA processing [GO:0006396]	unlabelled	0.52381	298
XM_148128.1	Mus musculus similar to PROBABLE DNA-DIRECTED RNA POLYMERASES I, II, AND III 17.1 KD POLYPEPTIDE (RPB17) (RPB8) (LOC245841), mRNA	RNA processing [GO:0006396]	unlabelled	0.5	298
XM_131516.1	Mus musculus similar to hypothetical protein FLJ13657 (5830433M19Rik), mRNA	RNA processing [GO:0006396]	unlabelled	0.5	298
XM_131604.1	Mus musculus RIKEN cDNA 3110037I16 gene (3110037I16Rik), mRNA, " Mus musculus similar to data source:SPTR, source key:Q9H790, evidence:ISS~homolog to CDNA: FLJ21144 FIS, CLONE CAS07955~putative (LOC230708), mRNA"	RNA processing [GO:0006396]	unlabelled	0.52381	298
XM_134906.1	Mus musculus similar to hypothetical protein FLJ21128 (LOC235417), mRNA	RNA processing [GO:0006396]	unlabelled	0.5	298
XM_124599.1	Mus musculus heterogeneous nuclear ribonucleoprotein D (Hnrpd), mRNA	RNA splicing [GO:0008380]	unlabelled	0.6	135
XM_129618.1	Mus musculus similar to RNA-binding protein 8 (RNA binding motif protein 8) (Ribonucleoprotein RBM8) (RNA-binding protein Y14) (LOC226723), mRNA	RNA splicing [GO:0008380]	unlabelled	0.5	135
XM_130554.1	Mus musculus GA repeat binding protein, beta 1 (Gabpb1), mRNA	RNA splicing [GO:0008380]	unlabelled	0.5	135
XM_131604.1	Mus musculus RIKEN cDNA 3110037I16 gene (3110037I16Rik), mRNA, " Mus musculus similar to data source:SPTR, source key:Q9H790, evidence:ISS~homolog to CDNA: FLJ21144 FIS, CLONE CAS07955~putative (LOC230708), mRNA"	RNA splicing [GO:0008380]	unlabelled	0.6	135
XM_134906.1	Mus musculus similar to hypothetical protein FLJ21128 (LOC235417), mRNA	RNA splicing [GO:0008380]	unlabelled	0.6	135
XM_123126.1	Mus musculus RIKEN cDNA 3300001M08 gene (3300001M08Rik), mRNA	S phase of mitotic cell cycle [GO:0000084]	unlabelled	0.575758	149
XM_132796.1	Mus musculus similar to Fanconi anemia, complementation group D2; Fanconi anemia, complementation group D (LOC211651), mRNA	S phase of mitotic cell cycle [GO:0000084]	unlabelled	0.580645	149
XM_147867.1	Mus musculus LOC211375 (LOC211375), mRNA	S phase of mitotic cell cycle [GO:0000084]	unlabelled	0.586207	149
XM_148512.1	Mus musculus hypothetical gene supported by BC026877; BC026877 (LOC224008), mRNA	S phase of mitotic cell cycle [GO:0000084]	unlabelled	0.586207	149
XM_150398.1	Mus musculus LOC209003 (LOC209003), mRNA	S phase of mitotic cell cycle [GO:0000084]	unlabelled	0.542857	149
XM_126020.1	Mus musculus RIKEN cDNA 5730466H23 gene (5730466H23Rik), mRNA	S phase of mitotic cell cycle [GO:0000084]	unlabelled	0.586207	149
XM_127817.1	Mus musculus RIKEN cDNA 2410004I17 gene (2410004I17Rik), mRNA	S phase of mitotic cell cycle [GO:0000084]	unlabelled	0.540541	149
XM_128993.1	Mus musculus similar to thyroid hormone receptor coactivating protein (LOC225359), mRNA	S phase of mitotic cell cycle [GO:0000084]	unlabelled	0.540541	149
XM_130560.1	Mus musculus similar to KIAA0560 protein (LOC228490), mRNA	S phase of mitotic cell cycle [GO:0000084]	unlabelled	0.540541	149
XM_133576.1	Mus musculus similar to mBlm (LOC209847), mRNA	S phase of mitotic cell cycle [GO:0000084]	unlabelled	0.586207	149
XM_135105.1	Mus musculus similar to topoisomerase (DNA) II binding protein (LOC235559), mRNA	S phase of mitotic cell cycle [GO:0000084]	unlabelled	0.540541	149
XM_136541.1	Mus musculus similar to CENP-E (LOC226887), mRNA	S phase of mitotic cell cycle [GO:0000084]	unlabelled	0.540541	149
XM_136701.1	Mus musculus similar to RNA and export factor binding protein 1; Tcra enhancer-binding factor interacting protein 1 (LOC226955), mRNA	S phase of mitotic cell cycle [GO:0000084]	unlabelled	0.586207	149
XM_129679.1	Mus musculus similar to L2DTL protein (LOC226852), mRNA, " Mus musculus RIKEN cDNA 2810047L02 gene (2810047L02Rik), mRNA"	S phase of mitotic cell cycle [GO:0000084]	unlabelled	0.540541	149
XM_134702.1	Mus musculus RIKEN cDNA 2410030K01 gene (2410030K01Rik), mRNA	S phase of mitotic cell cycle [GO:0000084]	unlabelled	0.586207	149
XM_125570.1	Mus musculus similar to basement membrane-induced gene (LOC210757), mRNA	T-cell activation [GO:0042110]	unlabelled	0.75	8
XM_153638.1	Mus musculus LOC238362 (LOC238362), mRNA	T-cell activation [GO:0042110]	unlabelled	0.75	8
XM_150280.1	Mus musculus hypothetical gene supported by AF241256 (LOC235825), mRNA	TCA intermediate metabolism [GO:0006100]	unlabelled	0.5	13
XM_122833.1	Mus musculus expressed sequence AI593524 (AI593524), mRNA	UMP metabolism [GO:0046049]	unlabelled	0.666667	8
XM_122454.1	Mus musculus ectonucleoside triphosphate diphosphohydrolase 5 (Entpd5), mRNA	acyl-CoA metabolism [GO:0006637]	unlabelled	0.5	11
XM_127873.1	Mus musculus RIKEN cDNA 1700017E21 gene (1700017E21Rik), mRNA	adenine transport [GO:0015853]	unlabelled	0.857143	6
XM_132705.1	Mus musculus similar to hypothetical protein LOC51244 (LOC232236), mRNA	adenine transport [GO:0015853]	unlabelled	0.666667	6
XM_136910.1	Mus musculus similar to COP1 protein (LOC214652), mRNA	adenine transport [GO:0015853]	unlabelled	0.666667	6
XM_147163.1	Mus musculus RIKEN cDNA 1500006O09 gene (1500006O09Rik), mRNA	adenine transport [GO:0015853]	unlabelled	0.545455	6
XM_141412.1	Mus musculus similar to dJ872K7.5 (hypothalamus protein HT013) (LOC241700), mRNA	adenine transport [GO:0015853]	unlabelled	0.5	6
XM_128627.1	Mus musculus RIKEN cDNA 2310061I04 gene (2310061I04Rik), mRNA	alcohol metabolism [GO:0006066]	unlabelled	0.531915	290
XM_128872.1	Mus musculus similar to evidence:NAS~hypothetical protein~putative (LOC225707), mRNA	alcohol metabolism [GO:0006066]	unlabelled	0.583851	290
XM_129438.1	Mus musculus LOC226406 (LOC226406), mRNA	alcohol metabolism [GO:0006066]	unlabelled	0.607843	290
XM_146672.1	Mus musculus LOC244755 (LOC244755), mRNA	alcohol metabolism [GO:0006066]	unlabelled	0.859375	290
XM_149826.1	Mus musculus LOC232654 (LOC232654), mRNA	alcohol metabolism [GO:0006066]	unlabelled	0.859375	290
XM_152375.1	Mus musculus LOC237663 (LOC237663), mRNA	alcohol metabolism [GO:0006066]	unlabelled	0.735849	290
XM_156302.1	Mus musculus similar to hypothetical protein, MGC:7720; hypothetical protein MGC7720 (LOC208736), mRNA	alcohol metabolism [GO:0006066]	unlabelled	0.526316	290
XM_161192.1	Mus musculus LOC215343 (LOC215343), mRNA	alcohol metabolism [GO:0006066]	unlabelled	0.570588	290
XM_127151.1	Mus musculus hypothetical gene supported by AK010867 (LOC217863), mRNA	alcohol metabolism [GO:0006066]	unlabelled	0.805556	290
XM_127617.1	Mus musculus LOC218821 (LOC218821), mRNA	alcohol metabolism [GO:0006066]	unlabelled	0.505051	290
XM_128286.1	Mus musculus similar to CG3714 gene product (LOC223646), mRNA	alcohol metabolism [GO:0006066]	unlabelled	0.570588	290
XM_130639.1	Mus musculus RIKEN cDNA 1110029F20 gene (1110029F20Rik), mRNA	alcohol metabolism [GO:0006066]	unlabelled	0.548023	290
XM_131718.1	Mus musculus RIKEN cDNA 2310021M12 gene (2310021M12Rik), mRNA	alcohol metabolism [GO:0006066]	unlabelled	0.548023	290
XM_132441.1	Mus musculus similar to Rev/Rex activation domain binding protein-related (LOC231801), mRNA	alcohol metabolism [GO:0006066]	unlabelled	0.526316	290
XM_133709.1	Mus musculus RIKEN cDNA 2010013E14 gene (2010013E14Rik), mRNA	alcohol metabolism [GO:0006066]	unlabelled	0.663934	290
XM_147515.1	Mus musculus LOC214789 (LOC214789), mRNA	alcohol metabolism [GO:0006066]	unlabelled	0.607843	290
XM_151048.1	Mus musculus LOC211865 (LOC211865), mRNA	alcohol metabolism [GO:0006066]	unlabelled	0.592357	290
XM_122102.1	Mus musculus nuclear receptor subfamily 1, group H, member 4 (Nr1h4), mRNA	alcohol metabolism [GO:0006066]	unlabelled	0.592357	290
XM_126687.1	Mus musculus similar to evidence:NAS~hypothetical protein~putative (LOC210046), mRNA	alcohol metabolism [GO:0006066]	unlabelled	0.615385	290
XM_127909.1	Mus musculus LOC212078 (LOC212078), mRNA	alcohol metabolism [GO:0006066]	unlabelled	0.722222	290
XM_131734.1	Mus musculus hypothetical gene supported by BC020078 (LOC230812), mRNA	alcohol metabolism [GO:0006066]	unlabelled	0.96	290
XM_132244.1	Mus musculus LOC231544 (LOC231544), mRNA	alcohol metabolism [GO:0006066]	unlabelled	0.96	290
XM_132600.1	Mus musculus LOC208880 (LOC208880), mRNA	alcohol metabolism [GO:0006066]	unlabelled	0.768421	290
XM_142424.1	Mus musculus LOC209784 (LOC209784), mRNA	alcohol metabolism [GO:0006066]	unlabelled	0.914286	290
XM_147889.1	Mus musculus LOC223330 (LOC223330), mRNA	alcohol metabolism [GO:0006066]	unlabelled	0.768421	290
XM_151583.1	Mus musculus LOC241163 (LOC241163), mRNA	alcohol metabolism [GO:0006066]	unlabelled	0.592357	290
XM_156462.1	Mus musculus LOC209282 (LOC209282), mRNA	alcohol metabolism [GO:0006066]	unlabelled	0.621429	290
XM_126465.1	Mus musculus similar to Protein transport protein Sec24A (SEC24-related protein A) (LOC212721), mRNA	alcohol metabolism [GO:0006066]	unlabelled	0.557471	290
XM_127107.1	Mus musculus similar to interferon stimulated gene 12 (2310061N23Rik), mRNA, " Mus musculus hypothetical gene supported by BC021795 (LOC217845), mRNA"	alcohol metabolism [GO:0006066]	unlabelled	0.677966	290
XM_127737.1	Mus musculus RIKEN cDNA 1300010F03 gene (1300010F03Rik), mRNA	alcohol metabolism [GO:0006066]	unlabelled	0.557471	290
XM_130246.1	Mus musculus RIKEN cDNA 0610033L03 gene (0610033L03Rik), mRNA	alcohol metabolism [GO:0006066]	unlabelled	0.510204	290
XM_134301.1	Mus musculus RIKEN cDNA 2310005O14 gene (2310005O14Rik), mRNA	alcohol metabolism [GO:0006066]	unlabelled	0.639098	290
XM_138016.1	Mus musculus similar to RIKEN cDNA 2900002J19 (LOC217444), mRNA	alcohol metabolism [GO:0006066]	unlabelled	0.768421	290
XM_154881.1	Mus musculus LOC213814 (LOC213814), mRNA	alcohol metabolism [GO:0006066]	unlabelled	0.572289	290
XM_160099.1	Mus musculus LOC242042 (LOC242042), mRNA	alcohol metabolism [GO:0006066]	unlabelled	0.537634	290
XM_162638.1	Mus musculus LOC243588 (LOC243588), mRNA	alcohol metabolism [GO:0006066]	unlabelled	0.531915	290
XM_163507.1	Mus musculus LOC233483 (LOC233483), mRNA	alcohol metabolism [GO:0006066]	unlabelled	0.677966	290
XM_125667.1	Mus musculus LOC216053 (LOC216053), mRNA	alcohol metabolism [GO:0006066]	unlabelled	0.96	290
XM_132923.1	Mus musculus hypothetical gene supported by BC020078 (LOC209851), mRNA	alcohol metabolism [GO:0006066]	unlabelled	0.653846	290
XM_134949.1	Mus musculus similar to data source:SPTR, source key:O46078, evidence:ISS~putative~related to EG:39E1.1 PROTEIN (CG11596 PROTEIN) (LOC235508), mRNA	alcohol metabolism [GO:0006066]	unlabelled	0.797468	290
XM_135647.1	Mus musculus hypothetical gene supported by BC020078; BC020078; BC024537 (LOC214072), mRNA	alcohol metabolism [GO:0006066]	unlabelled	0.805195	290
XM_135653.1	Mus musculus LOC236400 (LOC236400), mRNA	alcohol metabolism [GO:0006066]	unlabelled	0.663934	290
XM_137313.1	Mus musculus LOC237498 (LOC237498), mRNA	alcohol metabolism [GO:0006066]	unlabelled	0.583851	290
XM_139285.1	Mus musculus similar to evidence:NAS~hypothetical protein~putative (LOC239210), mRNA	alcohol metabolism [GO:0006066]	unlabelled	0.621429	290
XM_140538.1	Mus musculus LOC240492 (LOC240492), mRNA	alcohol metabolism [GO:0006066]	unlabelled	0.52356	290
XM_140707.1	Mus musculus LOC240642 (LOC240642), mRNA	alcohol metabolism [GO:0006066]	unlabelled	0.677966	290
XM_144526.1	Mus musculus similar to neuronal protein 15.6 (LOC243268), mRNA	alcohol metabolism [GO:0006066]	unlabelled	0.510204	290
XM_145101.1	Mus musculus similar to ORF1; putative (LOC243704), mRNA	alcohol metabolism [GO:0006066]	unlabelled	0.502513	290
XM_149308.1	Mus musculus LOC229281 (LOC229281), mRNA	alcohol metabolism [GO:0006066]	unlabelled	0.865385	290
XM_155495.1	Mus musculus LOC223619 (LOC223619), mRNA	alcohol metabolism [GO:0006066]	unlabelled	0.505051	290
XM_157778.1	Mus musculus LOC226035 (LOC226035), mRNA	alcohol metabolism [GO:0006066]	unlabelled	0.502513	290
XM_161753.1	Mus musculus LOC211793 (LOC211793), mRNA	alcohol metabolism [GO:0006066]	unlabelled	0.502513	290
XM_126382.1	Mus musculus hypothetical gene supported by BC013607; BC013607; BC013607 (LOC216811), mRNA	alcohol metabolism [GO:0006066]	unlabelled	0.768421	290
XM_127423.1	Mus musculus similar to evidence:NAS~hypothetical protein~putative (LOC218391), mRNA	alcohol metabolism [GO:0006066]	unlabelled	0.570588	290
XM_129275.1	Mus musculus RIKEN cDNA 2310046M24 gene (2310046M24Rik), mRNA	alcohol metabolism [GO:0006066]	unlabelled	0.696429	290
XM_133087.1	Mus musculus RIKEN cDNA 0610041L09 gene (0610041L09Rik), mRNA	alcohol metabolism [GO:0006066]	unlabelled	0.531915	290
XM_150496.1	Mus musculus LOC226366 (LOC226366), mRNA	alcohol metabolism [GO:0006066]	unlabelled	0.906977	290
XM_151473.1	Mus musculus LOC227350 (LOC227350), mRNA	alcohol metabolism [GO:0006066]	unlabelled	0.592357	290
XM_157329.1	Mus musculus LOC225501 (LOC225501), mRNA	alcohol metabolism [GO:0006066]	unlabelled	0.653846	290
XM_158000.1	Mus musculus LOC226247 (LOC226247), mRNA	alcohol metabolism [GO:0006066]	unlabelled	0.502513	290
XM_158306.1	Mus musculus LOC241362 (LOC241362), mRNA	alcohol metabolism [GO:0006066]	unlabelled	0.543478	290
XM_165357.1	Mus musculus LOC214946 (LOC214946), mRNA	alcohol metabolism [GO:0006066]	unlabelled	0.621429	290
XM_135540.1	Mus musculus RIKEN cDNA 4833421E05 gene (4833421E05Rik), mRNA	amine biosynthesis [GO:0009309]	unlabelled	0.709677	98
XM_123354.1	Mus musculus expressed sequence AA407588 (AA407588), mRNA	amine biosynthesis [GO:0009309]	unlabelled	0.605263	98
XM_123767.1	Mus musculus similar to Surfeit locus protein 6 (Surf6), mRNA	amine biosynthesis [GO:0009309]	unlabelled	0.554217	98
XM_123864.1	Mus musculus similar to RIKEN cDNA 2310008M20 gene (LOC228633), mRNA	amine biosynthesis [GO:0009309]	unlabelled	0.5	98
XM_132892.1	Mus musculus similar to ALPHA-2-MACROGLOBULIN PRECURSOR (ALPHA2M) (LOC232398), mRNA	amine biosynthesis [GO:0009309]	unlabelled	0.724138	98
XM_135143.1	Mus musculus similar to CG9886 gene product (LOC235582), mRNA	amine biosynthesis [GO:0009309]	unlabelled	0.526316	98
XM_142337.1	Mus musculus similar to lysyl-tRNA synthetase (LOC208867), mRNA	amine biosynthesis [GO:0009309]	unlabelled	0.628571	98
XM_126538.1	Mus musculus RIKEN cDNA A030005L14 gene (A030005L14Rik), mRNA, " Mus musculus hypothetical gene supported by BC022739; BC022739 (LOC210004), mRNA"	amine biosynthesis [GO:0009309]	unlabelled	0.526882	98
XM_126692.1	Mus musculus RIKEN cDNA 5730593N15 gene (5730593N15Rik), mRNA	amine biosynthesis [GO:0009309]	unlabelled	0.724138	98
XM_127939.1	Mus musculus similar to UDP-glucuronosyltransferase 2B2 precursor, microsomal (UDPGT) (3-hydroxyandrogen specific) (UDPGTR-4) (RLUG23) (LOC223337), mRNA, " Mus musculus similar to 2-hydroxyacylsphingosine 1-beta-galactosyltransferase precursor (UDP-galactose-ceramide galactosyltransferase) (Ceramide UDP-galactosyltransferase) (Cerebroside synthase) (LOC223336), mRNA"	amine biosynthesis [GO:0009309]	unlabelled	0.628571	98
XM_136546.1	Mus musculus similar to polycystic kidney and hepatic disease 1 (LOC241034), mRNA, " Mus musculus similar to polycystic kidney and hepatic disease 1 (LOC241035), mRNA"	amine biosynthesis [GO:0009309]	unlabelled	0.567901	98
XM_141744.1	Mus musculus similar to olfactory receptor class II (LOC209272), mRNA	amine biosynthesis [GO:0009309]	unlabelled	0.526316	98
XM_135540.1	Mus musculus RIKEN cDNA 4833421E05 gene (4833421E05Rik), mRNA	amine metabolism [GO:0009308]	unlabelled	0.604651	275
XM_148261.1	Mus musculus hypothetical gene supported by NM_053176; BC011168 (LOC209693), mRNA	amine metabolism [GO:0009308]	unlabelled	0.546875	275
XM_147515.1	Mus musculus LOC214789 (LOC214789), mRNA	amine metabolism [GO:0009308]	unlabelled	0.611111	275
XM_122102.1	Mus musculus nuclear receptor subfamily 1, group H, member 4 (Nr1h4), mRNA	amine metabolism [GO:0009308]	unlabelled	0.611111	275
XM_127397.1	Mus musculus similar to Sqv-7-like protein (LOC218293), mRNA	amine metabolism [GO:0009308]	unlabelled	0.505051	275
XM_131469.1	Mus musculus RIKEN cDNA 2810435D12 gene (2810435D12Rik), mRNA	amine metabolism [GO:0009308]	unlabelled	0.546667	275
XM_134350.1	Mus musculus esterase 31 (Es31), mRNA	amine metabolism [GO:0009308]	unlabelled	0.55102	275
XM_135110.1	Mus musculus RIKEN cDNA 1810013B01 gene (1810013B01Rik), mRNA, " Mus musculus LOC235586 (LOC235586), mRNA"	amine metabolism [GO:0009308]	unlabelled	0.511364	275
XM_135143.1	Mus musculus similar to CG9886 gene product (LOC235582), mRNA	amine metabolism [GO:0009308]	unlabelled	0.546667	275
XM_131498.1	Mus musculus angiopoietin-like 3 (Angptl3), mRNA	amine metabolism [GO:0009308]	unlabelled	0.544304	275
XM_134878.1	Mus musculus similar to hypothetical protein FLJ20509 (LOC214424), mRNA	amine metabolism [GO:0009308]	unlabelled	0.546667	275
XM_128511.1	Mus musculus RIKEN cDNA 0610011F06 gene (0610011F06Rik), mRNA	amine metabolism [GO:0009308]	unlabelled	0.604651	275
XM_129157.1	Mus musculus RIKEN cDNA 1300015B04 gene (1300015B04Rik), mRNA	amine metabolism [GO:0009308]	unlabelled	0.5375	275
XM_129372.1	Mus musculus similar to CGI-83 protein (LOC212442), mRNA	amine metabolism [GO:0009308]	unlabelled	0.604651	275
XM_129663.1	Mus musculus RIKEN cDNA 1300013F15 gene (1300013F15Rik), mRNA	amine metabolism [GO:0009308]	unlabelled	0.53012	275
XM_129672.1	Mus musculus similar to hypothetical protein BC016711 (LOC226791), mRNA	amine metabolism [GO:0009308]	unlabelled	0.546875	275
XM_127936.1	Mus musculus similar to evidence:NAS~hypothetical protein~putative (LOC223383), mRNA	amine/polyamine transport [GO:0015837]	unlabelled	0.6	69
XM_128872.1	Mus musculus similar to evidence:NAS~hypothetical protein~putative (LOC225707), mRNA	amine/polyamine transport [GO:0015837]	unlabelled	0.666667	69
XM_129438.1	Mus musculus LOC226406 (LOC226406), mRNA	amine/polyamine transport [GO:0015837]	unlabelled	0.666667	69
XM_146672.1	Mus musculus LOC244755 (LOC244755), mRNA	amine/polyamine transport [GO:0015837]	unlabelled	0.6	69
XM_149826.1	Mus musculus LOC232654 (LOC232654), mRNA	amine/polyamine transport [GO:0015837]	unlabelled	0.666667	69
XM_152375.1	Mus musculus LOC237663 (LOC237663), mRNA	amine/polyamine transport [GO:0015837]	unlabelled	0.666667	69
XM_126687.1	Mus musculus similar to evidence:NAS~hypothetical protein~putative (LOC210046), mRNA	amine/polyamine transport [GO:0015837]	unlabelled	0.666667	69
XM_127909.1	Mus musculus LOC212078 (LOC212078), mRNA	amine/polyamine transport [GO:0015837]	unlabelled	0.666667	69
XM_131734.1	Mus musculus hypothetical gene supported by BC020078 (LOC230812), mRNA	amine/polyamine transport [GO:0015837]	unlabelled	0.6	69
XM_132093.1	Mus musculus similar to evidence:NAS~hypothetical protein~putative (LOC231246), mRNA	amine/polyamine transport [GO:0015837]	unlabelled	0.571429	69
XM_132244.1	Mus musculus LOC231544 (LOC231544), mRNA	amine/polyamine transport [GO:0015837]	unlabelled	0.666667	69
XM_132600.1	Mus musculus LOC208880 (LOC208880), mRNA	amine/polyamine transport [GO:0015837]	unlabelled	0.666667	69
XM_136158.1	Mus musculus similar to evidence:NAS~hypothetical protein~putative (LOC237220), mRNA	amine/polyamine transport [GO:0015837]	unlabelled	0.571429	69
XM_142424.1	Mus musculus LOC209784 (LOC209784), mRNA	amine/polyamine transport [GO:0015837]	unlabelled	0.666667	69
XM_143620.1	Mus musculus similar to evidence:NAS~hypothetical protein~putative (LOC229955), mRNA	amine/polyamine transport [GO:0015837]	unlabelled	0.5	69
XM_151583.1	Mus musculus LOC241163 (LOC241163), mRNA	amine/polyamine transport [GO:0015837]	unlabelled	0.571429	69
XM_134134.1	Mus musculus similar to evidence:NAS~hypothetical protein~putative (LOC234204), mRNA	amine/polyamine transport [GO:0015837]	unlabelled	0.625	69
XM_125667.1	Mus musculus LOC216053 (LOC216053), mRNA	amine/polyamine transport [GO:0015837]	unlabelled	0.666667	69
XM_127575.1	Mus musculus LOC218705 (LOC218705), mRNA	amine/polyamine transport [GO:0015837]	unlabelled	0.666667	69
XM_135309.1	Mus musculus LOC215623 (LOC215623), mRNA	amine/polyamine transport [GO:0015837]	unlabelled	0.666667	69
XM_135653.1	Mus musculus LOC236400 (LOC236400), mRNA	amine/polyamine transport [GO:0015837]	unlabelled	0.666667	69
XM_139285.1	Mus musculus similar to evidence:NAS~hypothetical protein~putative (LOC239210), mRNA	amine/polyamine transport [GO:0015837]	unlabelled	0.666667	69
XM_140707.1	Mus musculus LOC240642 (LOC240642), mRNA	amine/polyamine transport [GO:0015837]	unlabelled	0.666667	69
XM_145101.1	Mus musculus similar to ORF1; putative (LOC243704), mRNA	amine/polyamine transport [GO:0015837]	unlabelled	0.545455	69
XM_149308.1	Mus musculus LOC229281 (LOC229281), mRNA	amine/polyamine transport [GO:0015837]	unlabelled	0.666667	69
XM_127423.1	Mus musculus similar to evidence:NAS~hypothetical protein~putative (LOC218391), mRNA	amine/polyamine transport [GO:0015837]	unlabelled	0.666667	69
XM_150496.1	Mus musculus LOC226366 (LOC226366), mRNA	amine/polyamine transport [GO:0015837]	unlabelled	0.75	69
XM_135540.1	Mus musculus RIKEN cDNA 4833421E05 gene (4833421E05Rik), mRNA	amino acid and derivative metabolism [GO:0006519]	unlabelled	0.654545	243
XM_148261.1	Mus musculus hypothetical gene supported by NM_053176; BC011168 (LOC209693), mRNA	amino acid and derivative metabolism [GO:0006519]	unlabelled	0.677419	243
XM_152029.1	Mus musculus LOC237389 (LOC237389), mRNA	amino acid and derivative metabolism [GO:0006519]	unlabelled	0.53913	243
XM_123202.1	Mus musculus expressed sequence AA675331 (AA675331), mRNA	amino acid and derivative metabolism [GO:0006519]	unlabelled	0.507353	243
XM_123354.1	Mus musculus expressed sequence AA407588 (AA407588), mRNA	amino acid and derivative metabolism [GO:0006519]	unlabelled	0.507353	243
XM_123598.1	Mus musculus RIKEN cDNA 2810484M10 gene (2810484M10Rik), mRNA	amino acid and derivative metabolism [GO:0006519]	unlabelled	0.507463	243
XM_132892.1	Mus musculus similar to ALPHA-2-MACROGLOBULIN PRECURSOR (ALPHA2M) (LOC232398), mRNA	amino acid and derivative metabolism [GO:0006519]	unlabelled	0.631579	243
XM_133658.1	Mus musculus RIKEN cDNA 2810439K08 gene (2810439K08Rik), mRNA	amino acid and derivative metabolism [GO:0006519]	unlabelled	0.507463	243
XM_136781.1	Mus musculus similar to Formin 1 isoforms I/II/III (Limb deformity protein) (LOC227310), mRNA	amino acid and derivative metabolism [GO:0006519]	unlabelled	0.58427	243
XM_147515.1	Mus musculus LOC214789 (LOC214789), mRNA	amino acid and derivative metabolism [GO:0006519]	unlabelled	0.629032	243
XM_122102.1	Mus musculus nuclear receptor subfamily 1, group H, member 4 (Nr1h4), mRNA	amino acid and derivative metabolism [GO:0006519]	unlabelled	0.561905	243
XM_124161.1	Mus musculus dihydrolipoamide branched chain transacylase E2 (Dbt), mRNA	amino acid and derivative metabolism [GO:0006519]	unlabelled	0.58427	243
XM_126158.1	Mus musculus RIKEN cDNA 2610016A03 gene (2610016A03Rik), mRNA	amino acid and derivative metabolism [GO:0006519]	unlabelled	0.507463	243
XM_127397.1	Mus musculus similar to Sqv-7-like protein (LOC218293), mRNA	amino acid and derivative metabolism [GO:0006519]	unlabelled	0.592593	243
XM_131469.1	Mus musculus RIKEN cDNA 2810435D12 gene (2810435D12Rik), mRNA	amino acid and derivative metabolism [GO:0006519]	unlabelled	0.57	243
XM_134350.1	Mus musculus esterase 31 (Es31), mRNA	amino acid and derivative metabolism [GO:0006519]	unlabelled	0.677419	243
XM_135110.1	Mus musculus RIKEN cDNA 1810013B01 gene (1810013B01Rik), mRNA, " Mus musculus LOC235586 (LOC235586), mRNA"	amino acid and derivative metabolism [GO:0006519]	unlabelled	0.507353	243
XM_135143.1	Mus musculus similar to CG9886 gene product (LOC235582), mRNA	amino acid and derivative metabolism [GO:0006519]	unlabelled	0.588235	243
XM_131498.1	Mus musculus angiopoietin-like 3 (Angptl3), mRNA	amino acid and derivative metabolism [GO:0006519]	unlabelled	0.619718	243
XM_134878.1	Mus musculus similar to hypothetical protein FLJ20509 (LOC214424), mRNA	amino acid and derivative metabolism [GO:0006519]	unlabelled	0.58427	243
XM_123145.1	Mus musculus similar to METHYLMALONYL-COA MUTASE, MITOCHONDRIAL PRECURSOR (MCM) (LOC224785), mRNA	amino acid and derivative metabolism [GO:0006519]	unlabelled	0.520661	243
XM_123731.1	Mus musculus RIKEN cDNA 2310005D12 gene (2310005D12Rik), mRNA	amino acid and derivative metabolism [GO:0006519]	unlabelled	0.58427	243
XM_123915.1	Mus musculus similar to DNA-directed RNA polymerase I 135 kDa polypeptide (RNA polymerase I subunit 2) (RPA135) (LOC228585), mRNA	amino acid and derivative metabolism [GO:0006519]	unlabelled	0.533898	243
XM_127939.1	Mus musculus similar to UDP-glucuronosyltransferase 2B2 precursor, microsomal (UDPGT) (3-hydroxyandrogen specific) (UDPGTR-4) (RLUG23) (LOC223337), mRNA, " Mus musculus similar to 2-hydroxyacylsphingosine 1-beta-galactosyltransferase precursor (UDP-galactose-ceramide galactosyltransferase) (Ceramide UDP-galactosyltransferase) (Cerebroside synthase) (LOC223336), mRNA"	amino acid and derivative metabolism [GO:0006519]	unlabelled	0.507353	243
XM_128511.1	Mus musculus RIKEN cDNA 0610011F06 gene (0610011F06Rik), mRNA	amino acid and derivative metabolism [GO:0006519]	unlabelled	0.58427	243
XM_129157.1	Mus musculus RIKEN cDNA 1300015B04 gene (1300015B04Rik), mRNA	amino acid and derivative metabolism [GO:0006519]	unlabelled	0.57	243
XM_129363.1	Mus musculus RIKEN cDNA 6330565B14 gene (6330565B14Rik), mRNA	amino acid and derivative metabolism [GO:0006519]	unlabelled	0.525	243
XM_129372.1	Mus musculus similar to CGI-83 protein (LOC212442), mRNA	amino acid and derivative metabolism [GO:0006519]	unlabelled	0.677419	243
XM_129663.1	Mus musculus RIKEN cDNA 1300013F15 gene (1300013F15Rik), mRNA	amino acid and derivative metabolism [GO:0006519]	unlabelled	0.538462	243
XM_129672.1	Mus musculus similar to hypothetical protein BC016711 (LOC226791), mRNA	amino acid and derivative metabolism [GO:0006519]	unlabelled	0.654545	243
XM_149025.1	Mus musculus LOC227265 (LOC227265), mRNA	amino acid and derivative metabolism [GO:0006519]	unlabelled	0.561905	243
XM_135540.1	Mus musculus RIKEN cDNA 4833421E05 gene (4833421E05Rik), mRNA	amino acid biosynthesis [GO:0008652]	unlabelled	0.642857	72
XM_132892.1	Mus musculus similar to ALPHA-2-MACROGLOBULIN PRECURSOR (ALPHA2M) (LOC232398), mRNA	amino acid biosynthesis [GO:0008652]	unlabelled	0.692308	72
XM_126692.1	Mus musculus RIKEN cDNA 5730593N15 gene (5730593N15Rik), mRNA	amino acid biosynthesis [GO:0008652]	unlabelled	0.705882	72
XM_127939.1	Mus musculus similar to UDP-glucuronosyltransferase 2B2 precursor, microsomal (UDPGT) (3-hydroxyandrogen specific) (UDPGTR-4) (RLUG23) (LOC223337), mRNA, " Mus musculus similar to 2-hydroxyacylsphingosine 1-beta-galactosyltransferase precursor (UDP-galactose-ceramide galactosyltransferase) (Ceramide UDP-galactosyltransferase) (Cerebroside synthase) (LOC223336), mRNA"	amino acid biosynthesis [GO:0008652]	unlabelled	0.528302	72
XM_123170.1	Mus musculus similar to RIKEN cDNA 1110049G11 (LOC225015), mRNA	amino acid derivative biosynthesis [GO:0042398]	unlabelled	0.592593	27
XM_151196.1	Mus musculus LOC227207 (LOC227207), mRNA	amino acid derivative biosynthesis [GO:0042398]	unlabelled	0.7	27
XM_161629.1	Mus musculus LOC242818 (LOC242818), mRNA	amino acid derivative biosynthesis [GO:0042398]	unlabelled	0.64	27
XM_158617.1	Mus musculus LOC212646 (LOC212646), mRNA	amino acid derivative biosynthesis [GO:0042398]	unlabelled	0.551724	27
XM_163013.1	Mus musculus LOC210255 (LOC210255), mRNA	amino acid derivative biosynthesis [GO:0042398]	unlabelled	0.571429	27
XM_149639.1	Mus musculus LOC231615 (LOC231615), mRNA	amino acid derivative biosynthesis [GO:0042398]	unlabelled	0.64	27
XM_159269.1	Mus musculus LOC208758 (LOC208758), mRNA	amino acid derivative biosynthesis [GO:0042398]	unlabelled	0.64	27
XM_135540.1	Mus musculus RIKEN cDNA 4833421E05 gene (4833421E05Rik), mRNA	amino acid metabolism [GO:0006520]	unlabelled	0.527027	197
XM_148261.1	Mus musculus hypothetical gene supported by NM_053176; BC011168 (LOC209693), mRNA	amino acid metabolism [GO:0006520]	unlabelled	0.627907	197
XM_132892.1	Mus musculus similar to ALPHA-2-MACROGLOBULIN PRECURSOR (ALPHA2M) (LOC232398), mRNA	amino acid metabolism [GO:0006520]	unlabelled	0.675676	197
XM_133658.1	Mus musculus RIKEN cDNA 2810439K08 gene (2810439K08Rik), mRNA	amino acid metabolism [GO:0006520]	unlabelled	0.50495	197
XM_147515.1	Mus musculus LOC214789 (LOC214789), mRNA	amino acid metabolism [GO:0006520]	unlabelled	0.6875	197
XM_122102.1	Mus musculus nuclear receptor subfamily 1, group H, member 4 (Nr1h4), mRNA	amino acid metabolism [GO:0006520]	unlabelled	0.52439	197
XM_124161.1	Mus musculus dihydrolipoamide branched chain transacylase E2 (Dbt), mRNA	amino acid metabolism [GO:0006520]	unlabelled	0.584615	197
XM_127397.1	Mus musculus similar to Sqv-7-like protein (LOC218293), mRNA	amino acid metabolism [GO:0006520]	unlabelled	0.622642	197
XM_134350.1	Mus musculus esterase 31 (Es31), mRNA	amino acid metabolism [GO:0006520]	unlabelled	0.634146	197
XM_135110.1	Mus musculus RIKEN cDNA 1810013B01 gene (1810013B01Rik), mRNA, " Mus musculus LOC235586 (LOC235586), mRNA"	amino acid metabolism [GO:0006520]	unlabelled	0.50495	197
XM_135143.1	Mus musculus similar to CG9886 gene product (LOC235582), mRNA	amino acid metabolism [GO:0006520]	unlabelled	0.627451	197
XM_131498.1	Mus musculus angiopoietin-like 3 (Angptl3), mRNA	amino acid metabolism [GO:0006520]	unlabelled	0.590164	197
XM_134878.1	Mus musculus similar to hypothetical protein FLJ20509 (LOC214424), mRNA	amino acid metabolism [GO:0006520]	unlabelled	0.5	197
XM_126692.1	Mus musculus RIKEN cDNA 5730593N15 gene (5730593N15Rik), mRNA	amino acid metabolism [GO:0006520]	unlabelled	0.50495	197
XM_127939.1	Mus musculus similar to UDP-glucuronosyltransferase 2B2 precursor, microsomal (UDPGT) (3-hydroxyandrogen specific) (UDPGTR-4) (RLUG23) (LOC223337), mRNA, " Mus musculus similar to 2-hydroxyacylsphingosine 1-beta-galactosyltransferase precursor (UDP-galactose-ceramide galactosyltransferase) (Ceramide UDP-galactosyltransferase) (Cerebroside synthase) (LOC223336), mRNA"	amino acid metabolism [GO:0006520]	unlabelled	0.518072	197
XM_128511.1	Mus musculus RIKEN cDNA 0610011F06 gene (0610011F06Rik), mRNA	amino acid metabolism [GO:0006520]	unlabelled	0.627451	197
XM_129157.1	Mus musculus RIKEN cDNA 1300015B04 gene (1300015B04Rik), mRNA	amino acid metabolism [GO:0006520]	unlabelled	0.575758	197
XM_129372.1	Mus musculus similar to CGI-83 protein (LOC212442), mRNA	amino acid metabolism [GO:0006520]	unlabelled	0.676471	197
XM_129663.1	Mus musculus RIKEN cDNA 1300013F15 gene (1300013F15Rik), mRNA	amino acid metabolism [GO:0006520]	unlabelled	0.575758	197
XM_129672.1	Mus musculus similar to hypothetical protein BC016711 (LOC226791), mRNA	amino acid metabolism [GO:0006520]	unlabelled	0.52439	197
XM_127936.1	Mus musculus similar to evidence:NAS~hypothetical protein~putative (LOC223383), mRNA	amino acid transport [GO:0006865]	unlabelled	0.6	68
XM_128872.1	Mus musculus similar to evidence:NAS~hypothetical protein~putative (LOC225707), mRNA	amino acid transport [GO:0006865]	unlabelled	0.625	68
XM_129438.1	Mus musculus LOC226406 (LOC226406), mRNA	amino acid transport [GO:0006865]	unlabelled	0.625	68
XM_146672.1	Mus musculus LOC244755 (LOC244755), mRNA	amino acid transport [GO:0006865]	unlabelled	0.6	68
XM_149826.1	Mus musculus LOC232654 (LOC232654), mRNA	amino acid transport [GO:0006865]	unlabelled	0.625	68
XM_152375.1	Mus musculus LOC237663 (LOC237663), mRNA	amino acid transport [GO:0006865]	unlabelled	0.625	68
XM_126687.1	Mus musculus similar to evidence:NAS~hypothetical protein~putative (LOC210046), mRNA	amino acid transport [GO:0006865]	unlabelled	0.625	68
XM_127909.1	Mus musculus LOC212078 (LOC212078), mRNA	amino acid transport [GO:0006865]	unlabelled	0.625	68
XM_131734.1	Mus musculus hypothetical gene supported by BC020078 (LOC230812), mRNA	amino acid transport [GO:0006865]	unlabelled	0.6	68
XM_132093.1	Mus musculus similar to evidence:NAS~hypothetical protein~putative (LOC231246), mRNA	amino acid transport [GO:0006865]	unlabelled	0.545455	68
XM_132244.1	Mus musculus LOC231544 (LOC231544), mRNA	amino acid transport [GO:0006865]	unlabelled	0.625	68
XM_132600.1	Mus musculus LOC208880 (LOC208880), mRNA	amino acid transport [GO:0006865]	unlabelled	0.625	68
XM_136158.1	Mus musculus similar to evidence:NAS~hypothetical protein~putative (LOC237220), mRNA	amino acid transport [GO:0006865]	unlabelled	0.6	68
XM_142424.1	Mus musculus LOC209784 (LOC209784), mRNA	amino acid transport [GO:0006865]	unlabelled	0.625	68
XM_151583.1	Mus musculus LOC241163 (LOC241163), mRNA	amino acid transport [GO:0006865]	unlabelled	0.6	68
XM_134134.1	Mus musculus similar to evidence:NAS~hypothetical protein~putative (LOC234204), mRNA	amino acid transport [GO:0006865]	unlabelled	0.625	68
XM_125667.1	Mus musculus LOC216053 (LOC216053), mRNA	amino acid transport [GO:0006865]	unlabelled	0.625	68
XM_127575.1	Mus musculus LOC218705 (LOC218705), mRNA	amino acid transport [GO:0006865]	unlabelled	0.625	68
XM_135309.1	Mus musculus LOC215623 (LOC215623), mRNA	amino acid transport [GO:0006865]	unlabelled	0.625	68
XM_135653.1	Mus musculus LOC236400 (LOC236400), mRNA	amino acid transport [GO:0006865]	unlabelled	0.625	68
XM_139285.1	Mus musculus similar to evidence:NAS~hypothetical protein~putative (LOC239210), mRNA	amino acid transport [GO:0006865]	unlabelled	0.625	68
XM_140707.1	Mus musculus LOC240642 (LOC240642), mRNA	amino acid transport [GO:0006865]	unlabelled	0.625	68
XM_145101.1	Mus musculus similar to ORF1; putative (LOC243704), mRNA	amino acid transport [GO:0006865]	unlabelled	0.521739	68
XM_149308.1	Mus musculus LOC229281 (LOC229281), mRNA	amino acid transport [GO:0006865]	unlabelled	0.625	68
XM_127423.1	Mus musculus similar to evidence:NAS~hypothetical protein~putative (LOC218391), mRNA	amino acid transport [GO:0006865]	unlabelled	0.625	68
XM_150496.1	Mus musculus LOC226366 (LOC226366), mRNA	amino acid transport [GO:0006865]	unlabelled	0.8	68
XM_123558.1	Mus musculus intelectin (Itln), mRNA	antibacterial humoral response [GO:0019731]	unlabelled	1	3
XM_148497.1	Mus musculus similar to hypothetical protein, MGC: 7868; hypothetical protein MGC7868 (LOC224133), mRNA	antigen processing [GO:0030333]	unlabelled	0.583333	21
XM_123558.1	Mus musculus intelectin (Itln), mRNA	antimicrobial humoral response (sensu Vertebrata) [GO:0019735]	unlabelled	1	3
XM_145313.1	Mus musculus LOC243813 (LOC243813), mRNA	antimicrobial humoral response (sensu Vertebrata) [GO:0019735]	unlabelled	0.5	3
XM_135967.1	Mus musculus similar to data source:SPTR, source key:Q9H3J9, evidence:ISS~homolog to BRAIN MY025~putative (0610008C08Rik), mRNA	apoptotic program [GO:0008632]	unlabelled	0.636364	32
XM_132616.1	Mus musculus inner membrane protein, mitochondrial (Immt), mRNA, " Mus musculus LOC232085 (LOC232085), mRNA"	apoptotic program [GO:0008632]	unlabelled	0.666667	32
XM_141956.1	Mus musculus similar to data source:SPTR, source key:Q9NQR8, evidence:ISS~homolog to human HRPAP20 SHORT FORM~putative (LOC211017), mRNA	apoptotic program [GO:0008632]	unlabelled	0.666667	32
XM_144328.1	Mus musculus similar to Cytochrome c, somatic (LOC210445), mRNA	apoptotic program [GO:0008632]	unlabelled	0.666667	32
XM_154338.1	Mus musculus LOC238779 (LOC238779), mRNA	apoptotic program [GO:0008632]	unlabelled	0.538462	32
XM_127543.1	Mus musculus similar to data source:SPTR, source key:Q9H3J9, evidence:ISS~homolog to BRAIN MY025~putative (LOC218571), mRNA	apoptotic program [GO:0008632]	unlabelled	0.666667	32
XM_135540.1	Mus musculus RIKEN cDNA 4833421E05 gene (4833421E05Rik), mRNA	arginine biosynthesis [GO:0006526]	unlabelled	0.571429	5
XM_126099.1	Mus musculus T-cell immunoglobulin and mucin domain containing 2 (Timd2), mRNA, " Mus musculus T-cell immunoglobulin and mucin domain containing 1 (Timd1), mRNA"	arginine biosynthesis [GO:0006526]	unlabelled	1	5
XM_132892.1	Mus musculus similar to ALPHA-2-MACROGLOBULIN PRECURSOR (ALPHA2M) (LOC232398), mRNA	aromatic amino acid family metabolism [GO:0009072]	unlabelled	0.5	21
XM_132892.1	Mus musculus similar to ALPHA-2-MACROGLOBULIN PRECURSOR (ALPHA2M) (LOC232398), mRNA	aspartate family amino acid biosynthesis [GO:0009067]	unlabelled	0.666667	9
XM_132892.1	Mus musculus similar to ALPHA-2-MACROGLOBULIN PRECURSOR (ALPHA2M) (LOC232398), mRNA	aspartate family amino acid metabolism [GO:0009066]	unlabelled	0.625	21
XM_142012.1	Mus musculus LOC214433 (LOC214433), mRNA	base-excision repair [GO:0006284]	unlabelled	0.5	21
XM_135605.1	Mus musculus similar to data source:SPTR, source key:Q9QYU9, evidence:ISS~homolog to ODORANT-BINDING PROTEIN 3 PRECURSOR~putative (LOC236308), mRNA	behavior [GO:0007610]	unlabelled	0.526316	90
XM_125781.1	Mus musculus similar to bruno-like 5, RNA binding protein (Drosophila); Bruno (Drosophila) -like 5, RNA binding protein; CUG-BP and ETR-3 like factor 5; RNA-binding protein BRUNOL-5 (LOC209071), mRNA	behavior [GO:0007610]	unlabelled	0.875	90
XM_136863.1	Mus musculus similar to Circadian Oscillatory Protein (SCOP) (LOC241194), mRNA, " Mus musculus similar to Circadian Oscillatory Protein (SCOP) (LOC227452), mRNA"	behavior [GO:0007610]	unlabelled	0.5	90
XM_146996.1	Mus musculus similar to HYPOTHETICAL 35.9 KD PROTEIN C56G7.3 IN CHROMOSOME III (LOC244881), mRNA	behavior [GO:0007610]	unlabelled	0.833333	90
XM_161777.1	Mus musculus LOC212578 (LOC212578), mRNA	behavior [GO:0007610]	unlabelled	0.526316	90
XM_143341.1	Mus musculus similar to KIAA1263 protein (LOC213262), mRNA	behavior [GO:0007610]	unlabelled	0.875	90
XM_127873.1	Mus musculus RIKEN cDNA 1700017E21 gene (1700017E21Rik), mRNA	behavioral fear response [GO:0001662]	unlabelled	0.6	9
XM_129192.1	Mus musculus similar to chromosome 11 open reading frame 10 (LOC225907), mRNA	beta-tubulin folding [GO:0007025]	unlabelled	1	5
XM_128762.1	Mus musculus RIKEN cDNA 2610318G08 gene (2610318G08Rik), mRNA	binding to mRNA cap [GO:0006441]	unlabelled	0.75	12
XM_127907.1	Mus musculus RIKEN cDNA 2810028N01 gene (2810028N01Rik), mRNA	binding to mRNA cap [GO:0006441]	unlabelled	0.5	12
XM_129216.1	Mus musculus similar to KIAA0020 gene product (LOC226067), mRNA	binding to mRNA cap [GO:0006441]	unlabelled	0.75	12
XM_139888.1	Mus musculus similar to Nonhistone chromosomal protein HMG-14 (LOC224711), mRNA	binding to mRNA cap [GO:0006441]	unlabelled	0.75	12
XM_129463.1	Mus musculus similar to nucleoporin p54 (3110079L04Rik), mRNA	binding to mRNA cap [GO:0006441]	unlabelled	0.75	12
XM_140148.1	Mus musculus similar to periodic tryptophan protein 1 homolog; periodic tryptophan protein 1 homolog (S. cerevisiae) (LOC225108), mRNA	binding to mRNA cap [GO:0006441]	unlabelled	0.75	12
XM_132158.1	Mus musculus RIKEN cDNA 5430427O21 gene (5430427O21Rik), mRNA	biogenic amine biosynthesis [GO:0042401]	unlabelled	0.5	26
XM_123170.1	Mus musculus similar to RIKEN cDNA 1110049G11 (LOC225015), mRNA	biogenic amine biosynthesis [GO:0042401]	unlabelled	0.615385	26
XM_151196.1	Mus musculus LOC227207 (LOC227207), mRNA	biogenic amine biosynthesis [GO:0042401]	unlabelled	0.7	26
XM_161629.1	Mus musculus LOC242818 (LOC242818), mRNA	biogenic amine biosynthesis [GO:0042401]	unlabelled	0.64	26
XM_158617.1	Mus musculus LOC212646 (LOC212646), mRNA	biogenic amine biosynthesis [GO:0042401]	unlabelled	0.615385	26
XM_163013.1	Mus musculus LOC210255 (LOC210255), mRNA	biogenic amine biosynthesis [GO:0042401]	unlabelled	0.615385	26
XM_141744.1	Mus musculus similar to olfactory receptor class II (LOC209272), mRNA	biogenic amine biosynthesis [GO:0042401]	unlabelled	0.5	26
XM_149639.1	Mus musculus LOC231615 (LOC231615), mRNA	biogenic amine biosynthesis [GO:0042401]	unlabelled	0.666667	26
XM_159269.1	Mus musculus LOC208758 (LOC208758), mRNA	biogenic amine biosynthesis [GO:0042401]	unlabelled	0.64	26
XM_137898.1	Mus musculus similar to NK inhibitory receptor precursor (LOC217304), mRNA	blood coagulation [GO:0007596]	unlabelled	0.727273	59
XM_154338.1	Mus musculus LOC238779 (LOC238779), mRNA	blood coagulation [GO:0007596]	unlabelled	0.529412	59
XM_127096.1	Mus musculus similar to Protein Z-dependent protease inhibitor precursor (PZ-dependent protease inhibitor) (PZI) (Regeneration-associated serpin 1) (RASP-1) (LOC217847), mRNA	blood coagulation [GO:0007596]	unlabelled	0.692308	59
XM_159719.1	Mus musculus LOC209519 (LOC209519), mRNA	blood coagulation [GO:0007596]	unlabelled	0.692308	59
XM_147049.1	Mus musculus similar to ATP synthase B chain, mitochondrial precursor (LOC245004), mRNA	blood coagulation [GO:0007596]	unlabelled	1	59
XM_161589.1	Mus musculus LOC230968 (LOC230968), mRNA	brain development [GO:0007420]	unlabelled	0.538462	55
XM_149501.1	Mus musculus RIKEN cDNA 1810006K23 gene (1810006K23Rik), mRNA	calcium ion transport [GO:0006816]	unlabelled	0.5	54
XM_128627.1	Mus musculus RIKEN cDNA 2310061I04 gene (2310061I04Rik), mRNA	carbohydrate catabolism [GO:0016052]	unlabelled	0.548387	155
XM_135967.1	Mus musculus similar to data source:SPTR, source key:Q9H3J9, evidence:ISS~homolog to BRAIN MY025~putative (0610008C08Rik), mRNA	carbohydrate catabolism [GO:0016052]	unlabelled	0.59633	155
XM_136988.1	Mus musculus similar to blood vessel epicardial substance (LOC237347), mRNA	carbohydrate catabolism [GO:0016052]	unlabelled	0.527132	155
XM_146672.1	Mus musculus LOC244755 (LOC244755), mRNA	carbohydrate catabolism [GO:0016052]	unlabelled	0.753425	155
XM_149826.1	Mus musculus LOC232654 (LOC232654), mRNA	carbohydrate catabolism [GO:0016052]	unlabelled	0.59633	155
XM_152375.1	Mus musculus LOC237663 (LOC237663), mRNA	carbohydrate catabolism [GO:0016052]	unlabelled	0.822581	155
XM_156102.1	Mus musculus LOC239706 (LOC239706), mRNA	carbohydrate catabolism [GO:0016052]	unlabelled	0.598131	155
XM_156302.1	Mus musculus similar to hypothetical protein, MGC:7720; hypothetical protein MGC7720 (LOC208736), mRNA	carbohydrate catabolism [GO:0016052]	unlabelled	0.523077	155
XM_126634.1	Mus musculus RIKEN cDNA 1110012N22 gene (1110012N22Rik), mRNA	carbohydrate catabolism [GO:0016052]	unlabelled	0.561983	155
XM_127151.1	Mus musculus hypothetical gene supported by AK010867 (LOC217863), mRNA	carbohydrate catabolism [GO:0016052]	unlabelled	0.723684	155
XM_130639.1	Mus musculus RIKEN cDNA 1110029F20 gene (1110029F20Rik), mRNA	carbohydrate catabolism [GO:0016052]	unlabelled	0.548387	155
XM_131061.1	Mus musculus similar to upregulated during skeletal muscle growth 4; DNA segment, Chr 3, Brigham & Womens Genetics 1078 expressed (Usmg4), mRNA, " Mus musculus similar to myomegalin (LOC229621), mRNA"	carbohydrate catabolism [GO:0016052]	unlabelled	0.587719	155
XM_132727.1	Mus musculus RIKEN cDNA 2410012P20 gene (2410012P20Rik), mRNA	carbohydrate catabolism [GO:0016052]	unlabelled	0.518797	155
XM_134324.1	Mus musculus RIKEN cDNA 4930432K21 gene (4930432K21Rik), mRNA	carbohydrate catabolism [GO:0016052]	unlabelled	0.523077	155
XM_137904.1	Mus musculus similar to VHSV-induced protein (LOC237989), mRNA	carbohydrate catabolism [GO:0016052]	unlabelled	0.594595	155
XM_157881.1	Mus musculus LOC208101 (LOC208101), mRNA	carbohydrate catabolism [GO:0016052]	unlabelled	0.507353	155
XM_164964.1	Mus musculus LOC215581 (LOC215581), mRNA	carbohydrate catabolism [GO:0016052]	unlabelled	0.527132	155
XM_138699.1	Mus musculus LOC218429 (LOC218429), mRNA	carbohydrate catabolism [GO:0016052]	unlabelled	0.626263	155
XM_142424.1	Mus musculus LOC209784 (LOC209784), mRNA	carbohydrate catabolism [GO:0016052]	unlabelled	0.911111	155
XM_147889.1	Mus musculus LOC223330 (LOC223330), mRNA	carbohydrate catabolism [GO:0016052]	unlabelled	0.830508	155
XM_164348.1	Mus musculus LOC234566 (LOC234566), mRNA	carbohydrate catabolism [GO:0016052]	unlabelled	0.523077	155
XM_130074.1	Mus musculus similar to hypothetical protein MGC12921; hypothetical protein FLJ14662 (LOC227721), mRNA	carbohydrate catabolism [GO:0016052]	unlabelled	0.59633	155
XM_131625.1	Mus musculus similar to importin 13; KIAA0724 gene product; Ran binding protein 13 (LOC230673), mRNA	carbohydrate catabolism [GO:0016052]	unlabelled	0.527132	155
XM_138016.1	Mus musculus similar to RIKEN cDNA 2900002J19 (LOC217444), mRNA	carbohydrate catabolism [GO:0016052]	unlabelled	0.723684	155
XM_146228.1	Mus musculus similar to Antho-RFamide neuropeptides precursor (LOC234033), mRNA	carbohydrate catabolism [GO:0016052]	unlabelled	0.514925	155
XM_151129.1	Mus musculus LOC212730 (LOC212730), mRNA	carbohydrate catabolism [GO:0016052]	unlabelled	0.523077	155
XM_153415.1	Mus musculus LOC212045 (LOC212045), mRNA	carbohydrate catabolism [GO:0016052]	unlabelled	0.539683	155
XM_163507.1	Mus musculus LOC233483 (LOC233483), mRNA	carbohydrate catabolism [GO:0016052]	unlabelled	0.703704	155
XM_125667.1	Mus musculus LOC216053 (LOC216053), mRNA	carbohydrate catabolism [GO:0016052]	unlabelled	0.698795	155
XM_134949.1	Mus musculus similar to data source:SPTR, source key:O46078, evidence:ISS~putative~related to EG:39E1.1 PROTEIN (CG11596 PROTEIN) (LOC235508), mRNA	carbohydrate catabolism [GO:0016052]	unlabelled	0.857143	155
XM_137313.1	Mus musculus LOC237498 (LOC237498), mRNA	carbohydrate catabolism [GO:0016052]	unlabelled	0.830508	155
XM_149308.1	Mus musculus LOC229281 (LOC229281), mRNA	carbohydrate catabolism [GO:0016052]	unlabelled	0.815385	155
XM_125568.1	Mus musculus similar to candidate tumor suppressor protein (LOC215958), mRNA	carbohydrate catabolism [GO:0016052]	unlabelled	0.527132	155
XM_127543.1	Mus musculus similar to data source:SPTR, source key:Q9H3J9, evidence:ISS~homolog to BRAIN MY025~putative (LOC218571), mRNA	carbohydrate catabolism [GO:0016052]	unlabelled	0.666667	155
XM_129275.1	Mus musculus RIKEN cDNA 2310046M24 gene (2310046M24Rik), mRNA	carbohydrate catabolism [GO:0016052]	unlabelled	0.721519	155
XM_133087.1	Mus musculus RIKEN cDNA 0610041L09 gene (0610041L09Rik), mRNA	carbohydrate catabolism [GO:0016052]	unlabelled	0.523077	155
XM_134271.1	Mus musculus RIKEN cDNA 1110001E17 gene (1110001E17Rik), mRNA	carbohydrate catabolism [GO:0016052]	unlabelled	0.539683	155
XM_141520.1	Mus musculus LOC241730 (LOC241730), mRNA	carbohydrate catabolism [GO:0016052]	unlabelled	0.563025	155
XM_150496.1	Mus musculus LOC226366 (LOC226366), mRNA	carbohydrate catabolism [GO:0016052]	unlabelled	0.723684	155
XM_155748.1	Mus musculus LOC239680 (LOC239680), mRNA	carbohydrate catabolism [GO:0016052]	unlabelled	0.527132	155
XM_158000.1	Mus musculus LOC226247 (LOC226247), mRNA	carbohydrate catabolism [GO:0016052]	unlabelled	0.527132	155
XM_163035.1	Mus musculus LOC214273 (LOC214273), mRNA	carbohydrate catabolism [GO:0016052]	unlabelled	0.527132	155
XM_165357.1	Mus musculus LOC214946 (LOC214946), mRNA	carbohydrate catabolism [GO:0016052]	unlabelled	0.59633	155
XM_136988.1	Mus musculus similar to blood vessel epicardial substance (LOC237347), mRNA	carbohydrate metabolism [GO:0005975]	unlabelled	0.560606	446
XM_146672.1	Mus musculus LOC244755 (LOC244755), mRNA	carbohydrate metabolism [GO:0005975]	unlabelled	0.5	446
XM_152375.1	Mus musculus LOC237663 (LOC237663), mRNA	carbohydrate metabolism [GO:0005975]	unlabelled	0.512346	446
XM_156102.1	Mus musculus LOC239706 (LOC239706), mRNA	carbohydrate metabolism [GO:0005975]	unlabelled	0.647059	446
XM_156302.1	Mus musculus similar to hypothetical protein, MGC:7720; hypothetical protein MGC7720 (LOC208736), mRNA	carbohydrate metabolism [GO:0005975]	unlabelled	0.680851	446
XM_123598.1	Mus musculus RIKEN cDNA 2810484M10 gene (2810484M10Rik), mRNA	carbohydrate metabolism [GO:0005975]	unlabelled	0.656566	446
XM_126293.1	Mus musculus RIKEN cDNA 6530411B15 gene (6530411B15Rik), mRNA	carbohydrate metabolism [GO:0005975]	unlabelled	0.74359	446
XM_126824.1	Mus musculus similar to RIKEN cDNA 4833439L19 (LOC207457), mRNA	carbohydrate metabolism [GO:0005975]	unlabelled	0.559701	446
XM_127151.1	Mus musculus hypothetical gene supported by AK010867 (LOC217863), mRNA	carbohydrate metabolism [GO:0005975]	unlabelled	0.656566	446
XM_127814.1	Mus musculus RIKEN cDNA 2310014G06 gene (2310014G06Rik), mRNA, " Mus musculus similar to data source:SPTR, source key:Q9NRG7, evidence:ISS~homolog to human HCDI~putative (LOC219095), mRNA"	carbohydrate metabolism [GO:0005975]	unlabelled	0.515528	446
XM_129092.1	Mus musculus RIKEN cDNA 2010003K11 gene (2010003K11Rik), mRNA	carbohydrate metabolism [GO:0005975]	unlabelled	0.610169	446
XM_132142.1	Mus musculus RIKEN cDNA 4931407G18 gene (4931407G18Rik), mRNA, " Mus musculus similar to data source:SPTR, source key:Q9JI16, evidence:ISS~homolog to RSD-6~putative (LOC231404), mRNA"	carbohydrate metabolism [GO:0005975]	unlabelled	0.670103	446
XM_132962.1	Mus musculus similar to mitochondrial ribosomal protein S35; mitochondrial 28S ribosomal protein S28 (LOC232536), mRNA	carbohydrate metabolism [GO:0005975]	unlabelled	0.6	446
XM_134709.1	Mus musculus RIKEN cDNA 4931406C07 gene (4931406C07Rik), mRNA	carbohydrate metabolism [GO:0005975]	unlabelled	0.554745	446
XM_135120.1	Mus musculus similar to g20 protein (LOC235599), mRNA	carbohydrate metabolism [GO:0005975]	unlabelled	0.689655	446
XM_137141.1	Mus musculus similar to evidence:NAS~hypothetical protein~putative (LOC211528), mRNA	carbohydrate metabolism [GO:0005975]	unlabelled	0.656566	446
XM_137613.1	Mus musculus similar to hypothetical protein FLJ20232 (LOC237781), mRNA	carbohydrate metabolism [GO:0005975]	unlabelled	0.51875	446
XM_146573.1	Mus musculus RIKEN cDNA 4933403G14 gene (4933403G14Rik), mRNA	carbohydrate metabolism [GO:0005975]	unlabelled	0.636364	446
XM_147515.1	Mus musculus LOC214789 (LOC214789), mRNA	carbohydrate metabolism [GO:0005975]	unlabelled	0.705882	446
XM_122102.1	Mus musculus nuclear receptor subfamily 1, group H, member 4 (Nr1h4), mRNA	carbohydrate metabolism [GO:0005975]	unlabelled	0.554745	446
XM_129122.1	Mus musculus RIKEN cDNA 5730496N17 gene (5730496N17Rik), mRNA	carbohydrate metabolism [GO:0005975]	unlabelled	0.598361	446
XM_129415.1	Mus musculus RIKEN cDNA 0610012C01 gene (0610012C01Rik), mRNA	carbohydrate metabolism [GO:0005975]	unlabelled	0.55	446
XM_132552.1	Mus musculus similar to putative glycolipid transfer protein (LOC231999), mRNA	carbohydrate metabolism [GO:0005975]	unlabelled	0.731707	446
XM_135449.1	Mus musculus RIKEN cDNA 1700017G21 gene (1700017G21Rik), mRNA	carbohydrate metabolism [GO:0005975]	unlabelled	0.518987	446
XM_142424.1	Mus musculus LOC209784 (LOC209784), mRNA	carbohydrate metabolism [GO:0005975]	unlabelled	0.689655	446
XM_147889.1	Mus musculus LOC223330 (LOC223330), mRNA	carbohydrate metabolism [GO:0005975]	unlabelled	0.763889	446
XM_149728.1	Mus musculus LOC231998 (LOC231998), mRNA	carbohydrate metabolism [GO:0005975]	unlabelled	0.636364	446
XM_122409.1	Mus musculus cofilin 2, muscle (Cfl2), mRNA	carbohydrate metabolism [GO:0005975]	unlabelled	0.512346	446
XM_124208.1	Mus musculus similar to 2,4-dienoyl CoA reductase 1, mitochondrial (LOC209198), mRNA	carbohydrate metabolism [GO:0005975]	unlabelled	0.722892	446
XM_127035.1	Mus musculus similar to hypothetical protein FLJ12618 (LOC217666), mRNA, " Mus musculus similar to hypothetical protein FLJ12618 (LOC216138), mRNA"	carbohydrate metabolism [GO:0005975]	unlabelled	0.636364	446
XM_127107.1	Mus musculus similar to interferon stimulated gene 12 (2310061N23Rik), mRNA, " Mus musculus hypothetical gene supported by BC021795 (LOC217845), mRNA"	carbohydrate metabolism [GO:0005975]	unlabelled	0.638095	446
XM_127737.1	Mus musculus RIKEN cDNA 1300010F03 gene (1300010F03Rik), mRNA	carbohydrate metabolism [GO:0005975]	unlabelled	0.6	446
XM_129019.1	Mus musculus similar to sodium-coupled ascorbic acid transporter 1 (LOC225368), mRNA	carbohydrate metabolism [GO:0005975]	unlabelled	0.656566	446
XM_129678.1	Mus musculus similar to hypothetical protein FLJ14146 (LOC226777), mRNA	carbohydrate metabolism [GO:0005975]	unlabelled	0.554745	446
XM_131469.1	Mus musculus RIKEN cDNA 2810435D12 gene (2810435D12Rik), mRNA	carbohydrate metabolism [GO:0005975]	unlabelled	0.570312	446
XM_131522.1	Mus musculus similar to hypothetical protein FLJ21302 (LOC230445), mRNA	carbohydrate metabolism [GO:0005975]	unlabelled	0.564885	446
XM_133945.1	Mus musculus similar to data source:SPTR, source key:O49472, evidence:ISS~putative~related to ATP BINDING PROTEIN - LIKE (LOC233964), mRNA	carbohydrate metabolism [GO:0005975]	unlabelled	0.656566	446
XM_134301.1	Mus musculus RIKEN cDNA 2310005O14 gene (2310005O14Rik), mRNA	carbohydrate metabolism [GO:0005975]	unlabelled	0.647059	446
XM_135873.1	Mus musculus similar to hypothetical protein FLJ10094 (LOC209224), mRNA	carbohydrate metabolism [GO:0005975]	unlabelled	0.559701	446
XM_163507.1	Mus musculus LOC233483 (LOC233483), mRNA	carbohydrate metabolism [GO:0005975]	unlabelled	0.647059	446
XM_130505.1	Mus musculus similar to Domain of unknown function DUF36 containing protein~data source:Pfam, source key:PF01795, evidence:ISS~putative (LOC228420), mRNA	carbohydrate metabolism [GO:0005975]	unlabelled	0.512346	446
XM_134949.1	Mus musculus similar to data source:SPTR, source key:O46078, evidence:ISS~putative~related to EG:39E1.1 PROTEIN (CG11596 PROTEIN) (LOC235508), mRNA	carbohydrate metabolism [GO:0005975]	unlabelled	0.647059	446
XM_137313.1	Mus musculus LOC237498 (LOC237498), mRNA	carbohydrate metabolism [GO:0005975]	unlabelled	0.647059	446
XM_139742.1	Mus musculus similar to RIKEN cDNA 6330579B17 (LOC240004), mRNA	carbohydrate metabolism [GO:0005975]	unlabelled	0.545455	446
XM_147089.1	Mus musculus similar to data source:SPTR, source key:Q9UNJ2, evidence:ISS~homolog to MYOSIN-IXA~putative (LOC208861), mRNA	carbohydrate metabolism [GO:0005975]	unlabelled	0.559701	446
XM_147929.1	Mus musculus RIKEN cDNA 1700025B11 gene (1700025B11Rik), mRNA	carbohydrate metabolism [GO:0005975]	unlabelled	0.598361	446
XM_148060.1	Mus musculus RIKEN cDNA 2310010M20 gene (2310010M20Rik), mRNA	carbohydrate metabolism [GO:0005975]	unlabelled	0.515528	446
XM_157118.1	Mus musculus LOC210641 (LOC210641), mRNA	carbohydrate metabolism [GO:0005975]	unlabelled	0.554745	446
XM_126382.1	Mus musculus hypothetical gene supported by BC013607; BC013607; BC013607 (LOC216811), mRNA	carbohydrate metabolism [GO:0005975]	unlabelled	0.685393	446
XM_126681.1	Mus musculus RIKEN cDNA 4933434G05 gene (4933434G05Rik), mRNA	carbohydrate metabolism [GO:0005975]	unlabelled	0.689655	446
XM_129275.1	Mus musculus RIKEN cDNA 2310046M24 gene (2310046M24Rik), mRNA	carbohydrate metabolism [GO:0005975]	unlabelled	0.598361	446
XM_134253.1	Mus musculus similar to data source:SPTR, source key:Q9H607, evidence:ISS~homolog to CDNA: FLJ22709 FIS, CLONE HSI13338~putative (LOC234393), mRNA	carbohydrate metabolism [GO:0005975]	unlabelled	0.722892	446
XM_135158.1	Mus musculus similar to hypothetical protein FLJ13386 (LOC235555), mRNA	carbohydrate metabolism [GO:0005975]	unlabelled	0.638095	446
XM_135780.1	Mus musculus RIKEN cDNA 2010001H14 gene (2010001H14Rik), mRNA	carbohydrate metabolism [GO:0005975]	unlabelled	0.512346	446
XM_137563.1	Mus musculus similar to data source:SPTR, source key:O60525, evidence:ISS~homolog to ANTIGEN NY-CO-3 (FRAGMENT)~putative (LOC216738), mRNA	carbohydrate metabolism [GO:0005975]	unlabelled	0.512346	446
XM_138668.1	Mus musculus similar to transmembrane protein patched - mouse (LOC238682), mRNA	carbohydrate metabolism [GO:0005975]	unlabelled	0.526667	446
XM_155748.1	Mus musculus LOC239680 (LOC239680), mRNA	carbohydrate metabolism [GO:0005975]	unlabelled	0.570312	446
XM_165357.1	Mus musculus LOC214946 (LOC214946), mRNA	carbohydrate metabolism [GO:0005975]	unlabelled	0.51875	446
XM_139277.1	Mus musculus similar to FERM, RhoGEF, and pleckstrin domain protein 1; chondrocyte-derived ezrin-like protein (LOC239303), mRNA	carbohydrate transport [GO:0008643]	unlabelled	1	41
XM_135540.1	Mus musculus RIKEN cDNA 4833421E05 gene (4833421E05Rik), mRNA	carboxylic acid metabolism [GO:0019752]	unlabelled	0.564516	337
XM_142775.1	Mus musculus similar to At4g36400/C7A10_960 (LOC245217), mRNA	carboxylic acid metabolism [GO:0019752]	unlabelled	0.581197	337
XM_148261.1	Mus musculus hypothetical gene supported by NM_053176; BC011168 (LOC209693), mRNA	carboxylic acid metabolism [GO:0019752]	unlabelled	0.622222	337
XM_152029.1	Mus musculus LOC237389 (LOC237389), mRNA	carboxylic acid metabolism [GO:0019752]	unlabelled	0.595745	337
XM_123202.1	Mus musculus expressed sequence AA675331 (AA675331), mRNA	carboxylic acid metabolism [GO:0019752]	unlabelled	0.508671	337
XM_123864.1	Mus musculus similar to RIKEN cDNA 2310008M20 gene (LOC228633), mRNA	carboxylic acid metabolism [GO:0019752]	unlabelled	0.505495	337
XM_125579.1	Mus musculus similar to CG8520 gene product (LOC215951), mRNA	carboxylic acid metabolism [GO:0019752]	unlabelled	0.505747	337
XM_127074.1	Mus musculus RIKEN cDNA 1110013J02 gene (1110013J02Rik), mRNA	carboxylic acid metabolism [GO:0019752]	unlabelled	0.505495	337
XM_131662.1	Mus musculus adenylate kinase 2 (Ak2), mRNA	carboxylic acid metabolism [GO:0019752]	unlabelled	0.515723	337
XM_132831.1	Mus musculus similar to hypothetical protein FLJ21432 (LOC214157), mRNA	carboxylic acid metabolism [GO:0019752]	unlabelled	0.584071	337
XM_132892.1	Mus musculus similar to ALPHA-2-MACROGLOBULIN PRECURSOR (ALPHA2M) (LOC232398), mRNA	carboxylic acid metabolism [GO:0019752]	unlabelled	0.6	337
XM_133658.1	Mus musculus RIKEN cDNA 2810439K08 gene (2810439K08Rik), mRNA	carboxylic acid metabolism [GO:0019752]	unlabelled	0.608696	337
XM_134184.1	Mus musculus similar to hypothetical protein FLJ14431 (LOC234309), mRNA	carboxylic acid metabolism [GO:0019752]	unlabelled	0.505747	337
XM_147515.1	Mus musculus LOC214789 (LOC214789), mRNA	carboxylic acid metabolism [GO:0019752]	unlabelled	0.6	337
XM_122102.1	Mus musculus nuclear receptor subfamily 1, group H, member 4 (Nr1h4), mRNA	carboxylic acid metabolism [GO:0019752]	unlabelled	0.587629	337
XM_129761.1	Mus musculus similar to 3-hydroxyisobutyryl-Coenzyme A hydrolase (LOC227095), mRNA	carboxylic acid metabolism [GO:0019752]	unlabelled	0.6	337
XM_122454.1	Mus musculus ectonucleoside triphosphate diphosphohydrolase 5 (Entpd5), mRNA	carboxylic acid metabolism [GO:0019752]	unlabelled	0.515723	337
XM_123030.1	Mus musculus hypothetical protein, MGC:7550 (BC004004), mRNA	carboxylic acid metabolism [GO:0019752]	unlabelled	0.508671	337
XM_124161.1	Mus musculus dihydrolipoamide branched chain transacylase E2 (Dbt), mRNA	carboxylic acid metabolism [GO:0019752]	unlabelled	0.622222	337
XM_124208.1	Mus musculus similar to 2,4-dienoyl CoA reductase 1, mitochondrial (LOC209198), mRNA	carboxylic acid metabolism [GO:0019752]	unlabelled	0.595745	337
XM_124265.1	Mus musculus similar to RIKEN cDNA 2610207I16 (2610207I16Rik), mRNA	carboxylic acid metabolism [GO:0019752]	unlabelled	0.6	337
XM_126158.1	Mus musculus RIKEN cDNA 2610016A03 gene (2610016A03Rik), mRNA	carboxylic acid metabolism [GO:0019752]	unlabelled	0.581197	337
XM_127397.1	Mus musculus similar to Sqv-7-like protein (LOC218293), mRNA	carboxylic acid metabolism [GO:0019752]	unlabelled	0.608696	337
XM_127737.1	Mus musculus RIKEN cDNA 1300010F03 gene (1300010F03Rik), mRNA	carboxylic acid metabolism [GO:0019752]	unlabelled	0.622222	337
XM_128718.1	Mus musculus RIKEN cDNA 0610016O18 gene (0610016O18Rik), mRNA	carboxylic acid metabolism [GO:0019752]	unlabelled	0.595745	337
XM_131469.1	Mus musculus RIKEN cDNA 2810435D12 gene (2810435D12Rik), mRNA	carboxylic acid metabolism [GO:0019752]	unlabelled	0.584071	337
XM_134301.1	Mus musculus RIKEN cDNA 2310005O14 gene (2310005O14Rik), mRNA	carboxylic acid metabolism [GO:0019752]	unlabelled	0.550388	337
XM_134350.1	Mus musculus esterase 31 (Es31), mRNA	carboxylic acid metabolism [GO:0019752]	unlabelled	0.622222	337
XM_135110.1	Mus musculus RIKEN cDNA 1810013B01 gene (1810013B01Rik), mRNA, " Mus musculus LOC235586 (LOC235586), mRNA"	carboxylic acid metabolism [GO:0019752]	unlabelled	0.575	337
XM_135143.1	Mus musculus similar to CG9886 gene product (LOC235582), mRNA	carboxylic acid metabolism [GO:0019752]	unlabelled	0.565574	337
XM_138443.1	Mus musculus hypothetical protein AF397014 (AF397014), mRNA	carboxylic acid metabolism [GO:0019752]	unlabelled	0.524138	337
XM_147648.1	Mus musculus LOC217478 (LOC217478), mRNA	carboxylic acid metabolism [GO:0019752]	unlabelled	0.515723	337
XM_122022.1	Mus musculus expressed sequence AU043990 (AU043990), mRNA	carboxylic acid metabolism [GO:0019752]	unlabelled	0.515723	337
XM_128326.1	Mus musculus RIKEN cDNA 1110025G12 gene (1110025G12Rik), mRNA	carboxylic acid metabolism [GO:0019752]	unlabelled	0.550388	337
XM_131498.1	Mus musculus angiopoietin-like 3 (Angptl3), mRNA	carboxylic acid metabolism [GO:0019752]	unlabelled	0.595745	337
XM_133263.1	Mus musculus similar to branched chain ketoacid dehydrogenase E1, alpha polypeptide (LOC232985), mRNA	carboxylic acid metabolism [GO:0019752]	unlabelled	0.584071	337
XM_150093.1	Mus musculus hypothetical gene supported by BC024137 (LOC234757), mRNA	carboxylic acid metabolism [GO:0019752]	unlabelled	0.6	337
XM_123145.1	Mus musculus similar to METHYLMALONYL-COA MUTASE, MITOCHONDRIAL PRECURSOR (MCM) (LOC224785), mRNA	carboxylic acid metabolism [GO:0019752]	unlabelled	0.595745	337
XM_123731.1	Mus musculus RIKEN cDNA 2310005D12 gene (2310005D12Rik), mRNA	carboxylic acid metabolism [GO:0019752]	unlabelled	0.622222	337
XM_126131.1	Mus musculus RIKEN cDNA 1300001I01 gene (1300001I01Rik), mRNA	carboxylic acid metabolism [GO:0019752]	unlabelled	0.586538	337
XM_127015.1	Mus musculus RIKEN cDNA 2810055F11 gene (2810055F11Rik), mRNA	carboxylic acid metabolism [GO:0019752]	unlabelled	0.56	337
XM_127939.1	Mus musculus similar to UDP-glucuronosyltransferase 2B2 precursor, microsomal (UDPGT) (3-hydroxyandrogen specific) (UDPGTR-4) (RLUG23) (LOC223337), mRNA, " Mus musculus similar to 2-hydroxyacylsphingosine 1-beta-galactosyltransferase precursor (UDP-galactose-ceramide galactosyltransferase) (Ceramide UDP-galactosyltransferase) (Cerebroside synthase) (LOC223336), mRNA"	carboxylic acid metabolism [GO:0019752]	unlabelled	0.581197	337
XM_128511.1	Mus musculus RIKEN cDNA 0610011F06 gene (0610011F06Rik), mRNA	carboxylic acid metabolism [GO:0019752]	unlabelled	0.575	337
XM_129157.1	Mus musculus RIKEN cDNA 1300015B04 gene (1300015B04Rik), mRNA	carboxylic acid metabolism [GO:0019752]	unlabelled	0.515723	337
XM_129363.1	Mus musculus RIKEN cDNA 6330565B14 gene (6330565B14Rik), mRNA	carboxylic acid metabolism [GO:0019752]	unlabelled	0.622222	337
XM_129372.1	Mus musculus similar to CGI-83 protein (LOC212442), mRNA	carboxylic acid metabolism [GO:0019752]	unlabelled	0.6	337
XM_129663.1	Mus musculus RIKEN cDNA 1300013F15 gene (1300013F15Rik), mRNA	carboxylic acid metabolism [GO:0019752]	unlabelled	0.51497	337
XM_129672.1	Mus musculus similar to hypothetical protein BC016711 (LOC226791), mRNA	carboxylic acid metabolism [GO:0019752]	unlabelled	0.586538	337
XM_130571.1	Mus musculus RIKEN cDNA B430104H02 gene (B430104H02Rik), mRNA, " Mus musculus similar to RIKEN cDNA B430104H02 gene (LOC228574), mRNA"	carboxylic acid metabolism [GO:0019752]	unlabelled	0.51497	337
XM_131526.1	Mus musculus RIKEN cDNA 1300017C12 gene (1300017C12Rik), mRNA	carboxylic acid metabolism [GO:0019752]	unlabelled	0.505376	337
XM_134364.1	Mus musculus similar to SA rat hypertension-associated homolog (LOC234844), mRNA	carboxylic acid metabolism [GO:0019752]	unlabelled	0.6	337
XM_140887.1	Mus musculus RIKEN cDNA 1300014E15 gene (1300014E15Rik), mRNA	carboxylic acid metabolism [GO:0019752]	unlabelled	0.51497	337
XM_147522.1	Mus musculus LOC216945 (LOC216945), mRNA	carboxylic acid metabolism [GO:0019752]	unlabelled	0.515528	337
XM_135967.1	Mus musculus similar to data source:SPTR, source key:Q9H3J9, evidence:ISS~homolog to BRAIN MY025~putative (0610008C08Rik), mRNA	caspase activation [GO:0006919]	unlabelled	0.6	16
XM_127543.1	Mus musculus similar to data source:SPTR, source key:Q9H3J9, evidence:ISS~homolog to BRAIN MY025~putative (LOC218571), mRNA	caspase activation [GO:0006919]	unlabelled	0.75	16
XM_135967.1	Mus musculus similar to data source:SPTR, source key:Q9H3J9, evidence:ISS~homolog to BRAIN MY025~putative (0610008C08Rik), mRNA	caspase activation via cytochrome c [GO:0008635]	unlabelled	0.6	6
XM_144328.1	Mus musculus similar to Cytochrome c, somatic (LOC210445), mRNA	caspase activation via cytochrome c [GO:0008635]	unlabelled	0.6	6
XM_127543.1	Mus musculus similar to data source:SPTR, source key:Q9H3J9, evidence:ISS~homolog to BRAIN MY025~putative (LOC218571), mRNA	caspase activation via cytochrome c [GO:0008635]	unlabelled	0.6	6
XM_127586.1	Mus musculus similar to downregulated in renal cell carcinoma (LOC218701), mRNA	cation homeostasis [GO:0030003]	unlabelled	0.583333	58
XM_132849.1	Mus musculus gamma-aminobutyric acid (GABA(A)) receptor-associated protein-like 1 (Gabarapl1), mRNA	cation homeostasis [GO:0030003]	unlabelled	0.571429	58
XM_134818.1	Mus musculus similar to Out at first protein (LOC235301), mRNA	cation homeostasis [GO:0030003]	unlabelled	0.777778	58
XM_142306.1	Mus musculus similar to ferritin light chain (LOC237228), mRNA	cation homeostasis [GO:0030003]	unlabelled	1	58
XM_122790.1	Mus musculus similar to ATP synthase, H+ transporting, mitochondrial F0 complex, subunit g; F1F0-ATP synthase g subunit (LOC223253), mRNA	cation transport [GO:0006812]	unlabelled	0.5	410
XM_139502.1	Mus musculus similar to CUB and Sushi multiple domains 1 (LOC239420), mRNA	cation transport [GO:0006812]	unlabelled	1	410
XM_125570.1	Mus musculus similar to basement membrane-induced gene (LOC210757), mRNA	cell activation [GO:0045321]	unlabelled	0.5	16
XM_148789.1	Mus musculus LOC224834 (LOC224834), mRNA	cell activation [GO:0045321]	unlabelled	0.5	16
XM_153638.1	Mus musculus LOC238362 (LOC238362), mRNA	cell activation [GO:0045321]	unlabelled	0.666667	16
XM_150335.1	Mus musculus hypothetical gene supported by BC007164 (LOC236176), mRNA	cell adhesion [GO:0007155]	unlabelled	0.555556	456
XM_150383.1	Mus musculus hypothetical gene supported by BC007164 (LOC236601), mRNA	cell adhesion [GO:0007155]	unlabelled	0.533333	456
XM_155503.1	Mus musculus LOC223639 (LOC223639), mRNA	cell adhesion [GO:0007155]	unlabelled	0.555556	456
XM_123133.1	Mus musculus triggering receptor expressed on myeloid cells 3 (Trem3-pending), mRNA	cell adhesion [GO:0007155]	unlabelled	0.533333	456
XM_132367.1	Mus musculus hypothetical gene supported by BC025600 (LOC231633), mRNA	cell adhesion [GO:0007155]	unlabelled	0.588235	456
XM_132709.1	Mus musculus RIKEN cDNA 2310008J16 gene (2310008J16Rik), mRNA	cell adhesion [GO:0007155]	unlabelled	1	456
XM_134128.1	Mus musculus platelet-derived growth factor receptor-like (Pdgfrl), mRNA	cell adhesion [GO:0007155]	unlabelled	0.578947	456
XM_164646.1	Mus musculus LOC244546 (LOC244546), mRNA, " Mus musculus RIKEN cDNA 4933431N12 gene (4933431N12Rik), mRNA"	cell adhesion [GO:0007155]	unlabelled	0.555556	456
XM_124170.1	Mus musculus RIKEN cDNA 2700062B08 gene (2700062B08Rik), mRNA	cell adhesion [GO:0007155]	unlabelled	0.642857	456
XM_150293.1	Mus musculus hypothetical gene supported by BC007164 (LOC235901), mRNA	cell adhesion [GO:0007155]	unlabelled	0.533333	456
XM_151456.1	Mus musculus LOC208294 (LOC208294), mRNA	cell adhesion [GO:0007155]	unlabelled	0.578947	456
XM_124128.1	Mus musculus RIKEN cDNA 2810002E22 gene (2810002E22Rik), mRNA	cell adhesion [GO:0007155]	unlabelled	0.533333	456
XM_126141.1	Mus musculus RIKEN cDNA 1810033K05 gene (1810033K05Rik), mRNA	cell adhesion [GO:0007155]	unlabelled	0.533333	456
XM_134694.1	Mus musculus RIKEN cDNA 1300006N24 gene (1300006N24Rik), mRNA	cell adhesion [GO:0007155]	unlabelled	0.555556	456
XM_139184.1	Mus musculus similar to protocadherin 9 precursor; cadherin superfamily protein VR4-11 (LOC239195), mRNA	cell adhesion [GO:0007155]	unlabelled	0.75	456
XM_147660.1	Mus musculus RIKEN cDNA C030017F07 gene (C030017F07Rik), mRNA	cell adhesion [GO:0007155]	unlabelled	0.555556	456
XM_161669.1	Mus musculus LOC242870 (LOC242870), mRNA	cell adhesion [GO:0007155]	unlabelled	0.777778	456
XM_164821.1	Mus musculus LOC208077 (LOC208077), mRNA	cell adhesion [GO:0007155]	unlabelled	0.555556	456
XM_125155.1	Mus musculus similar to FXYD domain-containing ion transport regulator 6 (Fxyd6), mRNA	cell adhesion [GO:0007155]	unlabelled	0.533333	456
XM_131109.1	Mus musculus similar to Hypothetical protein KIAA0893 (LOC229724), mRNA	cell adhesion [GO:0007155]	unlabelled	0.533333	456
XM_134146.1	Mus musculus similar to small rec (LOC211132), mRNA	cell adhesion [GO:0007155]	unlabelled	0.533333	456
XM_155564.1	Mus musculus LOC239426 (LOC239426), mRNA	cell adhesion [GO:0007155]	unlabelled	0.529412	456
XM_134051.1	Mus musculus similar to ppg3 (LOC213047), mRNA	cell growth [GO:0016049]	unlabelled	0.571429	75
XM_137667.1	Mus musculus RIKEN cDNA 6330403K07 gene (6330403K07Rik), mRNA	cell growth [GO:0016049]	unlabelled	0.545455	75
XM_132849.1	Mus musculus gamma-aminobutyric acid (GABA(A)) receptor-associated protein-like 1 (Gabarapl1), mRNA	cell ion homeostasis [GO:0006873]	unlabelled	0.571429	62
XM_134818.1	Mus musculus similar to Out at first protein (LOC235301), mRNA	cell ion homeostasis [GO:0006873]	unlabelled	0.533333	62
XM_142306.1	Mus musculus similar to ferritin light chain (LOC237228), mRNA	cell ion homeostasis [GO:0006873]	unlabelled	1	62
XM_126127.1	Mus musculus similar to DKFZP566O084 protein (1110001P11Rik), mRNA	cell motility [GO:0006928]	unlabelled	0.703704	312
XM_131041.1	Mus musculus LOC229611 (LOC229611), mRNA, " Mus musculus RIKEN cDNA 2310035L15 gene (2310035L15Rik), mRNA"	cell motility [GO:0006928]	unlabelled	0.703704	312
XM_133566.1	Mus musculus similar to Desmuslin (LOC233335), mRNA	cell motility [GO:0006928]	unlabelled	0.5	312
XM_140154.1	Mus musculus similar to leucine-rich-repeat protein-like (LOC240131), mRNA	cell motility [GO:0006928]	unlabelled	0.6	312
XM_143420.1	Mus musculus similar to myomegalin (LOC213184), mRNA	cell motility [GO:0006928]	unlabelled	0.507463	312
XM_145511.1	Mus musculus similar to heat shock 20-kDa protein (LOC243912), mRNA	cell motility [GO:0006928]	unlabelled	0.666667	312
XM_149772.1	Mus musculus LOC232287 (LOC232287), mRNA	cell motility [GO:0006928]	unlabelled	0.689655	312
XM_130370.1	Mus musculus similar to titin, isoform N2-A; connectin; CMH9, included (LOC228070), mRNA	cell motility [GO:0006928]	unlabelled	0.588235	312
XM_132381.1	Mus musculus LOC231661 (LOC231661), mRNA	cell motility [GO:0006928]	unlabelled	0.5	312
XM_148591.1	Mus musculus LOC207206 (LOC207206), mRNA	cell motility [GO:0006928]	unlabelled	0.703704	312
XM_130236.1	Mus musculus similar to Nebulin (LOC227899), mRNA	cell motility [GO:0006928]	unlabelled	0.733333	312
XM_132356.1	Mus musculus RIKEN cDNA 4930430O22 gene (4930430O22Rik), mRNA	cell motility [GO:0006928]	unlabelled	0.677419	312
XM_141283.1	Mus musculus similar to cardiac morphogenesis (LOC241431), mRNA	cell motility [GO:0006928]	unlabelled	0.703704	312
XM_148859.1	Mus musculus RIKEN cDNA 4833419K08 gene (4833419K08Rik), mRNA	cell motility [GO:0006928]	unlabelled	0.857143	312
XM_158503.1	Mus musculus LOC241430 (LOC241430), mRNA	cell motility [GO:0006928]	unlabelled	0.733333	312
XM_128788.1	Mus musculus RIKEN cDNA 1500001M02 gene (1500001M02Rik), mRNA	cell motility [GO:0006928]	unlabelled	0.588235	312
XM_155823.1	Mus musculus similar to EH-domain containing protein 1 (mPAST1) (LOC239689), mRNA	cell motility [GO:0006928]	unlabelled	0.733333	312
XM_124144.1	Mus musculus T-box 14 (Tbx14), mRNA	cell motility [GO:0006928]	unlabelled	0.677419	312
XM_125503.1	Mus musculus RIKEN cDNA 2310001N14 gene (2310001N14Rik), mRNA	cell motility [GO:0006928]	unlabelled	0.604651	312
XM_125744.1	Mus musculus RIKEN cDNA 2310032K21 gene (2310032K21Rik), mRNA	cell motility [GO:0006928]	unlabelled	0.703704	312
XM_127487.1	Mus musculus RIKEN cDNA 2310076E16 gene (2310076E16Rik), mRNA	cell motility [GO:0006928]	unlabelled	0.561404	312
XM_129928.1	Mus musculus RIKEN cDNA 4631423F02 gene (4631423F02Rik), mRNA	cell motility [GO:0006928]	unlabelled	0.507463	312
XM_134271.1	Mus musculus RIKEN cDNA 1110001E17 gene (1110001E17Rik), mRNA	cell motility [GO:0006928]	unlabelled	0.689655	312
XM_138932.1	Mus musculus similar to hypothetical protein FLJ12921 (LOC238971), mRNA	cell motility [GO:0006928]	unlabelled	0.5	312
XM_141284.1	Mus musculus similar to Epithelial protein lost in neoplasm (mEPLIN) (LOC241432), mRNA	cell motility [GO:0006928]	unlabelled	0.703704	312
XM_149390.1	Mus musculus RIKEN cDNA 1110069I04 gene (1110069I04Rik), mRNA	cell motility [GO:0006928]	unlabelled	0.666667	312
XM_164691.1	Mus musculus LOC235056 (LOC235056), mRNA	cell motility [GO:0006928]	unlabelled	0.551724	312
XM_128105.1	Mus musculus RIKEN cDNA 1500009C09 gene (1500009C09Rik), mRNA	cell-cell signaling [GO:0007267]	unlabelled	0.5	361
XM_129690.1	Mus musculus similar to bM282D4.3.1 (novel protein (isoform 1)) (LOC215243), mRNA	cellular defense response [GO:0006968]	unlabelled	0.538462	75
XM_139071.1	Mus musculus similar to T-cell receptor delta chain precursor V region (clone 7.3) - mouse (fragment) (LOC239094), mRNA	cellular defense response [GO:0006968]	unlabelled	0.538462	75
XM_145275.1	Mus musculus similar to TCRBV7S1 (LOC232727), mRNA	cellular defense response [GO:0006968]	unlabelled	1	75
XM_125570.1	Mus musculus similar to basement membrane-induced gene (LOC210757), mRNA	cellular defense response [GO:0006968]	unlabelled	1	75
XM_128041.1	Mus musculus expressed sequence AI463083 (AI463083), mRNA	cellular defense response [GO:0006968]	unlabelled	0.583333	75
XM_147709.1	Mus musculus LOC217884 (LOC217884), mRNA, " Mus musculus similar to hypothetical protein BC015003 (LOC217885), mRNA"	cellular defense response [GO:0006968]	unlabelled	0.583333	75
XM_129550.1	Mus musculus similar to F1K23.4 (LOC226652), mRNA	cellular defense response [GO:0006968]	unlabelled	0.583333	75
XM_132890.1	Mus musculus similar to Tumor necrosis factor receptor superfamily member 7 precursor (CD27L receptor) (T-cell activation antigen CD27) (Tnfrsf7), mRNA	cellular defense response [GO:0006968]	unlabelled	0.75	75
XM_133148.1	Mus musculus RIKEN cDNA 5133400O11 gene (5133400O11Rik), mRNA	cellular defense response [GO:0006968]	unlabelled	0.538462	75
XM_135843.1	Mus musculus RIKEN cDNA 1200013B08 gene (1200013B08Rik), mRNA	cellular defense response [GO:0006968]	unlabelled	0.583333	75
XM_130779.1	Mus musculus similar to hnRNP-associated with lethal yellow (LOC229088), mRNA	central nervous system development [GO:0007417]	unlabelled	0.518519	114
XM_135266.1	Mus musculus LOC209012 (LOC209012), mRNA	centrosome cycle [GO:0007098]	unlabelled	0.5	4
XM_128418.1	Mus musculus RIKEN cDNA 1700008H23 gene (1700008H23Rik), mRNA	centrosome cycle [GO:0007098]	unlabelled	0.666667	4
XM_131344.1	Mus musculus RIKEN cDNA 1700003M02 gene (1700003M02Rik), mRNA	centrosome cycle [GO:0007098]	unlabelled	0.5	4
XM_135266.1	Mus musculus LOC209012 (LOC209012), mRNA	centrosome separation [GO:0007100]	unlabelled	0.5	3
XM_128418.1	Mus musculus RIKEN cDNA 1700008H23 gene (1700008H23Rik), mRNA	centrosome separation [GO:0007100]	unlabelled	0.666667	3
XM_131344.1	Mus musculus RIKEN cDNA 1700003M02 gene (1700003M02Rik), mRNA	centrosome separation [GO:0007100]	unlabelled	0.5	3
XM_127936.1	Mus musculus similar to evidence:NAS~hypothetical protein~putative (LOC223383), mRNA	cholesterol biosynthesis [GO:0006695]	unlabelled	0.652174	43
XM_128872.1	Mus musculus similar to evidence:NAS~hypothetical protein~putative (LOC225707), mRNA	cholesterol biosynthesis [GO:0006695]	unlabelled	0.710526	43
XM_129438.1	Mus musculus LOC226406 (LOC226406), mRNA	cholesterol biosynthesis [GO:0006695]	unlabelled	0.710526	43
XM_135341.1	Mus musculus hypothetical gene supported by BC020078; BC024537 (LOC235807), mRNA	cholesterol biosynthesis [GO:0006695]	unlabelled	0.581818	43
XM_146672.1	Mus musculus LOC244755 (LOC244755), mRNA	cholesterol biosynthesis [GO:0006695]	unlabelled	0.71875	43
XM_149826.1	Mus musculus LOC232654 (LOC232654), mRNA	cholesterol biosynthesis [GO:0006695]	unlabelled	0.71875	43
XM_152375.1	Mus musculus LOC237663 (LOC237663), mRNA	cholesterol biosynthesis [GO:0006695]	unlabelled	0.682927	43
XM_152700.1	Mus musculus LOC237804 (LOC237804), mRNA	cholesterol biosynthesis [GO:0006695]	unlabelled	0.666667	43
XM_131718.1	Mus musculus RIKEN cDNA 2310021M12 gene (2310021M12Rik), mRNA	cholesterol biosynthesis [GO:0006695]	unlabelled	0.603774	43
XM_150564.1	Mus musculus LOC210797 (LOC210797), mRNA	cholesterol biosynthesis [GO:0006695]	unlabelled	0.632653	43
XM_126687.1	Mus musculus similar to evidence:NAS~hypothetical protein~putative (LOC210046), mRNA	cholesterol biosynthesis [GO:0006695]	unlabelled	0.710526	43
XM_127909.1	Mus musculus LOC212078 (LOC212078), mRNA	cholesterol biosynthesis [GO:0006695]	unlabelled	0.71875	43
XM_128332.1	Mus musculus RIKEN cDNA 1700066C05 gene (1700066C05Rik), mRNA	cholesterol biosynthesis [GO:0006695]	unlabelled	0.632653	43
XM_131734.1	Mus musculus hypothetical gene supported by BC020078 (LOC230812), mRNA	cholesterol biosynthesis [GO:0006695]	unlabelled	0.733333	43
XM_132093.1	Mus musculus similar to evidence:NAS~hypothetical protein~putative (LOC231246), mRNA	cholesterol biosynthesis [GO:0006695]	unlabelled	0.652174	43
XM_132244.1	Mus musculus LOC231544 (LOC231544), mRNA	cholesterol biosynthesis [GO:0006695]	unlabelled	0.8	43
XM_132600.1	Mus musculus LOC208880 (LOC208880), mRNA	cholesterol biosynthesis [GO:0006695]	unlabelled	0.71875	43
XM_133826.1	Mus musculus similar to general transcription factor III C 1 (LOC233863), mRNA	cholesterol biosynthesis [GO:0006695]	unlabelled	0.652174	43
XM_135301.1	Mus musculus similar to data source:SPTR, source key:P31789, evidence:ISS~putative~related to TRANSMEMBRANE PROTEIN] (LOC235738), mRNA	cholesterol biosynthesis [GO:0006695]	unlabelled	0.645833	43
XM_135334.1	Mus musculus hypothetical gene supported by BC020078; BC024537 (LOC212039), mRNA	cholesterol biosynthesis [GO:0006695]	unlabelled	0.645833	43
XM_135741.1	Mus musculus hypothetical gene supported by BC020078; BC024537 (LOC236583), mRNA	cholesterol biosynthesis [GO:0006695]	unlabelled	0.603774	43
XM_136158.1	Mus musculus similar to evidence:NAS~hypothetical protein~putative (LOC237220), mRNA	cholesterol biosynthesis [GO:0006695]	unlabelled	0.632653	43
XM_142424.1	Mus musculus LOC209784 (LOC209784), mRNA	cholesterol biosynthesis [GO:0006695]	unlabelled	0.71875	43
XM_143620.1	Mus musculus similar to evidence:NAS~hypothetical protein~putative (LOC229955), mRNA	cholesterol biosynthesis [GO:0006695]	unlabelled	0.652174	43
XM_151583.1	Mus musculus LOC241163 (LOC241163), mRNA	cholesterol biosynthesis [GO:0006695]	unlabelled	0.71875	43
XM_158367.1	Mus musculus LOC228080 (LOC228080), mRNA	cholesterol biosynthesis [GO:0006695]	unlabelled	0.603774	43
XM_162508.1	Mus musculus LOC243470 (LOC243470), mRNA	cholesterol biosynthesis [GO:0006695]	unlabelled	0.515625	43
XM_122427.1	Mus musculus similar to short-chain dehydrogenase/reductase 1; short-chain aldehyde dehydrogenase (LOC217681), mRNA	cholesterol biosynthesis [GO:0006695]	unlabelled	0.632653	43
XM_130213.1	Mus musculus LOC227857 (LOC227857), mRNA	cholesterol biosynthesis [GO:0006695]	unlabelled	0.632653	43
XM_131078.1	Mus musculus ganglioside-induced differentiation-associated-protein 2 (Gdap2), mRNA	cholesterol biosynthesis [GO:0006695]	unlabelled	0.542373	43
XM_134134.1	Mus musculus similar to evidence:NAS~hypothetical protein~putative (LOC234204), mRNA	cholesterol biosynthesis [GO:0006695]	unlabelled	0.652174	43
XM_125667.1	Mus musculus LOC216053 (LOC216053), mRNA	cholesterol biosynthesis [GO:0006695]	unlabelled	0.8	43
XM_127575.1	Mus musculus LOC218705 (LOC218705), mRNA	cholesterol biosynthesis [GO:0006695]	unlabelled	0.682927	43
XM_132923.1	Mus musculus hypothetical gene supported by BC020078 (LOC209851), mRNA	cholesterol biosynthesis [GO:0006695]	unlabelled	0.710526	43
XM_135309.1	Mus musculus LOC215623 (LOC215623), mRNA	cholesterol biosynthesis [GO:0006695]	unlabelled	0.652174	43
XM_135647.1	Mus musculus hypothetical gene supported by BC020078; BC020078; BC024537 (LOC214072), mRNA	cholesterol biosynthesis [GO:0006695]	unlabelled	0.71875	43
XM_135653.1	Mus musculus LOC236400 (LOC236400), mRNA	cholesterol biosynthesis [GO:0006695]	unlabelled	0.710526	43
XM_139285.1	Mus musculus similar to evidence:NAS~hypothetical protein~putative (LOC239210), mRNA	cholesterol biosynthesis [GO:0006695]	unlabelled	0.710526	43
XM_140538.1	Mus musculus LOC240492 (LOC240492), mRNA	cholesterol biosynthesis [GO:0006695]	unlabelled	0.645833	43
XM_140707.1	Mus musculus LOC240642 (LOC240642), mRNA	cholesterol biosynthesis [GO:0006695]	unlabelled	0.71875	43
XM_145101.1	Mus musculus similar to ORF1; putative (LOC243704), mRNA	cholesterol biosynthesis [GO:0006695]	unlabelled	0.682927	43
XM_149308.1	Mus musculus LOC229281 (LOC229281), mRNA	cholesterol biosynthesis [GO:0006695]	unlabelled	0.71875	43
XM_149746.1	Mus musculus LOC232139 (LOC232139), mRNA	cholesterol biosynthesis [GO:0006695]	unlabelled	0.542373	43
XM_157778.1	Mus musculus LOC226035 (LOC226035), mRNA	cholesterol biosynthesis [GO:0006695]	unlabelled	0.515625	43
XM_127423.1	Mus musculus similar to evidence:NAS~hypothetical protein~putative (LOC218391), mRNA	cholesterol biosynthesis [GO:0006695]	unlabelled	0.682927	43
XM_150496.1	Mus musculus LOC226366 (LOC226366), mRNA	cholesterol biosynthesis [GO:0006695]	unlabelled	0.8	43
XM_127936.1	Mus musculus similar to evidence:NAS~hypothetical protein~putative (LOC223383), mRNA	cholesterol metabolism [GO:0008203]	unlabelled	0.617021	70
XM_128872.1	Mus musculus similar to evidence:NAS~hypothetical protein~putative (LOC225707), mRNA	cholesterol metabolism [GO:0008203]	unlabelled	0.675	70
XM_129438.1	Mus musculus LOC226406 (LOC226406), mRNA	cholesterol metabolism [GO:0008203]	unlabelled	0.72973	70
XM_135341.1	Mus musculus hypothetical gene supported by BC020078; BC024537 (LOC235807), mRNA	cholesterol metabolism [GO:0008203]	unlabelled	0.516129	70
XM_146672.1	Mus musculus LOC244755 (LOC244755), mRNA	cholesterol metabolism [GO:0008203]	unlabelled	0.72973	70
XM_149826.1	Mus musculus LOC232654 (LOC232654), mRNA	cholesterol metabolism [GO:0008203]	unlabelled	0.72973	70
XM_152375.1	Mus musculus LOC237663 (LOC237663), mRNA	cholesterol metabolism [GO:0008203]	unlabelled	0.630435	70
XM_152700.1	Mus musculus LOC237804 (LOC237804), mRNA	cholesterol metabolism [GO:0008203]	unlabelled	0.592593	70
XM_131718.1	Mus musculus RIKEN cDNA 2310021M12 gene (2310021M12Rik), mRNA	cholesterol metabolism [GO:0008203]	unlabelled	0.507937	70
XM_138543.1	Mus musculus LOC210112 (LOC210112), mRNA	cholesterol metabolism [GO:0008203]	unlabelled	0.5	70
XM_165265.1	Mus musculus LOC213206 (LOC213206), mRNA	cholesterol metabolism [GO:0008203]	unlabelled	0.592593	70
XM_126687.1	Mus musculus similar to evidence:NAS~hypothetical protein~putative (LOC210046), mRNA	cholesterol metabolism [GO:0008203]	unlabelled	0.72973	70
XM_127909.1	Mus musculus LOC212078 (LOC212078), mRNA	cholesterol metabolism [GO:0008203]	unlabelled	0.72973	70
XM_128332.1	Mus musculus RIKEN cDNA 1700066C05 gene (1700066C05Rik), mRNA	cholesterol metabolism [GO:0008203]	unlabelled	0.592593	70
XM_131734.1	Mus musculus hypothetical gene supported by BC020078 (LOC230812), mRNA	cholesterol metabolism [GO:0008203]	unlabelled	0.72973	70
XM_132093.1	Mus musculus similar to evidence:NAS~hypothetical protein~putative (LOC231246), mRNA	cholesterol metabolism [GO:0008203]	unlabelled	0.630435	70
XM_132244.1	Mus musculus LOC231544 (LOC231544), mRNA	cholesterol metabolism [GO:0008203]	unlabelled	0.8	70
XM_132600.1	Mus musculus LOC208880 (LOC208880), mRNA	cholesterol metabolism [GO:0008203]	unlabelled	0.72973	70
XM_133826.1	Mus musculus similar to general transcription factor III C 1 (LOC233863), mRNA	cholesterol metabolism [GO:0008203]	unlabelled	0.561404	70
XM_135334.1	Mus musculus hypothetical gene supported by BC020078; BC024537 (LOC212039), mRNA	cholesterol metabolism [GO:0008203]	unlabelled	0.592593	70
XM_135741.1	Mus musculus hypothetical gene supported by BC020078; BC024537 (LOC236583), mRNA	cholesterol metabolism [GO:0008203]	unlabelled	0.533333	70
XM_136158.1	Mus musculus similar to evidence:NAS~hypothetical protein~putative (LOC237220), mRNA	cholesterol metabolism [GO:0008203]	unlabelled	0.533333	70
XM_142424.1	Mus musculus LOC209784 (LOC209784), mRNA	cholesterol metabolism [GO:0008203]	unlabelled	0.72973	70
XM_143620.1	Mus musculus similar to evidence:NAS~hypothetical protein~putative (LOC229955), mRNA	cholesterol metabolism [GO:0008203]	unlabelled	0.630435	70
XM_151583.1	Mus musculus LOC241163 (LOC241163), mRNA	cholesterol metabolism [GO:0008203]	unlabelled	0.675	70
XM_122427.1	Mus musculus similar to short-chain dehydrogenase/reductase 1; short-chain aldehyde dehydrogenase (LOC217681), mRNA	cholesterol metabolism [GO:0008203]	unlabelled	0.561404	70
XM_134134.1	Mus musculus similar to evidence:NAS~hypothetical protein~putative (LOC234204), mRNA	cholesterol metabolism [GO:0008203]	unlabelled	0.592593	70
XM_125667.1	Mus musculus LOC216053 (LOC216053), mRNA	cholesterol metabolism [GO:0008203]	unlabelled	0.72973	70
XM_125761.1	Mus musculus similar to CREB/ATF family transcription factor (LOC208677), mRNA	cholesterol metabolism [GO:0008203]	unlabelled	0.507937	70
XM_127575.1	Mus musculus LOC218705 (LOC218705), mRNA	cholesterol metabolism [GO:0008203]	unlabelled	0.651163	70
XM_132923.1	Mus musculus hypothetical gene supported by BC020078 (LOC209851), mRNA	cholesterol metabolism [GO:0008203]	unlabelled	0.72973	70
XM_135309.1	Mus musculus LOC215623 (LOC215623), mRNA	cholesterol metabolism [GO:0008203]	unlabelled	0.592593	70
XM_135647.1	Mus musculus hypothetical gene supported by BC020078; BC020078; BC024537 (LOC214072), mRNA	cholesterol metabolism [GO:0008203]	unlabelled	0.72973	70
XM_135653.1	Mus musculus LOC236400 (LOC236400), mRNA	cholesterol metabolism [GO:0008203]	unlabelled	0.675	70
XM_139285.1	Mus musculus similar to evidence:NAS~hypothetical protein~putative (LOC239210), mRNA	cholesterol metabolism [GO:0008203]	unlabelled	0.72973	70
XM_140538.1	Mus musculus LOC240492 (LOC240492), mRNA	cholesterol metabolism [GO:0008203]	unlabelled	0.592593	70
XM_140707.1	Mus musculus LOC240642 (LOC240642), mRNA	cholesterol metabolism [GO:0008203]	unlabelled	0.72973	70
XM_145101.1	Mus musculus similar to ORF1; putative (LOC243704), mRNA	cholesterol metabolism [GO:0008203]	unlabelled	0.675	70
XM_149308.1	Mus musculus LOC229281 (LOC229281), mRNA	cholesterol metabolism [GO:0008203]	unlabelled	0.72973	70
XM_127423.1	Mus musculus similar to evidence:NAS~hypothetical protein~putative (LOC218391), mRNA	cholesterol metabolism [GO:0008203]	unlabelled	0.675	70
XM_150496.1	Mus musculus LOC226366 (LOC226366), mRNA	cholesterol metabolism [GO:0008203]	unlabelled	0.72973	70
XM_148273.1	Mus musculus similar to D12 gene product (LOC208146), mRNA	chromatin assembly/disassembly [GO:0006333]	unlabelled	0.636364	138
XM_148419.1	Mus musculus RIKEN cDNA 1110025F24 gene (1110025F24Rik), mRNA	chromatin assembly/disassembly [GO:0006333]	unlabelled	1	138
XM_136420.1	Mus musculus similar to ribonucleoprotein (LOC226324), mRNA	chromatin assembly/disassembly [GO:0006333]	unlabelled	0.636364	138
XM_146420.1	Mus musculus similar to data source:SPTR, source key:Q15459, evidence:ISS~homolog to SPLICING FACTOR 3 SUBUNIT 1 (SPLICEOSOME ASSOCIATED PROTEIN 114) (SAP 114) (SF3A120)~putative (LOC234546), mRNA	chromatin assembly/disassembly [GO:0006333]	unlabelled	0.5	138
XM_149097.1	Mus musculus LOC227687 (LOC227687), mRNA	chromatin assembly/disassembly [GO:0006333]	unlabelled	0.636364	138
XM_156441.1	Mus musculus LOC224317 (LOC224317), mRNA	chromatin assembly/disassembly [GO:0006333]	unlabelled	0.5	138
XM_132800.1	Mus musculus similar to zinc finger protein 22 (KOX 15) (LOC213003), mRNA	chromatin assembly/disassembly [GO:0006333]	unlabelled	0.636364	138
XM_136604.1	Mus musculus similar to RNA and export factor binding protein 2; RNA and export factor binding protein 2-I (LOC227078), mRNA	chromatin assembly/disassembly [GO:0006333]	unlabelled	0.636364	138
XM_147722.1	Mus musculus LOC218078 (LOC218078), mRNA	chromatin assembly/disassembly [GO:0006333]	unlabelled	0.636364	138
XM_128024.1	Mus musculus RIKEN cDNA 2810039B14 gene (2810039B14Rik), mRNA	chromatin assembly/disassembly [GO:0006333]	unlabelled	0.636364	138
XM_133037.1	Mus musculus similar to hypothetical protein HSPC216 (LOC232679), mRNA	chromatin assembly/disassembly [GO:0006333]	unlabelled	0.564103	138
XM_137607.1	Mus musculus similar to High mobility group protein 1 (HMG-1) (Amphoterin) (Heparin-binding protein p30) (LOC216801), mRNA	chromatin assembly/disassembly [GO:0006333]	unlabelled	0.5	138
XM_141690.1	Mus musculus similar to Histone H3.3 (H3.A) (H3.B) (H3.3Q) (LOC245379), mRNA	chromatin assembly/disassembly [GO:0006333]	unlabelled	0.5	138
XM_135386.1	Mus musculus similar to evidence:NAS~hypothetical protein~putative (LOC213831), mRNA	chromatin assembly/disassembly [GO:0006333]	unlabelled	0.5	138
XM_135497.1	Mus musculus similar to Kruppel-related zinc finger protein F80-S (LOC236111), mRNA	chromatin assembly/disassembly [GO:0006333]	unlabelled	0.636364	138
XM_143167.1	Mus musculus similar to SET translocation (LOC241935), mRNA	chromatin assembly/disassembly [GO:0006333]	unlabelled	0.833333	138
XM_147144.1	Mus musculus myristoylated alanine rich protein kinase C substrate (Macs), mRNA	chromatin assembly/disassembly [GO:0006333]	unlabelled	0.5	138
XM_147351.1	Mus musculus hypothetical gene supported by NM_009186 (LOC236253), mRNA	chromatin assembly/disassembly [GO:0006333]	unlabelled	0.636364	138
XM_147756.1	Mus musculus hypothetical gene supported by BC023150 (LOC213414), mRNA	chromatin assembly/disassembly [GO:0006333]	unlabelled	0.636364	138
XM_131421.1	Mus musculus RIKEN cDNA 1110054O05 gene (1110054O05Rik), mRNA	chromatin modification [GO:0016568]	unlabelled	0.5	70
XM_137704.1	Mus musculus similar to High mobility group protein 1 (HMG-1) (Amphoterin) (Heparin-binding protein p30) (LOC237839), mRNA	chromosome organization and biogenesis (sensu Eukarya) [GO:0007001]	unlabelled	0.7	245
XM_145079.1	Mus musculus similar to High mobility group protein 1 (HMG-1) (Amphoterin) (Heparin-binding protein p30) (LOC243694), mRNA	chromosome organization and biogenesis (sensu Eukarya) [GO:0007001]	unlabelled	0.730769	245
XM_148273.1	Mus musculus similar to D12 gene product (LOC208146), mRNA	chromosome organization and biogenesis (sensu Eukarya) [GO:0007001]	unlabelled	0.7	245
XM_148419.1	Mus musculus RIKEN cDNA 1110025F24 gene (1110025F24Rik), mRNA	chromosome organization and biogenesis (sensu Eukarya) [GO:0007001]	unlabelled	0.730769	245
XM_127633.1	Mus musculus RIKEN cDNA 2610016F04 gene (2610016F04Rik), mRNA	chromosome organization and biogenesis (sensu Eukarya) [GO:0007001]	unlabelled	0.7	245
XM_132796.1	Mus musculus similar to Fanconi anemia, complementation group D2; Fanconi anemia, complementation group D (LOC211651), mRNA	chromosome organization and biogenesis (sensu Eukarya) [GO:0007001]	unlabelled	0.7	245
XM_136420.1	Mus musculus similar to ribonucleoprotein (LOC226324), mRNA	chromosome organization and biogenesis (sensu Eukarya) [GO:0007001]	unlabelled	0.515152	245
XM_137488.1	Mus musculus RIKEN cDNA A430106J12 gene (A430106J12Rik), mRNA	chromosome organization and biogenesis (sensu Eukarya) [GO:0007001]	unlabelled	0.5	245
XM_138864.1	Mus musculus similar to Nonhistone chromosomal protein HMG-17 (LOC238897), mRNA	chromosome organization and biogenesis (sensu Eukarya) [GO:0007001]	unlabelled	0.509615	245
XM_143833.1	Mus musculus similar to High mobility group protein 1 (HMG-1) (Amphoterin) (Heparin-binding protein p30) (LOC230300), mRNA	chromosome organization and biogenesis (sensu Eukarya) [GO:0007001]	unlabelled	0.730769	245
XM_145195.1	Mus musculus similar to High mobility group protein 1 (HMG-1) (Amphoterin) (Heparin-binding protein p30) (LOC243731), mRNA	chromosome organization and biogenesis (sensu Eukarya) [GO:0007001]	unlabelled	0.7	245
XM_146073.1	Mus musculus similar to High mobility group protein 1 (HMG-1) (Amphoterin) (Heparin-binding protein p30) (LOC209106), mRNA	chromosome organization and biogenesis (sensu Eukarya) [GO:0007001]	unlabelled	0.625	245
XM_146420.1	Mus musculus similar to data source:SPTR, source key:Q15459, evidence:ISS~homolog to SPLICING FACTOR 3 SUBUNIT 1 (SPLICEOSOME ASSOCIATED PROTEIN 114) (SAP 114) (SF3A120)~putative (LOC234546), mRNA	chromosome organization and biogenesis (sensu Eukarya) [GO:0007001]	unlabelled	0.515152	245
XM_132800.1	Mus musculus similar to zinc finger protein 22 (KOX 15) (LOC213003), mRNA	chromosome organization and biogenesis (sensu Eukarya) [GO:0007001]	unlabelled	0.833333	245
XM_136604.1	Mus musculus similar to RNA and export factor binding protein 2; RNA and export factor binding protein 2-I (LOC227078), mRNA	chromosome organization and biogenesis (sensu Eukarya) [GO:0007001]	unlabelled	0.515464	245
XM_137158.1	Mus musculus similar to High mobility group protein 1 (HMG-1) (Amphoterin) (Heparin-binding protein p30) (LOC216102), mRNA	chromosome organization and biogenesis (sensu Eukarya) [GO:0007001]	unlabelled	0.703704	245
XM_141530.1	Mus musculus similar to High mobility group protein 1 (HMG-1) (Amphoterin) (Heparin-binding protein p30) (LOC228783), mRNA	chromosome organization and biogenesis (sensu Eukarya) [GO:0007001]	unlabelled	0.730769	245
XM_147722.1	Mus musculus LOC218078 (LOC218078), mRNA	chromosome organization and biogenesis (sensu Eukarya) [GO:0007001]	unlabelled	0.625	245
XM_126064.1	Mus musculus similar to hypothetical protein FLJ11807 (LOC216636), mRNA	chromosome organization and biogenesis (sensu Eukarya) [GO:0007001]	unlabelled	0.515464	245
XM_127917.1	Mus musculus similar to KIAA1116 protein (LOC223295), mRNA	chromosome organization and biogenesis (sensu Eukarya) [GO:0007001]	unlabelled	0.60274	245
XM_128024.1	Mus musculus RIKEN cDNA 2810039B14 gene (2810039B14Rik), mRNA	chromosome organization and biogenesis (sensu Eukarya) [GO:0007001]	unlabelled	0.60274	245
XM_128568.1	Mus musculus similar to zinc finger protein 22 (KOX 15) (LOC224693), mRNA	chromosome organization and biogenesis (sensu Eukarya) [GO:0007001]	unlabelled	0.703704	245
XM_130053.1	Mus musculus RIKEN cDNA 2010317E24 gene (2010317E24Rik), mRNA	chromosome organization and biogenesis (sensu Eukarya) [GO:0007001]	unlabelled	0.509615	245
XM_130200.1	Mus musculus similar to centrosomal protein 1; centriole associated protein (LOC227751), mRNA	chromosome organization and biogenesis (sensu Eukarya) [GO:0007001]	unlabelled	0.509804	245
XM_131614.1	Mus musculus similar to RNA-binding protein 10 (RNA binding motif protein 10) (S1-1 protein) (LOC230521), mRNA	chromosome organization and biogenesis (sensu Eukarya) [GO:0007001]	unlabelled	0.7	245
XM_131668.1	Mus musculus similar to homolog of Xenopus Claspin (LOC230756), mRNA	chromosome organization and biogenesis (sensu Eukarya) [GO:0007001]	unlabelled	0.60274	245
XM_133344.1	Mus musculus similar to zinc finger protein 146 (LOC233062), mRNA	chromosome organization and biogenesis (sensu Eukarya) [GO:0007001]	unlabelled	0.5	245
XM_134538.1	Mus musculus hypothetical gene supported by BC023107; BC023107 (LOC214987), mRNA	chromosome organization and biogenesis (sensu Eukarya) [GO:0007001]	unlabelled	0.7	245
XM_137607.1	Mus musculus similar to High mobility group protein 1 (HMG-1) (Amphoterin) (Heparin-binding protein p30) (LOC216801), mRNA	chromosome organization and biogenesis (sensu Eukarya) [GO:0007001]	unlabelled	0.730769	245
XM_139110.1	Mus musculus similar to put. HMG-17 protein (LOC239145), mRNA	chromosome organization and biogenesis (sensu Eukarya) [GO:0007001]	unlabelled	0.730769	245
XM_142078.1	Mus musculus similar to High mobility group protein 1 (HMG-1) (Amphoterin) (Heparin-binding protein p30) (LOC237004), mRNA	chromosome organization and biogenesis (sensu Eukarya) [GO:0007001]	unlabelled	0.730769	245
XM_143499.1	Mus musculus similar to evidence:NAS~hypothetical protein~putative (LOC229798), mRNA	chromosome organization and biogenesis (sensu Eukarya) [GO:0007001]	unlabelled	0.56962	245
XM_135497.1	Mus musculus similar to Kruppel-related zinc finger protein F80-S (LOC236111), mRNA	chromosome organization and biogenesis (sensu Eukarya) [GO:0007001]	unlabelled	0.698113	245
XM_135915.1	Mus musculus similar to evidence:NAS~hypothetical protein~putative (Zfp275), mRNA	chromosome organization and biogenesis (sensu Eukarya) [GO:0007001]	unlabelled	0.546512	245
XM_136701.1	Mus musculus similar to RNA and export factor binding protein 1; Tcra enhancer-binding factor interacting protein 1 (LOC226955), mRNA	chromosome organization and biogenesis (sensu Eukarya) [GO:0007001]	unlabelled	0.504587	245
XM_137927.1	Mus musculus similar to High mobility group protein 1 (HMG-1) (Amphoterin) (Heparin-binding protein p30) (LOC238028), mRNA	chromosome organization and biogenesis (sensu Eukarya) [GO:0007001]	unlabelled	0.7	245
XM_139420.1	Mus musculus similar to Nonhistone chromosomal protein HMG-17 (LOC239517), mRNA	chromosome organization and biogenesis (sensu Eukarya) [GO:0007001]	unlabelled	0.515152	245
XM_139555.1	Mus musculus similar to High mobility group protein 1 (HMG-1) (Amphoterin) (Heparin-binding protein p30) (LOC223860), mRNA	chromosome organization and biogenesis (sensu Eukarya) [GO:0007001]	unlabelled	0.730769	245
XM_146670.1	Mus musculus similar to High mobility group protein 1 (HMG-1) (Amphoterin) (Heparin-binding protein p30) (LOC244754), mRNA	chromosome organization and biogenesis (sensu Eukarya) [GO:0007001]	unlabelled	0.730769	245
XM_148415.1	Mus musculus RIKEN cDNA 2310021G01 gene (2310021G01Rik), mRNA	chromosome organization and biogenesis (sensu Eukarya) [GO:0007001]	unlabelled	0.546512	245
XM_122096.1	Mus musculus similar to thymopoietin (Tmpo), mRNA	chromosome organization and biogenesis (sensu Eukarya) [GO:0007001]	unlabelled	0.571429	245
XM_127865.1	Mus musculus LOC219113 (LOC219113), mRNA, " Mus musculus LOC219114 (LOC219114), mRNA"	chromosome organization and biogenesis (sensu Eukarya) [GO:0007001]	unlabelled	0.625	245
XM_131604.1	Mus musculus RIKEN cDNA 3110037I16 gene (3110037I16Rik), mRNA, " Mus musculus similar to data source:SPTR, source key:Q9H790, evidence:ISS~homolog to CDNA: FLJ21144 FIS, CLONE CAS07955~putative (LOC230708), mRNA"	chromosome organization and biogenesis (sensu Eukarya) [GO:0007001]	unlabelled	0.698113	245
XM_134979.1	Mus musculus testis expressed gene 9 (Tex9), mRNA	chromosome organization and biogenesis (sensu Eukarya) [GO:0007001]	unlabelled	0.5	245
XM_143167.1	Mus musculus similar to SET translocation (LOC241935), mRNA	chromosome organization and biogenesis (sensu Eukarya) [GO:0007001]	unlabelled	0.567901	245
XM_144120.1	Mus musculus similar to high mobility group 1 protein (LOC230897), mRNA	chromosome organization and biogenesis (sensu Eukarya) [GO:0007001]	unlabelled	0.615385	245
XM_145046.1	Mus musculus similar to High mobility group protein 1 (HMG-1) (Amphoterin) (Heparin-binding protein p30) (LOC213440), mRNA	chromosome organization and biogenesis (sensu Eukarya) [GO:0007001]	unlabelled	0.730769	245
XM_147144.1	Mus musculus myristoylated alanine rich protein kinase C substrate (Macs), mRNA	chromosome organization and biogenesis (sensu Eukarya) [GO:0007001]	unlabelled	0.515152	245
XM_147351.1	Mus musculus hypothetical gene supported by NM_009186 (LOC236253), mRNA	chromosome organization and biogenesis (sensu Eukarya) [GO:0007001]	unlabelled	0.703704	245
XM_147756.1	Mus musculus hypothetical gene supported by BC023150 (LOC213414), mRNA	chromosome organization and biogenesis (sensu Eukarya) [GO:0007001]	unlabelled	0.7	245
XM_122790.1	Mus musculus similar to ATP synthase, H+ transporting, mitochondrial F0 complex, subunit g; F1F0-ATP synthase g subunit (LOC223253), mRNA	coenzyme biosynthesis [GO:0009108]	unlabelled	0.75	52
XM_144094.1	Mus musculus similar to ATP synthase, H+ transporting, mitochondrial F0 complex, subunit g~data source:MGD, source key:MGI:1351597, evidence:ISS~putative (LOC230821), mRNA	coenzyme biosynthesis [GO:0009108]	unlabelled	0.75	52
XM_122790.1	Mus musculus similar to ATP synthase, H+ transporting, mitochondrial F0 complex, subunit g; F1F0-ATP synthase g subunit (LOC223253), mRNA	coenzyme metabolism [GO:0006732]	unlabelled	1	104
XM_122790.1	Mus musculus similar to ATP synthase, H+ transporting, mitochondrial F0 complex, subunit g; F1F0-ATP synthase g subunit (LOC223253), mRNA	coenzymes and prosthetic group biosynthesis [GO:0046138]	unlabelled	0.5	65
XM_144094.1	Mus musculus similar to ATP synthase, H+ transporting, mitochondrial F0 complex, subunit g~data source:MGD, source key:MGI:1351597, evidence:ISS~putative (LOC230821), mRNA	coenzymes and prosthetic group biosynthesis [GO:0046138]	unlabelled	0.5	65
XM_122041.1	Mus musculus similar to Xlr-related, meiosis regulated (LOC216040), mRNA	complement activation [GO:0006956]	unlabelled	0.521739	63
XM_127086.1	Mus musculus RIKEN cDNA 4930534B04 gene (4930534B04Rik), mRNA	complement activation [GO:0006956]	unlabelled	0.5625	63
XM_148261.1	Mus musculus hypothetical gene supported by NM_053176; BC011168 (LOC209693), mRNA	complement activation [GO:0006956]	unlabelled	0.644444	63
XM_149727.1	Mus musculus LOC231935 (LOC231935), mRNA	complement activation [GO:0006956]	unlabelled	1	63
XM_125493.1	Mus musculus RIKEN cDNA 1700026A16 gene (1700026A16Rik), mRNA	complement activation [GO:0006956]	unlabelled	0.514286	63
XM_126132.1	Mus musculus RIKEN cDNA 1300007F04 gene (1300007F04Rik), mRNA	complement activation [GO:0006956]	unlabelled	0.6	63
XM_131576.1	Mus musculus RIKEN cDNA 1110038M16 gene (1110038M16Rik), mRNA	complement activation [GO:0006956]	unlabelled	0.507042	63
XM_134030.1	Mus musculus RIKEN cDNA 4930572L20 gene (4930572L20Rik), mRNA	complement activation [GO:0006956]	unlabelled	0.702703	63
XM_134337.1	Mus musculus RIKEN cDNA 1700001C14 gene (1700001C14Rik), mRNA	complement activation [GO:0006956]	unlabelled	0.821429	63
XM_135426.1	Mus musculus similar to Major urinary protein 2 precursor (MUP 2) (LOC235981), mRNA, " Mus musculus similar to Major urinary protein 2 precursor (MUP 2) (LOC236460), mRNA"	complement activation [GO:0006956]	unlabelled	0.821429	63
XM_148978.1	Mus musculus RIKEN cDNA 4930523C07 gene (4930523C07Rik), mRNA	complement activation [GO:0006956]	unlabelled	0.682927	63
XM_132258.1	Mus musculus RIKEN cDNA 1700020J09 gene (1700020J09Rik), mRNA	complement activation [GO:0006956]	unlabelled	0.882353	63
XM_136909.1	Mus musculus similar to guanylate kinase-interacting protein 1 Maguin-1, membrane-associated - rat (LOC212024), mRNA	complement activation [GO:0006956]	unlabelled	0.875	63
XM_138033.1	Mus musculus similar to evidence:NAS~putative~unclassifiable (LOC238149), mRNA	complement activation [GO:0006956]	unlabelled	0.564516	63
XM_150209.1	Mus musculus LOC235467 (LOC235467), mRNA	complement activation [GO:0006956]	unlabelled	0.821429	63
XM_152030.1	Mus musculus LOC216141 (LOC216141), mRNA	complement activation [GO:0006956]	unlabelled	0.638298	63
XM_126442.1	Mus musculus RIKEN cDNA 2410016C14 gene (2410016C14Rik), mRNA	complement activation [GO:0006956]	unlabelled	0.507042	63
XM_130315.1	Mus musculus RIKEN cDNA 1700025P14 gene (1700025P14Rik), mRNA	complement activation [GO:0006956]	unlabelled	0.507042	63
XM_134350.1	Mus musculus esterase 31 (Es31), mRNA	complement activation [GO:0006956]	unlabelled	0.596154	63
XM_143647.1	Mus musculus LOC242321 (LOC242321), mRNA	complement activation [GO:0006956]	unlabelled	0.514286	63
XM_148411.1	Mus musculus RIKEN cDNA 2310061J03 gene (2310061J03Rik), mRNA	complement activation [GO:0006956]	unlabelled	0.564516	63
XM_128224.1	Mus musculus similar to hypothetical protein BC014641 (LOC223690), mRNA	complement activation [GO:0006956]	unlabelled	0.507042	63
XM_134953.1	Mus musculus RIKEN cDNA 4930535E21 gene (4930535E21Rik), mRNA	complement activation [GO:0006956]	unlabelled	0.564516	63
XM_135345.1	Mus musculus similar to Major urinary proteins 11 and 8 (MUP11 and MUP8) (LOC235820), mRNA	complement activation [GO:0006956]	unlabelled	0.735294	63
XM_123126.1	Mus musculus RIKEN cDNA 3300001M08 gene (3300001M08Rik), mRNA	cytokinesis [GO:0000910]	unlabelled	0.581395	40
XM_128872.1	Mus musculus similar to evidence:NAS~hypothetical protein~putative (LOC225707), mRNA	cytokinesis [GO:0000910]	unlabelled	0.581395	40
XM_129438.1	Mus musculus LOC226406 (LOC226406), mRNA	cytokinesis [GO:0000910]	unlabelled	0.636364	40
XM_146672.1	Mus musculus LOC244755 (LOC244755), mRNA	cytokinesis [GO:0000910]	unlabelled	0.730769	40
XM_149826.1	Mus musculus LOC232654 (LOC232654), mRNA	cytokinesis [GO:0000910]	unlabelled	0.730769	40
XM_152375.1	Mus musculus LOC237663 (LOC237663), mRNA	cytokinesis [GO:0000910]	unlabelled	0.581395	40
XM_123509.1	Mus musculus calmodulin binding protein 1 (Calmbp1), mRNA	cytokinesis [GO:0000910]	unlabelled	0.636364	40
XM_126687.1	Mus musculus similar to evidence:NAS~hypothetical protein~putative (LOC210046), mRNA	cytokinesis [GO:0000910]	unlabelled	0.636364	40
XM_127909.1	Mus musculus LOC212078 (LOC212078), mRNA	cytokinesis [GO:0000910]	unlabelled	0.636364	40
XM_130568.1	Mus musculus similar to cytoskeleton associated protein 2 (LOC228589), mRNA	cytokinesis [GO:0000910]	unlabelled	0.581395	40
XM_131734.1	Mus musculus hypothetical gene supported by BC020078 (LOC230812), mRNA	cytokinesis [GO:0000910]	unlabelled	0.730769	40
XM_132244.1	Mus musculus LOC231544 (LOC231544), mRNA	cytokinesis [GO:0000910]	unlabelled	0.833333	40
XM_132600.1	Mus musculus LOC208880 (LOC208880), mRNA	cytokinesis [GO:0000910]	unlabelled	0.677419	40
XM_142424.1	Mus musculus LOC209784 (LOC209784), mRNA	cytokinesis [GO:0000910]	unlabelled	0.75	40
XM_151583.1	Mus musculus LOC241163 (LOC241163), mRNA	cytokinesis [GO:0000910]	unlabelled	0.703704	40
XM_136541.1	Mus musculus similar to CENP-E (LOC226887), mRNA	cytokinesis [GO:0000910]	unlabelled	0.581395	40
XM_125667.1	Mus musculus LOC216053 (LOC216053), mRNA	cytokinesis [GO:0000910]	unlabelled	0.75	40
XM_127575.1	Mus musculus LOC218705 (LOC218705), mRNA	cytokinesis [GO:0000910]	unlabelled	0.611111	40
XM_132923.1	Mus musculus hypothetical gene supported by BC020078 (LOC209851), mRNA	cytokinesis [GO:0000910]	unlabelled	0.581395	40
XM_135647.1	Mus musculus hypothetical gene supported by BC020078; BC020078; BC024537 (LOC214072), mRNA	cytokinesis [GO:0000910]	unlabelled	0.730769	40
XM_135653.1	Mus musculus LOC236400 (LOC236400), mRNA	cytokinesis [GO:0000910]	unlabelled	0.581395	40
XM_139285.1	Mus musculus similar to evidence:NAS~hypothetical protein~putative (LOC239210), mRNA	cytokinesis [GO:0000910]	unlabelled	0.5	40
XM_140707.1	Mus musculus LOC240642 (LOC240642), mRNA	cytokinesis [GO:0000910]	unlabelled	0.677419	40
XM_149308.1	Mus musculus LOC229281 (LOC229281), mRNA	cytokinesis [GO:0000910]	unlabelled	0.730769	40
XM_127423.1	Mus musculus similar to evidence:NAS~hypothetical protein~putative (LOC218391), mRNA	cytokinesis [GO:0000910]	unlabelled	0.581395	40
XM_129679.1	Mus musculus similar to L2DTL protein (LOC226852), mRNA, " Mus musculus RIKEN cDNA 2810047L02 gene (2810047L02Rik), mRNA"	cytokinesis [GO:0000910]	unlabelled	0.543478	40
XM_149213.1	Mus musculus RIKEN cDNA 2010016H04 gene (2010016H04Rik), mRNA	cytokinesis [GO:0000910]	unlabelled	0.5	40
XM_150496.1	Mus musculus LOC226366 (LOC226366), mRNA	cytokinesis [GO:0000910]	unlabelled	0.833333	40
XM_123126.1	Mus musculus RIKEN cDNA 3300001M08 gene (3300001M08Rik), mRNA	cytokinesis [GO:0016288]	unlabelled	0.545455	89
XM_123509.1	Mus musculus calmodulin binding protein 1 (Calmbp1), mRNA	cytokinesis [GO:0016288]	unlabelled	0.538462	89
XM_127817.1	Mus musculus RIKEN cDNA 2410004I17 gene (2410004I17Rik), mRNA	cytokinesis [GO:0016288]	unlabelled	1	89
XM_132039.1	Mus musculus similar to condensin subunit CAP-G (LOC209662), mRNA, " Mus musculus similar to DKFZP564P1916 protein; hypothetical protein FLJ13022 (LOC242971), mRNA"	cytokinesis [GO:0016288]	unlabelled	0.538462	89
XM_131702.1	Mus musculus RIKEN cDNA 4831429J16 gene (4831429J16Rik), mRNA	cytokinesis [GO:0016288]	unlabelled	0.5	89
XM_129567.1	Mus musculus RIKEN cDNA 1600012P17 gene (1600012P17Rik), mRNA	cytokinin biosynthesis [GO:0009691]	unlabelled	0.5	4
XM_153442.1	Mus musculus LOC238303 (LOC238303), mRNA	cytokinin biosynthesis [GO:0009691]	unlabelled	0.5	4
XM_145409.1	Mus musculus similar to data source:SPTR, source key:Q62056, evidence:ISS~putative~similar to CARCINOEMBRYONIC ANTIGEN 2 (PREGNANCY-SPECIFIC GLYCOPROTEIN) (LOC243861), mRNA	cytokinin biosynthesis [GO:0009691]	unlabelled	0.5	4
XM_124131.1	Mus musculus RIKEN cDNA 2610312E17 gene (2610312E17Rik), mRNA	cytoplasmic transport [GO:0016482]	unlabelled	0.615385	64
XM_130508.1	Mus musculus RIKEN cDNA 4933432K11 gene (4933432K11Rik), mRNA	cytoskeleton organization and biogenesis [GO:0007010]	unlabelled	0.521277	392
XM_131230.1	Mus musculus similar to CENP-E (LOC229841), mRNA	cytoskeleton organization and biogenesis [GO:0007010]	unlabelled	0.8	392
XM_134467.1	Mus musculus RIKEN cDNA 1700030J22 gene (1700030J22Rik), mRNA	cytoskeleton organization and biogenesis [GO:0007010]	unlabelled	0.504673	392
XM_122772.1	Mus musculus similar to neurofilament protein, middle polypeptide (LOC219154), mRNA	cytoskeleton organization and biogenesis [GO:0007010]	unlabelled	0.690909	392
XM_123363.1	Mus musculus RIKEN cDNA 4930579J09 gene (4930579J09Rik), mRNA	cytoskeleton organization and biogenesis [GO:0007010]	unlabelled	0.661017	392
XM_126330.1	Mus musculus RIKEN cDNA 1700019F09 gene (1700019F09Rik), mRNA	cytoskeleton organization and biogenesis [GO:0007010]	unlabelled	0.8	392
XM_126661.1	Mus musculus RIKEN cDNA 2310020D06 gene (2310020D06Rik), mRNA	cytoskeleton organization and biogenesis [GO:0007010]	unlabelled	0.755556	392
XM_126682.1	Mus musculus RIKEN cDNA 5530401P19 gene (5530401P19Rik), mRNA, " Mus musculus similar to data source:SPTR, source key:Q64507, evidence:ISS~putative~similar to SERINE 1 ULTRA HIGH SULFUR PROTEIN (LOC237935), mRNA"	cytoskeleton organization and biogenesis [GO:0007010]	unlabelled	0.619048	392
XM_126717.1	Mus musculus similar to keratin associated protein 4.10 (LOC217183), mRNA	cytoskeleton organization and biogenesis [GO:0007010]	unlabelled	0.690909	392
XM_128097.1	Mus musculus similar to extra spindle poles like 1 (S. cerevisiae); extra spindle poles, S. cerevisiae, homolog of (LOC209074), mRNA	cytoskeleton organization and biogenesis [GO:0007010]	unlabelled	0.88	392
XM_128576.1	Mus musculus similar to hypothetical protein DKFZp761A132 (LOC224613), mRNA	cytoskeleton organization and biogenesis [GO:0007010]	unlabelled	0.597015	392
XM_129533.1	Mus musculus RIKEN cDNA 1700009P17 gene (1700009P17Rik), mRNA	cytoskeleton organization and biogenesis [GO:0007010]	unlabelled	0.88	392
XM_129706.1	Mus musculus RIKEN cDNA 4930444P10 gene (4930444P10Rik), mRNA	cytoskeleton organization and biogenesis [GO:0007010]	unlabelled	0.755556	392
XM_130188.1	Mus musculus RIKEN cDNA 1700010A17 gene (1700010A17Rik), mRNA	cytoskeleton organization and biogenesis [GO:0007010]	unlabelled	0.690909	392
XM_131080.1	Mus musculus RIKEN cDNA 1700013F07 gene (1700013F07Rik), mRNA	cytoskeleton organization and biogenesis [GO:0007010]	unlabelled	0.521739	392
XM_131115.1	Mus musculus RIKEN cDNA 1700027A23 gene (1700027A23Rik), mRNA	cytoskeleton organization and biogenesis [GO:0007010]	unlabelled	0.597015	392
XM_131972.1	Mus musculus similar to evidence:NAS~hypothetical protein~putative (1700001C02Rik), mRNA	cytoskeleton organization and biogenesis [GO:0007010]	unlabelled	0.888889	392
XM_134512.1	Mus musculus similar to CG5850 gene product (LOC234463), mRNA	cytoskeleton organization and biogenesis [GO:0007010]	unlabelled	0.519608	392
XM_134697.1	Mus musculus RIKEN cDNA 1700012B09 gene (1700012B09Rik), mRNA	cytoskeleton organization and biogenesis [GO:0007010]	unlabelled	0.504673	392
XM_135266.1	Mus musculus LOC209012 (LOC209012), mRNA	cytoskeleton organization and biogenesis [GO:0007010]	unlabelled	0.888889	392
XM_135714.1	Mus musculus similar to zinc finger protein 352 (LOC236537), mRNA	cytoskeleton organization and biogenesis [GO:0007010]	unlabelled	0.8	392
XM_137173.1	Mus musculus similar to data source:SPTR, source key:Q62220, evidence:ISS~putative~similar to SERINE 2 ULTRA HIGH SULFUR PROTEIN (LOC237383), mRNA, " Mus musculus similar to data source:SPTR, source key:Q62220, evidence:ISS~putative~similar to SERINE 2 ULTRA HIGH SULFUR PROTEIN (LOC237384), mRNA"	cytoskeleton organization and biogenesis [GO:0007010]	unlabelled	0.504673	392
XM_147867.1	Mus musculus LOC211375 (LOC211375), mRNA	cytoskeleton organization and biogenesis [GO:0007010]	unlabelled	0.690909	392
XM_148854.1	Mus musculus RIKEN cDNA 1110006O17 gene (1110006O17Rik), mRNA	cytoskeleton organization and biogenesis [GO:0007010]	unlabelled	0.661017	392
XM_149989.1	Mus musculus LOC233876 (LOC233876), mRNA	cytoskeleton organization and biogenesis [GO:0007010]	unlabelled	0.504673	392
XM_158535.1	Mus musculus LOC228024 (LOC228024), mRNA	cytoskeleton organization and biogenesis [GO:0007010]	unlabelled	0.504673	392
XM_124469.1	Mus musculus similar to evidence:NAS~hypothetical protein~putative (LOC231027), mRNA, " Mus musculus similar to RIKEN cDNA 4933431D05 (LOC236382), mRNA", " Mus musculus RIKEN cDNA 4933431D05 gene (4933431D05Rik), mRNA", " Mus musculus similar to evidence:NAS~hypothetical protein~putative (LOC236240), mRNA", " Mus musculus similar to evidence:NAS~hypothetical protein~putative (LOC236455), mRNA", "…	cytoskeleton organization and biogenesis [GO:0007010]	unlabelled	0.528736	392
XM_126678.1	Mus musculus RIKEN cDNA 3000004C01 gene (3000004C01Rik), mRNA	cytoskeleton organization and biogenesis [GO:0007010]	unlabelled	0.521739	392
XM_126930.1	Mus musculus RIKEN cDNA 1700019E19 gene (1700019E19Rik), mRNA	cytoskeleton organization and biogenesis [GO:0007010]	unlabelled	0.666667	392
XM_126992.1	Mus musculus LOC210762 (LOC210762), mRNA	cytoskeleton organization and biogenesis [GO:0007010]	unlabelled	0.888889	392
XM_129658.1	Mus musculus similar to LEK1 (LOC226827), mRNA	cytoskeleton organization and biogenesis [GO:0007010]	unlabelled	0.619048	392
XM_130125.1	Mus musculus hypothetical gene supported by AK005731 (LOC227670), mRNA	cytoskeleton organization and biogenesis [GO:0007010]	unlabelled	0.75	392
XM_130177.1	Mus musculus LOC227735 (LOC227735), mRNA	cytoskeleton organization and biogenesis [GO:0007010]	unlabelled	0.8	392
XM_130840.1	Mus musculus RIKEN cDNA 4921507O14 gene (4921507O14Rik), mRNA	cytoskeleton organization and biogenesis [GO:0007010]	unlabelled	0.734694	392
XM_130910.1	Mus musculus RIKEN cDNA 1700094D03 gene (1700094D03Rik), mRNA	cytoskeleton organization and biogenesis [GO:0007010]	unlabelled	0.8	392
XM_132042.1	Mus musculus RIKEN cDNA 1700067I02 gene (1700067I02Rik), mRNA	cytoskeleton organization and biogenesis [GO:0007010]	unlabelled	0.666667	392
XM_133649.1	Mus musculus RIKEN cDNA 1700026D08 gene (1700026D08Rik), mRNA	cytoskeleton organization and biogenesis [GO:0007010]	unlabelled	0.521739	392
XM_134630.1	Mus musculus similar to KIAA1377 protein (LOC234915), mRNA	cytoskeleton organization and biogenesis [GO:0007010]	unlabelled	0.591549	392
XM_135117.1	Mus musculus similar to evidence:NAS~hypothetical protein~putative (LOC235605), mRNA	cytoskeleton organization and biogenesis [GO:0007010]	unlabelled	0.75	392
XM_135231.1	Mus musculus similar to kinesin-like protein 2 (LOC235683), mRNA	cytoskeleton organization and biogenesis [GO:0007010]	unlabelled	0.8	392
XM_136541.1	Mus musculus similar to CENP-E (LOC226887), mRNA	cytoskeleton organization and biogenesis [GO:0007010]	unlabelled	0.88	392
XM_137065.1	Mus musculus LOC215946 (LOC215946), mRNA	cytoskeleton organization and biogenesis [GO:0007010]	unlabelled	0.88	392
XM_145727.1	Mus musculus RIKEN cDNA 1700014P03 gene (1700014P03Rik), mRNA	cytoskeleton organization and biogenesis [GO:0007010]	unlabelled	0.521277	392
XM_146450.1	Mus musculus similar to HSPC065 protein; hypothetical protein FLJ23555 (LOC244608), mRNA	cytoskeleton organization and biogenesis [GO:0007010]	unlabelled	0.734694	392
XM_126856.1	Mus musculus RIKEN cDNA 4930504H06 gene (4930504H06Rik), mRNA	cytoskeleton organization and biogenesis [GO:0007010]	unlabelled	0.88	392
XM_129740.1	Mus musculus RIKEN cDNA 4921511C04 gene (4921511C04Rik), mRNA	cytoskeleton organization and biogenesis [GO:0007010]	unlabelled	0.521739	392
XM_131342.1	Mus musculus RIKEN cDNA 1110017D15 gene (1110017D15Rik), mRNA	cytoskeleton organization and biogenesis [GO:0007010]	unlabelled	0.606061	392
XM_137796.1	Mus musculus similar to hypothetical protein FLJ11029 (LOC237915), mRNA	cytoskeleton organization and biogenesis [GO:0007010]	unlabelled	0.711538	392
XM_147269.1	Mus musculus hypothetical gene supported by NM_010673; D89902 (LOC207394), mRNA	cytoskeleton organization and biogenesis [GO:0007010]	unlabelled	0.528736	392
XM_149997.1	Mus musculus LOC233813 (LOC233813), mRNA	cytoskeleton organization and biogenesis [GO:0007010]	unlabelled	0.528736	392
XM_155573.1	Mus musculus LOC223747 (LOC223747), mRNA	cytoskeleton organization and biogenesis [GO:0007010]	unlabelled	0.72549	392
XM_122278.1	Mus musculus similar to RIKEN cDNA 2310040M23 (LOC217176), mRNA	cytoskeleton organization and biogenesis [GO:0007010]	unlabelled	0.519608	392
XM_126660.1	Mus musculus RIKEN cDNA 2310058N18 gene (2310058N18Rik), mRNA	cytoskeleton organization and biogenesis [GO:0007010]	unlabelled	0.519608	392
XM_128285.1	Mus musculus similar to PRO2000 protein (LOC223592), mRNA	cytoskeleton organization and biogenesis [GO:0007010]	unlabelled	0.75	392
XM_128352.1	Mus musculus RIKEN cDNA 2310002B14 gene (2310002B14Rik), mRNA	cytoskeleton organization and biogenesis [GO:0007010]	unlabelled	0.75	392
XM_128418.1	Mus musculus RIKEN cDNA 1700008H23 gene (1700008H23Rik), mRNA	cytoskeleton organization and biogenesis [GO:0007010]	unlabelled	0.88	392
XM_128547.1	Mus musculus RIKEN cDNA 1500017E18 gene (1500017E18Rik), mRNA	cytoskeleton organization and biogenesis [GO:0007010]	unlabelled	0.519608	392
XM_130381.1	Mus musculus zinc finger protein 133 (Zfp133), mRNA	cytoskeleton organization and biogenesis [GO:0007010]	unlabelled	0.521277	392
XM_130460.1	Mus musculus expressed sequence AW547774 (AW547774), mRNA	cytoskeleton organization and biogenesis [GO:0007010]	unlabelled	0.597015	392
XM_131344.1	Mus musculus RIKEN cDNA 1700003M02 gene (1700003M02Rik), mRNA	cytoskeleton organization and biogenesis [GO:0007010]	unlabelled	0.72549	392
XM_131676.1	Mus musculus similar to hypothetical gene LOC127703 (LOC230757), mRNA	cytoskeleton organization and biogenesis [GO:0007010]	unlabelled	0.504673	392
XM_131702.1	Mus musculus RIKEN cDNA 4831429J16 gene (4831429J16Rik), mRNA	cytoskeleton organization and biogenesis [GO:0007010]	unlabelled	0.519608	392
XM_132524.1	Mus musculus similar to evidence:NAS~hypothetical protein~putative (4930588N13Rik), mRNA	cytoskeleton organization and biogenesis [GO:0007010]	unlabelled	0.606061	392
XM_147150.1	Mus musculus keratin associated protein 9-1 (Krtap9-1), mRNA	cytoskeleton organization and biogenesis [GO:0007010]	unlabelled	0.514286	392
XM_149213.1	Mus musculus RIKEN cDNA 2010016H04 gene (2010016H04Rik), mRNA	cytoskeleton organization and biogenesis [GO:0007010]	unlabelled	0.519608	392
XM_156904.1	Mus musculus LOC213253 (LOC213253), mRNA, " Mus musculus similar to HYPOXANTHINE-GUANINE PHOSPHORIBOSYLTRANSFERASE (HGPRT) (HGPRTASE) (HPRT B) (LOC240126), mRNA"	cytoskeleton organization and biogenesis [GO:0007010]	unlabelled	0.504673	392
XM_141456.1	Mus musculus similar to chromosome 11 open reading frame 25 (LOC241613), mRNA	deoxyribonucleoside diphosphate metabolism [GO:0009186]	unlabelled	0.6	7
XM_148254.1	Mus musculus RIKEN cDNA 3830421G21 gene (3830421G21Rik), mRNA	deoxyribonucleoside diphosphate metabolism [GO:0009186]	unlabelled	0.857143	7
XM_123126.1	Mus musculus RIKEN cDNA 3300001M08 gene (3300001M08Rik), mRNA	deoxyribonucleotide metabolism [GO:0009262]	unlabelled	0.5	9
XM_148254.1	Mus musculus RIKEN cDNA 3830421G21 gene (3830421G21Rik), mRNA	deoxyribonucleotide metabolism [GO:0009262]	unlabelled	0.625	9
XM_147612.1	Mus musculus LOC217151 (LOC217151), mRNA	dephosphorylation [GO:0016311]	unlabelled	0.5	139
XM_126258.1	Mus musculus similar to acetyl-coenzyme A carboxylase (LOC217032), mRNA	dephosphorylation [GO:0016311]	unlabelled	0.5	139
XM_130524.1	Mus musculus RIKEN cDNA 4930505A13 gene (4930505A13Rik), mRNA	dephosphorylation [GO:0016311]	unlabelled	0.555556	139
XM_136971.1	Mus musculus similar to Rho GTPase activating protein 5 (LOC237334), mRNA	dephosphorylation [GO:0016311]	unlabelled	0.555556	139
XM_143623.1	Mus musculus similar to hypothetical protein FLJ20421 (LOC242291), mRNA	dephosphorylation [GO:0016311]	unlabelled	0.5	139
XM_134818.1	Mus musculus similar to Out at first protein (LOC235301), mRNA	di-, tri-valent inorganic cation homeostasis [GO:0030005]	unlabelled	0.571429	37
XM_142306.1	Mus musculus similar to ferritin light chain (LOC237228), mRNA	di-, tri-valent inorganic cation homeostasis [GO:0030005]	unlabelled	1	37
XM_126661.1	Mus musculus RIKEN cDNA 2310020D06 gene (2310020D06Rik), mRNA	ectoderm development [GO:0007398]	unlabelled	0.6	53
XM_126682.1	Mus musculus RIKEN cDNA 5530401P19 gene (5530401P19Rik), mRNA, " Mus musculus similar to data source:SPTR, source key:Q64507, evidence:ISS~putative~similar to SERINE 1 ULTRA HIGH SULFUR PROTEIN (LOC237935), mRNA"	ectoderm development [GO:0007398]	unlabelled	0.5	53
XM_126717.1	Mus musculus similar to keratin associated protein 4.10 (LOC217183), mRNA	ectoderm development [GO:0007398]	unlabelled	0.5	53
XM_134778.1	Mus musculus tripartite motif protein 29 (Trim29), mRNA	ectoderm development [GO:0007398]	unlabelled	1	53
XM_139603.1	Mus musculus similar to keratin 6 irs (LOC239674), mRNA, " Mus musculus similar to keratin protein K6irs (LOC223914), mRNA", " Mus musculus similar to keratin 6 irs (LOC223915), mRNA"	ectoderm development [GO:0007398]	unlabelled	0.5	53
XM_149907.1	Mus musculus LOC233078 (LOC233078), mRNA	ectoderm development [GO:0007398]	unlabelled	0.5	53
XM_158535.1	Mus musculus LOC228024 (LOC228024), mRNA	ectoderm development [GO:0007398]	unlabelled	0.5	53
XM_155573.1	Mus musculus LOC223747 (LOC223747), mRNA	ectoderm development [GO:0007398]	unlabelled	0.5	53
XM_128352.1	Mus musculus RIKEN cDNA 2310002B14 gene (2310002B14Rik), mRNA	ectoderm development [GO:0007398]	unlabelled	0.666667	53
XM_130381.1	Mus musculus zinc finger protein 133 (Zfp133), mRNA	ectoderm development [GO:0007398]	unlabelled	0.8	53
XM_131003.1	Mus musculus similar to hornerin (LOC229577), mRNA	ectoderm development [GO:0007398]	unlabelled	0.5	53
XM_137926.1	Mus musculus similar to hypothetical protein FLJ13841 (LOC238027), mRNA	ectoderm development [GO:0007398]	unlabelled	0.5	53
XM_148844.1	Mus musculus LOC225645 (LOC225645), mRNA	ectoderm development [GO:0007398]	unlabelled	0.5	53
XM_156835.1	Mus musculus LOC210585 (LOC210585), mRNA	ectoderm development [GO:0007398]	unlabelled	0.5	53
XM_135967.1	Mus musculus similar to data source:SPTR, source key:Q9H3J9, evidence:ISS~homolog to BRAIN MY025~putative (0610008C08Rik), mRNA	energy derivation by oxidation of organic compounds [GO:0015980]	unlabelled	0.659574	207
XM_146672.1	Mus musculus LOC244755 (LOC244755), mRNA	energy derivation by oxidation of organic compounds [GO:0015980]	unlabelled	0.704545	207
XM_152375.1	Mus musculus LOC237663 (LOC237663), mRNA	energy derivation by oxidation of organic compounds [GO:0015980]	unlabelled	0.640777	207
XM_156102.1	Mus musculus LOC239706 (LOC239706), mRNA	energy derivation by oxidation of organic compounds [GO:0015980]	unlabelled	0.738095	207
XM_156302.1	Mus musculus similar to hypothetical protein, MGC:7720; hypothetical protein MGC7720 (LOC208736), mRNA	energy derivation by oxidation of organic compounds [GO:0015980]	unlabelled	0.640777	207
XM_123953.1	Mus musculus similar to basic FGF repressed, Zic binding protein (LOC228820), mRNA	energy derivation by oxidation of organic compounds [GO:0015980]	unlabelled	0.842105	207
XM_124301.1	Mus musculus RIKEN cDNA 1810037K07 gene (1810037K07Rik), mRNA	energy derivation by oxidation of organic compounds [GO:0015980]	unlabelled	0.527397	207
XM_126634.1	Mus musculus RIKEN cDNA 1110012N22 gene (1110012N22Rik), mRNA	energy derivation by oxidation of organic compounds [GO:0015980]	unlabelled	0.666667	207
XM_126824.1	Mus musculus similar to RIKEN cDNA 4833439L19 (LOC207457), mRNA	energy derivation by oxidation of organic compounds [GO:0015980]	unlabelled	0.666667	207
XM_127151.1	Mus musculus hypothetical gene supported by AK010867 (LOC217863), mRNA	energy derivation by oxidation of organic compounds [GO:0015980]	unlabelled	0.738095	207
XM_127814.1	Mus musculus RIKEN cDNA 2310014G06 gene (2310014G06Rik), mRNA, " Mus musculus similar to data source:SPTR, source key:Q9NRG7, evidence:ISS~homolog to human HCDI~putative (LOC219095), mRNA"	energy derivation by oxidation of organic compounds [GO:0015980]	unlabelled	0.688889	207
XM_128594.1	Mus musculus RIKEN cDNA 0610011B04 gene (0610011B04Rik), mRNA	energy derivation by oxidation of organic compounds [GO:0015980]	unlabelled	0.534722	207
XM_130639.1	Mus musculus RIKEN cDNA 1110029F20 gene (1110029F20Rik), mRNA	energy derivation by oxidation of organic compounds [GO:0015980]	unlabelled	0.566176	207
XM_131061.1	Mus musculus similar to upregulated during skeletal muscle growth 4; DNA segment, Chr 3, Brigham & Womens Genetics 1078 expressed (Usmg4), mRNA, " Mus musculus similar to myomegalin (LOC229621), mRNA"	energy derivation by oxidation of organic compounds [GO:0015980]	unlabelled	0.592	207
XM_131166.1	Mus musculus amylo-1,6-glucosidase, 4-alpha-glucanotransferase (Agl), mRNA	energy derivation by oxidation of organic compounds [GO:0015980]	unlabelled	0.587786	207
XM_131322.1	Mus musculus RIKEN cDNA 1110007M04 gene (1110007M04Rik), mRNA	energy derivation by oxidation of organic compounds [GO:0015980]	unlabelled	0.546099	207
XM_132962.1	Mus musculus similar to mitochondrial ribosomal protein S35; mitochondrial 28S ribosomal protein S28 (LOC232536), mRNA	energy derivation by oxidation of organic compounds [GO:0015980]	unlabelled	0.566176	207
XM_138699.1	Mus musculus LOC218429 (LOC218429), mRNA	energy derivation by oxidation of organic compounds [GO:0015980]	unlabelled	0.688889	207
XM_142424.1	Mus musculus LOC209784 (LOC209784), mRNA	energy derivation by oxidation of organic compounds [GO:0015980]	unlabelled	0.857143	207
XM_147889.1	Mus musculus LOC223330 (LOC223330), mRNA	energy derivation by oxidation of organic compounds [GO:0015980]	unlabelled	0.791667	207
XM_124208.1	Mus musculus similar to 2,4-dienoyl CoA reductase 1, mitochondrial (LOC209198), mRNA	energy derivation by oxidation of organic compounds [GO:0015980]	unlabelled	0.786667	207
XM_125950.1	Mus musculus similar to hypothetical protein FLJ13448 (LOC210582), mRNA	energy derivation by oxidation of organic compounds [GO:0015980]	unlabelled	0.628571	207
XM_130074.1	Mus musculus similar to hypothetical protein MGC12921; hypothetical protein FLJ14662 (LOC227721), mRNA	energy derivation by oxidation of organic compounds [GO:0015980]	unlabelled	0.589147	207
XM_130246.1	Mus musculus RIKEN cDNA 0610033L03 gene (0610033L03Rik), mRNA	energy derivation by oxidation of organic compounds [GO:0015980]	unlabelled	0.546099	207
XM_130543.1	Mus musculus RIKEN cDNA 2410001M24 gene (2410001M24Rik), mRNA	energy derivation by oxidation of organic compounds [GO:0015980]	unlabelled	0.605263	207
XM_131154.1	Mus musculus RIKEN cDNA 2010005E21 gene (2010005E21Rik), mRNA	energy derivation by oxidation of organic compounds [GO:0015980]	unlabelled	0.820896	207
XM_131300.1	Mus musculus similar to CG15738 gene product (LOC230005), mRNA	energy derivation by oxidation of organic compounds [GO:0015980]	unlabelled	0.546099	207
XM_132562.1	Mus musculus RIKEN cDNA 2610022G08 gene (2610022G08Rik), mRNA	energy derivation by oxidation of organic compounds [GO:0015980]	unlabelled	0.605263	207
XM_134301.1	Mus musculus RIKEN cDNA 2310005O14 gene (2310005O14Rik), mRNA	energy derivation by oxidation of organic compounds [GO:0015980]	unlabelled	0.836066	207
XM_138016.1	Mus musculus similar to RIKEN cDNA 2900002J19 (LOC217444), mRNA	energy derivation by oxidation of organic compounds [GO:0015980]	unlabelled	0.640777	207
XM_149767.1	Mus musculus RIKEN cDNA 2310040G24 gene (2310040G24Rik), mRNA	energy derivation by oxidation of organic compounds [GO:0015980]	unlabelled	0.5	207
XM_163507.1	Mus musculus LOC233483 (LOC233483), mRNA	energy derivation by oxidation of organic compounds [GO:0015980]	unlabelled	0.688889	207
XM_122022.1	Mus musculus expressed sequence AU043990 (AU043990), mRNA	energy derivation by oxidation of organic compounds [GO:0015980]	unlabelled	0.534722	207
XM_125667.1	Mus musculus LOC216053 (LOC216053), mRNA	energy derivation by oxidation of organic compounds [GO:0015980]	unlabelled	0.587786	207
XM_134949.1	Mus musculus similar to data source:SPTR, source key:O46078, evidence:ISS~putative~related to EG:39E1.1 PROTEIN (CG11596 PROTEIN) (LOC235508), mRNA	energy derivation by oxidation of organic compounds [GO:0015980]	unlabelled	0.836066	207
XM_137313.1	Mus musculus LOC237498 (LOC237498), mRNA	energy derivation by oxidation of organic compounds [GO:0015980]	unlabelled	0.605263	207
XM_144526.1	Mus musculus similar to neuronal protein 15.6 (LOC243268), mRNA	energy derivation by oxidation of organic compounds [GO:0015980]	unlabelled	0.640777	207
XM_149308.1	Mus musculus LOC229281 (LOC229281), mRNA	energy derivation by oxidation of organic compounds [GO:0015980]	unlabelled	0.622642	207
XM_125568.1	Mus musculus similar to candidate tumor suppressor protein (LOC215958), mRNA	energy derivation by oxidation of organic compounds [GO:0015980]	unlabelled	0.566176	207
XM_126382.1	Mus musculus hypothetical gene supported by BC013607; BC013607; BC013607 (LOC216811), mRNA	energy derivation by oxidation of organic compounds [GO:0015980]	unlabelled	0.8	207
XM_127543.1	Mus musculus similar to data source:SPTR, source key:Q9H3J9, evidence:ISS~homolog to BRAIN MY025~putative (LOC218571), mRNA	energy derivation by oxidation of organic compounds [GO:0015980]	unlabelled	0.833333	207
XM_129275.1	Mus musculus RIKEN cDNA 2310046M24 gene (2310046M24Rik), mRNA	energy derivation by oxidation of organic compounds [GO:0015980]	unlabelled	0.592	207
XM_129363.1	Mus musculus RIKEN cDNA 6330565B14 gene (6330565B14Rik), mRNA	energy derivation by oxidation of organic compounds [GO:0015980]	unlabelled	0.592	207
XM_131328.1	Mus musculus RIKEN cDNA 5730543C08 gene (5730543C08Rik), mRNA	energy derivation by oxidation of organic compounds [GO:0015980]	unlabelled	0.562044	207
XM_133087.1	Mus musculus RIKEN cDNA 0610041L09 gene (0610041L09Rik), mRNA	energy derivation by oxidation of organic compounds [GO:0015980]	unlabelled	0.666667	207
XM_134271.1	Mus musculus RIKEN cDNA 1110001E17 gene (1110001E17Rik), mRNA	energy derivation by oxidation of organic compounds [GO:0015980]	unlabelled	0.587786	207
XM_134560.1	Mus musculus similar to expressed sequence AI840684 (LOC234478), mRNA	energy derivation by oxidation of organic compounds [GO:0015980]	unlabelled	0.688889	207
XM_135158.1	Mus musculus similar to hypothetical protein FLJ13386 (LOC235555), mRNA	energy derivation by oxidation of organic compounds [GO:0015980]	unlabelled	0.527397	207
XM_136177.1	Mus musculus similar to protein phosphatase 1, regulatory (inhibitor) subunit 12B, isoform c; myosin phosphatase regulatory subunit; myosin phosphatase, target subunit 2 (LOC240758), mRNA	energy derivation by oxidation of organic compounds [GO:0015980]	unlabelled	0.52	207
XM_149234.1	Mus musculus LOC209253 (LOC209253), mRNA	energy derivation by oxidation of organic compounds [GO:0015980]	unlabelled	0.52	207
XM_150496.1	Mus musculus LOC226366 (LOC226366), mRNA	energy derivation by oxidation of organic compounds [GO:0015980]	unlabelled	0.688889	207
XM_155748.1	Mus musculus LOC239680 (LOC239680), mRNA	energy derivation by oxidation of organic compounds [GO:0015980]	unlabelled	0.583333	207
XM_134816.1	Mus musculus similar to ACETYL-COA ACETYLTRANSFERASE, MITOCHONDRIAL PRECURSOR (ACETOACETYL-COA THIOLASE) (LOC235373), mRNA	energy pathways [GO:0006091]	unlabelled	0.680851	255
XM_135967.1	Mus musculus similar to data source:SPTR, source key:Q9H3J9, evidence:ISS~homolog to BRAIN MY025~putative (0610008C08Rik), mRNA	energy pathways [GO:0006091]	unlabelled	0.631068	255
XM_146672.1	Mus musculus LOC244755 (LOC244755), mRNA	energy pathways [GO:0006091]	unlabelled	0.503145	255
XM_156102.1	Mus musculus LOC239706 (LOC239706), mRNA	energy pathways [GO:0006091]	unlabelled	0.532847	255
XM_156302.1	Mus musculus similar to hypothetical protein, MGC:7720; hypothetical protein MGC7720 (LOC208736), mRNA	energy pathways [GO:0006091]	unlabelled	0.631068	255
XM_122783.1	Mus musculus citrate lyase beta like (Clybl), mRNA	energy pathways [GO:0006091]	unlabelled	0.716049	255
XM_122790.1	Mus musculus similar to ATP synthase, H+ transporting, mitochondrial F0 complex, subunit g; F1F0-ATP synthase g subunit (LOC223253), mRNA	energy pathways [GO:0006091]	unlabelled	0.619048	255
XM_123953.1	Mus musculus similar to basic FGF repressed, Zic binding protein (LOC228820), mRNA	energy pathways [GO:0006091]	unlabelled	0.717949	255
XM_125579.1	Mus musculus similar to CG8520 gene product (LOC215951), mRNA	energy pathways [GO:0006091]	unlabelled	0.52027	255
XM_126634.1	Mus musculus RIKEN cDNA 1110012N22 gene (1110012N22Rik), mRNA	energy pathways [GO:0006091]	unlabelled	0.568966	255
XM_126824.1	Mus musculus similar to RIKEN cDNA 4833439L19 (LOC207457), mRNA	energy pathways [GO:0006091]	unlabelled	0.680851	255
XM_127151.1	Mus musculus hypothetical gene supported by AK010867 (LOC217863), mRNA	energy pathways [GO:0006091]	unlabelled	0.524476	255
XM_127814.1	Mus musculus RIKEN cDNA 2310014G06 gene (2310014G06Rik), mRNA, " Mus musculus similar to data source:SPTR, source key:Q9NRG7, evidence:ISS~homolog to human HCDI~putative (LOC219095), mRNA"	energy pathways [GO:0006091]	unlabelled	0.653061	255
XM_131061.1	Mus musculus similar to upregulated during skeletal muscle growth 4; DNA segment, Chr 3, Brigham & Womens Genetics 1078 expressed (Usmg4), mRNA, " Mus musculus similar to myomegalin (LOC229621), mRNA"	energy pathways [GO:0006091]	unlabelled	0.540741	255
XM_131322.1	Mus musculus RIKEN cDNA 1110007M04 gene (1110007M04Rik), mRNA	energy pathways [GO:0006091]	unlabelled	0.50641	255
XM_132616.1	Mus musculus inner membrane protein, mitochondrial (Immt), mRNA, " Mus musculus LOC232085 (LOC232085), mRNA"	energy pathways [GO:0006091]	unlabelled	0.707317	255
XM_132962.1	Mus musculus similar to mitochondrial ribosomal protein S35; mitochondrial 28S ribosomal protein S28 (LOC232536), mRNA	energy pathways [GO:0006091]	unlabelled	0.585586	255
XM_138699.1	Mus musculus LOC218429 (LOC218429), mRNA	energy pathways [GO:0006091]	unlabelled	0.540741	255
XM_142424.1	Mus musculus LOC209784 (LOC209784), mRNA	energy pathways [GO:0006091]	unlabelled	0.763889	255
XM_147889.1	Mus musculus LOC223330 (LOC223330), mRNA	energy pathways [GO:0006091]	unlabelled	0.559322	255
XM_123314.1	Mus musculus expressed sequence AI604841 (AI604841), mRNA	energy pathways [GO:0006091]	unlabelled	0.513158	255
XM_123587.1	Mus musculus RIKEN cDNA 4632432J16 gene (4632432J16Rik), mRNA	energy pathways [GO:0006091]	unlabelled	0.506494	255
XM_124208.1	Mus musculus similar to 2,4-dienoyl CoA reductase 1, mitochondrial (LOC209198), mRNA	energy pathways [GO:0006091]	unlabelled	0.818182	255
XM_125950.1	Mus musculus similar to hypothetical protein FLJ13448 (LOC210582), mRNA	energy pathways [GO:0006091]	unlabelled	0.580357	255
XM_127035.1	Mus musculus similar to hypothetical protein FLJ12618 (LOC217666), mRNA, " Mus musculus similar to hypothetical protein FLJ12618 (LOC216138), mRNA"	energy pathways [GO:0006091]	unlabelled	0.643564	255
XM_127737.1	Mus musculus RIKEN cDNA 1300010F03 gene (1300010F03Rik), mRNA	energy pathways [GO:0006091]	unlabelled	0.528169	255
XM_130074.1	Mus musculus similar to hypothetical protein MGC12921; hypothetical protein FLJ14662 (LOC227721), mRNA	energy pathways [GO:0006091]	unlabelled	0.536765	255
XM_130543.1	Mus musculus RIKEN cDNA 2410001M24 gene (2410001M24Rik), mRNA	energy pathways [GO:0006091]	unlabelled	0.52381	255
XM_131154.1	Mus musculus RIKEN cDNA 2010005E21 gene (2010005E21Rik), mRNA	energy pathways [GO:0006091]	unlabelled	0.746667	255
XM_131300.1	Mus musculus similar to CG15738 gene product (LOC230005), mRNA	energy pathways [GO:0006091]	unlabelled	0.528169	255
XM_132562.1	Mus musculus RIKEN cDNA 2610022G08 gene (2610022G08Rik), mRNA	energy pathways [GO:0006091]	unlabelled	0.548387	255
XM_134301.1	Mus musculus RIKEN cDNA 2310005O14 gene (2310005O14Rik), mRNA	energy pathways [GO:0006091]	unlabelled	0.813559	255
XM_135143.1	Mus musculus similar to CG9886 gene product (LOC235582), mRNA	energy pathways [GO:0006091]	unlabelled	0.506494	255
XM_138016.1	Mus musculus similar to RIKEN cDNA 2900002J19 (LOC217444), mRNA	energy pathways [GO:0006091]	unlabelled	0.50641	255
XM_156082.1	Mus musculus LOC207215 (LOC207215), mRNA	energy pathways [GO:0006091]	unlabelled	0.516779	255
XM_163507.1	Mus musculus LOC233483 (LOC233483), mRNA	energy pathways [GO:0006091]	unlabelled	0.528169	255
XM_122022.1	Mus musculus expressed sequence AU043990 (AU043990), mRNA	energy pathways [GO:0006091]	unlabelled	0.777778	255
XM_134949.1	Mus musculus similar to data source:SPTR, source key:O46078, evidence:ISS~putative~related to EG:39E1.1 PROTEIN (CG11596 PROTEIN) (LOC235508), mRNA	energy pathways [GO:0006091]	unlabelled	0.681818	255
XM_144526.1	Mus musculus similar to neuronal protein 15.6 (LOC243268), mRNA	energy pathways [GO:0006091]	unlabelled	0.818182	255
XM_125503.1	Mus musculus RIKEN cDNA 2310001N14 gene (2310001N14Rik), mRNA	energy pathways [GO:0006091]	unlabelled	0.509804	255
XM_125568.1	Mus musculus similar to candidate tumor suppressor protein (LOC215958), mRNA	energy pathways [GO:0006091]	unlabelled	0.694118	255
XM_126382.1	Mus musculus hypothetical gene supported by BC013607; BC013607; BC013607 (LOC216811), mRNA	energy pathways [GO:0006091]	unlabelled	0.547619	255
XM_127543.1	Mus musculus similar to data source:SPTR, source key:Q9H3J9, evidence:ISS~homolog to BRAIN MY025~putative (LOC218571), mRNA	energy pathways [GO:0006091]	unlabelled	0.853659	255
XM_129363.1	Mus musculus RIKEN cDNA 6330565B14 gene (6330565B14Rik), mRNA	energy pathways [GO:0006091]	unlabelled	0.516556	255
XM_133087.1	Mus musculus RIKEN cDNA 0610041L09 gene (0610041L09Rik), mRNA	energy pathways [GO:0006091]	unlabelled	0.707317	255
XM_134271.1	Mus musculus RIKEN cDNA 1110001E17 gene (1110001E17Rik), mRNA	energy pathways [GO:0006091]	unlabelled	0.541985	255
XM_134560.1	Mus musculus similar to expressed sequence AI840684 (LOC234478), mRNA	energy pathways [GO:0006091]	unlabelled	0.532847	255
XM_135667.1	Mus musculus similar to RIKEN cDNA 1110005A03 gene (LOC236445), mRNA	energy pathways [GO:0006091]	unlabelled	0.503145	255
XM_150496.1	Mus musculus LOC226366 (LOC226366), mRNA	energy pathways [GO:0006091]	unlabelled	0.516556	255
XM_130074.1	Mus musculus similar to hypothetical protein MGC12921; hypothetical protein FLJ14662 (LOC227721), mRNA	energy reserve metabolism [GO:0006112]	unlabelled	0.5	35
XM_134271.1	Mus musculus RIKEN cDNA 1110001E17 gene (1110001E17Rik), mRNA	energy reserve metabolism [GO:0006112]	unlabelled	1	35
XM_156729.1	Mus musculus LOC224632 (LOC224632), mRNA	epidermal differentiation [GO:0008544]	unlabelled	0.5	42
XM_126661.1	Mus musculus RIKEN cDNA 2310020D06 gene (2310020D06Rik), mRNA	epidermal differentiation [GO:0008544]	unlabelled	0.545455	42
XM_126682.1	Mus musculus RIKEN cDNA 5530401P19 gene (5530401P19Rik), mRNA, " Mus musculus similar to data source:SPTR, source key:Q64507, evidence:ISS~putative~similar to SERINE 1 ULTRA HIGH SULFUR PROTEIN (LOC237935), mRNA"	epidermal differentiation [GO:0008544]	unlabelled	0.545455	42
XM_126717.1	Mus musculus similar to keratin associated protein 4.10 (LOC217183), mRNA	epidermal differentiation [GO:0008544]	unlabelled	0.5	42
XM_128173.1	Mus musculus similar to RIKEN cDNA 2010109I03 (2300005B03Rik), mRNA	epidermal differentiation [GO:0008544]	unlabelled	0.5	42
XM_131011.1	Mus musculus small proline rich-like 10 (Sprrl10), mRNA	epidermal differentiation [GO:0008544]	unlabelled	0.5	42
XM_134778.1	Mus musculus tripartite motif protein 29 (Trim29), mRNA	epidermal differentiation [GO:0008544]	unlabelled	1	42
XM_139603.1	Mus musculus similar to keratin 6 irs (LOC239674), mRNA, " Mus musculus similar to keratin protein K6irs (LOC223914), mRNA", " Mus musculus similar to keratin 6 irs (LOC223915), mRNA"	epidermal differentiation [GO:0008544]	unlabelled	0.5	42
XM_143391.1	Mus musculus similar to RIKEN cDNA 2310050C09 (LOC242103), mRNA	epidermal differentiation [GO:0008544]	unlabelled	0.5	42
XM_147308.1	Mus musculus small proline rich-like 3 (Sprrl3), mRNA, " Mus musculus RIKEN cDNA 1110055J05 gene (1110055J05Rik), mRNA", " Mus musculus RIKEN cDNA 1110058A15 gene (1110058A15Rik), mRNA", " Mus musculus RIKEN cDNA 1110014K05 gene (1110014K05Rik), mRNA", " Mus musculus LOC229566 (LOC229566), mRNA"	epidermal differentiation [GO:0008544]	unlabelled	0.5	42
XM_149907.1	Mus musculus LOC233078 (LOC233078), mRNA	epidermal differentiation [GO:0008544]	unlabelled	0.545455	42
XM_158535.1	Mus musculus LOC228024 (LOC228024), mRNA	epidermal differentiation [GO:0008544]	unlabelled	0.5	42
XM_149339.1	Mus musculus RIKEN cDNA 2300002G24 gene (2300002G24Rik), mRNA	epidermal differentiation [GO:0008544]	unlabelled	0.5	42
XM_124876.1	Mus musculus GPI-anchored metastasis-associated protein homolog (C4.4a-pending), mRNA	epidermal differentiation [GO:0008544]	unlabelled	0.5	42
XM_131867.1	Mus musculus similar to hypothetical protein DKFZp434H2010 (LOC231002), mRNA	epidermal differentiation [GO:0008544]	unlabelled	0.5	42
XM_155573.1	Mus musculus LOC223747 (LOC223747), mRNA	epidermal differentiation [GO:0008544]	unlabelled	0.5	42
XM_122278.1	Mus musculus similar to RIKEN cDNA 2310040M23 (LOC217176), mRNA	epidermal differentiation [GO:0008544]	unlabelled	0.5	42
XM_128352.1	Mus musculus RIKEN cDNA 2310002B14 gene (2310002B14Rik), mRNA	epidermal differentiation [GO:0008544]	unlabelled	1	42
XM_130381.1	Mus musculus zinc finger protein 133 (Zfp133), mRNA	epidermal differentiation [GO:0008544]	unlabelled	0.545455	42
XM_131003.1	Mus musculus similar to hornerin (LOC229577), mRNA	epidermal differentiation [GO:0008544]	unlabelled	0.545455	42
XM_137926.1	Mus musculus similar to hypothetical protein FLJ13841 (LOC238027), mRNA	epidermal differentiation [GO:0008544]	unlabelled	0.5	42
XM_148844.1	Mus musculus LOC225645 (LOC225645), mRNA	epidermal differentiation [GO:0008544]	unlabelled	0.5	42
XM_156835.1	Mus musculus LOC210585 (LOC210585), mRNA	epidermal differentiation [GO:0008544]	unlabelled	0.5	42
XM_148273.1	Mus musculus similar to D12 gene product (LOC208146), mRNA	establishment and/or maintenance of chromatin architecture [GO:0006325]	unlabelled	0.733333	194
XM_148419.1	Mus musculus RIKEN cDNA 1110025F24 gene (1110025F24Rik), mRNA	establishment and/or maintenance of chromatin architecture [GO:0006325]	unlabelled	0.733333	194
XM_132800.1	Mus musculus similar to zinc finger protein 22 (KOX 15) (LOC213003), mRNA	establishment and/or maintenance of chromatin architecture [GO:0006325]	unlabelled	0.75	194
XM_147722.1	Mus musculus LOC218078 (LOC218078), mRNA	establishment and/or maintenance of chromatin architecture [GO:0006325]	unlabelled	0.733333	194
XM_128024.1	Mus musculus RIKEN cDNA 2810039B14 gene (2810039B14Rik), mRNA	establishment and/or maintenance of chromatin architecture [GO:0006325]	unlabelled	0.65	194
XM_131614.1	Mus musculus similar to RNA-binding protein 10 (RNA binding motif protein 10) (S1-1 protein) (LOC230521), mRNA	establishment and/or maintenance of chromatin architecture [GO:0006325]	unlabelled	0.65	194
XM_135497.1	Mus musculus similar to Kruppel-related zinc finger protein F80-S (LOC236111), mRNA	establishment and/or maintenance of chromatin architecture [GO:0006325]	unlabelled	0.590909	194
XM_143167.1	Mus musculus similar to SET translocation (LOC241935), mRNA	establishment and/or maintenance of chromatin architecture [GO:0006325]	unlabelled	0.65	194
XM_147756.1	Mus musculus hypothetical gene supported by BC023150 (LOC213414), mRNA	establishment and/or maintenance of chromatin architecture [GO:0006325]	unlabelled	0.65	194
XM_146512.1	Mus musculus similar to T-cell receptor alpha chain V region (8/10-2) - mouse (LOC244651), mRNA	exocytosis [GO:0006887]	unlabelled	0.571429	35
XM_142698.1	Mus musculus similar to RIKEN cDNA 2210418O10 (LOC245176), mRNA	exocytosis [GO:0006887]	unlabelled	0.5	35
XM_156005.1	Mus musculus similar to Calretinin (CR) (LOC239826), mRNA	exocytosis [GO:0006887]	unlabelled	0.5	35
XM_142843.1	Mus musculus similar to zinc finger protein 14 (KOX 6); GIOT-4 for gonadotropin inducible transcription repressor-4 (LOC245247), mRNA	exocytosis [GO:0006887]	unlabelled	0.6	35
XM_125579.1	Mus musculus similar to CG8520 gene product (LOC215951), mRNA	fatty acid beta-oxidation [GO:0006635]	unlabelled	0.5	13
XM_124265.1	Mus musculus similar to RIKEN cDNA 2610207I16 (2610207I16Rik), mRNA	fatty acid beta-oxidation [GO:0006635]	unlabelled	0.5	13
XM_132562.1	Mus musculus RIKEN cDNA 2610022G08 gene (2610022G08Rik), mRNA	fatty acid beta-oxidation [GO:0006635]	unlabelled	0.6	13
XM_126131.1	Mus musculus RIKEN cDNA 1300001I01 gene (1300001I01Rik), mRNA	fatty acid beta-oxidation [GO:0006635]	unlabelled	0.714286	13
XM_122454.1	Mus musculus ectonucleoside triphosphate diphosphohydrolase 5 (Entpd5), mRNA	fatty acid metabolism [GO:0006631]	unlabelled	0.6	105
XM_124208.1	Mus musculus similar to 2,4-dienoyl CoA reductase 1, mitochondrial (LOC209198), mRNA	fatty acid metabolism [GO:0006631]	unlabelled	0.6	105
XM_124265.1	Mus musculus similar to RIKEN cDNA 2610207I16 (2610207I16Rik), mRNA	fatty acid metabolism [GO:0006631]	unlabelled	0.631579	105
XM_127397.1	Mus musculus similar to Sqv-7-like protein (LOC218293), mRNA	fatty acid metabolism [GO:0006631]	unlabelled	0.5	105
XM_127737.1	Mus musculus RIKEN cDNA 1300010F03 gene (1300010F03Rik), mRNA	fatty acid metabolism [GO:0006631]	unlabelled	0.833333	105
XM_150093.1	Mus musculus hypothetical gene supported by BC024137 (LOC234757), mRNA	fatty acid metabolism [GO:0006631]	unlabelled	0.631579	105
XM_126131.1	Mus musculus RIKEN cDNA 1300001I01 gene (1300001I01Rik), mRNA	fatty acid metabolism [GO:0006631]	unlabelled	0.714286	105
XM_129372.1	Mus musculus similar to CGI-83 protein (LOC212442), mRNA	fatty acid metabolism [GO:0006631]	unlabelled	0.521739	105
XM_125579.1	Mus musculus similar to CG8520 gene product (LOC215951), mRNA	fatty acid oxidation [GO:0019395]	unlabelled	0.5	14
XM_124265.1	Mus musculus similar to RIKEN cDNA 2610207I16 (2610207I16Rik), mRNA	fatty acid oxidation [GO:0019395]	unlabelled	0.5	14
XM_132562.1	Mus musculus RIKEN cDNA 2610022G08 gene (2610022G08Rik), mRNA	fatty acid oxidation [GO:0019395]	unlabelled	0.6	14
XM_126131.1	Mus musculus RIKEN cDNA 1300001I01 gene (1300001I01Rik), mRNA	fatty acid oxidation [GO:0019395]	unlabelled	0.714286	14
XM_147889.1	Mus musculus LOC223330 (LOC223330), mRNA	frizzled-2 signaling pathway [GO:0007223]	unlabelled	0.526316	39
XM_125744.1	Mus musculus RIKEN cDNA 2310032K21 gene (2310032K21Rik), mRNA	fructose metabolism [GO:0006000]	unlabelled	0.625	20
XM_134271.1	Mus musculus RIKEN cDNA 1110001E17 gene (1110001E17Rik), mRNA	fructose metabolism [GO:0006000]	unlabelled	0.625	20
XM_132399.1	Mus musculus RIKEN cDNA 1810010E01 gene (1810010E01Rik), mRNA	gametogenesis [GO:0007276]	unlabelled	0.5	134
XM_134106.1	Mus musculus a disintegrin and metalloprotease domain 5 (Adam5), mRNA	gametogenesis [GO:0007276]	unlabelled	1	134
XM_126074.1	Mus musculus RIKEN cDNA 4930505A04 gene (4930505A04Rik), mRNA	gametogenesis [GO:0007276]	unlabelled	0.5	134
XM_134465.1	Mus musculus RIKEN cDNA 1700018B08 gene (1700018B08Rik), mRNA	gametogenesis [GO:0007276]	unlabelled	0.5	134
XM_134271.1	Mus musculus RIKEN cDNA 1110001E17 gene (1110001E17Rik), mRNA	glucan metabolism [GO:0006073]	unlabelled	0.5	29
XM_128627.1	Mus musculus RIKEN cDNA 2310061I04 gene (2310061I04Rik), mRNA	glucose metabolism [GO:0006006]	unlabelled	0.527132	164
XM_135967.1	Mus musculus similar to data source:SPTR, source key:Q9H3J9, evidence:ISS~homolog to BRAIN MY025~putative (0610008C08Rik), mRNA	glucose metabolism [GO:0006006]	unlabelled	0.518519	164
XM_146672.1	Mus musculus LOC244755 (LOC244755), mRNA	glucose metabolism [GO:0006006]	unlabelled	0.74026	164
XM_149826.1	Mus musculus LOC232654 (LOC232654), mRNA	glucose metabolism [GO:0006006]	unlabelled	0.594595	164
XM_152375.1	Mus musculus LOC237663 (LOC237663), mRNA	glucose metabolism [GO:0006006]	unlabelled	0.725	164
XM_156102.1	Mus musculus LOC239706 (LOC239706), mRNA	glucose metabolism [GO:0006006]	unlabelled	0.518519	164
XM_156302.1	Mus musculus similar to hypothetical protein, MGC:7720; hypothetical protein MGC7720 (LOC208736), mRNA	glucose metabolism [GO:0006006]	unlabelled	0.558333	164
XM_123953.1	Mus musculus similar to basic FGF repressed, Zic binding protein (LOC228820), mRNA	glucose metabolism [GO:0006006]	unlabelled	0.558333	164
XM_126634.1	Mus musculus RIKEN cDNA 1110012N22 gene (1110012N22Rik), mRNA	glucose metabolism [GO:0006006]	unlabelled	0.526316	164
XM_127151.1	Mus musculus hypothetical gene supported by AK010867 (LOC217863), mRNA	glucose metabolism [GO:0006006]	unlabelled	0.847458	164
XM_127814.1	Mus musculus RIKEN cDNA 2310014G06 gene (2310014G06Rik), mRNA, " Mus musculus similar to data source:SPTR, source key:Q9NRG7, evidence:ISS~homolog to human HCDI~putative (LOC219095), mRNA"	glucose metabolism [GO:0006006]	unlabelled	0.527132	164
XM_128594.1	Mus musculus RIKEN cDNA 0610011B04 gene (0610011B04Rik), mRNA	glucose metabolism [GO:0006006]	unlabelled	0.531746	164
XM_130639.1	Mus musculus RIKEN cDNA 1110029F20 gene (1110029F20Rik), mRNA	glucose metabolism [GO:0006006]	unlabelled	0.594595	164
XM_131061.1	Mus musculus similar to upregulated during skeletal muscle growth 4; DNA segment, Chr 3, Brigham & Womens Genetics 1078 expressed (Usmg4), mRNA, " Mus musculus similar to myomegalin (LOC229621), mRNA"	glucose metabolism [GO:0006006]	unlabelled	0.503597	164
XM_151048.1	Mus musculus LOC211865 (LOC211865), mRNA	glucose metabolism [GO:0006006]	unlabelled	0.5	164
XM_157881.1	Mus musculus LOC208101 (LOC208101), mRNA	glucose metabolism [GO:0006006]	unlabelled	0.503597	164
XM_142424.1	Mus musculus LOC209784 (LOC209784), mRNA	glucose metabolism [GO:0006006]	unlabelled	0.878049	164
XM_147889.1	Mus musculus LOC223330 (LOC223330), mRNA	glucose metabolism [GO:0006006]	unlabelled	0.725	164
XM_156462.1	Mus musculus LOC209282 (LOC209282), mRNA	glucose metabolism [GO:0006006]	unlabelled	0.526316	164
XM_124208.1	Mus musculus similar to 2,4-dienoyl CoA reductase 1, mitochondrial (LOC209198), mRNA	glucose metabolism [GO:0006006]	unlabelled	0.510949	164
XM_130074.1	Mus musculus similar to hypothetical protein MGC12921; hypothetical protein FLJ14662 (LOC227721), mRNA	glucose metabolism [GO:0006006]	unlabelled	0.527132	164
XM_134301.1	Mus musculus RIKEN cDNA 2310005O14 gene (2310005O14Rik), mRNA	glucose metabolism [GO:0006006]	unlabelled	0.776119	164
XM_138016.1	Mus musculus similar to RIKEN cDNA 2900002J19 (LOC217444), mRNA	glucose metabolism [GO:0006006]	unlabelled	0.768116	164
XM_163507.1	Mus musculus LOC233483 (LOC233483), mRNA	glucose metabolism [GO:0006006]	unlabelled	0.74026	164
XM_125667.1	Mus musculus LOC216053 (LOC216053), mRNA	glucose metabolism [GO:0006006]	unlabelled	0.725	164
XM_134949.1	Mus musculus similar to data source:SPTR, source key:O46078, evidence:ISS~putative~related to EG:39E1.1 PROTEIN (CG11596 PROTEIN) (LOC235508), mRNA	glucose metabolism [GO:0006006]	unlabelled	0.768116	164
XM_137313.1	Mus musculus LOC237498 (LOC237498), mRNA	glucose metabolism [GO:0006006]	unlabelled	0.725	164
XM_144526.1	Mus musculus similar to neuronal protein 15.6 (LOC243268), mRNA	glucose metabolism [GO:0006006]	unlabelled	0.594595	164
XM_149308.1	Mus musculus LOC229281 (LOC229281), mRNA	glucose metabolism [GO:0006006]	unlabelled	0.760563	164
XM_125568.1	Mus musculus similar to candidate tumor suppressor protein (LOC215958), mRNA	glucose metabolism [GO:0006006]	unlabelled	0.510949	164
XM_126382.1	Mus musculus hypothetical gene supported by BC013607; BC013607; BC013607 (LOC216811), mRNA	glucose metabolism [GO:0006006]	unlabelled	0.635417	164
XM_127307.1	Mus musculus similar to RIKEN cDNA 3110003A22 (LOC218171), mRNA	glucose metabolism [GO:0006006]	unlabelled	0.526316	164
XM_127543.1	Mus musculus similar to data source:SPTR, source key:Q9H3J9, evidence:ISS~homolog to BRAIN MY025~putative (LOC218571), mRNA	glucose metabolism [GO:0006006]	unlabelled	0.527132	164
XM_129275.1	Mus musculus RIKEN cDNA 2310046M24 gene (2310046M24Rik), mRNA	glucose metabolism [GO:0006006]	unlabelled	0.648352	164
XM_133087.1	Mus musculus RIKEN cDNA 0610041L09 gene (0610041L09Rik), mRNA	glucose metabolism [GO:0006006]	unlabelled	0.725	164
XM_150496.1	Mus musculus LOC226366 (LOC226366), mRNA	glucose metabolism [GO:0006006]	unlabelled	0.725	164
XM_150280.1	Mus musculus hypothetical gene supported by AF241256 (LOC235825), mRNA	glutamate catabolism [GO:0006538]	unlabelled	1	4
XM_156384.1	Mus musculus LOC239717 (LOC239717), mRNA	glutamate catabolism [GO:0006538]	unlabelled	0.666667	4
XM_153643.1	Mus musculus LOC215580 (LOC215580), mRNA	glutamate catabolism [GO:0006538]	unlabelled	0.5	4
XM_150356.1	Mus musculus hypothetical gene supported by AF241256 (LOC236406), mRNA	glutamate catabolism [GO:0006538]	unlabelled	1	4
XM_150280.1	Mus musculus hypothetical gene supported by AF241256 (LOC235825), mRNA	glutamate decarboxylation to succinate [GO:0006540]	unlabelled	1	3
XM_156384.1	Mus musculus LOC239717 (LOC239717), mRNA	glutamate decarboxylation to succinate [GO:0006540]	unlabelled	1	3
XM_153643.1	Mus musculus LOC215580 (LOC215580), mRNA	glutamate decarboxylation to succinate [GO:0006540]	unlabelled	0.5	3
XM_150356.1	Mus musculus hypothetical gene supported by AF241256 (LOC236406), mRNA	glutamate decarboxylation to succinate [GO:0006540]	unlabelled	1	3
XM_150280.1	Mus musculus hypothetical gene supported by AF241256 (LOC235825), mRNA	glutamate metabolism [GO:0006536]	unlabelled	1	15
XM_156384.1	Mus musculus LOC239717 (LOC239717), mRNA	glutamate metabolism [GO:0006536]	unlabelled	0.5	15
XM_153643.1	Mus musculus LOC215580 (LOC215580), mRNA	glutamate metabolism [GO:0006536]	unlabelled	0.5	15
XM_150356.1	Mus musculus hypothetical gene supported by AF241256 (LOC236406), mRNA	glutamate metabolism [GO:0006536]	unlabelled	0.5	15
XM_134027.1	Mus musculus RIKEN cDNA 2900027M19 gene (2900027M19Rik), mRNA	glutamate metabolism [GO:0006536]	unlabelled	0.5	15
XM_135540.1	Mus musculus RIKEN cDNA 4833421E05 gene (4833421E05Rik), mRNA	glutamine family amino acid biosynthesis [GO:0009084]	unlabelled	0.625	22
XM_142767.1	Mus musculus similar to protease (LOC209639), mRNA	glutathione conjugation reaction [GO:0006803]	unlabelled	0.75	15
XM_135967.1	Mus musculus similar to data source:SPTR, source key:Q9H3J9, evidence:ISS~homolog to BRAIN MY025~putative (0610008C08Rik), mRNA	glycolysis [GO:0006096]	unlabelled	0.659341	132
XM_146672.1	Mus musculus LOC244755 (LOC244755), mRNA	glycolysis [GO:0006096]	unlabelled	0.776119	132
XM_149826.1	Mus musculus LOC232654 (LOC232654), mRNA	glycolysis [GO:0006096]	unlabelled	0.585586	132
XM_152375.1	Mus musculus LOC237663 (LOC237663), mRNA	glycolysis [GO:0006096]	unlabelled	0.806452	132
XM_156102.1	Mus musculus LOC239706 (LOC239706), mRNA	glycolysis [GO:0006096]	unlabelled	0.57265	132
XM_126634.1	Mus musculus RIKEN cDNA 1110012N22 gene (1110012N22Rik), mRNA	glycolysis [GO:0006096]	unlabelled	0.62	132
XM_127151.1	Mus musculus hypothetical gene supported by AK010867 (LOC217863), mRNA	glycolysis [GO:0006096]	unlabelled	0.588785	132
XM_130639.1	Mus musculus RIKEN cDNA 1110029F20 gene (1110029F20Rik), mRNA	glycolysis [GO:0006096]	unlabelled	0.553719	132
XM_131061.1	Mus musculus similar to upregulated during skeletal muscle growth 4; DNA segment, Chr 3, Brigham & Womens Genetics 1078 expressed (Usmg4), mRNA, " Mus musculus similar to myomegalin (LOC229621), mRNA"	glycolysis [GO:0006096]	unlabelled	0.544715	132
XM_132616.1	Mus musculus inner membrane protein, mitochondrial (Immt), mRNA, " Mus musculus LOC232085 (LOC232085), mRNA"	glycolysis [GO:0006096]	unlabelled	0.539683	132
XM_164964.1	Mus musculus LOC215581 (LOC215581), mRNA	glycolysis [GO:0006096]	unlabelled	0.503597	132
XM_131734.1	Mus musculus hypothetical gene supported by BC020078 (LOC230812), mRNA	glycolysis [GO:0006096]	unlabelled	0.511278	132
XM_142424.1	Mus musculus LOC209784 (LOC209784), mRNA	glycolysis [GO:0006096]	unlabelled	0.925	132
XM_147889.1	Mus musculus LOC223330 (LOC223330), mRNA	glycolysis [GO:0006096]	unlabelled	0.847458	132
XM_164348.1	Mus musculus LOC234566 (LOC234566), mRNA	glycolysis [GO:0006096]	unlabelled	0.515152	132
XM_130074.1	Mus musculus similar to hypothetical protein MGC12921; hypothetical protein FLJ14662 (LOC227721), mRNA	glycolysis [GO:0006096]	unlabelled	0.553719	132
XM_138016.1	Mus musculus similar to RIKEN cDNA 2900002J19 (LOC217444), mRNA	glycolysis [GO:0006096]	unlabelled	0.806452	132
XM_151129.1	Mus musculus LOC212730 (LOC212730), mRNA	glycolysis [GO:0006096]	unlabelled	0.563025	132
XM_153415.1	Mus musculus LOC212045 (LOC212045), mRNA	glycolysis [GO:0006096]	unlabelled	0.57265	132
XM_163507.1	Mus musculus LOC233483 (LOC233483), mRNA	glycolysis [GO:0006096]	unlabelled	0.733333	132
XM_125667.1	Mus musculus LOC216053 (LOC216053), mRNA	glycolysis [GO:0006096]	unlabelled	0.733333	132
XM_134949.1	Mus musculus similar to data source:SPTR, source key:O46078, evidence:ISS~putative~related to EG:39E1.1 PROTEIN (CG11596 PROTEIN) (LOC235508), mRNA	glycolysis [GO:0006096]	unlabelled	0.833333	132
XM_137313.1	Mus musculus LOC237498 (LOC237498), mRNA	glycolysis [GO:0006096]	unlabelled	0.776119	132
XM_149308.1	Mus musculus LOC229281 (LOC229281), mRNA	glycolysis [GO:0006096]	unlabelled	0.833333	132
XM_125568.1	Mus musculus similar to candidate tumor suppressor protein (LOC215958), mRNA	glycolysis [GO:0006096]	unlabelled	0.652632	132
XM_127543.1	Mus musculus similar to data source:SPTR, source key:Q9H3J9, evidence:ISS~homolog to BRAIN MY025~putative (LOC218571), mRNA	glycolysis [GO:0006096]	unlabelled	0.733333	132
XM_129275.1	Mus musculus RIKEN cDNA 2310046M24 gene (2310046M24Rik), mRNA	glycolysis [GO:0006096]	unlabelled	0.659341	132
XM_133087.1	Mus musculus RIKEN cDNA 0610041L09 gene (0610041L09Rik), mRNA	glycolysis [GO:0006096]	unlabelled	0.62	132
XM_134271.1	Mus musculus RIKEN cDNA 1110001E17 gene (1110001E17Rik), mRNA	glycolysis [GO:0006096]	unlabelled	0.540323	132
XM_150496.1	Mus musculus LOC226366 (LOC226366), mRNA	glycolysis [GO:0006096]	unlabelled	0.776119	132
XM_158000.1	Mus musculus LOC226247 (LOC226247), mRNA	glycolysis [GO:0006096]	unlabelled	0.553719	132
XM_165357.1	Mus musculus LOC214946 (LOC214946), mRNA	glycolysis [GO:0006096]	unlabelled	0.553719	132
XM_127086.1	Mus musculus RIKEN cDNA 4930534B04 gene (4930534B04Rik), mRNA	glycoprotein biosynthesis [GO:0009101]	unlabelled	0.515152	112
XM_135729.1	Mus musculus similar to BTB/POZ domain containing protein~data source:Pfam, source key:PF00651, evidence:ISS~putative (LOC236560), mRNA	glycoprotein biosynthesis [GO:0009101]	unlabelled	0.515152	112
XM_139334.1	Mus musculus LOC223379 (LOC223379), mRNA	glycoprotein biosynthesis [GO:0009101]	unlabelled	0.538462	112
XM_146993.1	Mus musculus similar to hypothetical protein MDS018 (LOC244904), mRNA	glycoprotein biosynthesis [GO:0009101]	unlabelled	0.5	112
XM_149727.1	Mus musculus LOC231935 (LOC231935), mRNA	glycoprotein biosynthesis [GO:0009101]	unlabelled	0.578947	112
XM_128798.1	Mus musculus hypothetical gene supported by BC003996; BC003996; BC003996; BC003996; BC003996 (LOC225048), mRNA	glycoprotein biosynthesis [GO:0009101]	unlabelled	0.55	112
XM_132740.1	Mus musculus similar to TATA element modulatory factor 1 (LOC232286), mRNA	glycoprotein biosynthesis [GO:0009101]	unlabelled	0.518519	112
XM_134337.1	Mus musculus RIKEN cDNA 1700001C14 gene (1700001C14Rik), mRNA	glycoprotein biosynthesis [GO:0009101]	unlabelled	0.6875	112
XM_138670.1	Mus musculus similar to evidence:NAS~putative~unclassifiable (LOC238683), mRNA	glycoprotein biosynthesis [GO:0009101]	unlabelled	0.515152	112
XM_132258.1	Mus musculus RIKEN cDNA 1700020J09 gene (1700020J09Rik), mRNA	glycoprotein biosynthesis [GO:0009101]	unlabelled	0.578947	112
XM_136909.1	Mus musculus similar to guanylate kinase-interacting protein 1 Maguin-1, membrane-associated - rat (LOC212024), mRNA	glycoprotein biosynthesis [GO:0009101]	unlabelled	0.888889	112
XM_138033.1	Mus musculus similar to evidence:NAS~putative~unclassifiable (LOC238149), mRNA	glycoprotein biosynthesis [GO:0009101]	unlabelled	0.578947	112
XM_150209.1	Mus musculus LOC235467 (LOC235467), mRNA	glycoprotein biosynthesis [GO:0009101]	unlabelled	0.888889	112
XM_128037.1	Mus musculus RIKEN cDNA 5730592L21 gene (5730592L21Rik), mRNA	glycoprotein biosynthesis [GO:0009101]	unlabelled	0.888889	112
XM_133521.1	Mus musculus histocompatibility 47 (H47), mRNA	glycoprotein biosynthesis [GO:0009101]	unlabelled	0.818182	112
XM_134059.1	Mus musculus similar to HTPAP protein (2310022A04Rik), mRNA	glycoprotein biosynthesis [GO:0009101]	unlabelled	0.515152	112
XM_125400.1	Mus musculus X-linked lymphocyte-regulated 5 (Xlr5), mRNA	glycoprotein biosynthesis [GO:0009101]	unlabelled	0.541667	112
XM_147210.1	Mus musculus stromal cell-derived factor 2-like 1 (Sdf2l1), mRNA	glycoprotein biosynthesis [GO:0009101]	unlabelled	0.515152	112
XM_123863.1	Mus musculus similar to RIKEN cDNA 5730406I15 (LOC228591), mRNA	glycoprotein biosynthesis [GO:0009101]	unlabelled	0.541667	112
XM_127086.1	Mus musculus RIKEN cDNA 4930534B04 gene (4930534B04Rik), mRNA	glycoprotein metabolism [GO:0009100]	unlabelled	0.515152	117
XM_135729.1	Mus musculus similar to BTB/POZ domain containing protein~data source:Pfam, source key:PF00651, evidence:ISS~putative (LOC236560), mRNA	glycoprotein metabolism [GO:0009100]	unlabelled	0.5	117
XM_139334.1	Mus musculus LOC223379 (LOC223379), mRNA	glycoprotein metabolism [GO:0009100]	unlabelled	0.515152	117
XM_146993.1	Mus musculus similar to hypothetical protein MDS018 (LOC244904), mRNA	glycoprotein metabolism [GO:0009100]	unlabelled	0.515152	117
XM_149727.1	Mus musculus LOC231935 (LOC231935), mRNA	glycoprotein metabolism [GO:0009100]	unlabelled	0.578947	117
XM_128798.1	Mus musculus hypothetical gene supported by BC003996; BC003996; BC003996; BC003996; BC003996 (LOC225048), mRNA	glycoprotein metabolism [GO:0009100]	unlabelled	0.578947	117
XM_130974.1	Mus musculus RIKEN cDNA 0610038P07 gene (0610038P07Rik), mRNA	glycoprotein metabolism [GO:0009100]	unlabelled	0.515152	117
XM_132740.1	Mus musculus similar to TATA element modulatory factor 1 (LOC232286), mRNA	glycoprotein metabolism [GO:0009100]	unlabelled	0.515152	117
XM_134337.1	Mus musculus RIKEN cDNA 1700001C14 gene (1700001C14Rik), mRNA	glycoprotein metabolism [GO:0009100]	unlabelled	0.647059	117
XM_138670.1	Mus musculus similar to evidence:NAS~putative~unclassifiable (LOC238683), mRNA	glycoprotein metabolism [GO:0009100]	unlabelled	0.515152	117
XM_132258.1	Mus musculus RIKEN cDNA 1700020J09 gene (1700020J09Rik), mRNA	glycoprotein metabolism [GO:0009100]	unlabelled	0.52381	117
XM_136909.1	Mus musculus similar to guanylate kinase-interacting protein 1 Maguin-1, membrane-associated - rat (LOC212024), mRNA	glycoprotein metabolism [GO:0009100]	unlabelled	0.857143	117
XM_138033.1	Mus musculus similar to evidence:NAS~putative~unclassifiable (LOC238149), mRNA	glycoprotein metabolism [GO:0009100]	unlabelled	0.647059	117
XM_150209.1	Mus musculus LOC235467 (LOC235467), mRNA	glycoprotein metabolism [GO:0009100]	unlabelled	0.818182	117
XM_128037.1	Mus musculus RIKEN cDNA 5730592L21 gene (5730592L21Rik), mRNA	glycoprotein metabolism [GO:0009100]	unlabelled	0.818182	117
XM_133521.1	Mus musculus histocompatibility 47 (H47), mRNA	glycoprotein metabolism [GO:0009100]	unlabelled	0.818182	117
XM_134059.1	Mus musculus similar to HTPAP protein (2310022A04Rik), mRNA	glycoprotein metabolism [GO:0009100]	unlabelled	0.515152	117
XM_125400.1	Mus musculus X-linked lymphocyte-regulated 5 (Xlr5), mRNA	glycoprotein metabolism [GO:0009100]	unlabelled	0.515152	117
XM_147210.1	Mus musculus stromal cell-derived factor 2-like 1 (Sdf2l1), mRNA	glycoprotein metabolism [GO:0009100]	unlabelled	0.515152	117
XM_123863.1	Mus musculus similar to RIKEN cDNA 5730406I15 (LOC228591), mRNA	glycoprotein metabolism [GO:0009100]	unlabelled	0.515152	117
XM_122790.1	Mus musculus similar to ATP synthase, H+ transporting, mitochondrial F0 complex, subunit g; F1F0-ATP synthase g subunit (LOC223253), mRNA	group transfer coenzyme metabolism [GO:0006752]	unlabelled	0.75	40
XM_144094.1	Mus musculus similar to ATP synthase, H+ transporting, mitochondrial F0 complex, subunit g~data source:MGD, source key:MGI:1351597, evidence:ISS~putative (LOC230821), mRNA	group transfer coenzyme metabolism [GO:0006752]	unlabelled	0.75	40
XM_142306.1	Mus musculus similar to ferritin light chain (LOC237228), mRNA	heavy metal ion homeostasis [GO:0030006]	unlabelled	1	22
XM_132103.1	Mus musculus similar to hypothetical protein FLJ14993 (LOC212629), mRNA	heavy metal ion transport [GO:0006823]	unlabelled	0.5	41
XM_130732.1	Mus musculus similar to data source:SPTR, source key:Q9H418, evidence:ISS~homolog to DJ1167H4.1 (NOVEL PROTEIN)~putative (LOC228945), mRNA	heavy metal ion transport [GO:0006823]	unlabelled	0.571429	41
XM_142306.1	Mus musculus similar to ferritin light chain (LOC237228), mRNA	heavy metal ion transport [GO:0006823]	unlabelled	0.8	41
XM_126997.1	Mus musculus similar to amino acid system N transporter (LOC217670), mRNA	heavy metal ion transport [GO:0006823]	unlabelled	0.8	41
XM_128424.1	Mus musculus RIKEN cDNA 1600012H06 gene (1600012H06Rik), mRNA	heavy metal ion transport [GO:0006823]	unlabelled	0.5	41
XM_130897.1	Mus musculus similar to peptidylglycine alpha-amidating monooxygenase (LOC212114), mRNA	heavy metal ion transport [GO:0006823]	unlabelled	0.8	41
XM_132020.1	Mus musculus RIKEN cDNA 0610039G24 gene (0610039G24Rik), mRNA	heavy metal ion transport [GO:0006823]	unlabelled	0.5	41
XM_149790.1	Mus musculus LOC214145 (LOC214145), mRNA	heavy metal ion transport [GO:0006823]	unlabelled	1	41
XM_127118.1	Mus musculus RIKEN cDNA 2900070E19 gene (2900070E19Rik), mRNA, " Mus musculus LOC213418 (LOC213418), mRNA"	heme metabolism [GO:0042168]	unlabelled	0.5	15
XM_133299.1	Mus musculus similar to Flavin reductase (FR) (NADPH-dependent diaphorase) (NADPH-flavin reductase) (FLR) (Biliverdin reductase B) (BVR-B) (Biliverdin-IX beta-reductase) (Green heme binding protein) (GHBP) (LOC233016), mRNA	heme metabolism [GO:0042168]	unlabelled	0.5	15
XM_134948.1	Mus musculus similar to evidence:NAS~hypothetical protein~putative (2410076I21Rik), mRNA	heme metabolism [GO:0042168]	unlabelled	0.5	15
XM_135687.1	Mus musculus similar to Proliferin 2 precursor (Mitogen-regulated protein 2) (LOC236471), mRNA	hemocyte development [GO:0007516]	unlabelled	1	15
XM_141752.1	Mus musculus LOC236760 (LOC236760), mRNA	hemocyte development [GO:0007516]	unlabelled	0.75	15
XM_147352.1	Mus musculus similar to serine protease inhibitor 14 (LOC236263), mRNA, " Mus musculus similar to serine protease inhibitor 13 (LOC207327), mRNA", " Mus musculus serine protease inhibitor 13 (Spi13), mRNA"	hemocyte development [GO:0007516]	unlabelled	1	15
XM_130507.1	Mus musculus RIKEN cDNA 1600014E20 gene (1600014E20Rik), mRNA	hemocyte development [GO:0007516]	unlabelled	1	15
XM_144671.1	Mus musculus similar to amiloride binding protein 1 precursor; amine oxidase (copper-containing); histaminase; diamine oxidase (LOC243375), mRNA	hemocyte development [GO:0007516]	unlabelled	0.5	15
XM_150405.1	Mus musculus RIKEN cDNA 1600025M17 gene (1600025M17Rik), mRNA	hemocyte development [GO:0007516]	unlabelled	0.5	15
XM_125262.1	Mus musculus proliferin 2 (Plf2), mRNA	hemocyte development [GO:0007516]	unlabelled	1	15
XM_127249.1	Mus musculus similar to Proliferin 1 precursor (Mitogen-regulated protein 1) (LOC215483), mRNA	hemocyte development [GO:0007516]	unlabelled	1	15
XM_136077.1	Mus musculus similar to hypothetical protein FLJ11565 (LOC237071), mRNA, " Mus musculus RIKEN cDNA 5630401M14 gene (5630401M14Rik), mRNA"	hemocyte development [GO:0007516]	unlabelled	0.5	15
XM_128618.1	Mus musculus similar to RIKEN cDNA 2210418O10 (LOC224774), mRNA	hemopoiesis [GO:0030097]	unlabelled	1	76
XM_134210.1	Mus musculus similar to zinc finger protein (LOC234358), mRNA	hemopoiesis [GO:0030097]	unlabelled	1	76
XM_135417.1	Mus musculus similar to RIKEN cDNA 2210418O10 (LOC235956), mRNA	hemopoiesis [GO:0030097]	unlabelled	1	76
XM_135687.1	Mus musculus similar to Proliferin 2 precursor (Mitogen-regulated protein 2) (LOC236471), mRNA	hemopoiesis [GO:0030097]	unlabelled	0.75	76
XM_137928.1	Mus musculus similar to zinc finger protein 97 (LOC238029), mRNA	hemopoiesis [GO:0030097]	unlabelled	0.722222	76
XM_141439.1	Mus musculus similar to Zinc finger protein 208 (LOC241723), mRNA	hemopoiesis [GO:0030097]	unlabelled	1	76
XM_141558.1	Mus musculus similar to Zinc finger protein 118 (LOC228804), mRNA	hemopoiesis [GO:0030097]	unlabelled	1	76
XM_142368.1	Mus musculus similar to RIKEN cDNA 2210418O10 (LOC235731), mRNA	hemopoiesis [GO:0030097]	unlabelled	0.615385	76
XM_142519.1	Mus musculus similar to zinc finger protein 97 (LOC211869), mRNA	hemopoiesis [GO:0030097]	unlabelled	0.75	76
XM_142589.1	Mus musculus similar to zinc finger protein 97 (LOC236018), mRNA	hemopoiesis [GO:0030097]	unlabelled	1	76
XM_142614.1	Mus musculus LOC236058 (LOC236058), mRNA	hemopoiesis [GO:0030097]	unlabelled	1	76
XM_142620.1	Mus musculus similar to zinc finger protein 97 (LOC236068), mRNA	hemopoiesis [GO:0030097]	unlabelled	1	76
XM_142770.1	Mus musculus similar to RIKEN cDNA 2810408B13 (LOC236230), mRNA	hemopoiesis [GO:0030097]	unlabelled	1	76
XM_142844.1	Mus musculus similar to zinc finger protein 97 (LOC210434), mRNA	hemopoiesis [GO:0030097]	unlabelled	0.722222	76
XM_142864.1	Mus musculus similar to zinc finger protein 40 (LOC236325), mRNA	hemopoiesis [GO:0030097]	unlabelled	1	76
XM_142901.1	Mus musculus similar to zinc finger protein 97 (LOC215642), mRNA	hemopoiesis [GO:0030097]	unlabelled	1	76
XM_142984.1	Mus musculus similar to RIKEN cDNA 2810408B13 (LOC236443), mRNA	hemopoiesis [GO:0030097]	unlabelled	1	76
XM_143004.1	Mus musculus similar to zinc finger protein 111 (LOC236472), mRNA	hemopoiesis [GO:0030097]	unlabelled	0.551724	76
XM_144501.1	Mus musculus similar to zinc finger protein 97 (LOC243209), mRNA	hemopoiesis [GO:0030097]	unlabelled	1	76
XM_145321.1	Mus musculus similar to Zinc finger protein 184 (LOC213011), mRNA	hemopoiesis [GO:0030097]	unlabelled	1	76
XM_126044.1	Mus musculus similar to myosin Ic; Unconventional myosin from rat 4 for myosin I heavy chain (LOC216526), mRNA	hemopoiesis [GO:0030097]	unlabelled	0.615385	76
XM_127471.1	Mus musculus similar to RIKEN cDNA 2210418O10 (LOC211771), mRNA	hemopoiesis [GO:0030097]	unlabelled	1	76
XM_128041.1	Mus musculus expressed sequence AI463083 (AI463083), mRNA	hemopoiesis [GO:0030097]	unlabelled	0.514286	76
XM_135468.1	Mus musculus similar to zinc finger protein 40 (LOC236057), mRNA	hemopoiesis [GO:0030097]	unlabelled	1	76
XM_138655.1	Mus musculus similar to zinc finger protein (LOC215291), mRNA	hemopoiesis [GO:0030097]	unlabelled	1	76
XM_138658.1	Mus musculus similar to RIKEN cDNA 2810408B13 (LOC238666), mRNA	hemopoiesis [GO:0030097]	unlabelled	1	76
XM_141752.1	Mus musculus LOC236760 (LOC236760), mRNA	hemopoiesis [GO:0030097]	unlabelled	0.615385	76
XM_142341.1	Mus musculus similar to RIKEN cDNA 2210418O10 (LOC210583), mRNA	hemopoiesis [GO:0030097]	unlabelled	0.636364	76
XM_142546.1	Mus musculus similar to zinc finger protein 40 (LOC245118), mRNA	hemopoiesis [GO:0030097]	unlabelled	0.636364	76
XM_142810.1	Mus musculus similar to hypothetical protein FLJ14855 (LOC245232), mRNA	hemopoiesis [GO:0030097]	unlabelled	1	76
XM_147352.1	Mus musculus similar to serine protease inhibitor 14 (LOC236263), mRNA, " Mus musculus similar to serine protease inhibitor 13 (LOC207327), mRNA", " Mus musculus serine protease inhibitor 13 (Spi13), mRNA"	hemopoiesis [GO:0030097]	unlabelled	1	76
XM_147612.1	Mus musculus LOC217151 (LOC217151), mRNA	hemopoiesis [GO:0030097]	unlabelled	0.514286	76
XM_133290.1	Mus musculus RIKEN cDNA 4933426I21 gene (4933426I21Rik), mRNA	hemopoiesis [GO:0030097]	unlabelled	0.514286	76
XM_135466.1	Mus musculus similar to zinc finger protein 97 (LOC212495), mRNA	hemopoiesis [GO:0030097]	unlabelled	0.514286	76
XM_137689.1	Mus musculus similar to zinc finger protein 267; zinc finger (C2H2) (LOC237837), mRNA	hemopoiesis [GO:0030097]	unlabelled	0.615385	76
XM_140768.1	Mus musculus similar to zinc finger protein 14 (KOX 6); GIOT-4 for gonadotropin inducible transcription repressor-4 (LOC240676), mRNA	hemopoiesis [GO:0030097]	unlabelled	0.615385	76
XM_141347.1	Mus musculus similar to Zinc finger protein 38 (Zinc finger protein KOX25) (Zinc finger protein HF.12) (Zinc finger protein 3) (HZF3.1 protein) (LOC228575), mRNA	hemopoiesis [GO:0030097]	unlabelled	0.65	76
XM_141441.1	Mus musculus similar to BTB/POZ domain containing protein 1 (Glucose signal repressing protein) (LOC241724), mRNA	hemopoiesis [GO:0030097]	unlabelled	0.625	76
XM_142383.1	Mus musculus similar to RIKEN cDNA 2210418O10 (LOC235766), mRNA	hemopoiesis [GO:0030097]	unlabelled	0.625	76
XM_142482.1	Mus musculus similar to zinc finger protein 97 (LOC212847), mRNA	hemopoiesis [GO:0030097]	unlabelled	1	76
XM_142513.1	Mus musculus similar to zinc finger protein 97 (LOC245106), mRNA	hemopoiesis [GO:0030097]	unlabelled	1	76
XM_142628.1	Mus musculus similar to zinc finger protein 40 (LOC245150), mRNA	hemopoiesis [GO:0030097]	unlabelled	0.75	76
XM_142698.1	Mus musculus similar to RIKEN cDNA 2210418O10 (LOC245176), mRNA	hemopoiesis [GO:0030097]	unlabelled	1	76
XM_142725.1	Mus musculus similar to zinc finger protein 97 (LOC209182), mRNA	hemopoiesis [GO:0030097]	unlabelled	1	76
XM_142754.1	Mus musculus similar to Zinc finger protein 38 (Zinc finger protein KOX25) (Zinc finger protein HF.12) (Zinc finger protein 3) (HZF3.1 protein) (LOC236218), mRNA	hemopoiesis [GO:0030097]	unlabelled	0.615385	76
XM_142805.1	Mus musculus similar to RIKEN cDNA 2210418O10 (LOC236260), mRNA	hemopoiesis [GO:0030097]	unlabelled	1	76
XM_142873.1	Mus musculus similar to KRAB zinc finger protein KR18 (LOC245252), mRNA	hemopoiesis [GO:0030097]	unlabelled	0.625	76
XM_142912.1	Mus musculus similar to RIKEN cDNA 2210418O10 (LOC245267), mRNA	hemopoiesis [GO:0030097]	unlabelled	1	76
XM_142938.1	Mus musculus similar to RIKEN cDNA 2210418O10 (LOC215407), mRNA	hemopoiesis [GO:0030097]	unlabelled	0.515152	76
XM_144492.1	Mus musculus similar to zinc finger protein 97 (LOC243203), mRNA	hemopoiesis [GO:0030097]	unlabelled	0.75	76
XM_146215.1	Mus musculus similar to zinc finger protein 97 (LOC233990), mRNA	hemopoiesis [GO:0030097]	unlabelled	0.785714	76
XM_129521.1	Mus musculus similar to RIKEN cDNA 2210418O10 (LOC226486), mRNA, " Mus musculus similar to RIKEN cDNA 2210418O10 (LOC236615), mRNA"	hemopoiesis [GO:0030097]	unlabelled	1	76
XM_130507.1	Mus musculus RIKEN cDNA 1600014E20 gene (1600014E20Rik), mRNA	hemopoiesis [GO:0030097]	unlabelled	0.625	76
XM_134010.1	Mus musculus similar to zinc finger protein 97 (LOC233987), mRNA	hemopoiesis [GO:0030097]	unlabelled	1	76
XM_135470.1	Mus musculus RIKEN cDNA 8430426H19 gene (8430426H19Rik), mRNA	hemopoiesis [GO:0030097]	unlabelled	1	76
XM_135504.1	Mus musculus similar to RIKEN cDNA 2210418O10 (LOC236131), mRNA, " Mus musculus similar to RIKEN cDNA 2210418O10 (LOC235765), mRNA", " Mus musculus similar to RIKEN cDNA 2210418O10 (LOC236365), mRNA"	hemopoiesis [GO:0030097]	unlabelled	1	76
XM_138656.1	Mus musculus similar to zinc finger protein (LOC238664), mRNA	hemopoiesis [GO:0030097]	unlabelled	1	76
XM_142315.1	Mus musculus similar to RIKEN cDNA 2210418O10 (LOC209405), mRNA	hemopoiesis [GO:0030097]	unlabelled	1	76
XM_142348.1	Mus musculus similar to Kruppel associated box (KRAB) zinc finger 1 (LOC236600), mRNA	hemopoiesis [GO:0030097]	unlabelled	1	76
XM_142469.1	Mus musculus similar to RIKEN cDNA 2810408B13 (LOC208111), mRNA, " Mus musculus similar to zinc finger protein 97 (LOC245208), mRNA"	hemopoiesis [GO:0030097]	unlabelled	1	76
XM_142760.1	Mus musculus similar to zinc finger protein 97 (LOC236224), mRNA	hemopoiesis [GO:0030097]	unlabelled	1	76
XM_142813.1	Mus musculus similar to zinc finger protein 97 (LOC245234), mRNA	hemopoiesis [GO:0030097]	unlabelled	1	76
XM_142843.1	Mus musculus similar to zinc finger protein 14 (KOX 6); GIOT-4 for gonadotropin inducible transcription repressor-4 (LOC245247), mRNA	hemopoiesis [GO:0030097]	unlabelled	1	76
XM_144671.1	Mus musculus similar to amiloride binding protein 1 precursor; amine oxidase (copper-containing); histaminase; diamine oxidase (LOC243375), mRNA	hemopoiesis [GO:0030097]	unlabelled	0.514286	76
XM_125262.1	Mus musculus proliferin 2 (Plf2), mRNA	hemopoiesis [GO:0030097]	unlabelled	0.785714	76
XM_137825.1	Mus musculus similar to kruppel-related zinc finger protein (LOC214779), mRNA	hemopoiesis [GO:0030097]	unlabelled	0.75	76
XM_141060.1	Mus musculus similar to zinc finger protein 97 (LOC228174), mRNA	hemopoiesis [GO:0030097]	unlabelled	1	76
XM_141257.1	Mus musculus similar to Hypothetical zinc finger protein KIAA0961 (LOC228377), mRNA	hemopoiesis [GO:0030097]	unlabelled	0.53125	76
XM_141438.1	Mus musculus similar to zinc finger protein (LOC241722), mRNA	hemopoiesis [GO:0030097]	unlabelled	0.785714	76
XM_141666.1	Mus musculus similar to Zinc finger protein 84 (Zinc finger protein HPF2) (LOC245368), mRNA	hemopoiesis [GO:0030097]	unlabelled	1	76
XM_142431.1	Mus musculus similar to zinc finger protein 97 (LOC235860), mRNA	hemopoiesis [GO:0030097]	unlabelled	1	76
XM_142516.1	Mus musculus similar to gonadotropin inducible ovarian transcription factor 2 (LOC245108), mRNA	hemopoiesis [GO:0030097]	unlabelled	1	76
XM_142660.1	Mus musculus similar to Zinc finger protein 118 (LOC236115), mRNA	hemopoiesis [GO:0030097]	unlabelled	1	76
XM_142728.1	Mus musculus similar to zinc finger protein (LOC245191), mRNA	hemopoiesis [GO:0030097]	unlabelled	1	76
XM_142755.1	Mus musculus similar to zinc finger protein 97 (LOC245202), mRNA	hemopoiesis [GO:0030097]	unlabelled	0.53125	76
XM_142768.1	Mus musculus similar to zinc finger protein 97 (LOC245211), mRNA	hemopoiesis [GO:0030097]	unlabelled	1	76
XM_142825.1	Mus musculus similar to data source:MGD, source key:MGI:1328322, evidence:ISS~putative~reduced expression 2 (LOC212318), mRNA	hemopoiesis [GO:0030097]	unlabelled	1	76
XM_143091.1	Mus musculus similar to zinc finger protein 40 (LOC241882), mRNA	hemopoiesis [GO:0030097]	unlabelled	1	76
XM_143120.1	Mus musculus similar to data source:MGD, source key:MGI:1328322, evidence:ISS~putative~reduced expression 2 (LOC229122), mRNA	hemopoiesis [GO:0030097]	unlabelled	1	76
XM_145021.1	Mus musculus similar to zinc finger protein (LOC243635), mRNA	hemopoiesis [GO:0030097]	unlabelled	1	76
XM_145552.1	Mus musculus similar to zinc finger protein 91 (HPF7, HTF10) (LOC243956), mRNA	hemopoiesis [GO:0030097]	unlabelled	0.785714	76
XM_147500.1	Mus musculus LOC217016 (LOC217016), mRNA	hemopoiesis [GO:0030097]	unlabelled	0.615385	76
XM_159728.1	Mus musculus LOC215526 (LOC215526), mRNA	hemopoiesis [GO:0030097]	unlabelled	0.625	76
XM_127249.1	Mus musculus similar to Proliferin 1 precursor (Mitogen-regulated protein 1) (LOC215483), mRNA	hemopoiesis [GO:0030097]	unlabelled	0.785714	76
XM_139756.1	Mus musculus similar to zinc finger protein 97 (LOC240027), mRNA, " Mus musculus similar to zinc finger protein 97 (LOC245201), mRNA"	hemopoiesis [GO:0030097]	unlabelled	1	76
XM_142529.1	Mus musculus similar to zinc finger protein 40 (LOC245114), mRNA	hemopoiesis [GO:0030097]	unlabelled	0.75	76
XM_142707.1	Mus musculus similar to zinc finger protein 40 (LOC245181), mRNA, " Mus musculus similar to zinc finger protein 40 (LOC245280), mRNA"	hemopoiesis [GO:0030097]	unlabelled	0.636364	76
XM_137898.1	Mus musculus similar to NK inhibitory receptor precursor (LOC217304), mRNA	hemostasis [GO:0007599]	unlabelled	0.625	62
XM_127096.1	Mus musculus similar to Protein Z-dependent protease inhibitor precursor (PZ-dependent protease inhibitor) (PZI) (Regeneration-associated serpin 1) (RASP-1) (LOC217847), mRNA	hemostasis [GO:0007599]	unlabelled	0.625	62
XM_153262.1	Mus musculus LOC207848 (LOC207848), mRNA	hemostasis [GO:0007599]	unlabelled	0.625	62
XM_159719.1	Mus musculus LOC209519 (LOC209519), mRNA	hemostasis [GO:0007599]	unlabelled	0.625	62
XM_147049.1	Mus musculus similar to ATP synthase B chain, mitochondrial precursor (LOC245004), mRNA	hemostasis [GO:0007599]	unlabelled	1	62
XM_133299.1	Mus musculus similar to Flavin reductase (FR) (NADPH-dependent diaphorase) (NADPH-flavin reductase) (FLR) (Biliverdin reductase B) (BVR-B) (Biliverdin-IX beta-reductase) (Green heme binding protein) (GHBP) (LOC233016), mRNA	heterocycle metabolism [GO:0046483]	unlabelled	1	61
XM_128135.1	Mus musculus RIKEN cDNA 1110030L07 gene (1110030L07Rik), mRNA	hexose catabolism [GO:0019320]	unlabelled	0.515152	142
XM_128627.1	Mus musculus RIKEN cDNA 2310061I04 gene (2310061I04Rik), mRNA	hexose catabolism [GO:0019320]	unlabelled	0.528455	142
XM_135967.1	Mus musculus similar to data source:SPTR, source key:Q9H3J9, evidence:ISS~homolog to BRAIN MY025~putative (0610008C08Rik), mRNA	hexose catabolism [GO:0019320]	unlabelled	0.61165	142
XM_146672.1	Mus musculus LOC244755 (LOC244755), mRNA	hexose catabolism [GO:0019320]	unlabelled	0.764706	142
XM_149826.1	Mus musculus LOC232654 (LOC232654), mRNA	hexose catabolism [GO:0019320]	unlabelled	0.645161	142
XM_152375.1	Mus musculus LOC237663 (LOC237663), mRNA	hexose catabolism [GO:0019320]	unlabelled	0.742857	142
XM_156102.1	Mus musculus LOC239706 (LOC239706), mRNA	hexose catabolism [GO:0019320]	unlabelled	0.617647	142
XM_126634.1	Mus musculus RIKEN cDNA 1110012N22 gene (1110012N22Rik), mRNA	hexose catabolism [GO:0019320]	unlabelled	0.547009	142
XM_127151.1	Mus musculus hypothetical gene supported by AK010867 (LOC217863), mRNA	hexose catabolism [GO:0019320]	unlabelled	0.726027	142
XM_130639.1	Mus musculus RIKEN cDNA 1110029F20 gene (1110029F20Rik), mRNA	hexose catabolism [GO:0019320]	unlabelled	0.528	142
XM_131061.1	Mus musculus similar to upregulated during skeletal muscle growth 4; DNA segment, Chr 3, Brigham & Womens Genetics 1078 expressed (Usmg4), mRNA, " Mus musculus similar to myomegalin (LOC229621), mRNA"	hexose catabolism [GO:0019320]	unlabelled	0.53719	142
XM_151048.1	Mus musculus LOC211865 (LOC211865), mRNA	hexose catabolism [GO:0019320]	unlabelled	0.5	142
XM_157881.1	Mus musculus LOC208101 (LOC208101), mRNA	hexose catabolism [GO:0019320]	unlabelled	0.50365	142
XM_164964.1	Mus musculus LOC215581 (LOC215581), mRNA	hexose catabolism [GO:0019320]	unlabelled	0.507353	142
XM_142424.1	Mus musculus LOC209784 (LOC209784), mRNA	hexose catabolism [GO:0019320]	unlabelled	0.933333	142
XM_147889.1	Mus musculus LOC223330 (LOC223330), mRNA	hexose catabolism [GO:0019320]	unlabelled	0.8	142
XM_164348.1	Mus musculus LOC234566 (LOC234566), mRNA	hexose catabolism [GO:0019320]	unlabelled	0.515152	142
XM_130074.1	Mus musculus similar to hypothetical protein MGC12921; hypothetical protein FLJ14662 (LOC227721), mRNA	hexose catabolism [GO:0019320]	unlabelled	0.528	142
XM_134301.1	Mus musculus RIKEN cDNA 2310005O14 gene (2310005O14Rik), mRNA	hexose catabolism [GO:0019320]	unlabelled	0.515152	142
XM_138016.1	Mus musculus similar to RIKEN cDNA 2900002J19 (LOC217444), mRNA	hexose catabolism [GO:0019320]	unlabelled	0.764706	142
XM_151129.1	Mus musculus LOC212730 (LOC212730), mRNA	hexose catabolism [GO:0019320]	unlabelled	0.515152	142
XM_153415.1	Mus musculus LOC212045 (LOC212045), mRNA	hexose catabolism [GO:0019320]	unlabelled	0.528455	142
XM_163507.1	Mus musculus LOC233483 (LOC233483), mRNA	hexose catabolism [GO:0019320]	unlabelled	0.696203	142
XM_125667.1	Mus musculus LOC216053 (LOC216053), mRNA	hexose catabolism [GO:0019320]	unlabelled	0.726027	142
XM_134949.1	Mus musculus similar to data source:SPTR, source key:O46078, evidence:ISS~putative~related to EG:39E1.1 PROTEIN (CG11596 PROTEIN) (LOC235508), mRNA	hexose catabolism [GO:0019320]	unlabelled	0.847458	142
XM_137313.1	Mus musculus LOC237498 (LOC237498), mRNA	hexose catabolism [GO:0019320]	unlabelled	0.732394	142
XM_144526.1	Mus musculus similar to neuronal protein 15.6 (LOC243268), mRNA	hexose catabolism [GO:0019320]	unlabelled	0.514925	142
XM_149308.1	Mus musculus LOC229281 (LOC229281), mRNA	hexose catabolism [GO:0019320]	unlabelled	0.8	142
XM_125568.1	Mus musculus similar to candidate tumor suppressor protein (LOC215958), mRNA	hexose catabolism [GO:0019320]	unlabelled	0.52381	142
XM_127543.1	Mus musculus similar to data source:SPTR, source key:Q9H3J9, evidence:ISS~homolog to BRAIN MY025~putative (LOC218571), mRNA	hexose catabolism [GO:0019320]	unlabelled	0.691358	142
XM_129275.1	Mus musculus RIKEN cDNA 2310046M24 gene (2310046M24Rik), mRNA	hexose catabolism [GO:0019320]	unlabelled	0.674419	142
XM_133087.1	Mus musculus RIKEN cDNA 0610041L09 gene (0610041L09Rik), mRNA	hexose catabolism [GO:0019320]	unlabelled	0.537815	142
XM_134271.1	Mus musculus RIKEN cDNA 1110001E17 gene (1110001E17Rik), mRNA	hexose catabolism [GO:0019320]	unlabelled	0.511111	142
XM_150496.1	Mus musculus LOC226366 (LOC226366), mRNA	hexose catabolism [GO:0019320]	unlabelled	0.753623	142
XM_155748.1	Mus musculus LOC239680 (LOC239680), mRNA	hexose catabolism [GO:0019320]	unlabelled	0.515625	142
XM_158000.1	Mus musculus LOC226247 (LOC226247), mRNA	hexose catabolism [GO:0019320]	unlabelled	0.528	142
XM_163035.1	Mus musculus LOC214273 (LOC214273), mRNA	hexose catabolism [GO:0019320]	unlabelled	0.514925	142
XM_165357.1	Mus musculus LOC214946 (LOC214946), mRNA	hexose catabolism [GO:0019320]	unlabelled	0.567568	142
XM_128135.1	Mus musculus RIKEN cDNA 1110030L07 gene (1110030L07Rik), mRNA	hexose metabolism [GO:0019318]	unlabelled	0.539683	187
XM_128627.1	Mus musculus RIKEN cDNA 2310061I04 gene (2310061I04Rik), mRNA	hexose metabolism [GO:0019318]	unlabelled	0.522727	187
XM_146672.1	Mus musculus LOC244755 (LOC244755), mRNA	hexose metabolism [GO:0019318]	unlabelled	0.714286	187
XM_149826.1	Mus musculus LOC232654 (LOC232654), mRNA	hexose metabolism [GO:0019318]	unlabelled	0.53125	187
XM_152375.1	Mus musculus LOC237663 (LOC237663), mRNA	hexose metabolism [GO:0019318]	unlabelled	0.746835	187
XM_123953.1	Mus musculus similar to basic FGF repressed, Zic binding protein (LOC228820), mRNA	hexose metabolism [GO:0019318]	unlabelled	0.510949	187
XM_127151.1	Mus musculus hypothetical gene supported by AK010867 (LOC217863), mRNA	hexose metabolism [GO:0019318]	unlabelled	0.87037	187
XM_127814.1	Mus musculus RIKEN cDNA 2310014G06 gene (2310014G06Rik), mRNA, " Mus musculus similar to data source:SPTR, source key:Q9NRG7, evidence:ISS~homolog to human HCDI~putative (LOC219095), mRNA"	hexose metabolism [GO:0019318]	unlabelled	0.514706	187
XM_130639.1	Mus musculus RIKEN cDNA 1110029F20 gene (1110029F20Rik), mRNA	hexose metabolism [GO:0019318]	unlabelled	0.563025	187
XM_131221.1	Mus musculus similar to expressed sequence R75011 (LOC229940), mRNA	hexose metabolism [GO:0019318]	unlabelled	0.507143	187
XM_151048.1	Mus musculus LOC211865 (LOC211865), mRNA	hexose metabolism [GO:0019318]	unlabelled	0.714286	187
XM_142424.1	Mus musculus LOC209784 (LOC209784), mRNA	hexose metabolism [GO:0019318]	unlabelled	0.87234	187
XM_147889.1	Mus musculus LOC223330 (LOC223330), mRNA	hexose metabolism [GO:0019318]	unlabelled	0.85	187
XM_130246.1	Mus musculus RIKEN cDNA 0610033L03 gene (0610033L03Rik), mRNA	hexose metabolism [GO:0019318]	unlabelled	0.561983	187
XM_134301.1	Mus musculus RIKEN cDNA 2310005O14 gene (2310005O14Rik), mRNA	hexose metabolism [GO:0019318]	unlabelled	0.756757	187
XM_138016.1	Mus musculus similar to RIKEN cDNA 2900002J19 (LOC217444), mRNA	hexose metabolism [GO:0019318]	unlabelled	0.746835	187
XM_154881.1	Mus musculus LOC213814 (LOC213814), mRNA	hexose metabolism [GO:0019318]	unlabelled	0.677419	187
XM_162638.1	Mus musculus LOC243588 (LOC243588), mRNA	hexose metabolism [GO:0019318]	unlabelled	0.677419	187
XM_163507.1	Mus musculus LOC233483 (LOC233483), mRNA	hexose metabolism [GO:0019318]	unlabelled	0.714286	187
XM_125667.1	Mus musculus LOC216053 (LOC216053), mRNA	hexose metabolism [GO:0019318]	unlabelled	0.714286	187
XM_134949.1	Mus musculus similar to data source:SPTR, source key:O46078, evidence:ISS~putative~related to EG:39E1.1 PROTEIN (CG11596 PROTEIN) (LOC235508), mRNA	hexose metabolism [GO:0019318]	unlabelled	0.859649	187
XM_137313.1	Mus musculus LOC237498 (LOC237498), mRNA	hexose metabolism [GO:0019318]	unlabelled	0.728395	187
XM_149308.1	Mus musculus LOC229281 (LOC229281), mRNA	hexose metabolism [GO:0019318]	unlabelled	0.746835	187
XM_155495.1	Mus musculus LOC223619 (LOC223619), mRNA	hexose metabolism [GO:0019318]	unlabelled	0.514706	187
XM_164502.1	Mus musculus LOC208970 (LOC208970), mRNA	hexose metabolism [GO:0019318]	unlabelled	0.507143	187
XM_125568.1	Mus musculus similar to candidate tumor suppressor protein (LOC215958), mRNA	hexose metabolism [GO:0019318]	unlabelled	0.510949	187
XM_126382.1	Mus musculus hypothetical gene supported by BC013607; BC013607; BC013607 (LOC216811), mRNA	hexose metabolism [GO:0019318]	unlabelled	0.728395	187
XM_129275.1	Mus musculus RIKEN cDNA 2310046M24 gene (2310046M24Rik), mRNA	hexose metabolism [GO:0019318]	unlabelled	0.670213	187
XM_133087.1	Mus musculus RIKEN cDNA 0610041L09 gene (0610041L09Rik), mRNA	hexose metabolism [GO:0019318]	unlabelled	0.677419	187
XM_150496.1	Mus musculus LOC226366 (LOC226366), mRNA	hexose metabolism [GO:0019318]	unlabelled	0.685393	187
XM_151473.1	Mus musculus LOC227350 (LOC227350), mRNA	hexose metabolism [GO:0019318]	unlabelled	0.714286	187
XM_157329.1	Mus musculus LOC225501 (LOC225501), mRNA	hexose metabolism [GO:0019318]	unlabelled	0.59434	187
XM_158306.1	Mus musculus LOC241362 (LOC241362), mRNA	hexose metabolism [GO:0019318]	unlabelled	0.503546	187
XM_163035.1	Mus musculus LOC214273 (LOC214273), mRNA	hexose metabolism [GO:0019318]	unlabelled	0.563025	187
XM_164364.1	Mus musculus LOC244609 (LOC244609), mRNA	hexose metabolism [GO:0019318]	unlabelled	0.522727	187
XM_165357.1	Mus musculus LOC214946 (LOC214946), mRNA	hexose metabolism [GO:0019318]	unlabelled	0.636364	187
XM_126661.1	Mus musculus RIKEN cDNA 2310020D06 gene (2310020D06Rik), mRNA	histogenesis [GO:0009888]	unlabelled	0.583333	81
XM_134778.1	Mus musculus tripartite motif protein 29 (Trim29), mRNA	histogenesis [GO:0009888]	unlabelled	1	81
XM_139603.1	Mus musculus similar to keratin 6 irs (LOC239674), mRNA, " Mus musculus similar to keratin protein K6irs (LOC223914), mRNA", " Mus musculus similar to keratin 6 irs (LOC223915), mRNA"	histogenesis [GO:0009888]	unlabelled	0.583333	81
XM_149907.1	Mus musculus LOC233078 (LOC233078), mRNA	histogenesis [GO:0009888]	unlabelled	0.5	81
XM_158535.1	Mus musculus LOC228024 (LOC228024), mRNA	histogenesis [GO:0009888]	unlabelled	0.5	81
XM_128352.1	Mus musculus RIKEN cDNA 2310002B14 gene (2310002B14Rik), mRNA	histogenesis [GO:0009888]	unlabelled	0.666667	81
XM_130381.1	Mus musculus zinc finger protein 133 (Zfp133), mRNA	histogenesis [GO:0009888]	unlabelled	0.666667	81
XM_131003.1	Mus musculus similar to hornerin (LOC229577), mRNA	histogenesis [GO:0009888]	unlabelled	0.5	81
XM_156835.1	Mus musculus LOC210585 (LOC210585), mRNA	histogenesis [GO:0009888]	unlabelled	0.538462	81
XM_150383.1	Mus musculus hypothetical gene supported by BC007164 (LOC236601), mRNA	homophilic cell adhesion [GO:0007156]	unlabelled	0.666667	71
XM_139184.1	Mus musculus similar to protocadherin 9 precursor; cadherin superfamily protein VR4-11 (LOC239195), mRNA	homophilic cell adhesion [GO:0007156]	unlabelled	1	71
XM_147511.1	Mus musculus LOC216881 (LOC216881), mRNA	homophilic cell adhesion [GO:0007156]	unlabelled	0.5	71
XM_155564.1	Mus musculus LOC239426 (LOC239426), mRNA	homophilic cell adhesion [GO:0007156]	unlabelled	1	71
XM_122041.1	Mus musculus similar to Xlr-related, meiosis regulated (LOC216040), mRNA	humoral defense mechanism (sensu Vertebrata) [GO:0016064]	unlabelled	0.5	67
XM_127086.1	Mus musculus RIKEN cDNA 4930534B04 gene (4930534B04Rik), mRNA	humoral defense mechanism (sensu Vertebrata) [GO:0016064]	unlabelled	0.548387	67
XM_148261.1	Mus musculus hypothetical gene supported by NM_053176; BC011168 (LOC209693), mRNA	humoral defense mechanism (sensu Vertebrata) [GO:0016064]	unlabelled	0.674419	67
XM_149727.1	Mus musculus LOC231935 (LOC231935), mRNA	humoral defense mechanism (sensu Vertebrata) [GO:0016064]	unlabelled	1	67
XM_126132.1	Mus musculus RIKEN cDNA 1300007F04 gene (1300007F04Rik), mRNA	humoral defense mechanism (sensu Vertebrata) [GO:0016064]	unlabelled	0.584906	67
XM_134030.1	Mus musculus RIKEN cDNA 4930572L20 gene (4930572L20Rik), mRNA	humoral defense mechanism (sensu Vertebrata) [GO:0016064]	unlabelled	0.692308	67
XM_134337.1	Mus musculus RIKEN cDNA 1700001C14 gene (1700001C14Rik), mRNA	humoral defense mechanism (sensu Vertebrata) [GO:0016064]	unlabelled	0.75	67
XM_135426.1	Mus musculus similar to Major urinary protein 2 precursor (MUP 2) (LOC235981), mRNA, " Mus musculus similar to Major urinary protein 2 precursor (MUP 2) (LOC236460), mRNA"	humoral defense mechanism (sensu Vertebrata) [GO:0016064]	unlabelled	0.766667	67
XM_148978.1	Mus musculus RIKEN cDNA 4930523C07 gene (4930523C07Rik), mRNA	humoral defense mechanism (sensu Vertebrata) [GO:0016064]	unlabelled	0.692308	67
XM_132258.1	Mus musculus RIKEN cDNA 1700020J09 gene (1700020J09Rik), mRNA	humoral defense mechanism (sensu Vertebrata) [GO:0016064]	unlabelled	0.875	67
XM_136909.1	Mus musculus similar to guanylate kinase-interacting protein 1 Maguin-1, membrane-associated - rat (LOC212024), mRNA	humoral defense mechanism (sensu Vertebrata) [GO:0016064]	unlabelled	0.875	67
XM_138033.1	Mus musculus similar to evidence:NAS~putative~unclassifiable (LOC238149), mRNA	humoral defense mechanism (sensu Vertebrata) [GO:0016064]	unlabelled	0.514706	67
XM_150209.1	Mus musculus LOC235467 (LOC235467), mRNA	humoral defense mechanism (sensu Vertebrata) [GO:0016064]	unlabelled	0.766667	67
XM_152030.1	Mus musculus LOC216141 (LOC216141), mRNA	humoral defense mechanism (sensu Vertebrata) [GO:0016064]	unlabelled	0.710526	67
XM_130315.1	Mus musculus RIKEN cDNA 1700025P14 gene (1700025P14Rik), mRNA	humoral defense mechanism (sensu Vertebrata) [GO:0016064]	unlabelled	0.5	67
XM_134350.1	Mus musculus esterase 31 (Es31), mRNA	humoral defense mechanism (sensu Vertebrata) [GO:0016064]	unlabelled	0.581818	67
XM_148411.1	Mus musculus RIKEN cDNA 2310061J03 gene (2310061J03Rik), mRNA	humoral defense mechanism (sensu Vertebrata) [GO:0016064]	unlabelled	0.548387	67
XM_134953.1	Mus musculus RIKEN cDNA 4930535E21 gene (4930535E21Rik), mRNA	humoral defense mechanism (sensu Vertebrata) [GO:0016064]	unlabelled	0.566667	67
XM_135345.1	Mus musculus similar to Major urinary proteins 11 and 8 (MUP11 and MUP8) (LOC235820), mRNA	humoral defense mechanism (sensu Vertebrata) [GO:0016064]	unlabelled	0.722222	67
XM_129690.1	Mus musculus similar to bM282D4.3.1 (novel protein (isoform 1)) (LOC215243), mRNA	humoral immune response [GO:0006959]	unlabelled	0.615385	191
XM_142432.1	Mus musculus similar to IG KAPPA CHAIN V-IV REGION S107B PRECURSOR (LOC245085), mRNA	humoral immune response [GO:0006959]	unlabelled	0.863636	191
XM_149727.1	Mus musculus LOC231935 (LOC231935), mRNA	humoral immune response [GO:0006959]	unlabelled	0.75	191
XM_150306.1	Mus musculus LOC236021 (LOC236021), mRNA	humoral immune response [GO:0006959]	unlabelled	0.535714	191
XM_156180.1	Mus musculus LOC208154 (LOC208154), mRNA	humoral immune response [GO:0006959]	unlabelled	0.9375	191
XM_122098.1	Mus musculus Spi-C transcription factor (Spi-1/PU.1 related) (Spic), mRNA	humoral immune response [GO:0006959]	unlabelled	0.75	191
XM_128041.1	Mus musculus expressed sequence AI463083 (AI463083), mRNA	humoral immune response [GO:0006959]	unlabelled	0.663158	191
XM_128273.1	Mus musculus LOC213068 (LOC213068), mRNA	humoral immune response [GO:0006959]	unlabelled	0.702381	191
XM_128947.1	Mus musculus RIKEN cDNA 2010001M09 gene (2010001M09Rik), mRNA	humoral immune response [GO:0006959]	unlabelled	0.9375	191
XM_129563.1	Mus musculus similar to FREB (LOC226642), mRNA	humoral immune response [GO:0006959]	unlabelled	0.745763	191
XM_133043.1	Mus musculus similar to hypothetical protein FLJ20073 (LOC209086), mRNA	humoral immune response [GO:0006959]	unlabelled	0.5	191
XM_133680.1	Mus musculus similar to Tripartite motif protein 30 (Down regulatory protein of interleukin 2 receptor) (LOC209385), mRNA, " Mus musculus similar to Tripartite motif protein 30 (Down regulatory protein of interleukin 2 receptor) (LOC209388), mRNA"	humoral immune response [GO:0006959]	unlabelled	0.535714	191
XM_134337.1	Mus musculus RIKEN cDNA 1700001C14 gene (1700001C14Rik), mRNA	humoral immune response [GO:0006959]	unlabelled	0.608333	191
XM_135372.1	Mus musculus RIKEN cDNA 5830413L19 gene (5830413L19Rik), mRNA, " Mus musculus RIKEN cDNA 2210417J23 gene (2210417J23Rik), mRNA"	humoral immune response [GO:0006959]	unlabelled	0.75	191
XM_135426.1	Mus musculus similar to Major urinary protein 2 precursor (MUP 2) (LOC235981), mRNA, " Mus musculus similar to Major urinary protein 2 precursor (MUP 2) (LOC236460), mRNA"	humoral immune response [GO:0006959]	unlabelled	0.593496	191
XM_135944.1	Mus musculus RIKEN cDNA 5430427O19 gene (5430427O19Rik), mRNA	humoral immune response [GO:0006959]	unlabelled	0.650485	191
XM_137783.1	Mus musculus similar to T-cell specific GTPase (LOC237752), mRNA	humoral immune response [GO:0006959]	unlabelled	0.564885	191
XM_138788.1	Mus musculus LOC218438 (LOC218438), mRNA	humoral immune response [GO:0006959]	unlabelled	0.515528	191
XM_142434.1	Mus musculus similar to P84 precursor (LOC245086), mRNA	humoral immune response [GO:0006959]	unlabelled	0.529032	191
XM_144825.1	Mus musculus similar to IG KAPPA CHAIN V-VI REGION NQ2-17.4.1 (LOC211644), mRNA	humoral immune response [GO:0006959]	unlabelled	1	191
XM_148978.1	Mus musculus RIKEN cDNA 4930523C07 gene (4930523C07Rik), mRNA	humoral immune response [GO:0006959]	unlabelled	0.742857	191
XM_149402.1	Mus musculus LOC229850 (LOC229850), mRNA	humoral immune response [GO:0006959]	unlabelled	0.75	191
XM_149792.1	Mus musculus LOC212444 (LOC212444), mRNA	humoral immune response [GO:0006959]	unlabelled	0.512346	191
XM_159643.1	Mus musculus LOC209380 (LOC209380), mRNA	humoral immune response [GO:0006959]	unlabelled	0.75	191
XM_164171.1	Mus musculus LOC234257 (LOC234257), mRNA	humoral immune response [GO:0006959]	unlabelled	0.628319	191
XM_164674.1	Mus musculus LOC209941 (LOC209941), mRNA	humoral immune response [GO:0006959]	unlabelled	0.529032	191
XM_132258.1	Mus musculus RIKEN cDNA 1700020J09 gene (1700020J09Rik), mRNA	humoral immune response [GO:0006959]	unlabelled	0.742857	191
XM_133476.1	Mus musculus similar to Leukocyte antigen CD37 (LOC210569), mRNA	humoral immune response [GO:0006959]	unlabelled	0.725	191
XM_135642.1	Mus musculus similar to 2-cell-stage, variable group, member 1; variable group of 2-cell-stage gene family (LOC236374), mRNA	humoral immune response [GO:0006959]	unlabelled	0.692308	191
XM_136909.1	Mus musculus similar to guanylate kinase-interacting protein 1 Maguin-1, membrane-associated - rat (LOC212024), mRNA	humoral immune response [GO:0006959]	unlabelled	0.742857	191
XM_150209.1	Mus musculus LOC235467 (LOC235467), mRNA	humoral immune response [GO:0006959]	unlabelled	0.650485	191
XM_122391.1	Mus musculus phosphoinositide-3-kinase, catalytic, gamma polypeptide (Pik3cg), mRNA	humoral immune response [GO:0006959]	unlabelled	0.529032	191
XM_123057.1	Mus musculus similar to faciogenital dysplasia homolog 2 (human) (LOC224667), mRNA	humoral immune response [GO:0006959]	unlabelled	0.725	191
XM_125608.1	Mus musculus similar to RIKEN cDNA 2810048G17 (LOC215900), mRNA	humoral immune response [GO:0006959]	unlabelled	0.608333	191
XM_127752.1	Mus musculus RIKEN cDNA 5033415K03 gene (5033415K03Rik), mRNA	humoral immune response [GO:0006959]	unlabelled	0.684783	191
XM_128017.1	Mus musculus RIKEN cDNA 1810036L03 gene (1810036L03Rik), mRNA	humoral immune response [GO:0006959]	unlabelled	0.525316	191
XM_128062.1	Mus musculus similar to Cytohesin 4 (LOC223680), mRNA	humoral immune response [GO:0006959]	unlabelled	0.710843	191
XM_128595.1	Mus musculus LOC224684 (LOC224684), mRNA	humoral immune response [GO:0006959]	unlabelled	0.615385	191
XM_129127.1	Mus musculus similar to unc93 (C.elegans) homolog B; unc-93 related protein (Unc93b), mRNA	humoral immune response [GO:0006959]	unlabelled	0.75	191
XM_130648.1	Mus musculus similar to 1-phosphatidylinositol-4,5-bisphosphate phosphodiesterase (EC 3.1.4.11) II - rat (LOC228796), mRNA	humoral immune response [GO:0006959]	unlabelled	0.642202	191
XM_130905.1	Mus musculus similar to IFGP1 (LOC229499), mRNA	humoral immune response [GO:0006959]	unlabelled	0.75	191
XM_131779.1	Mus musculus similar to basement membrane-induced gene (LOC230787), mRNA	humoral immune response [GO:0006959]	unlabelled	0.75	191
XM_132450.1	Mus musculus similar to putative nuclear protein (LOC231802), mRNA, " Mus musculus similar to putative nuclear protein (LOC210852), mRNA"	humoral immune response [GO:0006959]	unlabelled	0.650485	191
XM_132544.1	Mus musculus similar to hypothetical protein FLJ11110 (LOC231932), mRNA	humoral immune response [GO:0006959]	unlabelled	0.742857	191
XM_132735.1	Mus musculus similar to Hypothetical protein KIAA0053 (LOC232201), mRNA, " Mus musculus LOC232202 (LOC232202), mRNA", " Mus musculus similar to Hypothetical protein KIAA0053 (LOC232203), mRNA"	humoral immune response [GO:0006959]	unlabelled	0.598361	191
XM_136796.1	Mus musculus similar to Nuclear autoantigen Sp-100 (Speckled 100 kDa) (Nuclear dot-associated Sp100 protein) (LOC241151), mRNA	humoral immune response [GO:0006959]	unlabelled	0.692308	191
XM_137304.1	Mus musculus similar to Sp140 protein (LOC237487), mRNA	humoral immune response [GO:0006959]	unlabelled	0.742857	191
XM_137775.1	Mus musculus similar to T-cell specific GTPase (LOC211034), mRNA, " Mus musculus similar to T-cell specific GTPase (LOC216710), mRNA", " Mus musculus similar to T-cell specific GTPase (Tgtp), mRNA"	humoral immune response [GO:0006959]	unlabelled	0.515528	191
XM_142276.1	Mus musculus similar to Heat shock protein HSP 90-beta (HSP 84) (LOC211639), mRNA	humoral immune response [GO:0006959]	unlabelled	0.725	191
XM_142804.1	Mus musculus similar to TYROSINE-PROTEIN KINASE LYN (LOC245230), mRNA	humoral immune response [GO:0006959]	unlabelled	0.75	191
XM_143584.1	Mus musculus similar to BANK (LOC242245), mRNA, " Mus musculus similar to hypothetical protein FLJ20706; B-cell scaffold protein with ankyrin repeats (LOC242246), mRNA", " Mus musculus similar to BANK (LOC242248), mRNA"	humoral immune response [GO:0006959]	unlabelled	0.75	191
XM_147709.1	Mus musculus LOC217884 (LOC217884), mRNA, " Mus musculus similar to hypothetical protein BC015003 (LOC217885), mRNA"	humoral immune response [GO:0006959]	unlabelled	0.650485	191
XM_150001.1	Mus musculus LOC233884 (LOC233884), mRNA	humoral immune response [GO:0006959]	unlabelled	0.529032	191
XM_152640.1	Mus musculus LOC216698 (LOC216698), mRNA	humoral immune response [GO:0006959]	unlabelled	0.529032	191
XM_153367.1	Mus musculus LOC238158 (LOC238158), mRNA	humoral immune response [GO:0006959]	unlabelled	0.536232	191
XM_129575.1	Mus musculus similar to 19A24 protein; novel LY9 (lymphocyte antigen 9) like protein; CD2-like receptor activating cytotoxic cells (4930560D03Rik), mRNA	humoral immune response [GO:0006959]	unlabelled	0.62069	191
XM_142608.1	Mus musculus similar to evidence:NAS~putative~unclassifiable (LOC245140), mRNA	humoral immune response [GO:0006959]	unlabelled	0.529032	191
XM_164879.1	Mus musculus LOC244726 (LOC244726), mRNA	humoral immune response [GO:0006959]	unlabelled	0.529032	191
XM_123377.1	Mus musculus pore forming protein-like (Pfpl), mRNA, " Mus musculus similar to macrophage expressed gene 1 (LOC207166), mRNA"	humoral immune response [GO:0006959]	unlabelled	0.525316	191
XM_123558.1	Mus musculus intelectin (Itln), mRNA	humoral immune response [GO:0006959]	unlabelled	0.529032	191
XM_125919.1	Mus musculus RIKEN cDNA 5830405N20 gene (5830405N20Rik), mRNA	humoral immune response [GO:0006959]	unlabelled	0.552239	191
XM_127374.1	Mus musculus similar to TIFA (LOC212937), mRNA	humoral immune response [GO:0006959]	unlabelled	0.608333	191
XM_127675.1	Mus musculus similar to KIAA1607 protein (LOC218897), mRNA	humoral immune response [GO:0006959]	unlabelled	0.75	191
XM_129550.1	Mus musculus similar to F1K23.4 (LOC226652), mRNA	humoral immune response [GO:0006959]	unlabelled	0.725	191
XM_133148.1	Mus musculus RIKEN cDNA 5133400O11 gene (5133400O11Rik), mRNA	humoral immune response [GO:0006959]	unlabelled	0.742857	191
XM_135843.1	Mus musculus RIKEN cDNA 1200013B08 gene (1200013B08Rik), mRNA	humoral immune response [GO:0006959]	unlabelled	0.578125	191
XM_137650.1	Mus musculus similar to phosphoinositide-3-kinase, regulatory subunit, polypeptide p101 (LOC237820), mRNA	humoral immune response [GO:0006959]	unlabelled	0.608333	191
XM_137729.1	Mus musculus similar to hypothetical protein BC008988 (LOC237750), mRNA	humoral immune response [GO:0006959]	unlabelled	0.642202	191
XM_142863.1	Mus musculus similar to KIAA1507 protein (LOC211070), mRNA, " Mus musculus similar to up-regulated gene 4 (LOC245071), mRNA"	humoral immune response [GO:0006959]	unlabelled	0.742857	191
XM_145568.1	Mus musculus similar to siglec-like protein (LOC243958), mRNA	humoral immune response [GO:0006959]	unlabelled	0.598361	191
XM_145878.1	Mus musculus similar to hypothetical protein FLJ13373 (LOC244191), mRNA, " Mus musculus LOC244192 (LOC244192), mRNA"	humoral immune response [GO:0006959]	unlabelled	0.528662	191
XM_147828.1	Mus musculus LOC218896 (LOC218896), mRNA	humoral immune response [GO:0006959]	unlabelled	0.75	191
XM_152148.1	Mus musculus LOC237434 (LOC237434), mRNA	humoral immune response [GO:0006959]	unlabelled	0.522013	191
XM_143738.1	Mus musculus LOC242414 (LOC242414), mRNA	hydrogen transport [GO:0006818]	unlabelled	0.518519	133
XM_155879.1	Mus musculus similar to CG9350 gene product (LOC239760), mRNA	hydrogen transport [GO:0006818]	unlabelled	0.5	133
XM_122790.1	Mus musculus similar to ATP synthase, H+ transporting, mitochondrial F0 complex, subunit g; F1F0-ATP synthase g subunit (LOC223253), mRNA	hydrogen transport [GO:0006818]	unlabelled	1	133
XM_139469.1	Mus musculus similar to hypothetical protein FLJ22582 (LOC207495), mRNA	hydrogen transport [GO:0006818]	unlabelled	0.666667	133
XM_140020.1	Mus musculus similar to dJ402H5.2 (novel protein similar to worm and fly proteins) (LOC210477), mRNA	hydrogen transport [GO:0006818]	unlabelled	0.608696	133
XM_158432.1	Mus musculus LOC241403 (LOC241403), mRNA	hydrogen transport [GO:0006818]	unlabelled	0.56	133
XM_128696.1	Mus musculus RIKEN cDNA 2010012C24 gene (2010012C24Rik), mRNA	hydrogen transport [GO:0006818]	unlabelled	0.666667	133
XM_144094.1	Mus musculus similar to ATP synthase, H+ transporting, mitochondrial F0 complex, subunit g~data source:MGD, source key:MGI:1351597, evidence:ISS~putative (LOC230821), mRNA	hydrogen transport [GO:0006818]	unlabelled	1	133
XM_134521.1	Mus musculus similar to RIKEN cDNA 2810405I11 (LOC234852), mRNA	hydrogen transport [GO:0006818]	unlabelled	0.56	133
XM_125568.1	Mus musculus similar to candidate tumor suppressor protein (LOC215958), mRNA	hydrogen transport [GO:0006818]	unlabelled	0.916667	133
XM_130172.1	Mus musculus similar to UDP-N-acteylglucosamine pyrophosphorylase 1 (LOC227620), mRNA	hydrogen transport [GO:0006818]	unlabelled	1	133
XM_133087.1	Mus musculus RIKEN cDNA 0610041L09 gene (0610041L09Rik), mRNA	hydrogen transport [GO:0006818]	unlabelled	0.736842	133
XM_147487.1	Mus musculus RIKEN cDNA 2810451K12 gene (2810451K12Rik), mRNA	hydrogen transport [GO:0006818]	unlabelled	0.5	133
XM_135426.1	Mus musculus similar to Major urinary protein 2 precursor (MUP 2) (LOC235981), mRNA, " Mus musculus similar to Major urinary protein 2 precursor (MUP 2) (LOC236460), mRNA"	immediate hypersensitivity response [GO:0016068]	unlabelled	1	3
XM_135345.1	Mus musculus similar to Major urinary proteins 11 and 8 (MUP11 and MUP8) (LOC235820), mRNA	immediate hypersensitivity response [GO:0016068]	unlabelled	0.666667	3
XM_123133.1	Mus musculus triggering receptor expressed on myeloid cells 3 (Trem3-pending), mRNA	immune cell chemotaxis [GO:0030595]	unlabelled	0.666667	4
XM_126258.1	Mus musculus similar to acetyl-coenzyme A carboxylase (LOC217032), mRNA	insulin receptor signaling pathway [GO:0008286]	unlabelled	0.8	14
XM_137963.1	Mus musculus similar to acetyl-coenzyme A carboxylase (LOC238070), mRNA	insulin receptor signaling pathway [GO:0008286]	unlabelled	0.8	14
XM_122833.1	Mus musculus expressed sequence AI593524 (AI593524), mRNA	insulin receptor signaling pathway [GO:0008286]	unlabelled	0.625	14
XM_126502.1	Mus musculus RIKEN cDNA 2010008E23 gene (2010008E23Rik), mRNA	intracellular protein transport [GO:0006886]	unlabelled	0.5	454
XM_129729.1	Mus musculus similar to hypothetical protein FLJ22555 (9430016H08Rik), mRNA	intracellular protein transport [GO:0006886]	unlabelled	0.5	454
XM_135096.1	Mus musculus RIKEN cDNA 2810468K17 gene (2810468K17Rik), mRNA	intracellular protein transport [GO:0006886]	unlabelled	0.5	454
XM_144265.1	Mus musculus LOC242919 (LOC242919), mRNA	intracellular protein transport [GO:0006886]	unlabelled	0.5	454
XM_127025.1	Mus musculus RIKEN cDNA 5830498C14 gene (5830498C14Rik), mRNA, " Mus musculus similar to data source:SPTR, source key:O75865, evidence:ISS~homolog to R32611_2 (FRAGMENT)~putative (LOC228405), mRNA"	intracellular protein transport [GO:0006886]	unlabelled	0.5	454
XM_129531.1	Mus musculus RIKEN cDNA 1190006A08 gene (1190006A08Rik), mRNA	intracellular protein transport [GO:0006886]	unlabelled	0.5	454
XM_124259.1	Mus musculus similar to small EDRK-rich factor 2; 4F5rel (4F5 related); modifier of spinal muscular atrophy candidate 1-like (LOC230105), mRNA	intracellular protein transport [GO:0006886]	unlabelled	0.5	454
XM_130470.1	Mus musculus similar to gastric cancer-related protein VRG107 (LOC212691), mRNA	intracellular protein transport [GO:0006886]	unlabelled	0.5	454
XM_134136.1	Mus musculus hypothetical protein MGC7482 (MGC7482), mRNA	intracellular protein transport [GO:0006886]	unlabelled	0.5	454
XM_134818.1	Mus musculus similar to Out at first protein (LOC235301), mRNA	iron ion homeostasis [GO:0006879]	unlabelled	0.75	22
XM_142306.1	Mus musculus similar to ferritin light chain (LOC237228), mRNA	iron ion homeostasis [GO:0006879]	unlabelled	1	22
XM_142306.1	Mus musculus similar to ferritin light chain (LOC237228), mRNA	iron ion transport [GO:0006826]	unlabelled	1	27
XM_151276.1	Mus musculus LOC241110 (LOC241110), mRNA	iron ion transport [GO:0006826]	unlabelled	0.5	27
XM_152737.1	Mus musculus LOC216888 (LOC216888), mRNA	iron ion transport [GO:0006826]	unlabelled	0.5	27
XM_135517.1	Mus musculus RIKEN cDNA 4933424F23 gene (4933424F23Rik), mRNA	lactation [GO:0007595]	unlabelled	0.5	11
XM_135687.1	Mus musculus similar to Proliferin 2 precursor (Mitogen-regulated protein 2) (LOC236471), mRNA	lactation [GO:0007595]	unlabelled	1	11
XM_141752.1	Mus musculus LOC236760 (LOC236760), mRNA	lactation [GO:0007595]	unlabelled	0.75	11
XM_147352.1	Mus musculus similar to serine protease inhibitor 14 (LOC236263), mRNA, " Mus musculus similar to serine protease inhibitor 13 (LOC207327), mRNA", " Mus musculus serine protease inhibitor 13 (Spi13), mRNA"	lactation [GO:0007595]	unlabelled	1	11
XM_125395.1	Mus musculus placentae and embryos oncofetal gene (Pem), mRNA	lactation [GO:0007595]	unlabelled	0.5	11
XM_130507.1	Mus musculus RIKEN cDNA 1600014E20 gene (1600014E20Rik), mRNA	lactation [GO:0007595]	unlabelled	0.75	11
XM_131818.1	Mus musculus RIKEN cDNA 4930569K13 gene (4930569K13Rik), mRNA	lactation [GO:0007595]	unlabelled	0.555556	11
XM_141791.1	Mus musculus LOC245441 (LOC245441), mRNA	lactation [GO:0007595]	unlabelled	0.5	11
XM_144671.1	Mus musculus similar to amiloride binding protein 1 precursor; amine oxidase (copper-containing); histaminase; diamine oxidase (LOC243375), mRNA	lactation [GO:0007595]	unlabelled	0.625	11
XM_150405.1	Mus musculus RIKEN cDNA 1600025M17 gene (1600025M17Rik), mRNA	lactation [GO:0007595]	unlabelled	0.625	11
XM_125262.1	Mus musculus proliferin 2 (Plf2), mRNA	lactation [GO:0007595]	unlabelled	1	11
XM_124330.1	Mus musculus IAP promoted placental gene (Ipp), mRNA	lactation [GO:0007595]	unlabelled	0.5	11
XM_127249.1	Mus musculus similar to Proliferin 1 precursor (Mitogen-regulated protein 1) (LOC215483), mRNA	lactation [GO:0007595]	unlabelled	1	11
XM_135882.1	Mus musculus similar to melanoma antigen, family A, 5 (3830417A13Rik), mRNA	lactation [GO:0007595]	unlabelled	0.555556	11
XM_136077.1	Mus musculus similar to hypothetical protein FLJ11565 (LOC237071), mRNA, " Mus musculus RIKEN cDNA 5630401M14 gene (5630401M14Rik), mRNA"	lactation [GO:0007595]	unlabelled	0.545455	11
XM_145409.1	Mus musculus similar to data source:SPTR, source key:Q62056, evidence:ISS~putative~similar to CARCINOEMBRYONIC ANTIGEN 2 (PREGNANCY-SPECIFIC GLYCOPROTEIN) (LOC243861), mRNA	lactation [GO:0007595]	unlabelled	0.555556	11
XM_151183.1	Mus musculus LOC213653 (LOC213653), mRNA	lactation [GO:0007595]	unlabelled	0.555556	11
XM_125491.1	Mus musculus RIKEN cDNA 1700015F03 gene (1700015F03Rik), mRNA, " Mus musculus similar to hypothetical protein FLJ20069 (LOC215839), mRNA"	learning and/or memory [GO:0007611]	unlabelled	0.6	30
XM_138151.1	Mus musculus similar to MSTP025 (LOC238230), mRNA	lipid binding [GO:0006630]	unlabelled	0.5	3
XM_127936.1	Mus musculus similar to evidence:NAS~hypothetical protein~putative (LOC223383), mRNA	lipid biosynthesis [GO:0008610]	unlabelled	0.514563	170
XM_128872.1	Mus musculus similar to evidence:NAS~hypothetical protein~putative (LOC225707), mRNA	lipid biosynthesis [GO:0008610]	unlabelled	0.671875	170
XM_129438.1	Mus musculus LOC226406 (LOC226406), mRNA	lipid biosynthesis [GO:0008610]	unlabelled	0.628571	170
XM_146672.1	Mus musculus LOC244755 (LOC244755), mRNA	lipid biosynthesis [GO:0008610]	unlabelled	0.75	170
XM_149826.1	Mus musculus LOC232654 (LOC232654), mRNA	lipid biosynthesis [GO:0008610]	unlabelled	0.820513	170
XM_152700.1	Mus musculus LOC237804 (LOC237804), mRNA	lipid biosynthesis [GO:0008610]	unlabelled	0.566265	170
XM_132831.1	Mus musculus similar to hypothetical protein FLJ21432 (LOC214157), mRNA	lipid biosynthesis [GO:0008610]	unlabelled	0.514851	170
XM_133658.1	Mus musculus RIKEN cDNA 2810439K08 gene (2810439K08Rik), mRNA	lipid biosynthesis [GO:0008610]	unlabelled	0.666667	170
XM_126687.1	Mus musculus similar to evidence:NAS~hypothetical protein~putative (LOC210046), mRNA	lipid biosynthesis [GO:0008610]	unlabelled	0.628571	170
XM_127909.1	Mus musculus LOC212078 (LOC212078), mRNA	lipid biosynthesis [GO:0008610]	unlabelled	0.8	170
XM_131734.1	Mus musculus hypothetical gene supported by BC020078 (LOC230812), mRNA	lipid biosynthesis [GO:0008610]	unlabelled	0.820513	170
XM_132093.1	Mus musculus similar to evidence:NAS~hypothetical protein~putative (LOC231246), mRNA	lipid biosynthesis [GO:0008610]	unlabelled	0.537634	170
XM_132244.1	Mus musculus LOC231544 (LOC231544), mRNA	lipid biosynthesis [GO:0008610]	unlabelled	0.875	170
XM_132600.1	Mus musculus LOC208880 (LOC208880), mRNA	lipid biosynthesis [GO:0008610]	unlabelled	0.714286	170
XM_142424.1	Mus musculus LOC209784 (LOC209784), mRNA	lipid biosynthesis [GO:0008610]	unlabelled	0.820513	170
XM_143620.1	Mus musculus similar to evidence:NAS~hypothetical protein~putative (LOC229955), mRNA	lipid biosynthesis [GO:0008610]	unlabelled	0.514563	170
XM_151583.1	Mus musculus LOC241163 (LOC241163), mRNA	lipid biosynthesis [GO:0008610]	unlabelled	0.514563	170
XM_122427.1	Mus musculus similar to short-chain dehydrogenase/reductase 1; short-chain aldehyde dehydrogenase (LOC217681), mRNA	lipid biosynthesis [GO:0008610]	unlabelled	0.672131	170
XM_125571.1	Mus musculus similar to RIKEN cDNA 1700028A24 (LOC211237), mRNA	lipid biosynthesis [GO:0008610]	unlabelled	0.820513	170
XM_126146.1	Mus musculus RIKEN cDNA 2010305C02 gene (2010305C02Rik), mRNA	lipid biosynthesis [GO:0008610]	unlabelled	0.637681	170
XM_127623.1	Mus musculus RIKEN cDNA 0610008K04 gene (0610008K04Rik), mRNA	lipid biosynthesis [GO:0008610]	unlabelled	0.671875	170
XM_128718.1	Mus musculus RIKEN cDNA 0610016O18 gene (0610016O18Rik), mRNA	lipid biosynthesis [GO:0008610]	unlabelled	0.515464	170
XM_151703.1	Mus musculus LOC237266 (LOC237266), mRNA	lipid biosynthesis [GO:0008610]	unlabelled	0.537634	170
XM_125667.1	Mus musculus LOC216053 (LOC216053), mRNA	lipid biosynthesis [GO:0008610]	unlabelled	0.820513	170
XM_132923.1	Mus musculus hypothetical gene supported by BC020078 (LOC209851), mRNA	lipid biosynthesis [GO:0008610]	unlabelled	0.820513	170
XM_134422.1	Mus musculus similar to topoisomerase-related function protein (LOC214627), mRNA	lipid biosynthesis [GO:0008610]	unlabelled	0.526316	170
XM_135647.1	Mus musculus hypothetical gene supported by BC020078; BC020078; BC024537 (LOC214072), mRNA	lipid biosynthesis [GO:0008610]	unlabelled	0.820513	170
XM_135653.1	Mus musculus LOC236400 (LOC236400), mRNA	lipid biosynthesis [GO:0008610]	unlabelled	0.628571	170
XM_139285.1	Mus musculus similar to evidence:NAS~hypothetical protein~putative (LOC239210), mRNA	lipid biosynthesis [GO:0008610]	unlabelled	0.537634	170
XM_140707.1	Mus musculus LOC240642 (LOC240642), mRNA	lipid biosynthesis [GO:0008610]	unlabelled	0.706897	170
XM_145101.1	Mus musculus similar to ORF1; putative (LOC243704), mRNA	lipid biosynthesis [GO:0008610]	unlabelled	0.637681	170
XM_149308.1	Mus musculus LOC229281 (LOC229281), mRNA	lipid biosynthesis [GO:0008610]	unlabelled	0.820513	170
XM_123731.1	Mus musculus RIKEN cDNA 2310005D12 gene (2310005D12Rik), mRNA	lipid biosynthesis [GO:0008610]	unlabelled	0.605263	170
XM_127423.1	Mus musculus similar to evidence:NAS~hypothetical protein~putative (LOC218391), mRNA	lipid biosynthesis [GO:0008610]	unlabelled	0.537634	170
XM_129583.1	Mus musculus similar to CGI-78 protein (LOC226548), mRNA	lipid biosynthesis [GO:0008610]	unlabelled	0.504762	170
XM_137066.1	Mus musculus LOC215947 (LOC215947), mRNA	lipid biosynthesis [GO:0008610]	unlabelled	0.628571	170
XM_140887.1	Mus musculus RIKEN cDNA 1300014E15 gene (1300014E15Rik), mRNA	lipid biosynthesis [GO:0008610]	unlabelled	0.745098	170
XM_150496.1	Mus musculus LOC226366 (LOC226366), mRNA	lipid biosynthesis [GO:0008610]	unlabelled	0.820513	170
XM_146672.1	Mus musculus LOC244755 (LOC244755), mRNA	lipid metabolism [GO:0006629]	unlabelled	0.603604	455
XM_148261.1	Mus musculus hypothetical gene supported by NM_053176; BC011168 (LOC209693), mRNA	lipid metabolism [GO:0006629]	unlabelled	0.521053	455
XM_149826.1	Mus musculus LOC232654 (LOC232654), mRNA	lipid metabolism [GO:0006629]	unlabelled	0.68254	455
XM_125060.1	Mus musculus similar to expressed sequence AI266984 (LOC234665), mRNA, " Mus musculus expressed sequence AI266984 (AI266984), mRNA", " Mus musculus similar to carboxylesterase precursor (LOC234666), mRNA", " Mus musculus similar to carboxylesterase precursor (LOC234673), mRNA", " Mus musculus similar to carboxylesterase 2 (intestine, liver) (LOC234669), mRNA"	lipid metabolism [GO:0006629]	unlabelled	0.554054	455
XM_127034.1	Mus musculus RIKEN cDNA 2310016E22 gene (2310016E22Rik), mRNA	lipid metabolism [GO:0006629]	unlabelled	0.507317	455
XM_127074.1	Mus musculus RIKEN cDNA 1110013J02 gene (1110013J02Rik), mRNA	lipid metabolism [GO:0006629]	unlabelled	0.5	455
XM_128026.1	Mus musculus similar to DnaJ (Hsp40) homolog, subfamily B, member 3; heat shock protein, DNAJ-like 3 (LOC223891), mRNA	lipid metabolism [GO:0006629]	unlabelled	0.551948	455
XM_128286.1	Mus musculus similar to CG3714 gene product (LOC223646), mRNA	lipid metabolism [GO:0006629]	unlabelled	0.603604	455
XM_128921.1	Mus musculus similar to CTCL tumor antigen se57-1 (LOC225692), mRNA	lipid metabolism [GO:0006629]	unlabelled	0.507317	455
XM_129336.1	Mus musculus hypothetical gene supported by BC011220; BC011220; BC011220 (LOC226144), mRNA	lipid metabolism [GO:0006629]	unlabelled	0.68254	455
XM_131231.1	Mus musculus similar to hypothetical protein DKFZp566D1346 (LOC210064), mRNA	lipid metabolism [GO:0006629]	unlabelled	0.584	455
XM_131662.1	Mus musculus adenylate kinase 2 (Ak2), mRNA	lipid metabolism [GO:0006629]	unlabelled	0.520619	455
XM_131718.1	Mus musculus RIKEN cDNA 2310021M12 gene (2310021M12Rik), mRNA	lipid metabolism [GO:0006629]	unlabelled	0.564286	455
XM_132831.1	Mus musculus similar to hypothetical protein FLJ21432 (LOC214157), mRNA	lipid metabolism [GO:0006629]	unlabelled	0.638889	455
XM_133658.1	Mus musculus RIKEN cDNA 2810439K08 gene (2810439K08Rik), mRNA	lipid metabolism [GO:0006629]	unlabelled	0.75	455
XM_133914.1	Mus musculus RIKEN cDNA 0610039C21 gene (0610039C21Rik), mRNA	lipid metabolism [GO:0006629]	unlabelled	0.547771	455
XM_134184.1	Mus musculus similar to hypothetical protein FLJ14431 (LOC234309), mRNA	lipid metabolism [GO:0006629]	unlabelled	0.537143	455
XM_134709.1	Mus musculus RIKEN cDNA 4931406C07 gene (4931406C07Rik), mRNA	lipid metabolism [GO:0006629]	unlabelled	0.555556	455
XM_147515.1	Mus musculus LOC214789 (LOC214789), mRNA	lipid metabolism [GO:0006629]	unlabelled	0.75	455
XM_149070.1	Mus musculus LOC227338 (LOC227338), mRNA	lipid metabolism [GO:0006629]	unlabelled	0.554054	455
XM_122102.1	Mus musculus nuclear receptor subfamily 1, group H, member 4 (Nr1h4), mRNA	lipid metabolism [GO:0006629]	unlabelled	0.621053	455
XM_131734.1	Mus musculus hypothetical gene supported by BC020078 (LOC230812), mRNA	lipid metabolism [GO:0006629]	unlabelled	0.564286	455
XM_132244.1	Mus musculus LOC231544 (LOC231544), mRNA	lipid metabolism [GO:0006629]	unlabelled	0.75	455
XM_132600.1	Mus musculus LOC208880 (LOC208880), mRNA	lipid metabolism [GO:0006629]	unlabelled	0.504854	455
XM_142424.1	Mus musculus LOC209784 (LOC209784), mRNA	lipid metabolism [GO:0006629]	unlabelled	0.584	455
XM_122427.1	Mus musculus similar to short-chain dehydrogenase/reductase 1; short-chain aldehyde dehydrogenase (LOC217681), mRNA	lipid metabolism [GO:0006629]	unlabelled	0.603604	455
XM_122454.1	Mus musculus ectonucleoside triphosphate diphosphohydrolase 5 (Entpd5), mRNA	lipid metabolism [GO:0006629]	unlabelled	0.547771	455
XM_123153.1	Mus musculus similar to plasma membrane associated protein, S3-12; S3-12 protein (LOC245849), mRNA	lipid metabolism [GO:0006629]	unlabelled	0.510101	455
XM_124161.1	Mus musculus dihydrolipoamide branched chain transacylase E2 (Dbt), mRNA	lipid metabolism [GO:0006629]	unlabelled	0.547771	455
XM_124265.1	Mus musculus similar to RIKEN cDNA 2610207I16 (2610207I16Rik), mRNA	lipid metabolism [GO:0006629]	unlabelled	0.618557	455
XM_125571.1	Mus musculus similar to RIKEN cDNA 1700028A24 (LOC211237), mRNA	lipid metabolism [GO:0006629]	unlabelled	0.621053	455
XM_125695.1	Mus musculus similar to polyposis locus protein 1-like 1 (TB2 protein-like 1) (0610011M24Rik), mRNA	lipid metabolism [GO:0006629]	unlabelled	0.521053	455
XM_126146.1	Mus musculus RIKEN cDNA 2010305C02 gene (2010305C02Rik), mRNA	lipid metabolism [GO:0006629]	unlabelled	0.68254	455
XM_126465.1	Mus musculus similar to Protein transport protein Sec24A (SEC24-related protein A) (LOC212721), mRNA	lipid metabolism [GO:0006629]	unlabelled	0.5	455
XM_127122.1	Mus musculus similar to kallistatin-related protein (LOC217852), mRNA, " Mus musculus similar to kallistatin-related protein (LOC217851), mRNA"	lipid metabolism [GO:0006629]	unlabelled	0.504854	455
XM_127397.1	Mus musculus similar to Sqv-7-like protein (LOC218293), mRNA	lipid metabolism [GO:0006629]	unlabelled	0.75	455
XM_127623.1	Mus musculus RIKEN cDNA 0610008K04 gene (0610008K04Rik), mRNA	lipid metabolism [GO:0006629]	unlabelled	0.554054	455
XM_127737.1	Mus musculus RIKEN cDNA 1300010F03 gene (1300010F03Rik), mRNA	lipid metabolism [GO:0006629]	unlabelled	0.75	455
XM_128427.1	Mus musculus similar to lysosomal-associated transmembrane protein 4 beta (LOC224532), mRNA	lipid metabolism [GO:0006629]	unlabelled	0.507317	455
XM_128718.1	Mus musculus RIKEN cDNA 0610016O18 gene (0610016O18Rik), mRNA	lipid metabolism [GO:0006629]	unlabelled	0.621053	455
XM_129678.1	Mus musculus similar to hypothetical protein FLJ14146 (LOC226777), mRNA	lipid metabolism [GO:0006629]	unlabelled	0.521505	455
XM_131469.1	Mus musculus RIKEN cDNA 2810435D12 gene (2810435D12Rik), mRNA	lipid metabolism [GO:0006629]	unlabelled	0.537143	455
XM_131683.1	Mus musculus RIKEN cDNA 1700018O18 gene (1700018O18Rik), mRNA	lipid metabolism [GO:0006629]	unlabelled	0.521053	455
XM_133127.1	Mus musculus RIKEN cDNA 5730589L02 gene (5730589L02Rik), mRNA	lipid metabolism [GO:0006629]	unlabelled	0.621053	455
XM_133513.1	Mus musculus RIKEN cDNA 2210009N18 gene (2210009N18Rik), mRNA	lipid metabolism [GO:0006629]	unlabelled	0.603604	455
XM_134198.1	Mus musculus RIKEN cDNA 3110005G23 gene (3110005G23Rik), mRNA	lipid metabolism [GO:0006629]	unlabelled	0.537143	455
XM_134205.1	Mus musculus similar to Transmembrane 6 superfamily member 2 (LOC234367), mRNA	lipid metabolism [GO:0006629]	unlabelled	0.628205	455
XM_134350.1	Mus musculus esterase 31 (Es31), mRNA	lipid metabolism [GO:0006629]	unlabelled	0.547771	455
XM_135110.1	Mus musculus RIKEN cDNA 1810013B01 gene (1810013B01Rik), mRNA, " Mus musculus LOC235586 (LOC235586), mRNA"	lipid metabolism [GO:0006629]	unlabelled	0.603604	455
XM_135125.1	Mus musculus testis expressed gene 264 (Tex264), mRNA	lipid metabolism [GO:0006629]	unlabelled	0.527174	455
XM_147648.1	Mus musculus LOC217478 (LOC217478), mRNA	lipid metabolism [GO:0006629]	unlabelled	0.75	455
XM_125667.1	Mus musculus LOC216053 (LOC216053), mRNA	lipid metabolism [GO:0006629]	unlabelled	0.628205	455
XM_125761.1	Mus musculus similar to CREB/ATF family transcription factor (LOC208677), mRNA	lipid metabolism [GO:0006629]	unlabelled	0.722222	455
XM_128326.1	Mus musculus RIKEN cDNA 1110025G12 gene (1110025G12Rik), mRNA	lipid metabolism [GO:0006629]	unlabelled	0.554054	455
XM_131498.1	Mus musculus angiopoietin-like 3 (Angptl3), mRNA	lipid metabolism [GO:0006629]	unlabelled	0.510101	455
XM_132618.1	Mus musculus RIKEN cDNA 4921505F14 gene (4921505F14Rik), mRNA	lipid metabolism [GO:0006629]	unlabelled	0.5	455
XM_132923.1	Mus musculus hypothetical gene supported by BC020078 (LOC209851), mRNA	lipid metabolism [GO:0006629]	unlabelled	0.75	455
XM_133263.1	Mus musculus similar to branched chain ketoacid dehydrogenase E1, alpha polypeptide (LOC232985), mRNA	lipid metabolism [GO:0006629]	unlabelled	0.533708	455
XM_134422.1	Mus musculus similar to topoisomerase-related function protein (LOC214627), mRNA	lipid metabolism [GO:0006629]	unlabelled	0.564286	455
XM_135647.1	Mus musculus hypothetical gene supported by BC020078; BC020078; BC024537 (LOC214072), mRNA	lipid metabolism [GO:0006629]	unlabelled	0.75	455
XM_149308.1	Mus musculus LOC229281 (LOC229281), mRNA	lipid metabolism [GO:0006629]	unlabelled	0.515306	455
XM_150093.1	Mus musculus hypothetical gene supported by BC024137 (LOC234757), mRNA	lipid metabolism [GO:0006629]	unlabelled	0.603604	455
XM_122847.1	Mus musculus adiponutrin (Adpn-pending), mRNA	lipid metabolism [GO:0006629]	unlabelled	0.520619	455
XM_123731.1	Mus musculus RIKEN cDNA 2310005D12 gene (2310005D12Rik), mRNA	lipid metabolism [GO:0006629]	unlabelled	0.621053	455
XM_126131.1	Mus musculus RIKEN cDNA 1300001I01 gene (1300001I01Rik), mRNA	lipid metabolism [GO:0006629]	unlabelled	0.603604	455
XM_127015.1	Mus musculus RIKEN cDNA 2810055F11 gene (2810055F11Rik), mRNA	lipid metabolism [GO:0006629]	unlabelled	0.551948	455
XM_129372.1	Mus musculus similar to CGI-83 protein (LOC212442), mRNA	lipid metabolism [GO:0006629]	unlabelled	0.588235	455
XM_129558.1	Mus musculus similar to Heat shock protein 67B2 (LOC226654), mRNA	lipid metabolism [GO:0006629]	unlabelled	0.533708	455
XM_129583.1	Mus musculus similar to CGI-78 protein (LOC226548), mRNA	lipid metabolism [GO:0006629]	unlabelled	0.507317	455
XM_129769.1	Mus musculus similar to CARBAMOYL-PHOSPHATE SYNTHASE [AMMONIA], MITOCHONDRIAL PRECURSOR (CARBAMOYL-PHOSPHATE SYNTHETASE I) (CPSASE I) (LOC227231), mRNA	lipid metabolism [GO:0006629]	unlabelled	0.75	455
XM_130156.1	Mus musculus similar to Hypothetical protein KIAA1094 (LOC227697), mRNA	lipid metabolism [GO:0006629]	unlabelled	0.555556	455
XM_132049.1	Mus musculus RIKEN cDNA 3830408G10 gene (3830408G10Rik), mRNA	lipid metabolism [GO:0006629]	unlabelled	0.621053	455
XM_134165.1	Mus musculus similar to Fibrinogen-like protein 1 precursor (Hepatocyte-derived fibrinogen-related protein 1) (HFREP-1) (Hepassocin) (HP-041) (LOC234199), mRNA	lipid metabolism [GO:0006629]	unlabelled	0.537143	455
XM_134364.1	Mus musculus similar to SA rat hypertension-associated homolog (LOC234844), mRNA	lipid metabolism [GO:0006629]	unlabelled	0.574803	455
XM_136066.1	Mus musculus similar to CLAUDIN-2 (LOC237070), mRNA	lipid metabolism [GO:0006629]	unlabelled	0.537143	455
XM_140887.1	Mus musculus RIKEN cDNA 1300014E15 gene (1300014E15Rik), mRNA	lipid metabolism [GO:0006629]	unlabelled	0.75	455
XM_142664.1	Mus musculus similar to envelope (LOC236120), mRNA	lipid metabolism [GO:0006629]	unlabelled	0.507317	455
XM_147584.1	Mus musculus LOC217224 (LOC217224), mRNA, " Mus musculus similar to hypothetical protein FLJ13322 (2010015A21Rik), mRNA"	lipid metabolism [GO:0006629]	unlabelled	0.515306	455
XM_147636.1	Mus musculus A kinase (PRKA) anchor protein 1 (Akap1), mRNA, " Mus musculus similar to A kinase anchor protein 1, mitochondrial precursor (Protein kinase A anchoring protein 1) (PRKA1) (Dual specificity A-Kinase anchoring protein 1) (D-AKAP-1) (Spermatid A-kinase anchor protein) (S-AKAP) (LOC217065), mRNA"	lipid metabolism [GO:0006629]	unlabelled	0.588235	455
XM_150402.1	Mus musculus LOC208884 (LOC208884), mRNA	lipid metabolism [GO:0006629]	unlabelled	0.504854	455
XM_150496.1	Mus musculus LOC226366 (LOC226366), mRNA	lipid metabolism [GO:0006629]	unlabelled	0.75	455
XM_135687.1	Mus musculus similar to Proliferin 2 precursor (Mitogen-regulated protein 2) (LOC236471), mRNA	lymph gland development [GO:0007515]	unlabelled	1	26
XM_141752.1	Mus musculus LOC236760 (LOC236760), mRNA	lymph gland development [GO:0007515]	unlabelled	0.6	26
XM_147352.1	Mus musculus similar to serine protease inhibitor 14 (LOC236263), mRNA, " Mus musculus similar to serine protease inhibitor 13 (LOC207327), mRNA", " Mus musculus serine protease inhibitor 13 (Spi13), mRNA"	lymph gland development [GO:0007515]	unlabelled	1	26
XM_130507.1	Mus musculus RIKEN cDNA 1600014E20 gene (1600014E20Rik), mRNA	lymph gland development [GO:0007515]	unlabelled	1	26
XM_125262.1	Mus musculus proliferin 2 (Plf2), mRNA	lymph gland development [GO:0007515]	unlabelled	1	26
XM_127249.1	Mus musculus similar to Proliferin 1 precursor (Mitogen-regulated protein 1) (LOC215483), mRNA	lymph gland development [GO:0007515]	unlabelled	1	26
XM_125570.1	Mus musculus similar to basement membrane-induced gene (LOC210757), mRNA	lymphocyte activation [GO:0046649]	unlabelled	0.5	15
XM_148789.1	Mus musculus LOC224834 (LOC224834), mRNA	lymphocyte activation [GO:0046649]	unlabelled	0.5	15
XM_153638.1	Mus musculus LOC238362 (LOC238362), mRNA	lymphocyte activation [GO:0046649]	unlabelled	0.666667	15
XM_147637.1	Mus musculus LOC217332 (LOC217332), mRNA	lysosomal lumen acidification [GO:0007042]	unlabelled	1	3
XM_124599.1	Mus musculus heterogeneous nuclear ribonucleoprotein D (Hnrpd), mRNA	mRNA processing [GO:0006397]	unlabelled	0.666667	166
XM_134906.1	Mus musculus similar to hypothetical protein FLJ21128 (LOC235417), mRNA	mRNA processing [GO:0006397]	unlabelled	0.5	166
XM_128627.1	Mus musculus RIKEN cDNA 2310061I04 gene (2310061I04Rik), mRNA	main pathways of carbohydrate metabolism [GO:0006092]	unlabelled	0.513889	168
XM_135967.1	Mus musculus similar to data source:SPTR, source key:Q9H3J9, evidence:ISS~homolog to BRAIN MY025~putative (0610008C08Rik), mRNA	main pathways of carbohydrate metabolism [GO:0006092]	unlabelled	0.681319	168
XM_146672.1	Mus musculus LOC244755 (LOC244755), mRNA	main pathways of carbohydrate metabolism [GO:0006092]	unlabelled	0.74359	168
XM_149826.1	Mus musculus LOC232654 (LOC232654), mRNA	main pathways of carbohydrate metabolism [GO:0006092]	unlabelled	0.557252	168
XM_152375.1	Mus musculus LOC237663 (LOC237663), mRNA	main pathways of carbohydrate metabolism [GO:0006092]	unlabelled	0.710843	168
XM_122783.1	Mus musculus citrate lyase beta like (Clybl), mRNA	main pathways of carbohydrate metabolism [GO:0006092]	unlabelled	0.610619	168
XM_123953.1	Mus musculus similar to basic FGF repressed, Zic binding protein (LOC228820), mRNA	main pathways of carbohydrate metabolism [GO:0006092]	unlabelled	0.6	168
XM_125579.1	Mus musculus similar to CG8520 gene product (LOC215951), mRNA	main pathways of carbohydrate metabolism [GO:0006092]	unlabelled	0.589744	168
XM_126033.1	Mus musculus RIKEN cDNA 2610507A21 gene (2610507A21Rik), mRNA	main pathways of carbohydrate metabolism [GO:0006092]	unlabelled	0.544776	168
XM_127151.1	Mus musculus hypothetical gene supported by AK010867 (LOC217863), mRNA	main pathways of carbohydrate metabolism [GO:0006092]	unlabelled	0.728395	168
XM_127814.1	Mus musculus RIKEN cDNA 2310014G06 gene (2310014G06Rik), mRNA, " Mus musculus similar to data source:SPTR, source key:Q9NRG7, evidence:ISS~homolog to human HCDI~putative (LOC219095), mRNA"	main pathways of carbohydrate metabolism [GO:0006092]	unlabelled	0.524823	168
XM_130639.1	Mus musculus RIKEN cDNA 1110029F20 gene (1110029F20Rik), mRNA	main pathways of carbohydrate metabolism [GO:0006092]	unlabelled	0.561538	168
XM_131322.1	Mus musculus RIKEN cDNA 1110007M04 gene (1110007M04Rik), mRNA	main pathways of carbohydrate metabolism [GO:0006092]	unlabelled	0.521127	168
XM_132616.1	Mus musculus inner membrane protein, mitochondrial (Immt), mRNA, " Mus musculus LOC232085 (LOC232085), mRNA"	main pathways of carbohydrate metabolism [GO:0006092]	unlabelled	0.57377	168
XM_132962.1	Mus musculus similar to mitochondrial ribosomal protein S35; mitochondrial 28S ribosomal protein S28 (LOC232536), mRNA	main pathways of carbohydrate metabolism [GO:0006092]	unlabelled	0.710843	168
XM_157881.1	Mus musculus LOC208101 (LOC208101), mRNA	main pathways of carbohydrate metabolism [GO:0006092]	unlabelled	0.561538	168
XM_142424.1	Mus musculus LOC209784 (LOC209784), mRNA	main pathways of carbohydrate metabolism [GO:0006092]	unlabelled	0.863636	168
XM_147889.1	Mus musculus LOC223330 (LOC223330), mRNA	main pathways of carbohydrate metabolism [GO:0006092]	unlabelled	0.7375	168
XM_124208.1	Mus musculus similar to 2,4-dienoyl CoA reductase 1, mitochondrial (LOC209198), mRNA	main pathways of carbohydrate metabolism [GO:0006092]	unlabelled	0.625	168
XM_134301.1	Mus musculus RIKEN cDNA 2310005O14 gene (2310005O14Rik), mRNA	main pathways of carbohydrate metabolism [GO:0006092]	unlabelled	0.7375	168
XM_138016.1	Mus musculus similar to RIKEN cDNA 2900002J19 (LOC217444), mRNA	main pathways of carbohydrate metabolism [GO:0006092]	unlabelled	0.746667	168
XM_163507.1	Mus musculus LOC233483 (LOC233483), mRNA	main pathways of carbohydrate metabolism [GO:0006092]	unlabelled	0.710843	168
XM_122022.1	Mus musculus expressed sequence AU043990 (AU043990), mRNA	main pathways of carbohydrate metabolism [GO:0006092]	unlabelled	0.6	168
XM_125667.1	Mus musculus LOC216053 (LOC216053), mRNA	main pathways of carbohydrate metabolism [GO:0006092]	unlabelled	0.666667	168
XM_134949.1	Mus musculus similar to data source:SPTR, source key:O46078, evidence:ISS~putative~related to EG:39E1.1 PROTEIN (CG11596 PROTEIN) (LOC235508), mRNA	main pathways of carbohydrate metabolism [GO:0006092]	unlabelled	0.746667	168
XM_137313.1	Mus musculus LOC237498 (LOC237498), mRNA	main pathways of carbohydrate metabolism [GO:0006092]	unlabelled	0.681319	168
XM_144526.1	Mus musculus similar to neuronal protein 15.6 (LOC243268), mRNA	main pathways of carbohydrate metabolism [GO:0006092]	unlabelled	0.6	168
XM_149308.1	Mus musculus LOC229281 (LOC229281), mRNA	main pathways of carbohydrate metabolism [GO:0006092]	unlabelled	0.7375	168
XM_125568.1	Mus musculus similar to candidate tumor suppressor protein (LOC215958), mRNA	main pathways of carbohydrate metabolism [GO:0006092]	unlabelled	0.746667	168
XM_126382.1	Mus musculus hypothetical gene supported by BC013607; BC013607; BC013607 (LOC216811), mRNA	main pathways of carbohydrate metabolism [GO:0006092]	unlabelled	0.548872	168
XM_127307.1	Mus musculus similar to RIKEN cDNA 3110003A22 (LOC218171), mRNA	main pathways of carbohydrate metabolism [GO:0006092]	unlabelled	0.557252	168
XM_127543.1	Mus musculus similar to data source:SPTR, source key:Q9H3J9, evidence:ISS~homolog to BRAIN MY025~putative (LOC218571), mRNA	main pathways of carbohydrate metabolism [GO:0006092]	unlabelled	0.74359	168
XM_129275.1	Mus musculus RIKEN cDNA 2310046M24 gene (2310046M24Rik), mRNA	main pathways of carbohydrate metabolism [GO:0006092]	unlabelled	0.610619	168
XM_131328.1	Mus musculus RIKEN cDNA 5730543C08 gene (5730543C08Rik), mRNA	main pathways of carbohydrate metabolism [GO:0006092]	unlabelled	0.557252	168
XM_133087.1	Mus musculus RIKEN cDNA 0610041L09 gene (0610041L09Rik), mRNA	main pathways of carbohydrate metabolism [GO:0006092]	unlabelled	0.746667	168
XM_150496.1	Mus musculus LOC226366 (LOC226366), mRNA	main pathways of carbohydrate metabolism [GO:0006092]	unlabelled	0.753623	168
XM_155748.1	Mus musculus LOC239680 (LOC239680), mRNA	main pathways of carbohydrate metabolism [GO:0006092]	unlabelled	0.536232	168
XM_159944.1	Mus musculus LOC241960 (LOC241960), mRNA	mechanosensory behavior [GO:0007638]	unlabelled	0.5	6
XM_134422.1	Mus musculus similar to topoisomerase-related function protein (LOC214627), mRNA	membrane lipid biosynthesis [GO:0046467]	unlabelled	0.571429	42
XM_127937.1	Mus musculus RIKEN cDNA A930016P21 gene (A930016P21Rik), mRNA	membrane lipid metabolism [GO:0006643]	unlabelled	0.5	81
XM_129336.1	Mus musculus hypothetical gene supported by BC011220; BC011220; BC011220 (LOC226144), mRNA	membrane lipid metabolism [GO:0006643]	unlabelled	1	81
XM_134198.1	Mus musculus RIKEN cDNA 3110005G23 gene (3110005G23Rik), mRNA	membrane lipid metabolism [GO:0006643]	unlabelled	1	81
XM_134818.1	Mus musculus similar to Out at first protein (LOC235301), mRNA	metal ion homeostasis [GO:0006875]	unlabelled	1	40
XM_142306.1	Mus musculus similar to ferritin light chain (LOC237228), mRNA	metal ion homeostasis [GO:0006875]	unlabelled	1	40
XM_132892.1	Mus musculus similar to ALPHA-2-MACROGLOBULIN PRECURSOR (ALPHA2M) (LOC232398), mRNA	methionine biosynthesis [GO:0009086]	unlabelled	0.666667	8
XM_132892.1	Mus musculus similar to ALPHA-2-MACROGLOBULIN PRECURSOR (ALPHA2M) (LOC232398), mRNA	methionine metabolism [GO:0006555]	unlabelled	0.636364	16
XM_121984.1	Mus musculus RIKEN cDNA 4933426M09 gene (4933426M09Rik), mRNA	microtubule nucleation [GO:0007020]	unlabelled	0.5	7
XM_144016.1	Mus musculus similar to RIKEN cDNA 8430424D23 gene (LOC230641), mRNA	microtubule nucleation [GO:0007020]	unlabelled	1	7
XM_129192.1	Mus musculus similar to chromosome 11 open reading frame 10 (LOC225907), mRNA	microtubule nucleation [GO:0007020]	unlabelled	1	7
XM_129533.1	Mus musculus RIKEN cDNA 1700009P17 gene (1700009P17Rik), mRNA	microtubule-based movement [GO:0007018]	unlabelled	0.76	83
XM_131080.1	Mus musculus RIKEN cDNA 1700013F07 gene (1700013F07Rik), mRNA	microtubule-based movement [GO:0007018]	unlabelled	0.588235	83
XM_131972.1	Mus musculus similar to evidence:NAS~hypothetical protein~putative (1700001C02Rik), mRNA	microtubule-based movement [GO:0007018]	unlabelled	0.540541	83
XM_147820.1	Mus musculus RIKEN cDNA 1700024G13 gene (1700024G13Rik), mRNA	microtubule-based movement [GO:0007018]	unlabelled	0.612903	83
XM_130177.1	Mus musculus LOC227735 (LOC227735), mRNA	microtubule-based movement [GO:0007018]	unlabelled	0.703704	83
XM_130840.1	Mus musculus RIKEN cDNA 4921507O14 gene (4921507O14Rik), mRNA	microtubule-based movement [GO:0007018]	unlabelled	0.59375	83
XM_125370.1	Mus musculus DNA segment, Chr X, Immunex 39, expressed (DXImx39e), mRNA	microtubule-based movement [GO:0007018]	unlabelled	0.888889	83
XM_131344.1	Mus musculus RIKEN cDNA 1700003M02 gene (1700003M02Rik), mRNA	microtubule-based movement [GO:0007018]	unlabelled	0.5	83
XM_122059.1	Mus musculus similar to UBE-1C2 protein (9430059D04Rik), mRNA	microtubule-based process [GO:0007017]	unlabelled	0.527778	199
XM_131230.1	Mus musculus similar to CENP-E (LOC229841), mRNA	microtubule-based process [GO:0007017]	unlabelled	0.764706	199
XM_134467.1	Mus musculus RIKEN cDNA 1700030J22 gene (1700030J22Rik), mRNA	microtubule-based process [GO:0007017]	unlabelled	0.596154	199
XM_122772.1	Mus musculus similar to neurofilament protein, middle polypeptide (LOC219154), mRNA	microtubule-based process [GO:0007017]	unlabelled	0.625	199
XM_123363.1	Mus musculus RIKEN cDNA 4930579J09 gene (4930579J09Rik), mRNA	microtubule-based process [GO:0007017]	unlabelled	0.627907	199
XM_123509.1	Mus musculus calmodulin binding protein 1 (Calmbp1), mRNA	microtubule-based process [GO:0007017]	unlabelled	0.627907	199
XM_126330.1	Mus musculus RIKEN cDNA 1700019F09 gene (1700019F09Rik), mRNA	microtubule-based process [GO:0007017]	unlabelled	0.596154	199
XM_127061.1	Mus musculus expressed sequence AI838772 (AI838772), mRNA	microtubule-based process [GO:0007017]	unlabelled	0.535211	199
XM_128097.1	Mus musculus similar to extra spindle poles like 1 (S. cerevisiae); extra spindle poles, S. cerevisiae, homolog of (LOC209074), mRNA	microtubule-based process [GO:0007017]	unlabelled	0.666667	199
XM_129533.1	Mus musculus RIKEN cDNA 1700009P17 gene (1700009P17Rik), mRNA	microtubule-based process [GO:0007017]	unlabelled	0.645161	199
XM_129706.1	Mus musculus RIKEN cDNA 4930444P10 gene (4930444P10Rik), mRNA	microtubule-based process [GO:0007017]	unlabelled	0.627907	199
XM_130188.1	Mus musculus RIKEN cDNA 1700010A17 gene (1700010A17Rik), mRNA	microtubule-based process [GO:0007017]	unlabelled	0.636364	199
XM_130433.1	Mus musculus cystatin 8 (cystatin-related epididymal spermatogenic) (Cst8), mRNA	microtubule-based process [GO:0007017]	unlabelled	0.506173	199
XM_130727.1	Mus musculus RIKEN cDNA 1700021F07 gene (1700021F07Rik), mRNA	microtubule-based process [GO:0007017]	unlabelled	0.545455	199
XM_131080.1	Mus musculus RIKEN cDNA 1700013F07 gene (1700013F07Rik), mRNA	microtubule-based process [GO:0007017]	unlabelled	0.596154	199
XM_131115.1	Mus musculus RIKEN cDNA 1700027A23 gene (1700027A23Rik), mRNA	microtubule-based process [GO:0007017]	unlabelled	0.627907	199
XM_131972.1	Mus musculus similar to evidence:NAS~hypothetical protein~putative (1700001C02Rik), mRNA	microtubule-based process [GO:0007017]	unlabelled	0.764706	199
XM_132394.1	Mus musculus similar to hypothetical protein FLJ22471 (LOC215707), mRNA	microtubule-based process [GO:0007017]	unlabelled	0.506173	199
XM_134697.1	Mus musculus RIKEN cDNA 1700012B09 gene (1700012B09Rik), mRNA	microtubule-based process [GO:0007017]	unlabelled	0.527778	199
XM_134762.1	Mus musculus RIKEN cDNA 2700059L22 gene (2700059L22Rik), mRNA	microtubule-based process [GO:0007017]	unlabelled	0.5125	199
XM_135266.1	Mus musculus LOC209012 (LOC209012), mRNA	microtubule-based process [GO:0007017]	unlabelled	0.645161	199
XM_135714.1	Mus musculus similar to zinc finger protein 352 (LOC236537), mRNA	microtubule-based process [GO:0007017]	unlabelled	0.636364	199
XM_145007.1	Mus musculus similar to karyopherin (importin) alpha 2 (LOC243622), mRNA	microtubule-based process [GO:0007017]	unlabelled	0.584906	199
XM_147820.1	Mus musculus RIKEN cDNA 1700024G13 gene (1700024G13Rik), mRNA	microtubule-based process [GO:0007017]	unlabelled	0.506173	199
XM_147867.1	Mus musculus LOC211375 (LOC211375), mRNA	microtubule-based process [GO:0007017]	unlabelled	0.625	199
XM_149989.1	Mus musculus LOC233876 (LOC233876), mRNA	microtubule-based process [GO:0007017]	unlabelled	0.625	199
XM_130568.1	Mus musculus similar to cytoskeleton associated protein 2 (LOC228589), mRNA	microtubule-based process [GO:0007017]	unlabelled	0.545455	199
XM_136714.1	Mus musculus LOC241112 (LOC241112), mRNA	microtubule-based process [GO:0007017]	unlabelled	0.535211	199
XM_123139.1	Mus musculus similar to t-complex-associated testis expressed 1 (Tcte1), mRNA	microtubule-based process [GO:0007017]	unlabelled	0.506173	199
XM_124469.1	Mus musculus similar to evidence:NAS~hypothetical protein~putative (LOC231027), mRNA, " Mus musculus similar to RIKEN cDNA 4933431D05 (LOC236382), mRNA", " Mus musculus RIKEN cDNA 4933431D05 gene (4933431D05Rik), mRNA", " Mus musculus similar to evidence:NAS~hypothetical protein~putative (LOC236240), mRNA", " Mus musculus similar to evidence:NAS~hypothetical protein~putative (LOC236455), mRNA", "…	microtubule-based process [GO:0007017]	unlabelled	0.627907	199
XM_126678.1	Mus musculus RIKEN cDNA 3000004C01 gene (3000004C01Rik), mRNA	microtubule-based process [GO:0007017]	unlabelled	0.553571	199
XM_126930.1	Mus musculus RIKEN cDNA 1700019E19 gene (1700019E19Rik), mRNA	microtubule-based process [GO:0007017]	unlabelled	0.553571	199
XM_126948.1	Mus musculus RIKEN cDNA 4921509E07 gene (4921509E07Rik), mRNA	microtubule-based process [GO:0007017]	unlabelled	0.513514	199
XM_126992.1	Mus musculus LOC210762 (LOC210762), mRNA	microtubule-based process [GO:0007017]	unlabelled	0.666667	199
XM_127320.1	Mus musculus RIKEN cDNA 1700022C02 gene (1700022C02Rik), mRNA	microtubule-based process [GO:0007017]	unlabelled	0.574074	199
XM_127817.1	Mus musculus RIKEN cDNA 2410004I17 gene (2410004I17Rik), mRNA	microtubule-based process [GO:0007017]	unlabelled	0.527778	199
XM_129658.1	Mus musculus similar to LEK1 (LOC226827), mRNA	microtubule-based process [GO:0007017]	unlabelled	0.645161	199
XM_130125.1	Mus musculus hypothetical gene supported by AK005731 (LOC227670), mRNA	microtubule-based process [GO:0007017]	unlabelled	0.645161	199
XM_130177.1	Mus musculus LOC227735 (LOC227735), mRNA	microtubule-based process [GO:0007017]	unlabelled	0.636364	199
XM_130840.1	Mus musculus RIKEN cDNA 4921507O14 gene (4921507O14Rik), mRNA	microtubule-based process [GO:0007017]	unlabelled	0.596154	199
XM_130910.1	Mus musculus RIKEN cDNA 1700094D03 gene (1700094D03Rik), mRNA	microtubule-based process [GO:0007017]	unlabelled	0.627907	199
XM_132039.1	Mus musculus similar to condensin subunit CAP-G (LOC209662), mRNA, " Mus musculus similar to DKFZP564P1916 protein; hypothetical protein FLJ13022 (LOC242971), mRNA"	microtubule-based process [GO:0007017]	unlabelled	0.527778	199
XM_132042.1	Mus musculus RIKEN cDNA 1700067I02 gene (1700067I02Rik), mRNA	microtubule-based process [GO:0007017]	unlabelled	0.627907	199
XM_133576.1	Mus musculus similar to mBlm (LOC209847), mRNA	microtubule-based process [GO:0007017]	unlabelled	0.506173	199
XM_134129.1	Mus musculus RIKEN cDNA 1700029A22 gene (1700029A22Rik), mRNA	microtubule-based process [GO:0007017]	unlabelled	0.513514	199
XM_134315.1	Mus musculus RIKEN cDNA 2610510J17 gene (2610510J17Rik), mRNA	microtubule-based process [GO:0007017]	unlabelled	0.545455	199
XM_134630.1	Mus musculus similar to KIAA1377 protein (LOC234915), mRNA	microtubule-based process [GO:0007017]	unlabelled	0.563636	199
XM_135117.1	Mus musculus similar to evidence:NAS~hypothetical protein~putative (LOC235605), mRNA	microtubule-based process [GO:0007017]	unlabelled	0.636364	199
XM_135231.1	Mus musculus similar to kinesin-like protein 2 (LOC235683), mRNA	microtubule-based process [GO:0007017]	unlabelled	0.764706	199
XM_136541.1	Mus musculus similar to CENP-E (LOC226887), mRNA	microtubule-based process [GO:0007017]	unlabelled	0.764706	199
XM_137065.1	Mus musculus LOC215946 (LOC215946), mRNA	microtubule-based process [GO:0007017]	unlabelled	0.645161	199
XM_139571.1	Mus musculus similar to A5D3 protein (LOC239435), mRNA	microtubule-based process [GO:0007017]	unlabelled	0.527778	199
XM_145727.1	Mus musculus RIKEN cDNA 1700014P03 gene (1700014P03Rik), mRNA	microtubule-based process [GO:0007017]	unlabelled	0.584906	199
XM_146450.1	Mus musculus similar to HSPC065 protein; hypothetical protein FLJ23555 (LOC244608), mRNA	microtubule-based process [GO:0007017]	unlabelled	0.627907	199
XM_125370.1	Mus musculus DNA segment, Chr X, Immunex 39, expressed (DXImx39e), mRNA	microtubule-based process [GO:0007017]	unlabelled	0.545455	199
XM_126856.1	Mus musculus RIKEN cDNA 4930504H06 gene (4930504H06Rik), mRNA	microtubule-based process [GO:0007017]	unlabelled	0.666667	199
XM_129740.1	Mus musculus RIKEN cDNA 4921511C04 gene (4921511C04Rik), mRNA	microtubule-based process [GO:0007017]	unlabelled	0.625	199
XM_131342.1	Mus musculus RIKEN cDNA 1110017D15 gene (1110017D15Rik), mRNA	microtubule-based process [GO:0007017]	unlabelled	0.527778	199
XM_137796.1	Mus musculus similar to hypothetical protein FLJ11029 (LOC237915), mRNA	microtubule-based process [GO:0007017]	unlabelled	0.535211	199
XM_149997.1	Mus musculus LOC233813 (LOC233813), mRNA	microtubule-based process [GO:0007017]	unlabelled	0.563636	199
XM_123018.1	Mus musculus similar to expressed sequence AI661311 (LOC214190), mRNA	microtubule-based process [GO:0007017]	unlabelled	0.5125	199
XM_125583.1	Mus musculus RIKEN cDNA 2410017P07 gene (2410017P07Rik), mRNA	microtubule-based process [GO:0007017]	unlabelled	0.625	199
XM_127856.1	Mus musculus similar to T-cell receptor delta chain precursor V region (clone 7.3) - mouse (fragment) (LOC219153), mRNA	microtubule-based process [GO:0007017]	unlabelled	0.553571	199
XM_128083.1	Mus musculus expressed sequence AI429604 (AI429604), mRNA	microtubule-based process [GO:0007017]	unlabelled	0.584906	199
[truncated: 1,731 more rows]
