# Supplementary material for: The functional landscape of mouse gene expression
Source: J Biol. 2004 Dec 6;3(5):21. doi: 10.1186/jbiol16 (PMC549719; doi:10.1186/jbiol16)
Supplement: Additional data file 30 — SVM Predictions: superGO SVM Predictions, 15% precision [file jbiol16-s30.xls]

## Sheet: superGOprediction_precision15
Gene Name	GO category	label	precision	# positives in category
XM_125027.1	complement activation, class. path.	unlabelled	0.162162	22
XM_127741.1	complement activation, class. path.	unlabelled	0.153846	22
XM_134350.1	complement activation, class. path.	unlabelled	0.153846	22
XM_128862.1	complement activation, class. path.	unlabelled	0.2	22
XM_126132.1	complement activation, class. path.	unlabelled	0.153846	22
XM_134030.1	complement activation, class. path.	unlabelled	0.222222	22
XM_148261.1	complement activation, class. path.	unlabelled	0.230769	22
XM_122677.1	complement activation, class. path.	unlabelled	0.222222	22
XM_126230.1	complement activation, class. path.	unlabelled	0.153846	22
XM_127589.1	complement activation, class. path.	unlabelled	0.153846	22
XM_138829.1	complement activation, class. path.	unlabelled	0.176471	22
XM_148978.1	complement activation, class. path.	unlabelled	0.333333	22
XM_134341.1	di-, tri-valent inorganic cation tnsport	unlabelled	0.428571	87
XM_124755.1	di-, tri-valent inorganic cation tnsport	unlabelled	0.225806	87
XM_127586.1	di-, tri-valent inorganic cation tnsport	unlabelled	0.152174	87
XM_132508.1	di-, tri-valent inorganic cation tnsport	unlabelled	0.225806	87
XM_138984.1	di-, tri-valent inorganic cation tnsport	unlabelled	0.175	87
XM_137942.1	di-, tri-valent inorganic cation tnsport	unlabelled	0.152174	87
XM_140999.1	di-, tri-valent inorganic cation tnsport	unlabelled	0.170732	87
XM_142306.1	di-, tri-valent inorganic cation tnsport	unlabelled	0.225806	87
XM_147487.1	di-, tri-valent inorganic cation tnsport	unlabelled	0.184211	87
XM_149501.1	di-, tri-valent inorganic cation tnsport	unlabelled	0.368421	87
XM_149829.1	di-, tri-valent inorganic cation tnsport	unlabelled	0.225806	87
XM_156591.1	di-, tri-valent inorganic cation tnsport	unlabelled	0.2	87
XM_161062.1	di-, tri-valent inorganic cation tnsport	unlabelled	0.225806	87
XM_149872.1	di-, tri-valent inorganic cation tnsport	unlabelled	0.152174	87
XM_160443.1	di-, tri-valent inorganic cation tnsport	unlabelled	0.170732	87
XM_129785.1	di-, tri-valent inorganic cation tnsport	unlabelled	0.170732	87
XM_129879.1	di-, tri-valent inorganic cation tnsport	unlabelled	0.2	87
XM_144573.1	di-, tri-valent inorganic cation tnsport	unlabelled	0.304348	87
XM_147526.1	di-, tri-valent inorganic cation tnsport	unlabelled	0.333333	87
XM_135605.1	(chemosensory) behavior	unlabelled	0.625	90
XM_140208.1	(chemosensory) behavior	unlabelled	0.212121	90
XM_147936.1	(chemosensory) behavior	unlabelled	0.166667	90
XM_149916.1	(chemosensory) behavior	unlabelled	0.259259	90
XM_122202.1	(chemosensory) behavior	unlabelled	0.318182	90
XM_125488.1	(chemosensory) behavior	unlabelled	0.150943	90
XM_126616.1	(chemosensory) behavior	unlabelled	0.172414	90
XM_128105.1	(chemosensory) behavior	unlabelled	0.333333	90
XM_129034.1	(chemosensory) behavior	unlabelled	0.178571	90
XM_132372.1	(chemosensory) behavior	unlabelled	0.170213	90
XM_133109.1	(chemosensory) behavior	unlabelled	0.166667	90
XM_135182.1	(chemosensory) behavior	unlabelled	0.324324	90
XM_137282.1	(chemosensory) behavior	unlabelled	0.205882	90
XM_139470.1	(chemosensory) behavior	unlabelled	0.21875	90
XM_143341.1	(chemosensory) behavior	unlabelled	1	90
XM_143415.1	(chemosensory) behavior	unlabelled	0.21875	90
XM_145026.1	(chemosensory) behavior	unlabelled	0.318182	90
XM_147746.1	(chemosensory) behavior	unlabelled	0.245614	90
XM_161777.1	(chemosensory) behavior	unlabelled	0.666667	90
XM_156384.1	(chemosensory) behavior	unlabelled	0.184211	90
XM_125491.1	(chemosensory) behavior	unlabelled	0.384615	90
XM_125781.1	(chemosensory) behavior	unlabelled	1	90
XM_125989.1	(chemosensory) behavior	unlabelled	0.259259	90
XM_127068.1	(chemosensory) behavior	unlabelled	0.342857	90
XM_128994.1	(chemosensory) behavior	unlabelled	0.342857	90
XM_131109.1	(chemosensory) behavior	unlabelled	0.186667	90
XM_132286.1	(chemosensory) behavior	unlabelled	0.174419	90
XM_136168.1	(chemosensory) behavior	unlabelled	0.172414	90
XM_136863.1	(chemosensory) behavior	unlabelled	0.555556	90
XM_137757.1	(chemosensory) behavior	unlabelled	0.25	90
XM_137942.1	(chemosensory) behavior	unlabelled	0.178571	90
XM_140206.1	(chemosensory) behavior	unlabelled	0.37037	90
XM_144636.1	(chemosensory) behavior	unlabelled	0.172414	90
XM_147966.1	(chemosensory) behavior	unlabelled	0.158416	90
XM_149565.1	(chemosensory) behavior	unlabelled	0.318182	90
XM_149837.1	(chemosensory) behavior	unlabelled	0.342857	90
XM_156591.1	(chemosensory) behavior	unlabelled	0.342857	90
XM_158876.1	(chemosensory) behavior	unlabelled	0.304348	90
XM_160478.1	(chemosensory) behavior	unlabelled	0.318182	90
XM_139689.1	(chemosensory) behavior	unlabelled	0.454545	90
XM_145697.1	(chemosensory) behavior	unlabelled	0.184211	90
XM_148289.1	(chemosensory) behavior	unlabelled	0.150943	90
XM_150280.1	(chemosensory) behavior	unlabelled	0.178571	90
XM_122832.1	(chemosensory) behavior	unlabelled	0.178571	90
XM_125675.1	(chemosensory) behavior	unlabelled	0.170213	90
XM_125689.1	(chemosensory) behavior	unlabelled	0.150943	90
XM_125798.1	(chemosensory) behavior	unlabelled	0.28	90
XM_127745.1	(chemosensory) behavior	unlabelled	0.212121	90
XM_128027.1	(chemosensory) behavior	unlabelled	0.150943	90
XM_128108.1	(chemosensory) behavior	unlabelled	0.170213	90
XM_130115.1	(chemosensory) behavior	unlabelled	0.184211	90
XM_130612.1	(chemosensory) behavior	unlabelled	0.342857	90
XM_131221.1	(chemosensory) behavior	unlabelled	0.172414	90
XM_136341.1	(chemosensory) behavior	unlabelled	0.172414	90
XM_136397.1	(chemosensory) behavior	unlabelled	0.202899	90
XM_139277.1	(chemosensory) behavior	unlabelled	0.2	90
XM_146469.1	(chemosensory) behavior	unlabelled	0.174419	90
XM_146873.1	(chemosensory) behavior	unlabelled	0.304348	90
XM_146996.1	(chemosensory) behavior	unlabelled	0.833333	90
XM_147301.1	(chemosensory) behavior	unlabelled	0.304348	90
XM_154039.1	(chemosensory) behavior	unlabelled	0.172414	90
XM_148254.1	(deoxyribo)nucleoside 2P metabolism	unlabelled	0.625	13
XM_127444.1	(deoxyribo)nucleoside 2P metabolism	unlabelled	0.26087	13
XM_134702.1	(deoxyribo)nucleoside 2P metabolism	unlabelled	0.222222	13
XM_141456.1	(deoxyribo)nucleoside 2P metabolism	unlabelled	0.26087	13
XM_123126.1	(deoxyribo)nucleoside 2P metabolism	unlabelled	0.555556	13
XM_127419.1	(deoxyribo)nucleoside 2P metabolism	unlabelled	0.162162	13
XM_129679.1	(deoxyribo)nucleoside 2P metabolism	unlabelled	0.162162	13
XM_122469.1	(monovalent) metal ion transport	unlabelled	0.175714	356
XM_122844.1	(monovalent) metal ion transport	unlabelled	0.193246	356
XM_125255.1	(monovalent) metal ion transport	unlabelled	0.18254	356
XM_125525.1	(monovalent) metal ion transport	unlabelled	0.289855	356
XM_125956.1	(monovalent) metal ion transport	unlabelled	0.177068	356
XM_126470.1	(monovalent) metal ion transport	unlabelled	0.184818	356
XM_127171.1	(monovalent) metal ion transport	unlabelled	0.163915	356
XM_128281.1	(monovalent) metal ion transport	unlabelled	0.160178	356
XM_128832.1	(monovalent) metal ion transport	unlabelled	0.27686	356
XM_130147.1	(monovalent) metal ion transport	unlabelled	0.200803	356
XM_130449.1	(monovalent) metal ion transport	unlabelled	0.233766	356
XM_130581.1	(monovalent) metal ion transport	unlabelled	0.150442	356
XM_130776.1	(monovalent) metal ion transport	unlabelled	0.167482	356
XM_131898.1	(monovalent) metal ion transport	unlabelled	0.160178	356
XM_131990.1	(monovalent) metal ion transport	unlabelled	0.192513	356
XM_132120.1	(monovalent) metal ion transport	unlabelled	0.171613	356
XM_132506.1	(monovalent) metal ion transport	unlabelled	0.15778	356
XM_133627.1	(monovalent) metal ion transport	unlabelled	0.171613	356
XM_133803.1	(monovalent) metal ion transport	unlabelled	0.27686	356
XM_133820.1	(monovalent) metal ion transport	unlabelled	0.164303	356
XM_134249.1	(monovalent) metal ion transport	unlabelled	0.156082	356
XM_134341.1	(monovalent) metal ion transport	unlabelled	0.410256	356
XM_134816.1	(monovalent) metal ion transport	unlabelled	0.217195	356
XM_135967.1	(monovalent) metal ion transport	unlabelled	0.151423	356
XM_135988.1	(monovalent) metal ion transport	unlabelled	0.275093	356
XM_136761.1	(monovalent) metal ion transport	unlabelled	0.259036	356
XM_139001.1	(monovalent) metal ion transport	unlabelled	0.151484	356
XM_139887.1	(monovalent) metal ion transport	unlabelled	0.154489	356
XM_139890.1	(monovalent) metal ion transport	unlabelled	0.204499	356
XM_139941.1	(monovalent) metal ion transport	unlabelled	0.16707	356
XM_140208.1	(monovalent) metal ion transport	unlabelled	0.152735	356
XM_140393.1	(monovalent) metal ion transport	unlabelled	0.20985	356
XM_140607.1	(monovalent) metal ion transport	unlabelled	0.170077	356
XM_141028.1	(monovalent) metal ion transport	unlabelled	0.27686	356
XM_141409.1	(monovalent) metal ion transport	unlabelled	0.150442	356
XM_141930.1	(monovalent) metal ion transport	unlabelled	0.15778	356
XM_142079.1	(monovalent) metal ion transport	unlabelled	0.184514	356
XM_142398.1	(monovalent) metal ion transport	unlabelled	0.150442	356
XM_142786.1	(monovalent) metal ion transport	unlabelled	0.160178	356
XM_142833.1	(monovalent) metal ion transport	unlabelled	0.217195	356
XM_143738.1	(monovalent) metal ion transport	unlabelled	0.333333	356
XM_144094.1	(monovalent) metal ion transport	unlabelled	0.5	356
XM_144977.1	(monovalent) metal ion transport	unlabelled	0.27686	356
XM_146104.1	(monovalent) metal ion transport	unlabelled	0.163915	356
XM_147936.1	(monovalent) metal ion transport	unlabelled	0.151423	356
XM_148158.1	(monovalent) metal ion transport	unlabelled	0.241192	356
XM_148253.1	(monovalent) metal ion transport	unlabelled	0.271429	356
XM_148506.1	(monovalent) metal ion transport	unlabelled	0.215247	356
XM_148668.1	(monovalent) metal ion transport	unlabelled	0.163743	356
XM_148687.1	(monovalent) metal ion transport	unlabelled	0.151116	356
XM_148735.1	(monovalent) metal ion transport	unlabelled	0.19224	356
XM_149037.1	(monovalent) metal ion transport	unlabelled	0.171613	356
XM_149542.1	(monovalent) metal ion transport	unlabelled	0.183607	356
XM_149874.1	(monovalent) metal ion transport	unlabelled	0.20985	356
XM_149916.1	(monovalent) metal ion transport	unlabelled	0.15778	356
XM_150259.1	(monovalent) metal ion transport	unlabelled	0.231343	356
XM_150314.1	(monovalent) metal ion transport	unlabelled	0.160178	356
XM_150370.1	(monovalent) metal ion transport	unlabelled	0.177068	356
XM_151475.1	(monovalent) metal ion transport	unlabelled	0.167482	356
XM_152348.1	(monovalent) metal ion transport	unlabelled	0.255882	356
XM_153687.1	(monovalent) metal ion transport	unlabelled	0.18254	356
XM_153893.1	(monovalent) metal ion transport	unlabelled	0.167482	356
XM_155399.1	(monovalent) metal ion transport	unlabelled	0.16707	356
XM_155431.1	(monovalent) metal ion transport	unlabelled	0.154489	356
XM_155861.1	(monovalent) metal ion transport	unlabelled	0.235602	356
XM_155879.1	(monovalent) metal ion transport	unlabelled	0.27686	356
XM_156013.1	(monovalent) metal ion transport	unlabelled	0.161547	356
XM_156035.1	(monovalent) metal ion transport	unlabelled	0.22381	356
XM_156129.1	(monovalent) metal ion transport	unlabelled	0.171875	356
XM_156168.1	(monovalent) metal ion transport	unlabelled	0.188356	356
XM_156260.1	(monovalent) metal ion transport	unlabelled	0.170077	356
XM_156490.1	(monovalent) metal ion transport	unlabelled	0.175714	356
XM_157218.1	(monovalent) metal ion transport	unlabelled	0.155246	356
XM_157544.1	(monovalent) metal ion transport	unlabelled	0.158416	356
XM_157673.1	(monovalent) metal ion transport	unlabelled	0.151423	356
XM_157712.1	(monovalent) metal ion transport	unlabelled	0.161547	356
XM_157776.1	(monovalent) metal ion transport	unlabelled	0.151423	356
XM_158050.1	(monovalent) metal ion transport	unlabelled	0.152735	356
XM_158273.1	(monovalent) metal ion transport	unlabelled	0.171875	356
XM_158447.1	(monovalent) metal ion transport	unlabelled	0.178462	356
XM_158702.1	(monovalent) metal ion transport	unlabelled	0.206612	356
XM_159328.1	(monovalent) metal ion transport	unlabelled	0.18254	356
XM_160051.1	(monovalent) metal ion transport	unlabelled	0.243836	356
XM_161100.1	(monovalent) metal ion transport	unlabelled	0.156082	356
XM_161772.1	(monovalent) metal ion transport	unlabelled	0.208068	356
XM_163169.1	(monovalent) metal ion transport	unlabelled	0.177068	356
XM_163244.1	(monovalent) metal ion transport	unlabelled	0.170077	356
XM_163525.1	(monovalent) metal ion transport	unlabelled	0.20985	356
XM_163945.1	(monovalent) metal ion transport	unlabelled	0.173484	356
XM_122292.1	(monovalent) metal ion transport	unlabelled	0.333333	356
XM_122498.1	(monovalent) metal ion transport	unlabelled	0.18254	356
XM_123643.1	(monovalent) metal ion transport	unlabelled	0.233668	356
XM_124009.1	(monovalent) metal ion transport	unlabelled	0.150442	356
XM_124157.1	(monovalent) metal ion transport	unlabelled	0.27686	356
XM_124513.1	(monovalent) metal ion transport	unlabelled	0.163915	356
XM_124589.1	(monovalent) metal ion transport	unlabelled	0.177068	356
XM_124755.1	(monovalent) metal ion transport	unlabelled	0.27686	356
XM_125131.1	(monovalent) metal ion transport	unlabelled	0.151484	356
XM_125230.1	(monovalent) metal ion transport	unlabelled	0.171613	356
XM_125488.1	(monovalent) metal ion transport	unlabelled	0.305785	356
XM_125568.1	(monovalent) metal ion transport	unlabelled	0.333333	356
XM_125574.1	(monovalent) metal ion transport	unlabelled	0.152735	356
XM_125672.1	(monovalent) metal ion transport	unlabelled	0.152735	356
XM_126143.1	(monovalent) metal ion transport	unlabelled	0.159116	356
XM_126168.1	(monovalent) metal ion transport	unlabelled	0.163743	356
XM_126232.1	(monovalent) metal ion transport	unlabelled	0.27686	356
XM_126300.1	(monovalent) metal ion transport	unlabelled	0.15778	356
XM_126368.1	(monovalent) metal ion transport	unlabelled	0.167482	356
XM_126521.1	(monovalent) metal ion transport	unlabelled	0.16707	356
XM_126535.1	(monovalent) metal ion transport	unlabelled	0.206612	356
XM_126616.1	(monovalent) metal ion transport	unlabelled	0.213333	356
XM_126736.1	(monovalent) metal ion transport	unlabelled	0.154489	356
XM_126746.1	(monovalent) metal ion transport	unlabelled	0.333333	356
XM_126823.1	(monovalent) metal ion transport	unlabelled	0.192513	356
XM_126862.1	(monovalent) metal ion transport	unlabelled	0.212389	356
XM_127025.1	(monovalent) metal ion transport	unlabelled	0.22381	356
XM_127035.1	(monovalent) metal ion transport	unlabelled	0.207547	356
XM_127125.1	(monovalent) metal ion transport	unlabelled	0.200803	356
XM_127135.1	(monovalent) metal ion transport	unlabelled	0.161547	356
XM_127158.1	(monovalent) metal ion transport	unlabelled	0.252125	356
XM_127198.1	(monovalent) metal ion transport	unlabelled	0.156082	356
XM_127245.1	(monovalent) metal ion transport	unlabelled	0.150442	356
XM_127318.1	(monovalent) metal ion transport	unlabelled	0.171613	356
XM_127325.1	(monovalent) metal ion transport	unlabelled	0.158416	356
XM_127391.1	(monovalent) metal ion transport	unlabelled	0.243836	356
XM_127413.1	(monovalent) metal ion transport	unlabelled	0.262987	356
XM_127420.1	(monovalent) metal ion transport	unlabelled	0.164303	356
XM_127474.1	(monovalent) metal ion transport	unlabelled	0.151484	356
XM_127534.1	(monovalent) metal ion transport	unlabelled	0.164303	356
XM_127543.1	(monovalent) metal ion transport	unlabelled	0.160178	356
XM_127586.1	(monovalent) metal ion transport	unlabelled	0.333333	356
XM_127701.1	(monovalent) metal ion transport	unlabelled	0.27686	356
XM_127882.1	(monovalent) metal ion transport	unlabelled	0.177068	356
XM_127946.1	(monovalent) metal ion transport	unlabelled	0.19619	356
XM_128025.1	(monovalent) metal ion transport	unlabelled	0.24	356
XM_128059.1	(monovalent) metal ion transport	unlabelled	0.150442	356
XM_128105.1	(monovalent) metal ion transport	unlabelled	0.313559	356
XM_128413.1	(monovalent) metal ion transport	unlabelled	0.171875	356
XM_128424.1	(monovalent) metal ion transport	unlabelled	0.231343	356
XM_128616.1	(monovalent) metal ion transport	unlabelled	0.160178	356
XM_128651.1	(monovalent) metal ion transport	unlabelled	0.171875	356
XM_128892.1	(monovalent) metal ion transport	unlabelled	0.318966	356
XM_128928.1	(monovalent) metal ion transport	unlabelled	0.250704	356
XM_128964.1	(monovalent) metal ion transport	unlabelled	0.235602	356
XM_129322.1	(monovalent) metal ion transport	unlabelled	0.185811	356
XM_129406.1	(monovalent) metal ion transport	unlabelled	0.235602	356
XM_129469.1	(monovalent) metal ion transport	unlabelled	0.171875	356
XM_129476.1	(monovalent) metal ion transport	unlabelled	0.16707	356
XM_129780.1	(monovalent) metal ion transport	unlabelled	0.171613	356
XM_129800.1	(monovalent) metal ion transport	unlabelled	0.333333	356
XM_129813.1	(monovalent) metal ion transport	unlabelled	0.198039	356
XM_129895.1	(monovalent) metal ion transport	unlabelled	0.192513	356
XM_130001.1	(monovalent) metal ion transport	unlabelled	0.151484	356
XM_130052.1	(monovalent) metal ion transport	unlabelled	0.163915	356
XM_130195.1	(monovalent) metal ion transport	unlabelled	0.27686	356
XM_130246.1	(monovalent) metal ion transport	unlabelled	0.151423	356
XM_130325.1	(monovalent) metal ion transport	unlabelled	0.154489	356
XM_130430.1	(monovalent) metal ion transport	unlabelled	0.333333	356
XM_130592.1	(monovalent) metal ion transport	unlabelled	0.284722	356
XM_130642.1	(monovalent) metal ion transport	unlabelled	0.16707	356
XM_130665.1	(monovalent) metal ion transport	unlabelled	0.167482	356
XM_130779.1	(monovalent) metal ion transport	unlabelled	0.242507	356
XM_130797.1	(monovalent) metal ion transport	unlabelled	0.27686	356
XM_131041.1	(monovalent) metal ion transport	unlabelled	0.158416	356
XM_131322.1	(monovalent) metal ion transport	unlabelled	0.167482	356
XM_131360.1	(monovalent) metal ion transport	unlabelled	0.289855	356
XM_131389.1	(monovalent) metal ion transport	unlabelled	0.212389	356
XM_131426.1	(monovalent) metal ion transport	unlabelled	0.158416	356
XM_131639.1	(monovalent) metal ion transport	unlabelled	0.150442	356
XM_131781.1	(monovalent) metal ion transport	unlabelled	0.184514	356
XM_131809.1	(monovalent) metal ion transport	unlabelled	0.18254	356
XM_131881.1	(monovalent) metal ion transport	unlabelled	0.151484	356
XM_132099.1	(monovalent) metal ion transport	unlabelled	0.15778	356
XM_132104.1	(monovalent) metal ion transport	unlabelled	0.204082	356
XM_132396.1	(monovalent) metal ion transport	unlabelled	0.380952	356
XM_132461.1	(monovalent) metal ion transport	unlabelled	0.177273	356
XM_132499.1	(monovalent) metal ion transport	unlabelled	0.156082	356
XM_132508.1	(monovalent) metal ion transport	unlabelled	0.257396	356
XM_132664.1	(monovalent) metal ion transport	unlabelled	0.158416	356
XM_132750.1	(monovalent) metal ion transport	unlabelled	0.185	356
XM_132825.1	(monovalent) metal ion transport	unlabelled	0.154489	356
XM_133065.1	(monovalent) metal ion transport	unlabelled	0.155246	356
XM_133080.1	(monovalent) metal ion transport	unlabelled	0.185	356
XM_133109.1	(monovalent) metal ion transport	unlabelled	0.15778	356
XM_133235.1	(monovalent) metal ion transport	unlabelled	0.164303	356
XM_133288.1	(monovalent) metal ion transport	unlabelled	0.289855	356
XM_133444.1	(monovalent) metal ion transport	unlabelled	0.154489	356
XM_133621.1	(monovalent) metal ion transport	unlabelled	0.160178	356
XM_133731.1	(monovalent) metal ion transport	unlabelled	0.27686	356
XM_133738.1	(monovalent) metal ion transport	unlabelled	0.154489	356
XM_133795.1	(monovalent) metal ion transport	unlabelled	0.229268	356
XM_133865.1	(monovalent) metal ion transport	unlabelled	0.175714	356
XM_133970.1	(monovalent) metal ion transport	unlabelled	0.27686	356
XM_134027.1	(monovalent) metal ion transport	unlabelled	0.254335	356
XM_134114.1	(monovalent) metal ion transport	unlabelled	0.171875	356
XM_134145.1	(monovalent) metal ion transport	unlabelled	0.171875	356
XM_134240.1	(monovalent) metal ion transport	unlabelled	0.19619	356
XM_134292.1	(monovalent) metal ion transport	unlabelled	0.160178	356
XM_134369.1	(monovalent) metal ion transport	unlabelled	0.333333	356
XM_134444.1	(monovalent) metal ion transport	unlabelled	0.20985	356
XM_134457.1	(monovalent) metal ion transport	unlabelled	0.15778	356
XM_134506.1	(monovalent) metal ion transport	unlabelled	0.27686	356
XM_134880.1	(monovalent) metal ion transport	unlabelled	0.27686	356
XM_134936.1	(monovalent) metal ion transport	unlabelled	0.217195	356
XM_135000.1	(monovalent) metal ion transport	unlabelled	0.171875	356
XM_135182.1	(monovalent) metal ion transport	unlabelled	0.410256	356
XM_135239.1	(monovalent) metal ion transport	unlabelled	0.179969	356
XM_135348.1	(monovalent) metal ion transport	unlabelled	0.171613	356
XM_135714.1	(monovalent) metal ion transport	unlabelled	0.18254	356
XM_136053.1	(monovalent) metal ion transport	unlabelled	0.160178	356
XM_136399.1	(monovalent) metal ion transport	unlabelled	0.15778	356
XM_136409.1	(monovalent) metal ion transport	unlabelled	0.177068	356
XM_136523.1	(monovalent) metal ion transport	unlabelled	0.154489	356
XM_136630.1	(monovalent) metal ion transport	unlabelled	0.151423	356
XM_136697.1	(monovalent) metal ion transport	unlabelled	0.231343	356
XM_137133.1	(monovalent) metal ion transport	unlabelled	0.151116	356
XM_137282.1	(monovalent) metal ion transport	unlabelled	0.27686	356
XM_137308.1	(monovalent) metal ion transport	unlabelled	0.150442	356
XM_137572.1	(monovalent) metal ion transport	unlabelled	0.168354	356
XM_137795.1	(monovalent) metal ion transport	unlabelled	0.152735	356
XM_138052.1	(monovalent) metal ion transport	unlabelled	0.161547	356
XM_138106.1	(monovalent) metal ion transport	unlabelled	0.160178	356
XM_138242.1	(monovalent) metal ion transport	unlabelled	0.158416	356
XM_138257.1	(monovalent) metal ion transport	unlabelled	0.217195	356
XM_138638.1	(monovalent) metal ion transport	unlabelled	0.156082	356
XM_138808.1	(monovalent) metal ion transport	unlabelled	0.167482	356
XM_138857.1	(monovalent) metal ion transport	unlabelled	0.15778	356
XM_138984.1	(monovalent) metal ion transport	unlabelled	0.27686	356
XM_139194.1	(monovalent) metal ion transport	unlabelled	0.333333	356
XM_139241.1	(monovalent) metal ion transport	unlabelled	0.150442	356
XM_139459.1	(monovalent) metal ion transport	unlabelled	0.271127	356
XM_139470.1	(monovalent) metal ion transport	unlabelled	0.300813	356
XM_139542.1	(monovalent) metal ion transport	unlabelled	0.177273	356
XM_139730.1	(monovalent) metal ion transport	unlabelled	0.218097	356
XM_140035.1	(monovalent) metal ion transport	unlabelled	0.212389	356
XM_140154.1	(monovalent) metal ion transport	unlabelled	0.204082	356
XM_140178.1	(monovalent) metal ion transport	unlabelled	0.192513	356
XM_140218.1	(monovalent) metal ion transport	unlabelled	0.233766	356
XM_140794.1	(monovalent) metal ion transport	unlabelled	0.150442	356
XM_140819.1	(monovalent) metal ion transport	unlabelled	0.199203	356
XM_140870.1	(monovalent) metal ion transport	unlabelled	0.27686	356
XM_140888.1	(monovalent) metal ion transport	unlabelled	0.177068	356
XM_141017.1	(monovalent) metal ion transport	unlabelled	0.372093	356
XM_141024.1	(monovalent) metal ion transport	unlabelled	0.16707	356
XM_141406.1	(monovalent) metal ion transport	unlabelled	0.27686	356
XM_141564.1	(monovalent) metal ion transport	unlabelled	0.27686	356
XM_141581.1	(monovalent) metal ion transport	unlabelled	0.183607	356
XM_142231.1	(monovalent) metal ion transport	unlabelled	0.207627	356
XM_143238.1	(monovalent) metal ion transport	unlabelled	0.16707	356
XM_143341.1	(monovalent) metal ion transport	unlabelled	0.271429	356
XM_143415.1	(monovalent) metal ion transport	unlabelled	0.150442	356
XM_143467.1	(monovalent) metal ion transport	unlabelled	0.167482	356
XM_143639.1	(monovalent) metal ion transport	unlabelled	0.212389	356
XM_143954.1	(monovalent) metal ion transport	unlabelled	0.175714	356
XM_144030.1	(monovalent) metal ion transport	unlabelled	0.208068	356
XM_144042.1	(monovalent) metal ion transport	unlabelled	0.151484	356
XM_144140.1	(monovalent) metal ion transport	unlabelled	0.333333	356
XM_144441.1	(monovalent) metal ion transport	unlabelled	0.160178	356
XM_144518.1	(monovalent) metal ion transport	unlabelled	0.150442	356
XM_144556.1	(monovalent) metal ion transport	unlabelled	0.178462	356
XM_144600.1	(monovalent) metal ion transport	unlabelled	0.150442	356
XM_144772.1	(monovalent) metal ion transport	unlabelled	0.171875	356
XM_144994.1	(monovalent) metal ion transport	unlabelled	0.171875	356
XM_145026.1	(monovalent) metal ion transport	unlabelled	0.226506	356
XM_145080.1	(monovalent) metal ion transport	unlabelled	0.19224	356
XM_145232.1	(monovalent) metal ion transport	unlabelled	0.266212	356
XM_145313.1	(monovalent) metal ion transport	unlabelled	0.16707	356
XM_145417.1	(monovalent) metal ion transport	unlabelled	0.177273	356
XM_145878.1	(monovalent) metal ion transport	unlabelled	0.163915	356
XM_145989.1	(monovalent) metal ion transport	unlabelled	0.27686	356
XM_146191.1	(monovalent) metal ion transport	unlabelled	0.296	356
XM_146251.1	(monovalent) metal ion transport	unlabelled	0.259036	356
XM_146444.1	(monovalent) metal ion transport	unlabelled	0.171875	356
XM_146557.1	(monovalent) metal ion transport	unlabelled	0.156082	356
XM_146576.1	(monovalent) metal ion transport	unlabelled	0.300813	356
XM_146916.1	(monovalent) metal ion transport	unlabelled	0.19619	356
XM_146954.1	(monovalent) metal ion transport	unlabelled	0.175714	356
XM_147444.1	(monovalent) metal ion transport	unlabelled	0.253602	356
XM_147486.1	(monovalent) metal ion transport	unlabelled	0.163915	356
XM_147511.1	(monovalent) metal ion transport	unlabelled	0.219626	356
XM_147618.1	(monovalent) metal ion transport	unlabelled	0.233668	356
XM_147637.1	(monovalent) metal ion transport	unlabelled	0.250704	356
XM_147660.1	(monovalent) metal ion transport	unlabelled	0.27686	356
XM_147692.1	(monovalent) metal ion transport	unlabelled	0.333333	356
XM_147727.1	(monovalent) metal ion transport	unlabelled	0.160178	356
XM_147746.1	(monovalent) metal ion transport	unlabelled	0.233668	356
XM_147857.1	(monovalent) metal ion transport	unlabelled	0.235602	356
XM_147878.1	(monovalent) metal ion transport	unlabelled	0.21179	356
XM_147965.1	(monovalent) metal ion transport	unlabelled	0.155246	356
XM_148812.1	(monovalent) metal ion transport	unlabelled	0.181388	356
XM_148859.1	(monovalent) metal ion transport	unlabelled	0.198039	356
XM_149026.1	(monovalent) metal ion transport	unlabelled	0.163743	356
XM_149092.1	(monovalent) metal ion transport	unlabelled	0.19619	356
XM_149114.1	(monovalent) metal ion transport	unlabelled	0.177273	356
XM_149233.1	(monovalent) metal ion transport	unlabelled	0.22381	356
XM_149237.1	(monovalent) metal ion transport	unlabelled	0.241192	356
XM_149269.1	(monovalent) metal ion transport	unlabelled	0.177068	356
XM_149278.1	(monovalent) metal ion transport	unlabelled	0.333333	356
XM_149525.1	(monovalent) metal ion transport	unlabelled	0.207627	356
XM_149539.1	(monovalent) metal ion transport	unlabelled	0.255882	356
XM_149572.1	(monovalent) metal ion transport	unlabelled	0.164303	356
XM_149828.1	(monovalent) metal ion transport	unlabelled	0.207547	356
XM_149850.1	(monovalent) metal ion transport	unlabelled	0.181388	356
XM_150032.1	(monovalent) metal ion transport	unlabelled	0.27686	356
XM_150077.1	(monovalent) metal ion transport	unlabelled	0.177068	356
XM_150084.1	(monovalent) metal ion transport	unlabelled	0.27686	356
XM_150091.1	(monovalent) metal ion transport	unlabelled	0.151423	356
XM_150118.1	(monovalent) metal ion transport	unlabelled	0.27686	356
XM_150128.1	(monovalent) metal ion transport	unlabelled	0.163194	356
XM_150430.1	(monovalent) metal ion transport	unlabelled	0.177068	356
XM_150489.1	(monovalent) metal ion transport	unlabelled	0.16707	356
XM_150575.1	(monovalent) metal ion transport	unlabelled	0.410256	356
XM_151099.1	(monovalent) metal ion transport	unlabelled	0.160178	356
XM_151184.1	(monovalent) metal ion transport	unlabelled	0.156082	356
XM_151781.1	(monovalent) metal ion transport	unlabelled	0.333333	356
XM_151878.1	(monovalent) metal ion transport	unlabelled	0.163743	356
XM_152446.1	(monovalent) metal ion transport	unlabelled	0.155246	356
XM_152932.1	(monovalent) metal ion transport	unlabelled	0.160178	356
XM_152956.1	(monovalent) metal ion transport	unlabelled	0.177068	356
XM_153266.1	(monovalent) metal ion transport	unlabelled	0.271127	356
XM_153403.1	(monovalent) metal ion transport	unlabelled	0.27686	356
XM_153643.1	(monovalent) metal ion transport	unlabelled	0.286713	356
XM_154108.1	(monovalent) metal ion transport	unlabelled	0.171875	356
XM_154139.1	(monovalent) metal ion transport	unlabelled	0.164303	356
XM_154213.1	(monovalent) metal ion transport	unlabelled	0.151423	356
XM_154321.1	(monovalent) metal ion transport	unlabelled	0.18254	356
XM_154466.1	(monovalent) metal ion transport	unlabelled	0.151423	356
XM_154527.1	(monovalent) metal ion transport	unlabelled	0.196498	356
XM_154641.1	(monovalent) metal ion transport	unlabelled	0.154489	356
XM_154673.1	(monovalent) metal ion transport	unlabelled	0.171875	356
XM_154728.1	(monovalent) metal ion transport	unlabelled	0.163743	356
XM_154770.1	(monovalent) metal ion transport	unlabelled	0.172176	356
XM_155108.1	(monovalent) metal ion transport	unlabelled	0.19619	356
XM_155205.1	(monovalent) metal ion transport	unlabelled	0.155246	356
XM_155244.1	(monovalent) metal ion transport	unlabelled	0.171875	356
XM_155406.1	(monovalent) metal ion transport	unlabelled	0.160178	356
XM_156632.1	(monovalent) metal ion transport	unlabelled	0.200803	356
XM_156742.1	(monovalent) metal ion transport	unlabelled	0.231343	356
XM_156943.1	(monovalent) metal ion transport	unlabelled	0.171875	356
XM_157150.1	(monovalent) metal ion transport	unlabelled	0.150442	356
XM_157443.1	(monovalent) metal ion transport	unlabelled	0.275093	356
XM_157535.1	(monovalent) metal ion transport	unlabelled	0.155246	356
XM_157681.1	(monovalent) metal ion transport	unlabelled	0.215247	356
XM_157822.1	(monovalent) metal ion transport	unlabelled	0.181388	356
XM_157995.1	(monovalent) metal ion transport	unlabelled	0.150442	356
XM_158111.1	(monovalent) metal ion transport	unlabelled	0.151484	356
XM_158188.1	(monovalent) metal ion transport	unlabelled	0.179969	356
XM_158545.1	(monovalent) metal ion transport	unlabelled	0.168354	356
XM_158747.1	(monovalent) metal ion transport	unlabelled	0.177068	356
XM_158817.1	(monovalent) metal ion transport	unlabelled	0.229268	356
XM_159236.1	(monovalent) metal ion transport	unlabelled	0.185811	356
XM_159509.1	(monovalent) metal ion transport	unlabelled	0.181388	356
XM_159717.1	(monovalent) metal ion transport	unlabelled	0.217195	356
XM_159852.1	(monovalent) metal ion transport	unlabelled	0.231343	356
XM_159869.1	(monovalent) metal ion transport	unlabelled	0.153368	356
XM_159967.1	(monovalent) metal ion transport	unlabelled	0.154489	356
XM_160464.1	(monovalent) metal ion transport	unlabelled	0.263514	356
XM_160533.1	(monovalent) metal ion transport	unlabelled	0.171613	356
XM_160623.1	(monovalent) metal ion transport	unlabelled	0.185	356
XM_160648.1	(monovalent) metal ion transport	unlabelled	0.19619	356
XM_161093.1	(monovalent) metal ion transport	unlabelled	0.15778	356
XM_161350.1	(monovalent) metal ion transport	unlabelled	0.151423	356
XM_161415.1	(monovalent) metal ion transport	unlabelled	0.150442	356
XM_161518.1	(monovalent) metal ion transport	unlabelled	0.151484	356
XM_161531.1	(monovalent) metal ion transport	unlabelled	0.161547	356
XM_161584.1	(monovalent) metal ion transport	unlabelled	0.152735	356
XM_161777.1	(monovalent) metal ion transport	unlabelled	0.15778	356
XM_161943.1	(monovalent) metal ion transport	unlabelled	0.171875	356
XM_161988.1	(monovalent) metal ion transport	unlabelled	0.333333	356
XM_162279.1	(monovalent) metal ion transport	unlabelled	0.196498	356
XM_162893.1	(monovalent) metal ion transport	unlabelled	0.15778	356
XM_162936.1	(monovalent) metal ion transport	unlabelled	0.152735	356
XM_163032.1	(monovalent) metal ion transport	unlabelled	0.161547	356
XM_163464.1	(monovalent) metal ion transport	unlabelled	0.171875	356
XM_163508.1	(monovalent) metal ion transport	unlabelled	0.151116	356
XM_163688.1	(monovalent) metal ion transport	unlabelled	0.18254	356
XM_164607.1	(monovalent) metal ion transport	unlabelled	0.190311	356
XM_164691.1	(monovalent) metal ion transport	unlabelled	0.185	356
XM_164892.1	(monovalent) metal ion transport	unlabelled	0.160178	356
XM_165077.1	(monovalent) metal ion transport	unlabelled	0.198039	356
XM_123280.1	(monovalent) metal ion transport	unlabelled	0.275093	356
XM_124259.1	(monovalent) metal ion transport	unlabelled	0.15778	356
XM_125278.1	(monovalent) metal ion transport	unlabelled	0.196498	356
XM_125481.1	(monovalent) metal ion transport	unlabelled	0.154489	356
XM_126007.1	(monovalent) metal ion transport	unlabelled	0.185811	356
XM_126622.1	(monovalent) metal ion transport	unlabelled	0.163743	356
XM_127511.1	(monovalent) metal ion transport	unlabelled	0.166667	356
XM_127996.1	(monovalent) metal ion transport	unlabelled	0.177273	356
XM_128627.1	(monovalent) metal ion transport	unlabelled	0.163915	356
XM_128696.1	(monovalent) metal ion transport	unlabelled	0.333333	356
XM_129315.1	(monovalent) metal ion transport	unlabelled	0.163194	356
XM_130105.1	(monovalent) metal ion transport	unlabelled	0.27686	356
XM_131070.1	(monovalent) metal ion transport	unlabelled	0.150442	356
XM_131706.1	(monovalent) metal ion transport	unlabelled	0.155246	356
XM_131740.1	(monovalent) metal ion transport	unlabelled	0.171875	356
XM_131774.1	(monovalent) metal ion transport	unlabelled	0.177273	356
XM_132218.1	(monovalent) metal ion transport	unlabelled	0.150442	356
XM_132547.1	(monovalent) metal ion transport	unlabelled	0.27686	356
XM_132730.1	(monovalent) metal ion transport	unlabelled	0.152735	356
XM_133433.1	(monovalent) metal ion transport	unlabelled	0.150442	356
XM_133551.1	(monovalent) metal ion transport	unlabelled	0.151484	356
XM_134455.1	(monovalent) metal ion transport	unlabelled	0.15778	356
XM_134521.1	(monovalent) metal ion transport	unlabelled	0.289855	356
XM_134802.1	(monovalent) metal ion transport	unlabelled	0.289855	356
XM_134862.1	(monovalent) metal ion transport	unlabelled	0.192513	356
XM_134963.1	(monovalent) metal ion transport	unlabelled	0.215247	356
XM_136076.1	(monovalent) metal ion transport	unlabelled	0.192513	356
XM_137199.1	(monovalent) metal ion transport	unlabelled	0.177068	356
XM_138064.1	(monovalent) metal ion transport	unlabelled	0.171875	356
XM_138461.1	(monovalent) metal ion transport	unlabelled	0.175714	356
XM_139659.1	(monovalent) metal ion transport	unlabelled	0.156082	356
XM_139891.1	(monovalent) metal ion transport	unlabelled	0.167482	356
XM_140571.1	(monovalent) metal ion transport	unlabelled	0.27686	356
XM_142034.1	(monovalent) metal ion transport	unlabelled	0.171613	356
XM_142592.1	(monovalent) metal ion transport	unlabelled	0.152735	356
XM_142704.1	(monovalent) metal ion transport	unlabelled	0.333333	356
XM_143788.1	(monovalent) metal ion transport	unlabelled	0.27686	356
XM_144369.1	(monovalent) metal ion transport	unlabelled	0.177273	356
XM_144520.1	(monovalent) metal ion transport	unlabelled	0.204499	356
XM_144560.1	(monovalent) metal ion transport	unlabelled	0.167482	356
XM_145297.1	(monovalent) metal ion transport	unlabelled	0.150442	356
XM_145527.1	(monovalent) metal ion transport	unlabelled	0.172702	356
XM_146601.1	(monovalent) metal ion transport	unlabelled	0.410256	356
XM_146629.1	(monovalent) metal ion transport	unlabelled	0.151484	356
XM_147214.1	(monovalent) metal ion transport	unlabelled	0.16707	356
XM_147331.1	(monovalent) metal ion transport	unlabelled	0.24	356
XM_147750.1	(monovalent) metal ion transport	unlabelled	0.160178	356
XM_147853.1	(monovalent) metal ion transport	unlabelled	0.333333	356
XM_147994.1	(monovalent) metal ion transport	unlabelled	0.18254	356
XM_148641.1	(monovalent) metal ion transport	unlabelled	0.151423	356
XM_148655.1	(monovalent) metal ion transport	unlabelled	0.155246	356
XM_148679.1	(monovalent) metal ion transport	unlabelled	0.150442	356
XM_149038.1	(monovalent) metal ion transport	unlabelled	0.171875	356
XM_150027.1	(monovalent) metal ion transport	unlabelled	0.333333	356
XM_150260.1	(monovalent) metal ion transport	unlabelled	0.200803	356
XM_150315.1	(monovalent) metal ion transport	unlabelled	0.177068	356
XM_150476.1	(monovalent) metal ion transport	unlabelled	0.150442	356
XM_151514.1	(monovalent) metal ion transport	unlabelled	0.163194	356
XM_152037.1	(monovalent) metal ion transport	unlabelled	0.259036	356
XM_152510.1	(monovalent) metal ion transport	unlabelled	0.185	356
XM_152906.1	(monovalent) metal ion transport	unlabelled	0.177068	356
XM_154196.1	(monovalent) metal ion transport	unlabelled	0.163743	356
XM_154595.1	(monovalent) metal ion transport	unlabelled	0.241192	356
XM_154921.1	(monovalent) metal ion transport	unlabelled	0.27686	356
XM_155383.1	(monovalent) metal ion transport	unlabelled	0.152735	356
XM_155755.1	(monovalent) metal ion transport	unlabelled	0.213333	356
XM_156005.1	(monovalent) metal ion transport	unlabelled	0.333333	356
XM_156083.1	(monovalent) metal ion transport	unlabelled	0.27686	356
XM_156292.1	(monovalent) metal ion transport	unlabelled	0.153368	356
XM_156372.1	(monovalent) metal ion transport	unlabelled	0.18254	356
XM_156384.1	(monovalent) metal ion transport	unlabelled	0.333333	356
XM_156608.1	(monovalent) metal ion transport	unlabelled	0.168354	356
XM_156757.1	(monovalent) metal ion transport	unlabelled	0.333333	356
XM_158230.1	(monovalent) metal ion transport	unlabelled	0.263333	356
XM_158440.1	(monovalent) metal ion transport	unlabelled	0.153368	356
XM_159067.1	(monovalent) metal ion transport	unlabelled	0.177068	356
XM_159535.1	(monovalent) metal ion transport	unlabelled	0.151423	356
XM_159553.1	(monovalent) metal ion transport	unlabelled	0.206612	356
XM_159566.1	(monovalent) metal ion transport	unlabelled	0.168354	356
XM_159646.1	(monovalent) metal ion transport	unlabelled	0.167482	356
XM_159737.1	(monovalent) metal ion transport	unlabelled	0.275472	356
XM_161112.1	(monovalent) metal ion transport	unlabelled	0.152735	356
XM_161794.1	(monovalent) metal ion transport	unlabelled	0.168354	356
XM_162247.1	(monovalent) metal ion transport	unlabelled	0.33	356
XM_162301.1	(monovalent) metal ion transport	unlabelled	0.192513	356
XM_163304.1	(monovalent) metal ion transport	unlabelled	0.15778	356
XM_163637.1	(monovalent) metal ion transport	unlabelled	0.229268	356
XM_122857.1	(monovalent) metal ion transport	unlabelled	0.275093	356
XM_123298.1	(monovalent) metal ion transport	unlabelled	0.259036	356
XM_123621.1	(monovalent) metal ion transport	unlabelled	0.217195	356
XM_123703.1	(monovalent) metal ion transport	unlabelled	0.255882	356
XM_123854.1	(monovalent) metal ion transport	unlabelled	0.155246	356
XM_123859.1	(monovalent) metal ion transport	unlabelled	0.178462	356
XM_123883.1	(monovalent) metal ion transport	unlabelled	0.271127	356
XM_124007.1	(monovalent) metal ion transport	unlabelled	0.185	356
XM_124115.1	(monovalent) metal ion transport	unlabelled	0.150442	356
XM_124317.1	(monovalent) metal ion transport	unlabelled	0.171613	356
XM_124365.1	(monovalent) metal ion transport	unlabelled	0.177068	356
XM_124899.1	(monovalent) metal ion transport	unlabelled	0.271429	356
XM_125076.1	(monovalent) metal ion transport	unlabelled	0.218097	356
XM_125491.1	(monovalent) metal ion transport	unlabelled	0.177068	356
XM_125524.1	(monovalent) metal ion transport	unlabelled	0.207547	356
XM_125579.1	(monovalent) metal ion transport	unlabelled	0.207627	356
XM_125596.1	(monovalent) metal ion transport	unlabelled	0.20985	356
XM_125625.1	(monovalent) metal ion transport	unlabelled	0.271127	356
XM_125688.1	(monovalent) metal ion transport	unlabelled	0.271127	356
XM_125744.1	(monovalent) metal ion transport	unlabelled	0.152735	356
XM_125781.1	(monovalent) metal ion transport	unlabelled	0.171875	356
XM_125989.1	(monovalent) metal ion transport	unlabelled	0.27686	356
XM_126036.1	(monovalent) metal ion transport	unlabelled	0.255882	356
XM_126302.1	(monovalent) metal ion transport	unlabelled	0.235602	356
XM_126462.1	(monovalent) metal ion transport	unlabelled	0.275472	356
XM_126502.1	(monovalent) metal ion transport	unlabelled	0.233668	356
XM_126602.1	(monovalent) metal ion transport	unlabelled	0.18254	356
XM_126812.1	(monovalent) metal ion transport	unlabelled	0.27686	356
XM_126974.1	(monovalent) metal ion transport	unlabelled	0.163194	356
XM_126983.1	(monovalent) metal ion transport	unlabelled	0.167482	356
XM_127068.1	(monovalent) metal ion transport	unlabelled	0.27686	356
XM_127193.1	(monovalent) metal ion transport	unlabelled	0.275472	356
XM_127296.1	(monovalent) metal ion transport	unlabelled	0.150442	356
XM_127307.1	(monovalent) metal ion transport	unlabelled	0.167482	356
XM_127329.1	(monovalent) metal ion transport	unlabelled	0.18254	356
XM_127409.1	(monovalent) metal ion transport	unlabelled	0.163194	356
XM_127497.1	(monovalent) metal ion transport	unlabelled	0.16707	356
XM_127617.1	(monovalent) metal ion transport	unlabelled	0.150442	356
XM_127703.1	(monovalent) metal ion transport	unlabelled	0.192513	356
XM_127777.1	(monovalent) metal ion transport	unlabelled	0.275472	356
XM_127898.1	(monovalent) metal ion transport	unlabelled	0.19619	356
XM_127989.1	(monovalent) metal ion transport	unlabelled	0.16707	356
XM_128056.1	(monovalent) metal ion transport	unlabelled	0.27686	356
XM_128067.1	(monovalent) metal ion transport	unlabelled	0.151423	356
XM_128106.1	(monovalent) metal ion transport	unlabelled	0.192513	356
XM_128243.1	(monovalent) metal ion transport	unlabelled	0.161547	356
XM_128530.1	(monovalent) metal ion transport	unlabelled	0.19619	356
XM_128547.1	(monovalent) metal ion transport	unlabelled	0.18254	356
XM_128642.1	(monovalent) metal ion transport	unlabelled	0.300813	356
XM_128697.1	(monovalent) metal ion transport	unlabelled	0.151116	356
XM_128766.1	(monovalent) metal ion transport	unlabelled	0.252125	356
XM_128782.1	(monovalent) metal ion transport	unlabelled	0.177068	356
XM_128797.1	(monovalent) metal ion transport	unlabelled	0.167482	356
XM_128865.1	(monovalent) metal ion transport	unlabelled	0.150442	356
XM_128971.1	(monovalent) metal ion transport	unlabelled	0.150442	356
XM_129028.1	(monovalent) metal ion transport	unlabelled	0.410256	356
XM_129222.1	(monovalent) metal ion transport	unlabelled	0.18254	356
XM_129281.1	(monovalent) metal ion transport	unlabelled	0.155246	356
XM_129389.1	(monovalent) metal ion transport	unlabelled	0.185	356
XM_129501.1	(monovalent) metal ion transport	unlabelled	0.20985	356
XM_129556.1	(monovalent) metal ion transport	unlabelled	0.192513	356
XM_129624.1	(monovalent) metal ion transport	unlabelled	0.257396	356
XM_129693.1	(monovalent) metal ion transport	unlabelled	0.158416	356
XM_129781.1	(monovalent) metal ion transport	unlabelled	0.27686	356
XM_129808.1	(monovalent) metal ion transport	unlabelled	0.181388	356
XM_129881.1	(monovalent) metal ion transport	unlabelled	0.190311	356
XM_129905.1	(monovalent) metal ion transport	unlabelled	0.27686	356
XM_129916.1	(monovalent) metal ion transport	unlabelled	0.188356	356
XM_129921.1	(monovalent) metal ion transport	unlabelled	0.177068	356
XM_129990.1	(monovalent) metal ion transport	unlabelled	0.275472	356
XM_130024.1	(monovalent) metal ion transport	unlabelled	0.152735	356
XM_130172.1	(monovalent) metal ion transport	unlabelled	0.253602	356
XM_130223.1	(monovalent) metal ion transport	unlabelled	0.27686	356
XM_130236.1	(monovalent) metal ion transport	unlabelled	0.192513	356
XM_130357.1	(monovalent) metal ion transport	unlabelled	0.15778	356
XM_130410.1	(monovalent) metal ion transport	unlabelled	0.250704	356
XM_130434.1	(monovalent) metal ion transport	unlabelled	0.171875	356
XM_130456.1	(monovalent) metal ion transport	unlabelled	0.150442	356
XM_130530.1	(monovalent) metal ion transport	unlabelled	0.160178	356
XM_130579.1	(monovalent) metal ion transport	unlabelled	0.206612	356
XM_130718.1	(monovalent) metal ion transport	unlabelled	0.33	356
XM_130732.1	(monovalent) metal ion transport	unlabelled	0.159116	356
XM_130914.1	(monovalent) metal ion transport	unlabelled	0.206612	356
XM_130959.1	(monovalent) metal ion transport	unlabelled	0.213333	356
XM_130985.1	(monovalent) metal ion transport	unlabelled	0.192513	356
XM_131117.1	(monovalent) metal ion transport	unlabelled	0.161547	356
XM_131152.1	(monovalent) metal ion transport	unlabelled	0.198039	356
XM_131156.1	(monovalent) metal ion transport	unlabelled	0.177068	356
XM_131217.1	(monovalent) metal ion transport	unlabelled	0.27686	356
XM_131316.1	(monovalent) metal ion transport	unlabelled	0.259036	356
XM_131718.1	(monovalent) metal ion transport	unlabelled	0.150442	356
XM_132144.1	(monovalent) metal ion transport	unlabelled	0.15778	356
XM_132207.1	(monovalent) metal ion transport	unlabelled	0.27686	356
XM_132255.1	(monovalent) metal ion transport	unlabelled	0.296	356
XM_132263.1	(monovalent) metal ion transport	unlabelled	0.153368	356
XM_132267.1	(monovalent) metal ion transport	unlabelled	0.27686	356
XM_132286.1	(monovalent) metal ion transport	unlabelled	0.206612	356
XM_132329.1	(monovalent) metal ion transport	unlabelled	0.171875	356
XM_132641.1	(monovalent) metal ion transport	unlabelled	0.192513	356
XM_132728.1	(monovalent) metal ion transport	unlabelled	0.208068	356
XM_132962.1	(monovalent) metal ion transport	unlabelled	0.152735	356
XM_133132.1	(monovalent) metal ion transport	unlabelled	0.156082	356
XM_133193.1	(monovalent) metal ion transport	unlabelled	0.151423	356
XM_133268.1	(monovalent) metal ion transport	unlabelled	0.16707	356
XM_133455.1	(monovalent) metal ion transport	unlabelled	0.159116	356
XM_133526.1	(monovalent) metal ion transport	unlabelled	0.166667	356
XM_133692.1	(monovalent) metal ion transport	unlabelled	0.172702	356
XM_133766.1	(monovalent) metal ion transport	unlabelled	0.250704	356
XM_133852.1	(monovalent) metal ion transport	unlabelled	0.27686	356
XM_133857.1	(monovalent) metal ion transport	unlabelled	0.208068	356
XM_134146.1	(monovalent) metal ion transport	unlabelled	0.253602	356
XM_134179.1	(monovalent) metal ion transport	unlabelled	0.275093	356
XM_134198.1	(monovalent) metal ion transport	unlabelled	0.179969	356
XM_134221.1	(monovalent) metal ion transport	unlabelled	0.275472	356
XM_134244.1	(monovalent) metal ion transport	unlabelled	0.15778	356
XM_134637.1	(monovalent) metal ion transport	unlabelled	0.289855	356
XM_134646.1	(monovalent) metal ion transport	unlabelled	0.217195	356
XM_134685.1	(monovalent) metal ion transport	unlabelled	0.241192	356
XM_134711.1	(monovalent) metal ion transport	unlabelled	0.151423	356
XM_134795.1	(monovalent) metal ion transport	unlabelled	0.184818	356
XM_134874.1	(monovalent) metal ion transport	unlabelled	0.204082	356
XM_134968.1	(monovalent) metal ion transport	unlabelled	0.16707	356
XM_134984.1	(monovalent) metal ion transport	unlabelled	0.20985	356
XM_134994.1	(monovalent) metal ion transport	unlabelled	0.410256	356
XM_135161.1	(monovalent) metal ion transport	unlabelled	0.150442	356
XM_135191.1	(monovalent) metal ion transport	unlabelled	0.372093	356
XM_135242.1	(monovalent) metal ion transport	unlabelled	0.151484	356
XM_135251.1	(monovalent) metal ion transport	unlabelled	0.190311	356
XM_135323.1	(monovalent) metal ion transport	unlabelled	0.19224	356
XM_135860.1	(monovalent) metal ion transport	unlabelled	0.177068	356
XM_135983.1	(monovalent) metal ion transport	unlabelled	0.171875	356
XM_136168.1	(monovalent) metal ion transport	unlabelled	0.27686	356
XM_136217.1	(monovalent) metal ion transport	unlabelled	0.200803	356
XM_136307.1	(monovalent) metal ion transport	unlabelled	0.185811	356
XM_136336.1	(monovalent) metal ion transport	unlabelled	0.154489	356
XM_136379.1	(monovalent) metal ion transport	unlabelled	0.327103	356
XM_136403.1	(monovalent) metal ion transport	unlabelled	0.150442	356
XM_136435.1	(monovalent) metal ion transport	unlabelled	0.181388	356
XM_136607.1	(monovalent) metal ion transport	unlabelled	0.171613	356
XM_136721.1	(monovalent) metal ion transport	unlabelled	0.215247	356
XM_136837.1	(monovalent) metal ion transport	unlabelled	0.171875	356
XM_136863.1	(monovalent) metal ion transport	unlabelled	0.172702	356
XM_136916.1	(monovalent) metal ion transport	unlabelled	0.27686	356
XM_137017.1	(monovalent) metal ion transport	unlabelled	0.254335	356
XM_137280.1	(monovalent) metal ion transport	unlabelled	0.318966	356
XM_137324.1	(monovalent) metal ion transport	unlabelled	0.154489	356
XM_137333.1	(monovalent) metal ion transport	unlabelled	0.27686	356
XM_137757.1	(monovalent) metal ion transport	unlabelled	0.27686	356
XM_137923.1	(monovalent) metal ion transport	unlabelled	0.161547	356
XM_137942.1	(monovalent) metal ion transport	unlabelled	0.259036	356
XM_138140.1	(monovalent) metal ion transport	unlabelled	0.20284	356
XM_138232.1	(monovalent) metal ion transport	unlabelled	0.155246	356
XM_138609.1	(monovalent) metal ion transport	unlabelled	0.16707	356
XM_139161.1	(monovalent) metal ion transport	unlabelled	0.184514	356
XM_139196.1	(monovalent) metal ion transport	unlabelled	0.192513	356
XM_139466.1	(monovalent) metal ion transport	unlabelled	0.177068	356
XM_139833.1	(monovalent) metal ion transport	unlabelled	0.198039	356
XM_140020.1	(monovalent) metal ion transport	unlabelled	0.27686	356
XM_140041.1	(monovalent) metal ion transport	unlabelled	0.177068	356
XM_140206.1	(monovalent) metal ion transport	unlabelled	0.219626	356
XM_140245.1	(monovalent) metal ion transport	unlabelled	0.164303	356
XM_140504.1	(monovalent) metal ion transport	unlabelled	0.154489	356
XM_140753.1	(monovalent) metal ion transport	unlabelled	0.172702	356
XM_140891.1	(monovalent) metal ion transport	unlabelled	0.185811	356
XM_140973.1	(monovalent) metal ion transport	unlabelled	0.177068	356
XM_140999.1	(monovalent) metal ion transport	unlabelled	0.410256	356
XM_141243.1	(monovalent) metal ion transport	unlabelled	0.170077	356
XM_141380.1	(monovalent) metal ion transport	unlabelled	0.217195	356
XM_141390.1	(monovalent) metal ion transport	unlabelled	0.171875	356
XM_141456.1	(monovalent) metal ion transport	unlabelled	0.333333	356
XM_141589.1	(monovalent) metal ion transport	unlabelled	0.161547	356
XM_141761.1	(monovalent) metal ion transport	unlabelled	0.154489	356
XM_141956.1	(monovalent) metal ion transport	unlabelled	0.177068	356
XM_142306.1	(monovalent) metal ion transport	unlabelled	0.171613	356
XM_142697.1	(monovalent) metal ion transport	unlabelled	0.150442	356
XM_143334.1	(monovalent) metal ion transport	unlabelled	0.294574	356
XM_143350.1	(monovalent) metal ion transport	unlabelled	0.154489	356
XM_143567.1	(monovalent) metal ion transport	unlabelled	0.27686	356
XM_143927.1	(monovalent) metal ion transport	unlabelled	0.27686	356
XM_144043.1	(monovalent) metal ion transport	unlabelled	0.177068	356
XM_144073.1	(monovalent) metal ion transport	unlabelled	0.163743	356
XM_144169.1	(monovalent) metal ion transport	unlabelled	0.271127	356
XM_144439.1	(monovalent) metal ion transport	unlabelled	0.155246	356
XM_144636.1	(monovalent) metal ion transport	unlabelled	0.27686	356
XM_144717.1	(monovalent) metal ion transport	unlabelled	0.204082	356
XM_144928.1	(monovalent) metal ion transport	unlabelled	0.171875	356
XM_145035.1	(monovalent) metal ion transport	unlabelled	0.208068	356
XM_145129.1	(monovalent) metal ion transport	unlabelled	0.152735	356
XM_145702.1	(monovalent) metal ion transport	unlabelled	0.333333	356
XM_146087.1	(monovalent) metal ion transport	unlabelled	0.199203	356
XM_146322.1	(monovalent) metal ion transport	unlabelled	0.27686	356
XM_146387.1	(monovalent) metal ion transport	unlabelled	0.177068	356
XM_146471.1	(monovalent) metal ion transport	unlabelled	0.27686	356
XM_146527.1	(monovalent) metal ion transport	unlabelled	0.167482	356
XM_146574.1	(monovalent) metal ion transport	unlabelled	0.22381	356
XM_146694.1	(monovalent) metal ion transport	unlabelled	0.151423	356
XM_147059.1	(monovalent) metal ion transport	unlabelled	0.160178	356
XM_147067.1	(monovalent) metal ion transport	unlabelled	0.333333	356
XM_147126.1	(monovalent) metal ion transport	unlabelled	0.163915	356
XM_147356.1	(monovalent) metal ion transport	unlabelled	0.27686	356
XM_147410.1	(monovalent) metal ion transport	unlabelled	0.161547	356
XM_147487.1	(monovalent) metal ion transport	unlabelled	0.372093	356
XM_147524.1	(monovalent) metal ion transport	unlabelled	0.276423	356
XM_147631.1	(monovalent) metal ion transport	unlabelled	0.24	356
XM_147653.1	(monovalent) metal ion transport	unlabelled	0.27686	356
XM_147793.1	(monovalent) metal ion transport	unlabelled	0.207547	356
XM_147956.1	(monovalent) metal ion transport	unlabelled	0.171875	356
XM_147966.1	(monovalent) metal ion transport	unlabelled	0.286713	356
XM_148262.1	(monovalent) metal ion transport	unlabelled	0.19619	356
XM_148774.1	(monovalent) metal ion transport	unlabelled	0.190311	356
XM_148932.1	(monovalent) metal ion transport	unlabelled	0.196498	356
XM_149134.1	(monovalent) metal ion transport	unlabelled	0.167482	356
XM_149199.1	(monovalent) metal ion transport	unlabelled	0.164303	356
XM_149208.1	(monovalent) metal ion transport	unlabelled	0.27686	356
XM_149247.1	(monovalent) metal ion transport	unlabelled	0.152735	356
XM_149328.1	(monovalent) metal ion transport	unlabelled	0.150442	356
XM_149333.1	(monovalent) metal ion transport	unlabelled	0.233668	356
XM_149501.1	(monovalent) metal ion transport	unlabelled	0.289855	356
XM_149565.1	(monovalent) metal ion transport	unlabelled	0.164303	356
XM_149680.1	(monovalent) metal ion transport	unlabelled	0.188356	356
XM_149829.1	(monovalent) metal ion transport	unlabelled	0.333333	356
XM_149837.1	(monovalent) metal ion transport	unlabelled	0.333333	356
XM_150033.1	(monovalent) metal ion transport	unlabelled	0.289855	356
XM_150144.1	(monovalent) metal ion transport	unlabelled	0.158416	356
XM_150216.1	(monovalent) metal ion transport	unlabelled	0.184818	356
XM_150648.1	(monovalent) metal ion transport	unlabelled	0.167482	356
XM_150654.1	(monovalent) metal ion transport	unlabelled	0.27686	356
XM_152041.1	(monovalent) metal ion transport	unlabelled	0.172702	356
XM_152737.1	(monovalent) metal ion transport	unlabelled	0.153368	356
XM_152758.1	(monovalent) metal ion transport	unlabelled	0.154489	356
XM_152805.1	(monovalent) metal ion transport	unlabelled	0.150442	356
XM_153018.1	(monovalent) metal ion transport	unlabelled	0.198039	356
XM_153092.1	(monovalent) metal ion transport	unlabelled	0.160178	356
XM_153100.1	(monovalent) metal ion transport	unlabelled	0.171875	356
XM_153252.1	(monovalent) metal ion transport	unlabelled	0.150442	356
XM_153683.1	(monovalent) metal ion transport	unlabelled	0.18254	356
XM_154105.1	(monovalent) metal ion transport	unlabelled	0.171875	356
XM_154214.1	(monovalent) metal ion transport	unlabelled	0.177273	356
XM_154297.1	(monovalent) metal ion transport	unlabelled	0.160178	356
XM_154402.1	(monovalent) metal ion transport	unlabelled	0.177273	356
XM_154534.1	(monovalent) metal ion transport	unlabelled	0.188356	356
XM_154840.1	(monovalent) metal ion transport	unlabelled	0.150442	356
XM_154932.1	(monovalent) metal ion transport	unlabelled	0.171875	356
XM_155169.1	(monovalent) metal ion transport	unlabelled	0.167482	356
XM_155229.1	(monovalent) metal ion transport	unlabelled	0.160178	356
XM_155316.1	(monovalent) metal ion transport	unlabelled	0.333333	356
XM_155564.1	(monovalent) metal ion transport	unlabelled	0.27686	356
XM_155816.1	(monovalent) metal ion transport	unlabelled	0.15778	356
XM_156591.1	(monovalent) metal ion transport	unlabelled	0.33	356
XM_156641.1	(monovalent) metal ion transport	unlabelled	0.15778	356
XM_156935.1	(monovalent) metal ion transport	unlabelled	0.27686	356
XM_156953.1	(monovalent) metal ion transport	unlabelled	0.177068	356
XM_157007.1	(monovalent) metal ion transport	unlabelled	0.155246	356
XM_157048.1	(monovalent) metal ion transport	unlabelled	0.254335	356
XM_157252.1	(monovalent) metal ion transport	unlabelled	0.184818	356
XM_157265.1	(monovalent) metal ion transport	unlabelled	0.175714	356
XM_157318.1	(monovalent) metal ion transport	unlabelled	0.250704	356
XM_157417.1	(monovalent) metal ion transport	unlabelled	0.217195	356
XM_157989.1	(monovalent) metal ion transport	unlabelled	0.151484	356
XM_158009.1	(monovalent) metal ion transport	unlabelled	0.15778	356
XM_158067.1	(monovalent) metal ion transport	unlabelled	0.177068	356
XM_158432.1	(monovalent) metal ion transport	unlabelled	0.410256	356
XM_158623.1	(monovalent) metal ion transport	unlabelled	0.170077	356
XM_158850.1	(monovalent) metal ion transport	unlabelled	0.173484	356
XM_159334.1	(monovalent) metal ion transport	unlabelled	0.207547	356
XM_159367.1	(monovalent) metal ion transport	unlabelled	0.161547	356
XM_159575.1	(monovalent) metal ion transport	unlabelled	0.164303	356
XM_159812.1	(monovalent) metal ion transport	unlabelled	0.151423	356
XM_159976.1	(monovalent) metal ion transport	unlabelled	0.160178	356
XM_160114.1	(monovalent) metal ion transport	unlabelled	0.150442	356
XM_160158.1	(monovalent) metal ion transport	unlabelled	0.160178	356
XM_160472.1	(monovalent) metal ion transport	unlabelled	0.179969	356
XM_160721.1	(monovalent) metal ion transport	unlabelled	0.151423	356
XM_160738.1	(monovalent) metal ion transport	unlabelled	0.151423	356
XM_160947.1	(monovalent) metal ion transport	unlabelled	0.151116	356
XM_161062.1	(monovalent) metal ion transport	unlabelled	0.305785	356
XM_161189.1	(monovalent) metal ion transport	unlabelled	0.15778	356
XM_161340.1	(monovalent) metal ion transport	unlabelled	0.177068	356
XM_161540.1	(monovalent) metal ion transport	unlabelled	0.217195	356
XM_161699.1	(monovalent) metal ion transport	unlabelled	0.206612	356
XM_161976.1	(monovalent) metal ion transport	unlabelled	0.154489	356
XM_162230.1	(monovalent) metal ion transport	unlabelled	0.171875	356
XM_162414.1	(monovalent) metal ion transport	unlabelled	0.192513	356
XM_162635.1	(monovalent) metal ion transport	unlabelled	0.184514	356
XM_162867.1	(monovalent) metal ion transport	unlabelled	0.150442	356
XM_162894.1	(monovalent) metal ion transport	unlabelled	0.167482	356
XM_162974.1	(monovalent) metal ion transport	unlabelled	0.170077	356
XM_164411.1	(monovalent) metal ion transport	unlabelled	0.181388	356
XM_164646.1	(monovalent) metal ion transport	unlabelled	0.27686	356
XM_164821.1	(monovalent) metal ion transport	unlabelled	0.259036	356
XM_165005.1	(monovalent) metal ion transport	unlabelled	0.19619	356
XM_122022.1	(monovalent) metal ion transport	unlabelled	0.20985	356
XM_123446.1	(monovalent) metal ion transport	unlabelled	0.164303	356
XM_125172.1	(monovalent) metal ion transport	unlabelled	0.259036	356
XM_125849.1	(monovalent) metal ion transport	unlabelled	0.18254	356
XM_127476.1	(monovalent) metal ion transport	unlabelled	0.177068	356
XM_127958.1	(monovalent) metal ion transport	unlabelled	0.254335	356
XM_128115.1	(monovalent) metal ion transport	unlabelled	0.20985	356
XM_128361.1	(monovalent) metal ion transport	unlabelled	0.181388	356
XM_128620.1	(monovalent) metal ion transport	unlabelled	0.213333	356
XM_128727.1	(monovalent) metal ion transport	unlabelled	0.172702	356
XM_128935.1	(monovalent) metal ion transport	unlabelled	0.150442	356
XM_129438.1	(monovalent) metal ion transport	unlabelled	0.160178	356
XM_129884.1	(monovalent) metal ion transport	unlabelled	0.199203	356
XM_132112.1	(monovalent) metal ion transport	unlabelled	0.16707	356
XM_132529.1	(monovalent) metal ion transport	unlabelled	0.154489	356
XM_132600.1	(monovalent) metal ion transport	unlabelled	0.161547	356
XM_133055.1	(monovalent) metal ion transport	unlabelled	0.192513	356
XM_133453.1	(monovalent) metal ion transport	unlabelled	0.171875	356
XM_133571.1	(monovalent) metal ion transport	unlabelled	0.163915	356
XM_133951.1	(monovalent) metal ion transport	unlabelled	0.16707	356
XM_134923.1	(monovalent) metal ion transport	unlabelled	0.233668	356
XM_136602.1	(monovalent) metal ion transport	unlabelled	0.207547	356
XM_137277.1	(monovalent) metal ion transport	unlabelled	0.155246	356
XM_139689.1	(monovalent) metal ion transport	unlabelled	0.333333	356
XM_139886.1	(monovalent) metal ion transport	unlabelled	0.19619	356
XM_141838.1	(monovalent) metal ion transport	unlabelled	0.262987	356
XM_142066.1	(monovalent) metal ion transport	unlabelled	0.18254	356
XM_142262.1	(monovalent) metal ion transport	unlabelled	0.172702	356
XM_142389.1	(monovalent) metal ion transport	unlabelled	0.156082	356
XM_142709.1	(monovalent) metal ion transport	unlabelled	0.181388	356
XM_143800.1	(monovalent) metal ion transport	unlabelled	0.21179	356
XM_144456.1	(monovalent) metal ion transport	unlabelled	0.206612	356
XM_144526.1	(monovalent) metal ion transport	unlabelled	0.150442	356
XM_144655.1	(monovalent) metal ion transport	unlabelled	0.259036	356
XM_145441.1	(monovalent) metal ion transport	unlabelled	0.175714	356
XM_146115.1	(monovalent) metal ion transport	unlabelled	0.153368	356
XM_147273.1	(monovalent) metal ion transport	unlabelled	0.289855	356
XM_147975.1	(monovalent) metal ion transport	unlabelled	0.192513	356
XM_148044.1	(monovalent) metal ion transport	unlabelled	0.177068	356
XM_148123.1	(monovalent) metal ion transport	unlabelled	0.18254	356
XM_148180.1	(monovalent) metal ion transport	unlabelled	0.15778	356
XM_148289.1	(monovalent) metal ion transport	unlabelled	0.333333	356
XM_148611.1	(monovalent) metal ion transport	unlabelled	0.173484	356
XM_148644.1	(monovalent) metal ion transport	unlabelled	0.296	356
XM_148663.1	(monovalent) metal ion transport	unlabelled	0.173484	356
XM_148675.1	(monovalent) metal ion transport	unlabelled	0.15778	356
XM_148694.1	(monovalent) metal ion transport	unlabelled	0.151484	356
XM_148900.1	(monovalent) metal ion transport	unlabelled	0.177068	356
XM_148956.1	(monovalent) metal ion transport	unlabelled	0.163743	356
XM_149532.1	(monovalent) metal ion transport	unlabelled	0.160178	356
XM_149872.1	(monovalent) metal ion transport	unlabelled	0.27686	356
XM_150263.1	(monovalent) metal ion transport	unlabelled	0.204082	356
XM_150280.1	(monovalent) metal ion transport	unlabelled	0.333333	356
XM_150313.1	(monovalent) metal ion transport	unlabelled	0.231343	356
XM_150328.1	(monovalent) metal ion transport	unlabelled	0.154489	356
XM_150356.1	(monovalent) metal ion transport	unlabelled	0.333333	356
XM_150420.1	(monovalent) metal ion transport	unlabelled	0.16707	356
XM_151355.1	(monovalent) metal ion transport	unlabelled	0.163743	356
XM_152830.1	(monovalent) metal ion transport	unlabelled	0.160178	356
XM_153000.1	(monovalent) metal ion transport	unlabelled	0.163194	356
XM_153600.1	(monovalent) metal ion transport	unlabelled	0.160178	356
XM_153708.1	(monovalent) metal ion transport	unlabelled	0.163194	356
XM_154886.1	(monovalent) metal ion transport	unlabelled	0.208068	356
XM_155643.1	(monovalent) metal ion transport	unlabelled	0.192513	356
XM_155955.1	(monovalent) metal ion transport	unlabelled	0.177068	356
XM_156075.1	(monovalent) metal ion transport	unlabelled	0.171875	356
XM_156094.1	(monovalent) metal ion transport	unlabelled	0.233766	356
XM_156957.1	(monovalent) metal ion transport	unlabelled	0.167482	356
XM_157195.1	(monovalent) metal ion transport	unlabelled	0.150442	356
XM_158859.1	(monovalent) metal ion transport	unlabelled	0.16707	356
XM_159007.1	(monovalent) metal ion transport	unlabelled	0.185	356
XM_159323.1	(monovalent) metal ion transport	unlabelled	0.27686	356
XM_159439.1	(monovalent) metal ion transport	unlabelled	0.327103	356
XM_159519.1	(monovalent) metal ion transport	unlabelled	0.171875	356
XM_159523.1	(monovalent) metal ion transport	unlabelled	0.16707	356
XM_159740.1	(monovalent) metal ion transport	unlabelled	0.167482	356
XM_160064.1	(monovalent) metal ion transport	unlabelled	0.151423	356
XM_160443.1	(monovalent) metal ion transport	unlabelled	0.410256	356
XM_161614.1	(monovalent) metal ion transport	unlabelled	0.151116	356
XM_162211.1	(monovalent) metal ion transport	unlabelled	0.163743	356
XM_163280.1	(monovalent) metal ion transport	unlabelled	0.275472	356
XM_163298.1	(monovalent) metal ion transport	unlabelled	0.27686	356
XM_163930.1	(monovalent) metal ion transport	unlabelled	0.160178	356
XM_164495.1	(monovalent) metal ion transport	unlabelled	0.163915	356
XM_165103.1	(monovalent) metal ion transport	unlabelled	0.171875	356
XM_122013.1	(monovalent) metal ion transport	unlabelled	0.193246	356
XM_122132.1	(monovalent) metal ion transport	unlabelled	0.171875	356
XM_122208.1	(monovalent) metal ion transport	unlabelled	0.300813	356
XM_122216.1	(monovalent) metal ion transport	unlabelled	0.15778	356
XM_122790.1	(monovalent) metal ion transport	unlabelled	1	356
XM_122832.1	(monovalent) metal ion transport	unlabelled	0.171875	356
XM_122910.1	(monovalent) metal ion transport	unlabelled	0.254335	356
XM_123173.1	(monovalent) metal ion transport	unlabelled	0.27686	356
XM_123708.1	(monovalent) metal ion transport	unlabelled	0.15778	356
XM_123855.1	(monovalent) metal ion transport	unlabelled	0.160178	356
XM_123945.1	(monovalent) metal ion transport	unlabelled	0.177068	356
XM_124607.1	(monovalent) metal ion transport	unlabelled	0.151423	356
XM_124696.1	(monovalent) metal ion transport	unlabelled	0.183607	356
XM_125125.1	(monovalent) metal ion transport	unlabelled	0.150442	356
XM_125482.1	(monovalent) metal ion transport	unlabelled	0.262987	356
XM_125515.1	(monovalent) metal ion transport	unlabelled	0.218097	356
XM_125527.1	(monovalent) metal ion transport	unlabelled	0.190311	356
XM_125689.1	(monovalent) metal ion transport	unlabelled	0.313559	356
XM_125782.1	(monovalent) metal ion transport	unlabelled	0.300813	356
XM_125798.1	(monovalent) metal ion transport	unlabelled	0.150442	356
XM_125894.1	(monovalent) metal ion transport	unlabelled	0.172702	356
XM_126033.1	(monovalent) metal ion transport	unlabelled	0.177068	356
XM_126063.1	(monovalent) metal ion transport	unlabelled	0.166667	356
XM_126133.1	(monovalent) metal ion transport	unlabelled	0.19619	356
XM_126268.1	(monovalent) metal ion transport	unlabelled	0.27686	356
XM_126366.1	(monovalent) metal ion transport	unlabelled	0.163915	356
XM_126463.1	(monovalent) metal ion transport	unlabelled	0.15778	356
XM_126506.1	(monovalent) metal ion transport	unlabelled	0.15778	356
XM_126606.1	(monovalent) metal ion transport	unlabelled	0.171875	356
XM_126714.1	(monovalent) metal ion transport	unlabelled	0.163743	356
XM_126777.1	(monovalent) metal ion transport	unlabelled	0.327103	356
XM_126866.1	(monovalent) metal ion transport	unlabelled	0.177068	356
XM_126929.1	(monovalent) metal ion transport	unlabelled	0.150442	356
XM_126997.1	(monovalent) metal ion transport	unlabelled	0.27686	356
XM_127141.1	(monovalent) metal ion transport	unlabelled	0.204499	356
XM_127168.1	(monovalent) metal ion transport	unlabelled	0.151423	356
XM_127204.1	(monovalent) metal ion transport	unlabelled	0.196498	356
XM_127419.1	(monovalent) metal ion transport	unlabelled	0.27686	356
XM_127484.1	(monovalent) metal ion transport	unlabelled	0.181388	356
XM_127580.1	(monovalent) metal ion transport	unlabelled	0.233668	356
XM_127764.1	(monovalent) metal ion transport	unlabelled	0.27686	356
XM_127779.1	(monovalent) metal ion transport	unlabelled	0.184818	356
XM_127792.1	(monovalent) metal ion transport	unlabelled	0.235602	356
XM_128007.1	(monovalent) metal ion transport	unlabelled	0.154489	356
XM_128027.1	(monovalent) metal ion transport	unlabelled	0.233668	356
XM_128169.1	(monovalent) metal ion transport	unlabelled	0.27686	356
XM_128199.1	(monovalent) metal ion transport	unlabelled	0.275472	356
XM_128442.1	(monovalent) metal ion transport	unlabelled	0.154489	356
XM_128554.1	(monovalent) metal ion transport	unlabelled	0.207627	356
XM_128661.1	(monovalent) metal ion transport	unlabelled	0.171875	356
XM_128767.1	(monovalent) metal ion transport	unlabelled	0.163743	356
XM_128774.1	(monovalent) metal ion transport	unlabelled	0.27686	356
XM_128889.1	(monovalent) metal ion transport	unlabelled	0.172702	356
XM_129318.1	(monovalent) metal ion transport	unlabelled	0.204499	356
XM_129399.1	(monovalent) metal ion transport	unlabelled	0.217195	356
XM_129450.1	(monovalent) metal ion transport	unlabelled	0.171875	356
XM_129499.1	(monovalent) metal ion transport	unlabelled	0.163915	356
XM_129531.1	(monovalent) metal ion transport	unlabelled	0.206612	356
XM_129785.1	(monovalent) metal ion transport	unlabelled	0.333333	356
XM_129809.1	(monovalent) metal ion transport	unlabelled	0.275472	356
XM_129879.1	(monovalent) metal ion transport	unlabelled	0.294574	356
XM_129901.1	(monovalent) metal ion transport	unlabelled	0.19224	356
XM_130108.1	(monovalent) metal ion transport	unlabelled	0.153368	356
XM_130115.1	(monovalent) metal ion transport	unlabelled	0.151423	356
XM_130149.1	(monovalent) metal ion transport	unlabelled	0.163194	356
XM_130291.1	(monovalent) metal ion transport	unlabelled	0.242507	356
XM_130359.1	(monovalent) metal ion transport	unlabelled	0.27686	356
XM_130386.1	(monovalent) metal ion transport	unlabelled	0.171613	356
XM_130399.1	(monovalent) metal ion transport	unlabelled	0.168354	356
XM_130478.1	(monovalent) metal ion transport	unlabelled	0.27686	356
XM_130582.1	(monovalent) metal ion transport	unlabelled	0.161547	356
XM_130726.1	(monovalent) metal ion transport	unlabelled	0.171875	356
XM_130810.1	(monovalent) metal ion transport	unlabelled	0.207547	356
XM_130897.1	(monovalent) metal ion transport	unlabelled	0.275472	356
XM_130966.1	(monovalent) metal ion transport	unlabelled	0.259036	356
XM_131025.1	(monovalent) metal ion transport	unlabelled	0.160178	356
XM_131164.1	(monovalent) metal ion transport	unlabelled	0.171875	356
XM_131177.1	(monovalent) metal ion transport	unlabelled	0.192513	356
XM_131255.1	(monovalent) metal ion transport	unlabelled	0.204499	356
XM_131308.1	(monovalent) metal ion transport	unlabelled	0.155246	356
XM_131317.1	(monovalent) metal ion transport	unlabelled	0.154489	356
XM_131347.1	(monovalent) metal ion transport	unlabelled	0.242507	356
XM_131442.1	(monovalent) metal ion transport	unlabelled	0.167482	356
XM_131483.1	(monovalent) metal ion transport	unlabelled	0.150442	356
XM_131808.1	(monovalent) metal ion transport	unlabelled	0.271429	356
XM_131854.1	(monovalent) metal ion transport	unlabelled	0.151116	356
XM_131978.1	(monovalent) metal ion transport	unlabelled	0.27686	356
XM_132020.1	(monovalent) metal ion transport	unlabelled	0.259036	356
XM_132032.1	(monovalent) metal ion transport	unlabelled	0.253602	356
XM_132047.1	(monovalent) metal ion transport	unlabelled	0.229268	356
XM_132103.1	(monovalent) metal ion transport	unlabelled	0.254335	356
XM_132241.1	(monovalent) metal ion transport	unlabelled	0.263333	356
XM_132325.1	(monovalent) metal ion transport	unlabelled	0.185811	356
XM_132426.1	(monovalent) metal ion transport	unlabelled	0.16707	356
XM_132616.1	(monovalent) metal ion transport	unlabelled	0.218097	356
XM_132684.1	(monovalent) metal ion transport	unlabelled	0.259036	356
XM_132731.1	(monovalent) metal ion transport	unlabelled	0.204082	356
XM_132849.1	(monovalent) metal ion transport	unlabelled	0.27686	356
XM_133087.1	(monovalent) metal ion transport	unlabelled	0.27686	356
XM_133467.1	(monovalent) metal ion transport	unlabelled	0.188356	356
XM_133488.1	(monovalent) metal ion transport	unlabelled	0.259036	356
XM_134009.1	(monovalent) metal ion transport	unlabelled	0.151484	356
XM_134147.1	(monovalent) metal ion transport	unlabelled	0.27686	356
XM_134236.1	(monovalent) metal ion transport	unlabelled	0.193246	356
XM_134324.1	(monovalent) metal ion transport	unlabelled	0.156082	356
XM_134330.1	(monovalent) metal ion transport	unlabelled	0.168354	356
XM_134542.1	(monovalent) metal ion transport	unlabelled	0.27686	356
XM_134628.1	(monovalent) metal ion transport	unlabelled	0.171613	356
XM_134638.1	(monovalent) metal ion transport	unlabelled	0.163194	356
XM_134642.1	(monovalent) metal ion transport	unlabelled	0.15778	356
XM_134744.1	(monovalent) metal ion transport	unlabelled	0.19619	356
XM_134902.1	(monovalent) metal ion transport	unlabelled	0.181388	356
XM_134997.1	(monovalent) metal ion transport	unlabelled	0.27686	356
XM_135780.1	(monovalent) metal ion transport	unlabelled	0.184514	356
XM_135851.1	(monovalent) metal ion transport	unlabelled	0.177068	356
XM_136056.1	(monovalent) metal ion transport	unlabelled	0.150442	356
XM_136226.1	(monovalent) metal ion transport	unlabelled	0.217195	356
XM_136341.1	(monovalent) metal ion transport	unlabelled	0.192513	356
XM_136348.1	(monovalent) metal ion transport	unlabelled	0.27686	356
XM_136397.1	(monovalent) metal ion transport	unlabelled	0.235602	356
XM_136439.1	(monovalent) metal ion transport	unlabelled	0.199203	356
XM_136722.1	(monovalent) metal ion transport	unlabelled	0.163743	356
XM_136842.1	(monovalent) metal ion transport	unlabelled	0.16707	356
XM_137171.1	(monovalent) metal ion transport	unlabelled	0.15778	356
XM_137281.1	(monovalent) metal ion transport	unlabelled	0.204499	356
XM_137647.1	(monovalent) metal ion transport	unlabelled	0.177068	356
XM_137904.1	(monovalent) metal ion transport	unlabelled	0.226506	356
XM_137909.1	(monovalent) metal ion transport	unlabelled	0.150442	356
XM_138016.1	(monovalent) metal ion transport	unlabelled	0.171875	356
XM_138103.1	(monovalent) metal ion transport	unlabelled	0.243836	356
XM_138144.1	(monovalent) metal ion transport	unlabelled	0.294574	356
XM_138598.1	(monovalent) metal ion transport	unlabelled	0.275472	356
XM_138959.1	(monovalent) metal ion transport	unlabelled	0.259036	356
XM_138983.1	(monovalent) metal ion transport	unlabelled	0.333333	356
XM_139094.1	(monovalent) metal ion transport	unlabelled	0.151484	356
XM_139111.1	(monovalent) metal ion transport	unlabelled	0.27686	356
XM_139134.1	(monovalent) metal ion transport	unlabelled	0.154489	356
XM_139184.1	(monovalent) metal ion transport	unlabelled	0.294574	356
XM_139257.1	(monovalent) metal ion transport	unlabelled	0.242507	356
XM_139454.1	(monovalent) metal ion transport	unlabelled	0.151423	356
XM_139469.1	(monovalent) metal ion transport	unlabelled	0.27686	356
XM_139502.1	(monovalent) metal ion transport	unlabelled	0.75	356
XM_139560.1	(monovalent) metal ion transport	unlabelled	0.171875	356
XM_139585.1	(monovalent) metal ion transport	unlabelled	0.207547	356
XM_139783.1	(monovalent) metal ion transport	unlabelled	0.150442	356
XM_139854.1	(monovalent) metal ion transport	unlabelled	0.150442	356
XM_140789.1	(monovalent) metal ion transport	unlabelled	0.163194	356
XM_141301.1	(monovalent) metal ion transport	unlabelled	0.19619	356
XM_141341.1	(monovalent) metal ion transport	unlabelled	0.171875	356
XM_141983.1	(monovalent) metal ion transport	unlabelled	0.20985	356
XM_142003.1	(monovalent) metal ion transport	unlabelled	0.192513	356
XM_142211.1	(monovalent) metal ion transport	unlabelled	0.190311	356
XM_142269.1	(monovalent) metal ion transport	unlabelled	0.171875	356
XM_142391.1	(monovalent) metal ion transport	unlabelled	0.151423	356
XM_142904.1	(monovalent) metal ion transport	unlabelled	0.151423	356
XM_143012.1	(monovalent) metal ion transport	unlabelled	0.154489	356
XM_143154.1	(monovalent) metal ion transport	unlabelled	0.155246	356
XM_143227.1	(monovalent) metal ion transport	unlabelled	0.151423	356
XM_143320.1	(monovalent) metal ion transport	unlabelled	0.150442	356
XM_143351.1	(monovalent) metal ion transport	unlabelled	0.233668	356
XM_143357.1	(monovalent) metal ion transport	unlabelled	0.151484	356
XM_143366.1	(monovalent) metal ion transport	unlabelled	0.19619	356
XM_143433.1	(monovalent) metal ion transport	unlabelled	0.154489	356
XM_143466.1	(monovalent) metal ion transport	unlabelled	0.156082	356
XM_143737.1	(monovalent) metal ion transport	unlabelled	0.155246	356
XM_143795.1	(monovalent) metal ion transport	unlabelled	0.150442	356
XM_144046.1	(monovalent) metal ion transport	unlabelled	0.217195	356
XM_144134.1	(monovalent) metal ion transport	unlabelled	0.171613	356
XM_144265.1	(monovalent) metal ion transport	unlabelled	0.163915	356
XM_144269.1	(monovalent) metal ion transport	unlabelled	0.243836	356
XM_144328.1	(monovalent) metal ion transport	unlabelled	0.212389	356
XM_144573.1	(monovalent) metal ion transport	unlabelled	0.333333	356
XM_144673.1	(monovalent) metal ion transport	unlabelled	0.152735	356
XM_144905.1	(monovalent) metal ion transport	unlabelled	0.27686	356
XM_144975.1	(monovalent) metal ion transport	unlabelled	0.233668	356
XM_145231.1	(monovalent) metal ion transport	unlabelled	0.275472	356
XM_145283.1	(monovalent) metal ion transport	unlabelled	0.27686	356
XM_145591.1	(monovalent) metal ion transport	unlabelled	0.155246	356
XM_146060.1	(monovalent) metal ion transport	unlabelled	0.22381	356
XM_146229.1	(monovalent) metal ion transport	unlabelled	0.27686	356
XM_146512.1	(monovalent) metal ion transport	unlabelled	0.410256	356
XM_146569.1	(monovalent) metal ion transport	unlabelled	0.19619	356
XM_146575.1	(monovalent) metal ion transport	unlabelled	0.233766	356
XM_146873.1	(monovalent) metal ion transport	unlabelled	0.183607	356
XM_146926.1	(monovalent) metal ion transport	unlabelled	0.153368	356
XM_146996.1	(monovalent) metal ion transport	unlabelled	0.212389	356
XM_147044.1	(monovalent) metal ion transport	unlabelled	0.151116	356
XM_147114.1	(monovalent) metal ion transport	unlabelled	0.259036	356
XM_147301.1	(monovalent) metal ion transport	unlabelled	0.177068	356
XM_147478.1	(monovalent) metal ion transport	unlabelled	0.177273	356
XM_147488.1	(monovalent) metal ion transport	unlabelled	0.275472	356
XM_147516.1	(monovalent) metal ion transport	unlabelled	0.192513	356
XM_147526.1	(monovalent) metal ion transport	unlabelled	0.333333	356
XM_147701.1	(monovalent) metal ion transport	unlabelled	0.235602	356
XM_147704.1	(monovalent) metal ion transport	unlabelled	0.259036	356
XM_147730.1	(monovalent) metal ion transport	unlabelled	0.27686	356
XM_147736.1	(monovalent) metal ion transport	unlabelled	0.219626	356
XM_147779.1	(monovalent) metal ion transport	unlabelled	0.150442	356
XM_147876.1	(monovalent) metal ion transport	unlabelled	0.167482	356
XM_147935.1	(monovalent) metal ion transport	unlabelled	0.333333	356
XM_148062.1	(monovalent) metal ion transport	unlabelled	0.192513	356
XM_148750.1	(monovalent) metal ion transport	unlabelled	0.167482	356
XM_148832.1	(monovalent) metal ion transport	unlabelled	0.154489	356
XM_148886.1	(monovalent) metal ion transport	unlabelled	0.160178	356
XM_148984.1	(monovalent) metal ion transport	unlabelled	0.151423	356
XM_149040.1	(monovalent) metal ion transport	unlabelled	0.235602	356
XM_149138.1	(monovalent) metal ion transport	unlabelled	0.172176	356
XM_149200.1	(monovalent) metal ion transport	unlabelled	0.259036	356
XM_149228.1	(monovalent) metal ion transport	unlabelled	0.27686	356
XM_149323.1	(monovalent) metal ion transport	unlabelled	0.177273	356
XM_149360.1	(monovalent) metal ion transport	unlabelled	0.235602	356
XM_149371.1	(monovalent) metal ion transport	unlabelled	0.150442	356
XM_149376.1	(monovalent) metal ion transport	unlabelled	0.151116	356
XM_149456.1	(monovalent) metal ion transport	unlabelled	0.233668	356
XM_149490.1	(monovalent) metal ion transport	unlabelled	0.171875	356
XM_149524.1	(monovalent) metal ion transport	unlabelled	0.172176	356
XM_149530.1	(monovalent) metal ion transport	unlabelled	0.27686	356
XM_149790.1	(monovalent) metal ion transport	unlabelled	0.252125	356
XM_149824.1	(monovalent) metal ion transport	unlabelled	0.167482	356
XM_150160.1	(monovalent) metal ion transport	unlabelled	0.27686	356
XM_150168.1	(monovalent) metal ion transport	unlabelled	0.262987	356
XM_150185.1	(monovalent) metal ion transport	unlabelled	0.150442	356
XM_150669.1	(monovalent) metal ion transport	unlabelled	0.151484	356
XM_150683.1	(monovalent) metal ion transport	unlabelled	0.333333	356
XM_150831.1	(monovalent) metal ion transport	unlabelled	0.164303	356
XM_150929.1	(monovalent) metal ion transport	unlabelled	0.159116	356
XM_151055.1	(monovalent) metal ion transport	unlabelled	0.154489	356
XM_151309.1	(monovalent) metal ion transport	unlabelled	0.18254	356
XM_151515.1	(monovalent) metal ion transport	unlabelled	0.150442	356
XM_151595.1	(monovalent) metal ion transport	unlabelled	0.212389	356
XM_151698.1	(monovalent) metal ion transport	unlabelled	0.154489	356
XM_151983.1	(monovalent) metal ion transport	unlabelled	0.213333	356
XM_152144.1	(monovalent) metal ion transport	unlabelled	0.153368	356
XM_152755.1	(monovalent) metal ion transport	unlabelled	0.150442	356
XM_153023.1	(monovalent) metal ion transport	unlabelled	0.18254	356
XM_153156.1	(monovalent) metal ion transport	unlabelled	0.233668	356
XM_153241.1	(monovalent) metal ion transport	unlabelled	0.192513	356
XM_153269.1	(monovalent) metal ion transport	unlabelled	0.259036	356
XM_153771.1	(monovalent) metal ion transport	unlabelled	0.171875	356
XM_154003.1	(monovalent) metal ion transport	unlabelled	0.252125	356
XM_154606.1	(monovalent) metal ion transport	unlabelled	0.18254	356
XM_154954.1	(monovalent) metal ion transport	unlabelled	0.158416	356
XM_155127.1	(monovalent) metal ion transport	unlabelled	0.192513	356
XM_155412.1	(monovalent) metal ion transport	unlabelled	0.163194	356
XM_155435.1	(monovalent) metal ion transport	unlabelled	0.154489	356
XM_155524.1	(monovalent) metal ion transport	unlabelled	0.156082	356
XM_155589.1	(monovalent) metal ion transport	unlabelled	0.167482	356
XM_155735.1	(monovalent) metal ion transport	unlabelled	0.16707	356
XM_156082.1	(monovalent) metal ion transport	unlabelled	0.212389	356
XM_157229.1	(monovalent) metal ion transport	unlabelled	0.164303	356
XM_157323.1	(monovalent) metal ion transport	unlabelled	0.207547	356
XM_157463.1	(monovalent) metal ion transport	unlabelled	0.177273	356
XM_157490.1	(monovalent) metal ion transport	unlabelled	0.160178	356
XM_157542.1	(monovalent) metal ion transport	unlabelled	0.168354	356
XM_157738.1	(monovalent) metal ion transport	unlabelled	0.155246	356
XM_157946.1	(monovalent) metal ion transport	unlabelled	0.333333	356
XM_158075.1	(monovalent) metal ion transport	unlabelled	0.150442	356
XM_158191.1	(monovalent) metal ion transport	unlabelled	0.177068	356
XM_158503.1	(monovalent) metal ion transport	unlabelled	0.151423	356
XM_159302.1	(monovalent) metal ion transport	unlabelled	0.15778	356
XM_159374.1	(monovalent) metal ion transport	unlabelled	0.154489	356
XM_159422.1	(monovalent) metal ion transport	unlabelled	0.155246	356
XM_159721.1	(monovalent) metal ion transport	unlabelled	0.185	356
XM_159764.1	(monovalent) metal ion transport	unlabelled	0.167482	356
XM_159913.1	(monovalent) metal ion transport	unlabelled	0.163194	356
XM_160243.1	(monovalent) metal ion transport	unlabelled	0.160178	356
XM_160414.1	(monovalent) metal ion transport	unlabelled	0.152735	356
XM_160616.1	(monovalent) metal ion transport	unlabelled	0.160178	356
XM_160792.1	(monovalent) metal ion transport	unlabelled	0.170077	356
XM_160923.1	(monovalent) metal ion transport	unlabelled	0.158416	356
XM_161097.1	(monovalent) metal ion transport	unlabelled	0.171875	356
XM_161375.1	(monovalent) metal ion transport	unlabelled	0.167482	356
XM_161497.1	(monovalent) metal ion transport	unlabelled	0.151484	356
XM_161621.1	(monovalent) metal ion transport	unlabelled	0.166667	356
XM_161711.1	(monovalent) metal ion transport	unlabelled	0.27686	356
XM_161873.1	(monovalent) metal ion transport	unlabelled	0.217195	356
XM_161929.1	(monovalent) metal ion transport	unlabelled	0.333333	356
XM_162002.1	(monovalent) metal ion transport	unlabelled	0.218097	356
XM_162010.1	(monovalent) metal ion transport	unlabelled	0.153368	356
XM_162231.1	(monovalent) metal ion transport	unlabelled	0.160178	356
XM_162588.1	(monovalent) metal ion transport	unlabelled	0.154489	356
XM_162669.1	(monovalent) metal ion transport	unlabelled	0.271127	356
XM_162714.1	(monovalent) metal ion transport	unlabelled	0.324324	356
XM_162863.1	(monovalent) metal ion transport	unlabelled	0.171875	356
XM_162942.1	(monovalent) metal ion transport	unlabelled	0.24	356
XM_162963.1	(monovalent) metal ion transport	unlabelled	0.275472	356
XM_163059.1	(monovalent) metal ion transport	unlabelled	0.167482	356
XM_163091.1	(monovalent) metal ion transport	unlabelled	0.151116	356
XM_163149.1	(monovalent) metal ion transport	unlabelled	0.15778	356
XM_163565.1	(monovalent) metal ion transport	unlabelled	0.235602	356
XM_163824.1	(monovalent) metal ion transport	unlabelled	0.155246	356
XM_163876.1	(monovalent) metal ion transport	unlabelled	0.150442	356
XM_164086.1	(monovalent) metal ion transport	unlabelled	0.167482	356
XM_164450.1	(monovalent) metal ion transport	unlabelled	0.151484	356
XM_164627.1	(monovalent) metal ion transport	unlabelled	0.19619	356
XM_164724.1	(monovalent) metal ion transport	unlabelled	0.198039	356
XM_165038.1	(monovalent) metal ion transport	unlabelled	0.18254	356
XM_165075.1	(monovalent) metal ion transport	unlabelled	0.163194	356
XM_165169.1	(monovalent) metal ion transport	unlabelled	0.164303	356
XR_000100.1	(monovalent) metal ion transport	unlabelled	0.263333	356
XM_127575.1	(poly)amin(o)acid/glucose transport	unlabelled	0.642857	74
XM_127936.1	(poly)amin(o)acid/glucose transport	unlabelled	0.526316	74
XM_128872.1	(poly)amin(o)acid/glucose transport	unlabelled	0.625	74
XM_131734.1	(poly)amin(o)acid/glucose transport	unlabelled	0.5	74
XM_132244.1	(poly)amin(o)acid/glucose transport	unlabelled	0.642857	74
XM_132923.1	(poly)amin(o)acid/glucose transport	unlabelled	0.345455	74
XM_134092.1	(poly)amin(o)acid/glucose transport	unlabelled	0.222222	74
XM_135309.1	(poly)amin(o)acid/glucose transport	unlabelled	0.625	74
XM_135988.1	(poly)amin(o)acid/glucose transport	unlabelled	0.163265	74
XM_136158.1	(poly)amin(o)acid/glucose transport	unlabelled	0.5	74
XM_140538.1	(poly)amin(o)acid/glucose transport	unlabelled	0.395833	74
XM_145101.1	(poly)amin(o)acid/glucose transport	unlabelled	0.5	74
XM_146672.1	(poly)amin(o)acid/glucose transport	unlabelled	0.555556	74
XM_148158.1	(poly)amin(o)acid/glucose transport	unlabelled	0.171429	74
XM_149308.1	(poly)amin(o)acid/glucose transport	unlabelled	0.642857	74
XM_155741.1	(poly)amin(o)acid/glucose transport	unlabelled	0.166667	74
XM_156241.1	(poly)amin(o)acid/glucose transport	unlabelled	0.192982	74
XM_158367.1	(poly)amin(o)acid/glucose transport	unlabelled	0.339286	74
XM_122292.1	(poly)amin(o)acid/glucose transport	unlabelled	0.236559	74
XM_123202.1	(poly)amin(o)acid/glucose transport	unlabelled	0.236559	74
XM_126368.1	(poly)amin(o)acid/glucose transport	unlabelled	0.166667	74
XM_126535.1	(poly)amin(o)acid/glucose transport	unlabelled	0.345455	74
XM_131150.1	(poly)amin(o)acid/glucose transport	unlabelled	0.22	74
XM_132841.1	(poly)amin(o)acid/glucose transport	unlabelled	0.217822	74
XM_133865.1	(poly)amin(o)acid/glucose transport	unlabelled	0.246914	74
XM_134134.1	(poly)amin(o)acid/glucose transport	unlabelled	0.588235	74
XM_136289.1	(poly)amin(o)acid/glucose transport	unlabelled	0.156863	74
XM_140218.1	(poly)amin(o)acid/glucose transport	unlabelled	0.322034	74
XM_143415.1	(poly)amin(o)acid/glucose transport	unlabelled	0.322034	74
XM_143893.1	(poly)amin(o)acid/glucose transport	unlabelled	0.253333	74
XM_145095.1	(poly)amin(o)acid/glucose transport	unlabelled	0.173913	74
XM_145258.1	(poly)amin(o)acid/glucose transport	unlabelled	0.236559	74
XM_147511.1	(poly)amin(o)acid/glucose transport	unlabelled	0.177778	74
XM_150564.1	(poly)amin(o)acid/glucose transport	unlabelled	0.217822	74
XM_153403.1	(poly)amin(o)acid/glucose transport	unlabelled	0.253333	74
XM_161531.1	(poly)amin(o)acid/glucose transport	unlabelled	0.173913	74
XM_165226.1	(poly)amin(o)acid/glucose transport	unlabelled	0.236559	74
XM_127909.1	(poly)amin(o)acid/glucose transport	unlabelled	0.642857	74
XM_132093.1	(poly)amin(o)acid/glucose transport	unlabelled	0.5	74
XM_134521.1	(poly)amin(o)acid/glucose transport	unlabelled	0.178862	74
XM_135647.1	(poly)amin(o)acid/glucose transport	unlabelled	0.339286	74
XM_135653.1	(poly)amin(o)acid/glucose transport	unlabelled	0.625	74
XM_137313.1	(poly)amin(o)acid/glucose transport	unlabelled	0.372549	74
XM_139285.1	(poly)amin(o)acid/glucose transport	unlabelled	0.642857	74
XM_140707.1	(poly)amin(o)acid/glucose transport	unlabelled	0.642857	74
XM_143620.1	(poly)amin(o)acid/glucose transport	unlabelled	0.48	74
XM_150027.1	(poly)amin(o)acid/glucose transport	unlabelled	0.322034	74
XM_152375.1	(poly)amin(o)acid/glucose transport	unlabelled	0.642857	74
XM_152700.1	(poly)amin(o)acid/glucose transport	unlabelled	0.424242	74
XM_156384.1	(poly)amin(o)acid/glucose transport	unlabelled	0.236559	74
XM_161723.1	(poly)amin(o)acid/glucose transport	unlabelled	0.365385	74
XM_163637.1	(poly)amin(o)acid/glucose transport	unlabelled	0.177778	74
XM_122689.1	(poly)amin(o)acid/glucose transport	unlabelled	0.192982	74
XM_126968.1	(poly)amin(o)acid/glucose transport	unlabelled	0.236559	74
XM_126983.1	(poly)amin(o)acid/glucose transport	unlabelled	0.211538	74
XM_129760.1	(poly)amin(o)acid/glucose transport	unlabelled	0.236559	74
XM_130223.1	(poly)amin(o)acid/glucose transport	unlabelled	0.226804	74
XM_130618.1	(poly)amin(o)acid/glucose transport	unlabelled	0.164384	74
XM_131558.1	(poly)amin(o)acid/glucose transport	unlabelled	0.173913	74
XM_131718.1	(poly)amin(o)acid/glucose transport	unlabelled	0.253333	74
XM_134994.1	(poly)amin(o)acid/glucose transport	unlabelled	0.246914	74
XM_135191.1	(poly)amin(o)acid/glucose transport	unlabelled	0.192982	74
XM_137280.1	(poly)amin(o)acid/glucose transport	unlabelled	0.177778	74
XM_138609.1	(poly)amin(o)acid/glucose transport	unlabelled	0.229167	74
XM_146087.1	(poly)amin(o)acid/glucose transport	unlabelled	0.267606	74
XM_146192.1	(poly)amin(o)acid/glucose transport	unlabelled	0.150943	74
XM_146574.1	(poly)amin(o)acid/glucose transport	unlabelled	0.177778	74
XM_147966.1	(poly)amin(o)acid/glucose transport	unlabelled	0.365385	74
XM_149501.1	(poly)amin(o)acid/glucose transport	unlabelled	0.177778	74
XM_152013.1	(poly)amin(o)acid/glucose transport	unlabelled	0.246914	74
XM_153833.1	(poly)amin(o)acid/glucose transport	unlabelled	0.165517	74
XM_154402.1	(poly)amin(o)acid/glucose transport	unlabelled	0.166667	74
XM_155176.1	(poly)amin(o)acid/glucose transport	unlabelled	0.4	74
XM_155651.1	(poly)amin(o)acid/glucose transport	unlabelled	0.173913	74
XM_157318.1	(poly)amin(o)acid/glucose transport	unlabelled	0.171429	74
XM_158000.1	(poly)amin(o)acid/glucose transport	unlabelled	0.165517	74
XM_161340.1	(poly)amin(o)acid/glucose transport	unlabelled	0.188034	74
XM_125667.1	(poly)amin(o)acid/glucose transport	unlabelled	0.642857	74
XM_126687.1	(poly)amin(o)acid/glucose transport	unlabelled	0.642857	74
XM_128332.1	(poly)amin(o)acid/glucose transport	unlabelled	0.424242	74
XM_129079.1	(poly)amin(o)acid/glucose transport	unlabelled	0.275362	74
XM_129438.1	(poly)amin(o)acid/glucose transport	unlabelled	0.642857	74
XM_132600.1	(poly)amin(o)acid/glucose transport	unlabelled	0.642857	74
XM_133826.1	(poly)amin(o)acid/glucose transport	unlabelled	0.395833	74
XM_135301.1	(poly)amin(o)acid/glucose transport	unlabelled	0.150943	74
XM_135334.1	(poly)amin(o)acid/glucose transport	unlabelled	0.236559	74
XM_142262.1	(poly)amin(o)acid/glucose transport	unlabelled	0.395833	74
XM_142424.1	(poly)amin(o)acid/glucose transport	unlabelled	0.714286	74
XM_147975.1	(poly)amin(o)acid/glucose transport	unlabelled	0.236559	74
XM_149746.1	(poly)amin(o)acid/glucose transport	unlabelled	0.171429	74
XM_149826.1	(poly)amin(o)acid/glucose transport	unlabelled	0.642857	74
XM_151583.1	(poly)amin(o)acid/glucose transport	unlabelled	0.555556	74
XM_160064.1	(poly)amin(o)acid/glucose transport	unlabelled	0.152866	74
XM_127423.1	(poly)amin(o)acid/glucose transport	unlabelled	0.642857	74
XM_129499.1	(poly)amin(o)acid/glucose transport	unlabelled	0.166667	74
XM_129785.1	(poly)amin(o)acid/glucose transport	unlabelled	0.173913	74
XM_130213.1	(poly)amin(o)acid/glucose transport	unlabelled	0.395833	74
XM_132697.1	(poly)amin(o)acid/glucose transport	unlabelled	0.246914	74
XM_138598.1	(poly)amin(o)acid/glucose transport	unlabelled	0.322034	74
XM_142597.1	(poly)amin(o)acid/glucose transport	unlabelled	0.155844	74
XM_147779.1	(poly)amin(o)acid/glucose transport	unlabelled	0.395833	74
XM_150496.1	(poly)amin(o)acid/glucose transport	unlabelled	0.833333	74
XM_150655.1	(poly)amin(o)acid/glucose transport	unlabelled	0.156863	74
XM_157023.1	(poly)amin(o)acid/glucose transport	unlabelled	0.198198	74
XM_165202.1	(poly)amin(o)acid/glucose transport	unlabelled	0.177778	74
XM_165342.1	(poly)amin(o)acid/glucose transport	unlabelled	0.395833	74
XM_148078.1	(regulation of) cell growth	unlabelled	0.5	75
XM_125150.1	(regulation of) cell growth	unlabelled	0.150943	75
XM_125449.1	(regulation of) cell growth	unlabelled	0.205128	75
XM_125816.1	(regulation of) cell growth	unlabelled	0.216216	75
XM_126491.1	(regulation of) cell growth	unlabelled	0.307692	75
XM_126644.1	(regulation of) cell growth	unlabelled	0.150943	75
XM_130974.1	(regulation of) cell growth	unlabelled	0.25	75
XM_134051.1	(regulation of) cell growth	unlabelled	0.545455	75
XM_134783.1	(regulation of) cell growth	unlabelled	0.2	75
XM_127954.1	(regulation of) cell growth	unlabelled	0.210526	75
XM_124042.1	(regulation of) cell growth	unlabelled	0.205128	75
XM_124128.1	(regulation of) cell growth	unlabelled	0.205128	75
XM_125233.1	(regulation of) cell growth	unlabelled	0.222222	75
XM_128994.1	(regulation of) cell growth	unlabelled	0.333333	75
XM_132636.1	(regulation of) cell growth	unlabelled	0.177778	75
XM_128182.1	(regulation of) cell growth	unlabelled	0.16	75
XM_134717.1	(regulation of) cell growth	unlabelled	0.205128	75
XM_137667.1	(regulation of) cell growth	unlabelled	0.545455	75
XM_122102.1	(serine) amino acid biosynthesis	unlabelled	0.322835	84
XM_123871.1	(serine) amino acid biosynthesis	unlabelled	0.205882	84
XM_124663.1	(serine) amino acid biosynthesis	unlabelled	0.169872	84
XM_126153.1	(serine) amino acid biosynthesis	unlabelled	0.150794	84
XM_128326.1	(serine) amino acid biosynthesis	unlabelled	0.178694	84
XM_129216.1	(serine) amino acid biosynthesis	unlabelled	0.236842	84
XM_130005.1	(serine) amino acid biosynthesis	unlabelled	0.150794	84
XM_131761.1	(serine) amino acid biosynthesis	unlabelled	0.18638	84
XM_132809.1	(serine) amino acid biosynthesis	unlabelled	0.158683	84
XM_138060.1	(serine) amino acid biosynthesis	unlabelled	0.213333	84
XM_138450.1	(serine) amino acid biosynthesis	unlabelled	0.178694	84
XM_142884.1	(serine) amino acid biosynthesis	unlabelled	0.153846	84
XM_146701.1	(serine) amino acid biosynthesis	unlabelled	0.234694	84
XM_150017.1	(serine) amino acid biosynthesis	unlabelled	0.161585	84
XM_152723.1	(serine) amino acid biosynthesis	unlabelled	0.199203	84
XM_154195.1	(serine) amino acid biosynthesis	unlabelled	0.2	84
XM_122146.1	(serine) amino acid biosynthesis	unlabelled	0.220183	84
XM_123354.1	(serine) amino acid biosynthesis	unlabelled	0.373737	84
XM_123598.1	(serine) amino acid biosynthesis	unlabelled	0.166144	84
XM_123767.1	(serine) amino acid biosynthesis	unlabelled	0.185053	84
XM_123864.1	(serine) amino acid biosynthesis	unlabelled	0.342105	84
XM_123915.1	(serine) amino acid biosynthesis	unlabelled	0.304348	84
XM_124362.1	(serine) amino acid biosynthesis	unlabelled	0.208511	84
XM_124648.1	(serine) amino acid biosynthesis	unlabelled	0.169872	84
XM_126293.1	(serine) amino acid biosynthesis	unlabelled	0.157895	84
XM_126547.1	(serine) amino acid biosynthesis	unlabelled	0.17377	84
XM_127074.1	(serine) amino acid biosynthesis	unlabelled	0.185053	84
XM_127206.1	(serine) amino acid biosynthesis	unlabelled	0.174497	84
XM_127966.1	(serine) amino acid biosynthesis	unlabelled	0.193916	84
XM_128066.1	(serine) amino acid biosynthesis	unlabelled	0.189591	84
XM_128253.1	(serine) amino acid biosynthesis	unlabelled	0.157895	84
XM_128457.1	(serine) amino acid biosynthesis	unlabelled	0.214286	84
XM_128534.1	(serine) amino acid biosynthesis	unlabelled	0.172078	84
XM_128602.1	(serine) amino acid biosynthesis	unlabelled	0.199203	84
XM_128638.1	(serine) amino acid biosynthesis	unlabelled	0.157895	84
XM_128763.1	(serine) amino acid biosynthesis	unlabelled	0.254438	84
XM_128876.1	(serine) amino acid biosynthesis	unlabelled	0.161585	84
XM_129663.1	(serine) amino acid biosynthesis	unlabelled	0.286667	84
XM_129672.1	(serine) amino acid biosynthesis	unlabelled	0.674419	84
XM_130164.1	(serine) amino acid biosynthesis	unlabelled	0.193916	84
XM_130400.1	(serine) amino acid biosynthesis	unlabelled	0.188889	84
XM_130665.1	(serine) amino acid biosynthesis	unlabelled	0.322835	84
XM_130684.1	(serine) amino acid biosynthesis	unlabelled	0.248588	84
XM_130988.1	(serine) amino acid biosynthesis	unlabelled	0.225962	84
XM_131469.1	(serine) amino acid biosynthesis	unlabelled	0.322835	84
XM_131526.1	(serine) amino acid biosynthesis	unlabelled	0.238095	84
XM_132168.1	(serine) amino acid biosynthesis	unlabelled	0.169872	84
XM_132195.1	(serine) amino acid biosynthesis	unlabelled	0.156425	84
XM_132316.1	(serine) amino acid biosynthesis	unlabelled	0.435897	84
XM_132808.1	(serine) amino acid biosynthesis	unlabelled	0.162577	84
XM_132892.1	(serine) amino acid biosynthesis	unlabelled	0.674419	84
XM_132913.1	(serine) amino acid biosynthesis	unlabelled	0.234694	84
XM_133201.1	(serine) amino acid biosynthesis	unlabelled	0.150794	84
XM_133280.1	(serine) amino acid biosynthesis	unlabelled	0.263804	84
XM_133658.1	(serine) amino acid biosynthesis	unlabelled	0.185053	84
XM_133814.1	(serine) amino acid biosynthesis	unlabelled	0.239362	84
XM_133828.1	(serine) amino acid biosynthesis	unlabelled	0.248588	84
XM_133945.1	(serine) amino acid biosynthesis	unlabelled	0.217195	84
XM_134346.1	(serine) amino acid biosynthesis	unlabelled	0.175676	84
XM_134350.1	(serine) amino acid biosynthesis	unlabelled	0.612245	84
XM_134738.1	(serine) amino acid biosynthesis	unlabelled	0.188889	84
XM_136783.1	(serine) amino acid biosynthesis	unlabelled	0.322835	84
XM_137090.1	(serine) amino acid biosynthesis	unlabelled	0.205882	84
XM_138443.1	(serine) amino acid biosynthesis	unlabelled	0.375	84
XM_144910.1	(serine) amino acid biosynthesis	unlabelled	0.158209	84
XM_144950.1	(serine) amino acid biosynthesis	unlabelled	0.157895	84
XM_145113.1	(serine) amino acid biosynthesis	unlabelled	0.175676	84
XM_149260.1	(serine) amino acid biosynthesis	unlabelled	0.156425	84
XM_149488.1	(serine) amino acid biosynthesis	unlabelled	0.225962	84
XM_149603.1	(serine) amino acid biosynthesis	unlabelled	0.153846	84
XM_150949.1	(serine) amino acid biosynthesis	unlabelled	0.193916	84
XM_151703.1	(serine) amino acid biosynthesis	unlabelled	0.176871	84
XM_159173.1	(serine) amino acid biosynthesis	unlabelled	0.180556	84
XM_162325.1	(serine) amino acid biosynthesis	unlabelled	0.169872	84
XM_163255.1	(serine) amino acid biosynthesis	unlabelled	0.18638	84
XM_163319.1	(serine) amino acid biosynthesis	unlabelled	0.188192	84
XM_164832.1	(serine) amino acid biosynthesis	unlabelled	0.166144	84
XM_123378.1	(serine) amino acid biosynthesis	unlabelled	0.18638	84
XM_126905.1	(serine) amino acid biosynthesis	unlabelled	0.152589	84
XM_133809.1	(serine) amino acid biosynthesis	unlabelled	0.23	84
XM_134911.1	(serine) amino acid biosynthesis	unlabelled	0.162577	84
XM_135540.1	(serine) amino acid biosynthesis	unlabelled	0.717949	84
XM_136144.1	(serine) amino acid biosynthesis	unlabelled	0.153846	84
XM_141607.1	(serine) amino acid biosynthesis	unlabelled	0.178694	84
XM_148304.1	(serine) amino acid biosynthesis	unlabelled	0.17377	84
XM_152029.1	(serine) amino acid biosynthesis	unlabelled	0.234694	84
XM_154072.1	(serine) amino acid biosynthesis	unlabelled	0.193916	84
XM_156051.1	(serine) amino acid biosynthesis	unlabelled	0.254438	84
XM_123129.1	(serine) amino acid biosynthesis	unlabelled	0.18638	84
XM_123731.1	(serine) amino acid biosynthesis	unlabelled	0.257485	84
XM_124161.1	(serine) amino acid biosynthesis	unlabelled	0.322835	84
XM_125766.1	(serine) amino acid biosynthesis	unlabelled	0.172078	84
XM_126122.1	(serine) amino acid biosynthesis	unlabelled	0.190299	84
XM_126158.1	(serine) amino acid biosynthesis	unlabelled	0.275641	84
XM_126538.1	(serine) amino acid biosynthesis	unlabelled	0.213333	84
XM_127203.1	(serine) amino acid biosynthesis	unlabelled	0.188889	84
XM_127397.1	(serine) amino acid biosynthesis	unlabelled	0.322835	84
XM_128026.1	(serine) amino acid biosynthesis	unlabelled	0.16358	84
XM_128113.1	(serine) amino acid biosynthesis	unlabelled	0.150794	84
XM_128286.1	(serine) amino acid biosynthesis	unlabelled	0.241758	84
XM_128511.1	(serine) amino acid biosynthesis	unlabelled	0.358491	84
XM_128718.1	(serine) amino acid biosynthesis	unlabelled	0.18638	84
XM_128848.1	(serine) amino acid biosynthesis	unlabelled	0.150794	84
XM_129363.1	(serine) amino acid biosynthesis	unlabelled	0.236842	84
XM_129372.1	(serine) amino acid biosynthesis	unlabelled	0.416667	84
XM_129583.1	(serine) amino acid biosynthesis	unlabelled	0.199203	84
XM_130444.1	(serine) amino acid biosynthesis	unlabelled	0.18638	84
XM_130453.1	(serine) amino acid biosynthesis	unlabelled	0.225352	84
XM_130824.1	(serine) amino acid biosynthesis	unlabelled	0.169872	84
XM_131576.1	(serine) amino acid biosynthesis	unlabelled	0.157895	84
XM_133016.1	(serine) amino acid biosynthesis	unlabelled	0.18638	84
XM_133586.1	(serine) amino acid biosynthesis	unlabelled	0.162577	84
XM_133709.1	(serine) amino acid biosynthesis	unlabelled	0.150794	84
XM_134364.1	(serine) amino acid biosynthesis	unlabelled	0.157895	84
XM_134855.1	(serine) amino acid biosynthesis	unlabelled	0.156425	84
XM_135581.1	(serine) amino acid biosynthesis	unlabelled	0.199203	84
XM_147277.1	(serine) amino acid biosynthesis	unlabelled	0.164596	84
XM_147515.1	(serine) amino acid biosynthesis	unlabelled	0.193916	84
XM_147543.1	(serine) amino acid biosynthesis	unlabelled	0.26875	84
XM_147603.1	(serine) amino acid biosynthesis	unlabelled	0.214286	84
XM_149011.1	(serine) amino acid biosynthesis	unlabelled	0.196911	84
XM_149717.1	(serine) amino acid biosynthesis	unlabelled	0.169872	84
XM_150025.1	(serine) amino acid biosynthesis	unlabelled	0.17377	84
XM_159719.1	(serine) amino acid biosynthesis	unlabelled	0.445946	84
XM_160351.1	(serine) amino acid biosynthesis	unlabelled	0.156425	84
XM_161329.1	(serine) amino acid biosynthesis	unlabelled	0.225352	84
XM_162691.1	(serine) amino acid biosynthesis	unlabelled	0.150794	84
XM_162991.1	(serine) amino acid biosynthesis	unlabelled	0.172078	84
XM_122731.1	(serine) amino acid biosynthesis	unlabelled	0.239362	84
XM_124432.1	(serine) amino acid biosynthesis	unlabelled	0.183099	84
XM_125266.1	(serine) amino acid biosynthesis	unlabelled	0.168254	84
XM_129258.1	(serine) amino acid biosynthesis	unlabelled	0.189591	84
XM_131888.1	(serine) amino acid biosynthesis	unlabelled	0.348624	84
XM_132806.1	(serine) amino acid biosynthesis	unlabelled	0.156425	84
XM_134878.1	(serine) amino acid biosynthesis	unlabelled	0.322835	84
XM_135630.1	(serine) amino acid biosynthesis	unlabelled	0.157895	84
XM_135649.1	(serine) amino acid biosynthesis	unlabelled	0.227053	84
XM_142879.1	(serine) amino acid biosynthesis	unlabelled	0.239362	84
XM_144641.1	(serine) amino acid biosynthesis	unlabelled	0.150794	84
XM_148261.1	(serine) amino acid biosynthesis	unlabelled	0.322835	84
XM_148924.1	(serine) amino acid biosynthesis	unlabelled	0.236842	84
XM_150093.1	(serine) amino acid biosynthesis	unlabelled	0.196911	84
XM_150130.1	(serine) amino acid biosynthesis	unlabelled	0.17377	84
XM_150977.1	(serine) amino acid biosynthesis	unlabelled	0.151762	84
XM_156284.1	(serine) amino acid biosynthesis	unlabelled	0.169872	84
XM_122425.1	(serine) amino acid biosynthesis	unlabelled	0.205882	84
XM_122677.1	(serine) amino acid biosynthesis	unlabelled	0.196911	84
XM_122843.1	(serine) amino acid biosynthesis	unlabelled	0.185053	84
XM_123145.1	(serine) amino acid biosynthesis	unlabelled	0.17377	84
XM_123302.1	(serine) amino acid biosynthesis	unlabelled	0.282895	84
XM_123708.1	(serine) amino acid biosynthesis	unlabelled	0.17377	84
XM_123837.1	(serine) amino acid biosynthesis	unlabelled	0.24581	84
XM_124320.1	(serine) amino acid biosynthesis	unlabelled	0.425	84
XM_125177.1	(serine) amino acid biosynthesis	unlabelled	0.168254	84
XM_126099.1	(serine) amino acid biosynthesis	unlabelled	0.224299	84
XM_126207.1	(serine) amino acid biosynthesis	unlabelled	0.151762	84
XM_126222.1	(serine) amino acid biosynthesis	unlabelled	0.183099	84
XM_126643.1	(serine) amino acid biosynthesis	unlabelled	0.18638	84
XM_126692.1	(serine) amino acid biosynthesis	unlabelled	0.674419	84
XM_127015.1	(serine) amino acid biosynthesis	unlabelled	0.286667	84
XM_127389.1	(serine) amino acid biosynthesis	unlabelled	0.162577	84
XM_127491.1	(serine) amino acid biosynthesis	unlabelled	0.254438	84
XM_127515.1	(serine) amino acid biosynthesis	unlabelled	0.227053	84
XM_127533.1	(serine) amino acid biosynthesis	unlabelled	0.202479	84
XM_127623.1	(serine) amino acid biosynthesis	unlabelled	0.157593	84
XM_127939.1	(serine) amino acid biosynthesis	unlabelled	0.492537	84
XM_128870.1	(serine) amino acid biosynthesis	unlabelled	0.18638	84
XM_129157.1	(serine) amino acid biosynthesis	unlabelled	0.239362	84
XM_129278.1	(serine) amino acid biosynthesis	unlabelled	0.188889	84
XM_129558.1	(serine) amino acid biosynthesis	unlabelled	0.150794	84
XM_130432.1	(serine) amino acid biosynthesis	unlabelled	0.190299	84
XM_130521.1	(serine) amino acid biosynthesis	unlabelled	0.164596	84
XM_130567.1	(serine) amino acid biosynthesis	unlabelled	0.208511	84
XM_132760.1	(serine) amino acid biosynthesis	unlabelled	0.176871	84
XM_132831.1	(serine) amino acid biosynthesis	unlabelled	0.16358	84
XM_133180.1	(serine) amino acid biosynthesis	unlabelled	0.199203	84
XM_134035.1	(serine) amino acid biosynthesis	unlabelled	0.161585	84
XM_134389.1	(serine) amino acid biosynthesis	unlabelled	0.178694	84
XM_134655.1	(serine) amino acid biosynthesis	unlabelled	0.150794	84
XM_134818.1	(serine) amino acid biosynthesis	unlabelled	0.18638	84
XM_135110.1	(serine) amino acid biosynthesis	unlabelled	0.241758	84
XM_135143.1	(serine) amino acid biosynthesis	unlabelled	0.373737	84
XM_135857.1	(serine) amino acid biosynthesis	unlabelled	0.23	84
XM_136521.1	(serine) amino acid biosynthesis	unlabelled	0.157895	84
XM_136546.1	(serine) amino acid biosynthesis	unlabelled	0.273885	84
XM_136781.1	(serine) amino acid biosynthesis	unlabelled	0.236842	84
XM_137230.1	(serine) amino acid biosynthesis	unlabelled	0.199203	84
XM_138246.1	(serine) amino acid biosynthesis	unlabelled	0.17377	84
XM_140305.1	(serine) amino acid biosynthesis	unlabelled	0.212389	84
XM_140887.1	(serine) amino acid biosynthesis	unlabelled	0.224299	84
XM_142337.1	(serine) amino acid biosynthesis	unlabelled	0.348624	84
XM_144739.1	(serine) amino acid biosynthesis	unlabelled	0.157895	84
XM_146553.1	(serine) amino acid biosynthesis	unlabelled	0.267081	84
XM_147333.1	(serine) amino acid biosynthesis	unlabelled	0.196911	84
XM_147647.1	(serine) amino acid biosynthesis	unlabelled	0.150794	84
XM_149025.1	(serine) amino acid biosynthesis	unlabelled	0.288591	84
XM_149251.1	(serine) amino acid biosynthesis	unlabelled	0.304348	84
XM_150946.1	(serine) amino acid biosynthesis	unlabelled	0.176871	84
XM_152840.1	(serine) amino acid biosynthesis	unlabelled	0.164596	84
XM_157206.1	(serine) amino acid biosynthesis	unlabelled	0.157895	84
XM_161727.1	(serine) amino acid biosynthesis	unlabelled	0.169872	84
XM_164648.1	(serine) amino acid biosynthesis	unlabelled	0.150794	84
XM_129155.1	(striated) muscle contract./dvlpmnt	unlabelled	0.321429	169
XM_130370.1	(striated) muscle contract./dvlpmnt	unlabelled	0.785714	169
XM_131063.1	(striated) muscle contract./dvlpmnt	unlabelled	0.258929	169
XM_131845.1	(striated) muscle contract./dvlpmnt	unlabelled	0.488372	169
XM_132381.1	(striated) muscle contract./dvlpmnt	unlabelled	0.722222	169
XM_132837.1	(striated) muscle contract./dvlpmnt	unlabelled	0.27476	169
XM_133154.1	(striated) muscle contract./dvlpmnt	unlabelled	0.1584	169
XM_133229.1	(striated) muscle contract./dvlpmnt	unlabelled	0.172474	169
XM_134341.1	(striated) muscle contract./dvlpmnt	unlabelled	0.189024	169
XM_134949.1	(striated) muscle contract./dvlpmnt	unlabelled	0.304688	169
XM_135708.1	(striated) muscle contract./dvlpmnt	unlabelled	0.175407	169
XM_135915.1	(striated) muscle contract./dvlpmnt	unlabelled	0.166948	169
XM_136988.1	(striated) muscle contract./dvlpmnt	unlabelled	0.473684	169
XM_137950.1	(striated) muscle contract./dvlpmnt	unlabelled	0.180233	169
XM_139624.1	(striated) muscle contract./dvlpmnt	unlabelled	0.156646	169
XM_142652.1	(striated) muscle contract./dvlpmnt	unlabelled	0.391304	169
XM_142786.1	(striated) muscle contract./dvlpmnt	unlabelled	0.158909	169
XM_147279.1	(striated) muscle contract./dvlpmnt	unlabelled	0.666667	169
XM_147348.1	(striated) muscle contract./dvlpmnt	unlabelled	0.154688	169
XM_147406.1	(striated) muscle contract./dvlpmnt	unlabelled	0.17757	169
XM_148060.1	(striated) muscle contract./dvlpmnt	unlabelled	0.473684	169
XM_148591.1	(striated) muscle contract./dvlpmnt	unlabelled	0.766667	169
XM_148781.1	(striated) muscle contract./dvlpmnt	unlabelled	0.328638	169
XM_148847.1	(striated) muscle contract./dvlpmnt	unlabelled	0.423358	169
XM_149786.1	(striated) muscle contract./dvlpmnt	unlabelled	0.288136	169
XM_149845.1	(striated) muscle contract./dvlpmnt	unlabelled	0.213429	169
XM_150259.1	(striated) muscle contract./dvlpmnt	unlabelled	0.234043	169
XM_150307.1	(striated) muscle contract./dvlpmnt	unlabelled	0.156646	169
XM_150314.1	(striated) muscle contract./dvlpmnt	unlabelled	0.15184	169
XM_150401.1	(striated) muscle contract./dvlpmnt	unlabelled	0.208817	169
XM_152348.1	(striated) muscle contract./dvlpmnt	unlabelled	0.442748	169
XM_153640.1	(striated) muscle contract./dvlpmnt	unlabelled	0.165275	169
XM_154338.1	(striated) muscle contract./dvlpmnt	unlabelled	0.280528	169
XM_155823.1	(striated) muscle contract./dvlpmnt	unlabelled	0.875	169
XM_155871.1	(striated) muscle contract./dvlpmnt	unlabelled	0.249292	169
XM_155941.1	(striated) muscle contract./dvlpmnt	unlabelled	0.360215	169
XM_156039.1	(striated) muscle contract./dvlpmnt	unlabelled	0.292419	169
XM_156055.1	(striated) muscle contract./dvlpmnt	unlabelled	0.27476	169
XM_156104.1	(striated) muscle contract./dvlpmnt	unlabelled	0.160976	169
XM_156168.1	(striated) muscle contract./dvlpmnt	unlabelled	0.292254	169
XM_157180.1	(striated) muscle contract./dvlpmnt	unlabelled	0.333333	169
XM_157371.1	(striated) muscle contract./dvlpmnt	unlabelled	0.175503	169
XM_157712.1	(striated) muscle contract./dvlpmnt	unlabelled	0.1584	169
XM_157994.1	(striated) muscle contract./dvlpmnt	unlabelled	0.163366	169
XM_158222.1	(striated) muscle contract./dvlpmnt	unlabelled	0.15184	169
XM_159670.1	(striated) muscle contract./dvlpmnt	unlabelled	0.354167	169
XM_160051.1	(striated) muscle contract./dvlpmnt	unlabelled	0.168081	169
XM_161530.1	(striated) muscle contract./dvlpmnt	unlabelled	0.283333	169
XM_162810.1	(striated) muscle contract./dvlpmnt	unlabelled	0.178846	169
XM_162827.1	(striated) muscle contract./dvlpmnt	unlabelled	0.189024	169
XM_163290.1	(striated) muscle contract./dvlpmnt	unlabelled	0.168081	169
XM_163823.1	(striated) muscle contract./dvlpmnt	unlabelled	0.187123	169
XM_122593.1	(striated) muscle contract./dvlpmnt	unlabelled	0.17658	169
XM_123216.1	(striated) muscle contract./dvlpmnt	unlabelled	0.152778	169
XM_123710.1	(striated) muscle contract./dvlpmnt	unlabelled	0.240437	169
XM_123853.1	(striated) muscle contract./dvlpmnt	unlabelled	0.213429	169
XM_124413.1	(striated) muscle contract./dvlpmnt	unlabelled	0.172474	169
XM_124589.1	(striated) muscle contract./dvlpmnt	unlabelled	0.354167	169
XM_125150.1	(striated) muscle contract./dvlpmnt	unlabelled	0.288136	169
XM_125411.1	(striated) muscle contract./dvlpmnt	unlabelled	0.172474	169
XM_125659.1	(striated) muscle contract./dvlpmnt	unlabelled	0.526316	169
XM_125839.1	(striated) muscle contract./dvlpmnt	unlabelled	0.1584	169
XM_126054.1	(striated) muscle contract./dvlpmnt	unlabelled	0.39375	169
XM_126150.1	(striated) muscle contract./dvlpmnt	unlabelled	0.17803	169
XM_126218.1	(striated) muscle contract./dvlpmnt	unlabelled	0.17658	169
XM_126224.1	(striated) muscle contract./dvlpmnt	unlabelled	0.423358	169
XM_126459.1	(striated) muscle contract./dvlpmnt	unlabelled	0.183071	169
XM_126634.1	(striated) muscle contract./dvlpmnt	unlabelled	0.473684	169
XM_126730.1	(striated) muscle contract./dvlpmnt	unlabelled	0.152778	169
XM_126774.1	(striated) muscle contract./dvlpmnt	unlabelled	0.272152	169
XM_126869.1	(striated) muscle contract./dvlpmnt	unlabelled	0.263636	169
XM_127420.1	(striated) muscle contract./dvlpmnt	unlabelled	0.292419	169
XM_127487.1	(striated) muscle contract./dvlpmnt	unlabelled	0.666667	169
XM_127882.1	(striated) muscle contract./dvlpmnt	unlabelled	0.15184	169
XM_128781.1	(striated) muscle contract./dvlpmnt	unlabelled	0.244444	169
XM_128908.1	(striated) muscle contract./dvlpmnt	unlabelled	0.385542	169
XM_129008.1	(striated) muscle contract./dvlpmnt	unlabelled	0.166948	169
XM_129212.1	(striated) muscle contract./dvlpmnt	unlabelled	0.169811	169
XM_129219.1	(striated) muscle contract./dvlpmnt	unlabelled	0.275081	169
XM_129264.1	(striated) muscle contract./dvlpmnt	unlabelled	0.36612	169
XM_129283.1	(striated) muscle contract./dvlpmnt	unlabelled	0.189024	169
XM_130001.1	(striated) muscle contract./dvlpmnt	unlabelled	0.189024	169
XM_130295.1	(striated) muscle contract./dvlpmnt	unlabelled	0.21028	169
XM_130325.1	(striated) muscle contract./dvlpmnt	unlabelled	0.36413	169
XM_130408.1	(striated) muscle contract./dvlpmnt	unlabelled	0.1584	169
XM_130455.1	(striated) muscle contract./dvlpmnt	unlabelled	0.24581	169
XM_130514.1	(striated) muscle contract./dvlpmnt	unlabelled	0.292254	169
XM_130721.1	(striated) muscle contract./dvlpmnt	unlabelled	0.172474	169
XM_130845.1	(striated) muscle contract./dvlpmnt	unlabelled	0.189024	169
XM_130903.1	(striated) muscle contract./dvlpmnt	unlabelled	0.36413	169
XM_130950.1	(striated) muscle contract./dvlpmnt	unlabelled	0.169811	169
XM_131041.1	(striated) muscle contract./dvlpmnt	unlabelled	0.809524	169
XM_131166.1	(striated) muscle contract./dvlpmnt	unlabelled	0.544118	169
XM_131426.1	(striated) muscle contract./dvlpmnt	unlabelled	0.391304	169
XM_131533.1	(striated) muscle contract./dvlpmnt	unlabelled	0.17803	169
XM_131700.1	(striated) muscle contract./dvlpmnt	unlabelled	0.296296	169
XM_131762.1	(striated) muscle contract./dvlpmnt	unlabelled	0.333333	169
XM_131766.1	(striated) muscle contract./dvlpmnt	unlabelled	0.166948	169
XM_131860.1	(striated) muscle contract./dvlpmnt	unlabelled	0.466667	169
XM_132021.1	(striated) muscle contract./dvlpmnt	unlabelled	0.218673	169
XM_132104.1	(striated) muscle contract./dvlpmnt	unlabelled	0.280528	169
XM_132254.1	(striated) muscle contract./dvlpmnt	unlabelled	0.258929	169
XM_132356.1	(striated) muscle contract./dvlpmnt	unlabelled	0.766667	169
XM_132508.1	(striated) muscle contract./dvlpmnt	unlabelled	0.589286	169
XM_132638.1	(striated) muscle contract./dvlpmnt	unlabelled	0.166948	169
XM_132769.1	(striated) muscle contract./dvlpmnt	unlabelled	0.321429	169
XM_132903.1	(striated) muscle contract./dvlpmnt	unlabelled	0.17658	169
XM_132983.1	(striated) muscle contract./dvlpmnt	unlabelled	0.473684	169
XM_133104.1	(striated) muscle contract./dvlpmnt	unlabelled	0.163366	169
XM_133426.1	(striated) muscle contract./dvlpmnt	unlabelled	0.197397	169
XM_133670.1	(striated) muscle contract./dvlpmnt	unlabelled	0.43609	169
XM_133713.1	(striated) muscle contract./dvlpmnt	unlabelled	0.184524	169
XM_134047.1	(striated) muscle contract./dvlpmnt	unlabelled	0.542857	169
XM_134083.1	(striated) muscle contract./dvlpmnt	unlabelled	0.423358	169
XM_134174.1	(striated) muscle contract./dvlpmnt	unlabelled	0.17803	169
XM_134271.1	(striated) muscle contract./dvlpmnt	unlabelled	0.757576	169
XM_134369.1	(striated) muscle contract./dvlpmnt	unlabelled	0.398693	169
XM_134457.1	(striated) muscle contract./dvlpmnt	unlabelled	0.168081	169
XM_134664.1	(striated) muscle contract./dvlpmnt	unlabelled	0.466667	169
XM_134783.1	(striated) muscle contract./dvlpmnt	unlabelled	0.292254	169
XM_134993.1	(striated) muscle contract./dvlpmnt	unlabelled	0.466667	169
XM_135120.1	(striated) muscle contract./dvlpmnt	unlabelled	0.675	169
XM_135134.1	(striated) muscle contract./dvlpmnt	unlabelled	0.197397	169
XM_135263.1	(striated) muscle contract./dvlpmnt	unlabelled	0.310924	169
XM_135348.1	(striated) muscle contract./dvlpmnt	unlabelled	0.234043	169
XM_135842.1	(striated) muscle contract./dvlpmnt	unlabelled	0.249292	169
XM_136033.1	(striated) muscle contract./dvlpmnt	unlabelled	0.166948	169
XM_136057.1	(striated) muscle contract./dvlpmnt	unlabelled	0.196121	169
XM_136061.1	(striated) muscle contract./dvlpmnt	unlabelled	0.223618	169
XM_136256.1	(striated) muscle contract./dvlpmnt	unlabelled	0.163366	169
XM_137835.1	(striated) muscle contract./dvlpmnt	unlabelled	0.1584	169
XM_138052.1	(striated) muscle contract./dvlpmnt	unlabelled	0.172474	169
XM_138151.1	(striated) muscle contract./dvlpmnt	unlabelled	0.189024	169
XM_138984.1	(striated) muscle contract./dvlpmnt	unlabelled	0.231579	169
XM_139447.1	(striated) muscle contract./dvlpmnt	unlabelled	0.214458	169
XM_139627.1	(striated) muscle contract./dvlpmnt	unlabelled	0.541667	169
XM_139993.1	(striated) muscle contract./dvlpmnt	unlabelled	0.154688	169
XM_140012.1	(striated) muscle contract./dvlpmnt	unlabelled	0.172474	169
XM_140154.1	(striated) muscle contract./dvlpmnt	unlabelled	0.785714	169
XM_140364.1	(striated) muscle contract./dvlpmnt	unlabelled	0.152778	169
XM_141283.1	(striated) muscle contract./dvlpmnt	unlabelled	0.785714	169
XM_143102.1	(striated) muscle contract./dvlpmnt	unlabelled	0.163366	169
XM_143424.1	(striated) muscle contract./dvlpmnt	unlabelled	0.154688	169
XM_143593.1	(striated) muscle contract./dvlpmnt	unlabelled	0.263636	169
XM_143639.1	(striated) muscle contract./dvlpmnt	unlabelled	0.292254	169
XM_143767.1	(striated) muscle contract./dvlpmnt	unlabelled	0.178846	169
XM_143805.1	(striated) muscle contract./dvlpmnt	unlabelled	0.17803	169
XM_144072.1	(striated) muscle contract./dvlpmnt	unlabelled	0.174147	169
XM_144546.1	(striated) muscle contract./dvlpmnt	unlabelled	0.288136	169
XM_145080.1	(striated) muscle contract./dvlpmnt	unlabelled	0.313305	169
XM_145104.1	(striated) muscle contract./dvlpmnt	unlabelled	0.184524	169
XM_145338.1	(striated) muscle contract./dvlpmnt	unlabelled	0.188259	169
XM_145989.1	(striated) muscle contract./dvlpmnt	unlabelled	0.190377	169
XM_146057.1	(striated) muscle contract./dvlpmnt	unlabelled	0.5625	169
XM_146557.1	(striated) muscle contract./dvlpmnt	unlabelled	0.269592	169
XM_147131.1	(striated) muscle contract./dvlpmnt	unlabelled	0.360215	169
XM_147461.1	(striated) muscle contract./dvlpmnt	unlabelled	0.258929	169
XM_147954.1	(striated) muscle contract./dvlpmnt	unlabelled	0.333333	169
XM_148748.1	(striated) muscle contract./dvlpmnt	unlabelled	0.172474	169
XM_148859.1	(striated) muscle contract./dvlpmnt	unlabelled	1	169
XM_148882.1	(striated) muscle contract./dvlpmnt	unlabelled	0.28866	169
XM_148974.1	(striated) muscle contract./dvlpmnt	unlabelled	0.193617	169
XM_149120.1	(striated) muscle contract./dvlpmnt	unlabelled	0.208817	169
XM_149156.1	(striated) muscle contract./dvlpmnt	unlabelled	0.328638	169
XM_149316.1	(striated) muscle contract./dvlpmnt	unlabelled	0.380952	169
XM_149356.1	(striated) muscle contract./dvlpmnt	unlabelled	0.375723	169
XM_149572.1	(striated) muscle contract./dvlpmnt	unlabelled	0.156646	169
XM_149647.1	(striated) muscle contract./dvlpmnt	unlabelled	0.280528	169
XM_149777.1	(striated) muscle contract./dvlpmnt	unlabelled	0.175503	169
XM_149828.1	(striated) muscle contract./dvlpmnt	unlabelled	0.208817	169
XM_150430.1	(striated) muscle contract./dvlpmnt	unlabelled	0.473684	169
XM_150447.1	(striated) muscle contract./dvlpmnt	unlabelled	0.372881	169
XM_150944.1	(striated) muscle contract./dvlpmnt	unlabelled	0.190377	169
XM_151257.1	(striated) muscle contract./dvlpmnt	unlabelled	0.204082	169
XM_151371.1	(striated) muscle contract./dvlpmnt	unlabelled	0.180233	169
XM_151491.1	(striated) muscle contract./dvlpmnt	unlabelled	0.292254	169
XM_151503.1	(striated) muscle contract./dvlpmnt	unlabelled	0.166948	169
XM_151564.1	(striated) muscle contract./dvlpmnt	unlabelled	0.17757	169
XM_151885.1	(striated) muscle contract./dvlpmnt	unlabelled	0.178846	169
XM_152506.1	(striated) muscle contract./dvlpmnt	unlabelled	0.163366	169
XM_152932.1	(striated) muscle contract./dvlpmnt	unlabelled	0.237838	169
XM_152987.1	(striated) muscle contract./dvlpmnt	unlabelled	0.17757	169
XM_153034.1	(striated) muscle contract./dvlpmnt	unlabelled	0.189024	169
XM_153501.1	(striated) muscle contract./dvlpmnt	unlabelled	0.178846	169
XM_153554.1	(striated) muscle contract./dvlpmnt	unlabelled	0.387879	169
XM_153875.1	(striated) muscle contract./dvlpmnt	unlabelled	0.280528	169
XM_153887.1	(striated) muscle contract./dvlpmnt	unlabelled	0.197397	169
XM_154018.1	(striated) muscle contract./dvlpmnt	unlabelled	0.27476	169
XM_154147.1	(striated) muscle contract./dvlpmnt	unlabelled	0.266055	169
XM_154221.1	(striated) muscle contract./dvlpmnt	unlabelled	0.180233	169
XM_154287.1	(striated) muscle contract./dvlpmnt	unlabelled	0.17658	169
XM_154571.1	(striated) muscle contract./dvlpmnt	unlabelled	0.17757	169
XM_156650.1	(striated) muscle contract./dvlpmnt	unlabelled	0.17658	169
XM_157053.1	(striated) muscle contract./dvlpmnt	unlabelled	0.172474	169
XM_157116.1	(striated) muscle contract./dvlpmnt	unlabelled	0.168081	169
XM_157558.1	(striated) muscle contract./dvlpmnt	unlabelled	0.188259	169
XM_157934.1	(striated) muscle contract./dvlpmnt	unlabelled	0.237838	169
XM_158008.1	(striated) muscle contract./dvlpmnt	unlabelled	0.214458	169
XM_158560.1	(striated) muscle contract./dvlpmnt	unlabelled	0.188259	169
XM_158936.1	(striated) muscle contract./dvlpmnt	unlabelled	0.21028	169
XM_159101.1	(striated) muscle contract./dvlpmnt	unlabelled	0.473684	169
XM_159297.1	(striated) muscle contract./dvlpmnt	unlabelled	0.292254	169
XM_159852.1	(striated) muscle contract./dvlpmnt	unlabelled	0.43609	169
XM_159882.1	(striated) muscle contract./dvlpmnt	unlabelled	0.17757	169
XM_160716.1	(striated) muscle contract./dvlpmnt	unlabelled	0.174147	169
XM_161327.1	(striated) muscle contract./dvlpmnt	unlabelled	0.156646	169
XM_162060.1	(striated) muscle contract./dvlpmnt	unlabelled	0.292254	169
XM_162989.1	(striated) muscle contract./dvlpmnt	unlabelled	0.259701	169
XM_163032.1	(striated) muscle contract./dvlpmnt	unlabelled	0.169811	169
XM_163135.1	(striated) muscle contract./dvlpmnt	unlabelled	0.17803	169
XM_163688.1	(striated) muscle contract./dvlpmnt	unlabelled	0.172474	169
XM_164330.1	(striated) muscle contract./dvlpmnt	unlabelled	0.189024	169
XM_164425.1	(striated) muscle contract./dvlpmnt	unlabelled	0.216019	169
XM_164551.1	(striated) muscle contract./dvlpmnt	unlabelled	0.163366	169
XM_164561.1	(striated) muscle contract./dvlpmnt	unlabelled	0.289655	169
XM_164691.1	(striated) muscle contract./dvlpmnt	unlabelled	0.675	169
XM_164808.1	(striated) muscle contract./dvlpmnt	unlabelled	0.232804	169
XM_122056.1	(striated) muscle contract./dvlpmnt	unlabelled	0.334975	169
XM_122652.1	(striated) muscle contract./dvlpmnt	unlabelled	0.354167	169
XM_125055.1	(striated) muscle contract./dvlpmnt	unlabelled	0.387879	169
XM_126169.1	(striated) muscle contract./dvlpmnt	unlabelled	0.36612	169
XM_126672.1	(striated) muscle contract./dvlpmnt	unlabelled	0.36413	169
XM_128327.1	(striated) muscle contract./dvlpmnt	unlabelled	0.30038	169
XM_130563.1	(striated) muscle contract./dvlpmnt	unlabelled	0.172474	169
XM_130711.1	(striated) muscle contract./dvlpmnt	unlabelled	0.15184	169
XM_131740.1	(striated) muscle contract./dvlpmnt	unlabelled	0.174147	169
XM_132819.1	(striated) muscle contract./dvlpmnt	unlabelled	0.163366	169
XM_133155.1	(striated) muscle contract./dvlpmnt	unlabelled	0.172474	169
XM_133325.1	(striated) muscle contract./dvlpmnt	unlabelled	0.17757	169
XM_133452.1	(striated) muscle contract./dvlpmnt	unlabelled	0.1584	169
XM_133903.1	(striated) muscle contract./dvlpmnt	unlabelled	0.17757	169
XM_134455.1	(striated) muscle contract./dvlpmnt	unlabelled	0.160976	169
XM_136278.1	(striated) muscle contract./dvlpmnt	unlabelled	0.190377	169
XM_136933.1	(striated) muscle contract./dvlpmnt	unlabelled	0.172474	169
XM_137038.1	(striated) muscle contract./dvlpmnt	unlabelled	0.192797	169
XM_139305.1	(striated) muscle contract./dvlpmnt	unlabelled	0.172474	169
XM_139659.1	(striated) muscle contract./dvlpmnt	unlabelled	0.175503	169
XM_140190.1	(striated) muscle contract./dvlpmnt	unlabelled	0.187123	169
XM_141423.1	(striated) muscle contract./dvlpmnt	unlabelled	0.156646	169
XM_142585.1	(striated) muscle contract./dvlpmnt	unlabelled	0.237838	169
XM_143788.1	(striated) muscle contract./dvlpmnt	unlabelled	0.166948	169
XM_145527.1	(striated) muscle contract./dvlpmnt	unlabelled	0.292419	169
XM_145641.1	(striated) muscle contract./dvlpmnt	unlabelled	0.166948	169
XM_146051.1	(striated) muscle contract./dvlpmnt	unlabelled	0.259701	169
XM_147195.1	(striated) muscle contract./dvlpmnt	unlabelled	0.165275	169
XM_147260.1	(striated) muscle contract./dvlpmnt	unlabelled	0.218673	169
XM_147994.1	(striated) muscle contract./dvlpmnt	unlabelled	0.28866	169
XM_148178.1	(striated) muscle contract./dvlpmnt	unlabelled	0.283333	169
XM_148743.1	(striated) muscle contract./dvlpmnt	unlabelled	0.324201	169
XM_148853.1	(striated) muscle contract./dvlpmnt	unlabelled	0.321429	169
XM_149038.1	(striated) muscle contract./dvlpmnt	unlabelled	0.226804	169
XM_150083.1	(striated) muscle contract./dvlpmnt	unlabelled	0.165275	169
XM_150260.1	(striated) muscle contract./dvlpmnt	unlabelled	0.17658	169
XM_150315.1	(striated) muscle contract./dvlpmnt	unlabelled	0.175503	169
XM_150599.1	(striated) muscle contract./dvlpmnt	unlabelled	0.193617	169
XM_150844.1	(striated) muscle contract./dvlpmnt	unlabelled	0.175503	169
XM_151535.1	(striated) muscle contract./dvlpmnt	unlabelled	0.216019	169
XM_152037.1	(striated) muscle contract./dvlpmnt	unlabelled	0.254335	169
XM_152510.1	(striated) muscle contract./dvlpmnt	unlabelled	0.158909	169
XM_153545.1	(striated) muscle contract./dvlpmnt	unlabelled	0.165275	169
XM_154595.1	(striated) muscle contract./dvlpmnt	unlabelled	0.17803	169
XM_154657.1	(striated) muscle contract./dvlpmnt	unlabelled	0.169811	169
XM_154952.1	(striated) muscle contract./dvlpmnt	unlabelled	0.423358	169
XM_155824.1	(striated) muscle contract./dvlpmnt	unlabelled	0.17658	169
XM_156088.1	(striated) muscle contract./dvlpmnt	unlabelled	0.193617	169
XM_156188.1	(striated) muscle contract./dvlpmnt	unlabelled	0.310924	169
XM_156305.1	(striated) muscle contract./dvlpmnt	unlabelled	0.225888	169
XM_157175.1	(striated) muscle contract./dvlpmnt	unlabelled	0.244444	169
XM_158230.1	(striated) muscle contract./dvlpmnt	unlabelled	0.269592	169
XM_159511.1	(striated) muscle contract./dvlpmnt	unlabelled	0.275081	169
XM_159553.1	(striated) muscle contract./dvlpmnt	unlabelled	0.202222	169
XM_159646.1	(striated) muscle contract./dvlpmnt	unlabelled	0.190377	169
XM_161488.1	(striated) muscle contract./dvlpmnt	unlabelled	0.254335	169
XM_161913.1	(striated) muscle contract./dvlpmnt	unlabelled	0.187123	169
XM_162808.1	(striated) muscle contract./dvlpmnt	unlabelled	0.166948	169
XM_164252.1	(striated) muscle contract./dvlpmnt	unlabelled	0.211401	169
XM_164721.1	(striated) muscle contract./dvlpmnt	unlabelled	0.211401	169
XM_164818.1	(striated) muscle contract./dvlpmnt	unlabelled	0.180233	169
XM_164936.1	(striated) muscle contract./dvlpmnt	unlabelled	0.225888	169
XM_122027.1	(striated) muscle contract./dvlpmnt	unlabelled	0.184524	169
XM_122409.1	(striated) muscle contract./dvlpmnt	unlabelled	0.589286	169
XM_122632.1	(striated) muscle contract./dvlpmnt	unlabelled	0.473684	169
XM_122822.1	(striated) muscle contract./dvlpmnt	unlabelled	0.183071	169
XM_123314.1	(striated) muscle contract./dvlpmnt	unlabelled	0.259701	169
XM_123357.1	(striated) muscle contract./dvlpmnt	unlabelled	0.244444	169
XM_123587.1	(striated) muscle contract./dvlpmnt	unlabelled	0.258065	169
XM_124042.1	(striated) muscle contract./dvlpmnt	unlabelled	0.258065	169
XM_124144.1	(striated) muscle contract./dvlpmnt	unlabelled	1	169
XM_124414.1	(striated) muscle contract./dvlpmnt	unlabelled	0.302682	169
XM_124733.1	(striated) muscle contract./dvlpmnt	unlabelled	0.766667	169
XM_125546.1	(striated) muscle contract./dvlpmnt	unlabelled	0.17757	169
XM_125555.1	(striated) muscle contract./dvlpmnt	unlabelled	0.169811	169
XM_125740.1	(striated) muscle contract./dvlpmnt	unlabelled	0.666667	169
XM_125744.1	(striated) muscle contract./dvlpmnt	unlabelled	0.875	169
XM_125912.1	(striated) muscle contract./dvlpmnt	unlabelled	0.216019	169
XM_125950.1	(striated) muscle contract./dvlpmnt	unlabelled	0.542857	169
XM_126113.1	(striated) muscle contract./dvlpmnt	unlabelled	0.27476	169
XM_126141.1	(striated) muscle contract./dvlpmnt	unlabelled	0.338308	169
XM_126221.1	(striated) muscle contract./dvlpmnt	unlabelled	0.175407	169
XM_126226.1	(striated) muscle contract./dvlpmnt	unlabelled	0.184524	169
XM_126340.1	(striated) muscle contract./dvlpmnt	unlabelled	0.189024	169
XM_126369.1	(striated) muscle contract./dvlpmnt	unlabelled	0.188259	169
XM_126635.1	(striated) muscle contract./dvlpmnt	unlabelled	0.370787	169
XM_127193.1	(striated) muscle contract./dvlpmnt	unlabelled	0.202222	169
XM_127323.1	(striated) muscle contract./dvlpmnt	unlabelled	0.263636	169
XM_127329.1	(striated) muscle contract./dvlpmnt	unlabelled	0.204082	169
XM_127375.1	(striated) muscle contract./dvlpmnt	unlabelled	0.240437	169
XM_127477.1	(striated) muscle contract./dvlpmnt	unlabelled	0.258065	169
XM_127602.1	(striated) muscle contract./dvlpmnt	unlabelled	0.304688	169
XM_127622.1	(striated) muscle contract./dvlpmnt	unlabelled	0.328638	169
XM_127681.1	(striated) muscle contract./dvlpmnt	unlabelled	0.183071	169
XM_127686.1	(striated) muscle contract./dvlpmnt	unlabelled	0.172474	169
XM_127763.1	(striated) muscle contract./dvlpmnt	unlabelled	0.214458	169
XM_128056.1	(striated) muscle contract./dvlpmnt	unlabelled	0.36413	169
XM_128277.1	(striated) muscle contract./dvlpmnt	unlabelled	0.5	169
XM_128778.1	(striated) muscle contract./dvlpmnt	unlabelled	0.204082	169
XM_129028.1	(striated) muscle contract./dvlpmnt	unlabelled	0.189024	169
XM_129314.1	(striated) muscle contract./dvlpmnt	unlabelled	0.39375	169
XM_129552.1	(striated) muscle contract./dvlpmnt	unlabelled	0.328638	169
XM_129635.1	(striated) muscle contract./dvlpmnt	unlabelled	0.223618	169
XM_129808.1	(striated) muscle contract./dvlpmnt	unlabelled	0.258929	169
XM_130024.1	(striated) muscle contract./dvlpmnt	unlabelled	0.189024	169
XM_130069.1	(striated) muscle contract./dvlpmnt	unlabelled	0.214458	169
XM_130236.1	(striated) muscle contract./dvlpmnt	unlabelled	1	169
XM_130635.1	(striated) muscle contract./dvlpmnt	unlabelled	0.321429	169
XM_130809.1	(striated) muscle contract./dvlpmnt	unlabelled	0.488372	169
XM_130992.1	(striated) muscle contract./dvlpmnt	unlabelled	0.324201	169
XM_131061.1	(striated) muscle contract./dvlpmnt	unlabelled	0.627451	169
XM_131264.1	(striated) muscle contract./dvlpmnt	unlabelled	0.552239	169
XM_131381.1	(striated) muscle contract./dvlpmnt	unlabelled	0.158909	169
XM_131695.1	(striated) muscle contract./dvlpmnt	unlabelled	0.292419	169
XM_131784.1	(striated) muscle contract./dvlpmnt	unlabelled	0.331731	169
XM_131826.1	(striated) muscle contract./dvlpmnt	unlabelled	0.466667	169
XM_131865.1	(striated) muscle contract./dvlpmnt	unlabelled	0.156646	169
XM_132267.1	(striated) muscle contract./dvlpmnt	unlabelled	0.272152	169
XM_132286.1	(striated) muscle contract./dvlpmnt	unlabelled	0.466667	169
XM_132503.1	(striated) muscle contract./dvlpmnt	unlabelled	0.208817	169
XM_132623.1	(striated) muscle contract./dvlpmnt	unlabelled	0.200441	169
XM_132926.1	(striated) muscle contract./dvlpmnt	unlabelled	0.178846	169
XM_133253.1	(striated) muscle contract./dvlpmnt	unlabelled	0.175407	169
XM_133572.1	(striated) muscle contract./dvlpmnt	unlabelled	0.36612	169
XM_133852.1	(striated) muscle contract./dvlpmnt	unlabelled	0.193617	169
XM_133972.1	(striated) muscle contract./dvlpmnt	unlabelled	0.242424	169
XM_134415.1	(striated) muscle contract./dvlpmnt	unlabelled	0.180233	169
XM_134556.1	(striated) muscle contract./dvlpmnt	unlabelled	0.190377	169
XM_134866.1	(striated) muscle contract./dvlpmnt	unlabelled	0.288136	169
XM_134922.1	(striated) muscle contract./dvlpmnt	unlabelled	0.240437	169
XM_135172.1	(striated) muscle contract./dvlpmnt	unlabelled	0.321429	169
XM_136055.1	(striated) muscle contract./dvlpmnt	unlabelled	0.226804	169
XM_136307.1	(striated) muscle contract./dvlpmnt	unlabelled	0.466667	169
XM_136435.1	(striated) muscle contract./dvlpmnt	unlabelled	0.234043	169
XM_136639.1	(striated) muscle contract./dvlpmnt	unlabelled	0.1584	169
XM_136726.1	(striated) muscle contract./dvlpmnt	unlabelled	0.24581	169
XM_137309.1	(striated) muscle contract./dvlpmnt	unlabelled	0.360215	169
XM_137500.1	(striated) muscle contract./dvlpmnt	unlabelled	0.292419	169
XM_137613.1	(striated) muscle contract./dvlpmnt	unlabelled	0.39375	169
XM_137750.1	(striated) muscle contract./dvlpmnt	unlabelled	0.172474	169
XM_137923.1	(striated) muscle contract./dvlpmnt	unlabelled	0.158909	169
XM_138626.1	(striated) muscle contract./dvlpmnt	unlabelled	0.169811	169
XM_138846.1	(striated) muscle contract./dvlpmnt	unlabelled	0.197397	169
XM_138932.1	(striated) muscle contract./dvlpmnt	unlabelled	0.473684	169
XM_138980.1	(striated) muscle contract./dvlpmnt	unlabelled	0.21028	169
XM_139039.1	(striated) muscle contract./dvlpmnt	unlabelled	0.473684	169
XM_139196.1	(striated) muscle contract./dvlpmnt	unlabelled	0.321429	169
XM_139861.1	(striated) muscle contract./dvlpmnt	unlabelled	0.156646	169
XM_140344.1	(striated) muscle contract./dvlpmnt	unlabelled	0.192797	169
XM_140861.1	(striated) muscle contract./dvlpmnt	unlabelled	0.223618	169
XM_140999.1	(striated) muscle contract./dvlpmnt	unlabelled	0.30038	169
XM_141284.1	(striated) muscle contract./dvlpmnt	unlabelled	0.766667	169
XM_141724.1	(striated) muscle contract./dvlpmnt	unlabelled	0.175503	169
XM_142140.1	(striated) muscle contract./dvlpmnt	unlabelled	0.269592	169
XM_142896.1	(striated) muscle contract./dvlpmnt	unlabelled	0.234043	169
XM_143084.1	(striated) muscle contract./dvlpmnt	unlabelled	0.21028	169
XM_143334.1	(striated) muscle contract./dvlpmnt	unlabelled	0.169811	169
XM_143375.1	(striated) muscle contract./dvlpmnt	unlabelled	0.526316	169
XM_143416.1	(striated) muscle contract./dvlpmnt	unlabelled	0.466667	169
XM_144142.1	(striated) muscle contract./dvlpmnt	unlabelled	0.175407	169
XM_145511.1	(striated) muscle contract./dvlpmnt	unlabelled	0.757576	169
XM_146053.1	(striated) muscle contract./dvlpmnt	unlabelled	0.165275	169
XM_146125.1	(striated) muscle contract./dvlpmnt	unlabelled	0.254335	169
XM_146471.1	(striated) muscle contract./dvlpmnt	unlabelled	0.17757	169
XM_146694.1	(striated) muscle contract./dvlpmnt	unlabelled	0.160976	169
XM_147956.1	(striated) muscle contract./dvlpmnt	unlabelled	0.200441	169
XM_148829.1	(striated) muscle contract./dvlpmnt	unlabelled	0.242424	169
XM_148932.1	(striated) muscle contract./dvlpmnt	unlabelled	0.163366	169
XM_149168.1	(striated) muscle contract./dvlpmnt	unlabelled	0.188259	169
XM_149234.1	(striated) muscle contract./dvlpmnt	unlabelled	0.297398	169
XM_149279.1	(striated) muscle contract./dvlpmnt	unlabelled	0.615385	169
XM_149398.1	(striated) muscle contract./dvlpmnt	unlabelled	0.189024	169
XM_149553.1	(striated) muscle contract./dvlpmnt	unlabelled	0.388889	169
XM_149661.1	(striated) muscle contract./dvlpmnt	unlabelled	0.333333	169
XM_149772.1	(striated) muscle contract./dvlpmnt	unlabelled	0.875	169
XM_149829.1	(striated) muscle contract./dvlpmnt	unlabelled	0.240437	169
XM_149870.1	(striated) muscle contract./dvlpmnt	unlabelled	0.17757	169
XM_150440.1	(striated) muscle contract./dvlpmnt	unlabelled	0.189024	169
XM_150971.1	(striated) muscle contract./dvlpmnt	unlabelled	0.172474	169
XM_151222.1	(striated) muscle contract./dvlpmnt	unlabelled	0.178846	169
XM_151587.1	(striated) muscle contract./dvlpmnt	unlabelled	0.216019	169
XM_151757.1	(striated) muscle contract./dvlpmnt	unlabelled	0.242424	169
XM_151777.1	(striated) muscle contract./dvlpmnt	unlabelled	0.226804	169
XM_151782.1	(striated) muscle contract./dvlpmnt	unlabelled	0.360215	169
XM_152041.1	(striated) muscle contract./dvlpmnt	unlabelled	0.292254	169
XM_152769.1	(striated) muscle contract./dvlpmnt	unlabelled	0.17658	169
XM_153100.1	(striated) muscle contract./dvlpmnt	unlabelled	0.169811	169
XM_153292.1	(striated) muscle contract./dvlpmnt	unlabelled	0.211401	169
XM_153551.1	(striated) muscle contract./dvlpmnt	unlabelled	0.226804	169
XM_153739.1	(striated) muscle contract./dvlpmnt	unlabelled	0.189024	169
XM_154754.1	(striated) muscle contract./dvlpmnt	unlabelled	0.165275	169
XM_154919.1	(striated) muscle contract./dvlpmnt	unlabelled	0.17757	169
XM_155072.1	(striated) muscle contract./dvlpmnt	unlabelled	0.169811	169
XM_155190.1	(striated) muscle contract./dvlpmnt	unlabelled	0.269592	169
XM_155377.1	(striated) muscle contract./dvlpmnt	unlabelled	0.232804	169
XM_155397.1	(striated) muscle contract./dvlpmnt	unlabelled	0.154688	169
XM_156800.1	(striated) muscle contract./dvlpmnt	unlabelled	0.234043	169
XM_158623.1	(striated) muscle contract./dvlpmnt	unlabelled	0.216019	169
XM_159066.1	(striated) muscle contract./dvlpmnt	unlabelled	0.156646	169
XM_160145.1	(striated) muscle contract./dvlpmnt	unlabelled	0.234043	169
XM_160245.1	(striated) muscle contract./dvlpmnt	unlabelled	0.168081	169
XM_161062.1	(striated) muscle contract./dvlpmnt	unlabelled	0.193617	169
XM_161370.1	(striated) muscle contract./dvlpmnt	unlabelled	0.232804	169
XM_161513.1	(striated) muscle contract./dvlpmnt	unlabelled	0.292419	169
XM_161582.1	(striated) muscle contract./dvlpmnt	unlabelled	0.1584	169
XM_162382.1	(striated) muscle contract./dvlpmnt	unlabelled	0.21028	169
XM_162991.1	(striated) muscle contract./dvlpmnt	unlabelled	0.183071	169
XM_163676.1	(striated) muscle contract./dvlpmnt	unlabelled	0.1584	169
XM_163873.1	(striated) muscle contract./dvlpmnt	unlabelled	0.189024	169
XM_164563.1	(striated) muscle contract./dvlpmnt	unlabelled	0.154688	169
XM_164571.1	(striated) muscle contract./dvlpmnt	unlabelled	0.190377	169
XM_165132.1	(striated) muscle contract./dvlpmnt	unlabelled	0.354167	169
XM_122505.1	(striated) muscle contract./dvlpmnt	unlabelled	0.174147	169
XM_125172.1	(striated) muscle contract./dvlpmnt	unlabelled	0.213429	169
[truncated: 35,643 more rows]
