# Supplementary material for: The functional landscape of mouse gene expression
Source: J Biol. 2004 Dec 6;3(5):21. doi: 10.1186/jbiol16 (PMC549719; doi:10.1186/jbiol16)
Supplement: Additional data file 31 — SVM Predictions: superGO SVM Predictions, 50% precision [file jbiol16-s31.xls]

## Sheet: superGOpredictions_13-Oct-2004
Gene Name	Description	GO category	label	precision	# positives in category
XM_135605.1	Mus musculus similar to data source:SPTR, source key:Q9QYU9, evidence:ISS~homolog to ODORANT-BINDING PROTEIN 3 PRECURSOR~putative (LOC236308), mRNA	(chemosensory) behavior	unlabelled	0.625	90
XM_143341.1	Mus musculus similar to KIAA1263 protein (LOC213262), mRNA	(chemosensory) behavior	unlabelled	1	90
XM_161777.1	Mus musculus LOC212578 (LOC212578), mRNA	(chemosensory) behavior	unlabelled	0.666667	90
XM_125781.1	Mus musculus similar to bruno-like 5, RNA binding protein (Drosophila); Bruno (Drosophila) -like 5, RNA binding protein; CUG-BP and ETR-3 like factor 5; RNA-binding protein BRUNOL-5 (LOC209071), mRNA	(chemosensory) behavior	unlabelled	1	90
XM_136863.1	Mus musculus similar to Circadian Oscillatory Protein (SCOP) (LOC241194), mRNA, " Mus musculus similar to Circadian Oscillatory Protein (SCOP) (LOC227452), mRNA"	(chemosensory) behavior	unlabelled	0.555556	90
XM_146996.1	Mus musculus similar to HYPOTHETICAL 35.9 KD PROTEIN C56G7.3 IN CHROMOSOME III (LOC244881), mRNA	(chemosensory) behavior	unlabelled	0.833333	90
XM_148254.1	Mus musculus RIKEN cDNA 3830421G21 gene (3830421G21Rik), mRNA	(deoxyribo)nucleoside 2P metabolism	unlabelled	0.625	13
XM_123126.1	Mus musculus RIKEN cDNA 3300001M08 gene (3300001M08Rik), mRNA	(deoxyribo)nucleoside 2P metabolism	unlabelled	0.555556	13
XM_144094.1	Mus musculus similar to ATP synthase, H+ transporting, mitochondrial F0 complex, subunit g~data source:MGD, source key:MGI:1351597, evidence:ISS~putative (LOC230821), mRNA	(monovalent) metal ion transport	unlabelled	0.5	356
XM_122790.1	Mus musculus similar to ATP synthase, H+ transporting, mitochondrial F0 complex, subunit g; F1F0-ATP synthase g subunit (LOC223253), mRNA	(monovalent) metal ion transport	unlabelled	1	356
XM_139502.1	Mus musculus similar to CUB and Sushi multiple domains 1 (LOC239420), mRNA	(monovalent) metal ion transport	unlabelled	0.75	356
XM_127575.1	Mus musculus LOC218705 (LOC218705), mRNA	(poly)amin(o)acid/glucose transport	unlabelled	0.642857	74
XM_127936.1	Mus musculus similar to evidence:NAS~hypothetical protein~putative (LOC223383), mRNA	(poly)amin(o)acid/glucose transport	unlabelled	0.526316	74
XM_128872.1	Mus musculus similar to evidence:NAS~hypothetical protein~putative (LOC225707), mRNA	(poly)amin(o)acid/glucose transport	unlabelled	0.625	74
XM_131734.1	Mus musculus hypothetical gene supported by BC020078 (LOC230812), mRNA	(poly)amin(o)acid/glucose transport	unlabelled	0.5	74
XM_132244.1	Mus musculus LOC231544 (LOC231544), mRNA	(poly)amin(o)acid/glucose transport	unlabelled	0.642857	74
XM_135309.1	Mus musculus LOC215623 (LOC215623), mRNA	(poly)amin(o)acid/glucose transport	unlabelled	0.625	74
XM_136158.1	Mus musculus similar to evidence:NAS~hypothetical protein~putative (LOC237220), mRNA	(poly)amin(o)acid/glucose transport	unlabelled	0.5	74
XM_145101.1	Mus musculus similar to ORF1; putative (LOC243704), mRNA	(poly)amin(o)acid/glucose transport	unlabelled	0.5	74
XM_146672.1	Mus musculus LOC244755 (LOC244755), mRNA	(poly)amin(o)acid/glucose transport	unlabelled	0.555556	74
XM_149308.1	Mus musculus LOC229281 (LOC229281), mRNA	(poly)amin(o)acid/glucose transport	unlabelled	0.642857	74
XM_134134.1	Mus musculus similar to evidence:NAS~hypothetical protein~putative (LOC234204), mRNA	(poly)amin(o)acid/glucose transport	unlabelled	0.588235	74
XM_127909.1	Mus musculus LOC212078 (LOC212078), mRNA	(poly)amin(o)acid/glucose transport	unlabelled	0.642857	74
XM_132093.1	Mus musculus similar to evidence:NAS~hypothetical protein~putative (LOC231246), mRNA	(poly)amin(o)acid/glucose transport	unlabelled	0.5	74
XM_135653.1	Mus musculus LOC236400 (LOC236400), mRNA	(poly)amin(o)acid/glucose transport	unlabelled	0.625	74
XM_139285.1	Mus musculus similar to evidence:NAS~hypothetical protein~putative (LOC239210), mRNA	(poly)amin(o)acid/glucose transport	unlabelled	0.642857	74
XM_140707.1	Mus musculus LOC240642 (LOC240642), mRNA	(poly)amin(o)acid/glucose transport	unlabelled	0.642857	74
XM_152375.1	Mus musculus LOC237663 (LOC237663), mRNA	(poly)amin(o)acid/glucose transport	unlabelled	0.642857	74
XM_125667.1	Mus musculus LOC216053 (LOC216053), mRNA	(poly)amin(o)acid/glucose transport	unlabelled	0.642857	74
XM_126687.1	Mus musculus similar to evidence:NAS~hypothetical protein~putative (LOC210046), mRNA	(poly)amin(o)acid/glucose transport	unlabelled	0.642857	74
XM_129438.1	Mus musculus LOC226406 (LOC226406), mRNA	(poly)amin(o)acid/glucose transport	unlabelled	0.642857	74
XM_132600.1	Mus musculus LOC208880 (LOC208880), mRNA	(poly)amin(o)acid/glucose transport	unlabelled	0.642857	74
XM_142424.1	Mus musculus LOC209784 (LOC209784), mRNA	(poly)amin(o)acid/glucose transport	unlabelled	0.714286	74
XM_149826.1	Mus musculus LOC232654 (LOC232654), mRNA	(poly)amin(o)acid/glucose transport	unlabelled	0.642857	74
XM_151583.1	Mus musculus LOC241163 (LOC241163), mRNA	(poly)amin(o)acid/glucose transport	unlabelled	0.555556	74
XM_127423.1	Mus musculus similar to evidence:NAS~hypothetical protein~putative (LOC218391), mRNA	(poly)amin(o)acid/glucose transport	unlabelled	0.642857	74
XM_150496.1	Mus musculus LOC226366 (LOC226366), mRNA	(poly)amin(o)acid/glucose transport	unlabelled	0.833333	74
XM_148078.1	Mus musculus RIKEN cDNA 2610528G05 gene (2610528G05Rik), mRNA	(regulation of) cell growth	unlabelled	0.5	75
XM_134051.1	Mus musculus similar to ppg3 (LOC213047), mRNA	(regulation of) cell growth	unlabelled	0.545455	75
XM_137667.1	Mus musculus RIKEN cDNA 6330403K07 gene (6330403K07Rik), mRNA	(regulation of) cell growth	unlabelled	0.545455	75
XM_129672.1	Mus musculus similar to hypothetical protein BC016711 (LOC226791), mRNA	(serine) amino acid biosynthesis	unlabelled	0.674419	84
XM_132892.1	Mus musculus similar to ALPHA-2-MACROGLOBULIN PRECURSOR (ALPHA2M) (LOC232398), mRNA	(serine) amino acid biosynthesis	unlabelled	0.674419	84
XM_134350.1	Mus musculus esterase 31 (Es31), mRNA	(serine) amino acid biosynthesis	unlabelled	0.612245	84
XM_135540.1	Mus musculus RIKEN cDNA 4833421E05 gene (4833421E05Rik), mRNA	(serine) amino acid biosynthesis	unlabelled	0.717949	84
XM_126692.1	Mus musculus RIKEN cDNA 5730593N15 gene (5730593N15Rik), mRNA	(serine) amino acid biosynthesis	unlabelled	0.674419	84
XM_130370.1	Mus musculus similar to titin, isoform N2-A; connectin; CMH9, included (LOC228070), mRNA	(striated) muscle contract./dvlpmnt	unlabelled	0.785714	169
XM_132381.1	Mus musculus LOC231661 (LOC231661), mRNA	(striated) muscle contract./dvlpmnt	unlabelled	0.722222	169
XM_147279.1	Mus musculus calsarcin-3 (LOC170947), mRNA	(striated) muscle contract./dvlpmnt	unlabelled	0.666667	169
XM_148591.1	Mus musculus LOC207206 (LOC207206), mRNA	(striated) muscle contract./dvlpmnt	unlabelled	0.766667	169
XM_155823.1	Mus musculus similar to EH-domain containing protein 1 (mPAST1) (LOC239689), mRNA	(striated) muscle contract./dvlpmnt	unlabelled	0.875	169
XM_125659.1	Mus musculus similar to hypothetical protein FLJ10844 (LOC216011), mRNA	(striated) muscle contract./dvlpmnt	unlabelled	0.526316	169
XM_127487.1	Mus musculus RIKEN cDNA 2310076E16 gene (2310076E16Rik), mRNA	(striated) muscle contract./dvlpmnt	unlabelled	0.666667	169
XM_131041.1	Mus musculus LOC229611 (LOC229611), mRNA, " Mus musculus RIKEN cDNA 2310035L15 gene (2310035L15Rik), mRNA"	(striated) muscle contract./dvlpmnt	unlabelled	0.809524	169
XM_131166.1	Mus musculus amylo-1,6-glucosidase, 4-alpha-glucanotransferase (Agl), mRNA	(striated) muscle contract./dvlpmnt	unlabelled	0.544118	169
XM_132356.1	Mus musculus RIKEN cDNA 4930430O22 gene (4930430O22Rik), mRNA	(striated) muscle contract./dvlpmnt	unlabelled	0.766667	169
XM_132508.1	Mus musculus RIKEN cDNA 5730592G18 gene (5730592G18Rik), mRNA	(striated) muscle contract./dvlpmnt	unlabelled	0.589286	169
XM_134047.1	Mus musculus similar to hypothetical protein BC009755 (LOC234072), mRNA	(striated) muscle contract./dvlpmnt	unlabelled	0.542857	169
XM_134271.1	Mus musculus RIKEN cDNA 1110001E17 gene (1110001E17Rik), mRNA	(striated) muscle contract./dvlpmnt	unlabelled	0.757576	169
XM_135120.1	Mus musculus similar to g20 protein (LOC235599), mRNA	(striated) muscle contract./dvlpmnt	unlabelled	0.675	169
XM_139627.1	Mus musculus similar to kelch-like protein KLHL6 (LOC239465), mRNA	(striated) muscle contract./dvlpmnt	unlabelled	0.541667	169
XM_140154.1	Mus musculus similar to leucine-rich-repeat protein-like (LOC240131), mRNA	(striated) muscle contract./dvlpmnt	unlabelled	0.785714	169
XM_141283.1	Mus musculus similar to cardiac morphogenesis (LOC241431), mRNA	(striated) muscle contract./dvlpmnt	unlabelled	0.785714	169
XM_146057.1	Mus musculus similar to hypothetical protein FLJ10759 (LOC233910), mRNA	(striated) muscle contract./dvlpmnt	unlabelled	0.5625	169
XM_148859.1	Mus musculus RIKEN cDNA 4833419K08 gene (4833419K08Rik), mRNA	(striated) muscle contract./dvlpmnt	unlabelled	1	169
XM_164691.1	Mus musculus LOC235056 (LOC235056), mRNA	(striated) muscle contract./dvlpmnt	unlabelled	0.675	169
XM_122409.1	Mus musculus cofilin 2, muscle (Cfl2), mRNA	(striated) muscle contract./dvlpmnt	unlabelled	0.589286	169
XM_124144.1	Mus musculus T-box 14 (Tbx14), mRNA	(striated) muscle contract./dvlpmnt	unlabelled	1	169
XM_124733.1	Mus musculus RIKEN cDNA 1700094M07 gene (1700094M07Rik), mRNA	(striated) muscle contract./dvlpmnt	unlabelled	0.766667	169
XM_125740.1	Mus musculus RIKEN cDNA 1110019L22 gene (1110019L22Rik), mRNA	(striated) muscle contract./dvlpmnt	unlabelled	0.666667	169
XM_125744.1	Mus musculus RIKEN cDNA 2310032K21 gene (2310032K21Rik), mRNA	(striated) muscle contract./dvlpmnt	unlabelled	0.875	169
XM_125950.1	Mus musculus similar to hypothetical protein FLJ13448 (LOC210582), mRNA	(striated) muscle contract./dvlpmnt	unlabelled	0.542857	169
XM_128277.1	Mus musculus similar to plectin (LOC223652), mRNA	(striated) muscle contract./dvlpmnt	unlabelled	0.5	169
XM_130236.1	Mus musculus similar to Nebulin (LOC227899), mRNA	(striated) muscle contract./dvlpmnt	unlabelled	1	169
XM_131061.1	Mus musculus similar to upregulated during skeletal muscle growth 4; DNA segment, Chr 3, Brigham & Womens Genetics 1078 expressed (Usmg4), mRNA, " Mus musculus similar to myomegalin (LOC229621), mRNA"	(striated) muscle contract./dvlpmnt	unlabelled	0.627451	169
XM_131264.1	Mus musculus RIKEN cDNA 1110046H09 gene (1110046H09Rik), mRNA	(striated) muscle contract./dvlpmnt	unlabelled	0.552239	169
XM_141284.1	Mus musculus similar to Epithelial protein lost in neoplasm (mEPLIN) (LOC241432), mRNA	(striated) muscle contract./dvlpmnt	unlabelled	0.766667	169
XM_143375.1	Mus musculus similar to hypothetical protein DKFZp761E2110 (LOC229476), mRNA	(striated) muscle contract./dvlpmnt	unlabelled	0.526316	169
XM_145511.1	Mus musculus similar to heat shock 20-kDa protein (LOC243912), mRNA	(striated) muscle contract./dvlpmnt	unlabelled	0.757576	169
XM_149279.1	Mus musculus LOC229010 (LOC229010), mRNA	(striated) muscle contract./dvlpmnt	unlabelled	0.615385	169
XM_149772.1	Mus musculus LOC232287 (LOC232287), mRNA	(striated) muscle contract./dvlpmnt	unlabelled	0.875	169
XM_126457.1	Mus musculus LOC216890 (LOC216890), mRNA	(striated) muscle contract./dvlpmnt	unlabelled	0.578947	169
XM_122013.1	Mus musculus phospholamban (Pln), mRNA	(striated) muscle contract./dvlpmnt	unlabelled	0.5125	169
XM_123493.1	Mus musculus similar to opticin (LOC214323), mRNA	(striated) muscle contract./dvlpmnt	unlabelled	0.5	169
XM_125236.1	Mus musculus similar to cardiac morphogenesis (LOC208631), mRNA, " Mus musculus similar to cardiac morphogenesis (LOC208632), mRNA"	(striated) muscle contract./dvlpmnt	unlabelled	0.5	169
XM_125503.1	Mus musculus RIKEN cDNA 2310001N14 gene (2310001N14Rik), mRNA	(striated) muscle contract./dvlpmnt	unlabelled	0.766667	169
XM_126127.1	Mus musculus similar to DKFZP566O084 protein (1110001P11Rik), mRNA	(striated) muscle contract./dvlpmnt	unlabelled	0.785714	169
XM_128288.1	Mus musculus similar to nuclear protein, 25K - mouse (LOC223513), mRNA	(striated) muscle contract./dvlpmnt	unlabelled	0.675	169
XM_129928.1	Mus musculus RIKEN cDNA 4631423F02 gene (4631423F02Rik), mRNA	(striated) muscle contract./dvlpmnt	unlabelled	0.666667	169
XM_131154.1	Mus musculus RIKEN cDNA 2010005E21 gene (2010005E21Rik), mRNA	(striated) muscle contract./dvlpmnt	unlabelled	0.519481	169
XM_131466.1	Mus musculus RIKEN cDNA 2310003M01 gene (2310003M01Rik), mRNA, " Mus musculus similar to evidence:NAS~hypothetical protein~putative (LOC242506), mRNA"	(striated) muscle contract./dvlpmnt	unlabelled	0.544118	169
XM_133566.1	Mus musculus similar to Desmuslin (LOC233335), mRNA	(striated) muscle contract./dvlpmnt	unlabelled	0.627451	169
XM_136051.1	Mus musculus RIKEN cDNA 1110018P05 gene (1110018P05Rik), mRNA	(striated) muscle contract./dvlpmnt	unlabelled	0.5625	169
XM_143420.1	Mus musculus similar to myomegalin (LOC213184), mRNA	(striated) muscle contract./dvlpmnt	unlabelled	0.568966	169
XM_145102.1	Mus musculus similar to ARG99 protein (LOC243705), mRNA	(striated) muscle contract./dvlpmnt	unlabelled	0.5	169
XM_149390.1	Mus musculus RIKEN cDNA 1110069I04 gene (1110069I04Rik), mRNA	(striated) muscle contract./dvlpmnt	unlabelled	0.675	169
XM_149767.1	Mus musculus RIKEN cDNA 2310040G24 gene (2310040G24Rik), mRNA	(striated) muscle contract./dvlpmnt	unlabelled	0.589286	169
XM_156082.1	Mus musculus LOC207215 (LOC207215), mRNA	(striated) muscle contract./dvlpmnt	unlabelled	0.666667	169
XM_158503.1	Mus musculus LOC241430 (LOC241430), mRNA	(striated) muscle contract./dvlpmnt	unlabelled	0.809524	169
XM_160484.1	Mus musculus LOC242203 (LOC242203), mRNA	(striated) muscle contract./dvlpmnt	unlabelled	0.653061	169
XM_161464.1	Mus musculus LOC242714 (LOC242714), mRNA	(striated) muscle contract./dvlpmnt	unlabelled	0.564516	169
XM_144094.1	Mus musculus similar to ATP synthase, H+ transporting, mitochondrial F0 complex, subunit g~data source:MGD, source key:MGI:1351597, evidence:ISS~putative (LOC230821), mRNA	ATP synth. coupled proton transport	unlabelled	1	9
XM_122790.1	Mus musculus similar to ATP synthase, H+ transporting, mitochondrial F0 complex, subunit g; F1F0-ATP synthase g subunit (LOC223253), mRNA	ATP synth. coupled proton transport	unlabelled	0.666667	9
XM_130779.1	Mus musculus similar to hnRNP-associated with lethal yellow (LOC229088), mRNA	CNS/brain development	unlabelled	0.538462	114
XM_129501.1	Mus musculus similar to evidence:NAS~putative~unclassifiable transcript (LOC226520), mRNA	CNS/brain development	unlabelled	0.517241	114
XM_134179.1	Mus musculus RIKEN cDNA 2900045C01 gene (2900045C01Rik), mRNA	CNS/brain development	unlabelled	0.517241	114
XM_147273.1	Mus musculus Purkinje cell protein 4 (Pcp4), mRNA	CNS/brain development	unlabelled	0.518519	114
XM_131230.1	Mus musculus similar to CENP-E (LOC229841), mRNA	DNA recomb/meiosis/replication	unlabelled	1	146
XM_129658.1	Mus musculus similar to LEK1 (LOC226827), mRNA	DNA recomb/meiosis/replication	unlabelled	0.533333	146
XM_132039.1	Mus musculus similar to condensin subunit CAP-G (LOC209662), mRNA, " Mus musculus similar to DKFZP564P1916 protein; hypothetical protein FLJ13022 (LOC242971), mRNA"	DNA recomb/meiosis/replication	unlabelled	0.533333	146
XM_133576.1	Mus musculus similar to mBlm (LOC209847), mRNA	DNA recomb/meiosis/replication	unlabelled	0.533333	146
XM_126084.1	Mus musculus RIKEN cDNA 2600001J17 gene (2600001J17Rik), mRNA	DNA recomb/meiosis/replication	unlabelled	1	146
XM_132796.1	Mus musculus similar to Fanconi anemia, complementation group D2; Fanconi anemia, complementation group D (LOC211651), mRNA	DNA recomb/meiosis/replication	unlabelled	1	146
XM_136541.1	Mus musculus similar to CENP-E (LOC226887), mRNA	DNA recomb/meiosis/replication	unlabelled	0.533333	146
XM_147867.1	Mus musculus LOC211375 (LOC211375), mRNA	DNA recomb/meiosis/replication	unlabelled	0.533333	146
XM_127817.1	Mus musculus RIKEN cDNA 2410004I17 gene (2410004I17Rik), mRNA	DNA recomb/meiosis/replication	unlabelled	1	146
XM_128097.1	Mus musculus similar to extra spindle poles like 1 (S. cerevisiae); extra spindle poles, S. cerevisiae, homolog of (LOC209074), mRNA	DNA recomb/meiosis/replication	unlabelled	0.533333	146
XM_131230.1	Mus musculus similar to CENP-E (LOC229841), mRNA	DNA repair	unlabelled	0.6	202
XM_131734.1	Mus musculus hypothetical gene supported by BC020078 (LOC230812), mRNA	DNA repair	unlabelled	0.636364	202
XM_132244.1	Mus musculus LOC231544 (LOC231544), mRNA	DNA repair	unlabelled	0.727273	202
XM_132923.1	Mus musculus hypothetical gene supported by BC020078 (LOC209851), mRNA	DNA repair	unlabelled	0.535714	202
XM_149308.1	Mus musculus LOC229281 (LOC229281), mRNA	DNA repair	unlabelled	0.705882	202
XM_122366.1	Mus musculus expressed sequence AI448222 (AI448222), mRNA	DNA repair	unlabelled	0.5	202
XM_125188.1	Mus musculus similar to transcriptional regulator, SIN3 yeast homolog A (Sin3a), mRNA	DNA repair	unlabelled	0.555556	202
XM_148512.1	Mus musculus hypothetical gene supported by BC026877; BC026877 (LOC224008), mRNA	DNA repair	unlabelled	0.705882	202
XM_128203.1	Mus musculus RIKEN cDNA 3000003F02 gene (3000003F02Rik), mRNA	DNA repair	unlabelled	0.6	202
XM_132722.1	Mus musculus expressed sequence AU020769 (AU020769), mRNA	DNA repair	unlabelled	0.535714	202
XM_134702.1	Mus musculus RIKEN cDNA 2410030K01 gene (2410030K01Rik), mRNA	DNA repair	unlabelled	0.608696	202
XM_136541.1	Mus musculus similar to CENP-E (LOC226887), mRNA	DNA repair	unlabelled	0.7	202
XM_125667.1	Mus musculus LOC216053 (LOC216053), mRNA	DNA repair	unlabelled	0.714286	202
XM_127817.1	Mus musculus RIKEN cDNA 2410004I17 gene (2410004I17Rik), mRNA	DNA repair	unlabelled	0.535714	202
XM_150496.1	Mus musculus LOC226366 (LOC226366), mRNA	DNA repair	unlabelled	0.7	202
XM_133576.1	Mus musculus similar to mBlm (LOC209847), mRNA	DNA rpelctn and chromosome cycle	unlabelled	0.535714	186
XM_148512.1	Mus musculus hypothetical gene supported by BC026877; BC026877 (LOC224008), mRNA	DNA rpelctn and chromosome cycle	unlabelled	0.565217	186
XM_126020.1	Mus musculus RIKEN cDNA 5730466H23 gene (5730466H23Rik), mRNA	DNA rpelctn and chromosome cycle	unlabelled	0.647059	186
XM_132796.1	Mus musculus similar to Fanconi anemia, complementation group D2; Fanconi anemia, complementation group D (LOC211651), mRNA	DNA rpelctn and chromosome cycle	unlabelled	0.666667	186
XM_134702.1	Mus musculus RIKEN cDNA 2410030K01 gene (2410030K01Rik), mRNA	DNA rpelctn and chromosome cycle	unlabelled	0.565217	186
XM_135105.1	Mus musculus similar to topoisomerase (DNA) II binding protein (LOC235559), mRNA	DNA rpelctn and chromosome cycle	unlabelled	0.535714	186
XM_136541.1	Mus musculus similar to CENP-E (LOC226887), mRNA	DNA rpelctn and chromosome cycle	unlabelled	0.6	186
XM_147867.1	Mus musculus LOC211375 (LOC211375), mRNA	DNA rpelctn and chromosome cycle	unlabelled	0.647059	186
XM_123126.1	Mus musculus RIKEN cDNA 3300001M08 gene (3300001M08Rik), mRNA	DNA rpelctn and chromosome cycle	unlabelled	0.535714	186
XM_127817.1	Mus musculus RIKEN cDNA 2410004I17 gene (2410004I17Rik), mRNA	DNA rpelctn and chromosome cycle	unlabelled	0.5	186
XM_129679.1	Mus musculus similar to L2DTL protein (LOC226852), mRNA, " Mus musculus RIKEN cDNA 2810047L02 gene (2810047L02Rik), mRNA"	DNA rpelctn and chromosome cycle	unlabelled	0.565217	186
XM_139216.1	Mus musculus LOC239201 (LOC239201), mRNA, " Mus musculus similar to hypothetical protein FLJ22624 (LOC210268), mRNA"	DNA rpelctn and chromosome cycle	unlabelled	0.565217	186
XM_127025.1	Mus musculus RIKEN cDNA 5830498C14 gene (5830498C14Rik), mRNA, " Mus musculus similar to data source:SPTR, source key:O75865, evidence:ISS~homolog to R32611_2 (FRAGMENT)~putative (LOC228405), mRNA"	ER to Golgi transport	unlabelled	0.666667	15
XM_125965.1	Mus musculus RIKEN cDNA 0610009J22 gene (0610009J22Rik), mRNA	GTPase/vesicle-mediated transport	unlabelled	0.5	449
XM_127025.1	Mus musculus RIKEN cDNA 5830498C14 gene (5830498C14Rik), mRNA, " Mus musculus similar to data source:SPTR, source key:O75865, evidence:ISS~homolog to R32611_2 (FRAGMENT)~putative (LOC228405), mRNA"	GTPase/vesicle-mediated transport	unlabelled	1	449
XM_126507.1	Mus musculus RIKEN cDNA 2310004N24 gene (2310004N24Rik), mRNA	GTPase/vesicle-mediated transport	unlabelled	0.5	449
XM_139191.1	Mus musculus similar to GUANINE NUCLEOTIDE-BINDING PROTEIN G(I)/G(S)/G(T) BETA SUBUNIT 1 (TRANSDUCIN BETA CHAIN 1) (LOC223143), mRNA	GTPase/vesicle-mediated transport	unlabelled	1	449
XM_145007.1	Mus musculus similar to karyopherin (importin) alpha 2 (LOC243622), mRNA	NLS import/G2/DNA recomb./spindle	unlabelled	1	20
XM_144094.1	Mus musculus similar to ATP synthase, H+ transporting, mitochondrial F0 complex, subunit g~data source:MGD, source key:MGI:1351597, evidence:ISS~putative (LOC230821), mRNA	NTP metabolism	unlabelled	0.666667	40
XM_128696.1	Mus musculus RIKEN cDNA 2010012C24 gene (2010012C24Rik), mRNA	NTP metabolism	unlabelled	0.5	40
XM_122790.1	Mus musculus similar to ATP synthase, H+ transporting, mitochondrial F0 complex, subunit g; F1F0-ATP synthase g subunit (LOC223253), mRNA	NTP metabolism	unlabelled	0.666667	40
XM_125395.1	Mus musculus placentae and embryos oncofetal gene (Pem), mRNA	Pol II transcript elongation	unlabelled	1	10
XM_122223.1	Mus musculus retinoic acid induced 12 (Rai12), mRNA	Pol II transcript elongation	unlabelled	0.666667	10
XM_134222.1	Mus musculus similar to data source:SPTR, source key:Q9VE08, evidence:ISS~putative~related to CG6013 PROTEIN (LOC234388), mRNA	Pol II transcript elongation	unlabelled	1	10
XM_123558.1	Mus musculus intelectin (Itln), mRNA	RNA catabolism	unlabelled	0.631579	37
XM_147049.1	Mus musculus similar to ATP synthase B chain, mitochondrial precursor (LOC245004), mRNA	RNA catabolism	unlabelled	1	37
XM_136909.1	Mus musculus similar to guanylate kinase-interacting protein 1 Maguin-1, membrane-associated - rat (LOC212024), mRNA	RNA dependent DNA replication	unlabelled	0.6	13
XM_148128.1	Mus musculus similar to PROBABLE DNA-DIRECTED RNA POLYMERASES I, II, AND III 17.1 KD POLYPEPTIDE (RPB17) (RPB8) (LOC245841), mRNA	RNA-nucleus import/export	unlabelled	0.518519	43
XM_124131.1	Mus musculus RIKEN cDNA 2610312E17 gene (2610312E17Rik), mRNA	RNA-nucleus import/export	unlabelled	0.619048	43
XM_141812.1	Mus musculus similar to NUCLEOPHOSMIN (NPM) (NUCLEOLAR PHOSPHOPROTEIN B23) (NUMATRIN) (NUCLEOLAR PROTEIN NO38) (LOC245452), mRNA	RNA-nucleus import/export	unlabelled	0.56	43
XM_138531.1	Mus musculus similar to C protein (AA 1-159) (LOC218104), mRNA	RNA-nucleus import/export	unlabelled	0.583333	43
XM_139888.1	Mus musculus similar to Nonhistone chromosomal protein HMG-14 (LOC224711), mRNA	RNA-nucleus import/export	unlabelled	0.8	43
XM_127907.1	Mus musculus RIKEN cDNA 2810028N01 gene (2810028N01Rik), mRNA	RNA-nucleus import/export	unlabelled	0.608696	43
XM_139798.1	Mus musculus similar to small nuclear ribonucleoprotein polypeptide A; protein A of the U1 small nuclear RNA; U1 snRNP (LOC240030), mRNA	RNA-nucleus import/export	unlabelled	0.608696	43
XM_132177.1	Mus musculus similar to nucleoporin p54 (LOC231453), mRNA	RNA-nucleus import/export	unlabelled	0.75	43
XM_141354.1	Mus musculus similar to U1 small nuclear ribonucleoprotein C (U1-C) (LOC228582), mRNA	RNA-nucleus import/export	unlabelled	0.538462	43
XM_147073.1	Mus musculus similar to A protein (AA 1-282) (LOC208433), mRNA	RNA-nucleus import/export	unlabelled	0.518519	43
XM_129463.1	Mus musculus similar to nucleoporin p54 (3110079L04Rik), mRNA	RNA-nucleus import/export	unlabelled	0.6875	43
XM_138117.1	Mus musculus similar to RIKEN cDNA 2700064H14 (LOC238201), mRNA	RNA-nucleus import/export	unlabelled	0.538462	43
XM_140148.1	Mus musculus similar to periodic tryptophan protein 1 homolog; periodic tryptophan protein 1 homolog (S. cerevisiae) (LOC225108), mRNA	RNA-nucleus import/export	unlabelled	0.619048	43
XM_126004.1	Mus musculus similar to SMT3 suppressor of mif two 3 homolog 2 (yeast) (LOC216525), mRNA	RNA/ribosome metabolism/processing	unlabelled	0.627737	450
XM_126320.1	Mus musculus RIKEN cDNA 1110020A23 gene (1110020A23Rik), mRNA	RNA/ribosome metabolism/processing	unlabelled	0.627737	450
XM_134881.1	Mus musculus similar to hypothetical protein FLJ11896 (LOC235456), mRNA	RNA/ribosome metabolism/processing	unlabelled	0.57513	450
XM_137823.1	Mus musculus similar to data source:MGD, source key:MGI:1858271, evidence:ISS~myotubularin related protein 1~putative (LOC237756), mRNA	RNA/ribosome metabolism/processing	unlabelled	0.553922	450
XM_138060.1	Mus musculus similar to hypothetical protein BC008207 (LOC238136), mRNA	RNA/ribosome metabolism/processing	unlabelled	0.55102	450
XM_142063.1	Mus musculus similar to protease (LOC236988), mRNA	RNA/ribosome metabolism/processing	unlabelled	0.506173	450
XM_148128.1	Mus musculus similar to PROBABLE DNA-DIRECTED RNA POLYMERASES I, II, AND III 17.1 KD POLYPEPTIDE (RPB17) (RPB8) (LOC245841), mRNA	RNA/ribosome metabolism/processing	unlabelled	0.701493	450
XM_148415.1	Mus musculus RIKEN cDNA 2310021G01 gene (2310021G01Rik), mRNA	RNA/ribosome metabolism/processing	unlabelled	0.6	450
XM_156417.1	Mus musculus LOC239729 (LOC239729), mRNA	RNA/ribosome metabolism/processing	unlabelled	0.641221	450
XM_159532.1	Mus musculus LOC245078 (LOC245078), mRNA	RNA/ribosome metabolism/processing	unlabelled	0.57513	450
XM_122150.1	Mus musculus exportin 1, CRM1 homolog (yeast) (Xpo1), mRNA	RNA/ribosome metabolism/processing	unlabelled	0.55102	450
XM_123625.1	Mus musculus expressed sequence AI597479 (AI597479), mRNA	RNA/ribosome metabolism/processing	unlabelled	0.543071	450
XM_123751.1	Mus musculus similar to bromodomain-containing FSH-like protein (LOC227661), mRNA	RNA/ribosome metabolism/processing	unlabelled	0.504559	450
XM_124031.1	Mus musculus spermatogenesis associated factor (Spaf-pending), mRNA	RNA/ribosome metabolism/processing	unlabelled	0.578652	450
XM_124131.1	Mus musculus RIKEN cDNA 2610312E17 gene (2610312E17Rik), mRNA	RNA/ribosome metabolism/processing	unlabelled	0.55102	450
XM_126351.1	Mus musculus RIKEN cDNA 2810417D08 gene (2810417D08Rik), mRNA	RNA/ribosome metabolism/processing	unlabelled	0.510903	450
XM_127206.1	Mus musculus similar to Protein BAP28 (LOC217995), mRNA	RNA/ribosome metabolism/processing	unlabelled	0.553398	450
XM_127278.1	Mus musculus RIKEN cDNA 2310047M15 gene (2310047M15Rik), mRNA	RNA/ribosome metabolism/processing	unlabelled	0.5	450
XM_128638.1	Mus musculus RIKEN cDNA 2700038C24 gene (2700038C24Rik), mRNA	RNA/ribosome metabolism/processing	unlabelled	0.661417	450
XM_128712.1	Mus musculus similar to putative zinc finger protein (LOC224907), mRNA	RNA/ribosome metabolism/processing	unlabelled	0.663462	450
XM_128993.1	Mus musculus similar to thyroid hormone receptor coactivating protein (LOC225359), mRNA	RNA/ribosome metabolism/processing	unlabelled	0.857143	450
XM_129618.1	Mus musculus similar to RNA-binding protein 8 (RNA binding motif protein 8) (Ribonucleoprotein RBM8) (RNA-binding protein Y14) (LOC226723), mRNA	RNA/ribosome metabolism/processing	unlabelled	0.833333	450
XM_130271.1	Mus musculus structure specific recognition protein 1 (Ssrp1), mRNA	RNA/ribosome metabolism/processing	unlabelled	0.55102	450
XM_130443.1	Mus musculus U5 snRNP-specific protein, 200 kDa (DEXH RNA helicase family) (U5-200-KD), mRNA	RNA/ribosome metabolism/processing	unlabelled	0.523026	450
XM_131191.1	Mus musculus hypothetical gene supported by BC003272; BC025610 (LOC211823), mRNA, " Mus musculus hypothetical gene supported by BC003272 (LOC211833), mRNA"	RNA/ribosome metabolism/processing	unlabelled	0.661417	450
XM_131249.1	Mus musculus RIKEN cDNA 4933434L15 gene (4933434L15Rik), mRNA	RNA/ribosome metabolism/processing	unlabelled	0.55102	450
XM_131516.1	Mus musculus similar to hypothetical protein FLJ13657 (5830433M19Rik), mRNA	RNA/ribosome metabolism/processing	unlabelled	0.688312	450
XM_132266.1	Mus musculus similar to hypothetical protein MGC3162 (LOC231606), mRNA	RNA/ribosome metabolism/processing	unlabelled	0.701493	450
XM_132597.1	Mus musculus similar to enhancer-trap-locus-1 (Etl1), mRNA	RNA/ribosome metabolism/processing	unlabelled	0.548387	450
XM_132903.1	Mus musculus RIKEN cDNA 4930588A18 gene (4930588A18Rik), mRNA	RNA/ribosome metabolism/processing	unlabelled	0.616883	450
XM_133037.1	Mus musculus similar to hypothetical protein HSPC216 (LOC232679), mRNA	RNA/ribosome metabolism/processing	unlabelled	0.5	450
XM_133338.1	Mus musculus similar to Hypothetical zinc finger protein KIAA0961 (LOC233059), mRNA	RNA/ribosome metabolism/processing	unlabelled	0.504505	450
XM_133552.1	Mus musculus similar to data source:SPTR, source key:Q9P0B7, evidence:ISS~homolog to HSPC264 (FRAGMENT)~putative (2410008B13Rik), mRNA	RNA/ribosome metabolism/processing	unlabelled	0.663462	450
XM_133828.1	Mus musculus similar to hypothetical protein FLJ20274 (LOC233802), mRNA	RNA/ribosome metabolism/processing	unlabelled	0.543071	450
XM_133876.1	Mus musculus RIKEN cDNA 2410003A14 gene (2410003A14Rik), mRNA	RNA/ribosome metabolism/processing	unlabelled	0.57513	450
XM_140236.1	Mus musculus similar to NUCLEOPHOSMIN (NPM) (NUCLEOLAR PHOSPHOPROTEIN B23) (NUMATRIN) (NUCLEOLAR PROTEIN NO38) (LOC225337), mRNA	RNA/ribosome metabolism/processing	unlabelled	0.504505	450
XM_141812.1	Mus musculus similar to NUCLEOPHOSMIN (NPM) (NUCLEOLAR PHOSPHOPROTEIN B23) (NUMATRIN) (NUCLEOLAR PROTEIN NO38) (LOC245452), mRNA	RNA/ribosome metabolism/processing	unlabelled	0.793103	450
XM_142012.1	Mus musculus LOC214433 (LOC214433), mRNA	RNA/ribosome metabolism/processing	unlabelled	0.506173	450
XM_142554.1	Mus musculus similar to RIKEN cDNA 0610038D11 (LOC207809), mRNA	RNA/ribosome metabolism/processing	unlabelled	0.57513	450
XM_143253.1	Mus musculus similar to data source:SPTR, source key:Q9P291, evidence:ISS~homolog to ALEX1 (ALEX1 PROTEIN)~putative (LOC242045), mRNA	RNA/ribosome metabolism/processing	unlabelled	0.701493	450
XM_143424.1	Mus musculus similar to RNA binding motif protein, X chromosome (LOC229626), mRNA	RNA/ribosome metabolism/processing	unlabelled	0.504505	450
XM_144402.1	Mus musculus similar to HYPOTHETICAL PROTEIN ORF-1137 (LOC231401), mRNA	RNA/ribosome metabolism/processing	unlabelled	0.605096	450
XM_149777.1	Mus musculus RIKEN cDNA 2900045N06 gene (2900045N06Rik), mRNA, " Mus musculus LOC210855 (LOC210855), mRNA"	RNA/ribosome metabolism/processing	unlabelled	0.57513	450
XM_149836.1	Mus musculus LOC210244 (LOC210244), mRNA	RNA/ribosome metabolism/processing	unlabelled	0.57513	450
XM_156441.1	Mus musculus LOC224317 (LOC224317), mRNA	RNA/ribosome metabolism/processing	unlabelled	0.595092	450
XM_122105.1	Mus musculus neural precursor cell expressed, developmentally down-regulated gene 1 (Nedd1), mRNA	RNA/ribosome metabolism/processing	unlabelled	0.504505	450
XM_123562.1	Mus musculus similar to Upstream stimulatory factor 1 (Major late transcription factor 1) (LOC226653), mRNA	RNA/ribosome metabolism/processing	unlabelled	0.502994	450
XM_124178.1	Mus musculus similar to glyceraldehyde-3-phosphate dehydrogenase (EC 1.2.1.12) - mouse (LOC229802), mRNA	RNA/ribosome metabolism/processing	unlabelled	0.504559	450
XM_125257.1	Mus musculus similar to teratocarcinoma expressed, serine rich (Tera-pending), mRNA	RNA/ribosome metabolism/processing	unlabelled	0.646154	450
XM_127180.1	Mus musculus Kruppel associated box (KRAB) zinc finger 1 (Kzf1-pending), mRNA	RNA/ribosome metabolism/processing	unlabelled	0.54878	450
XM_127226.1	Mus musculus similar to TLS-associated protein TASR-2 (LOC218048), mRNA	RNA/ribosome metabolism/processing	unlabelled	0.661417	450
XM_128239.1	Mus musculus similar to transcription factor INI (LOC223703), mRNA	RNA/ribosome metabolism/processing	unlabelled	0.661417	450
XM_128593.1	Mus musculus similar to data source:SPTR, source key:P52272, evidence:ISS~homolog to HETEROGENEOUS NUCLEAR RIBONUCLEOPROTEIN M (HNRNP M)~putative (LOC224702), mRNA	RNA/ribosome metabolism/processing	unlabelled	0.57513	450
XM_128765.1	Mus musculus RIKEN cDNA 2810470M17 gene (2810470M17Rik), mRNA	RNA/ribosome metabolism/processing	unlabelled	0.575419	450
XM_130376.1	Mus musculus similar to SMT3 suppressor of mif two 3 homolog 2 (yeast) (LOC228104), mRNA	RNA/ribosome metabolism/processing	unlabelled	0.688312	450
XM_131118.1	Mus musculus similar to RNA polymerase II termination factor (LOC229645), mRNA	RNA/ribosome metabolism/processing	unlabelled	0.530822	450
XM_131246.1	Mus musculus RIKEN cDNA 2310066N05 gene (2310066N05Rik), mRNA	RNA/ribosome metabolism/processing	unlabelled	0.504559	450
XM_136144.1	Mus musculus hypothetical gene supported by BC026580 (LOC237195), mRNA	RNA/ribosome metabolism/processing	unlabelled	0.5	450
XM_137157.1	Mus musculus RIKEN cDNA 2510012J08 gene (2510012J08Rik), mRNA	RNA/ribosome metabolism/processing	unlabelled	0.616883	450
XM_139888.1	Mus musculus similar to Nonhistone chromosomal protein HMG-14 (LOC224711), mRNA	RNA/ribosome metabolism/processing	unlabelled	0.595092	450
XM_147217.1	Mus musculus similar to teratocarcinoma expressed, serine rich (LOC224276), mRNA	RNA/ribosome metabolism/processing	unlabelled	0.5	450
XM_122058.1	Mus musculus polymerase (RNA) II (DNA directed) polypeptide E (25kD) (Polr2e), mRNA	RNA/ribosome metabolism/processing	unlabelled	0.537906	450
XM_122788.1	Mus musculus similar to teratocarcinoma expressed, serine rich (LOC223234), mRNA	RNA/ribosome metabolism/processing	unlabelled	0.543651	450
XM_123129.1	Mus musculus similar to RIKEN cDNA 2310005B10 (LOC224872), mRNA	RNA/ribosome metabolism/processing	unlabelled	0.55102	450
XM_123337.1	Mus musculus RNA binding motif protein 14 (Rbm14), mRNA	RNA/ribosome metabolism/processing	unlabelled	0.595092	450
XM_123944.1	Mus musculus hnRNP-associated with lethal yellow (Raly), mRNA	RNA/ribosome metabolism/processing	unlabelled	0.569231	450
XM_124599.1	Mus musculus heterogeneous nuclear ribonucleoprotein D (Hnrpd), mRNA	RNA/ribosome metabolism/processing	unlabelled	0.793103	450
XM_125555.1	Mus musculus similar to cofactor required for Sp1 transcriptional activation, subunit 3 (130kD); 133 kDa transcriptional co-activator; 130 kDa transcriptional co-activator; vitamin D3 receptor interacting protein (LOC215863), mRNA	RNA/ribosome metabolism/processing	unlabelled	0.543071	450
XM_126020.1	Mus musculus RIKEN cDNA 5730466H23 gene (5730466H23Rik), mRNA	RNA/ribosome metabolism/processing	unlabelled	0.677778	450
XM_126917.1	Mus musculus similar to RNA polymerase II, polypeptide H (LOC217580), mRNA	RNA/ribosome metabolism/processing	unlabelled	0.55102	450
XM_127027.1	Mus musculus similar to MBIP protein (LOC217588), mRNA	RNA/ribosome metabolism/processing	unlabelled	0.55102	450
XM_127907.1	Mus musculus RIKEN cDNA 2810028N01 gene (2810028N01Rik), mRNA	RNA/ribosome metabolism/processing	unlabelled	0.551887	450
XM_128266.1	Mus musculus similar to TBP-associated factor 2; TATA box binding protein (TBP)-associated factor, RNA polymerase II, B, 150kD; cofactor of initiator function, 150kD subunit (LOC223586), mRNA	RNA/ribosome metabolism/processing	unlabelled	0.504505	450
XM_128869.1	Mus musculus RIKEN cDNA 8430430L24 gene (8430430L24Rik), mRNA	RNA/ribosome metabolism/processing	unlabelled	0.569231	450
XM_128881.1	Mus musculus similar to DNA-directed RNA polymerase II 16 kDa polypeptide (RPB4) (2610028L19Rik), mRNA	RNA/ribosome metabolism/processing	unlabelled	0.701493	450
XM_129117.1	Mus musculus similar to RIKEN cDNA 4921506I22 gene (LOC225874), mRNA	RNA/ribosome metabolism/processing	unlabelled	0.55102	450
XM_130554.1	Mus musculus GA repeat binding protein, beta 1 (Gabpb1), mRNA	RNA/ribosome metabolism/processing	unlabelled	0.627737	450
XM_130593.1	Mus musculus RIKEN cDNA 1200009D07 gene (1200009D07Rik), mRNA	RNA/ribosome metabolism/processing	unlabelled	0.533333	450
XM_131614.1	Mus musculus similar to RNA-binding protein 10 (RNA binding motif protein 10) (S1-1 protein) (LOC230521), mRNA	RNA/ribosome metabolism/processing	unlabelled	0.677778	450
XM_132250.1	Mus musculus RIKEN cDNA 2310061O04 gene (2310061O04Rik), mRNA	RNA/ribosome metabolism/processing	unlabelled	0.562189	450
XM_132496.1	Mus musculus similar to cleavage and polyadenylation specific factor 4, 30kD subunit (LOC231890), mRNA, " Mus musculus cleavage and polyadenylation specific factor 4, 30kD subunit (Cpsf4), mRNA"	RNA/ribosome metabolism/processing	unlabelled	0.514107	450
XM_134273.1	Mus musculus similar to zinc finger protein 14 (KOX 6); GIOT-4 for gonadotropin inducible transcription repressor-4 (LOC234413), mRNA	RNA/ribosome metabolism/processing	unlabelled	0.504505	450
XM_134906.1	Mus musculus similar to hypothetical protein FLJ21128 (LOC235417), mRNA	RNA/ribosome metabolism/processing	unlabelled	0.661417	450
XM_136420.1	Mus musculus similar to ribonucleoprotein (LOC226324), mRNA	RNA/ribosome metabolism/processing	unlabelled	0.57513	450
XM_136536.1	Mus musculus similar to RIKEN cDNA 1810029B16 (LOC241031), mRNA	RNA/ribosome metabolism/processing	unlabelled	0.553398	450
XM_139798.1	Mus musculus similar to small nuclear ribonucleoprotein polypeptide A; protein A of the U1 small nuclear RNA; U1 snRNP (LOC240030), mRNA	RNA/ribosome metabolism/processing	unlabelled	0.55102	450
XM_140072.1	Mus musculus similar to data source:SPTR, source key:Q92664, evidence:ISS~homolog to TRANSCRIPTION FACTOR IIIA (FACTOR A) (TFIIIA)~putative (LOC240124), mRNA	RNA/ribosome metabolism/processing	unlabelled	0.502994	450
XM_143448.1	Mus musculus similar to WD-repeat protein 3 (LOC242118), mRNA	RNA/ribosome metabolism/processing	unlabelled	0.552885	450
XM_146269.1	Mus musculus RIKEN cDNA 2600016B03 gene (2600016B03Rik), mRNA	RNA/ribosome metabolism/processing	unlabelled	0.701493	450
XM_147047.1	Mus musculus similar to ataxia telangiectasia and Rad3 related protein; Rad3 related protein; FRAP-related protein-1; protein kinase ATR (LOC245001), mRNA	RNA/ribosome metabolism/processing	unlabelled	0.54878	450
XM_147351.1	Mus musculus hypothetical gene supported by NM_009186 (LOC236253), mRNA	RNA/ribosome metabolism/processing	unlabelled	0.661417	450
XM_148923.1	Mus musculus LOC226181 (LOC226181), mRNA, " Mus musculus similar to Transcription initiation factor TFIID 100 kDa subunit (TAFII-100) (TAFII100) (LOC226182), mRNA"	RNA/ribosome metabolism/processing	unlabelled	0.651163	450
XM_149240.1	Mus musculus LOC228892 (LOC228892), mRNA	RNA/ribosome metabolism/processing	unlabelled	0.701493	450
XM_122505.1	Mus musculus SCAN-KRAB-zinc finger gene 1 (Skz1-pending), mRNA	RNA/ribosome metabolism/processing	unlabelled	0.533333	450
XM_123600.1	Mus musculus RIKEN cDNA 2810430M08 gene (2810430M08Rik), mRNA	RNA/ribosome metabolism/processing	unlabelled	0.5	450
XM_128603.1	Mus musculus similar to hypothetical protein MGC2655 (LOC212734), mRNA	RNA/ribosome metabolism/processing	unlabelled	0.55102	450
XM_130613.1	Mus musculus similar to TGF(beta)-induced transcription factor 2 (LOC228839), mRNA	RNA/ribosome metabolism/processing	unlabelled	0.510903	450
XM_131631.1	Mus musculus similar to CG8054 gene product (LOC230596), mRNA	RNA/ribosome metabolism/processing	unlabelled	0.55102	450
XM_131726.1	Mus musculus similar to KIAA1332 protein (LOC213499), mRNA	RNA/ribosome metabolism/processing	unlabelled	0.530822	450
XM_131820.1	Mus musculus similar to DKFZP564C186 protein (AF155546), mRNA	RNA/ribosome metabolism/processing	unlabelled	0.504505	450
XM_131912.1	Mus musculus RIKEN cDNA 2810037C14 gene (2810037C14Rik), mRNA	RNA/ribosome metabolism/processing	unlabelled	0.562189	450
XM_132177.1	Mus musculus similar to nucleoporin p54 (LOC231453), mRNA	RNA/ribosome metabolism/processing	unlabelled	0.701493	450
XM_133787.1	Mus musculus similar to SMT3 suppressor of mif two 3 homolog 2 (yeast) (LOC233892), mRNA	RNA/ribosome metabolism/processing	unlabelled	0.663462	450
XM_135800.1	Mus musculus similar to RNA-binding protein 10 (RNA binding motif protein 10) (S1-1 protein) (LOC236732), mRNA	RNA/ribosome metabolism/processing	unlabelled	0.701493	450
XM_147073.1	Mus musculus similar to A protein (AA 1-282) (LOC208433), mRNA	RNA/ribosome metabolism/processing	unlabelled	0.57513	450
XM_149909.1	Mus musculus LOC233042 (LOC233042), mRNA	RNA/ribosome metabolism/processing	unlabelled	0.55102	450
XM_155568.1	Mus musculus LOC239565 (LOC239565), mRNA	RNA/ribosome metabolism/processing	unlabelled	0.646154	450
XM_156258.1	Mus musculus LOC224202 (LOC224202), mRNA	RNA/ribosome metabolism/processing	unlabelled	0.578652	450
XM_122071.1	Mus musculus similar to ribosomal protein S15 - mouse (LOC208333), mRNA	RNA/ribosome metabolism/processing	unlabelled	0.559406	450
XM_123208.1	Mus musculus similar to SMT3 suppressor of mif two 3 homolog 2 (yeast) (LOC225459), mRNA	RNA/ribosome metabolism/processing	unlabelled	0.688312	450
XM_123273.1	Mus musculus similar to DNA directed RNA polymerase II polypeptide C; DNA directed RNA polymerase II 33 kda polypeptide; RNA polymerase II subunit 3 (LOC225503), mRNA	RNA/ribosome metabolism/processing	unlabelled	0.528814	450
XM_124070.1	Mus musculus papillary renal cell carcinoma (translocation-associated) (Prcc), mRNA	RNA/ribosome metabolism/processing	unlabelled	0.57513	450
XM_124235.1	Mus musculus caspase 8 associated protein 2 (Casp8ap2), mRNA	RNA/ribosome metabolism/processing	unlabelled	0.55102	450
XM_124350.1	Mus musculus MARCKS-like protein (Mlp), mRNA	RNA/ribosome metabolism/processing	unlabelled	0.661417	450
XM_125457.1	Mus musculus similar to LNR42~data source:SPTR, source key:Q9JKF9, evidence:ISS~putative (LOC237111), mRNA	RNA/ribosome metabolism/processing	unlabelled	0.504505	450
XM_125825.1	Mus musculus RIKEN cDNA 2610511F02 gene (2610511F02Rik), mRNA	RNA/ribosome metabolism/processing	unlabelled	0.578652	450
XM_126207.1	Mus musculus similar to hypothetical protein FLJ22170 (1500010J02Rik), mRNA	RNA/ribosome metabolism/processing	unlabelled	0.526846	450
XM_126214.1	Mus musculus similar to hypothetical protein FLJ10156; hypothetical protein FLJ10491 (2610008F03Rik), mRNA	RNA/ribosome metabolism/processing	unlabelled	0.55102	450
XM_126251.1	Mus musculus similar to Hypothetical protein CGI-147 (LOC217057), mRNA	RNA/ribosome metabolism/processing	unlabelled	0.55102	450
XM_126487.1	Mus musculus MLN51 protein (MLN51), mRNA	RNA/ribosome metabolism/processing	unlabelled	0.5	450
XM_128012.1	Mus musculus RIKEN cDNA D530033C11 gene (D530033C11Rik), mRNA	RNA/ribosome metabolism/processing	unlabelled	0.55102	450
XM_128423.1	Mus musculus Wilms' tumour 1-associating protein (Wtap), mRNA	RNA/ribosome metabolism/processing	unlabelled	0.55102	450
XM_128489.1	Mus musculus similar to ring finger protein (C3HC4 type) 8; C3HC4-type zinc finger protein; zinc finger protein (Rnf8), mRNA	RNA/ribosome metabolism/processing	unlabelled	0.504505	450
XM_128568.1	Mus musculus similar to zinc finger protein 22 (KOX 15) (LOC224693), mRNA	RNA/ribosome metabolism/processing	unlabelled	0.523026	450
XM_128590.1	Mus musculus similar to data source:SPTR, source key:P52272, evidence:ISS~homolog to HETEROGENEOUS NUCLEAR RIBONUCLEOPROTEIN M (HNRNP M)~putative (LOC224701), mRNA	RNA/ribosome metabolism/processing	unlabelled	0.55102	450
XM_128762.1	Mus musculus RIKEN cDNA 2610318G08 gene (2610318G08Rik), mRNA	RNA/ribosome metabolism/processing	unlabelled	0.578652	450
XM_129145.1	Mus musculus RIKEN cDNA 2210019E14 gene (2210019E14Rik), mRNA	RNA/ribosome metabolism/processing	unlabelled	0.533333	450
XM_129463.1	Mus musculus similar to nucleoporin p54 (3110079L04Rik), mRNA	RNA/ribosome metabolism/processing	unlabelled	0.55102	450
XM_129638.1	Mus musculus RIKEN cDNA 1200009I24 gene (1200009I24Rik), mRNA	RNA/ribosome metabolism/processing	unlabelled	0.510903	450
XM_129922.1	Mus musculus similar to data source:SPTR, source key:Q9UNL4, evidence:ISS~homolog to CANDIDATE TUMOR SUPPRESSOR P33 ING1 HOMOLOG~putative (1810018M11Rik), mRNA	RNA/ribosome metabolism/processing	unlabelled	0.530822	450
XM_130197.1	Mus musculus DP-ribosylation-like factor 6 interacting protein 6 (Arl6ip6), mRNA	RNA/ribosome metabolism/processing	unlabelled	0.666667	450
XM_131418.1	Mus musculus similar to ring finger protein 20 (LOC230165), mRNA	RNA/ribosome metabolism/processing	unlabelled	0.537906	450
XM_131604.1	Mus musculus RIKEN cDNA 3110037I16 gene (3110037I16Rik), mRNA, " Mus musculus similar to data source:SPTR, source key:Q9H790, evidence:ISS~homolog to CDNA: FLJ21144 FIS, CLONE CAS07955~putative (LOC230708), mRNA"	RNA/ribosome metabolism/processing	unlabelled	0.701493	450
XM_132146.1	Mus musculus similar to DNA-directed RNA polymerase II 140 kDa polypeptide (RNA polymerase II subunit 2) (RPB2) (LOC231329), mRNA	RNA/ribosome metabolism/processing	unlabelled	0.55102	450
XM_132883.1	Mus musculus RIKEN cDNA 5930416I19 gene (5930416I19Rik), mRNA	RNA/ribosome metabolism/processing	unlabelled	0.530822	450
XM_132908.1	Mus musculus similar to activating transcription factor 7 interacting protein; ATFa-associated Modulator (LOC210377), mRNA	RNA/ribosome metabolism/processing	unlabelled	0.533333	450
XM_133344.1	Mus musculus similar to zinc finger protein 146 (LOC233062), mRNA	RNA/ribosome metabolism/processing	unlabelled	0.543071	450
XM_134035.1	Mus musculus similar to HYPOTHETICAL 83.8 KD PROTEIN C27F2.7 IN CHROMOSOME III (LOC234069), mRNA	RNA/ribosome metabolism/processing	unlabelled	0.543071	450
XM_134412.1	Mus musculus similar to EG:100G10.6 gene product (LOC212087), mRNA	RNA/ribosome metabolism/processing	unlabelled	0.528814	450
XM_134478.1	Mus musculus similar to proteinase-related protein (2400002F02Rik), mRNA	RNA/ribosome metabolism/processing	unlabelled	0.548387	450
XM_134655.1	Mus musculus RIKEN cDNA D730042P09 gene (D730042P09Rik), mRNA	RNA/ribosome metabolism/processing	unlabelled	0.517799	450
XM_137883.1	Mus musculus similar to 40S ribosomal protein S7 (S8) (LOC217255), mRNA	RNA/ribosome metabolism/processing	unlabelled	0.515723	450
XM_138117.1	Mus musculus similar to RIKEN cDNA 2700064H14 (LOC238201), mRNA	RNA/ribosome metabolism/processing	unlabelled	0.55102	450
XM_138972.1	Mus musculus similar to 60S RIBOSOMAL PROTEIN L35 (LOC218907), mRNA	RNA/ribosome metabolism/processing	unlabelled	0.533333	450
XM_139365.1	Mus musculus similar to Component of gems 4 (Gemin4) (p97) (LOC239348), mRNA	RNA/ribosome metabolism/processing	unlabelled	0.646154	450
XM_140148.1	Mus musculus similar to periodic tryptophan protein 1 homolog; periodic tryptophan protein 1 homolog (S. cerevisiae) (LOC225108), mRNA	RNA/ribosome metabolism/processing	unlabelled	0.605096	450
XM_144120.1	Mus musculus similar to high mobility group 1 protein (LOC230897), mRNA	RNA/ribosome metabolism/processing	unlabelled	0.605096	450
XM_147049.1	Mus musculus similar to ATP synthase B chain, mitochondrial precursor (LOC245004), mRNA	RNA/ribosome metabolism/processing	unlabelled	0.661417	450
XM_162096.1	Mus musculus LOC243130 (LOC243130), mRNA	RNA/ribosome metabolism/processing	unlabelled	0.55102	450
XM_122833.1	Mus musculus expressed sequence AI593524 (AI593524), mRNA	UMP metabolism	unlabelled	0.666667	8
XM_124208.1	Mus musculus similar to 2,4-dienoyl CoA reductase 1, mitochondrial (LOC209198), mRNA	acyl-CoA/fatty acid/peroxisome	unlabelled	0.583333	37
XM_126131.1	Mus musculus RIKEN cDNA 1300001I01 gene (1300001I01Rik), mRNA	acyl-CoA/fatty acid/peroxisome	unlabelled	0.692308	37
XM_127325.1	Mus musculus RIKEN cDNA 6230416A05 gene (6230416A05Rik), mRNA	acyl-CoA/fatty acid/peroxisome	unlabelled	0.5	37
XM_124265.1	Mus musculus similar to RIKEN cDNA 2610207I16 (2610207I16Rik), mRNA	acyl-CoA/fatty acid/peroxisome	unlabelled	0.625	37
XM_132562.1	Mus musculus RIKEN cDNA 2610022G08 gene (2610022G08Rik), mRNA	acyl-CoA/fatty acid/peroxisome	unlabelled	0.608696	37
XM_134184.1	Mus musculus similar to hypothetical protein FLJ14431 (LOC234309), mRNA	acyl-CoA/fatty acid/peroxisome	unlabelled	0.692308	37
XM_150093.1	Mus musculus hypothetical gene supported by BC024137 (LOC234757), mRNA	acyl-CoA/fatty acid/peroxisome	unlabelled	0.692308	37
XM_122454.1	Mus musculus ectonucleoside triphosphate diphosphohydrolase 5 (Entpd5), mRNA	acyl-CoA/fatty acid/peroxisome	unlabelled	0.56	37
XM_127737.1	Mus musculus RIKEN cDNA 1300010F03 gene (1300010F03Rik), mRNA	acyl-CoA/fatty acid/peroxisome	unlabelled	0.692308	37
XM_147636.1	Mus musculus A kinase (PRKA) anchor protein 1 (Akap1), mRNA, " Mus musculus similar to A kinase anchor protein 1, mitochondrial precursor (Protein kinase A anchoring protein 1) (PRKA1) (Dual specificity A-Kinase anchoring protein 1) (D-AKAP-1) (Spermatid A-kinase anchor protein) (S-AKAP) (LOC217065), mRNA"	acyl-CoA/fatty acid/peroxisome	unlabelled	0.5	37
XM_129672.1	Mus musculus similar to hypothetical protein BC016711 (LOC226791), mRNA	amine/amino acid/bile catabolism	unlabelled	0.5	56
XM_123558.1	Mus musculus intelectin (Itln), mRNA	antibacterial humoral response	unlabelled	1	4
XM_148497.1	Mus musculus similar to hypothetical protein, MGC: 7868; hypothetical protein MGC7868 (LOC224133), mRNA	antigen processing	unlabelled	0.538462	21
XM_132885.1	Mus musculus similar to hypothetical protein FLJ10143 (LOC213233), mRNA	antigen processing	unlabelled	0.5	21
XM_152640.1	Mus musculus LOC216698 (LOC216698), mRNA	antigen processing	unlabelled	0.5	21
XM_128041.1	Mus musculus expressed sequence AI463083 (AI463083), mRNA	antimicrobial humoral response	unlabelled	0.52381	67
XM_130905.1	Mus musculus similar to IFGP1 (LOC229499), mRNA	antimicrobial humoral response	unlabelled	0.533333	67
XM_143584.1	Mus musculus similar to BANK (LOC242245), mRNA, " Mus musculus similar to hypothetical protein FLJ20706; B-cell scaffold protein with ankyrin repeats (LOC242246), mRNA", " Mus musculus similar to BANK (LOC242248), mRNA"	antimicrobial humoral response	unlabelled	0.52381	67
XM_135967.1	Mus musculus similar to data source:SPTR, source key:Q9H3J9, evidence:ISS~homolog to BRAIN MY025~putative (0610008C08Rik), mRNA	apoptotic program/caspase activation	unlabelled	0.7	32
XM_154338.1	Mus musculus LOC238779 (LOC238779), mRNA	apoptotic program/caspase activation	unlabelled	0.636364	32
XM_127543.1	Mus musculus similar to data source:SPTR, source key:Q9H3J9, evidence:ISS~homolog to BRAIN MY025~putative (LOC218571), mRNA	apoptotic program/caspase activation	unlabelled	0.714286	32
XM_141956.1	Mus musculus similar to data source:SPTR, source key:Q9NQR8, evidence:ISS~homolog to human HRPAP20 SHORT FORM~putative (LOC211017), mRNA	apoptotic program/caspase activation	unlabelled	0.7	32
XM_132616.1	Mus musculus inner membrane protein, mitochondrial (Immt), mRNA, " Mus musculus LOC232085 (LOC232085), mRNA"	apoptotic program/caspase activation	unlabelled	0.7	32
XM_144328.1	Mus musculus similar to Cytochrome c, somatic (LOC210445), mRNA	apoptotic program/caspase activation	unlabelled	0.7	32
XM_132892.1	Mus musculus similar to ALPHA-2-MACROGLOBULIN PRECURSOR (ALPHA2M) (LOC232398), mRNA	aromatic amino acid metabolism	unlabelled	0.6	26
XM_132892.1	Mus musculus similar to ALPHA-2-MACROGLOBULIN PRECURSOR (ALPHA2M) (LOC232398), mRNA	aspartate/methionine aa metabolism	unlabelled	0.555556	21
XM_154783.1	Mus musculus LOC239078 (LOC239078), mRNA	axonogenesis/apoptosis/sphingolipid	unlabelled	0.555556	145
XM_130629.1	Mus musculus hypothetical gene supported by BC018465 (LOC228802), mRNA	axonogenesis/apoptosis/sphingolipid	unlabelled	0.555556	145
XM_134637.1	Mus musculus RIKEN cDNA 1500010O20 gene (1500010O20Rik), mRNA	axonogenesis/apoptosis/sphingolipid	unlabelled	0.555556	145
XM_140766.1	Mus musculus similar to Nanos protein (LOC214358), mRNA	axonogenesis/apoptosis/sphingolipid	unlabelled	0.555556	145
XM_157896.1	Mus musculus LOC240556 (LOC240556), mRNA	axonogenesis/apoptosis/sphingolipid	unlabelled	0.555556	145
XM_150976.1	Mus musculus LOC226843 (LOC226843), mRNA	axonogenesis/apoptosis/sphingolipid	unlabelled	0.555556	145
XM_152919.1	Mus musculus LOC237953 (LOC237953), mRNA	axonogenesis/apoptosis/sphingolipid	unlabelled	0.555556	145
XM_161070.1	Mus musculus LOC242512 (LOC242512), mRNA	axonogenesis/apoptosis/sphingolipid	unlabelled	0.555556	145
XM_139277.1	Mus musculus similar to FERM, RhoGEF, and pleckstrin domain protein 1; chondrocyte-derived ezrin-like protein (LOC239303), mRNA	carbohydrate transport	unlabelled	0.5	41
XM_122102.1	Mus musculus nuclear receptor subfamily 1, group H, member 4 (Nr1h4), mRNA	carboxylic acid/amine metabolism	unlabelled	0.692308	411
XM_128326.1	Mus musculus RIKEN cDNA 1110025G12 gene (1110025G12Rik), mRNA	carboxylic acid/amine metabolism	unlabelled	0.532609	411
XM_129761.1	Mus musculus similar to 3-hydroxyisobutyryl-Coenzyme A hydrolase (LOC227095), mRNA	carboxylic acid/amine metabolism	unlabelled	0.685714	411
XM_133263.1	Mus musculus similar to branched chain ketoacid dehydrogenase E1, alpha polypeptide (LOC232985), mRNA	carboxylic acid/amine metabolism	unlabelled	0.554745	411
XM_123202.1	Mus musculus expressed sequence AA675331 (AA675331), mRNA	carboxylic acid/amine metabolism	unlabelled	0.532609	411
XM_124208.1	Mus musculus similar to 2,4-dienoyl CoA reductase 1, mitochondrial (LOC209198), mRNA	carboxylic acid/amine metabolism	unlabelled	0.628866	411
XM_124581.1	Mus musculus hydroxysteroid 17-beta dehydrogenase 11 (Hsd17b11), mRNA	carboxylic acid/amine metabolism	unlabelled	0.532609	411
XM_126131.1	Mus musculus RIKEN cDNA 1300001I01 gene (1300001I01Rik), mRNA	carboxylic acid/amine metabolism	unlabelled	0.587156	411
XM_129663.1	Mus musculus RIKEN cDNA 1300013F15 gene (1300013F15Rik), mRNA	carboxylic acid/amine metabolism	unlabelled	0.562963	411
XM_129672.1	Mus musculus similar to hypothetical protein BC016711 (LOC226791), mRNA	carboxylic acid/amine metabolism	unlabelled	0.685714	411
XM_131469.1	Mus musculus RIKEN cDNA 2810435D12 gene (2810435D12Rik), mRNA	carboxylic acid/amine metabolism	unlabelled	0.685714	411
XM_131526.1	Mus musculus RIKEN cDNA 1300017C12 gene (1300017C12Rik), mRNA	carboxylic acid/amine metabolism	unlabelled	0.532609	411
XM_131537.1	Mus musculus RIKEN cDNA 6430559E15 gene (6430559E15Rik), mRNA	carboxylic acid/amine metabolism	unlabelled	0.518325	411
XM_132808.1	Mus musculus RIKEN cDNA 2510049J12 gene (2510049J12Rik), mRNA	carboxylic acid/amine metabolism	unlabelled	0.532609	411
XM_132892.1	Mus musculus similar to ALPHA-2-MACROGLOBULIN PRECURSOR (ALPHA2M) (LOC232398), mRNA	carboxylic acid/amine metabolism	unlabelled	0.587156	411
XM_133658.1	Mus musculus RIKEN cDNA 2810439K08 gene (2810439K08Rik), mRNA	carboxylic acid/amine metabolism	unlabelled	0.562963	411
XM_134301.1	Mus musculus RIKEN cDNA 2310005O14 gene (2310005O14Rik), mRNA	carboxylic acid/amine metabolism	unlabelled	0.552448	411
XM_134350.1	Mus musculus esterase 31 (Es31), mRNA	carboxylic acid/amine metabolism	unlabelled	0.694444	411
XM_138443.1	Mus musculus hypothetical protein AF397014 (AF397014), mRNA	carboxylic acid/amine metabolism	unlabelled	0.562963	411
XM_131498.1	Mus musculus angiopoietin-like 3 (Angptl3), mRNA	carboxylic acid/amine metabolism	unlabelled	0.641304	411
XM_135540.1	Mus musculus RIKEN cDNA 4833421E05 gene (4833421E05Rik), mRNA	carboxylic acid/amine metabolism	unlabelled	0.685714	411
XM_142775.1	Mus musculus similar to At4g36400/C7A10_960 (LOC245217), mRNA	carboxylic acid/amine metabolism	unlabelled	0.532609	411
XM_152029.1	Mus musculus LOC237389 (LOC237389), mRNA	carboxylic acid/amine metabolism	unlabelled	0.628866	411
XM_123030.1	Mus musculus hypothetical protein, MGC:7550 (BC004004), mRNA	carboxylic acid/amine metabolism	unlabelled	0.532609	411
XM_123731.1	Mus musculus RIKEN cDNA 2310005D12 gene (2310005D12Rik), mRNA	carboxylic acid/amine metabolism	unlabelled	0.741935	411
XM_124161.1	Mus musculus dihydrolipoamide branched chain transacylase E2 (Dbt), mRNA	carboxylic acid/amine metabolism	unlabelled	0.685714	411
XM_124265.1	Mus musculus similar to RIKEN cDNA 2610207I16 (2610207I16Rik), mRNA	carboxylic acid/amine metabolism	unlabelled	0.685714	411
XM_125579.1	Mus musculus similar to CG8520 gene product (LOC215951), mRNA	carboxylic acid/amine metabolism	unlabelled	0.507463	411
XM_125766.1	Mus musculus RIKEN cDNA 1110038D17 gene (1110038D17Rik), mRNA	carboxylic acid/amine metabolism	unlabelled	0.507463	411
XM_126158.1	Mus musculus RIKEN cDNA 2610016A03 gene (2610016A03Rik), mRNA	carboxylic acid/amine metabolism	unlabelled	0.532609	411
XM_127397.1	Mus musculus similar to Sqv-7-like protein (LOC218293), mRNA	carboxylic acid/amine metabolism	unlabelled	0.680556	411
XM_128511.1	Mus musculus RIKEN cDNA 0610011F06 gene (0610011F06Rik), mRNA	carboxylic acid/amine metabolism	unlabelled	0.685714	411
XM_128718.1	Mus musculus RIKEN cDNA 0610016O18 gene (0610016O18Rik), mRNA	carboxylic acid/amine metabolism	unlabelled	0.6625	411
XM_129363.1	Mus musculus RIKEN cDNA 6330565B14 gene (6330565B14Rik), mRNA	carboxylic acid/amine metabolism	unlabelled	0.685714	411
XM_129372.1	Mus musculus similar to CGI-83 protein (LOC212442), mRNA	carboxylic acid/amine metabolism	unlabelled	0.857143	411
XM_129678.1	Mus musculus similar to hypothetical protein FLJ14146 (LOC226777), mRNA	carboxylic acid/amine metabolism	unlabelled	0.518519	411
XM_129724.1	Mus musculus RIKEN cDNA 1500041J02 gene (1500041J02Rik), mRNA	carboxylic acid/amine metabolism	unlabelled	0.518325	411
XM_134364.1	Mus musculus similar to SA rat hypertension-associated homolog (LOC234844), mRNA	carboxylic acid/amine metabolism	unlabelled	0.655172	411
XM_136066.1	Mus musculus similar to CLAUDIN-2 (LOC237070), mRNA	carboxylic acid/amine metabolism	unlabelled	0.532609	411
XM_147515.1	Mus musculus LOC214789 (LOC214789), mRNA	carboxylic acid/amine metabolism	unlabelled	0.685714	411
XM_159719.1	Mus musculus LOC209519 (LOC209519), mRNA	carboxylic acid/amine metabolism	unlabelled	0.532609	411
XM_122022.1	Mus musculus expressed sequence AU043990 (AU043990), mRNA	carboxylic acid/amine metabolism	unlabelled	0.532609	411
XM_132970.1	Mus musculus RIKEN cDNA 2010003B14 gene (2010003B14Rik), mRNA	carboxylic acid/amine metabolism	unlabelled	0.507463	411
XM_134878.1	Mus musculus similar to hypothetical protein FLJ20509 (LOC214424), mRNA	carboxylic acid/amine metabolism	unlabelled	0.532609	411
XM_135649.1	Mus musculus similar to esterase 10; esterase D (LOC236395), mRNA	carboxylic acid/amine metabolism	unlabelled	0.507463	411
XM_148261.1	Mus musculus hypothetical gene supported by NM_053176; BC011168 (LOC209693), mRNA	carboxylic acid/amine metabolism	unlabelled	0.685714	411
XM_150093.1	Mus musculus hypothetical gene supported by BC024137 (LOC234757), mRNA	carboxylic acid/amine metabolism	unlabelled	0.685714	411
XM_122454.1	Mus musculus ectonucleoside triphosphate diphosphohydrolase 5 (Entpd5), mRNA	carboxylic acid/amine metabolism	unlabelled	0.526882	411
XM_123145.1	Mus musculus similar to METHYLMALONYL-COA MUTASE, MITOCHONDRIAL PRECURSOR (MCM) (LOC224785), mRNA	carboxylic acid/amine metabolism	unlabelled	0.6625	411
XM_126099.1	Mus musculus T-cell immunoglobulin and mucin domain containing 2 (Timd2), mRNA, " Mus musculus T-cell immunoglobulin and mucin domain containing 1 (Timd1), mRNA"	carboxylic acid/amine metabolism	unlabelled	0.518325	411
XM_127015.1	Mus musculus RIKEN cDNA 2810055F11 gene (2810055F11Rik), mRNA	carboxylic acid/amine metabolism	unlabelled	0.617647	411
XM_127737.1	Mus musculus RIKEN cDNA 1300010F03 gene (1300010F03Rik), mRNA	carboxylic acid/amine metabolism	unlabelled	0.741935	411
XM_127939.1	Mus musculus similar to UDP-glucuronosyltransferase 2B2 precursor, microsomal (UDPGT) (3-hydroxyandrogen specific) (UDPGTR-4) (RLUG23) (LOC223337), mRNA, " Mus musculus similar to 2-hydroxyacylsphingosine 1-beta-galactosyltransferase precursor (UDP-galactose-ceramide galactosyltransferase) (Ceramide UDP-galactosyltransferase) (Cerebroside synthase) (LOC223336), mRNA"	carboxylic acid/amine metabolism	unlabelled	0.526882	411
XM_129157.1	Mus musculus RIKEN cDNA 1300015B04 gene (1300015B04Rik), mRNA	carboxylic acid/amine metabolism	unlabelled	0.562963	411
XM_129558.1	Mus musculus similar to Heat shock protein 67B2 (LOC226654), mRNA	carboxylic acid/amine metabolism	unlabelled	0.532609	411
XM_132831.1	Mus musculus similar to hypothetical protein FLJ21432 (LOC214157), mRNA	carboxylic acid/amine metabolism	unlabelled	0.532609	411
XM_134709.1	Mus musculus RIKEN cDNA 4931406C07 gene (4931406C07Rik), mRNA	carboxylic acid/amine metabolism	unlabelled	0.532609	411
XM_135110.1	Mus musculus RIKEN cDNA 1810013B01 gene (1810013B01Rik), mRNA, " Mus musculus LOC235586 (LOC235586), mRNA"	carboxylic acid/amine metabolism	unlabelled	0.6625	411
XM_135143.1	Mus musculus similar to CG9886 gene product (LOC235582), mRNA	carboxylic acid/amine metabolism	unlabelled	0.562963	411
XM_136781.1	Mus musculus similar to Formin 1 isoforms I/II/III (Limb deformity protein) (LOC227310), mRNA	carboxylic acid/amine metabolism	unlabelled	0.532609	411
XM_140887.1	Mus musculus RIKEN cDNA 1300014E15 gene (1300014E15Rik), mRNA	carboxylic acid/amine metabolism	unlabelled	0.532609	411
XM_144739.1	Mus musculus similar to thiopurine S-methyltransferase; TPMT (LOC243405), mRNA	carboxylic acid/amine metabolism	unlabelled	0.518325	411
XM_123755.1	Mus musculus hypothetical protein, clone 1-82 (AB030186), mRNA, " Mus musculus similar to pancreatitis-induced protein 49 (LOC227653), mRNA"	cell migration/protein alkylation	unlabelled	0.666667	74
XM_150335.1	Mus musculus hypothetical gene supported by BC007164 (LOC236176), mRNA	cell-cell adhesion	unlabelled	0.5	107
XM_150383.1	Mus musculus hypothetical gene supported by BC007164 (LOC236601), mRNA	cell-cell adhesion	unlabelled	0.5	107
XM_131578.1	Mus musculus similar to The KIAA0191 gene is expressed ubiquitously.~The KIAA0191 protein retains the C2H2 zinc-finger at its N-terminal region. (LOC230594), mRNA	chromatin modification	unlabelled	0.5	70
XM_131421.1	Mus musculus RIKEN cDNA 1110054O05 gene (1110054O05Rik), mRNA	chromatin modification	unlabelled	0.571429	70
XM_130197.1	Mus musculus DP-ribosylation-like factor 6 interacting protein 6 (Arl6ip6), mRNA	chromatin modification	unlabelled	0.571429	70
XM_131604.1	Mus musculus RIKEN cDNA 3110037I16 gene (3110037I16Rik), mRNA, " Mus musculus similar to data source:SPTR, source key:Q9H790, evidence:ISS~homolog to CDNA: FLJ21144 FIS, CLONE CAS07955~putative (LOC230708), mRNA"	chromatin modification	unlabelled	0.5	70
XM_134979.1	Mus musculus testis expressed gene 9 (Tex9), mRNA	chromatin modification	unlabelled	0.5	70
XM_122893.1	Mus musculus similar to microspherule protein 1; nucleolar protein (LOC223894), mRNA	chromosome org./DNA packaging	unlabelled	0.515528	272
XM_130258.1	Mus musculus similar to c-Myc target JPO1 (LOC228031), mRNA	chromosome org./DNA packaging	unlabelled	0.619469	272
XM_135386.1	Mus musculus similar to evidence:NAS~hypothetical protein~putative (LOC213831), mRNA	chromosome org./DNA packaging	unlabelled	0.512195	272
XM_135915.1	Mus musculus similar to evidence:NAS~hypothetical protein~putative (Zfp275), mRNA	chromosome org./DNA packaging	unlabelled	0.656863	272
XM_136604.1	Mus musculus similar to RNA and export factor binding protein 2; RNA and export factor binding protein 2-I (LOC227078), mRNA	chromosome org./DNA packaging	unlabelled	0.601695	272
XM_136701.1	Mus musculus similar to RNA and export factor binding protein 1; Tcra enhancer-binding factor interacting protein 1 (LOC226955), mRNA	chromosome org./DNA packaging	unlabelled	0.656863	272
XM_147722.1	Mus musculus LOC218078 (LOC218078), mRNA	chromosome org./DNA packaging	unlabelled	0.656863	272
XM_148415.1	Mus musculus RIKEN cDNA 2310021G01 gene (2310021G01Rik), mRNA	chromosome org./DNA packaging	unlabelled	0.85	272
XM_122096.1	Mus musculus similar to thymopoietin (Tmpo), mRNA	chromosome org./DNA packaging	unlabelled	0.707865	272
XM_122712.1	Mus musculus expressed sequence AW240694 (AW240694), mRNA	chromosome org./DNA packaging	unlabelled	0.608696	272
XM_123255.1	Mus musculus similar to lamin B1 (LOC225560), mRNA	chromosome org./DNA packaging	unlabelled	0.731707	272
XM_126064.1	Mus musculus similar to hypothetical protein FLJ11807 (LOC216636), mRNA	chromosome org./DNA packaging	unlabelled	0.724138	272
XM_126588.1	Mus musculus similar to CCAAT-binding protein (LOC217184), mRNA, " Mus musculus similar to CCAAT-binding protein (LOC217185), mRNA"	chromosome org./DNA packaging	unlabelled	0.525641	272
XM_127897.1	Mus musculus similar to data source:SPTR, source key:Q9H8M0, evidence:ISS~homolog to CDNA FLJ13449 FIS, CLONE PLACE1003025~putative (2610206B13Rik), mRNA, " Mus musculus similar to RIKEN cDNA 2810449K13 (2810449K13Rik), mRNA"	chromosome org./DNA packaging	unlabelled	0.508982	272
XM_128078.1	Mus musculus similar to KIAA0637 gene product (LOC223773), mRNA	chromosome org./DNA packaging	unlabelled	0.656863	272
XM_129245.1	Mus musculus RIKEN cDNA 1200008O12 gene (1200008O12Rik), mRNA	chromosome org./DNA packaging	unlabelled	0.590164	272
XM_130200.1	Mus musculus similar to centrosomal protein 1; centriole associated protein (LOC227751), mRNA	chromosome org./DNA packaging	unlabelled	0.564885	272
XM_130917.1	Mus musculus RIKEN cDNA 4930579G24 gene (4930579G24Rik), mRNA	chromosome org./DNA packaging	unlabelled	0.630631	272
XM_131485.1	Mus musculus similar to hypothetical protein FLJ20060 (LOC230376), mRNA	chromosome org./DNA packaging	unlabelled	0.650943	272
XM_131720.1	Mus musculus RIKEN cDNA 2610002D18 gene (2610002D18Rik), mRNA	chromosome org./DNA packaging	unlabelled	0.539007	272
XM_133037.1	Mus musculus similar to hypothetical protein HSPC216 (LOC232679), mRNA	chromosome org./DNA packaging	unlabelled	0.525641	272
XM_136606.1	Mus musculus similar to hypothetical protein MGC5469 (LOC241061), mRNA	chromosome org./DNA packaging	unlabelled	0.525641	272
XM_137565.1	Mus musculus similar to KIAA1935 protein (LOC214050), mRNA	chromosome org./DNA packaging	unlabelled	0.508982	272
XM_141690.1	Mus musculus similar to Histone H3.3 (H3.A) (H3.B) (H3.3Q) (LOC245379), mRNA	chromosome org./DNA packaging	unlabelled	0.625	272
XM_143167.1	Mus musculus similar to SET translocation (LOC241935), mRNA	chromosome org./DNA packaging	unlabelled	0.7	272
XM_156441.1	Mus musculus LOC224317 (LOC224317), mRNA	chromosome org./DNA packaging	unlabelled	0.525641	272
XM_125188.1	Mus musculus similar to transcriptional regulator, SIN3 yeast homolog A (Sin3a), mRNA	chromosome org./DNA packaging	unlabelled	0.564885	272
XM_128593.1	Mus musculus similar to data source:SPTR, source key:P52272, evidence:ISS~homolog to HETEROGENEOUS NUCLEAR RIBONUCLEOPROTEIN M (HNRNP M)~putative (LOC224702), mRNA	chromosome org./DNA packaging	unlabelled	0.525641	272
XM_132800.1	Mus musculus similar to zinc finger protein 22 (KOX 15) (LOC213003), mRNA	chromosome org./DNA packaging	unlabelled	1	272
XM_137927.1	Mus musculus similar to High mobility group protein 1 (HMG-1) (Amphoterin) (Heparin-binding protein p30) (LOC238028), mRNA	chromosome org./DNA packaging	unlabelled	0.931818	272
XM_139555.1	Mus musculus similar to High mobility group protein 1 (HMG-1) (Amphoterin) (Heparin-binding protein p30) (LOC223860), mRNA	chromosome org./DNA packaging	unlabelled	0.931818	272
XM_141329.1	Mus musculus similar to data source:SPTR, source key:Q9H967, evidence:ISS~homolog to CDNA FLJ12973 FIS, CLONE NT2RP2006023~putative (LOC241627), mRNA	chromosome org./DNA packaging	unlabelled	0.512195	272
XM_141530.1	Mus musculus similar to High mobility group protein 1 (HMG-1) (Amphoterin) (Heparin-binding protein p30) (LOC228783), mRNA	chromosome org./DNA packaging	unlabelled	0.967742	272
XM_148419.1	Mus musculus RIKEN cDNA 1110025F24 gene (1110025F24Rik), mRNA	chromosome org./DNA packaging	unlabelled	0.931818	272
XM_122788.1	Mus musculus similar to teratocarcinoma expressed, serine rich (LOC223234), mRNA	chromosome org./DNA packaging	unlabelled	0.564885	272
XM_124599.1	Mus musculus heterogeneous nuclear ribonucleoprotein D (Hnrpd), mRNA	chromosome org./DNA packaging	unlabelled	0.525641	272
XM_126678.1	Mus musculus RIKEN cDNA 3000004C01 gene (3000004C01Rik), mRNA	chromosome org./DNA packaging	unlabelled	0.515723	272
XM_127014.1	Mus musculus RIKEN cDNA 2810020C19 gene (2810020C19Rik), mRNA	chromosome org./DNA packaging	unlabelled	0.525641	272
XM_127611.1	Mus musculus expressed sequence AU020082 (AU020082), mRNA	chromosome org./DNA packaging	unlabelled	0.596639	272
XM_127633.1	Mus musculus RIKEN cDNA 2610016F04 gene (2610016F04Rik), mRNA	chromosome org./DNA packaging	unlabelled	0.777778	272
XM_127865.1	Mus musculus LOC219113 (LOC219113), mRNA, " Mus musculus LOC219114 (LOC219114), mRNA"	chromosome org./DNA packaging	unlabelled	0.884615	272
XM_127917.1	Mus musculus similar to KIAA1116 protein (LOC223295), mRNA	chromosome org./DNA packaging	unlabelled	0.7375	272
XM_129484.1	Mus musculus similar to data source:SPTR, source key:Q9UGG8, evidence:ISS~homolog to BA494O16.1 (KIAA0637)~putative (LOC215381), mRNA	chromosome org./DNA packaging	unlabelled	0.525641	272
XM_130053.1	Mus musculus RIKEN cDNA 2010317E24 gene (2010317E24Rik), mRNA	chromosome org./DNA packaging	unlabelled	0.677419	272
XM_131614.1	Mus musculus similar to RNA-binding protein 10 (RNA binding motif protein 10) (S1-1 protein) (LOC230521), mRNA	chromosome org./DNA packaging	unlabelled	0.74026	272
XM_132796.1	Mus musculus similar to Fanconi anemia, complementation group D2; Fanconi anemia, complementation group D (LOC211651), mRNA	chromosome org./DNA packaging	unlabelled	0.931818	272
XM_134977.1	Mus musculus RIKEN cDNA 2310031L18 gene (2310031L18Rik), mRNA	chromosome org./DNA packaging	unlabelled	0.595041	272
XM_135105.1	Mus musculus similar to topoisomerase (DNA) II binding protein (LOC235559), mRNA	chromosome org./DNA packaging	unlabelled	0.525641	272
XM_135231.1	Mus musculus similar to kinesin-like protein 2 (LOC235683), mRNA	chromosome org./DNA packaging	unlabelled	0.590164	272
XM_136420.1	Mus musculus similar to ribonucleoprotein (LOC226324), mRNA	chromosome org./DNA packaging	unlabelled	0.656863	272
XM_138864.1	Mus musculus similar to Nonhistone chromosomal protein HMG-17 (LOC238897), mRNA	chromosome org./DNA packaging	unlabelled	0.967742	272
XM_139110.1	Mus musculus similar to put. HMG-17 protein (LOC239145), mRNA	chromosome org./DNA packaging	unlabelled	1	272
XM_143499.1	Mus musculus similar to evidence:NAS~hypothetical protein~putative (LOC229798), mRNA	chromosome org./DNA packaging	unlabelled	0.619469	272
XM_145195.1	Mus musculus similar to High mobility group protein 1 (HMG-1) (Amphoterin) (Heparin-binding protein p30) (LOC243731), mRNA	chromosome org./DNA packaging	unlabelled	0.931818	272
XM_146420.1	Mus musculus similar to data source:SPTR, source key:Q15459, evidence:ISS~homolog to SPLICING FACTOR 3 SUBUNIT 1 (SPLICEOSOME ASSOCIATED PROTEIN 114) (SAP 114) (SF3A120)~putative (LOC234546), mRNA	chromosome org./DNA packaging	unlabelled	0.569231	272
XM_147351.1	Mus musculus hypothetical gene supported by NM_009186 (LOC236253), mRNA	chromosome org./DNA packaging	unlabelled	0.931818	272
XM_147756.1	Mus musculus hypothetical gene supported by BC023150 (LOC213414), mRNA	chromosome org./DNA packaging	unlabelled	0.707865	272
XM_126921.1	Mus musculus similar to KIAA0637 gene product (LOC217515), mRNA	chromosome org./DNA packaging	unlabelled	0.525641	272
XM_135497.1	Mus musculus similar to Kruppel-related zinc finger protein F80-S (LOC236111), mRNA	chromosome org./DNA packaging	unlabelled	0.7375	272
XM_135548.1	Mus musculus similar to hypothetical protein DKFZp762E1312 (LOC212427), mRNA	chromosome org./DNA packaging	unlabelled	0.534247	272
XM_137158.1	Mus musculus similar to High mobility group protein 1 (HMG-1) (Amphoterin) (Heparin-binding protein p30) (LOC216102), mRNA	chromosome org./DNA packaging	unlabelled	0.931818	272
XM_137704.1	Mus musculus similar to High mobility group protein 1 (HMG-1) (Amphoterin) (Heparin-binding protein p30) (LOC237839), mRNA	chromosome org./DNA packaging	unlabelled	0.931818	272
XM_139420.1	Mus musculus similar to Nonhistone chromosomal protein HMG-17 (LOC239517), mRNA	chromosome org./DNA packaging	unlabelled	0.931818	272
XM_142462.1	Mus musculus similar to Nonhistone chromosomal protein HMG-17 (LOC235899), mRNA	chromosome org./DNA packaging	unlabelled	0.74026	272
XM_145079.1	Mus musculus similar to High mobility group protein 1 (HMG-1) (Amphoterin) (Heparin-binding protein p30) (LOC243694), mRNA	chromosome org./DNA packaging	unlabelled	0.931818	272
XM_146670.1	Mus musculus similar to High mobility group protein 1 (HMG-1) (Amphoterin) (Heparin-binding protein p30) (LOC244754), mRNA	chromosome org./DNA packaging	unlabelled	0.967742	272
XM_148273.1	Mus musculus similar to D12 gene product (LOC208146), mRNA	chromosome org./DNA packaging	unlabelled	0.777778	272
XM_126214.1	Mus musculus similar to hypothetical protein FLJ10156; hypothetical protein FLJ10491 (2610008F03Rik), mRNA	chromosome org./DNA packaging	unlabelled	0.673684	272
XM_128024.1	Mus musculus RIKEN cDNA 2810039B14 gene (2810039B14Rik), mRNA	chromosome org./DNA packaging	unlabelled	0.625	272
XM_128568.1	Mus musculus similar to zinc finger protein 22 (KOX 15) (LOC224693), mRNA	chromosome org./DNA packaging	unlabelled	0.901961	272
XM_130197.1	Mus musculus DP-ribosylation-like factor 6 interacting protein 6 (Arl6ip6), mRNA	chromosome org./DNA packaging	unlabelled	0.539007	272
XM_131604.1	Mus musculus RIKEN cDNA 3110037I16 gene (3110037I16Rik), mRNA, " Mus musculus similar to data source:SPTR, source key:Q9H790, evidence:ISS~homolog to CDNA: FLJ21144 FIS, CLONE CAS07955~putative (LOC230708), mRNA"	chromosome org./DNA packaging	unlabelled	0.7375	272
XM_131668.1	Mus musculus similar to homolog of Xenopus Claspin (LOC230756), mRNA	chromosome org./DNA packaging	unlabelled	0.650943	272
XM_132883.1	Mus musculus RIKEN cDNA 5930416I19 gene (5930416I19Rik), mRNA	chromosome org./DNA packaging	unlabelled	0.677419	272
XM_133344.1	Mus musculus similar to zinc finger protein 146 (LOC233062), mRNA	chromosome org./DNA packaging	unlabelled	0.539007	272
XM_134538.1	Mus musculus hypothetical gene supported by BC023107; BC023107 (LOC214987), mRNA	chromosome org./DNA packaging	unlabelled	0.85	272
XM_134979.1	Mus musculus testis expressed gene 9 (Tex9), mRNA	chromosome org./DNA packaging	unlabelled	0.619469	272
XM_137607.1	Mus musculus similar to High mobility group protein 1 (HMG-1) (Amphoterin) (Heparin-binding protein p30) (LOC216801), mRNA	chromosome org./DNA packaging	unlabelled	1	272
XM_139216.1	Mus musculus LOC239201 (LOC239201), mRNA, " Mus musculus similar to hypothetical protein FLJ22624 (LOC210268), mRNA"	chromosome org./DNA packaging	unlabelled	0.707865	272
XM_142078.1	Mus musculus similar to High mobility group protein 1 (HMG-1) (Amphoterin) (Heparin-binding protein p30) (LOC237004), mRNA	chromosome org./DNA packaging	unlabelled	0.931818	272
XM_143833.1	Mus musculus similar to High mobility group protein 1 (HMG-1) (Amphoterin) (Heparin-binding protein p30) (LOC230300), mRNA	chromosome org./DNA packaging	unlabelled	0.967742	272
XM_144120.1	Mus musculus similar to high mobility group 1 protein (LOC230897), mRNA	chromosome org./DNA packaging	unlabelled	0.7375	272
XM_145046.1	Mus musculus similar to High mobility group protein 1 (HMG-1) (Amphoterin) (Heparin-binding protein p30) (LOC213440), mRNA	chromosome org./DNA packaging	unlabelled	1	272
XM_146073.1	Mus musculus similar to High mobility group protein 1 (HMG-1) (Amphoterin) (Heparin-binding protein p30) (LOC209106), mRNA	chromosome org./DNA packaging	unlabelled	0.777778	272
XM_146695.1	Mus musculus similar to Nonhistone chromosomal protein HMG-17 (LOC244802), mRNA	chromosome org./DNA packaging	unlabelled	0.656863	272
XM_147144.1	Mus musculus myristoylated alanine rich protein kinase C substrate (Macs), mRNA	chromosome org./DNA packaging	unlabelled	0.648148	272
XM_122790.1	Mus musculus similar to ATP synthase, H+ transporting, mitochondrial F0 complex, subunit g; F1F0-ATP synthase g subunit (LOC223253), mRNA	coenzyme/prosth group metablsm	unlabelled	0.5	124
XM_146996.1	Mus musculus similar to HYPOTHETICAL 35.9 KD PROTEIN C56G7.3 IN CHROMOSOME III (LOC244881), mRNA	cyclic nt. metab./locomotory behavior	unlabelled	1	35
XM_131230.1	Mus musculus similar to CENP-E (LOC229841), mRNA	cytokinesis/M-phase/microtubules	unlabelled	0.533333	141
XM_127817.1	Mus musculus RIKEN cDNA 2410004I17 gene (2410004I17Rik), mRNA	cytokinesis/M-phase/microtubules	unlabelled	0.533333	141
XM_131702.1	Mus musculus RIKEN cDNA 4831429J16 gene (4831429J16Rik), mRNA	cytokinesis/M-phase/microtubules	unlabelled	0.533333	141
XM_129567.1	Mus musculus RIKEN cDNA 1600012P17 gene (1600012P17Rik), mRNA	cytokinin biosynthesis	unlabelled	0.5	4
XM_145409.1	Mus musculus similar to data source:SPTR, source key:Q62056, evidence:ISS~putative~similar to CARCINOEMBRYONIC ANTIGEN 2 (PREGNANCY-SPECIFIC GLYCOPROTEIN) (LOC243861), mRNA	cytokinin biosynthesis	unlabelled	0.5	4
XM_153442.1	Mus musculus LOC238303 (LOC238303), mRNA	cytokinin biosynthesis	unlabelled	0.5	4
XM_130524.1	Mus musculus RIKEN cDNA 4930505A13 gene (4930505A13Rik), mRNA	dephosphorylation	unlabelled	0.666667	139
XM_136971.1	Mus musculus similar to Rho GTPase activating protein 5 (LOC237334), mRNA	dephosphorylation	unlabelled	0.666667	139
XM_147612.1	Mus musculus LOC217151 (LOC217151), mRNA	dephosphorylation	unlabelled	0.638889	139
XM_126258.1	Mus musculus similar to acetyl-coenzyme A carboxylase (LOC217032), mRNA	dephosphorylation	unlabelled	0.520833	139
XM_135843.1	Mus musculus RIKEN cDNA 1200013B08 gene (1200013B08Rik), mRNA	dephosphorylation	unlabelled	0.555556	139
XM_134066.1	Mus musculus RIKEN cDNA 6720407G21 gene (6720407G21Rik), mRNA	dephosphorylation	unlabelled	0.520833	139
XM_143623.1	Mus musculus similar to hypothetical protein FLJ20421 (LOC242291), mRNA	dephosphorylation	unlabelled	0.531915	139
XM_127609.1	Mus musculus similar to hypothetical protein MGC2555 (LOC218820), mRNA	different./morphogen./pattern spec.	unlabelled	0.666667	288
XM_130565.1	Mus musculus similar to hypothetical protein FLJ21924 (LOC228412), mRNA	different./morphogen./pattern spec.	unlabelled	0.52	288
XM_148824.1	Mus musculus LOC225036 (LOC225036), mRNA	different./morphogen./pattern spec.	unlabelled	0.52	288
XM_122751.1	Mus musculus SRY-box containing gene 7 (Sox7), mRNA	different./morphogen./pattern spec.	unlabelled	0.52381	288
XM_126660.1	Mus musculus RIKEN cDNA 2310058N18 gene (2310058N18Rik), mRNA	different./morphogen./pattern spec.	unlabelled	0.5	288
XM_127477.1	Mus musculus RIKEN cDNA 2610005H11 gene (2610005H11Rik), mRNA	different./morphogen./pattern spec.	unlabelled	0.52381	288
XM_130182.1	Mus musculus RIKEN cDNA 1700008C22 gene (1700008C22Rik), mRNA	different./morphogen./pattern spec.	unlabelled	0.52	288
XM_135576.1	Mus musculus similar to evidence:NAS~hypothetical protein~putative (LOC213432), mRNA	different./morphogen./pattern spec.	unlabelled	0.5	288
XM_124939.1	Mus musculus similar to Makorin 3 (Zinc-finger protein 127) (Zfp127), mRNA	different./morphogen./pattern spec.	unlabelled	0.5	288
XM_159506.1	Mus musculus LOC236556 (LOC236556), mRNA	ectoderm/epiderm/histogenesis	unlabelled	0.5	81
XM_126682.1	Mus musculus RIKEN cDNA 5530401P19 gene (5530401P19Rik), mRNA, " Mus musculus similar to data source:SPTR, source key:Q64507, evidence:ISS~putative~similar to SERINE 1 ULTRA HIGH SULFUR PROTEIN (LOC237935), mRNA"	ectoderm/epiderm/histogenesis	unlabelled	0.588235	81
XM_126717.1	Mus musculus similar to keratin associated protein 4.10 (LOC217183), mRNA	ectoderm/epiderm/histogenesis	unlabelled	0.588235	81
XM_131011.1	Mus musculus small proline rich-like 10 (Sprrl10), mRNA	ectoderm/epiderm/histogenesis	unlabelled	0.52381	81
XM_137926.1	Mus musculus similar to hypothetical protein FLJ13841 (LOC238027), mRNA	ectoderm/epiderm/histogenesis	unlabelled	0.52381	81
XM_139603.1	Mus musculus similar to keratin 6 irs (LOC239674), mRNA, " Mus musculus similar to keratin protein K6irs (LOC223914), mRNA", " Mus musculus similar to keratin 6 irs (LOC223915), mRNA"	ectoderm/epiderm/histogenesis	unlabelled	0.588235	81
XM_126660.1	Mus musculus RIKEN cDNA 2310058N18 gene (2310058N18Rik), mRNA	ectoderm/epiderm/histogenesis	unlabelled	0.588235	81
XM_137173.1	Mus musculus similar to data source:SPTR, source key:Q62220, evidence:ISS~putative~similar to SERINE 2 ULTRA HIGH SULFUR PROTEIN (LOC237383), mRNA, " Mus musculus similar to data source:SPTR, source key:Q62220, evidence:ISS~putative~similar to SERINE 2 ULTRA HIGH SULFUR PROTEIN (LOC237384), mRNA"	ectoderm/epiderm/histogenesis	unlabelled	0.5	81
XM_149907.1	Mus musculus LOC233078 (LOC233078), mRNA	ectoderm/epiderm/histogenesis	unlabelled	0.555556	81
XM_156835.1	Mus musculus LOC210585 (LOC210585), mRNA	ectoderm/epiderm/histogenesis	unlabelled	0.588235	81
XM_157475.1	Mus musculus LOC225668 (LOC225668), mRNA	ectoderm/epiderm/histogenesis	unlabelled	0.52381	81
XM_158535.1	Mus musculus LOC228024 (LOC228024), mRNA	ectoderm/epiderm/histogenesis	unlabelled	0.555556	81
XM_126661.1	Mus musculus RIKEN cDNA 2310020D06 gene (2310020D06Rik), mRNA	ectoderm/epiderm/histogenesis	unlabelled	0.777778	81
XM_128352.1	Mus musculus RIKEN cDNA 2310002B14 gene (2310002B14Rik), mRNA	ectoderm/epiderm/histogenesis	unlabelled	0.777778	81
XM_130381.1	Mus musculus zinc finger protein 133 (Zfp133), mRNA	ectoderm/epiderm/histogenesis	unlabelled	0.777778	81
XM_131003.1	Mus musculus similar to hornerin (LOC229577), mRNA	ectoderm/epiderm/histogenesis	unlabelled	0.555556	81
XM_134778.1	Mus musculus tripartite motif protein 29 (Trim29), mRNA	ectoderm/epiderm/histogenesis	unlabelled	1	81
XM_127562.1	Mus musculus RIKEN cDNA 5430405N12 gene (5430405N12Rik), mRNA	enzyme linked receptor signaling	unlabelled	0.538462	162
XM_132730.1	Mus musculus similar to CG9867 gene product (LOC232285), mRNA	enzyme linked receptor signaling	unlabelled	0.538462	162
XM_124042.1	Mus musculus RIKEN cDNA 2310058J06 gene (2310058J06Rik), mRNA	enzyme linked receptor signaling	unlabelled	0.538462	162
XM_130482.1	Mus musculus LOC213069 (LOC213069), mRNA	enzyme linked receptor signaling	unlabelled	0.538462	162
XM_135985.1	Mus musculus similar to KIAA0189 gene product (LOC236920), mRNA	enzyme linked receptor signaling	unlabelled	0.538462	162
XM_134124.1	Mus musculus similar to RIKEN cDNA 3110010F15 (3110010F15Rik), mRNA	epigenetic rglation/DNA methylation	unlabelled	0.5	50
XM_124208.1	Mus musculus similar to 2,4-dienoyl CoA reductase 1, mitochondrial (LOC209198), mRNA	fatty acid/carboxylic acid metabolism	unlabelled	0.545455	116
XM_126131.1	Mus musculus RIKEN cDNA 1300001I01 gene (1300001I01Rik), mRNA	fatty acid/carboxylic acid metabolism	unlabelled	0.631579	116
XM_127737.1	Mus musculus RIKEN cDNA 1300010F03 gene (1300010F03Rik), mRNA	fatty acid/carboxylic acid metabolism	unlabelled	0.875	116
XM_135426.1	Mus musculus similar to Major urinary protein 2 precursor (MUP 2) (LOC235981), mRNA, " Mus musculus similar to Major urinary protein 2 precursor (MUP 2) (LOC236460), mRNA"	galactose mtab/immediate hypersens	unlabelled	1	12
XM_140206.1	Mus musculus similar to nucleolar protein 4; nucleolar localized protein (LOC240206), mRNA	glutamate signaling/neuronal recog.	unlabelled	1	29
XM_164821.1	Mus musculus LOC208077 (LOC208077), mRNA	glutamate signaling/neuronal recog.	unlabelled	1	29
XM_139184.1	Mus musculus similar to protocadherin 9 precursor; cadherin superfamily protein VR4-11 (LOC239195), mRNA	glutamate signaling/neuronal recog.	unlabelled	0.5	29
XM_134949.1	Mus musculus similar to data source:SPTR, source key:O46078, evidence:ISS~putative~related to EG:39E1.1 PROTEIN (CG11596 PROTEIN) (LOC235508), mRNA	glycolysis/carbohydrate metab	unlabelled	0.808824	219
XM_135967.1	Mus musculus similar to data source:SPTR, source key:Q9H3J9, evidence:ISS~homolog to BRAIN MY025~putative (0610008C08Rik), mRNA	glycolysis/carbohydrate metab	unlabelled	0.569231	219
XM_138699.1	Mus musculus LOC218429 (LOC218429), mRNA	glycolysis/carbohydrate metab	unlabelled	0.519737	219
XM_146672.1	Mus musculus LOC244755 (LOC244755), mRNA	glycolysis/carbohydrate metab	unlabelled	0.738095	219
XM_149308.1	Mus musculus LOC229281 (LOC229281), mRNA	glycolysis/carbohydrate metab	unlabelled	0.703297	219
XM_124208.1	Mus musculus similar to 2,4-dienoyl CoA reductase 1, mitochondrial (LOC209198), mRNA	glycolysis/carbohydrate metab	unlabelled	0.698925	219
XM_125568.1	Mus musculus similar to candidate tumor suppressor protein (LOC215958), mRNA	glycolysis/carbohydrate metab	unlabelled	0.691489	219
XM_127543.1	Mus musculus similar to data source:SPTR, source key:Q9H3J9, evidence:ISS~homolog to BRAIN MY025~putative (LOC218571), mRNA	glycolysis/carbohydrate metab	unlabelled	0.636364	219
XM_130246.1	Mus musculus RIKEN cDNA 0610033L03 gene (0610033L03Rik), mRNA	glycolysis/carbohydrate metab	unlabelled	0.67	219
XM_130639.1	Mus musculus RIKEN cDNA 1110029F20 gene (1110029F20Rik), mRNA	glycolysis/carbohydrate metab	unlabelled	0.569231	219
XM_132727.1	Mus musculus RIKEN cDNA 2410012P20 gene (2410012P20Rik), mRNA	glycolysis/carbohydrate metab	unlabelled	0.579365	219
XM_132913.1	Mus musculus similar to data source:SPTR, source key:Q9Y315, evidence:ISS~homolog to CGI-26 PROTEIN, Deoxyribose-phosphate aldolase containing protein~putative (LOC232448), mRNA, " Mus musculus similar to RIKEN cDNA 2500002K03 gene (LOC232449), mRNA"	glycolysis/carbohydrate metab	unlabelled	0.663366	219
XM_134301.1	Mus musculus RIKEN cDNA 2310005O14 gene (2310005O14Rik), mRNA	glycolysis/carbohydrate metab	unlabelled	0.833333	219
XM_151048.1	Mus musculus LOC211865 (LOC211865), mRNA	glycolysis/carbohydrate metab	unlabelled	0.663366	219
XM_154881.1	Mus musculus LOC213814 (LOC213814), mRNA	glycolysis/carbohydrate metab	unlabelled	0.569231	219
XM_162638.1	Mus musculus LOC243588 (LOC243588), mRNA	glycolysis/carbohydrate metab	unlabelled	0.5	219
XM_128135.1	Mus musculus RIKEN cDNA 1110030L07 gene (1110030L07Rik), mRNA	glycolysis/carbohydrate metab	unlabelled	0.544118	219
XM_128627.1	Mus musculus RIKEN cDNA 2310061I04 gene (2310061I04Rik), mRNA	glycolysis/carbohydrate metab	unlabelled	0.544118	219
XM_137313.1	Mus musculus LOC237498 (LOC237498), mRNA	glycolysis/carbohydrate metab	unlabelled	0.6875	219
XM_152375.1	Mus musculus LOC237663 (LOC237663), mRNA	glycolysis/carbohydrate metab	unlabelled	0.7625	219
XM_123953.1	Mus musculus similar to basic FGF repressed, Zic binding protein (LOC228820), mRNA	glycolysis/carbohydrate metab	unlabelled	0.608696	219
XM_125579.1	Mus musculus similar to CG8520 gene product (LOC215951), mRNA	glycolysis/carbohydrate metab	unlabelled	0.527027	219
XM_127151.1	Mus musculus hypothetical gene supported by AK010867 (LOC217863), mRNA	glycolysis/carbohydrate metab	unlabelled	0.8	219
XM_127307.1	Mus musculus similar to RIKEN cDNA 3110003A22 (LOC218171), mRNA	glycolysis/carbohydrate metab	unlabelled	0.519737	219
XM_127814.1	Mus musculus RIKEN cDNA 2310014G06 gene (2310014G06Rik), mRNA, " Mus musculus similar to data source:SPTR, source key:Q9NRG7, evidence:ISS~homolog to human HCDI~putative (LOC219095), mRNA"	glycolysis/carbohydrate metab	unlabelled	0.67	219
XM_128594.1	Mus musculus RIKEN cDNA 0610011B04 gene (0610011B04Rik), mRNA	glycolysis/carbohydrate metab	unlabelled	0.579365	219
XM_129275.1	Mus musculus RIKEN cDNA 2310046M24 gene (2310046M24Rik), mRNA	glycolysis/carbohydrate metab	unlabelled	0.608696	219
XM_129724.1	Mus musculus RIKEN cDNA 1500041J02 gene (1500041J02Rik), mRNA	glycolysis/carbohydrate metab	unlabelled	0.527027	219
XM_132962.1	Mus musculus similar to mitochondrial ribosomal protein S35; mitochondrial 28S ribosomal protein S28 (LOC232536), mRNA	glycolysis/carbohydrate metab	unlabelled	0.805556	219
XM_134560.1	Mus musculus similar to expressed sequence AI840684 (LOC234478), mRNA	glycolysis/carbohydrate metab	unlabelled	0.535714	219
XM_149234.1	Mus musculus LOC209253 (LOC209253), mRNA	glycolysis/carbohydrate metab	unlabelled	0.519737	219
XM_151473.1	Mus musculus LOC227350 (LOC227350), mRNA	glycolysis/carbohydrate metab	unlabelled	0.608696	219
XM_155748.1	Mus musculus LOC239680 (LOC239680), mRNA	glycolysis/carbohydrate metab	unlabelled	0.540146	219
XM_157329.1	Mus musculus LOC225501 (LOC225501), mRNA	glycolysis/carbohydrate metab	unlabelled	0.519737	219
XM_163035.1	Mus musculus LOC214273 (LOC214273), mRNA	glycolysis/carbohydrate metab	unlabelled	0.534722	219
XM_122022.1	Mus musculus expressed sequence AU043990 (AU043990), mRNA	glycolysis/carbohydrate metab	unlabelled	0.574803	219
XM_125667.1	Mus musculus LOC216053 (LOC216053), mRNA	glycolysis/carbohydrate metab	unlabelled	0.650943	219
XM_142424.1	Mus musculus LOC209784 (LOC209784), mRNA	glycolysis/carbohydrate metab	unlabelled	0.843137	219
XM_144526.1	Mus musculus similar to neuronal protein 15.6 (LOC243268), mRNA	glycolysis/carbohydrate metab	unlabelled	0.5	219
XM_147889.1	Mus musculus LOC223330 (LOC223330), mRNA	glycolysis/carbohydrate metab	unlabelled	0.805556	219
XM_156302.1	Mus musculus similar to hypothetical protein, MGC:7720; hypothetical protein MGC7720 (LOC208736), mRNA	glycolysis/carbohydrate metab	unlabelled	0.601695	219
XM_126382.1	Mus musculus hypothetical gene supported by BC013607; BC013607; BC013607 (LOC216811), mRNA	glycolysis/carbohydrate metab	unlabelled	0.6875	219
XM_131328.1	Mus musculus RIKEN cDNA 5730543C08 gene (5730543C08Rik), mRNA	glycolysis/carbohydrate metab	unlabelled	0.534722	219
XM_133087.1	Mus musculus RIKEN cDNA 0610041L09 gene (0610041L09Rik), mRNA	glycolysis/carbohydrate metab	unlabelled	0.703297	219
XM_138016.1	Mus musculus similar to RIKEN cDNA 2900002J19 (LOC217444), mRNA	glycolysis/carbohydrate metab	unlabelled	0.698925	219
XM_150496.1	Mus musculus LOC226366 (LOC226366), mRNA	glycolysis/carbohydrate metab	unlabelled	0.743902	219
XM_163507.1	Mus musculus LOC233483 (LOC233483), mRNA	glycolysis/carbohydrate metab	unlabelled	0.6875	219
XM_165357.1	Mus musculus LOC214946 (LOC214946), mRNA	glycolysis/carbohydrate metab	unlabelled	0.569231	219
XM_132258.1	Mus musculus RIKEN cDNA 1700020J09 gene (1700020J09Rik), mRNA	glycoprotein metabolism	unlabelled	0.52	117
XM_147210.1	Mus musculus stromal cell-derived factor 2-like 1 (Sdf2l1), mRNA	glycoprotein metabolism	unlabelled	0.5	117
XM_149727.1	Mus musculus LOC231935 (LOC231935), mRNA	glycoprotein metabolism	unlabelled	0.611111	117
XM_130974.1	Mus musculus RIKEN cDNA 0610038P07 gene (0610038P07Rik), mRNA	glycoprotein metabolism	unlabelled	0.5	117
XM_133521.1	Mus musculus histocompatibility 47 (H47), mRNA	glycoprotein metabolism	unlabelled	0.818182	117
XM_134059.1	Mus musculus similar to HTPAP protein (2310022A04Rik), mRNA	glycoprotein metabolism	unlabelled	0.5	117
XM_136909.1	Mus musculus similar to guanylate kinase-interacting protein 1 Maguin-1, membrane-associated - rat (LOC212024), mRNA	glycoprotein metabolism	unlabelled	0.875	117
XM_138033.1	Mus musculus similar to evidence:NAS~putative~unclassifiable (LOC238149), mRNA	glycoprotein metabolism	unlabelled	0.733333	117
XM_150209.1	Mus musculus LOC235467 (LOC235467), mRNA	glycoprotein metabolism	unlabelled	0.818182	117
XM_152361.1	Mus musculus LOC216431 (LOC216431), mRNA	glycoprotein metabolism	unlabelled	0.5	117
XM_132740.1	Mus musculus similar to TATA element modulatory factor 1 (LOC232286), mRNA	glycoprotein metabolism	unlabelled	0.5	117
XM_138670.1	Mus musculus similar to evidence:NAS~putative~unclassifiable (LOC238683), mRNA	glycoprotein metabolism	unlabelled	0.5	117
XM_125400.1	Mus musculus X-linked lymphocyte-regulated 5 (Xlr5), mRNA	glycoprotein metabolism	unlabelled	0.5	117
XM_127086.1	Mus musculus RIKEN cDNA 4930534B04 gene (4930534B04Rik), mRNA	glycoprotein metabolism	unlabelled	0.5	117
XM_146993.1	Mus musculus similar to hypothetical protein MDS018 (LOC244904), mRNA	glycoprotein metabolism	unlabelled	0.5	117
XM_123863.1	Mus musculus similar to RIKEN cDNA 5730406I15 (LOC228591), mRNA	glycoprotein metabolism	unlabelled	0.52	117
XM_128037.1	Mus musculus RIKEN cDNA 5730592L21 gene (5730592L21Rik), mRNA	glycoprotein metabolism	unlabelled	0.875	117
XM_128798.1	Mus musculus hypothetical gene supported by BC003996; BC003996; BC003996; BC003996; BC003996 (LOC225048), mRNA	glycoprotein metabolism	unlabelled	0.578947	117
XM_134337.1	Mus musculus RIKEN cDNA 1700001C14 gene (1700001C14Rik), mRNA	glycoprotein metabolism	unlabelled	0.733333	117
XM_142306.1	Mus musculus similar to ferritin light chain (LOC237228), mRNA	heavy metal ion homeostasis	unlabelled	1	40
XM_134818.1	Mus musculus similar to Out at first protein (LOC235301), mRNA	heavy metal ion homeostasis	unlabelled	1	40
XM_128424.1	Mus musculus RIKEN cDNA 1600012H06 gene (1600012H06Rik), mRNA	heavy metal ion transport	unlabelled	0.571429	46
XM_130732.1	Mus musculus similar to data source:SPTR, source key:Q9H418, evidence:ISS~homolog to DJ1167H4.1 (NOVEL PROTEIN)~putative (LOC228945), mRNA	heavy metal ion transport	unlabelled	0.571429	46
XM_142306.1	Mus musculus similar to ferritin light chain (LOC237228), mRNA	heavy metal ion transport	unlabelled	0.666667	46
XM_126997.1	Mus musculus similar to amino acid system N transporter (LOC217670), mRNA	heavy metal ion transport	unlabelled	0.666667	46
XM_130897.1	Mus musculus similar to peptidylglycine alpha-amidating monooxygenase (LOC212114), mRNA	heavy metal ion transport	unlabelled	1	46
XM_132020.1	Mus musculus RIKEN cDNA 0610039G24 gene (0610039G24Rik), mRNA	heavy metal ion transport	unlabelled	0.666667	46
XM_132103.1	Mus musculus similar to hypothetical protein FLJ14993 (LOC212629), mRNA	heavy metal ion transport	unlabelled	0.571429	46
XM_149790.1	Mus musculus LOC214145 (LOC214145), mRNA	heavy metal ion transport	unlabelled	0.75	46
XM_133290.1	Mus musculus RIKEN cDNA 4933426I21 gene (4933426I21Rik), mRNA	hemopoiesis	unlabelled	0.5	152
XM_134210.1	Mus musculus similar to zinc finger protein (LOC234358), mRNA	hemopoiesis	unlabelled	1	152
XM_135687.1	Mus musculus similar to Proliferin 2 precursor (Mitogen-regulated protein 2) (LOC236471), mRNA	hemopoiesis	unlabelled	0.631579	152
XM_140768.1	Mus musculus similar to zinc finger protein 14 (KOX 6); GIOT-4 for gonadotropin inducible transcription repressor-4 (LOC240676), mRNA	hemopoiesis	unlabelled	0.5	152
XM_141347.1	Mus musculus similar to Zinc finger protein 38 (Zinc finger protein KOX25) (Zinc finger protein HF.12) (Zinc finger protein 3) (HZF3.1 protein) (LOC228575), mRNA	hemopoiesis	unlabelled	0.705882	152
XM_141438.1	Mus musculus similar to zinc finger protein (LOC241722), mRNA	hemopoiesis	unlabelled	0.846154	152
XM_141558.1	Mus musculus similar to Zinc finger protein 118 (LOC228804), mRNA	hemopoiesis	unlabelled	1	152
XM_142383.1	Mus musculus similar to RIKEN cDNA 2210418O10 (LOC235766), mRNA	hemopoiesis	unlabelled	0.5	152
XM_142431.1	Mus musculus similar to zinc finger protein 97 (LOC235860), mRNA	hemopoiesis	unlabelled	0.631579	152
XM_142519.1	Mus musculus similar to zinc finger protein 97 (LOC211869), mRNA	hemopoiesis	unlabelled	0.5	152
XM_142589.1	Mus musculus similar to zinc finger protein 97 (LOC236018), mRNA	hemopoiesis	unlabelled	1	152
XM_142628.1	Mus musculus similar to zinc finger protein 40 (LOC245150), mRNA	hemopoiesis	unlabelled	0.5	152
XM_142728.1	Mus musculus similar to zinc finger protein (LOC245191), mRNA	hemopoiesis	unlabelled	0.916667	152
XM_142755.1	Mus musculus similar to zinc finger protein 97 (LOC245202), mRNA	hemopoiesis	unlabelled	0.5	152
XM_142768.1	Mus musculus similar to zinc finger protein 97 (LOC245211), mRNA	hemopoiesis	unlabelled	1	152
XM_142873.1	Mus musculus similar to KRAB zinc finger protein KR18 (LOC245252), mRNA	hemopoiesis	unlabelled	0.5	152
XM_142912.1	Mus musculus similar to RIKEN cDNA 2210418O10 (LOC245267), mRNA	hemopoiesis	unlabelled	0.916667	152
XM_144501.1	Mus musculus similar to zinc finger protein 97 (LOC243209), mRNA	hemopoiesis	unlabelled	1	152
XM_130507.1	Mus musculus RIKEN cDNA 1600014E20 gene (1600014E20Rik), mRNA	hemopoiesis	unlabelled	0.565217	152
XM_133301.1	Mus musculus similar to Zinc finger protein 60 (Zfp-60) (Zinc finger protein Mfg-3) (Zfp60), mRNA, " Mus musculus similar to data source:SPTR, source key:P16374, evidence:ISS~putative~similar to ZINC FINGER PROTEIN 60 (ZFP-60) (ZINC FINGER PROTEIN MFG-3) (1700049G17Rik), mRNA"	hemopoiesis	unlabelled	0.8	152
XM_134010.1	Mus musculus similar to zinc finger protein 97 (LOC233987), mRNA	hemopoiesis	unlabelled	1	152
XM_135468.1	Mus musculus similar to zinc finger protein 40 (LOC236057), mRNA	hemopoiesis	unlabelled	1	152
XM_141791.1	Mus musculus LOC245441 (LOC245441), mRNA	hemopoiesis	unlabelled	0.5	152
XM_142707.1	Mus musculus similar to zinc finger protein 40 (LOC245181), mRNA, " Mus musculus similar to zinc finger protein 40 (LOC245280), mRNA"	hemopoiesis	unlabelled	0.8	152
XM_125262.1	Mus musculus proliferin 2 (Plf2), mRNA	hemopoiesis	unlabelled	0.846154	152
XM_127472.1	Mus musculus similar to RIKEN cDNA 2210418O10 (LOC211768), mRNA	hemopoiesis	unlabelled	0.518519	152
XM_128618.1	Mus musculus similar to RIKEN cDNA 2210418O10 (LOC224774), mRNA	hemopoiesis	unlabelled	1	152
XM_137825.1	Mus musculus similar to kruppel-related zinc finger protein (LOC214779), mRNA	hemopoiesis	unlabelled	0.565217	152
XM_141060.1	Mus musculus similar to zinc finger protein 97 (LOC228174), mRNA	hemopoiesis	unlabelled	0.8	152
XM_141439.1	Mus musculus similar to Zinc finger protein 208 (LOC241723), mRNA	hemopoiesis	unlabelled	1	152
XM_141666.1	Mus musculus similar to Zinc finger protein 84 (Zinc finger protein HPF2) (LOC245368), mRNA	hemopoiesis	unlabelled	1	152
XM_142324.1	Mus musculus similar to Zinc finger, C2H2 type containing protein~data source:Pfam, source key:PF00096, evidence:ISS~putative (LOC236567), mRNA	hemopoiesis	unlabelled	0.916667	152
XM_142513.1	Mus musculus similar to zinc finger protein 97 (LOC245106), mRNA	hemopoiesis	unlabelled	1	152
XM_142660.1	Mus musculus similar to Zinc finger protein 118 (LOC236115), mRNA	hemopoiesis	unlabelled	0.705882	152
XM_142770.1	Mus musculus similar to RIKEN cDNA 2810408B13 (LOC236230), mRNA	hemopoiesis	unlabelled	1	152
XM_142805.1	Mus musculus similar to RIKEN cDNA 2210418O10 (LOC236260), mRNA	hemopoiesis	unlabelled	1	152
XM_142825.1	Mus musculus similar to data source:MGD, source key:MGI:1328322, evidence:ISS~putative~reduced expression 2 (LOC212318), mRNA	hemopoiesis	unlabelled	1	152
XM_142842.1	Mus musculus similar to RIKEN cDNA 2210418O10 (LOC236291), mRNA	hemopoiesis	unlabelled	0.538462	152
XM_142984.1	Mus musculus similar to RIKEN cDNA 2810408B13 (LOC236443), mRNA	hemopoiesis	unlabelled	1	152
XM_144492.1	Mus musculus similar to zinc finger protein 97 (LOC243203), mRNA	hemopoiesis	unlabelled	1	152
XM_145021.1	Mus musculus similar to zinc finger protein (LOC243635), mRNA	hemopoiesis	unlabelled	0.916667	152
XM_145552.1	Mus musculus similar to zinc finger protein 91 (HPF7, HTF10) (LOC243956), mRNA	hemopoiesis	unlabelled	1	152
XM_146215.1	Mus musculus similar to zinc finger protein 97 (LOC233990), mRNA	hemopoiesis	unlabelled	0.8	152
XM_127249.1	Mus musculus similar to Proliferin 1 precursor (Mitogen-regulated protein 1) (LOC215483), mRNA	hemopoiesis	unlabelled	0.916667	152
XM_135470.1	Mus musculus RIKEN cDNA 8430426H19 gene (8430426H19Rik), mRNA	hemopoiesis	unlabelled	1	152
XM_135504.1	Mus musculus similar to RIKEN cDNA 2210418O10 (LOC236131), mRNA, " Mus musculus similar to RIKEN cDNA 2210418O10 (LOC235765), mRNA", " Mus musculus similar to RIKEN cDNA 2210418O10 (LOC236365), mRNA"	hemopoiesis	unlabelled	1	152
XM_138655.1	Mus musculus similar to zinc finger protein (LOC215291), mRNA	hemopoiesis	unlabelled	1	152
XM_138658.1	Mus musculus similar to RIKEN cDNA 2810408B13 (LOC238666), mRNA	hemopoiesis	unlabelled	1	152
XM_139756.1	Mus musculus similar to zinc finger protein 97 (LOC240027), mRNA, " Mus musculus similar to zinc finger protein 97 (LOC245201), mRNA"	hemopoiesis	unlabelled	1	152
XM_142315.1	Mus musculus similar to RIKEN cDNA 2210418O10 (LOC209405), mRNA	hemopoiesis	unlabelled	1	152
XM_142469.1	Mus musculus similar to RIKEN cDNA 2810408B13 (LOC208111), mRNA, " Mus musculus similar to zinc finger protein 97 (LOC245208), mRNA"	hemopoiesis	unlabelled	1	152
XM_142529.1	Mus musculus similar to zinc finger protein 40 (LOC245114), mRNA	hemopoiesis	unlabelled	0.631579	152
XM_142810.1	Mus musculus similar to hypothetical protein FLJ14855 (LOC245232), mRNA	hemopoiesis	unlabelled	0.916667	152
XM_142843.1	Mus musculus similar to zinc finger protein 14 (KOX 6); GIOT-4 for gonadotropin inducible transcription repressor-4 (LOC245247), mRNA	hemopoiesis	unlabelled	1	152
XM_144671.1	Mus musculus similar to amiloride binding protein 1 precursor; amine oxidase (copper-containing); histaminase; diamine oxidase (LOC243375), mRNA	hemopoiesis	unlabelled	0.538462	152
XM_135417.1	Mus musculus similar to RIKEN cDNA 2210418O10 (LOC235956), mRNA	hemopoiesis	unlabelled	0.916667	152
XM_135497.1	Mus musculus similar to Kruppel-related zinc finger protein F80-S (LOC236111), mRNA	hemopoiesis	unlabelled	0.6	152
XM_137928.1	Mus musculus similar to zinc finger protein 97 (LOC238029), mRNA	hemopoiesis	unlabelled	0.538462	152
XM_141441.1	Mus musculus similar to BTB/POZ domain containing protein 1 (Glucose signal repressing protein) (LOC241724), mRNA	hemopoiesis	unlabelled	0.5	152
XM_142368.1	Mus musculus similar to RIKEN cDNA 2210418O10 (LOC235731), mRNA	hemopoiesis	unlabelled	0.5	152
XM_142482.1	Mus musculus similar to zinc finger protein 97 (LOC212847), mRNA	hemopoiesis	unlabelled	1	152
XM_142516.1	Mus musculus similar to gonadotropin inducible ovarian transcription factor 2 (LOC245108), mRNA	hemopoiesis	unlabelled	1	152
XM_142614.1	Mus musculus LOC236058 (LOC236058), mRNA	hemopoiesis	unlabelled	0.631579	152
XM_142620.1	Mus musculus similar to zinc finger protein 97 (LOC236068), mRNA	hemopoiesis	unlabelled	1	152
XM_142698.1	Mus musculus similar to RIKEN cDNA 2210418O10 (LOC245176), mRNA	hemopoiesis	unlabelled	1	152
XM_142725.1	Mus musculus similar to zinc finger protein 97 (LOC209182), mRNA	hemopoiesis	unlabelled	0.666667	152
XM_142754.1	Mus musculus similar to Zinc finger protein 38 (Zinc finger protein KOX25) (Zinc finger protein HF.12) (Zinc finger protein 3) (HZF3.1 protein) (LOC236218), mRNA	hemopoiesis	unlabelled	0.705882	152
XM_142844.1	Mus musculus similar to zinc finger protein 97 (LOC210434), mRNA	hemopoiesis	unlabelled	0.5	152
XM_142864.1	Mus musculus similar to zinc finger protein 40 (LOC236325), mRNA	hemopoiesis	unlabelled	1	152
XM_142901.1	Mus musculus similar to zinc finger protein 97 (LOC215642), mRNA	hemopoiesis	unlabelled	1	152
XM_142938.1	Mus musculus similar to RIKEN cDNA 2210418O10 (LOC215407), mRNA	hemopoiesis	unlabelled	0.56	152
XM_143091.1	Mus musculus similar to zinc finger protein 40 (LOC241882), mRNA	hemopoiesis	unlabelled	0.916667	152
XM_143120.1	Mus musculus similar to data source:MGD, source key:MGI:1328322, evidence:ISS~putative~reduced expression 2 (LOC229122), mRNA	hemopoiesis	unlabelled	1	152
XM_145321.1	Mus musculus similar to Zinc finger protein 184 (LOC213011), mRNA	hemopoiesis	unlabelled	1	152
XM_127389.1	Mus musculus similar to KRAB zinc finger protein (LOC218306), mRNA	hemopoiesis	unlabelled	0.5	152
XM_127471.1	Mus musculus similar to RIKEN cDNA 2210418O10 (LOC211771), mRNA	hemopoiesis	unlabelled	1	152
XM_129521.1	Mus musculus similar to RIKEN cDNA 2210418O10 (LOC226486), mRNA, " Mus musculus similar to RIKEN cDNA 2210418O10 (LOC236615), mRNA"	hemopoiesis	unlabelled	1	152
XM_138656.1	Mus musculus similar to zinc finger protein (LOC238664), mRNA	hemopoiesis	unlabelled	1	152
XM_141752.1	Mus musculus LOC236760 (LOC236760), mRNA	hemopoiesis	unlabelled	0.56	152
XM_142348.1	Mus musculus similar to Kruppel associated box (KRAB) zinc finger 1 (LOC236600), mRNA	hemopoiesis	unlabelled	0.916667	152
XM_142546.1	Mus musculus similar to zinc finger protein 40 (LOC245118), mRNA	hemopoiesis	unlabelled	0.565217	152
XM_142760.1	Mus musculus similar to zinc finger protein 97 (LOC236224), mRNA	hemopoiesis	unlabelled	1	152
XM_142813.1	Mus musculus similar to zinc finger protein 97 (LOC245234), mRNA	hemopoiesis	unlabelled	0.916667	152
XM_147352.1	Mus musculus similar to serine protease inhibitor 14 (LOC236263), mRNA, " Mus musculus similar to serine protease inhibitor 13 (LOC207327), mRNA", " Mus musculus serine protease inhibitor 13 (Spi13), mRNA"	hemopoiesis	unlabelled	1	152
XM_154338.1	Mus musculus LOC238779 (LOC238779), mRNA	hemostasis/blood coagulation	unlabelled	0.611111	62
XM_137898.1	Mus musculus similar to NK inhibitory receptor precursor (LOC217304), mRNA	hemostasis/blood coagulation	unlabelled	0.666667	62
XM_159719.1	Mus musculus LOC209519 (LOC209519), mRNA	hemostasis/blood coagulation	unlabelled	0.666667	62
XM_127096.1	Mus musculus similar to Protein Z-dependent protease inhibitor precursor (PZ-dependent protease inhibitor) (PZI) (Regeneration-associated serpin 1) (RASP-1) (LOC217847), mRNA	hemostasis/blood coagulation	unlabelled	0.666667	62
XM_147049.1	Mus musculus similar to ATP synthase B chain, mitochondrial precursor (LOC245004), mRNA	hemostasis/blood coagulation	unlabelled	1	62
XM_153262.1	Mus musculus LOC207848 (LOC207848), mRNA	hemostasis/blood coagulation	unlabelled	0.666667	62
XM_129690.1	Mus musculus similar to bM282D4.3.1 (novel protein (isoform 1)) (LOC215243), mRNA	humoral immune response	unlabelled	0.690722	191
XM_132258.1	Mus musculus RIKEN cDNA 1700020J09 gene (1700020J09Rik), mRNA	humoral immune response	unlabelled	0.75	191
XM_135642.1	Mus musculus similar to 2-cell-stage, variable group, member 1; variable group of 2-cell-stage gene family (LOC236374), mRNA	humoral immune response	unlabelled	0.75	191
XM_138537.1	Mus musculus similar to 60S acidic ribosomal protein P1 (LOC238559), mRNA	humoral immune response	unlabelled	0.512953	191
XM_139328.1	Mus musculus similar to protease (LOC210234), mRNA	humoral immune response	unlabelled	0.524324	191
XM_139887.1	Mus musculus similar to butyrophilin-like (LOC240074), mRNA	humoral immune response	unlabelled	0.560241	191
XM_139890.1	Mus musculus similar to butyrophilin-like protein (LOC240076), mRNA	humoral immune response	unlabelled	0.550296	191
XM_148516.1	Mus musculus similar to insulin-like growth factor binding protein, acid labile subunit (LOC224109), mRNA	humoral immune response	unlabelled	0.560241	191
XM_149727.1	Mus musculus LOC231935 (LOC231935), mRNA	humoral immune response	unlabelled	0.75	191
XM_123057.1	Mus musculus similar to faciogenital dysplasia homolog 2 (human) (LOC224667), mRNA	humoral immune response	unlabelled	0.75	191
XM_123377.1	Mus musculus pore forming protein-like (Pfpl), mRNA, " Mus musculus similar to macrophage expressed gene 1 (LOC207166), mRNA"	humoral immune response	unlabelled	0.560241	191
XM_127374.1	Mus musculus similar to TIFA (LOC212937), mRNA	humoral immune response	unlabelled	0.683168	191
XM_127675.1	Mus musculus similar to KIAA1607 protein (LOC218897), mRNA	humoral immune response	unlabelled	0.75	191
XM_128616.1	Mus musculus similar to tripartite motif protein 31, isoform alpha; ring finger protein; HCGI protein; tripartite motif-containing 31 (LOC224762), mRNA	humoral immune response	unlabelled	0.534091	191
XM_128748.1	Mus musculus similar to hypothetical protein FLJ22757 (LOC224913), mRNA	humoral immune response	unlabelled	0.560241	191
XM_129550.1	Mus musculus similar to F1K23.4 (LOC226652), mRNA	humoral immune response	unlabelled	0.75	191
XM_129563.1	Mus musculus similar to FREB (LOC226642), mRNA	humoral immune response	unlabelled	0.75	191
XM_132450.1	Mus musculus similar to putative nuclear protein (LOC231802), mRNA, " Mus musculus similar to putative nuclear protein (LOC210852), mRNA"	humoral immune response	unlabelled	0.648148	191
XM_132735.1	Mus musculus similar to Hypothetical protein KIAA0053 (LOC232201), mRNA, " Mus musculus LOC232202 (LOC232202), mRNA", " Mus musculus similar to Hypothetical protein KIAA0053 (LOC232203), mRNA"	humoral immune response	unlabelled	0.612403	191
XM_133043.1	Mus musculus similar to hypothetical protein FLJ20073 (LOC209086), mRNA	humoral immune response	unlabelled	0.582734	191
XM_133148.1	Mus musculus RIKEN cDNA 5133400O11 gene (5133400O11Rik), mRNA	humoral immune response	unlabelled	0.75	191
XM_135372.1	Mus musculus RIKEN cDNA 5830413L19 gene (5830413L19Rik), mRNA, " Mus musculus RIKEN cDNA 2210417J23 gene (2210417J23Rik), mRNA"	humoral immune response	unlabelled	0.75	191
XM_135426.1	Mus musculus similar to Major urinary protein 2 precursor (MUP 2) (LOC235981), mRNA, " Mus musculus similar to Major urinary protein 2 precursor (MUP 2) (LOC236460), mRNA"	humoral immune response	unlabelled	0.690722	191
XM_137650.1	Mus musculus similar to phosphoinositide-3-kinase, regulatory subunit, polypeptide p101 (LOC237820), mRNA	humoral immune response	unlabelled	0.630631	191
XM_137729.1	Mus musculus similar to hypothetical protein BC008988 (LOC237750), mRNA	humoral immune response	unlabelled	0.62931	191
XM_137783.1	Mus musculus similar to T-cell specific GTPase (LOC237752), mRNA	humoral immune response	unlabelled	0.607692	191
XM_140819.1	Mus musculus similar to protein of unknown function (LOC241233), mRNA	humoral immune response	unlabelled	0.521505	191
XM_142276.1	Mus musculus similar to Heat shock protein HSP 90-beta (HSP 84) (LOC211639), mRNA	humoral immune response	unlabelled	0.75	191
XM_142434.1	Mus musculus similar to P84 precursor (LOC245086), mRNA	humoral immune response	unlabelled	0.660377	191
XM_142809.1	Mus musculus similar to Friend virus susceptibility 4 (LOC236265), mRNA	humoral immune response	unlabelled	0.507692	191
XM_145878.1	Mus musculus similar to hypothetical protein FLJ13373 (LOC244191), mRNA, " Mus musculus LOC244192 (LOC244192), mRNA"	humoral immune response	unlabelled	0.546512	191
XM_149402.1	Mus musculus LOC229850 (LOC229850), mRNA	humoral immune response	unlabelled	0.75	191
XM_149792.1	Mus musculus LOC212444 (LOC212444), mRNA	humoral immune response	unlabelled	0.553571	191
XM_150001.1	Mus musculus LOC233884 (LOC233884), mRNA	humoral immune response	unlabelled	0.547059	191
XM_152640.1	Mus musculus LOC216698 (LOC216698), mRNA	humoral immune response	unlabelled	0.518519	191
XM_123413.1	Mus musculus similar to RIKEN cDNA 2810048G17 (LOC226183), mRNA	humoral immune response	unlabelled	0.560241	191
XM_133476.1	Mus musculus similar to Leukocyte antigen CD37 (LOC210569), mRNA	humoral immune response	unlabelled	0.75	191
XM_136909.1	Mus musculus similar to guanylate kinase-interacting protein 1 Maguin-1, membrane-associated - rat (LOC212024), mRNA	humoral immune response	unlabelled	0.75	191
XM_138033.1	Mus musculus similar to evidence:NAS~putative~unclassifiable (LOC238149), mRNA	humoral immune response	unlabelled	0.560241	191
XM_142432.1	Mus musculus similar to IG KAPPA CHAIN V-IV REGION S107B PRECURSOR (LOC245085), mRNA	humoral immune response	unlabelled	0.75	191
XM_142608.1	Mus musculus similar to evidence:NAS~putative~unclassifiable (LOC245140), mRNA	humoral immune response	unlabelled	0.560241	191
XM_150209.1	Mus musculus LOC235467 (LOC235467), mRNA	humoral immune response	unlabelled	0.75	191
XM_150355.1	Mus musculus LOC236403 (LOC236403), mRNA	humoral immune response	unlabelled	0.518519	191
XM_156180.1	Mus musculus LOC208154 (LOC208154), mRNA	humoral immune response	unlabelled	0.75	191
XM_164879.1	Mus musculus LOC244726 (LOC244726), mRNA	humoral immune response	unlabelled	0.576389	191
XM_122098.1	Mus musculus Spi-C transcription factor (Spi-1/PU.1 related) (Spic), mRNA	humoral immune response	unlabelled	0.75	191
XM_122391.1	Mus musculus phosphoinositide-3-kinase, catalytic, gamma polypeptide (Pik3cg), mRNA	humoral immune response	unlabelled	0.606061	191
XM_123558.1	Mus musculus intelectin (Itln), mRNA	humoral immune response	unlabelled	0.612403	191
XM_125608.1	Mus musculus similar to RIKEN cDNA 2810048G17 (LOC215900), mRNA	humoral immune response	unlabelled	0.62931	191
XM_125919.1	Mus musculus RIKEN cDNA 5830405N20 gene (5830405N20Rik), mRNA	humoral immune response	unlabelled	0.624	191
XM_126044.1	Mus musculus similar to myosin Ic; Unconventional myosin from rat 4 for myosin I heavy chain (LOC216526), mRNA	humoral immune response	unlabelled	0.530726	191
XM_127796.1	Mus musculus similar to KIAA0226 protein (LOC214592), mRNA	humoral immune response	unlabelled	0.515789	191
XM_128041.1	Mus musculus expressed sequence AI463083 (AI463083), mRNA	humoral immune response	unlabelled	0.725	191
XM_128062.1	Mus musculus similar to Cytohesin 4 (LOC223680), mRNA	humoral immune response	unlabelled	0.75	191
XM_128659.1	Mus musculus LOC224840 (LOC224840), mRNA	humoral immune response	unlabelled	0.577465	191
XM_128797.1	Mus musculus similar to evidence:NAS~putative~unclassifiable (LOC224964), mRNA	humoral immune response	unlabelled	0.546512	191
XM_128947.1	Mus musculus RIKEN cDNA 2010001M09 gene (2010001M09Rik), mRNA	humoral immune response	unlabelled	0.75	191
XM_129127.1	Mus musculus similar to unc93 (C.elegans) homolog B; unc-93 related protein (Unc93b), mRNA	humoral immune response	unlabelled	0.75	191
XM_129163.1	Mus musculus RIKEN cDNA 5830472H07 gene (5830472H07Rik), mRNA, " Mus musculus LOC226044 (LOC226044), mRNA"	humoral immune response	unlabelled	0.547059	191
XM_130092.1	Mus musculus similar to hypothetical protein FLJ14596 (LOC227701), mRNA	humoral immune response	unlabelled	0.510309	191
XM_130648.1	Mus musculus similar to 1-phosphatidylinositol-4,5-bisphosphate phosphodiesterase (EC 3.1.4.11) II - rat (LOC228796), mRNA	humoral immune response	unlabelled	0.622047	191
XM_130905.1	Mus musculus similar to IFGP1 (LOC229499), mRNA	humoral immune response	unlabelled	0.75	191
XM_131482.1	Mus musculus similar to AT-hook transcription factor AKNA (LOC230278), mRNA	humoral immune response	unlabelled	0.54023	191
XM_132544.1	Mus musculus similar to hypothetical protein FLJ11110 (LOC231932), mRNA	humoral immune response	unlabelled	0.75	191
XM_135843.1	Mus musculus RIKEN cDNA 1200013B08 gene (1200013B08Rik), mRNA	humoral immune response	unlabelled	0.626016	191
XM_135944.1	Mus musculus RIKEN cDNA 5430427O19 gene (5430427O19Rik), mRNA	humoral immune response	unlabelled	0.75	191
XM_142863.1	Mus musculus similar to KIAA1507 protein (LOC211070), mRNA, " Mus musculus similar to up-regulated gene 4 (LOC245071), mRNA"	humoral immune response	unlabelled	0.75	191
XM_145568.1	Mus musculus similar to siglec-like protein (LOC243958), mRNA	humoral immune response	unlabelled	0.630631	191
XM_147709.1	Mus musculus LOC217884 (LOC217884), mRNA, " Mus musculus similar to hypothetical protein BC015003 (LOC217885), mRNA"	humoral immune response	unlabelled	0.690722	191
XM_147828.1	Mus musculus LOC218896 (LOC218896), mRNA	humoral immune response	unlabelled	0.75	191
XM_164171.1	Mus musculus LOC234257 (LOC234257), mRNA	humoral immune response	unlabelled	0.534091	191
XM_127086.1	Mus musculus RIKEN cDNA 4930534B04 gene (4930534B04Rik), mRNA	humoral immune response	unlabelled	0.534091	191
XM_129575.1	Mus musculus similar to 19A24 protein; novel LY9 (lymphocyte antigen 9) like protein; CD2-like receptor activating cytotoxic cells (4930560D03Rik), mRNA	humoral immune response	unlabelled	0.626016	191
XM_148261.1	Mus musculus hypothetical gene supported by NM_053176; BC011168 (LOC209693), mRNA	humoral immune response	unlabelled	0.515789	191
XM_150306.1	Mus musculus LOC236021 (LOC236021), mRNA	humoral immune response	unlabelled	0.577465	191
XM_152030.1	Mus musculus LOC216141 (LOC216141), mRNA	humoral immune response	unlabelled	0.566038	191
XM_154609.1	Mus musculus LOC238951 (LOC238951), mRNA	humoral immune response	unlabelled	0.5	191
XM_125390.1	Mus musculus similar to E74-like factor 4; myeloid elf-1-like factor; myeloid elf-1 like factor (LOC208920), mRNA	humoral immune response	unlabelled	0.518519	191
XM_127752.1	Mus musculus RIKEN cDNA 5033415K03 gene (5033415K03Rik), mRNA	humoral immune response	unlabelled	0.701149	191
XM_128017.1	Mus musculus RIKEN cDNA 1810036L03 gene (1810036L03Rik), mRNA	humoral immune response	unlabelled	0.530726	191
XM_128273.1	Mus musculus LOC213068 (LOC213068), mRNA	humoral immune response	unlabelled	0.75	191
XM_128595.1	Mus musculus LOC224684 (LOC224684), mRNA	humoral immune response	unlabelled	0.636364	191
XM_131779.1	Mus musculus similar to basement membrane-induced gene (LOC230787), mRNA	humoral immune response	unlabelled	0.75	191
XM_133680.1	Mus musculus similar to Tripartite motif protein 30 (Down regulatory protein of interleukin 2 receptor) (LOC209385), mRNA, " Mus musculus similar to Tripartite motif protein 30 (Down regulatory protein of interleukin 2 receptor) (LOC209388), mRNA"	humoral immune response	unlabelled	0.566038	191
XM_134337.1	Mus musculus RIKEN cDNA 1700001C14 gene (1700001C14Rik), mRNA	humoral immune response	unlabelled	0.679612	191
XM_135345.1	Mus musculus similar to Major urinary proteins 11 and 8 (MUP11 and MUP8) (LOC235820), mRNA	humoral immune response	unlabelled	0.560241	191
XM_136796.1	Mus musculus similar to Nuclear autoantigen Sp-100 (Speckled 100 kDa) (Nuclear dot-associated Sp100 protein) (LOC241151), mRNA	humoral immune response	unlabelled	0.75	191
XM_137023.1	Mus musculus LOC211297 (LOC211297), mRNA	humoral immune response	unlabelled	0.518519	191
XM_137304.1	Mus musculus similar to Sp140 protein (LOC237487), mRNA	humoral immune response	unlabelled	0.75	191
XM_142804.1	Mus musculus similar to TYROSINE-PROTEIN KINASE LYN (LOC245230), mRNA	humoral immune response	unlabelled	0.75	191
XM_143584.1	Mus musculus similar to BANK (LOC242245), mRNA, " Mus musculus similar to hypothetical protein FLJ20706; B-cell scaffold protein with ankyrin repeats (LOC242246), mRNA", " Mus musculus similar to BANK (LOC242248), mRNA"	humoral immune response	unlabelled	0.75	191
XM_144825.1	Mus musculus similar to IG KAPPA CHAIN V-VI REGION NQ2-17.4.1 (LOC211644), mRNA	humoral immune response	unlabelled	0.8	191
XM_148978.1	Mus musculus RIKEN cDNA 4930523C07 gene (4930523C07Rik), mRNA	humoral immune response	unlabelled	0.75	191
XM_149691.1	Mus musculus LOC231824 (LOC231824), mRNA	humoral immune response	unlabelled	0.534091	191
XM_153367.1	Mus musculus LOC238158 (LOC238158), mRNA	humoral immune response	unlabelled	0.570513	191
XM_159643.1	Mus musculus LOC209380 (LOC209380), mRNA	humoral immune response	unlabelled	0.75	191
XM_129127.1	Mus musculus similar to unc93 (C.elegans) homolog B; unc-93 related protein (Unc93b), mRNA	innatue immune/inflamm. response	unlabelled	0.5	108
XM_126258.1	Mus musculus similar to acetyl-coenzyme A carboxylase (LOC217032), mRNA	inslin rcptr signling/adipocyte diff	unlabelled	0.8	19
XM_123153.1	Mus musculus similar to plasma membrane associated protein, S3-12; S3-12 protein (LOC245849), mRNA	inslin rcptr signling/adipocyte diff	unlabelled	0.8	19
XM_130598.1	Mus musculus RIKEN cDNA 2810442O16 gene (2810442O16Rik), mRNA, " Mus musculus similar to RIKEN cDNA 2810442O16 gene (LOC228774), mRNA"	inslin rcptr signling/adipocyte diff	unlabelled	0.666667	19
XM_149234.1	Mus musculus LOC209253 (LOC209253), mRNA	inslin rcptr signling/adipocyte diff	unlabelled	0.666667	19
XM_137963.1	Mus musculus similar to acetyl-coenzyme A carboxylase (LOC238070), mRNA	inslin rcptr signling/adipocyte diff	unlabelled	0.666667	19
XM_125491.1	Mus musculus RIKEN cDNA 1700015F03 gene (1700015F03Rik), mRNA, " Mus musculus similar to hypothetical protein FLJ20069 (LOC215839), mRNA"	learning and/or memory	unlabelled	0.666667	30
XM_129663.1	Mus musculus RIKEN cDNA 1300013F15 gene (1300013F15Rik), mRNA	lipid/cholesterol transport/blood prssr	unlabelled	0.625	73
XM_159719.1	Mus musculus LOC209519 (LOC209519), mRNA	lipid/cholesterol transport/blood prssr	unlabelled	0.625	73
XM_127936.1	Mus musculus similar to evidence:NAS~hypothetical protein~putative (LOC223383), mRNA	lipid/sterol biosynthesis	unlabelled	0.535354	170
XM_128872.1	Mus musculus similar to evidence:NAS~hypothetical protein~putative (LOC225707), mRNA	lipid/sterol biosynthesis	unlabelled	0.7	170
XM_131734.1	Mus musculus hypothetical gene supported by BC020078 (LOC230812), mRNA	lipid/sterol biosynthesis	unlabelled	0.828571	170
XM_132244.1	Mus musculus LOC231544 (LOC231544), mRNA	lipid/sterol biosynthesis	unlabelled	0.857143	170
XM_132923.1	Mus musculus hypothetical gene supported by BC020078 (LOC209851), mRNA	lipid/sterol biosynthesis	unlabelled	0.828571	170
XM_145101.1	Mus musculus similar to ORF1; putative (LOC243704), mRNA	lipid/sterol biosynthesis	unlabelled	0.7	170
XM_146672.1	Mus musculus LOC244755 (LOC244755), mRNA	lipid/sterol biosynthesis	unlabelled	0.818182	170
XM_149308.1	Mus musculus LOC229281 (LOC229281), mRNA	lipid/sterol biosynthesis	unlabelled	0.828571	170
XM_122427.1	Mus musculus similar to short-chain dehydrogenase/reductase 1; short-chain aldehyde dehydrogenase (LOC217681), mRNA	lipid/sterol biosynthesis	unlabelled	0.711864	170
XM_133658.1	Mus musculus RIKEN cDNA 2810439K08 gene (2810439K08Rik), mRNA	lipid/sterol biosynthesis	unlabelled	0.690141	170
XM_134134.1	Mus musculus similar to evidence:NAS~hypothetical protein~putative (LOC234204), mRNA	lipid/sterol biosynthesis	unlabelled	0.535354	170
XM_134205.1	Mus musculus similar to Transmembrane 6 superfamily member 2 (LOC234367), mRNA	lipid/sterol biosynthesis	unlabelled	0.514286	170
XM_151703.1	Mus musculus LOC237266 (LOC237266), mRNA	lipid/sterol biosynthesis	unlabelled	0.535354	170
XM_127909.1	Mus musculus LOC212078 (LOC212078), mRNA	lipid/sterol biosynthesis	unlabelled	0.818182	170
XM_132093.1	Mus musculus similar to evidence:NAS~hypothetical protein~putative (LOC231246), mRNA	lipid/sterol biosynthesis	unlabelled	0.595238	170
XM_135647.1	Mus musculus hypothetical gene supported by BC020078; BC020078; BC024537 (LOC214072), mRNA	lipid/sterol biosynthesis	unlabelled	0.828571	170
XM_135653.1	Mus musculus LOC236400 (LOC236400), mRNA	lipid/sterol biosynthesis	unlabelled	0.698413	170
XM_139285.1	Mus musculus similar to evidence:NAS~hypothetical protein~putative (LOC239210), mRNA	lipid/sterol biosynthesis	unlabelled	0.649351	170
XM_140707.1	Mus musculus LOC240642 (LOC240642), mRNA	lipid/sterol biosynthesis	unlabelled	0.769231	170
XM_143620.1	Mus musculus similar to evidence:NAS~hypothetical protein~putative (LOC229955), mRNA	lipid/sterol biosynthesis	unlabelled	0.554348	170
XM_152375.1	Mus musculus LOC237663 (LOC237663), mRNA	lipid/sterol biosynthesis	unlabelled	0.509434	170
XM_152700.1	Mus musculus LOC237804 (LOC237804), mRNA	lipid/sterol biosynthesis	unlabelled	0.690141	170
XM_123731.1	Mus musculus RIKEN cDNA 2310005D12 gene (2310005D12Rik), mRNA	lipid/sterol biosynthesis	unlabelled	0.641026	170
XM_126146.1	Mus musculus RIKEN cDNA 2010305C02 gene (2010305C02Rik), mRNA	lipid/sterol biosynthesis	unlabelled	0.698413	170
XM_128718.1	Mus musculus RIKEN cDNA 0610016O18 gene (0610016O18Rik), mRNA	lipid/sterol biosynthesis	unlabelled	0.541667	170
XM_129583.1	Mus musculus similar to CGI-78 protein (LOC226548), mRNA	lipid/sterol biosynthesis	unlabelled	0.519231	170
XM_137066.1	Mus musculus LOC215947 (LOC215947), mRNA	lipid/sterol biosynthesis	unlabelled	0.698413	170
XM_125667.1	Mus musculus LOC216053 (LOC216053), mRNA	lipid/sterol biosynthesis	unlabelled	0.85	170
XM_126687.1	Mus musculus similar to evidence:NAS~hypothetical protein~putative (LOC210046), mRNA	lipid/sterol biosynthesis	unlabelled	0.698413	170
XM_128788.1	Mus musculus RIKEN cDNA 1500001M02 gene (1500001M02Rik), mRNA	lipid/sterol biosynthesis	unlabelled	0.514286	170
XM_129438.1	Mus musculus LOC226406 (LOC226406), mRNA	lipid/sterol biosynthesis	unlabelled	0.698413	170
XM_132600.1	Mus musculus LOC208880 (LOC208880), mRNA	lipid/sterol biosynthesis	unlabelled	0.795918	170
XM_134422.1	Mus musculus similar to topoisomerase-related function protein (LOC214627), mRNA	lipid/sterol biosynthesis	unlabelled	0.541667	170
XM_142424.1	Mus musculus LOC209784 (LOC209784), mRNA	lipid/sterol biosynthesis	unlabelled	0.828571	170
XM_149826.1	Mus musculus LOC232654 (LOC232654), mRNA	lipid/sterol biosynthesis	unlabelled	0.828571	170
XM_151583.1	Mus musculus LOC241163 (LOC241163), mRNA	lipid/sterol biosynthesis	unlabelled	0.554348	170
XM_125571.1	Mus musculus similar to RIKEN cDNA 1700028A24 (LOC211237), mRNA	lipid/sterol biosynthesis	unlabelled	0.828571	170
XM_127423.1	Mus musculus similar to evidence:NAS~hypothetical protein~putative (LOC218391), mRNA	lipid/sterol biosynthesis	unlabelled	0.632911	170
XM_127623.1	Mus musculus RIKEN cDNA 0610008K04 gene (0610008K04Rik), mRNA	lipid/sterol biosynthesis	unlabelled	0.732143	170
XM_132831.1	Mus musculus similar to hypothetical protein FLJ21432 (LOC214157), mRNA	lipid/sterol biosynthesis	unlabelled	0.535354	170
XM_134709.1	Mus musculus RIKEN cDNA 4931406C07 gene (4931406C07Rik), mRNA	lipid/sterol biosynthesis	unlabelled	0.509434	170
XM_140887.1	Mus musculus RIKEN cDNA 1300014E15 gene (1300014E15Rik), mRNA	lipid/sterol biosynthesis	unlabelled	0.795918	170
XM_150496.1	Mus musculus LOC226366 (LOC226366), mRNA	lipid/sterol biosynthesis	unlabelled	0.85	170
XM_135687.1	Mus musculus similar to Proliferin 2 precursor (Mitogen-regulated protein 2) (LOC236471), mRNA	lymph gland development	unlabelled	1	29
XM_130507.1	Mus musculus RIKEN cDNA 1600014E20 gene (1600014E20Rik), mRNA	lymph gland development	unlabelled	1	29
XM_125262.1	Mus musculus proliferin 2 (Plf2), mRNA	lymph gland development	unlabelled	1	29
XM_127249.1	Mus musculus similar to Proliferin 1 precursor (Mitogen-regulated protein 1) (LOC215483), mRNA	lymph gland development	unlabelled	1	29
XM_150405.1	Mus musculus RIKEN cDNA 1600025M17 gene (1600025M17Rik), mRNA	lymph gland development	unlabelled	0.5	29
XM_141752.1	Mus musculus LOC236760 (LOC236760), mRNA	lymph gland development	unlabelled	0.6	29
XM_147352.1	Mus musculus similar to serine protease inhibitor 14 (LOC236263), mRNA, " Mus musculus similar to serine protease inhibitor 13 (LOC207327), mRNA", " Mus musculus serine protease inhibitor 13 (Spi13), mRNA"	lymph gland development	unlabelled	1	29
XM_148789.1	Mus musculus LOC224834 (LOC224834), mRNA	lymphocyte activation	unlabelled	0.5	16
XM_125570.1	Mus musculus similar to basement membrane-induced gene (LOC210757), mRNA	lymphocyte activation	unlabelled	0.6	16
XM_153638.1	Mus musculus LOC238362 (LOC238362), mRNA	lymphocyte activation	unlabelled	0.6	16
XM_129618.1	Mus musculus similar to RNA-binding protein 8 (RNA binding motif protein 8) (Ribonucleoprotein RBM8) (RNA-binding protein Y14) (LOC226723), mRNA	mRNA processing/splicing	unlabelled	0.571429	179
XM_124599.1	Mus musculus heterogeneous nuclear ribonucleoprotein D (Hnrpd), mRNA	mRNA processing/splicing	unlabelled	0.666667	179
XM_130554.1	Mus musculus GA repeat binding protein, beta 1 (Gabpb1), mRNA	mRNA processing/splicing	unlabelled	0.533333	179
XM_134906.1	Mus musculus similar to hypothetical protein FLJ21128 (LOC235417), mRNA	mRNA processing/splicing	unlabelled	0.571429	179
XM_131604.1	Mus musculus RIKEN cDNA 3110037I16 gene (3110037I16Rik), mRNA, " Mus musculus similar to data source:SPTR, source key:Q9H790, evidence:ISS~homolog to CDNA: FLJ21144 FIS, CLONE CAS07955~putative (LOC230708), mRNA"	mRNA processing/splicing	unlabelled	0.571429	179
XM_127937.1	Mus musculus RIKEN cDNA A930016P21 gene (A930016P21Rik), mRNA	membrane (phospho)lipid metabolism	unlabelled	0.666667	81
XM_129336.1	Mus musculus hypothetical gene supported by BC011220; BC011220; BC011220 (LOC226144), mRNA	membrane (phospho)lipid metabolism	unlabelled	1	81
XM_134198.1	Mus musculus RIKEN cDNA 3110005G23 gene (3110005G23Rik), mRNA	membrane (phospho)lipid metabolism	unlabelled	1	81
XM_125370.1	Mus musculus DNA segment, Chr X, Immunex 39, expressed (DXImx39e), mRNA	microtubule-based process	unlabelled	0.558824	199
XM_126856.1	Mus musculus RIKEN cDNA 4930504H06 gene (4930504H06Rik), mRNA	microtubule-based process	unlabelled	0.695652	199
XM_131230.1	Mus musculus similar to CENP-E (LOC229841), mRNA	microtubule-based process	unlabelled	0.75	199
XM_122432.1	Mus musculus testis expressed gene 21 (Tex21-pending), mRNA	microtubule-based process	unlabelled	0.506024	199
XM_122772.1	Mus musculus similar to neurofilament protein, middle polypeptide (LOC219154), mRNA	microtubule-based process	unlabelled	0.578947	199
XM_123018.1	Mus musculus similar to expressed sequence AI661311 (LOC214190), mRNA	microtubule-based process	unlabelled	0.5	199
XM_123363.1	Mus musculus RIKEN cDNA 4930579J09 gene (4930579J09Rik), mRNA	microtubule-based process	unlabelled	0.617021	199
XM_124469.1	Mus musculus similar to evidence:NAS~hypothetical protein~putative (LOC231027), mRNA, " Mus musculus similar to RIKEN cDNA 4933431D05 (LOC236382), mRNA", " Mus musculus RIKEN cDNA 4933431D05 gene (4933431D05Rik), mRNA", " Mus musculus similar to evidence:NAS~hypothetical protein~putative (LOC236240), mRNA", " Mus musculus similar to evidence:NAS~hypothetical protein~putative (LOC236455), mRNA", "…	microtubule-based process	unlabelled	0.617021	199
XM_125583.1	Mus musculus RIKEN cDNA 2410017P07 gene (2410017P07Rik), mRNA	microtubule-based process	unlabelled	0.622222	199
XM_126930.1	Mus musculus RIKEN cDNA 1700019E19 gene (1700019E19Rik), mRNA	microtubule-based process	unlabelled	0.566667	199
XM_127061.1	Mus musculus expressed sequence AI838772 (AI838772), mRNA	microtubule-based process	unlabelled	0.558824	199
XM_128285.1	Mus musculus similar to PRO2000 protein (LOC223592), mRNA	microtubule-based process	unlabelled	0.65	199
XM_128928.1	Mus musculus similar to hypothetical protein FLJ14993 (LOC225392), mRNA	microtubule-based process	unlabelled	0.558824	199
XM_129533.1	Mus musculus RIKEN cDNA 1700009P17 gene (1700009P17Rik), mRNA	microtubule-based process	unlabelled	0.666667	199
XM_129658.1	Mus musculus similar to LEK1 (LOC226827), mRNA	microtubule-based process	unlabelled	0.695652	199
XM_130125.1	Mus musculus hypothetical gene supported by AK005731 (LOC227670), mRNA	microtubule-based process	unlabelled	0.666667	199
XM_130177.1	Mus musculus LOC227735 (LOC227735), mRNA	microtubule-based process	unlabelled	0.622222	199
XM_130727.1	Mus musculus RIKEN cDNA 1700021F07 gene (1700021F07Rik), mRNA	microtubule-based process	unlabelled	0.558824	199
XM_130910.1	Mus musculus RIKEN cDNA 1700094D03 gene (1700094D03Rik), mRNA	microtubule-based process	unlabelled	0.578947	199
XM_130917.1	Mus musculus RIKEN cDNA 4930579G24 gene (4930579G24Rik), mRNA	microtubule-based process	unlabelled	0.547945	199
XM_131155.1	Mus musculus RIKEN cDNA 2810453L12 gene (2810453L12Rik), mRNA	microtubule-based process	unlabelled	0.5625	199
XM_131676.1	Mus musculus similar to hypothetical gene LOC127703 (LOC230757), mRNA	microtubule-based process	unlabelled	0.666667	199
XM_132039.1	Mus musculus similar to condensin subunit CAP-G (LOC209662), mRNA, " Mus musculus similar to DKFZP564P1916 protein; hypothetical protein FLJ13022 (LOC242971), mRNA"	microtubule-based process	unlabelled	0.566667	199
XM_132042.1	Mus musculus RIKEN cDNA 1700067I02 gene (1700067I02Rik), mRNA	microtubule-based process	unlabelled	0.65	199
XM_133576.1	Mus musculus similar to mBlm (LOC209847), mRNA	microtubule-based process	unlabelled	0.549296	199
XM_134129.1	Mus musculus RIKEN cDNA 1700029A22 gene (1700029A22Rik), mRNA	microtubule-based process	unlabelled	0.558824	199
XM_135714.1	Mus musculus similar to zinc finger protein 352 (LOC236537), mRNA	microtubule-based process	unlabelled	0.666667	199
XM_137065.1	Mus musculus LOC215946 (LOC215946), mRNA	microtubule-based process	unlabelled	0.642857	199
XM_141564.1	Mus musculus similar to gamma-glutamyltransferase-like 3 (LOC207182), mRNA	microtubule-based process	unlabelled	0.525641	199
XM_145727.1	Mus musculus RIKEN cDNA 1700014P03 gene (1700014P03Rik), mRNA	microtubule-based process	unlabelled	0.558824	199
XM_149213.1	Mus musculus RIKEN cDNA 2010016H04 gene (2010016H04Rik), mRNA	microtubule-based process	unlabelled	0.666667	199
XM_129740.1	Mus musculus RIKEN cDNA 4921511C04 gene (4921511C04Rik), mRNA	microtubule-based process	unlabelled	0.578947	199
XM_131342.1	Mus musculus RIKEN cDNA 1110017D15 gene (1110017D15Rik), mRNA	microtubule-based process	unlabelled	0.558824	199
XM_137796.1	Mus musculus similar to hypothetical protein FLJ11029 (LOC237915), mRNA	microtubule-based process	unlabelled	0.5625	199
XM_123139.1	Mus musculus similar to t-complex-associated testis expressed 1 (Tcte1), mRNA	microtubule-based process	unlabelled	0.5	199
XM_123509.1	Mus musculus calmodulin binding protein 1 (Calmbp1), mRNA	microtubule-based process	unlabelled	0.666667	199
XM_126678.1	Mus musculus RIKEN cDNA 3000004C01 gene (3000004C01Rik), mRNA	microtubule-based process	unlabelled	0.58	199
XM_128083.1	Mus musculus expressed sequence AI429604 (AI429604), mRNA	microtubule-based process	unlabelled	0.576271	199
XM_128418.1	Mus musculus RIKEN cDNA 1700008H23 gene (1700008H23Rik), mRNA	microtubule-based process	unlabelled	0.642857	199
XM_128547.1	Mus musculus RIKEN cDNA 1500017E18 gene (1500017E18Rik), mRNA	microtubule-based process	unlabelled	0.525	199
XM_129706.1	Mus musculus RIKEN cDNA 4930444P10 gene (4930444P10Rik), mRNA	microtubule-based process	unlabelled	0.622222	199
XM_130840.1	Mus musculus RIKEN cDNA 4921507O14 gene (4921507O14Rik), mRNA	microtubule-based process	unlabelled	0.566667	199
XM_131080.1	Mus musculus RIKEN cDNA 1700013F07 gene (1700013F07Rik), mRNA	microtubule-based process	unlabelled	0.5625	199
XM_132524.1	Mus musculus similar to evidence:NAS~hypothetical protein~putative (4930588N13Rik), mRNA	microtubule-based process	unlabelled	0.5625	199
XM_132796.1	Mus musculus similar to Fanconi anemia, complementation group D2; Fanconi anemia, complementation group D (LOC211651), mRNA	microtubule-based process	unlabelled	0.558824	199
XM_134315.1	Mus musculus RIKEN cDNA 2610510J17 gene (2610510J17Rik), mRNA	microtubule-based process	unlabelled	0.558824	199
XM_134630.1	Mus musculus similar to KIAA1377 protein (LOC234915), mRNA	microtubule-based process	unlabelled	0.558824	199
XM_135117.1	Mus musculus similar to evidence:NAS~hypothetical protein~putative (LOC235605), mRNA	microtubule-based process	unlabelled	0.666667	199
XM_135231.1	Mus musculus similar to kinesin-like protein 2 (LOC235683), mRNA	microtubule-based process	unlabelled	0.75	199
XM_136541.1	Mus musculus similar to CENP-E (LOC226887), mRNA	microtubule-based process	unlabelled	0.75	199
XM_136721.1	Mus musculus LOC211038 (LOC211038), mRNA	microtubule-based process	unlabelled	0.5625	199
XM_139571.1	Mus musculus similar to A5D3 protein (LOC239435), mRNA	microtubule-based process	unlabelled	0.539474	199
XM_146450.1	Mus musculus similar to HSPC065 protein; hypothetical protein FLJ23555 (LOC244608), mRNA	microtubule-based process	unlabelled	0.65	199
XM_147867.1	Mus musculus LOC211375 (LOC211375), mRNA	microtubule-based process	unlabelled	0.65	199
XM_156904.1	Mus musculus LOC213253 (LOC213253), mRNA, " Mus musculus similar to HYPOXANTHINE-GUANINE PHOSPHORIBOSYLTRANSFERASE (HGPRT) (HGPRTASE) (HPRT B) (LOC240126), mRNA"	microtubule-based process	unlabelled	0.5625	199
XM_157716.1	Mus musculus LOC240458 (LOC240458), mRNA	microtubule-based process	unlabelled	0.525641	199
XM_159692.1	Mus musculus LOC245303 (LOC245303), mRNA	microtubule-based process	unlabelled	0.549296	199
XM_123126.1	Mus musculus RIKEN cDNA 3300001M08 gene (3300001M08Rik), mRNA	microtubule-based process	unlabelled	0.518519	199
XM_130568.1	Mus musculus similar to cytoskeleton associated protein 2 (LOC228589), mRNA	microtubule-based process	unlabelled	0.578947	199
XM_134467.1	Mus musculus RIKEN cDNA 1700030J22 gene (1700030J22Rik), mRNA	microtubule-based process	unlabelled	0.58	199
XM_136714.1	Mus musculus LOC241112 (LOC241112), mRNA	microtubule-based process	unlabelled	0.525	199
XM_149997.1	Mus musculus LOC233813 (LOC233813), mRNA	microtubule-based process	unlabelled	0.564516	199
XM_158585.1	Mus musculus LOC228513 (LOC228513), mRNA	microtubule-based process	unlabelled	0.525	199
XM_126330.1	Mus musculus RIKEN cDNA 1700019F09 gene (1700019F09Rik), mRNA	microtubule-based process	unlabelled	0.578947	199
XM_126948.1	Mus musculus RIKEN cDNA 4921509E07 gene (4921509E07Rik), mRNA	microtubule-based process	unlabelled	0.518519	199
XM_126992.1	Mus musculus LOC210762 (LOC210762), mRNA	microtubule-based process	unlabelled	0.695652	199
XM_127147.1	Mus musculus RIKEN cDNA 2410018C03 gene (2410018C03Rik), mRNA	microtubule-based process	unlabelled	0.505882	199
XM_127320.1	Mus musculus RIKEN cDNA 1700022C02 gene (1700022C02Rik), mRNA	microtubule-based process	unlabelled	0.617021	199
XM_127817.1	Mus musculus RIKEN cDNA 2410004I17 gene (2410004I17Rik), mRNA	microtubule-based process	unlabelled	0.564516	199
XM_127856.1	Mus musculus similar to T-cell receptor delta chain precursor V region (clone 7.3) - mouse (fragment) (LOC219153), mRNA	microtubule-based process	unlabelled	0.564516	199
XM_128097.1	Mus musculus similar to extra spindle poles like 1 (S. cerevisiae); extra spindle poles, S. cerevisiae, homolog of (LOC209074), mRNA	microtubule-based process	unlabelled	0.714286	199
XM_129679.1	Mus musculus similar to L2DTL protein (LOC226852), mRNA, " Mus musculus RIKEN cDNA 2810047L02 gene (2810047L02Rik), mRNA"	microtubule-based process	unlabelled	0.642857	199
XM_130188.1	Mus musculus RIKEN cDNA 1700010A17 gene (1700010A17Rik), mRNA	microtubule-based process	unlabelled	0.666667	199
XM_130460.1	Mus musculus expressed sequence AW547774 (AW547774), mRNA	microtubule-based process	unlabelled	0.617021	199
XM_131115.1	Mus musculus RIKEN cDNA 1700027A23 gene (1700027A23Rik), mRNA	microtubule-based process	unlabelled	0.578947	199
XM_131344.1	Mus musculus RIKEN cDNA 1700003M02 gene (1700003M02Rik), mRNA	microtubule-based process	unlabelled	0.617021	199
XM_131702.1	Mus musculus RIKEN cDNA 4831429J16 gene (4831429J16Rik), mRNA	microtubule-based process	unlabelled	0.666667	199
XM_131972.1	Mus musculus similar to evidence:NAS~hypothetical protein~putative (1700001C02Rik), mRNA	microtubule-based process	unlabelled	0.75	199
XM_134697.1	Mus musculus RIKEN cDNA 1700012B09 gene (1700012B09Rik), mRNA	microtubule-based process	unlabelled	0.525641	199
XM_134762.1	Mus musculus RIKEN cDNA 2700059L22 gene (2700059L22Rik), mRNA	microtubule-based process	unlabelled	0.506024	199
XM_135266.1	Mus musculus LOC209012 (LOC209012), mRNA	microtubule-based process	unlabelled	0.666667	199
XM_137761.1	Mus musculus LOC237877 (LOC237877), mRNA	microtubule-based process	unlabelled	0.547945	199
XM_139216.1	Mus musculus LOC239201 (LOC239201), mRNA, " Mus musculus similar to hypothetical protein FLJ22624 (LOC210268), mRNA"	microtubule-based process	unlabelled	0.578947	199
XM_145007.1	Mus musculus similar to karyopherin (importin) alpha 2 (LOC243622), mRNA	microtubule-based process	unlabelled	0.627907	199
XM_147820.1	Mus musculus RIKEN cDNA 1700024G13 gene (1700024G13Rik), mRNA	microtubule-based process	unlabelled	0.518519	199
XM_149989.1	Mus musculus LOC233876 (LOC233876), mRNA	microtubule-based process	unlabelled	0.58	199
XM_124432.1	Mus musculus TOB3 (TOB3), mRNA	mitochondrial biogenesis	unlabelled	0.555556	47
XM_122843.1	Mus musculus similar to TOB3 (LOC223498), mRNA	mitochondrial biogenesis	unlabelled	1	47
XM_122843.1	Mus musculus similar to TOB3 (LOC223498), mRNA	mitochondrial matrix protein import	unlabelled	0.875	13
XM_123427.1	Mus musculus hypothetical gene supported by NM_025479; AK012770; AK011919 (LOC226282), mRNA	mitotic cell cycle/M phase	unlabelled	0.539823	427
XM_125810.1	Mus musculus RIKEN cDNA 2310058A11 gene (2310058A11Rik), mRNA	mitotic cell cycle/M phase	unlabelled	0.616279	427
XM_126320.1	Mus musculus RIKEN cDNA 1110020A23 gene (1110020A23Rik), mRNA	mitotic cell cycle/M phase	unlabelled	0.585859	427
XM_127575.1	Mus musculus LOC218705 (LOC218705), mRNA	mitotic cell cycle/M phase	unlabelled	0.535088	427
XM_128003.1	Mus musculus RIKEN cDNA 1110014D18 gene (1110014D18Rik), mRNA	mitotic cell cycle/M phase	unlabelled	0.616766	427
XM_128872.1	Mus musculus similar to evidence:NAS~hypothetical protein~putative (LOC225707), mRNA	mitotic cell cycle/M phase	unlabelled	0.595855	427
XM_130258.1	Mus musculus similar to c-Myc target JPO1 (LOC228031), mRNA	mitotic cell cycle/M phase	unlabelled	0.556604	427
XM_131189.1	Mus musculus RIKEN cDNA C330027G06 gene (C330027G06Rik), mRNA	mitotic cell cycle/M phase	unlabelled	0.535088	427
XM_131230.1	Mus musculus similar to CENP-E (LOC229841), mRNA	mitotic cell cycle/M phase	unlabelled	0.886364	427
XM_131734.1	Mus musculus hypothetical gene supported by BC020078 (LOC230812), mRNA	mitotic cell cycle/M phase	unlabelled	0.886364	427
XM_132244.1	Mus musculus LOC231544 (LOC231544), mRNA	mitotic cell cycle/M phase	unlabelled	0.886364	427
XM_132923.1	Mus musculus hypothetical gene supported by BC020078 (LOC209851), mRNA	mitotic cell cycle/M phase	unlabelled	0.6	427
XM_133987.1	Mus musculus similar to ING1 protein (Ing1), mRNA	mitotic cell cycle/M phase	unlabelled	0.606557	427
XM_136701.1	Mus musculus similar to RNA and export factor binding protein 1; Tcra enhancer-binding factor interacting protein 1 (LOC226955), mRNA	mitotic cell cycle/M phase	unlabelled	0.75	427
XM_145101.1	Mus musculus similar to ORF1; putative (LOC243704), mRNA	mitotic cell cycle/M phase	unlabelled	0.556604	427
XM_146672.1	Mus musculus LOC244755 (LOC244755), mRNA	mitotic cell cycle/M phase	unlabelled	0.75	427
XM_148118.1	Mus musculus RIKEN cDNA 4122402O22 gene (4122402O22Rik), mRNA	mitotic cell cycle/M phase	unlabelled	0.59893	427
XM_149308.1	Mus musculus LOC229281 (LOC229281), mRNA	mitotic cell cycle/M phase	unlabelled	0.819444	427
XM_122366.1	Mus musculus expressed sequence AI448222 (AI448222), mRNA	mitotic cell cycle/M phase	unlabelled	0.630137	427
XM_122863.1	Mus musculus RIKEN cDNA 1810038N03 gene (1810038N03Rik), mRNA	mitotic cell cycle/M phase	unlabelled	0.539823	427
XM_123255.1	Mus musculus similar to lamin B1 (LOC225560), mRNA	mitotic cell cycle/M phase	unlabelled	0.68595	427
XM_123422.1	Mus musculus similar to leucine zipper transcription factor-like 1 (LOC226135), mRNA	mitotic cell cycle/M phase	unlabelled	0.542986	427
XM_123583.1	Mus musculus expressed sequence AI505894 (AI505894), mRNA	mitotic cell cycle/M phase	unlabelled	0.542601	427
XM_125583.1	Mus musculus RIKEN cDNA 2410017P07 gene (2410017P07Rik), mRNA	mitotic cell cycle/M phase	unlabelled	0.525862	427
XM_126155.1	Mus musculus RIKEN cDNA 2510025F08 gene (2510025F08Rik), mRNA	mitotic cell cycle/M phase	unlabelled	0.523404	427
XM_127043.1	Mus musculus similar to KIAA1903 protein (LOC217653), mRNA, " Mus musculus similar to KIAA1903 protein (LOC217654), mRNA"	mitotic cell cycle/M phase	unlabelled	0.747126	427
XM_127710.1	Mus musculus similar to AND-1 protein (LOC218972), mRNA	mitotic cell cycle/M phase	unlabelled	0.633803	427
XM_128078.1	Mus musculus similar to KIAA0637 gene product (LOC223773), mRNA	mitotic cell cycle/M phase	unlabelled	0.523404	427
XM_128285.1	Mus musculus similar to PRO2000 protein (LOC223592), mRNA	mitotic cell cycle/M phase	unlabelled	0.586735	427
XM_128355.1	Mus musculus RIKEN cDNA 2610039C10 gene (2610039C10Rik), mRNA	mitotic cell cycle/M phase	unlabelled	0.75	427
XM_128602.1	Mus musculus RIKEN cDNA 2810430B18 gene (2810430B18Rik), mRNA	mitotic cell cycle/M phase	unlabelled	0.553488	427
XM_128638.1	Mus musculus RIKEN cDNA 2700038C24 gene (2700038C24Rik), mRNA	mitotic cell cycle/M phase	unlabelled	0.699115	427
XM_128795.1	Mus musculus RIKEN cDNA 4931400A14 gene (4931400A14Rik), mRNA	mitotic cell cycle/M phase	unlabelled	0.525862	427
XM_128857.1	Mus musculus RIKEN cDNA 4631422C13 gene (4631422C13Rik), mRNA	mitotic cell cycle/M phase	unlabelled	0.68595	427
XM_128993.1	Mus musculus similar to thyroid hormone receptor coactivating protein (LOC225359), mRNA	mitotic cell cycle/M phase	unlabelled	0.825397	427
XM_129212.1	Mus musculus similar to hypothetical protein FLJ22116 (LOC226026), mRNA	mitotic cell cycle/M phase	unlabelled	0.61236	427
XM_129245.1	Mus musculus RIKEN cDNA 1200008O12 gene (1200008O12Rik), mRNA	mitotic cell cycle/M phase	unlabelled	0.711538	427
XM_129508.1	Mus musculus similar to ATP-dependent RNA helicase A (Nuclear DNA helicase II) (NDH II) (DEAD-box protein 9) (mHEL-5) (LOC207194), mRNA	mitotic cell cycle/M phase	unlabelled	0.504032	427
XM_129658.1	Mus musculus similar to LEK1 (LOC226827), mRNA	mitotic cell cycle/M phase	unlabelled	0.711538	427
XM_130262.1	Mus musculus RIKEN cDNA 4833418A01 gene (4833418A01Rik), mRNA	mitotic cell cycle/M phase	unlabelled	0.573529	427
XM_130271.1	Mus musculus structure specific recognition protein 1 (Ssrp1), mRNA	mitotic cell cycle/M phase	unlabelled	0.711538	427
XM_130443.1	Mus musculus U5 snRNP-specific protein, 200 kDa (DEXH RNA helicase family) (U5-200-KD), mRNA	mitotic cell cycle/M phase	unlabelled	0.567961	427
XM_130560.1	Mus musculus similar to KIAA0560 protein (LOC228490), mRNA	mitotic cell cycle/M phase	unlabelled	0.75	427
XM_130917.1	Mus musculus RIKEN cDNA 4930579G24 gene (4930579G24Rik), mRNA	mitotic cell cycle/M phase	unlabelled	0.542601	427
XM_131178.1	Mus musculus similar to data source:SPTR, source key:Q9Y269, evidence:ISS~homolog to HYPOTHETICAL 14.3 KDA PROTEIN (DKFZP564M082 PROTEIN)~putative (LOC210138), mRNA	mitotic cell cycle/M phase	unlabelled	0.6	427
XM_131373.1	Mus musculus RIKEN cDNA 5730414A08 gene (5730414A08Rik), mRNA	mitotic cell cycle/M phase	unlabelled	0.506073	427
XM_131516.1	Mus musculus similar to hypothetical protein FLJ13657 (5830433M19Rik), mRNA	mitotic cell cycle/M phase	unlabelled	0.59893	427
XM_132039.1	Mus musculus similar to condensin subunit CAP-G (LOC209662), mRNA, " Mus musculus similar to DKFZP564P1916 protein; hypothetical protein FLJ13022 (LOC242971), mRNA"	mitotic cell cycle/M phase	unlabelled	0.886364	427
XM_132195.1	Mus musculus similar to Metal-response element-binding transcription factor 2 (Metal-response element DNA-binding protein M96) (Mtf2), mRNA	mitotic cell cycle/M phase	unlabelled	0.61236	427
XM_132266.1	Mus musculus similar to hypothetical protein MGC3162 (LOC231606), mRNA	mitotic cell cycle/M phase	unlabelled	0.616279	427
XM_132597.1	Mus musculus similar to enhancer-trap-locus-1 (Etl1), mRNA	mitotic cell cycle/M phase	unlabelled	0.730337	427
XM_132903.1	Mus musculus RIKEN cDNA 4930588A18 gene (4930588A18Rik), mRNA	mitotic cell cycle/M phase	unlabelled	0.671756	427
XM_132972.1	Mus musculus hypothetical protein MGC28965 (MGC28965), mRNA	mitotic cell cycle/M phase	unlabelled	0.512295	427
XM_133576.1	Mus musculus similar to mBlm (LOC209847), mRNA	mitotic cell cycle/M phase	unlabelled	0.886364	427
XM_133851.1	Mus musculus similar to hypothetical protein FLJ21816 (LOC233825), mRNA	mitotic cell cycle/M phase	unlabelled	0.725275	427
XM_134100.1	Mus musculus similar to cytoskeleton associated protein 2 (LOC207991), mRNA	mitotic cell cycle/M phase	unlabelled	0.606557	427
XM_134124.1	Mus musculus similar to RIKEN cDNA 3110010F15 (3110010F15Rik), mRNA	mitotic cell cycle/M phase	unlabelled	0.671756	427
XM_134129.1	Mus musculus RIKEN cDNA 1700029A22 gene (1700029A22Rik), mRNA	mitotic cell cycle/M phase	unlabelled	0.68595	427
XM_134853.1	Mus musculus RIKEN cDNA 1110018P21 gene (1110018P21Rik), mRNA	mitotic cell cycle/M phase	unlabelled	0.633803	427
XM_149213.1	Mus musculus RIKEN cDNA 2010016H04 gene (2010016H04Rik), mRNA	mitotic cell cycle/M phase	unlabelled	0.619632	427
XM_150564.1	Mus musculus LOC210797 (LOC210797), mRNA	mitotic cell cycle/M phase	unlabelled	0.616279	427
XM_122105.1	Mus musculus neural precursor cell expressed, developmentally down-regulated gene 1 (Nedd1), mRNA	mitotic cell cycle/M phase	unlabelled	0.585859	427
XM_122473.1	Mus musculus similar to neural-salient serine/arginine-rich; Fus-associated protein with serine-arginine repeats (LOC217902), mRNA	mitotic cell cycle/M phase	unlabelled	0.512295	427
XM_125188.1	Mus musculus similar to transcriptional regulator, SIN3 yeast homolog A (Sin3a), mRNA	mitotic cell cycle/M phase	unlabelled	0.633803	427
XM_126084.1	Mus musculus RIKEN cDNA 2600001J17 gene (2600001J17Rik), mRNA	mitotic cell cycle/M phase	unlabelled	0.851064	427
XM_127909.1	Mus musculus LOC212078 (LOC212078), mRNA	mitotic cell cycle/M phase	unlabelled	0.616766	427
XM_128183.1	Mus musculus RIKEN cDNA 2810439M11 gene (2810439M11Rik), mRNA	mitotic cell cycle/M phase	unlabelled	0.819444	427
XM_128765.1	Mus musculus RIKEN cDNA 2810470M17 gene (2810470M17Rik), mRNA	mitotic cell cycle/M phase	unlabelled	0.707547	427
XM_129620.1	Mus musculus similar to data source:SPTR, source key:O94927, evidence:ISS~homolog to KIAA0841 PROTEIN (FRAGMENT)~putative (LOC226758), mRNA	mitotic cell cycle/M phase	unlabelled	0.619632	427
XM_131118.1	Mus musculus similar to RNA polymerase II termination factor (LOC229645), mRNA	mitotic cell cycle/M phase	unlabelled	0.672	427
XM_132093.1	Mus musculus similar to evidence:NAS~hypothetical protein~putative (LOC231246), mRNA	mitotic cell cycle/M phase	unlabelled	0.506073	427
XM_133809.1	Mus musculus similar to TSG118.1 protein (LOC233794), mRNA	mitotic cell cycle/M phase	unlabelled	0.567961	427
XM_135647.1	Mus musculus hypothetical gene supported by BC020078; BC020078; BC024537 (LOC214072), mRNA	mitotic cell cycle/M phase	unlabelled	0.68595	427
XM_135653.1	Mus musculus LOC236400 (LOC236400), mRNA	mitotic cell cycle/M phase	unlabelled	0.619632	427
XM_139285.1	Mus musculus similar to evidence:NAS~hypothetical protein~putative (LOC239210), mRNA	mitotic cell cycle/M phase	unlabelled	0.550926	427
XM_140707.1	Mus musculus LOC240642 (LOC240642), mRNA	mitotic cell cycle/M phase	unlabelled	0.619632	427
XM_148254.1	Mus musculus RIKEN cDNA 3830421G21 gene (3830421G21Rik), mRNA	mitotic cell cycle/M phase	unlabelled	0.75	427
XM_148512.1	Mus musculus hypothetical gene supported by BC026877; BC026877 (LOC224008), mRNA	mitotic cell cycle/M phase	unlabelled	0.851064	427
XM_148833.1	Mus musculus hypothetical gene supported by AK012048 (LOC207268), mRNA	mitotic cell cycle/M phase	unlabelled	0.502008	427
XM_152375.1	Mus musculus LOC237663 (LOC237663), mRNA	mitotic cell cycle/M phase	unlabelled	0.699115	427
XM_152700.1	Mus musculus LOC237804 (LOC237804), mRNA	mitotic cell cycle/M phase	unlabelled	0.559242	427
XM_122788.1	Mus musculus similar to teratocarcinoma expressed, serine rich (LOC223234), mRNA	mitotic cell cycle/M phase	unlabelled	0.504032	427
XM_123509.1	Mus musculus calmodulin binding protein 1 (Calmbp1), mRNA	mitotic cell cycle/M phase	unlabelled	0.747126	427
XM_124599.1	Mus musculus heterogeneous nuclear ribonucleoprotein D (Hnrpd), mRNA	mitotic cell cycle/M phase	unlabelled	0.616766	427
XM_125555.1	Mus musculus similar to cofactor required for Sp1 transcriptional activation, subunit 3 (130kD); 133 kDa transcriptional co-activator; 130 kDa transcriptional co-activator; vitamin D3 receptor interacting protein (LOC215863), mRNA	mitotic cell cycle/M phase	unlabelled	0.682927	427
XM_125861.1	Mus musculus RIKEN cDNA 4930547N16 gene (4930547N16Rik), mRNA	mitotic cell cycle/M phase	unlabelled	0.616279	427
XM_126020.1	Mus musculus RIKEN cDNA 5730466H23 gene (5730466H23Rik), mRNA	mitotic cell cycle/M phase	unlabelled	0.9375	427
XM_126678.1	Mus musculus RIKEN cDNA 3000004C01 gene (3000004C01Rik), mRNA	mitotic cell cycle/M phase	unlabelled	0.725275	427
XM_127182.1	Mus musculus similar to RIKEN cDNA 5830426I05 (LOC217938), mRNA	mitotic cell cycle/M phase	unlabelled	0.619632	427
XM_127444.1	Mus musculus thyroid hormone receptor interactor 13 (Trip13), mRNA	mitotic cell cycle/M phase	unlabelled	0.75	427
XM_127469.1	Mus musculus similar to data source:SPTR, source key:Q9P209, evidence:ISS~homolog to KIAA1519 PROTEIN (FRAGMENT)~putative (LOC211415), mRNA	mitotic cell cycle/M phase	unlabelled	0.506073	427
XM_127809.1	Mus musculus RIKEN cDNA 1300019C06 gene (1300019C06Rik), mRNA	mitotic cell cycle/M phase	unlabelled	0.502008	427
XM_127865.1	Mus musculus LOC219113 (LOC219113), mRNA, " Mus musculus LOC219114 (LOC219114), mRNA"	mitotic cell cycle/M phase	unlabelled	0.61236	427
XM_127907.1	Mus musculus RIKEN cDNA 2810028N01 gene (2810028N01Rik), mRNA	mitotic cell cycle/M phase	unlabelled	0.504032	427
XM_128083.1	Mus musculus expressed sequence AI429604 (AI429604), mRNA	mitotic cell cycle/M phase	unlabelled	0.577114	427
XM_129172.1	Mus musculus similar to hypothetical protein FLJ10110 (LOC225995), mRNA	mitotic cell cycle/M phase	unlabelled	0.512295	427
XM_129825.1	Mus musculus RIKEN cDNA 4933413G11 gene (4933413G11Rik), mRNA	mitotic cell cycle/M phase	unlabelled	0.577114	427
XM_129986.1	Mus musculus similar to KIN17 protein - mouse (LOC209375), mRNA	mitotic cell cycle/M phase	unlabelled	0.616766	427
XM_130314.1	Mus musculus RIKEN cDNA 2600017H08 gene (2600017H08Rik), mRNA	mitotic cell cycle/M phase	unlabelled	0.556604	427
XM_130566.1	Mus musculus similar to KIAA0013 gene product (LOC228482), mRNA	mitotic cell cycle/M phase	unlabelled	0.512295	427
XM_131421.1	Mus musculus RIKEN cDNA 1110054O05 gene (1110054O05Rik), mRNA	mitotic cell cycle/M phase	unlabelled	0.616279	427
XM_132028.1	Mus musculus similar to CENTROMERIC PROTEIN E (CENP-E PROTEIN) (LOC231123), mRNA	mitotic cell cycle/M phase	unlabelled	0.61236	427
XM_132219.1	Mus musculus hypothetical gene supported by AK011126 (LOC231569), mRNA	mitotic cell cycle/M phase	unlabelled	0.523404	427
XM_132322.1	Mus musculus similar to Hypothetical protein KIAA0166 (LOC208628), mRNA	mitotic cell cycle/M phase	unlabelled	0.711538	427
XM_132722.1	Mus musculus expressed sequence AU020769 (AU020769), mRNA	mitotic cell cycle/M phase	unlabelled	0.585859	427
XM_132796.1	Mus musculus similar to Fanconi anemia, complementation group D2; Fanconi anemia, complementation group D (LOC211651), mRNA	mitotic cell cycle/M phase	unlabelled	0.9375	427
XM_134209.1	Mus musculus similar to hypothetical protein BC008207 (LOC234344), mRNA	mitotic cell cycle/M phase	unlabelled	0.559242	427
XM_134315.1	Mus musculus RIKEN cDNA 2610510J17 gene (2610510J17Rik), mRNA	mitotic cell cycle/M phase	unlabelled	0.705357	427
XM_134702.1	Mus musculus RIKEN cDNA 2410030K01 gene (2410030K01Rik), mRNA	mitotic cell cycle/M phase	unlabelled	0.886364	427
XM_134977.1	Mus musculus RIKEN cDNA 2310031L18 gene (2310031L18Rik), mRNA	mitotic cell cycle/M phase	unlabelled	0.705357	427
XM_135036.1	Mus musculus RIKEN cDNA C030018L16 gene (C030018L16Rik), mRNA	mitotic cell cycle/M phase	unlabelled	0.502008	427
XM_135105.1	Mus musculus similar to topoisomerase (DNA) II binding protein (LOC235559), mRNA	mitotic cell cycle/M phase	unlabelled	0.819444	427
XM_135231.1	Mus musculus similar to kinesin-like protein 2 (LOC235683), mRNA	mitotic cell cycle/M phase	unlabelled	0.769231	427
XM_136004.1	Mus musculus similar to hypothetical protein FLJ20105 (LOC236930), mRNA	mitotic cell cycle/M phase	unlabelled	0.711538	427
XM_136184.1	Mus musculus similar to KIAA0042 gene product (LOC211333), mRNA	mitotic cell cycle/M phase	unlabelled	0.630137	427
XM_136541.1	Mus musculus similar to CENP-E (LOC226887), mRNA	mitotic cell cycle/M phase	unlabelled	0.9375	427
XM_142204.1	Mus musculus similar to hypothetical protein FLJ23018 (LOC245656), mRNA	mitotic cell cycle/M phase	unlabelled	0.619632	427
XM_146269.1	Mus musculus RIKEN cDNA 2600016B03 gene (2600016B03Rik), mRNA	mitotic cell cycle/M phase	unlabelled	0.535088	427
XM_147867.1	Mus musculus LOC211375 (LOC211375), mRNA	mitotic cell cycle/M phase	unlabelled	0.9375	427
XM_148923.1	Mus musculus LOC226181 (LOC226181), mRNA, " Mus musculus similar to Transcription initiation factor TFIID 100 kDa subunit (TAFII-100) (TAFII100) (LOC226182), mRNA"	mitotic cell cycle/M phase	unlabelled	0.75	427
XM_122123.1	Mus musculus similar to RIKEN cDNA 2700062C07 (LOC211033), mRNA	mitotic cell cycle/M phase	unlabelled	0.523404	427
XM_123126.1	Mus musculus RIKEN cDNA 3300001M08 gene (3300001M08Rik), mRNA	mitotic cell cycle/M phase	unlabelled	0.9375	427
XM_123600.1	Mus musculus RIKEN cDNA 2810430M08 gene (2810430M08Rik), mRNA	mitotic cell cycle/M phase	unlabelled	0.6	427
XM_125667.1	Mus musculus LOC216053 (LOC216053), mRNA	mitotic cell cycle/M phase	unlabelled	0.886364	427
XM_126687.1	Mus musculus similar to evidence:NAS~hypothetical protein~putative (LOC210046), mRNA	mitotic cell cycle/M phase	unlabelled	0.606557	427
XM_126921.1	Mus musculus similar to KIAA0637 gene product (LOC217515), mRNA	mitotic cell cycle/M phase	unlabelled	0.542986	427
XM_129438.1	Mus musculus LOC226406 (LOC226406), mRNA	mitotic cell cycle/M phase	unlabelled	0.616766	427
XM_130568.1	Mus musculus similar to cytoskeleton associated protein 2 (LOC228589), mRNA	mitotic cell cycle/M phase	unlabelled	0.671756	427
XM_131549.1	Mus musculus hypothetical gene supported by BC020077 (LOC230500), mRNA	mitotic cell cycle/M phase	unlabelled	0.542601	427
XM_131631.1	Mus musculus similar to CG8054 gene product (LOC230596), mRNA	mitotic cell cycle/M phase	unlabelled	0.586735	427
XM_132600.1	Mus musculus LOC208880 (LOC208880), mRNA	mitotic cell cycle/M phase	unlabelled	0.585859	427
XM_135861.1	Mus musculus RIKEN cDNA 4632404H22 gene (4632404H22Rik), mRNA	mitotic cell cycle/M phase	unlabelled	0.75	427
XM_142424.1	Mus musculus LOC209784 (LOC209784), mRNA	mitotic cell cycle/M phase	unlabelled	0.849057	427
XM_148249.1	Mus musculus LOC224171 (LOC224171), mRNA	mitotic cell cycle/M phase	unlabelled	0.705357	427
XM_149826.1	Mus musculus LOC232654 (LOC232654), mRNA	mitotic cell cycle/M phase	unlabelled	0.711538	427
XM_150398.1	Mus musculus LOC209003 (LOC209003), mRNA	mitotic cell cycle/M phase	unlabelled	0.825397	427
XM_151583.1	Mus musculus LOC241163 (LOC241163), mRNA	mitotic cell cycle/M phase	unlabelled	0.619632	427
XM_158585.1	Mus musculus LOC228513 (LOC228513), mRNA	mitotic cell cycle/M phase	unlabelled	0.512295	427
XM_124235.1	Mus musculus caspase 8 associated protein 2 (Casp8ap2), mRNA	mitotic cell cycle/M phase	unlabelled	0.553488	427
XM_126167.1	Mus musculus RIKEN cDNA 2810013M15 gene (2810013M15Rik), mRNA	mitotic cell cycle/M phase	unlabelled	0.523404	427
XM_126207.1	Mus musculus similar to hypothetical protein FLJ22170 (1500010J02Rik), mRNA	mitotic cell cycle/M phase	unlabelled	0.595855	427
XM_127001.1	Mus musculus RIKEN cDNA 2410005L11 gene (2410005L11Rik), mRNA	mitotic cell cycle/M phase	unlabelled	0.647059	427
XM_127147.1	Mus musculus RIKEN cDNA 2410018C03 gene (2410018C03Rik), mRNA	mitotic cell cycle/M phase	unlabelled	0.692308	427
XM_127320.1	Mus musculus RIKEN cDNA 1700022C02 gene (1700022C02Rik), mRNA	mitotic cell cycle/M phase	unlabelled	0.616279	427
XM_127423.1	Mus musculus similar to evidence:NAS~hypothetical protein~putative (LOC218391), mRNA	mitotic cell cycle/M phase	unlabelled	0.573529	427
XM_127817.1	Mus musculus RIKEN cDNA 2410004I17 gene (2410004I17Rik), mRNA	mitotic cell cycle/M phase	unlabelled	1	427
XM_127856.1	Mus musculus similar to T-cell receptor delta chain precursor V region (clone 7.3) - mouse (fragment) (LOC219153), mRNA	mitotic cell cycle/M phase	unlabelled	0.825397	427
XM_128097.1	Mus musculus similar to extra spindle poles like 1 (S. cerevisiae); extra spindle poles, S. cerevisiae, homolog of (LOC209074), mRNA	mitotic cell cycle/M phase	unlabelled	0.75	427
XM_128423.1	Mus musculus Wilms' tumour 1-associating protein (Wtap), mRNA	mitotic cell cycle/M phase	unlabelled	0.619632	427
XM_128855.1	Mus musculus transcription elongation regulator 1 (CA150) (Tcerg1), mRNA	mitotic cell cycle/M phase	unlabelled	0.542601	427
XM_129402.1	Mus musculus RIKEN cDNA C130020J04 gene (C130020J04Rik), mRNA	mitotic cell cycle/M phase	unlabelled	0.577114	427
XM_129679.1	Mus musculus similar to L2DTL protein (LOC226852), mRNA, " Mus musculus RIKEN cDNA 2810047L02 gene (2810047L02Rik), mRNA"	mitotic cell cycle/M phase	unlabelled	0.886364	427
XM_129806.1	Mus musculus RIKEN cDNA 1700029F09 gene (1700029F09Rik), mRNA	mitotic cell cycle/M phase	unlabelled	0.556604	427
XM_129886.1	Mus musculus RIKEN cDNA 1700028N03 gene (1700028N03Rik), mRNA	mitotic cell cycle/M phase	unlabelled	0.504032	427
XM_130197.1	Mus musculus DP-ribosylation-like factor 6 interacting protein 6 (Arl6ip6), mRNA	mitotic cell cycle/M phase	unlabelled	0.559242	427
XM_130428.1	Mus musculus RIKEN cDNA 5730505K17 gene (5730505K17Rik), mRNA	mitotic cell cycle/M phase	unlabelled	0.616279	427
XM_130460.1	Mus musculus expressed sequence AW547774 (AW547774), mRNA	mitotic cell cycle/M phase	unlabelled	0.711538	427
XM_130567.1	Mus musculus similar to hypothetical protein FLJ12179 (LOC228403), mRNA	mitotic cell cycle/M phase	unlabelled	0.567961	427
XM_130624.1	Mus musculus similar to DEAD/H (Asp-Glu-Ala-Asp/His) box polypeptide 27; RNA-helicase like protein (LOC228889), mRNA	mitotic cell cycle/M phase	unlabelled	0.550459	427
XM_131668.1	Mus musculus similar to homolog of Xenopus Claspin (LOC230756), mRNA	mitotic cell cycle/M phase	unlabelled	0.759494	427
XM_131702.1	Mus musculus RIKEN cDNA 4831429J16 gene (4831429J16Rik), mRNA	mitotic cell cycle/M phase	unlabelled	0.851064	427
XM_132354.1	Mus musculus RIKEN cDNA 5730565F05 gene (5730565F05Rik), mRNA	mitotic cell cycle/M phase	unlabelled	0.523404	427
XM_132718.1	Mus musculus RIKEN cDNA 2810403P18 gene (2810403P18Rik), mRNA	mitotic cell cycle/M phase	unlabelled	0.606557	427
XM_133879.1	Mus musculus similar to hypothetical protein FLJ10520 (LOC233916), mRNA	mitotic cell cycle/M phase	unlabelled	0.714286	427
XM_133935.1	Mus musculus similar to alpha-adaptin C - mouse (LOC233966), mRNA	mitotic cell cycle/M phase	unlabelled	0.559242	427
XM_134907.1	Mus musculus similar to SUMO-1-specific protease (LOC215351), mRNA	mitotic cell cycle/M phase	unlabelled	0.567308	427
XM_137761.1	Mus musculus LOC237877 (LOC237877), mRNA	mitotic cell cycle/M phase	unlabelled	0.819444	427
XM_139216.1	Mus musculus LOC239201 (LOC239201), mRNA, " Mus musculus similar to hypothetical protein FLJ22624 (LOC210268), mRNA"	mitotic cell cycle/M phase	unlabelled	0.851064	427
XM_139365.1	Mus musculus similar to Component of gems 4 (Gemin4) (p97) (LOC239348), mRNA	mitotic cell cycle/M phase	unlabelled	0.616279	427
XM_143803.1	Mus musculus similar to bA4O1.1 (novel protein) (LOC242493), mRNA	mitotic cell cycle/M phase	unlabelled	0.523404	427
XM_144475.1	Mus musculus similar to dJ717I23.1 (novel protein similar to Xenopus laevis Sojo protein) (4932411G06Rik), mRNA	mitotic cell cycle/M phase	unlabelled	0.707547	427
XM_145007.1	Mus musculus similar to karyopherin (importin) alpha 2 (LOC243622), mRNA	mitotic cell cycle/M phase	unlabelled	0.705357	427
XM_149989.1	Mus musculus LOC233876 (LOC233876), mRNA	mitotic cell cycle/M phase	unlabelled	0.705357	427
XM_150496.1	Mus musculus LOC226366 (LOC226366), mRNA	mitotic cell cycle/M phase	unlabelled	0.808219	427
XM_134977.1	Mus musculus RIKEN cDNA 2310031L18 gene (2310031L18Rik), mRNA	mitotic cell cycle/checkpoint/regulation	unlabelled	0.777778	99
XM_123126.1	Mus musculus RIKEN cDNA 3300001M08 gene (3300001M08Rik), mRNA	mitotic cell cycle/checkpoint/regulation	unlabelled	0.777778	99
XM_131702.1	Mus musculus RIKEN cDNA 4831429J16 gene (4831429J16Rik), mRNA	mitotic cell cycle/checkpoint/regulation	unlabelled	0.583333	99
XM_137761.1	Mus musculus LOC237877 (LOC237877), mRNA	mitotic cell cycle/checkpoint/regulation	unlabelled	0.777778	99
XM_127913.1	Mus musculus RIKEN cDNA 4930455B06 gene (4930455B06Rik), mRNA	monovalent/hydrgn ion homeostasis	unlabelled	0.5	19
XM_147637.1	Mus musculus LOC217332 (LOC217332), mRNA	monovalent/hydrgn ion homeostasis	unlabelled	0.5	19
XM_147701.1	Mus musculus LOC217821 (LOC217821), mRNA	monovalent/hydrgn ion homeostasis	unlabelled	0.5	19
XM_131754.1	Mus musculus similar to Absent in melanoma 1 protein (LOC230806), mRNA	negative regulation of ptn kinase	unlabelled	0.8	10
XM_131643.1	Mus musculus similar to Mothers against decapentaplegic homolog interacting protein (Madh-interacting protein) (Smad anchor for receptor activation) (Receptor activation anchor) (hSARA) (Novel serine protease) (NSP) (LOC230597), mRNA	nerve maturatn./mechanosens. behav.	unlabelled	0.5	14
XM_122469.1	Mus musculus similar to creatine kinase, brain (Ckb), mRNA	neurogenesis/cell motility	unlabelled	0.5	632
XM_130370.1	Mus musculus similar to titin, isoform N2-A; connectin; CMH9, included (LOC228070), mRNA	neurogenesis/cell motility	unlabelled	0.583333	632
XM_132381.1	Mus musculus LOC231661 (LOC231661), mRNA	neurogenesis/cell motility	unlabelled	0.659574	632
XM_148591.1	Mus musculus LOC207206 (LOC207206), mRNA	neurogenesis/cell motility	unlabelled	0.622951	632
XM_155823.1	Mus musculus similar to EH-domain containing protein 1 (mPAST1) (LOC239689), mRNA	neurogenesis/cell motility	unlabelled	0.842105	632
XM_124004.1	Mus musculus similar to myelin transcription factor 1 (LOC229014), mRNA	neurogenesis/cell motility	unlabelled	0.791667	632
XM_126644.1	Mus musculus RIKEN cDNA 1500005I02 gene (1500005I02Rik), mRNA	neurogenesis/cell motility	unlabelled	0.552941	632
XM_131041.1	Mus musculus LOC229611 (LOC229611), mRNA, " Mus musculus RIKEN cDNA 2310035L15 gene (2310035L15Rik), mRNA"	neurogenesis/cell motility	unlabelled	0.659574	632
XM_131860.1	Mus musculus similar to PR domain containing 16 (LOC230974), mRNA	neurogenesis/cell motility	unlabelled	0.622951	632
XM_132356.1	Mus musculus RIKEN cDNA 4930430O22 gene (4930430O22Rik), mRNA	neurogenesis/cell motility	unlabelled	0.644068	632
XM_132508.1	Mus musculus RIKEN cDNA 5730592G18 gene (5730592G18Rik), mRNA	neurogenesis/cell motility	unlabelled	0.644068	632
XM_134271.1	Mus musculus RIKEN cDNA 1110001E17 gene (1110001E17Rik), mRNA	neurogenesis/cell motility	unlabelled	0.654545	632
XM_135714.1	Mus musculus similar to zinc finger protein 352 (LOC236537), mRNA	neurogenesis/cell motility	unlabelled	0.530612	632
XM_140154.1	Mus musculus similar to leucine-rich-repeat protein-like (LOC240131), mRNA	neurogenesis/cell motility	unlabelled	0.5	632
XM_141283.1	Mus musculus similar to cardiac morphogenesis (LOC241431), mRNA	neurogenesis/cell motility	unlabelled	0.714286	632
XM_148824.1	Mus musculus LOC225036 (LOC225036), mRNA	neurogenesis/cell motility	unlabelled	0.61194	632
XM_148859.1	Mus musculus RIKEN cDNA 4833419K08 gene (4833419K08Rik), mRNA	neurogenesis/cell motility	unlabelled	0.857143	632
XM_124144.1	Mus musculus T-box 14 (Tbx14), mRNA	neurogenesis/cell motility	unlabelled	0.842105	632
XM_125744.1	Mus musculus RIKEN cDNA 2310032K21 gene (2310032K21Rik), mRNA	neurogenesis/cell motility	unlabelled	0.659574	632
XM_130236.1	Mus musculus similar to Nebulin (LOC227899), mRNA	neurogenesis/cell motility	unlabelled	0.909091	632
XM_133933.1	Mus musculus similar to carbohydrate (chondroitin) synthase 1; KIAA0990 protein; chondroitin synthase (LOC213005), mRNA	neurogenesis/cell motility	unlabelled	0.514851	632
XM_141284.1	Mus musculus similar to Epithelial protein lost in neoplasm (mEPLIN) (LOC241432), mRNA	neurogenesis/cell motility	unlabelled	0.654545	632
XM_145511.1	Mus musculus similar to heat shock 20-kDa protein (LOC243912), mRNA	neurogenesis/cell motility	unlabelled	0.61194	632
XM_149328.1	Mus musculus RIKEN cDNA 6530420C11 gene (6530420C11Rik), mRNA	neurogenesis/cell motility	unlabelled	0.644068	632
XM_149772.1	Mus musculus LOC232287 (LOC232287), mRNA	neurogenesis/cell motility	unlabelled	0.666667	632
XM_128788.1	Mus musculus RIKEN cDNA 1500001M02 gene (1500001M02Rik), mRNA	neurogenesis/cell motility	unlabelled	0.552941	632
XM_163764.1	Mus musculus LOC212154 (LOC212154), mRNA	neurogenesis/cell motility	unlabelled	0.539326	632
XM_122709.1	Mus musculus similar to sal-like 2 (Drosophila) (LOC219047), mRNA	neurogenesis/cell motility	unlabelled	0.504854	632
XM_123755.1	Mus musculus hypothetical protein, clone 1-82 (AB030186), mRNA, " Mus musculus similar to pancreatitis-induced protein 49 (LOC227653), mRNA"	neurogenesis/cell motility	unlabelled	0.654545	632
XM_125503.1	Mus musculus RIKEN cDNA 2310001N14 gene (2310001N14Rik), mRNA	neurogenesis/cell motility	unlabelled	0.514851	632
XM_126127.1	Mus musculus similar to DKFZP566O084 protein (1110001P11Rik), mRNA	neurogenesis/cell motility	unlabelled	0.575	632
XM_130478.1	Mus musculus similar to microtubule-associated protein 1a (LOC212330), mRNA	neurogenesis/cell motility	unlabelled	0.552941	632
XM_131025.1	Mus musculus RIKEN cDNA 4930415M08 gene (4930415M08Rik), mRNA	neurogenesis/cell motility	unlabelled	0.530612	632
XM_131808.1	Mus musculus similar to hypothetical protein MGC15730 (LOC230868), mRNA	neurogenesis/cell motility	unlabelled	0.654545	632
XM_133566.1	Mus musculus similar to Desmuslin (LOC233335), mRNA	neurogenesis/cell motility	unlabelled	0.514851	632
XM_143012.1	Mus musculus LOC245300 (LOC245300), mRNA, " Mus musculus LOC236074 (LOC236074), mRNA"	neurogenesis/cell motility	unlabelled	0.585714	632
XM_149390.1	Mus musculus RIKEN cDNA 1110069I04 gene (1110069I04Rik), mRNA	neurogenesis/cell motility	unlabelled	0.552941	632
XM_158503.1	Mus musculus LOC241430 (LOC241430), mRNA	neurogenesis/cell motility	unlabelled	0.842105	632
XM_135143.1	Mus musculus similar to CG9886 gene product (LOC235582), mRNA	nitrogen/arginine/urea metabolism	unlabelled	0.714286	26
XM_132705.1	Mus musculus similar to hypothetical protein LOC51244 (LOC232236), mRNA	nucleic acid/adenine transport	unlabelled	0.5	12
XM_144094.1	Mus musculus similar to ATP synthase, H+ transporting, mitochondrial F0 complex, subunit g~data source:MGD, source key:MGI:1351597, evidence:ISS~putative (LOC230821), mRNA	nucleotide biosynthesis	unlabelled	1	136
XM_122790.1	Mus musculus similar to ATP synthase, H+ transporting, mitochondrial F0 complex, subunit g; F1F0-ATP synthase g subunit (LOC223253), mRNA	nucleotide biosynthesis	unlabelled	0.75	136
XM_130005.1	Mus musculus similar to MCM10 homolog (2410041F14Rik), mRNA	one-carbon compound metabolism	unlabelled	0.5	37
XM_131498.1	Mus musculus angiopoietin-like 3 (Angptl3), mRNA	one-carbon compound metabolism	unlabelled	0.526316	37
XM_133395.1	Mus musculus LOC233097 (LOC233097), mRNA	one-carbon compound metabolism	unlabelled	0.526316	37
XM_133375.1	Mus musculus similar to major allergen 1-like; lacrimal gland protein (LOC233100), mRNA	one-carbon compound metabolism	unlabelled	0.526316	37
XM_149922.1	Mus musculus LOC233099 (LOC233099), mRNA	one-carbon compound metabolism	unlabelled	0.526316	37
XM_144094.1	Mus musculus similar to ATP synthase, H+ transporting, mitochondrial F0 complex, subunit g~data source:MGD, source key:MGI:1351597, evidence:ISS~putative (LOC230821), mRNA	oxidative phosphorylation	unlabelled	0.75	28
XM_122790.1	Mus musculus similar to ATP synthase, H+ transporting, mitochondrial F0 complex, subunit g; F1F0-ATP synthase g subunit (LOC223253), mRNA	oxidative phosphorylation	unlabelled	0.5	28
XM_134271.1	Mus musculus RIKEN cDNA 1110001E17 gene (1110001E17Rik), mRNA	polysaccharide/glucan metabolism	unlabelled	1	45
XM_135687.1	Mus musculus similar to Proliferin 2 precursor (Mitogen-regulated protein 2) (LOC236471), mRNA	pregnancy/embryo implantation	unlabelled	0.714286	45
XM_130507.1	Mus musculus RIKEN cDNA 1600014E20 gene (1600014E20Rik), mRNA	pregnancy/embryo implantation	unlabelled	0.714286	45
XM_141791.1	Mus musculus LOC245441 (LOC245441), mRNA	pregnancy/embryo implantation	unlabelled	0.5	45
XM_125262.1	Mus musculus proliferin 2 (Plf2), mRNA	pregnancy/embryo implantation	unlabelled	0.714286	45
XM_127249.1	Mus musculus similar to Proliferin 1 precursor (Mitogen-regulated protein 1) (LOC215483), mRNA	pregnancy/embryo implantation	unlabelled	1	45
XM_129567.1	Mus musculus RIKEN cDNA 1600012P17 gene (1600012P17Rik), mRNA	pregnancy/embryo implantation	unlabelled	1	45
XM_131818.1	Mus musculus RIKEN cDNA 4930569K13 gene (4930569K13Rik), mRNA	pregnancy/embryo implantation	unlabelled	0.5	45
XM_144671.1	Mus musculus similar to amiloride binding protein 1 precursor; amine oxidase (copper-containing); histaminase; diamine oxidase (LOC243375), mRNA	pregnancy/embryo implantation	unlabelled	0.714286	45
XM_150405.1	Mus musculus RIKEN cDNA 1600025M17 gene (1600025M17Rik), mRNA	pregnancy/embryo implantation	unlabelled	0.666667	45
XM_135972.1	Mus musculus RIKEN cDNA 4932442L08 gene (4932442L08Rik), mRNA	pregnancy/embryo implantation	unlabelled	0.5	45
XM_141752.1	Mus musculus LOC236760 (LOC236760), mRNA	pregnancy/embryo implantation	unlabelled	0.714286	45
XM_145409.1	Mus musculus similar to data source:SPTR, source key:Q62056, evidence:ISS~putative~similar to CARCINOEMBRYONIC ANTIGEN 2 (PREGNANCY-SPECIFIC GLYCOPROTEIN) (LOC243861), mRNA	pregnancy/embryo implantation	unlabelled	1	45
XM_147352.1	Mus musculus similar to serine protease inhibitor 14 (LOC236263), mRNA, " Mus musculus similar to serine protease inhibitor 13 (LOC207327), mRNA", " Mus musculus serine protease inhibitor 13 (Spi13), mRNA"	pregnancy/embryo implantation	unlabelled	1	45
XM_151183.1	Mus musculus LOC213653 (LOC213653), mRNA	pregnancy/embryo implantation	unlabelled	0.555556	45
XM_124436.1	Mus musculus similar to RIKEN cDNA 2400001E08 (LOC230940), mRNA	protein catabolism/ubiquitin cycle	unlabelled	0.545455	260
XM_133875.1	Mus musculus RIKEN cDNA 1700007K09 gene (1700007K09Rik), mRNA	protein catabolism/ubiquitin cycle	unlabelled	0.545455	260
XM_129138.1	Mus musculus similar to Hypothetical 33.4 kDa protein (LOC225896), mRNA	protein catabolism/ubiquitin cycle	unlabelled	0.545455	260
XM_134251.1	Mus musculus similar to evidence:NAS~hypothetical protein~putative (1500034J01Rik), mRNA	protein catabolism/ubiquitin cycle	unlabelled	0.666667	260
XM_134610.1	Mus musculus RIKEN cDNA 4833420K19 gene (4833420K19Rik), mRNA	protein catabolism/ubiquitin cycle	unlabelled	1	260
XM_142913.1	Mus musculus similar to hypothetical protein FLJ10477 (LOC245268), mRNA	protein catabolism/ubiquitin cycle	unlabelled	0.510638	260
XM_144182.1	Mus musculus RIKEN cDNA 2810047M21 gene (2810047M21Rik), mRNA	protein catabolism/ubiquitin cycle	unlabelled	0.545455	260
XM_136909.1	Mus musculus similar to guanylate kinase-interacting protein 1 Maguin-1, membrane-associated - rat (LOC212024), mRNA	protein catabolism/ubiquitin cycle	unlabelled	0.666667	260
XM_138033.1	Mus musculus similar to evidence:NAS~putative~unclassifiable (LOC238149), mRNA	protein catabolism/ubiquitin cycle	unlabelled	1	260
XM_150209.1	Mus musculus LOC235467 (LOC235467), mRNA	protein catabolism/ubiquitin cycle	unlabelled	0.625	260
XM_129660.1	Mus musculus RIKEN cDNA 1110020E07 gene (1110020E07Rik), mRNA	protein catabolism/ubiquitin cycle	unlabelled	0.545455	260
XM_132044.1	Mus musculus RIKEN cDNA 1600019D15 gene (1600019D15Rik), mRNA	protein catabolism/ubiquitin cycle	unlabelled	0.545455	260
XM_142436.1	Mus musculus similar to phosphatidylinositol glycan, class S (LOC245087), mRNA	protein catabolism/ubiquitin cycle	unlabelled	0.545455	260
XM_125585.1	Mus musculus similar to PTD013 protein; CGI-24 protein (2610002D06Rik), mRNA	protein catabolism/ubiquitin cycle	unlabelled	0.666667	260
XM_127086.1	Mus musculus RIKEN cDNA 4930534B04 gene (4930534B04Rik), mRNA	protein catabolism/ubiquitin cycle	unlabelled	0.545455	260
XM_129356.1	Mus musculus LOC226164 (LOC226164), mRNA	protein catabolism/ubiquitin cycle	unlabelled	0.545455	260
XM_148836.1	Mus musculus LOC225361 (LOC225361), mRNA	protein catabolism/ubiquitin cycle	unlabelled	0.545455	260
XM_137751.1	Mus musculus similar to RE40914p (LOC237869), mRNA	protein catabolism/ubiquitin cycle	unlabelled	0.8	260
XM_123939.1	Mus musculus RIKEN cDNA 5730471K09 gene (5730471K09Rik), mRNA	protein folding/viral replication	unlabelled	0.637681	151
XM_129572.1	Mus musculus calcyclin binding protein (Cacybp), mRNA	protein folding/viral replication	unlabelled	0.698413	151
XM_130974.1	Mus musculus RIKEN cDNA 0610038P07 gene (0610038P07Rik), mRNA	protein folding/viral replication	unlabelled	0.560976	151
XM_149860.1	Mus musculus hypothetical gene supported by NM_011732; AF038994 (LOC208675), mRNA	protein folding/viral replication	unlabelled	0.698413	151
XM_126917.1	Mus musculus similar to RNA polymerase II, polypeptide H (LOC217580), mRNA	protein folding/viral replication	unlabelled	0.754717	151
XM_133796.1	Mus musculus similar to data source:SPTR, source key:O13026, evidence:ISS~putative~related to MITOTIC PHOSPHOPROTEIN 44 (FRAGMENT) (2310006I24Rik), mRNA	protein folding/viral replication	unlabelled	0.647059	151
XM_139798.1	Mus musculus similar to small nuclear ribonucleoprotein polypeptide A; protein A of the U1 small nuclear RNA; U1 snRNP (LOC240030), mRNA	protein folding/viral replication	unlabelled	0.505051	151
XM_142267.1	Mus musculus similar to ubiquitin (LOC237153), mRNA	protein folding/viral replication	unlabelled	0.5	151
XM_144098.1	Mus musculus similar to transcription elongation factor B (SIII), polypeptide 1 (15 kDa),-like (LOC242701), mRNA	protein folding/viral replication	unlabelled	0.754717	151
XM_132177.1	Mus musculus similar to nucleoporin p54 (LOC231453), mRNA	protein folding/viral replication	unlabelled	0.5	151
XM_141354.1	Mus musculus similar to U1 small nuclear ribonucleoprotein C (U1-C) (LOC228582), mRNA	protein folding/viral replication	unlabelled	0.787234	151
XM_123273.1	Mus musculus similar to DNA directed RNA polymerase II polypeptide C; DNA directed RNA polymerase II 33 kda polypeptide; RNA polymerase II subunit 3 (LOC225503), mRNA	protein folding/viral replication	unlabelled	0.625	151
XM_126976.1	Mus musculus RIKEN cDNA 1110008B24 gene (1110008B24Rik), mRNA, " Mus musculus similar to CGI-35 protein (LOC214439), mRNA"	protein folding/viral replication	unlabelled	0.828571	151
XM_127478.1	Mus musculus similar to mitochondrial ribosomal protein S27; mitochondrial 28S ribosomal protein S27 (LOC218506), mRNA	protein folding/viral replication	unlabelled	0.5	151
XM_131128.1	Mus musculus similar to Protein arginine N-methyltransferase 6 (LOC229739), mRNA	protein folding/viral replication	unlabelled	0.736842	151
XM_132146.1	Mus musculus similar to DNA-directed RNA polymerase II 140 kDa polypeptide (RNA polymerase II subunit 2) (RPB2) (LOC231329), mRNA	protein folding/viral replication	unlabelled	0.6875	151
XM_134848.1	Mus musculus similar to DnaJ homolog subfamily B member 6 (Heat shock protein J2) (HSJ-2) (MRJ) (mDj4) (LOC235394), mRNA	protein folding/viral replication	unlabelled	0.698413	151
XM_147964.1	Mus musculus LOC211500 (LOC211500), mRNA	protein folding/viral replication	unlabelled	0.790698	151
XM_124131.1	Mus musculus RIKEN cDNA 2610312E17 gene (2610312E17Rik), mRNA	ptn targeting/nucleocytoplasmic tnspt	unlabelled	0.547619	239
XM_131118.1	Mus musculus similar to RNA polymerase II termination factor (LOC229645), mRNA	ptn targeting/nucleocytoplasmic tnspt	unlabelled	0.547619	239
XM_122203.1	Mus musculus similar to RIKEN cDNA 2700047N05 gene (LOC216676), mRNA	ptn targeting/nucleocytoplasmic tnspt	unlabelled	0.565217	239
XM_123129.1	Mus musculus similar to RIKEN cDNA 2310005B10 (LOC224872), mRNA	ptn targeting/nucleocytoplasmic tnspt	unlabelled	0.547619	239
XM_128203.1	Mus musculus RIKEN cDNA 3000003F02 gene (3000003F02Rik), mRNA	ptn targeting/nucleocytoplasmic tnspt	unlabelled	0.666667	239
XM_122843.1	Mus musculus similar to TOB3 (LOC223498), mRNA	ptn targeting/nucleocytoplasmic tnspt	unlabelled	0.547619	239
XM_129402.1	Mus musculus RIKEN cDNA C130020J04 gene (C130020J04Rik), mRNA	ptn targeting/nucleocytoplasmic tnspt	unlabelled	0.565217	239
XM_148859.1	Mus musculus RIKEN cDNA 4833419K08 gene (4833419K08Rik), mRNA	reg. of striated muscle contraction	unlabelled	1	6
XM_141868.1	Mus musculus similar to PR/SET domain containing protein 07 (LOC245484), mRNA	regulation of (protein) biosynthesis	unlabelled	0.5625	33
XM_132705.1	Mus musculus similar to hypothetical protein LOC51244 (LOC232236), mRNA	regulation of DNA repair/ubiquitination	unlabelled	0.666667	10
XM_162243.1	Mus musculus LOC243258 (LOC243258), mRNA	regulation of DNA repair/ubiquitination	unlabelled	0.5	10
XM_132636.1	Mus musculus similar to hypothetical protein FLJ13110 (LOC232083), mRNA	regulation of DNA repair/ubiquitination	unlabelled	0.666667	10
XM_142267.1	Mus musculus similar to ubiquitin (LOC237153), mRNA	regulation of DNA repair/ubiquitination	unlabelled	0.75	10
XM_122738.1	Mus musculus WW domain binding protein 4 (Wbp4), mRNA	regulation of DNA repair/ubiquitination	unlabelled	0.5	10
XM_127633.1	Mus musculus RIKEN cDNA 2610016F04 gene (2610016F04Rik), mRNA	regulation of Pol II transcription	unlabelled	0.5	193
XM_124113.1	Mus musculus similar to maebl (LOC229578), mRNA, " Mus musculus repetin (Rptn), mRNA"	regulation of catabolism/metabolism	unlabelled	0.538462	48
XM_131000.1	Mus musculus RIKEN cDNA 2310007F04 gene (2310007F04Rik), mRNA, " Mus musculus RIKEN cDNA 2310002A05 gene (2310002A05Rik), mRNA"	regulation of catabolism/metabolism	unlabelled	0.5	48
XM_154352.1	Mus musculus LOC238788 (LOC238788), mRNA	regulation of catabolism/metabolism	unlabelled	0.75	48
XM_154422.1	Mus musculus LOC238818 (LOC238818), mRNA	regulation of catabolism/metabolism	unlabelled	0.75	48
XM_134853.1	Mus musculus RIKEN cDNA 1110018P21 gene (1110018P21Rik), mRNA	regulation of cell cycle/oncogenesis	unlabelled	0.55	538
XM_126678.1	Mus musculus RIKEN cDNA 3000004C01 gene (3000004C01Rik), mRNA	regulation of cell cycle/oncogenesis	unlabelled	0.521739	538
XM_132796.1	Mus musculus similar to Fanconi anemia, complementation group D2; Fanconi anemia, complementation group D (LOC211651), mRNA	regulation of cell cycle/oncogenesis	unlabelled	0.580645	538
XM_134977.1	Mus musculus RIKEN cDNA 2310031L18 gene (2310031L18Rik), mRNA	regulation of cell cycle/oncogenesis	unlabelled	0.580645	538
XM_147867.1	Mus musculus LOC211375 (LOC211375), mRNA	regulation of cell cycle/oncogenesis	unlabelled	0.580645	538
XM_123126.1	Mus musculus RIKEN cDNA 3300001M08 gene (3300001M08Rik), mRNA	regulation of cell cycle/oncogenesis	unlabelled	0.575758	538
XM_150398.1	Mus musculus LOC209003 (LOC209003), mRNA	regulation of cell cycle/oncogenesis	unlabelled	0.55	538
XM_127817.1	Mus musculus RIKEN cDNA 2410004I17 gene (2410004I17Rik), mRNA	regulation of cell cycle/oncogenesis	unlabelled	0.580645	538
XM_131702.1	Mus musculus RIKEN cDNA 4831429J16 gene (4831429J16Rik), mRNA	regulation of cell cycle/oncogenesis	unlabelled	0.580645	538
XM_137761.1	Mus musculus LOC237877 (LOC237877), mRNA	regulation of cell cycle/oncogenesis	unlabelled	0.580645	538
XM_126143.1	Mus musculus RIKEN cDNA 1810065E05 gene (1810065E05Rik), mRNA	regulation of cell migration	unlabelled	0.6	16
XM_144600.1	Mus musculus similar to hypothetical protein FLJ20127 (LOC243303), mRNA	regulation of cell migration	unlabelled	0.6	16
XM_150128.1	Mus musculus LOC212572 (LOC212572), mRNA	regulation of cell migration	unlabelled	0.6	16
XM_158817.1	Mus musculus LOC241707 (LOC241707), mRNA	regulation of cell migration	unlabelled	0.6	16
XM_150144.1	Mus musculus LOC234872 (LOC234872), mRNA	regulation of cell migration	unlabelled	0.6	16
XM_135851.1	Mus musculus similar to hypothetical protein FLJ11362 (LOC208906), mRNA	regulation of cell migration	unlabelled	0.6	16
XM_136842.1	Mus musculus similar to reverse transcriptase homolog (LOC227419), mRNA	regulation of cell migration	unlabelled	0.6	16
XM_151491.1	Mus musculus LOC208791 (LOC208791), mRNA	regulation of cell proliferation	unlabelled	0.5625	190
XM_127637.1	Mus musculus RIKEN cDNA 4933403C17 gene (4933403C17Rik), mRNA	regulation of cell proliferation	unlabelled	0.5625	190
XM_130236.1	Mus musculus similar to Nebulin (LOC227899), mRNA	regulation of muscle contraction	unlabelled	0.5	32
XM_123354.1	Mus musculus expressed sequence AA407588 (AA407588), mRNA	regulation/initiation of translation	unlabelled	0.75	122
XM_127203.1	Mus musculus similar to Nucleolar GTP-binding protein 1 (Chronic renal failure gene protein) (GTP-binding protein NGB) (LOC217978), mRNA	regulation/initiation of translation	unlabelled	0.521739	122
XM_128913.1	Mus musculus similar to SD06427p (LOC225347), mRNA, " Mus musculus hypothetical gene supported by BC021497; BC021497; BC021497 (LOC225348), mRNA"	regulation/initiation of translation	unlabelled	0.571429	122
XM_128762.1	Mus musculus RIKEN cDNA 2610318G08 gene (2610318G08Rik), mRNA	regulation/initiation of translation	unlabelled	0.55	122
XM_140768.1	Mus musculus similar to zinc finger protein 14 (KOX 6); GIOT-4 for gonadotropin inducible transcription repressor-4 (LOC240676), mRNA	response to temperature/heat	unlabelled	0.526316	40
XM_137090.1	Mus musculus similar to Heat shock protein HSP 90-beta (HSP 84) (Tumor specific transplantation 84 kDa antigen) (TSTA) (LOC211191), mRNA	response to temperature/heat	unlabelled	0.588235	40
XM_122156.1	Mus musculus similar to hypothetical protein, MGC: 7513; hypothetical protein MGC7513 (LOC211759), mRNA, " Mus musculus similar to hypothetical protein, MGC: 7513; hypothetical protein MGC7513 (LOC216700), mRNA"	response to temperature/heat	unlabelled	0.555556	40
XM_131843.1	Mus musculus similar to CG8531 gene product (LOC230935), mRNA	response to temperature/heat	unlabelled	0.612903	40
XM_147515.1	Mus musculus LOC214789 (LOC214789), mRNA	response to xenobiotics/lipids	unlabelled	1	149
XM_149639.1	Mus musculus LOC231615 (LOC231615), mRNA	secondary/polyamine metabolism	unlabelled	0.655172	38
XM_151196.1	Mus musculus LOC227207 (LOC227207), mRNA	secondary/polyamine metabolism	unlabelled	0.678571	38
XM_161629.1	Mus musculus LOC242818 (LOC242818), mRNA	secondary/polyamine metabolism	unlabelled	0.583333	38
XM_123170.1	Mus musculus similar to RIKEN cDNA 1110049G11 (LOC225015), mRNA	secondary/polyamine metabolism	unlabelled	0.564103	38
XM_150078.1	Mus musculus hypothetical gene supported by BC017133; BC006742 (LOC234359), mRNA	secondary/polyamine metabolism	unlabelled	0.655172	38
XM_129327.1	Mus musculus RIKEN cDNA 2610015K05 gene (2610015K05Rik), mRNA	secondary/polyamine metabolism	unlabelled	0.511628	38
XM_163013.1	Mus musculus LOC210255 (LOC210255), mRNA	secondary/polyamine metabolism	unlabelled	0.5	38
XM_158617.1	Mus musculus LOC212646 (LOC212646), mRNA	secondary/polyamine metabolism	unlabelled	0.536585	38
XM_159269.1	Mus musculus LOC208758 (LOC208758), mRNA	secondary/polyamine metabolism	unlabelled	0.583333	38
XM_127025.1	Mus musculus RIKEN cDNA 5830498C14 gene (5830498C14Rik), mRNA, " Mus musculus similar to data source:SPTR, source key:O75865, evidence:ISS~homolog to R32611_2 (FRAGMENT)~putative (LOC228405), mRNA"	secretory pathway/exocytosis	unlabelled	0.833333	105
XM_134136.1	Mus musculus hypothetical protein MGC7482 (MGC7482), mRNA	secretory pathway/exocytosis	unlabelled	0.833333	105
XM_123863.1	Mus musculus similar to RIKEN cDNA 5730406I15 (LOC228591), mRNA	secretory pathway/exocytosis	unlabelled	0.833333	105
XM_152923.1	Mus musculus LOC237957 (LOC237957), mRNA	sensory organ/eye development	unlabelled	0.615385	35
XM_161100.1	Mus musculus LOC230289 (LOC230289), mRNA	sensory organ/eye development	unlabelled	0.615385	35
XM_139172.1	Mus musculus similar to TATA box binding protein (Tbp)-associated factor, RNA polymerase I, C; transcription factor TAFI95 (LOC219235), mRNA	sensory organ/eye development	unlabelled	0.615385	35
XM_141430.1	Mus musculus similar to Cystatin related protein 1 precursor (CRP-1) (Prostatic 22 kDa glycoprotein P22K16/P22K20) (Androgen regulated 20 kDa protein) (LOC241713), mRNA	sensory organ/eye development	unlabelled	0.615385	35
XM_149603.1	Mus musculus RIKEN cDNA A930033C23 gene (A930033C23Rik), mRNA	sensory organ/eye development	unlabelled	0.526316	35
XM_156828.1	Mus musculus LOC215126 (LOC215126), mRNA	sensory organ/eye development	unlabelled	0.529412	35
XM_163508.1	Mus musculus LOC233484 (LOC233484), mRNA	sensory organ/eye development	unlabelled	0.615385	35
XM_146984.1	Mus musculus similar to zinc finger protein 291 (LOC244887), mRNA	sensory organ/eye development	unlabelled	0.615385	35
XM_156292.1	Mus musculus similar to SON protein (LOC224228), mRNA	sensory organ/eye development	unlabelled	0.526316	35
XM_132470.1	Mus musculus galectin-related inter-fiber protein (Grifin), mRNA	sensory organ/eye development	unlabelled	0.615385	35
XM_138754.1	Mus musculus similar to Plasminogen activator inhibitor-2, macrophage (PAI-2) (LOC238750), mRNA	sensory organ/eye development	unlabelled	0.615385	35
XM_139399.1	Mus musculus similar to CG13648 gene product (LOC239368), mRNA	sensory organ/eye development	unlabelled	0.615385	35
XM_140937.1	Mus musculus similar to Transcription factor BTF3 (RNA polymerase B transcription factor 3) (LOC227785), mRNA	sensory organ/eye development	unlabelled	0.615385	35
XM_141834.1	Mus musculus similar to melanoma antigen, family A, 10 (LOC236852), mRNA	sensory organ/eye development	unlabelled	0.526316	35
XM_162456.1	Mus musculus LOC232012 (LOC232012), mRNA	sensory organ/eye development	unlabelled	0.5625	35
XM_145473.1	Mus musculus LOC233085 (LOC233085), mRNA	sensory organ/eye development	unlabelled	0.571429	35
XM_130291.1	Mus musculus similar to HYPOTHETICAL PROTEIN DJ1198H6.2 (LOC228251), mRNA	sensory organ/eye development	unlabelled	0.615385	35
XM_130494.1	Mus musculus similar to lens fiber cell beaded-filament structure protein (LOC228707), mRNA	sensory organ/eye development	unlabelled	0.615385	35
XM_139759.1	Mus musculus similar to putative pheromone receptor (LOC224544), mRNA	sensory organ/eye development	unlabelled	0.615385	35
XM_140569.1	Mus musculus similar to Prostatic steroid-binding protein C1 chain precursor (Prostatein peptide C1) (LOC225903), mRNA	sensory organ/eye development	unlabelled	0.5625	35
XM_143697.1	Mus musculus similar to hypothetical protein FLJ12543 (LOC242357), mRNA	sensory organ/eye development	unlabelled	0.615385	35
XM_149464.1	Mus musculus LOC230623 (LOC230623), mRNA	sensory organ/eye development	unlabelled	0.571429	35
XM_129672.1	Mus musculus similar to hypothetical protein BC016711 (LOC226791), mRNA	serine/sulfur amino acid catabolism	unlabelled	1	7
XM_129555.1	Mus musculus similar to soluble adenylyl cyclase (LOC226593), mRNA	sexual reproduction/spermatogenesis	unlabelled	0.8	164
XM_131716.1	Mus musculus RIKEN cDNA 1700013G24 gene (1700013G24Rik), mRNA	sexual reproduction/spermatogenesis	unlabelled	0.8	164
XM_147551.1	Mus musculus LOC216773 (LOC216773), mRNA	sexual reproduction/spermatogenesis	unlabelled	0.5	164
XM_126074.1	Mus musculus RIKEN cDNA 4930505A04 gene (4930505A04Rik), mRNA	sexual reproduction/spermatogenesis	unlabelled	0.8	164
XM_126496.1	Mus musculus RIKEN cDNA 1700017D11 gene (1700017D11Rik), mRNA	sexual reproduction/spermatogenesis	unlabelled	0.8	164
XM_126800.1	Mus musculus similar to hypothetical protein DKFZp434P0316 (LOC217341), mRNA	sexual reproduction/spermatogenesis	unlabelled	0.5	164
XM_134465.1	Mus musculus RIKEN cDNA 1700018B08 gene (1700018B08Rik), mRNA	sexual reproduction/spermatogenesis	unlabelled	0.538462	164
XM_134640.1	Mus musculus RIKEN cDNA 1700070G05 gene (1700070G05Rik), mRNA	sexual reproduction/spermatogenesis	unlabelled	0.545455	164
XM_136493.1	Mus musculus similar to Dynein heavy chain at 16F (LOC240960), mRNA	sexual reproduction/spermatogenesis	unlabelled	0.5	164
XM_132399.1	Mus musculus RIKEN cDNA 1810010E01 gene (1810010E01Rik), mRNA	sexual reproduction/spermatogenesis	unlabelled	0.8	164
XM_125792.1	Mus musculus RIKEN cDNA 1700027M21 gene (1700027M21Rik), mRNA	sexual reproduction/spermatogenesis	unlabelled	0.8	164
XM_128163.1	Mus musculus RIKEN cDNA 1700026P10 gene (1700026P10Rik), mRNA	sexual reproduction/spermatogenesis	unlabelled	0.8	164
XM_131066.1	Mus musculus similar to hypothetical protein FLJ20519 (LOC229588), mRNA	sexual reproduction/spermatogenesis	unlabelled	0.538462	164
XM_133054.1	Mus musculus RIKEN cDNA 1700012A03 gene (1700012A03Rik), mRNA	sexual reproduction/spermatogenesis	unlabelled	0.5	164
XM_134106.1	Mus musculus a disintegrin and metalloprotease domain 5 (Adam5), mRNA	sexual reproduction/spermatogenesis	unlabelled	0.8	164
XM_136365.1	Mus musculus similar to hypothetical protein FLJ14904 (LOC240893), mRNA	sexual reproduction/spermatogenesis	unlabelled	0.8	164
XM_147741.1	Mus musculus RIKEN cDNA 4921525O09 gene (4921525O09Rik), mRNA	sexual reproduction/spermatogenesis	unlabelled	0.5	164
XM_123616.1	Mus musculus similar to CocoaCrisp (LOC226883), mRNA	skeletal development	unlabelled	0.5	107
XM_131450.1	Mus musculus similar to data source:SPTR, source key:Q9HAA3, evidence:ISS~homolog to CDNA FLJ11895 FIS, CLONE HEMBA1007301, WEAKLY SIMILAR TO COLLAGEN ALPHA 1(III) CHAIN~putative (LOC245874), mRNA	skeletal development	unlabelled	0.5	107
XM_161406.1	Mus musculus LOC230722 (LOC230722), mRNA	skeletal development	unlabelled	0.5	107
XM_128002.1	Mus musculus RIKEN cDNA 1110014B07 gene (1110014B07Rik), mRNA	skeletal development	unlabelled	0.5	107
XM_144094.1	Mus musculus similar to ATP synthase, H+ transporting, mitochondrial F0 complex, subunit g~data source:MGD, source key:MGI:1351597, evidence:ISS~putative (LOC230821), mRNA	small mol/hydrogen/anion transport	unlabelled	0.777778	319
XM_125568.1	Mus musculus similar to candidate tumor suppressor protein (LOC215958), mRNA	small mol/hydrogen/anion transport	unlabelled	0.777778	319
XM_147692.1	Mus musculus LOC217745 (LOC217745), mRNA	small mol/hydrogen/anion transport	unlabelled	0.777778	319
XM_153643.1	Mus musculus LOC215580 (LOC215580), mRNA	small mol/hydrogen/anion transport	unlabelled	0.6	319
XM_150027.1	Mus musculus LOC212155 (LOC212155), mRNA	small mol/hydrogen/anion transport	unlabelled	0.536585	319
XM_156005.1	Mus musculus similar to Calretinin (CR) (LOC239826), mRNA	small mol/hydrogen/anion transport	unlabelled	0.7	319
XM_156384.1	Mus musculus LOC239717 (LOC239717), mRNA	small mol/hydrogen/anion transport	unlabelled	0.62069	319
XM_163637.1	Mus musculus LOC209104 (LOC209104), mRNA	small mol/hydrogen/anion transport	unlabelled	0.62069	319
XM_124899.1	Mus musculus DNA segment, Chr 7, Roswell Park 2 complex, expressed (D7Rp2e), mRNA	small mol/hydrogen/anion transport	unlabelled	0.571429	319
XM_129781.1	Mus musculus similar to galactoside beta-1,3-glucuronyltransferase (LOC226939), mRNA	small mol/hydrogen/anion transport	unlabelled	0.521739	319
XM_130718.1	Mus musculus similar to chromosome 20 open reading frame 98; similar to mouse VMP (LOC228777), mRNA	small mol/hydrogen/anion transport	unlabelled	0.521739	319
XM_134637.1	Mus musculus RIKEN cDNA 1500010O20 gene (1500010O20Rik), mRNA	small mol/hydrogen/anion transport	unlabelled	0.521739	319
XM_134994.1	Mus musculus similar to glutathione transferase (EC 2.5.1.18) class alpha chain Ya1 [similarity] - mouse (LOC235480), mRNA	small mol/hydrogen/anion transport	unlabelled	0.6	319
XM_148774.1	Mus musculus LOC215445 (LOC215445), mRNA	small mol/hydrogen/anion transport	unlabelled	0.55	319
XM_154105.1	Mus musculus LOC218233 (LOC218233), mRNA	small mol/hydrogen/anion transport	unlabelled	0.55	319
XM_158432.1	Mus musculus LOC241403 (LOC241403), mRNA	small mol/hydrogen/anion transport	unlabelled	0.55	319
XM_154886.1	Mus musculus LOC214241 (LOC214241), mRNA	small mol/hydrogen/anion transport	unlabelled	0.571429	319
XM_160443.1	Mus musculus LOC242211 (LOC242211), mRNA	small mol/hydrogen/anion transport	unlabelled	0.533333	319
XM_122790.1	Mus musculus similar to ATP synthase, H+ transporting, mitochondrial F0 complex, subunit g; F1F0-ATP synthase g subunit (LOC223253), mRNA	small mol/hydrogen/anion transport	unlabelled	1	319
XM_130291.1	Mus musculus similar to HYPOTHETICAL PROTEIN DJ1198H6.2 (LOC228251), mRNA	small mol/hydrogen/anion transport	unlabelled	0.521739	319
XM_135780.1	Mus musculus RIKEN cDNA 2010001H14 gene (2010001H14Rik), mRNA	small mol/hydrogen/anion transport	unlabelled	0.510638	319
XM_139469.1	Mus musculus similar to hypothetical protein FLJ22582 (LOC207495), mRNA	small mol/hydrogen/anion transport	unlabelled	0.62069	319
XM_146512.1	Mus musculus similar to T-cell receptor alpha chain V region (8/10-2) - mouse (LOC244651), mRNA	small mol/hydrogen/anion transport	unlabelled	0.652174	319
XM_147114.1	Mus musculus similar to dJ688G8.1 (Similar to ribosomal protein S2 (RPS2) ) (LOC235672), mRNA	small mol/hydrogen/anion transport	unlabelled	0.534884	319
XM_133479.1	Mus musculus similar to P16H6 (LOC233218), mRNA	spermine catabolism	unlabelled	0.666667	3
XM_150078.1	Mus musculus hypothetical gene supported by BC017133; BC006742 (LOC234359), mRNA	spermine metabolism	unlabelled	0.647059	16
XM_129327.1	Mus musculus RIKEN cDNA 2610015K05 gene (2610015K05Rik), mRNA	spermine metabolism	unlabelled	0.846154	16
XM_122102.1	Mus musculus nuclear receptor subfamily 1, group H, member 4 (Nr1h4), mRNA	steroid/sterol/cholesterol metabolism	unlabelled	0.586667	144
XM_122386.1	Mus musculus similar to expressed sequence AL024210 (LOC217448), mRNA	steroid/sterol/cholesterol metabolism	unlabelled	0.52809	144
XM_128872.1	Mus musculus similar to evidence:NAS~hypothetical protein~putative (LOC225707), mRNA	steroid/sterol/cholesterol metabolism	unlabelled	0.516129	144
XM_131734.1	Mus musculus hypothetical gene supported by BC020078 (LOC230812), mRNA	steroid/sterol/cholesterol metabolism	unlabelled	0.657143	144
XM_132244.1	Mus musculus LOC231544 (LOC231544), mRNA	steroid/sterol/cholesterol metabolism	unlabelled	0.666667	144
XM_132923.1	Mus musculus hypothetical gene supported by BC020078 (LOC209851), mRNA	steroid/sterol/cholesterol metabolism	unlabelled	0.614286	144
XM_145101.1	Mus musculus similar to ORF1; putative (LOC243704), mRNA	steroid/sterol/cholesterol metabolism	unlabelled	0.5	144
XM_146672.1	Mus musculus LOC244755 (LOC244755), mRNA	steroid/sterol/cholesterol metabolism	unlabelled	0.634146	144
XM_149308.1	Mus musculus LOC229281 (LOC229281), mRNA	steroid/sterol/cholesterol metabolism	unlabelled	0.657143	144
XM_122427.1	Mus musculus similar to short-chain dehydrogenase/reductase 1; short-chain aldehyde dehydrogenase (LOC217681), mRNA	steroid/sterol/cholesterol metabolism	unlabelled	0.546512	144
XM_126465.1	Mus musculus similar to Protein transport protein Sec24A (SEC24-related protein A) (LOC212721), mRNA	steroid/sterol/cholesterol metabolism	unlabelled	0.617647	144
XM_134350.1	Mus musculus esterase 31 (Es31), mRNA	steroid/sterol/cholesterol metabolism	unlabelled	0.586667	144
XM_140218.1	Mus musculus similar to Possible global transcription activator SNF2L2 (SNF2-alpha) (LOC212334), mRNA	steroid/sterol/cholesterol metabolism	unlabelled	0.510638	144
XM_142664.1	Mus musculus similar to envelope (LOC236120), mRNA	steroid/sterol/cholesterol metabolism	unlabelled	0.516129	144
XM_147648.1	Mus musculus LOC217478 (LOC217478), mRNA	steroid/sterol/cholesterol metabolism	unlabelled	0.566265	144
XM_127909.1	Mus musculus LOC212078 (LOC212078), mRNA	steroid/sterol/cholesterol metabolism	unlabelled	0.614286	144
XM_135647.1	Mus musculus hypothetical gene supported by BC020078; BC020078; BC024537 (LOC214072), mRNA	steroid/sterol/cholesterol metabolism	unlabelled	0.666667	144
XM_135653.1	Mus musculus LOC236400 (LOC236400), mRNA	steroid/sterol/cholesterol metabolism	unlabelled	0.573171	144
XM_139285.1	Mus musculus similar to evidence:NAS~hypothetical protein~putative (LOC239210), mRNA	steroid/sterol/cholesterol metabolism	unlabelled	0.586667	144
XM_140707.1	Mus musculus LOC240642 (LOC240642), mRNA	steroid/sterol/cholesterol metabolism	unlabelled	0.617647	144
XM_152375.1	Mus musculus LOC237663 (LOC237663), mRNA	steroid/sterol/cholesterol metabolism	unlabelled	0.52809	144
XM_126146.1	Mus musculus RIKEN cDNA 2010305C02 gene (2010305C02Rik), mRNA	steroid/sterol/cholesterol metabolism	unlabelled	0.617647	144
XM_128286.1	Mus musculus similar to CG3714 gene product (LOC223646), mRNA	steroid/sterol/cholesterol metabolism	unlabelled	0.546512	144
XM_129769.1	Mus musculus similar to CARBAMOYL-PHOSPHATE SYNTHASE [AMMONIA], MITOCHONDRIAL PRECURSOR (CARBAMOYL-PHOSPHATE SYNTHETASE I) (CPSASE I) (LOC227231), mRNA	steroid/sterol/cholesterol metabolism	unlabelled	0.617647	144
XM_131718.1	Mus musculus RIKEN cDNA 2310021M12 gene (2310021M12Rik), mRNA	steroid/sterol/cholesterol metabolism	unlabelled	0.52809	144
XM_143461.1	Mus musculus similar to 3 BETA-HYDROXYSTEROID DEHYDROGENASE/DELTA 5-->4-ISOMERASE TYPE I (3BETA-HSD I) (LOC229630), mRNA	steroid/sterol/cholesterol metabolism	unlabelled	0.516484	144
XM_147515.1	Mus musculus LOC214789 (LOC214789), mRNA	steroid/sterol/cholesterol metabolism	unlabelled	0.617647	144
XM_125667.1	Mus musculus LOC216053 (LOC216053), mRNA	steroid/sterol/cholesterol metabolism	unlabelled	0.666667	144
XM_126687.1	Mus musculus similar to evidence:NAS~hypothetical protein~putative (LOC210046), mRNA	steroid/sterol/cholesterol metabolism	unlabelled	0.573171	144
XM_129438.1	Mus musculus LOC226406 (LOC226406), mRNA	steroid/sterol/cholesterol metabolism	unlabelled	0.573171	144
XM_132600.1	Mus musculus LOC208880 (LOC208880), mRNA	steroid/sterol/cholesterol metabolism	unlabelled	0.617647	144
XM_133826.1	Mus musculus similar to general transcription factor III C 1 (LOC233863), mRNA	steroid/sterol/cholesterol metabolism	unlabelled	0.516129	144
XM_142424.1	Mus musculus LOC209784 (LOC209784), mRNA	steroid/sterol/cholesterol metabolism	unlabelled	0.657143	144
XM_149826.1	Mus musculus LOC232654 (LOC232654), mRNA	steroid/sterol/cholesterol metabolism	unlabelled	0.657143	144
XM_151583.1	Mus musculus LOC241163 (LOC241163), mRNA	steroid/sterol/cholesterol metabolism	unlabelled	0.573171	144
XM_127423.1	Mus musculus similar to evidence:NAS~hypothetical protein~putative (LOC218391), mRNA	steroid/sterol/cholesterol metabolism	unlabelled	0.516484	144
XM_127623.1	Mus musculus RIKEN cDNA 0610008K04 gene (0610008K04Rik), mRNA	steroid/sterol/cholesterol metabolism	unlabelled	0.617647	144
XM_140887.1	Mus musculus RIKEN cDNA 1300014E15 gene (1300014E15Rik), mRNA	steroid/sterol/cholesterol metabolism	unlabelled	0.641026	144
XM_149025.1	Mus musculus LOC227265 (LOC227265), mRNA	steroid/sterol/cholesterol metabolism	unlabelled	0.505263	144
XM_150496.1	Mus musculus LOC226366 (LOC226366), mRNA	steroid/sterol/cholesterol metabolism	unlabelled	0.666667	144
XM_127575.1	Mus musculus LOC218705 (LOC218705), mRNA	sterol biosynthesis/cytokinesis	unlabelled	0.615385	59
XM_127936.1	Mus musculus similar to evidence:NAS~hypothetical protein~putative (LOC223383), mRNA	sterol biosynthesis/cytokinesis	unlabelled	0.532258	59
XM_128872.1	Mus musculus similar to evidence:NAS~hypothetical protein~putative (LOC225707), mRNA	sterol biosynthesis/cytokinesis	unlabelled	0.627451	59
XM_131734.1	Mus musculus hypothetical gene supported by BC020078 (LOC230812), mRNA	sterol biosynthesis/cytokinesis	unlabelled	0.75	59
XM_132244.1	Mus musculus LOC231544 (LOC231544), mRNA	sterol biosynthesis/cytokinesis	unlabelled	0.8	59
XM_132923.1	Mus musculus hypothetical gene supported by BC020078 (LOC209851), mRNA	sterol biosynthesis/cytokinesis	unlabelled	0.695652	59
XM_145101.1	Mus musculus similar to ORF1; putative (LOC243704), mRNA	sterol biosynthesis/cytokinesis	unlabelled	0.627451	59
XM_146672.1	Mus musculus LOC244755 (LOC244755), mRNA	sterol biosynthesis/cytokinesis	unlabelled	0.722222	59
XM_149308.1	Mus musculus LOC229281 (LOC229281), mRNA	sterol biosynthesis/cytokinesis	unlabelled	0.722222	59
XM_132039.1	Mus musculus similar to condensin subunit CAP-G (LOC209662), mRNA, " Mus musculus similar to DKFZP564P1916 protein; hypothetical protein FLJ13022 (LOC242971), mRNA"	sterol biosynthesis/cytokinesis	unlabelled	0.507463	59
XM_127909.1	Mus musculus LOC212078 (LOC212078), mRNA	sterol biosynthesis/cytokinesis	unlabelled	0.702703	59
XM_135647.1	Mus musculus hypothetical gene supported by BC020078; BC020078; BC024537 (LOC214072), mRNA	sterol biosynthesis/cytokinesis	unlabelled	0.722222	59
XM_135653.1	Mus musculus LOC236400 (LOC236400), mRNA	sterol biosynthesis/cytokinesis	unlabelled	0.627451	59
XM_139285.1	Mus musculus similar to evidence:NAS~hypothetical protein~putative (LOC239210), mRNA	sterol biosynthesis/cytokinesis	unlabelled	0.64	59
XM_140707.1	Mus musculus LOC240642 (LOC240642), mRNA	sterol biosynthesis/cytokinesis	unlabelled	0.722222	59
XM_143620.1	Mus musculus similar to evidence:NAS~hypothetical protein~putative (LOC229955), mRNA	sterol biosynthesis/cytokinesis	unlabelled	0.507463	59
XM_152375.1	Mus musculus LOC237663 (LOC237663), mRNA	sterol biosynthesis/cytokinesis	unlabelled	0.615385	59
XM_152700.1	Mus musculus LOC237804 (LOC237804), mRNA	sterol biosynthesis/cytokinesis	unlabelled	0.559322	59
XM_123509.1	Mus musculus calmodulin binding protein 1 (Calmbp1), mRNA	sterol biosynthesis/cytokinesis	unlabelled	0.695652	59
XM_136541.1	Mus musculus similar to CENP-E (LOC226887), mRNA	sterol biosynthesis/cytokinesis	unlabelled	0.592593	59
XM_123126.1	Mus musculus RIKEN cDNA 3300001M08 gene (3300001M08Rik), mRNA	sterol biosynthesis/cytokinesis	unlabelled	0.627451	59
XM_125667.1	Mus musculus LOC216053 (LOC216053), mRNA	sterol biosynthesis/cytokinesis	unlabelled	0.75	59
XM_126687.1	Mus musculus similar to evidence:NAS~hypothetical protein~putative (LOC210046), mRNA	sterol biosynthesis/cytokinesis	unlabelled	0.695652	59
XM_129438.1	Mus musculus LOC226406 (LOC226406), mRNA	sterol biosynthesis/cytokinesis	unlabelled	0.695652	59
XM_130568.1	Mus musculus similar to cytoskeleton associated protein 2 (LOC228589), mRNA	sterol biosynthesis/cytokinesis	unlabelled	0.627451	59
XM_132600.1	Mus musculus LOC208880 (LOC208880), mRNA	sterol biosynthesis/cytokinesis	unlabelled	0.702703	59
XM_142424.1	Mus musculus LOC209784 (LOC209784), mRNA	sterol biosynthesis/cytokinesis	unlabelled	0.722222	59
XM_149826.1	Mus musculus LOC232654 (LOC232654), mRNA	sterol biosynthesis/cytokinesis	unlabelled	0.722222	59
XM_151583.1	Mus musculus LOC241163 (LOC241163), mRNA	sterol biosynthesis/cytokinesis	unlabelled	0.695652	59
XM_127423.1	Mus musculus similar to evidence:NAS~hypothetical protein~putative (LOC218391), mRNA	sterol biosynthesis/cytokinesis	unlabelled	0.627451	59
XM_127817.1	Mus musculus RIKEN cDNA 2410004I17 gene (2410004I17Rik), mRNA	sterol biosynthesis/cytokinesis	unlabelled	0.515152	59
XM_150496.1	Mus musculus LOC226366 (LOC226366), mRNA	sterol biosynthesis/cytokinesis	unlabelled	0.75	59
XM_132892.1	Mus musculus similar to ALPHA-2-MACROGLOBULIN PRECURSOR (ALPHA2M) (LOC232398), mRNA	sulfur amino acid biosynthesis	unlabelled	0.5	23
XM_126692.1	Mus musculus RIKEN cDNA 5730593N15 gene (5730593N15Rik), mRNA	sulfur amino acid biosynthesis	unlabelled	0.538462	23
XM_129363.1	Mus musculus RIKEN cDNA 6330565B14 gene (6330565B14Rik), mRNA	sulfur metabolism	unlabelled	0.555556	54
XM_128105.1	Mus musculus RIKEN cDNA 1500009C09 gene (1500009C09Rik), mRNA	synaptic transmission	unlabelled	0.5	192
XM_129800.1	Mus musculus RIKEN cDNA 0910001L17 gene (0910001L17Rik), mRNA	synaptic transmission	unlabelled	0.5	192
XM_139689.1	Mus musculus similar to nectin-like protein 1 (LOC239857), mRNA	synaptic transmission	unlabelled	0.5	192
XM_150356.1	Mus musculus hypothetical gene supported by AF241256 (LOC236406), mRNA	synaptic transmission	unlabelled	0.5	192
XM_142063.1	Mus musculus similar to protease (LOC236988), mRNA	tRNA metabolism	unlabelled	1	32
XM_128457.1	Mus musculus similar to data source:SPTR, source key:Q9UJK0, evidence:ISS~homolog to human C316G12.2 (NOVEL PROTEIN SIMILAR TO PREDICTED YEAST, WORM AND ARCHAE-BACTERIAL PROTEINS)~putative (LOC224622), mRNA	tRNA metabolism	unlabelled	0.6	32
XM_128765.1	Mus musculus RIKEN cDNA 2810470M17 gene (2810470M17Rik), mRNA	tRNA metabolism	unlabelled	0.857143	32
XM_145297.1	Mus musculus similar to protease (LOC243815), mRNA	tRNA metabolism	unlabelled	0.6	32
XM_123133.1	Mus musculus triggering receptor expressed on myeloid cells 3 (Trem3-pending), mRNA	taxis/chemotaxis	unlabelled	0.5	43
XM_129041.1	Mus musculus similar to hypothetical protein BC014003 (LOC225745), mRNA	transcription initiation	unlabelled	0.5	34
XM_129806.1	Mus musculus RIKEN cDNA 1700029F09 gene (1700029F09Rik), mRNA	transcription initiation	unlabelled	1	34
XM_137090.1	Mus musculus similar to Heat shock protein HSP 90-beta (HSP 84) (Tumor specific transplantation 84 kDa antigen) (TSTA) (LOC211191), mRNA	translational elongation	unlabelled	0.604651	64
XM_144910.1	Mus musculus similar to acidic ribosomal protein P0 (LOC232248), mRNA	translational elongation	unlabelled	0.724138	64
XM_144575.1	Mus musculus similar to hypothetical protein MGC12981 (LOC208170), mRNA	translational elongation	unlabelled	0.586957	64
XM_126643.1	Mus musculus similar to RIKEN cDNA 1500002M01 (LOC207184), mRNA	translational elongation	unlabelled	0.517857	64
XM_134417.1	Mus musculus similar to hypothetical protein FLJ20718 (LOC234549), mRNA	translational elongation	unlabelled	0.574468	64
XM_149251.1	Mus musculus RIKEN cDNA 9430008C03 gene (9430008C03Rik), mRNA	translational elongation	unlabelled	0.777778	64
XM_134251.1	Mus musculus similar to evidence:NAS~hypothetical protein~putative (1500034J01Rik), mRNA	tubulin folding/microtubule nucleation	unlabelled	0.5	7
XM_144016.1	Mus musculus similar to RIKEN cDNA 8430424D23 gene (LOC230641), mRNA	tubulin folding/microtubule nucleation	unlabelled	1	7
XM_129192.1	Mus musculus similar to chromosome 11 open reading frame 10 (LOC225907), mRNA	tubulin folding/microtubule nucleation	unlabelled	1	7
XM_121984.1	Mus musculus RIKEN cDNA 4933426M09 gene (4933426M09Rik), mRNA	tubulin folding/microtubule nucleation	unlabelled	0.5	7
XM_128989.1	Mus musculus similar to hypothetical protein FLJ13993 (LOC225644), mRNA	vision	unlabelled	0.580645	128
XM_141409.1	Mus musculus similar to ACTIVATED RNA POLYMERASE II TRANSCRIPTIONAL COACTIVATOR P15 PRECURSOR (PC4) (P14) (SINGLE-STRANDED DNA BINDING PROTEIN P9) (LOC228414), mRNA	vision	unlabelled	0.75	128
XM_152923.1	Mus musculus LOC237957 (LOC237957), mRNA	vision	unlabelled	0.75	128
XM_161100.1	Mus musculus LOC230289 (LOC230289), mRNA	vision	unlabelled	0.75	128
XM_161304.1	Mus musculus LOC242582 (LOC242582), mRNA	vision	unlabelled	0.714286	128
XM_127170.1	Mus musculus similar to MRNA, PARTIAL CDS, CLONE:2-43 (FRAGMENT)~data source:SPTR, source key:Q9JMF2, evidence:ISS~putative (LOC217874), mRNA	vision	unlabelled	0.75	128
XM_134964.1	Mus musculus similar to hypothetical protein FLJ13993 (LOC235415), mRNA	vision	unlabelled	0.736842	128
XM_139172.1	Mus musculus similar to TATA box binding protein (Tbp)-associated factor, RNA polymerase I, C; transcription factor TAFI95 (LOC219235), mRNA	vision	unlabelled	0.75	128
XM_141430.1	Mus musculus similar to Cystatin related protein 1 precursor (CRP-1) (Prostatic 22 kDa glycoprotein P22K16/P22K20) (Androgen regulated 20 kDa protein) (LOC241713), mRNA	vision	unlabelled	0.75	128
XM_148824.1	Mus musculus LOC225036 (LOC225036), mRNA	vision	unlabelled	0.534884	128
XM_149373.1	Mus musculus hypothetical gene supported by AK010586 (LOC229668), mRNA	vision	unlabelled	0.536585	128
XM_149603.1	Mus musculus RIKEN cDNA A930033C23 gene (A930033C23Rik), mRNA	vision	unlabelled	0.736842	128
XM_155670.1	Mus musculus LOC223553 (LOC223553), mRNA	vision	unlabelled	0.666667	128
XM_156828.1	Mus musculus LOC215126 (LOC215126), mRNA	vision	unlabelled	0.75	128
XM_163508.1	Mus musculus LOC233484 (LOC233484), mRNA	vision	unlabelled	0.75	128
XM_142869.1	Mus musculus similar to major allergen 1-like; lacrimal gland protein (LOC236332), mRNA	vision	unlabelled	0.615385	128
XM_146984.1	Mus musculus similar to zinc finger protein 291 (LOC244887), mRNA	vision	unlabelled	0.75	128
XM_155755.1	Mus musculus LOC223583 (LOC223583), mRNA	vision	unlabelled	0.615385	128
XM_156292.1	Mus musculus similar to SON protein (LOC224228), mRNA	vision	unlabelled	0.75	128
XM_156583.1	Mus musculus LOC224401 (LOC224401), mRNA	vision	unlabelled	0.666667	128
XM_132470.1	Mus musculus galectin-related inter-fiber protein (Grifin), mRNA	vision	unlabelled	0.714286	128
XM_133387.1	Mus musculus similar to 11 kDa secreted protein precursor (LOC233090), mRNA	vision	unlabelled	0.521739	128
XM_135955.1	Mus musculus odorant binding protein Ia (Obp1a), mRNA	vision	unlabelled	0.521739	128
XM_138754.1	Mus musculus similar to Plasminogen activator inhibitor-2, macrophage (PAI-2) (LOC238750), mRNA	vision	unlabelled	0.75	128
XM_139399.1	Mus musculus similar to CG13648 gene product (LOC239368), mRNA	vision	unlabelled	0.75	128
XM_140937.1	Mus musculus similar to Transcription factor BTF3 (RNA polymerase B transcription factor 3) (LOC227785), mRNA	vision	unlabelled	0.75	128
XM_141834.1	Mus musculus similar to melanoma antigen, family A, 10 (LOC236852), mRNA	vision	unlabelled	0.666667	128
XM_144717.1	Mus musculus similar to vomeronasal 1 receptor, C2 (LOC211420), mRNA	vision	unlabelled	0.736842	128
XM_147631.1	Mus musculus LOC208201 (LOC208201), mRNA	vision	unlabelled	0.578947	128
XM_149738.1	Mus musculus LOC208995 (LOC208995), mRNA	vision	unlabelled	0.564103	128
XM_153818.1	Mus musculus LOC238474 (LOC238474), mRNA	vision	unlabelled	0.666667	128
XM_155816.1	Mus musculus LOC239490 (LOC239490), mRNA	vision	unlabelled	0.578947	128
XM_162456.1	Mus musculus LOC232012 (LOC232012), mRNA	vision	unlabelled	0.714286	128
XM_140710.1	Mus musculus similar to KIAA0940 protein (LOC240652), mRNA	vision	unlabelled	0.578947	128
XM_142985.1	Mus musculus LOC236444 (LOC236444), mRNA	vision	unlabelled	0.578947	128
XM_145473.1	Mus musculus LOC233085 (LOC233085), mRNA	vision	unlabelled	0.75	128
XM_153430.1	Mus musculus LOC217589 (LOC217589), mRNA	vision	unlabelled	0.578947	128
XM_164308.1	Mus musculus LOC215150 (LOC215150), mRNA	vision	unlabelled	0.666667	128
XM_126553.1	Mus musculus similar to oculospanin (LOC208634), mRNA	vision	unlabelled	0.578947	128
XM_126676.1	Mus musculus similar to evidence:NAS~hypothetical protein~putative (1810057P16Rik), mRNA	vision	unlabelled	0.578947	128
XM_129166.1	Mus musculus RIKEN cDNA A930034P04 gene (A930034P04Rik), mRNA	vision	unlabelled	0.736842	128
XM_130291.1	Mus musculus similar to HYPOTHETICAL PROTEIN DJ1198H6.2 (LOC228251), mRNA	vision	unlabelled	0.75	128
XM_130494.1	Mus musculus similar to lens fiber cell beaded-filament structure protein (LOC228707), mRNA	vision	unlabelled	0.75	128
XM_131385.1	Mus musculus similar to tudor repeat associator with PCTAIRE 2 (LOC230131), mRNA	vision	unlabelled	0.564103	128
XM_132032.1	Mus musculus similar to KIAA1643 protein (LOC231125), mRNA	vision	unlabelled	0.5	128
XM_139759.1	Mus musculus similar to putative pheromone receptor (LOC224544), mRNA	vision	unlabelled	0.75	128
XM_140569.1	Mus musculus similar to Prostatic steroid-binding protein C1 chain precursor (Prostatein peptide C1) (LOC225903), mRNA	vision	unlabelled	0.75	128
XM_142575.1	Mus musculus similar to major allergen 1-like; lacrimal gland protein (LOC236002), mRNA	vision	unlabelled	0.564103	128
XM_143697.1	Mus musculus similar to hypothetical protein FLJ12543 (LOC242357), mRNA	vision	unlabelled	0.75	128
XM_147836.1	Mus musculus LOC218993 (LOC218993), mRNA	vision	unlabelled	0.578947	128
XM_148750.1	Mus musculus LOC224522 (LOC224522), mRNA	vision	unlabelled	0.615385	128
XM_149464.1	Mus musculus LOC230623 (LOC230623), mRNA	vision	unlabelled	0.75	128
XM_149530.1	Mus musculus similar to RIKEN cDNA 2300002D11 gene (LOC230798), mRNA	vision	unlabelled	0.521739	128
XM_157490.1	Mus musculus LOC240384 (LOC240384), mRNA	vision	unlabelled	0.615385	128
XM_160595.1	Mus musculus LOC209643 (LOC209643), mRNA	vision	unlabelled	0.564103	128
XM_163538.1	Mus musculus LOC233511 (LOC233511), mRNA	vision	unlabelled	0.578947	128
XM_145275.1	Mus musculus similar to TCRBV7S1 (LOC232727), mRNA	wounding/cellular defense response	unlabelled	0.714286	176
XM_125570.1	Mus musculus similar to basement membrane-induced gene (LOC210757), mRNA	wounding/cellular defense response	unlabelled	0.714286	176
XM_129127.1	Mus musculus similar to unc93 (C.elegans) homolog B; unc-93 related protein (Unc93b), mRNA	wounding/cellular defense response	unlabelled	0.714286	176
XM_147709.1	Mus musculus LOC217884 (LOC217884), mRNA, " Mus musculus similar to hypothetical protein BC015003 (LOC217885), mRNA"	wounding/cellular defense response	unlabelled	0.5	176
XM_132890.1	Mus musculus similar to Tumor necrosis factor receptor superfamily member 7 precursor (CD27L receptor) (T-cell activation antigen CD27) (Tnfrsf7), mRNA	wounding/cellular defense response	unlabelled	0.714286	176
