# Supplementary material for: The functional landscape of mouse gene expression
Source: J Biol. 2004 Dec 6;3(5):21. doi: 10.1186/jbiol16 (PMC549719; doi:10.1186/jbiol16)
Supplement: Additional data file 32 — RT-PCR primer sequences [file jbiol16-s32.xls]

## Sheet: seqs.C1.primerpair.format
RefSeq	Forward primer	Reverse primer
XM_146601.1	CCATGTACCCATACGTGACGC	TGGGTTTGCCATCCTTGATGGT
XM_156757.1	GAGGGGACCTGGCATAGCG	AACGCCGGCAGAAAGCGGA
XM_161929.1	TTTGCTTTGCACATCCTCAGCGA	TTTCTTTGTGTTTGTGAGTATATGCG
XM_161988.1	GTCTTCCTACTGCTCTTACCGG	GTCTCTCATCTGGCCGAAGTGT
XM_142704.1	GCCTTGGCTTTCTCTGGATGCA	TGTGCAGGTGTGCGTCTCG
XM_162714.1	TGTCACTCCGCCTTACTCGC	CTTCCTCCTTGAACTTGACTGC
XM_157946.1	CCAGCAGAACTCCTATGTAAGAC	ATCTTCACCGATGAGTTGTATCGA
XM_158432.1	ATTCTGGCAATGTCAGGACACGA	CTCTGGAGGGCTTGGTCCT
XM_134734.1	AGCAGGCAGACCCATACACC	CTAAGCCATCCCATGCAGGG
XM_123530.1	CATAACAGGTGACCAACGAGGC	AAAGCTGCATGTCCAATATAGTGG
XM_138026.1	CGGGGACATTTGCATTAGGTAG	CGATTCCTTGTGCCAGGTACGA
XM_122063.1	GTTAGTGTAGCCCTCCACGCA	TACCCTGCTCCTTAGATACACC
XM_147994.1	CCTACAGTGACAGTTACGGACG	GCAACACTCAGGCCTCGGA
XM_162037.1	CCTCATATGATCCATCTGCGCG	CTAGCACCTGAAGCTTAGCGG
XM_138847.1	TCAGGATACAGGACAGGATTCATG	CTTGTTTTCTGTTCATGGATACGG
XM_161127.1	ATGTTCCTGACCATGTCTATGGC	TGGTACTTGGAATTGGGGTAGAC
XM_145482.1	GACTTTGTCCACGGAACGAACC	GTTGATTACCGATATGAACTTGCCA
XM_122901.1	CCTCATAGACCCTTCCCTCG	CCACAGAAGGGACGGGTTG
XM_125213.1	GGCCCCACCTCTACAGACC	CCCCAGGCCACACCTACAG
XM_127170.1	GACTCTGACATCACCGGTCC	GCTGCTTAGAGAAGTTGGCGGT
XM_145473.1	GCATGCATACCTTTCTTCGGCG	AGTACTCTTCAGGTATGGCAGC
XM_139399.1	TGCAGAAAGCAGCGGACAGC	ATGTGTTGTTCCTCTTTATCAGGG
XM_156828.1	CTGACACAGACTCAAGAACAATCCA	AGTGCCTGCTGTAATTGTAGAGTC
XM_158307.1	CTGTGGCTCCAGAAAGACCG	CTGGTTAAAGTCTTCTGTCCCTTG
XM_130999.1	CAGCTGGCAGACGGTCAAG	AGCACAGACCACATTACAATGTTC
XM_156835.1	CAGTGCACCTGCCTTCGGG	CTTTGCTGCTGCTGCGGACT
XM_148844.1	TTGCTTCAGTTCTTCTGGAGTAGTC	TCATATTAAGCAAGGCCGGAGG
XM_163563.1	GAGAGAAAGTACTGAGACGGCC	CAAGGCTTTATCTTTTGTACCTCGA
XM_158535.1	GGCTCCTTTAAAGATTGTTCCGCA	GTCCTCCAAACTCCAACGCAGT
XM_152018.1	CTCTCATCATTCCAAGACCGTCA	CTGGGCTCACAGCAGACATC
XM_154783.1	ACGCAACTTCAGCAAACACGACT	CATGTTCCAGAAGAATTCAAGGGT
XM_160057.1	GAAGCTGACAGTAGGCTACGGA	CACCCTTCCCCACATCTACGT
XM_145396.1	GAATCCAACGAGGAATCGGACG	TTGTTGTTGTTCCCCGCATGGT
XM_132361.1	CACCTGCCCACCCATAGCC	CTGGTGGGTCTCTGTAGGCA
XM_136425.1	GATGATGATTGGGAAGATTTAGACGA	CTGCATCTCCAGGGGTTTCAAC
XM_163615.1	CTTGGGCTCAGCATGCGAC	GGCCTTGACTGCACACTTGTG
XM_123583.1	GAGCAGGACAAGTGGCAAGTTC	ATGTTGATTCCAGCAGAAAGCATG
XM_155503.1	CCGGCTTCTCCTGGTGCTC	AACCCTTGTAGTTTGCCAATGATG
XM_161517.1	GGGATCCACTGCTGGCTGC	CTAACTAACTGGGCGTCTGTCC
XM_125155.1	GGAGACGGTGCTGGTCCTC	CTCTGCCTTCTGGGGCTCC
XM_157859.1	CGGCAGAATTGGATCGCGATG	CTTGGGGACTCTCCGCGTC
XM_151456.1	CTCATCGTTGGTCCACCCGA	TGGGCTATAGGCAGTAAGTGGG
XM_124492.1	GCTGCCTGCTGAGGACCGA	AGTAGGGAACATTCACCCATTTCTC
XM_132381.1	CCTATACAGAAGATGACAAGACCGA	TGCAGATGAGGACCGTCCG
XM_163507.1	CAGATCCCCACAGAAGCTCCA	GGGAGGGAGCCTGAAAGTC
XM_156475.1	CAGGAAAGAGGCATCCGCTAC	ACAGGAATACTGGGACTATAGACG
XM_159101.1	CTGGATCTGCAAGTGGACCGT	GAGCCTGGATCTGGTGCCT
XM_153940.1	TGTATGCCTGGACGCGGACA	TCCACTGTCTGATCTTTGCCGT
XM_123991.1	GTATTCTCTGTGCCAGTGTCGC	CCATGCTGCCAGAGATACCC
XM_138246.1	AGGAAGCAGACCTACGGGCA	CATGTCCACGATGGCCTTGTG
XM_149717.1	ACTGTGCCCCGAGAGCTAG	GCACAAAGGATGCATTACTCGTG
XM_128315.1	CATCTCCAACCTGTTCCGTGC	TGGCATTGAGAAGCTAAAGCGC
XM_133152.1	TCCTCCTCATCCTGTCGGCT	GAGGGGAAGACAGGATATGGG
XM_125125.1	GCCGCTCACTCAAACGACAG	CGTTCCTACACTGGTCAGACC
XM_134083.1	GATGGCCAAGAACAAACTCGTAG	GTCTGCAGTAGGTTGATATGTGAC
XM_132195.1	GTGTAACCTTATTCACTCCAGCTG	TGCACCAGTGTGTATTTTCAAGCAG
XM_128538.1	GAGACCAAGAGCTGGCGGC	CTTCACAACTTCACTGCCGTCA
XM_139875.1	TTCATGAGCGAATTCACACCGGA	GAGACCCTAAATGCTTTCCCACA
XM_145320.1	CCACCGAATATCTCTTACGCGG	TGATGTCGGATAAGGTCGGAAC
XM_134010.1	ATACTGGAGAGAAACCCTTCAGATG	TTGTGCCTTTGAAGAATACTGTGACA
XM_145552.1	TGGAGCGAGTATGGTGTTTTCGA	CATAAGGTTTCTCTCCAGAACGACT
XM_134886.1	CACCTCATTCTTCCTGAACTTCGA	TCCGAAGTAGCCAGATATCCGA
XM_143091.1	TCAGAAAATTCATACAGGAGAGGAAC	AAGATGGGATTTCTGGGTAAAGCA
XM_144497.1	CTGGAGAGAAGCCCTATGACTG	TACATTCATAGGGCTTCTCTCGAGT
XM_136286.1	GAAATGAATCTGACATCAAAGTACGG	GGAAATGTCTCCTGAAAATAACGAG
XM_132373.1	ATTAAAAAGGATGGTTCCCGAGTGA	GGACAGATGGACACCAAGCG
XM_142153.1	GATTTCCCCAAACTCTACATGCC	CAAGCTTGAAGTTGGAGTATGATG
XM_147352.1	GTAACCCTAAATAAACCTCCAGTCA	AGAAAAGGCCATTTGTTAGAGGAC
XM_122538.1	AACATGTGGGTCTCCAAACAGACT	CCTCATAGGGCATCACTAGCAC
XM_135809.1	GGAGATGCTTTTTGTCCGGCC	CTGGAGACCGGCACACATC
XM_132965.1	GACGGCAAGGTCAGAACCGA	GGAGAGGCGGGTAGCGAAG
XM_149095.1	CAGGACACTATCTCACTATCCG	GATGAGGATTTGGGTTTGGGTAG
XM_147194.1	ATGGACAGCCAAAAGAAATGCCG	CAAAGGTCTAGGCCACCGG
XM_126726.1	TCACCACTCCTAGAGCAACACC	TGTTCTTCTGTCCCTGATTACCC
XM_150017.1	GCTGTTCTTCCATGCTGCGATC	CGCATGTGCTCTTCGACTGC
XM_164832.1	TCCATCTCAGAGTGGCGGAC	GACATGCATGGACATCCACAAC
XM_147333.1	TCTCCTCTGGTCTTTGACTTGATC	CAGAGAAGAAAGGCTGTCCCCT
XM_131066.1	CTCTTGCCTTTTGGAAACGTGTC	GTGCTGGGGAGAAGTCCGT
XM_161831.1	TCAGGAAGACAGTGCGTGCG	GCTGCCCGAAAATGCACTCG
XM_124039.1	ATATTAGCTTAGTGCCCACCGCA	CCAGACATACACTTAGCCGCG
XM_127536.1	TACTGATACAAATGGTGTTAGCTGGA	GAACCATTTTCATTACATGTCTGATG
XM_123141.1	TCCAGGAGCTGATATTTTGCCCA	TTAATATTCAAAACCAACAACCCCCT
XM_125027.1	GAATAACATTAGGTTGTCGGAACTAC	CAAGGATTTCCACTTTGCTTCACA
XM_134745.1	AGAGTTCCTGGCCACGCTAG	CAGACACACACCACCCGTAG
XM_144364.1	TGAGACTGGTGCTGTTGCTCC	AATACGGGACCTGATTTTCATGCA
XM_132042.1	AGCCACCCCTCGATATCGCA	TGGTGGATTCAGTACCTTGCGA
XM_159329.1	CCAGCAAATTCCTTACAGCTCGA	CCGTCTTCATCTGATCGCCC
XM_125337.1	TCCAGAACTCCCTAGGGTGC	GCCCAAAAGGTGCTCTTGACAC
XM_124875.1	CTTTGCTCTGGATAGCGCCG	CGACAGGACCAGAGGCTAC
XM_122095.1	CAAAGGTCTCATTGGCAACGTAC	ACCCCTGCCTGGTCGCTTG
XM_164171.1	TCTGAGTTAAAGGGAATGGCAAGCT	GGTAATTTTGGTCCCTGGTCAAC
XM_155484.1	CATGAGGATGGGAATGGAGCGT	GCAGAGCTGAGAACCCGGC
XM_155100.1	AGATGTGGATCATGCTACACTCG	AGAGGAGTAAGGAATCCCAAAGTAC
XM_156180.1	AATACATCTCAGTGATAATGGGTCGT	CCTCCTCAGTCTTTCGGCAC
XM_149402.1	TAAATGCAGAATAGCAAAATTAAGGACC	GAATTAACATGACTTCAGGAATCCGT
XM_158617.1	CATCCAGACTGCACTCGCTTC	AAGAAGTCGCGCTTTGATTGG
XM_159089.1	CAGGTCCAGATAGGATATCGTACGTC	GCCAAGAGGACTGGACCGATA
XM_158057.1	ATAAGTGTTTATCTGGGAAATTTCGCA	TGTTCCTGAACGACGCAGATC
XM_156633.1	CACCCTAGGAGAAATCAGGTCGTT	GGTAGAGTTTCCCTGGCGTCTC
XM_149639.1	AGAAGAATCTCCCTGGTCCGG	GAGGACGATCAGAACGGCATAG
XM_161629.1	TACAGCAGCTTCCTTCCGGAT	TCACTGACTCCTGCCGCATAC
XM_132158.1	GCAGAAAGGTAGCAAATCGAAACA	CAATAATGGGTAACATCTGCGGTT
XM_149318.1	GAAACAGTTTGTAAATACTGTGGCGTC	CCTGGAATTCTCAGCGCTTCT
XM_158876.1	CAGCCAGCAGATATAATTGCGAA	GGCAGTTGAGGTGTAGCGGAT
XM_139234.1	TCTTCAAAGGAGCCTGTTAGAACG	CCTTGGTCGTGAGTACATCAACG
XM_142885.1	AGAAACACTGAGACCCAGACGTTC	GTGCTGGGATCTCACGGATCT
