# Supplementary material for: The functional landscape of mouse gene expression
Source: J Biol. 2004 Dec 6;3(5):21. doi: 10.1186/jbiol16 (PMC549719; doi:10.1186/jbiol16)
Supplement: Additional data file 33 — XM genes with gene trap lines [file jbiol16-s33.xls]

## Sheet: sorted_baygenomics_ncbi
XM	Source	Source	ID	Identity	Align Length	Gene
XM_129907.1	Baygenomics	Baygenomics	CT037	99.05	211	Gene36154
XM_129836.1	Baygenomics	Baygenomics	CT070	97.81	183	Gene37529
XM_127270.1	Baygenomics	Baygenomics	CT143	98.04	357	Gene5385
XM_127521.1	Baygenomics	Baygenomics	DTM013	100	86	Gene4285
XM_131165.1	Baygenomics	Baygenomics	DTM017	100	118	Gene10182
XM_159592.1	Baygenomics	Baygenomics	DTM022	98.1	105	Gene23247
XM_130869.1	Baygenomics	Baygenomics	DTM024	100	319	Gene11065
XM_148762.1	Baygenomics	Baygenomics	DTM027	98.89	90	Gene4059
XM_124307.1	Baygenomics	Baygenomics	DTM031	100	147	Gene16139
XM_124222.1	Baygenomics	Baygenomics	DTM034	99.18	122	Gene19711
XM_131199.1	Baygenomics	Baygenomics	DTM035	98.57	140	Gene9139
XM_125812.1	Baygenomics	Baygenomics	DTM039	100	56	Gene12116
XM_131799.1	Baygenomics	Baygenomics	DTM041	100	66	Gene14784
XM_134712.1	Baygenomics	Baygenomics	DTM043	100	340	Gene7887
XM_122424.1	Baygenomics	Baygenomics	DTM060	100	110	Gene13578
XM_122867.1	Baygenomics	Baygenomics	DTM060	98.18	110	Gene26374
XM_129554.1	Baygenomics	Baygenomics	DTM061	100	73	Gene18621
XM_151454.1	Baygenomics	Baygenomics	DTM062	100	53	Gene35990
XM_128730.1	Baygenomics	Baygenomics	DTM071	100	54	Gene3746
XM_122134.1	Baygenomics	Baygenomics	DTM074	100	95	Gene11154
XM_126654.1	Baygenomics	Baygenomics	DTM083	98.21	56	Gene24661
XM_140770.1	Baygenomics	Baygenomics	DTM087	98.67	75	Gene6279
XM_133553.1	Baygenomics	Baygenomics	DTM103	99.62	262	Gene39856
XM_125554.1	Baygenomics	Baygenomics	Ex125	99.03	103	Gene13411
XM_129514.1	Baygenomics	Baygenomics	Ex126	99.03	103	Gene19565
XM_125591.1	Baygenomics	Baygenomics	Ex132	100	114	Gene35662
XM_134892.1	Baygenomics	Baygenomics	Ex153	100	103	Gene6392
XM_131415.1	Baygenomics	Baygenomics	Ex173	98.54	137	Gene19074
XM_125932.1	Baygenomics	Baygenomics	Ex177	94.67	150	Gene33556
XM_129845.1	Baygenomics	Baygenomics	Ex180	99.2	125	Gene14678
XM_141505.1	Baygenomics	Baygenomics	Ex186	100	135	Gene1844
XM_129514.1	Baygenomics	Baygenomics	Ex190	99.03	103	Gene19565
XM_149555.1	Baygenomics	Baygenomics	Ex192	98.44	128	Gene14241
XM_125396.1	Baygenomics	Baygenomics	Ex194	98.81	84	Gene615
XM_126702.1	Baygenomics	Baygenomics	Ex200	98.9	91	Gene1729
XM_129599.1	Baygenomics	Baygenomics	Ex207	98.33	60	Gene18787
XM_124640.1	Baygenomics	Baygenomics	Ex241	93.02	172	Gene15886
XM_131561.1	Baygenomics	Baygenomics	Ex243	97.8	91	Gene16060
XM_129514.1	Baygenomics	Baygenomics	Ex252	96.67	90	Gene19565
XM_134827.1	Baygenomics	Baygenomics	Ex255	98.97	97	Gene6976
XM_131352.1	Baygenomics	Baygenomics	Ex256	98.36	61	Gene19686
XM_129845.1	Baygenomics	Baygenomics	Ex260	99.07	108	Gene14678
XM_163300.1	Baygenomics	Baygenomics	Ex261	100	112	Gene40277
XM_128397.1	Baygenomics	Baygenomics	Ex261	100	109	Gene2897
XM_150423.1	Baygenomics	Baygenomics	Ex261	99.11	112	#N/A
XM_165298.1	Baygenomics	Baygenomics	Ex261	99.11	112	Gene28026
XM_141692.1	Baygenomics	Baygenomics	Ex261	98.21	112	#N/A
XM_136784.1	Baygenomics	Baygenomics	Ex261	98.21	112	Gene14124
XM_140418.1	Baygenomics	Baygenomics	Ex261	98.2	111	Gene31797
XM_136774.1	Baygenomics	Baygenomics	Ex261	98.44	64	Gene14142
XM_149949.1	Baygenomics	Baygenomics	Ex269	100	62	Gene40279
XM_131686.1	Baygenomics	Baygenomics	Ex283	100	59	Gene15501
XM_129052.1	Baygenomics	Baygenomics	Ex284	99.28	139	Gene8001
XM_128664.1	Baygenomics	Baygenomics	Ex312	95.76	118	Gene3863
XM_124366.1	Baygenomics	Baygenomics	Ex316	97.83	92	Gene15105
XM_122924.1	Baygenomics	Baygenomics	Ex318	100	84	Gene26134
XM_127529.1	Baygenomics	Baygenomics	Ex335	97.46	118	Gene27350
XM_129507.1	Baygenomics	Baygenomics	Ex370	96.77	93	Gene19588
XM_131420.1	Baygenomics	Baygenomics	Ex381	99	100	Gene19023
XM_125676.1	Baygenomics	Baygenomics	Ex503	100	68	Gene12776
XM_124814.1	Baygenomics	Baygenomics	Ex510	100	160	Gene17569
XM_141692.1	Baygenomics	Baygenomics	Ex522	98.55	69	#N/A
XM_140418.1	Baygenomics	Baygenomics	Ex522	98.55	69	Gene31797
XM_165298.1	Baygenomics	Baygenomics	Ex522	98.55	69	Gene28026
XM_136774.1	Baygenomics	Baygenomics	Ex522	98.44	64	Gene14142
XM_122318.1	Baygenomics	Baygenomics	GFP003	98.75	160	Gene24633
XM_130821.1	Baygenomics	Baygenomics	GFP003	98.75	160	Gene33929
XM_130040.1	Baygenomics	Baygenomics	GFP003	96.84	158	Gene42419
XM_140261.1	Baygenomics	Baygenomics	GFP003	97.22	72	Gene31685
XM_133201.1	Baygenomics	Baygenomics	GFP054	98.67	75	Gene20685
XM_128003.1	Baygenomics	Baygenomics	GFP055	99.36	157	Gene3400
XM_139109.1	Baygenomics	Baygenomics	GFP055	100	69	Gene32087
XM_138822.1	Baygenomics	Baygenomics	GFP097	92.78	97	Gene27267
XM_146106.1	Baygenomics	Baygenomics	GFP097	92.78	97	Gene37560
XM_129931.1	Baygenomics	Baygenomics	GFP097	92.78	97	Gene35847
XM_129602.1	Baygenomics	Baygenomics	GFP097	92.78	97	Gene40470
XM_123155.1	Baygenomics	Baygenomics	GFP097	91.75	97	Gene26637
XM_127664.1	Baygenomics	Baygenomics	GFP097	91.75	97	Gene33119
XM_131724.1	Baygenomics	Baygenomics	GFP097	100	61	Gene36763
XM_143526.1	Baygenomics	Baygenomics	GFP097	100	61	Gene32509
XM_143164.1	Baygenomics	Baygenomics	GFP097	100	59	Gene33656
XM_145301.1	Baygenomics	Baygenomics	GFP097	90.91	88	Gene42725
XM_156731.1	Baygenomics	Baygenomics	GFP097	98.36	61	Gene26929
XM_122526.1	Baygenomics	Baygenomics	GFP097	98.25	57	Gene28497
XM_145503.1	Baygenomics	Baygenomics	GFP121	97.64	127	Gene41433
XM_123691.1	Baygenomics	Baygenomics	GST002	99.08	326	Gene14188
XM_143544.1	Baygenomics	Baygenomics	GST003	98.65	74	Gene31703
XM_129579.1	Baygenomics	Baygenomics	GST008	98.08	208	Gene18673
XM_129514.1	Baygenomics	Baygenomics	GST009	99.03	103	Gene19565
XM_122661.1	Baygenomics	Baygenomics	GST011	100	130	Gene10913
XM_124406.1	Baygenomics	Baygenomics	GST012	98.83	428	Gene36835
XM_124406.1	Baygenomics	Baygenomics	GST015	100	80	Gene36835
XM_129720.1	Baygenomics	Baygenomics	GST039	95.83	72	Gene36892
XM_124416.1	Baygenomics	Baygenomics	GST046	99.05	105	Gene36992
XM_123163.1	Baygenomics	Baygenomics	GST047	93.68	95	Gene3743
XM_129579.1	Baygenomics	Baygenomics	GST048	98.08	208	Gene18673
XM_129854.1	Baygenomics	Baygenomics	GST055	98.13	107	Gene15421
XM_123710.1	Baygenomics	Baygenomics	GST062	100	107	Gene13702
XM_137648.1	Baygenomics	Baygenomics	GST063	100	152	Gene30840
XM_133118.1	Baygenomics	Baygenomics	GST065	99.07	108	Gene15932
XM_128751.1	Baygenomics	Baygenomics	GST066	100	109	Gene26535
XM_129514.1	Baygenomics	Baygenomics	GST067	99.03	103	Gene19565
XM_146323.1	Baygenomics	Baygenomics	GST070	97.79	136	Gene34269
XM_122638.1	Baygenomics	Baygenomics	GST089	100	558	Gene4252
XM_127524.1	Baygenomics	Baygenomics	GST089	100	173	Gene27274
XM_133627.1	Baygenomics	Baygenomics	GST090	100	152	Gene38935
XM_133508.1	Baygenomics	Baygenomics	GST091	98.4	374	Gene17970
XM_124406.1	Baygenomics	Baygenomics	GST092	98.83	428	Gene36835
XM_129514.1	Baygenomics	Baygenomics	GST094	99.03	103	Gene19565
XM_122657.1	Baygenomics	Baygenomics	GST098	99.32	146	Gene33323
XM_139668.1	Baygenomics	Baygenomics	GST101	98.65	148	Gene4704
XM_133534.1	Baygenomics	Baygenomics	GST107	97.22	72	Gene17740
XM_137648.1	Baygenomics	Baygenomics	GST127	100	152	Gene30840
XM_141505.1	Baygenomics	Baygenomics	GST142	100	135	Gene1844
XM_127126.1	Baygenomics	Baygenomics	GST151	100	65	Gene13097
XM_124306.1	Baygenomics	Baygenomics	GST158	97.44	117	Gene16054
XM_144535.1	Baygenomics	Baygenomics	GST160	99.4	502	Gene38018
XM_135200.1	Baygenomics	Baygenomics	GST161	98.82	507	Gene5046
XM_129514.1	Baygenomics	Baygenomics	GST166	99.03	103	Gene19565
XM_129579.1	Baygenomics	Baygenomics	GST171	98.08	208	Gene18673
XM_134281.1	Baygenomics	Baygenomics	GST176	98.2	389	Gene7067
XM_134892.1	Baygenomics	Baygenomics	GST178	100	103	Gene6392
XM_129514.1	Baygenomics	Baygenomics	GST184	99.03	103	Gene19565
XM_124406.1	Baygenomics	Baygenomics	GST203	99.23	519	Gene36835
XM_137316.1	Baygenomics	Baygenomics	JST185	99.33	448	Gene33753
XM_122875.1	Baygenomics	Baygenomics	KST009	100	127	Gene3281
XM_123773.1	Baygenomics	Baygenomics	KST012	98.1	210	Gene41630
XM_122665.1	Baygenomics	Baygenomics	KST024	100	298	Gene10910
XM_154649.1	Baygenomics	Baygenomics	KST024	100	113	Gene33232
XM_130108.1	Baygenomics	Baygenomics	KST027	97.86	140	Gene19946
XM_132397.1	Baygenomics	Baygenomics	KST063	98.98	98	Gene37417
XM_125554.1	Baygenomics	Baygenomics	KST065	99.03	103	Gene13411
XM_135047.1	Baygenomics	Baygenomics	KST067	100	74	Gene5602
XM_124406.1	Baygenomics	Baygenomics	KST109	99.07	108	Gene36835
XM_130405.1	Baygenomics	Baygenomics	KST120	100	94	Gene2149
XM_122149.1	Baygenomics	Baygenomics	KST143	99.1	221	Gene14049
XM_125554.1	Baygenomics	Baygenomics	KST145	99.03	103	Gene13411
XM_156098.1	Baygenomics	Baygenomics	KST147	91.07	56	Gene28219
XM_132380.1	Baygenomics	Baygenomics	KST171	96.67	210	Gene16086
XM_124609.1	Baygenomics	Baygenomics	KST171	98.34	181	Gene38105
XM_132380.1	Baygenomics	Baygenomics	KST182	96.67	210	Gene16086
XM_124609.1	Baygenomics	Baygenomics	KST182	98.34	181	Gene38105
XM_137648.1	Baygenomics	Baygenomics	KST213	100	152	Gene30840
XM_133437.1	Baygenomics	Baygenomics	KST216	99.1	222	Gene40715
XM_155995.1	Baygenomics	Baygenomics	KST219	99.07	107	Gene28251
XM_131033.1	Baygenomics	Baygenomics	KST222	98.98	393	Gene32740
XM_127630.1	Baygenomics	Baygenomics	KST223	97.87	188	Gene33159
XM_124440.1	Baygenomics	Baygenomics	KST225	93.21	162	Gene36384
XM_131569.1	Baygenomics	Baygenomics	KST226	98.79	247	Gene16340
XM_133563.1	Baygenomics	Baygenomics	KST227	98.97	291	Gene17774
XM_125554.1	Baygenomics	Baygenomics	KST228	98.48	198	Gene13411
XM_129544.1	Baygenomics	Baygenomics	KST235	92.82	209	Gene40424
XM_125554.1	Baygenomics	Baygenomics	KST236	98.48	198	Gene13411
XM_123691.1	Baygenomics	Baygenomics	KST242	99.08	326	Gene14188
XM_143623.1	Baygenomics	Baygenomics	KST245	98.84	173	Gene20263
XM_123884.1	Baygenomics	Baygenomics	KST248	92.08	101	Gene1930
XM_146323.1	Baygenomics	Baygenomics	KST249	97.79	136	Gene34269
XM_143235.1	Baygenomics	Baygenomics	KST252	97	367	Gene33435
XM_124187.1	Baygenomics	Baygenomics	KST263	98.4	250	Gene31974
XM_128751.1	Baygenomics	Baygenomics	KST264	100	246	Gene26535
XM_125194.1	Baygenomics	Baygenomics	KST265	98.62	436	Gene6387
XM_144535.1	Baygenomics	Baygenomics	KST266	98.4	125	Gene38018
XM_124762.1	Baygenomics	Baygenomics	KST269	97.93	242	Gene40656
XM_127375.1	Baygenomics	Baygenomics	KST273	96.99	598	Gene27875
XM_148185.1	Baygenomics	Baygenomics	KST274	98.96	483	Gene5615
XM_124416.1	Baygenomics	Baygenomics	KST280	98.77	243	Gene36992
XM_123745.1	Baygenomics	Baygenomics	KST282	100	267	Gene41711
XM_127375.1	Baygenomics	Baygenomics	KST288	96.99	598	Gene27875
XM_124762.1	Baygenomics	Baygenomics	KST290	97.93	242	Gene40656
XM_122524.1	Baygenomics	Baygenomics	KST300	97.63	169	Gene28546
XM_122508.1	Baygenomics	Baygenomics	KST300	97.63	169	Gene29280
XM_148481.1	Baygenomics	Baygenomics	KST307	100	216	Gene28629
XM_123104.1	Baygenomics	Baygenomics	KST311	99	501	Gene27081
XM_129647.1	Baygenomics	Baygenomics	KST312	96.42	279	Gene17726
XM_133923.1	Baygenomics	Baygenomics	KST314	98.8	166	Gene15065
XM_130679.1	Baygenomics	Baygenomics	KST318	98.29	117	Gene12453
XM_162004.1	Baygenomics	Baygenomics	KST319	100	51	Gene17193
XM_123884.1	Baygenomics	Baygenomics	LST005	92.08	101	Gene1930
XM_130108.1	Baygenomics	Baygenomics	LST011	99.53	214	Gene19946
XM_134892.1	Baygenomics	Baygenomics	LST018	98.11	159	Gene6392
XM_123770.1	Baygenomics	Baygenomics	LST022	100	155	Gene20049
XM_130770.1	Baygenomics	Baygenomics	LST031	99.22	129	Gene34217
XM_148071.1	Baygenomics	Baygenomics	LST038	97.39	153	Gene5906
XM_122925.1	Baygenomics	Baygenomics	LST044	96.38	138	Gene26356
XM_134909.1	Baygenomics	Baygenomics	LST048	95.83	72	Gene29123
XM_129845.1	Baygenomics	Baygenomics	LST053	98.11	53	Gene14678
XM_122925.1	Baygenomics	Baygenomics	LST055	96.38	138	Gene26356
XM_123907.1	Baygenomics	Baygenomics	LST056	96.15	52	Gene1980
XM_133041.1	Baygenomics	Baygenomics	LST057	100	80	Gene24311
XM_134164.1	Baygenomics	Baygenomics	LST059	94.85	194	Gene12024
XM_122925.1	Baygenomics	Baygenomics	LST064	96.38	138	Gene26356
XM_124416.1	Baygenomics	Baygenomics	LST066	96.15	52	Gene36992
XM_124814.1	Baygenomics	Baygenomics	LST067	96.83	126	Gene17569
XM_149520.1	Baygenomics	Baygenomics	LST071	97.18	142	Gene37207
XM_124869.1	Baygenomics	Baygenomics	LST076	99.28	138	Gene20374
XM_122802.1	Baygenomics	Baygenomics	LST080	99.14	116	Gene27529
XM_134405.1	Baygenomics	Baygenomics	LST081	97.1	138	Gene7356
XM_132123.1	Baygenomics	Baygenomics	LST083	97.46	118	Gene17943
XM_124609.1	Baygenomics	Baygenomics	LST087	94.49	127	Gene38105
XM_130308.1	Baygenomics	Baygenomics	LST091	96.55	87	Gene17016
XM_129514.1	Baygenomics	Baygenomics	LST092	99.03	103	Gene19565
XM_130482.1	Baygenomics	Baygenomics	LST094	100	67	Gene2058
XM_124416.1	Baygenomics	Baygenomics	LST096	99.05	105	Gene36992
XM_141538.1	Baygenomics	Baygenomics	LST097	99.12	113	Gene34579
XM_146323.1	Baygenomics	Baygenomics	LST100	97.79	136	Gene34269
XM_131033.1	Baygenomics	Baygenomics	LST103	97.67	258	Gene32740
XM_129514.1	Baygenomics	Baygenomics	LST104	99.03	103	Gene19565
XM_134633.1	Baygenomics	Baygenomics	LST106	97.38	496	Gene30642
XM_124314.1	Baygenomics	Baygenomics	LST107	97.08	343	Gene38113
XM_123963.1	Baygenomics	Baygenomics	LST110	100	404	Gene12500
XM_147194.1	Baygenomics	Baygenomics	NPX009	100	138	Gene5746
XM_129306.1	Baygenomics	Baygenomics	NPX023	100	63	Gene6507
XM_134100.1	Baygenomics	Baygenomics	NPX025	100	117	Gene12594
XM_127542.1	Baygenomics	Baygenomics	NPX053	100	93	Gene27413
XM_122923.1	Baygenomics	Baygenomics	NPX056	100	78	Gene3234
XM_122923.1	Baygenomics	Baygenomics	NPX084	98.68	76	Gene3234
XM_126544.1	Baygenomics	Baygenomics	NPX086	100	89	Gene1614
XM_145350.1	Baygenomics	Baygenomics	NPX086	98.68	76	Gene42661
XM_126826.1	Baygenomics	Baygenomics	NPX086	95	80	Gene37646
XM_131906.1	Baygenomics	Baygenomics	NPX088	100	256	Gene20122
XM_129507.1	Baygenomics	Baygenomics	NPX101	98.98	98	Gene19588
XM_122923.1	Baygenomics	Baygenomics	NPX108	100	73	Gene3234
XM_157778.1	Baygenomics	Baygenomics	NPX118	100	64	Gene29874
XM_129599.1	Baygenomics	Baygenomics	NPX120	100	349	Gene18787
XM_134314.1	Baygenomics	Baygenomics	NPX128	100	70	Gene30217
XM_133256.1	Baygenomics	Baygenomics	NPX129	97.47	79	Gene20260
XM_149898.1	Baygenomics	Baygenomics	NPX129	98.57	70	Gene42062
XM_130405.1	Baygenomics	Baygenomics	NPX141	100	131	Gene2149
XM_126622.1	Baygenomics	Baygenomics	NPX142	99.47	190	Gene24642
XM_130405.1	Baygenomics	Baygenomics	NPX145	100	127	Gene2149
XM_126041.1	Baygenomics	Baygenomics	NPX206	100	103	Gene35918
XM_128714.1	Baygenomics	Baygenomics	NPX208	98.08	104	Gene26604
XM_131165.1	Baygenomics	Baygenomics	NPX210	98.8	83	Gene10182
XM_127521.1	Baygenomics	Baygenomics	NPX233	100	86	Gene4285
XM_122923.1	Baygenomics	Baygenomics	NPX236	98.77	81	Gene3234
XM_136913.1	Baygenomics	Baygenomics	NPX240	98.67	150	Gene14151
XM_127747.1	Baygenomics	Baygenomics	NPX242	98.08	52	Gene9853
XM_125227.1	Baygenomics	Baygenomics	NPX246	99.18	122	Gene5055
XM_122961.1	Baygenomics	Baygenomics	NPX259	99.49	198	Gene26018
XM_130405.1	Baygenomics	Baygenomics	NPX266	99.24	132	Gene2149
XM_124576.1	Baygenomics	Baygenomics	NPX272	98.52	203	Gene17273
XM_126163.1	Baygenomics	Baygenomics	NPX274	97.62	168	Gene8729
XM_124992.1	Baygenomics	Baygenomics	NPX302	99.16	119	Gene24377
XM_129936.1	Baygenomics	Baygenomics	NPX305	100	204	Gene36001
XM_124178.1	Baygenomics	Baygenomics	NPX305	99.09	110	Gene32541
XM_122287.1	Baygenomics	Baygenomics	NPX315	98.77	81	Gene1477
XM_125227.1	Baygenomics	Baygenomics	NPX331	100	121	Gene5055
XM_122923.1	Baygenomics	Baygenomics	NPX332	100	81	Gene3234
XM_126452.1	Baygenomics	Baygenomics	NPX337	100	66	Gene31390
XM_148153.1	Baygenomics	Baygenomics	NPX351	99.08	109	Gene5915
XM_127019.1	Baygenomics	Baygenomics	NPX362	99.58	237	Gene13631
XM_128714.1	Baygenomics	Baygenomics	NPX366	100	102	Gene26604
XM_133256.1	Baygenomics	Baygenomics	NPX372	98.84	86	Gene20260
XM_149898.1	Baygenomics	Baygenomics	NPX372	98.81	84	Gene42062
XM_134538.1	Baygenomics	Baygenomics	NPX376	100	55	Gene30002
XM_134857.1	Baygenomics	Baygenomics	NPX384	100	105	Gene6326
XM_121987.1	Baygenomics	Baygenomics	NPX400	98.75	80	Gene36185
XM_130695.1	Baygenomics	Baygenomics	NPX420	99.43	174	Gene34896
XM_127747.1	Baygenomics	Baygenomics	NPX442	100	361	Gene9853
XM_130405.1	Baygenomics	Baygenomics	NPX477	100	131	Gene2149
XM_127542.1	Baygenomics	Baygenomics	NPX481	99.31	145	Gene27413
XM_134857.1	Baygenomics	Baygenomics	NPX487	100	105	Gene6326
XM_126499.1	Baygenomics	Baygenomics	NPX494	98.86	88	Gene24556
XM_130334.1	Baygenomics	Baygenomics	NPX499	100	209	Gene39075
XM_131165.1	Baygenomics	Baygenomics	NPX500	100	76	Gene10182
XM_131961.1	Baygenomics	Baygenomics	NPX503	99.7	337	Gene19774
XM_130255.1	Baygenomics	Baygenomics	NPX505	99.14	116	Gene16757
XM_127679.1	Baygenomics	Baygenomics	NPX507	98.4	188	#N/A
XM_122665.1	Baygenomics	Baygenomics	NST003	100	298	Gene10910
XM_154649.1	Baygenomics	Baygenomics	NST003	100	113	Gene33232
XM_145590.1	Baygenomics	Baygenomics	NST020	98	100	Gene40676
XM_133118.1	Baygenomics	Baygenomics	NST024	100	95	Gene15932
XM_123592.1	Baygenomics	Baygenomics	NST037	95.65	69	Gene18049
XM_123192.1	Baygenomics	Baygenomics	PST008	94.06	219	Gene3703
XM_124940.1	Baygenomics	Baygenomics	PST019	100	104	Gene17724
XM_149555.1	Baygenomics	Baygenomics	PST026	98.44	128	Gene14241
XM_146323.1	Baygenomics	Baygenomics	PST034	97.79	136	Gene34269
XM_123691.1	Baygenomics	Baygenomics	PST038	100	144	Gene14188
XM_135047.1	Baygenomics	Baygenomics	PST043	97.18	71	Gene5602
XM_123963.1	Baygenomics	Baygenomics	PST055	99.4	166	Gene12500
XM_134633.1	Baygenomics	Baygenomics	PST059	100	91	Gene30642
XM_124406.1	Baygenomics	Baygenomics	PST063	98.83	428	Gene36835
XM_131033.1	Baygenomics	Baygenomics	PST065	97.67	258	Gene32740
XM_126234.1	Baygenomics	Baygenomics	PST066	100	117	Gene8934
XM_131033.1	Baygenomics	Baygenomics	PST069	98.8	83	Gene32740
XM_124576.1	Baygenomics	Baygenomics	PST073	97.06	68	Gene17273
XM_134852.1	Baygenomics	Baygenomics	PST076	99.33	150	Gene6292
XM_122796.1	Baygenomics	Baygenomics	PST078	100	147	Gene8422
XM_146323.1	Baygenomics	Baygenomics	PST079	97.79	136	Gene34269
XM_129845.1	Baygenomics	Baygenomics	PST086	100	90	Gene14678
XM_125554.1	Baygenomics	Baygenomics	PST092	99.03	103	Gene13411
XM_124869.1	Baygenomics	Baygenomics	PST093	99.28	138	Gene20374
XM_124814.1	Baygenomics	Baygenomics	PST094	100	210	Gene17569
XM_122376.1	Baygenomics	Baygenomics	PST095	100	145	Gene15651
XM_124814.1	Baygenomics	Baygenomics	PST096	100	181	Gene17569
XM_141538.1	Baygenomics	Baygenomics	PST100	99.12	113	Gene34579
XM_123415.1	Baygenomics	Baygenomics	PST105	100	129	Gene6515
XM_129514.1	Baygenomics	Baygenomics	PST108	99.03	103	Gene19565
XM_141538.1	Baygenomics	Baygenomics	PST111	99.12	113	Gene34579
XM_128737.1	Baygenomics	Baygenomics	PST116	97.69	130	Gene3789
XM_141538.1	Baygenomics	Baygenomics	PST118	99.12	113	Gene34579
XM_129514.1	Baygenomics	Baygenomics	PST124	99.03	103	Gene19565
XM_129514.1	Baygenomics	Baygenomics	PST126	99.03	103	Gene19565
XM_146323.1	Baygenomics	Baygenomics	PST127	97.79	136	Gene34269
XM_124416.1	Baygenomics	Baygenomics	PST128	99.25	134	Gene36992
XM_133346.1	Baygenomics	Baygenomics	PST131	100	97	Gene41490
XM_125396.1	Baygenomics	Baygenomics	PST132	97.98	99	Gene615
XM_144134.1	Baygenomics	Baygenomics	PT026	98.31	178	Gene14228
XM_144523.1	Baygenomics	Baygenomics	PT032	100	226	Gene37981
XM_123597.1	Baygenomics	Baygenomics	PT058	100	262	Gene39946
XM_133469.1	Baygenomics	Baygenomics	PT065	100	242	Gene19088
XM_125674.1	Baygenomics	Baygenomics	PT084	100	155	Gene12753
XM_122524.1	Baygenomics	Baygenomics	PT144	99.42	172	Gene28546
XM_122508.1	Baygenomics	Baygenomics	PT144	99.42	172	Gene29280
XM_138551.1	Baygenomics	Baygenomics	PT144	98.26	172	Gene28433
XM_127260.1	Baygenomics	Baygenomics	PT144	98.26	172	Gene5741
XM_148304.1	Baygenomics	Baygenomics	PT193	100	72	Gene28716
XM_122923.1	Baygenomics	Baygenomics	RRA001	100	481	Gene3234
XM_128881.1	Baygenomics	Baygenomics	RRA003	100	83	Gene9696
XM_123356.1	Baygenomics	Baygenomics	RRA006	99.76	415	Gene30282
XM_124966.1	Baygenomics	Baygenomics	RRA006	99.52	415	Gene37815
XM_133856.1	Baygenomics	Baygenomics	RRA006	98.63	73	Gene37814
XM_130702.1	Baygenomics	Baygenomics	RRA008	99.76	420	Gene12451
XM_130679.1	Baygenomics	Baygenomics	RRA008	99.76	420	Gene12453
XM_130296.1	Baygenomics	Baygenomics	RRA013	100	121	Gene16994
XM_127802.1	Baygenomics	Baygenomics	RRA014	99.05	528	Gene32492
XM_132833.1	Baygenomics	Baygenomics	RRA015	98.86	439	Gene40141
XM_124124.1	Baygenomics	Baygenomics	RRA016	100	133	Gene10395
XM_125673.1	Baygenomics	Baygenomics	RRA018	98.36	304	Gene12752
XM_125706.1	Baygenomics	Baygenomics	RRA019	100	366	Gene12315
XM_124361.1	Baygenomics	Baygenomics	RRA025	100	154	Gene15143
XM_129599.1	Baygenomics	Baygenomics	RRA026	100	190	Gene18787
XM_124441.1	Baygenomics	Baygenomics	RRA027	99.39	328	Gene14291
XM_126643.1	Baygenomics	Baygenomics	RRA029	98.29	293	Gene24630
XM_149513.1	Baygenomics	Baygenomics	RRA034	98.31	59	Gene36801
XM_133888.1	Baygenomics	Baygenomics	RRA035	96.8	125	Gene15335
XM_128247.1	Baygenomics	Baygenomics	RRA037	100	389	Gene3071
XM_128492.1	Baygenomics	Baygenomics	RRA039	100	252	Gene4034
XM_132175.1	Baygenomics	Baygenomics	RRA040	98.47	327	Gene39307
XM_135174.1	Baygenomics	Baygenomics	RRA045	99.48	386	Gene5024
XM_128710.1	Baygenomics	Baygenomics	RRA047	98.44	128	Gene3737
XM_134174.1	Baygenomics	Baygenomics	RRA048	98.23	283	Gene12115
XM_124575.1	Baygenomics	Baygenomics	RRA049	99.19	369	Gene17396
XM_124793.1	Baygenomics	Baygenomics	RRA052	100	62	Gene39882
XM_132275.1	Baygenomics	Baygenomics	RRA053	100	228	Gene38193
XM_126296.1	Baygenomics	Baygenomics	RRA056	100	230	Gene8645
XM_129892.1	Baygenomics	Baygenomics	RRA057	98.11	371	Gene14085
XM_136212.1	Baygenomics	Baygenomics	RRA060	100	177	Gene2344
XM_131465.1	Baygenomics	Baygenomics	RRA064	99.33	149	Gene17843
XM_148239.1	Baygenomics	Baygenomics	RRA070	100	76	Gene5852
XM_129508.1	Baygenomics	Baygenomics	RRA071	100	482	Gene19557
XM_131694.1	Baygenomics	Baygenomics	RRA074	100	122	Gene37590
XM_136043.1	Baygenomics	Baygenomics	RRA079	98.24	170	Gene252
XM_136199.1	Baygenomics	Baygenomics	RRA081	100	105	Gene25291
XM_123402.1	Baygenomics	Baygenomics	RRA084	99.15	469	Gene6749
XM_147964.1	Baygenomics	Baygenomics	RRA085	99.24	132	Gene26338
XM_122913.1	Baygenomics	Baygenomics	RRA086	99.21	253	Gene25986
XM_128497.1	Baygenomics	Baygenomics	RRA089	99.75	399	Gene4028
XM_132346.1	Baygenomics	Baygenomics	RRA091	98.52	270	Gene16168
XM_135790.1	Baygenomics	Baygenomics	RRA094	100	282	Gene740
XM_133040.1	Baygenomics	Baygenomics	RRA096	100	349	Gene1266
XM_126673.1	Baygenomics	Baygenomics	RRA098	100	63	Gene1542
XM_135018.1	Baygenomics	Baygenomics	RRA101	100	401	Gene6069
XM_137211.1	Baygenomics	Baygenomics	RRA103	99.23	259	Gene12131
XM_131570.1	Baygenomics	Baygenomics	RRA109	99.21	379	Gene16338
XM_130474.1	Baygenomics	Baygenomics	RRA115	99.77	434	Gene1890
XM_126807.1	Baygenomics	Baygenomics	RRA117	99.73	366	Gene15642
XM_130832.1	Baygenomics	Baygenomics	RRA120	100	52	Gene11425
XM_142204.1	Baygenomics	Baygenomics	RRA124	99.65	288	Gene137
XM_134391.1	Baygenomics	Baygenomics	RRA129	100	348	Gene7360
XM_131665.1	Baygenomics	Baygenomics	RRA136	99.81	536	Gene15554
XM_129836.1	Baygenomics	Baygenomics	RRB001	100	388	Gene37529
XM_129924.1	Baygenomics	Baygenomics	RRB002	100	424	Gene35979
XM_130624.1	Baygenomics	Baygenomics	RRB003	99.52	416	Gene34677
XM_125920.1	Baygenomics	Baygenomics	RRB008	98.15	108	Gene33514
XM_149110.1	Baygenomics	Baygenomics	RRB011	99.84	614	Gene19932
XM_122031.1	Baygenomics	Baygenomics	RRB021	100	505	Gene12755
XM_122515.1	Baygenomics	Baygenomics	RRB023	100	462	Gene29317
XM_122329.1	Baygenomics	Baygenomics	RRB025	99.81	532	Gene1731
XM_127816.1	Baygenomics	Baygenomics	RRB026	97.03	202	Gene32352
XM_122228.1	Baygenomics	Baygenomics	RRB028	100	616	Gene31543
XM_131871.1	Baygenomics	Baygenomics	RRB030	99.09	328	Gene14297
XM_130627.1	Baygenomics	Baygenomics	RRB034	99.29	561	Gene12663
XM_128802.1	Baygenomics	Baygenomics	RRB035	99.3	142	Gene3631
XM_125094.1	Baygenomics	Baygenomics	RRB037	100	79	Gene30163
XM_122034.1	Baygenomics	Baygenomics	RRB038	100	455	Gene12783
XM_128216.1	Baygenomics	Baygenomics	RRB039	99.03	103	Gene3246
XM_131337.1	Baygenomics	Baygenomics	RRB043	99.44	533	Gene41541
XM_130761.1	Baygenomics	Baygenomics	RRB044	100	183	Gene11977
XM_145698.1	Baygenomics	Baygenomics	RRB046	100	602	Gene39503
XM_127444.1	Baygenomics	Baygenomics	RRB047	99.51	412	Gene2808
XM_132901.1	Baygenomics	Baygenomics	RRB048	100	424	Gene17785
XM_128216.1	Baygenomics	Baygenomics	RRB049	100	99	Gene3246
XM_131536.1	Baygenomics	Baygenomics	RRB055	100	388	Gene16242
XM_122461.1	Baygenomics	Baygenomics	RRB057	100	204	Gene35608
XM_130657.1	Baygenomics	Baygenomics	RRB060	99.79	479	Gene34811
XM_132116.1	Baygenomics	Baygenomics	RRB062	99.27	137	Gene18487
XM_131715.1	Baygenomics	Baygenomics	RRB063	100	251	Gene14909
XM_137781.1	Baygenomics	Baygenomics	RRB064	100	224	Gene8049
XM_149705.1	Baygenomics	Baygenomics	RRB071	99.73	374	Gene37014
XM_140323.1	Baygenomics	Baygenomics	RRB074	100	542	Gene8864
XM_132285.1	Baygenomics	Baygenomics	RRB075	100	157	Gene16020
XM_162207.1	Baygenomics	Baygenomics	RRB075	100	91	Gene37971
XM_131536.1	Baygenomics	Baygenomics	RRB078	99.77	433	Gene16242
XM_130496.1	Baygenomics	Baygenomics	RRB079	100	188	Gene25070
XM_133298.1	Baygenomics	Baygenomics	RRB082	100	291	Gene41652
XM_142813.1	Baygenomics	Baygenomics	RRB083	99.19	123	Gene24109
XM_159618.1	Baygenomics	Baygenomics	RRB083	100	113	Gene869
XM_133089.1	Baygenomics	Baygenomics	RRB087	100	406	Gene1145
XM_129117.1	Baygenomics	Baygenomics	RRB090	100	66	Gene7750
XM_132597.1	Baygenomics	Baygenomics	RRB094	100	453	Gene20161
XM_132597.1	Baygenomics	Baygenomics	RRB095	98.12	213	Gene20161
XM_128216.1	Baygenomics	Baygenomics	RRB096	100	104	Gene3246
XM_128216.1	Baygenomics	Baygenomics	RRB097	100	88	Gene3246
XM_128216.1	Baygenomics	Baygenomics	RRB098	100	88	Gene3246
XM_123918.1	Baygenomics	Baygenomics	RRB106	100	583	Gene1998
XM_137781.1	Baygenomics	Baygenomics	RRB113	100	224	Gene8049
XM_130691.1	Baygenomics	Baygenomics	RRB116	99.35	310	Gene12407
XM_128216.1	Baygenomics	Baygenomics	RRB124	100	86	Gene3246
XM_140310.1	Baygenomics	Baygenomics	RRB129	99.61	508	Gene8870
XM_126114.1	Baygenomics	Baygenomics	RRB130	99.63	269	Gene8298
XM_128216.1	Baygenomics	Baygenomics	RRB133	100	72	Gene3246
XM_125238.1	Baygenomics	Baygenomics	RRB134	98.6	499	Gene4718
XM_140392.1	Baygenomics	Baygenomics	RRB147	100	111	Gene31457
XM_140391.1	Baygenomics	Baygenomics	RRB147	100	64	Gene31458
XM_141307.1	Baygenomics	Baygenomics	RRB157	100	141	Gene38379
XM_140192.1	Baygenomics	Baygenomics	RRB161	100	367	Gene26405
XM_130393.1	Baygenomics	Baygenomics	RRB163	99.54	218	Gene25117
XM_126377.1	Baygenomics	Baygenomics	RRB166	99.76	411	Gene8968
XM_128216.1	Baygenomics	Baygenomics	RRB172	100	88	Gene3246
XM_128216.1	Baygenomics	Baygenomics	RRB173	100	66	Gene3246
XM_137093.1	Baygenomics	Baygenomics	RRB186	99.09	220	Gene12982
XM_124654.1	Baygenomics	Baygenomics	RRC002	98.4	188	Gene37309
XM_132175.1	Baygenomics	Baygenomics	RRC004	99.48	193	Gene39307
XM_150288.1	Baygenomics	Baygenomics	RRC008	99.44	179	Gene23966
XM_149107.1	Baygenomics	Baygenomics	RRC008	99.44	179	Gene41743
XM_135011.1	Baygenomics	Baygenomics	RRC008	98.88	179	Gene28869
XM_123750.1	Baygenomics	Baygenomics	RRC008	99.36	156	Gene41741
XM_130435.1	Baygenomics	Baygenomics	RRC014	99.45	183	Gene2196
XM_131513.1	Baygenomics	Baygenomics	RRC015	98.16	163	Gene17444
XM_130287.1	Baygenomics	Baygenomics	RRC020	100	89	Gene38535
XM_123194.1	Baygenomics	Baygenomics	RRC023	99.47	187	Gene3660
XM_125096.1	Baygenomics	Baygenomics	RRC024	98.78	164	Gene29712
XM_127250.1	Baygenomics	Baygenomics	RRC027	100	112	Gene5675
XM_129664.1	Baygenomics	Baygenomics	RRC028	99.39	164	Gene17586
XM_129664.1	Baygenomics	Baygenomics	RRC036	99.42	173	Gene17586
XM_126167.1	Baygenomics	Baygenomics	RRC037	99.18	244	Gene31076
XM_136198.1	Baygenomics	Baygenomics	RRC045	99.26	135	Gene25292
XM_133290.1	Baygenomics	Baygenomics	RRC047	99.43	176	Gene41716
XM_139711.1	Baygenomics	Baygenomics	RRC051	98.86	175	Gene2891
XM_126042.1	Baygenomics	Baygenomics	RRC053	98.96	192	Gene13901
XM_133290.1	Baygenomics	Baygenomics	RRC055	98.86	263	Gene41716
XM_131244.1	Baygenomics	Baygenomics	RRC062	98.65	297	Gene9402
XM_131244.1	Baygenomics	Baygenomics	RRC063	100	346	Gene9402
XM_134233.1	Baygenomics	Baygenomics	RRC064	100	80	Gene11793
XM_126238.1	Baygenomics	Baygenomics	RRC065	100	160	Gene8297
XM_123236.1	Baygenomics	Baygenomics	RRC069	99.06	106	Gene9630
XM_124080.1	Baygenomics	Baygenomics	RRC069	99.06	106	Gene33137
XM_135105.1	Baygenomics	Baygenomics	RRC071	98.1	211	Gene5252
XM_135019.1	Baygenomics	Baygenomics	RRC072	100	337	Gene6050
XM_135019.1	Baygenomics	Baygenomics	RRC073	99.52	210	Gene6050
XM_144946.1	Baygenomics	Baygenomics	RRC076	98.56	209	Gene18762
XM_123160.1	Baygenomics	Baygenomics	RRC077	100	99	Gene3736
XM_147822.1	Baygenomics	Baygenomics	RRC078	99.32	146	Gene10694
XM_134036.1	Baygenomics	Baygenomics	RRC083	99.42	171	Gene35181
XM_135441.1	Baygenomics	Baygenomics	RRC084	98.92	93	Gene23542
XM_130920.1	Baygenomics	Baygenomics	RRC084	98.92	93	Gene33044
XM_129922.1	Baygenomics	Baygenomics	RRC086	98.52	135	Gene13662
XM_128762.1	Baygenomics	Baygenomics	RRC090	100	63	Gene26557
XM_128216.1	Baygenomics	Baygenomics	RRC093	100	90	Gene3246
XM_127529.1	Baygenomics	Baygenomics	RRC094	100	68	Gene27350
XM_134547.1	Baygenomics	Baygenomics	RRC095	100	54	Gene7087
XM_124706.1	Baygenomics	Baygenomics	RRC098	100	62	Gene14356
XM_124338.1	Baygenomics	Baygenomics	RRC100	100	116	Gene15506
XM_126528.1	Baygenomics	Baygenomics	RRC102	98.08	104	Gene24512
XM_132727.1	Baygenomics	Baygenomics	RRC107	100	191	Gene40633
XM_138657.1	Baygenomics	Baygenomics	RRC117	98.31	118	Gene27693
XM_131163.1	Baygenomics	Baygenomics	RRC127	99.48	382	Gene32596
XM_126668.1	Baygenomics	Baygenomics	RRC127	98.16	380	Gene24733
XM_132828.1	Baygenomics	Baygenomics	RRC133	100	157	Gene18255
XM_126807.1	Baygenomics	Baygenomics	RRC136	97.83	92	Gene15642
XM_126407.1	Baygenomics	Baygenomics	RRC139	100	122	Gene31360
XM_126198.1	Baygenomics	Baygenomics	RRC142	100	142	Gene8311
XM_137963.1	Baygenomics	Baygenomics	RRC146	99.43	176	Gene15341
XM_126258.1	Baygenomics	Baygenomics	RRC146	98.3	176	Gene30943
XM_149967.1	Baygenomics	Baygenomics	RRC147	100	70	Gene39050
XM_133631.1	Baygenomics	Baygenomics	RRC147	100	70	Gene16964
XM_131047.1	Baygenomics	Baygenomics	RRC150	98.21	223	Gene32759
XM_132128.1	Baygenomics	Baygenomics	RRC160	100	107	Gene39433
XM_126068.1	Baygenomics	Baygenomics	RRC163	100	174	Gene2265
XM_126748.1	Baygenomics	Baygenomics	RRC164	98.43	127	Gene1651
XM_131969.1	Baygenomics	Baygenomics	RRC165	99.49	197	Gene19628
XM_129942.1	Baygenomics	Baygenomics	RRC166	98.08	156	Gene13786
XM_135230.1	Baygenomics	Baygenomics	RRC175	100	76	Gene4715
XM_123278.1	Baygenomics	Baygenomics	RRC194	99.39	326	Gene9057
XM_123908.1	Baygenomics	Baygenomics	RRC195	99.18	609	Gene2070
XM_123194.1	Baygenomics	Baygenomics	RRC201	100	562	Gene3660
XM_128216.1	Baygenomics	Baygenomics	RRC205	100	104	Gene3246
XM_139262.1	Baygenomics	Baygenomics	RRC212	99.8	509	Gene31061
XM_132327.1	Baygenomics	Baygenomics	RRC221	99.82	552	Gene16088
XM_127834.1	Baygenomics	Baygenomics	RRC224	100	468	Gene10032
XM_147944.1	Baygenomics	Baygenomics	RRC225	100	383	Gene3241
XM_129144.1	Baygenomics	Baygenomics	RRC227	98.8	166	Gene7648
XM_132498.1	Baygenomics	Baygenomics	RRC229	100	581	Gene14654
XM_135179.1	Baygenomics	Baygenomics	RRC231	98.95	191	Gene27943
XM_139040.1	Baygenomics	Baygenomics	RRC231	98.23	113	Gene32838
XM_128247.1	Baygenomics	Baygenomics	RRC235	100	165	Gene3071
XM_150065.1	Baygenomics	Baygenomics	RRC239	100	129	Gene34537
XM_150065.1	Baygenomics	Baygenomics	RRC240	100	130	Gene34537
XM_126352.1	Baygenomics	Baygenomics	RRC256	100	499	Gene8647
XM_133650.1	Baygenomics	Baygenomics	RRC266	100	114	Gene16655
XM_143813.1	Baygenomics	Baygenomics	RRC266	98.25	114	Gene39528
XM_131244.1	Baygenomics	Baygenomics	RRC272	100	86	Gene9402
XM_129052.1	Baygenomics	Baygenomics	RRC273	100	139	Gene8001
XM_127977.1	Baygenomics	Baygenomics	RRC278	100	68	Gene4172
XM_125857.1	Baygenomics	Baygenomics	RRC281	100	108	Gene33791
XM_165298.1	Baygenomics	Baygenomics	RRC289	99.09	110	Gene28026
XM_136784.1	Baygenomics	Baygenomics	RRC289	100	99	Gene14124
XM_141692.1	Baygenomics	Baygenomics	RRC289	98.18	110	#N/A
XM_140418.1	Baygenomics	Baygenomics	RRC289	98.18	110	Gene31797
XM_163300.1	Baygenomics	Baygenomics	RRC289	98.18	110	Gene40277
XM_128397.1	Baygenomics	Baygenomics	RRC289	98.17	109	Gene2897
XM_150423.1	Baygenomics	Baygenomics	RRC289	97.27	110	#N/A
XM_145150.1	Baygenomics	Baygenomics	RRC289	97.78	90	Gene16123
XM_136774.1	Baygenomics	Baygenomics	RRC289	98.44	64	Gene14142
XM_128994.1	Baygenomics	Baygenomics	RRC296	100	238	Gene32221
XM_129224.1	Baygenomics	Baygenomics	RRD001	100	294	Gene7196
XM_128893.1	Baygenomics	Baygenomics	RRD002	98.82	85	Gene9585
XM_131772.1	Baygenomics	Baygenomics	RRD004	99.63	273	Gene14727
XM_126238.1	Baygenomics	Baygenomics	RRD008	99.43	175	Gene8297
XM_132416.1	Baygenomics	Baygenomics	RRD017	100	538	Gene15321
XM_129425.1	Baygenomics	Baygenomics	RRD019	100	350	Gene2418
XM_123046.1	Baygenomics	Baygenomics	RRD027	98.94	188	Gene27004
XM_126959.1	Baygenomics	Baygenomics	RRD031	100	491	Gene2586
XM_132416.1	Baygenomics	Baygenomics	RRD033	100	585	Gene15321
XM_132416.1	Baygenomics	Baygenomics	RRD034	100	614	Gene15321
XM_124937.1	Baygenomics	Baygenomics	RRD038	100	378	Gene17721
XM_124261.1	Baygenomics	Baygenomics	RRD039	100	86	Gene41123
XM_125429.1	Baygenomics	Baygenomics	RRD039	98.84	86	Gene22237
XM_140547.1	Baygenomics	Baygenomics	RRD042	99.62	527	Gene30705
XM_132346.1	Baygenomics	Baygenomics	RRD043	99.19	246	Gene16168
XM_122329.1	Baygenomics	Baygenomics	RRD046	99.54	647	Gene1731
XM_128216.1	Baygenomics	Baygenomics	RRD048	100	106	Gene3246
XM_122367.1	Baygenomics	Baygenomics	RRD049	100	70	Gene15509
XM_124848.1	Baygenomics	Baygenomics	RRD051	100	570	Gene1182
XM_152907.1	Baygenomics	Baygenomics	RRD053	100	77	Gene24440
XM_152907.1	Baygenomics	Baygenomics	RRD054	100	77	Gene24440
XM_147263.1	Baygenomics	Baygenomics	RRD058	100	413	Gene5860
XM_125380.1	Baygenomics	Baygenomics	RRD059	100	677	Gene755
XM_122047.1	Baygenomics	Baygenomics	RRD060	100	242	Gene12275
XM_127298.1	Baygenomics	Baygenomics	RRD064	100	191	Gene28113
XM_128216.1	Baygenomics	Baygenomics	RRD069	100	106	Gene3246
XM_125227.1	Baygenomics	Baygenomics	RRD072	100	408	Gene5055
XM_124967.1	Baygenomics	Baygenomics	RRD073	98.92	93	Gene15861
XM_146424.1	Baygenomics	Baygenomics	RRD074	98.99	199	Gene30169
XM_146425.1	Baygenomics	Baygenomics	RRD074	100	63	Gene30168
XM_122062.1	Baygenomics	Baygenomics	RRD076	100	132	Gene12220
XM_122204.1	Baygenomics	Baygenomics	RRD077	100	195	#N/A
XM_134631.1	Baygenomics	Baygenomics	RRD078	100	125	Gene30643
XM_123047.1	Baygenomics	Baygenomics	RRD079	99.72	363	Gene4049
XM_134352.1	Baygenomics	Baygenomics	RRD080	100	451	Gene7283
XM_149695.1	Baygenomics	Baygenomics	RRD081	100	307	Gene36976
XM_128752.1	Baygenomics	Baygenomics	RRD082	99.53	211	Gene3661
XM_122062.1	Baygenomics	Baygenomics	RRD085	99.25	133	Gene12220
XM_129885.1	Baygenomics	Baygenomics	RRD087	99.7	662	Gene14179
XM_128216.1	Baygenomics	Baygenomics	RRD088	100	89	Gene3246
XM_147960.1	Baygenomics	Baygenomics	RRD089	99.44	358	Gene3350
XM_148364.1	Baygenomics	Baygenomics	RRD090	100	665	Gene28779
XM_127864.1	Baygenomics	Baygenomics	RRD092	100	213	Gene32291
XM_125910.1	Baygenomics	Baygenomics	RRD099	100	177	Gene11166
XM_132745.1	Baygenomics	Baygenomics	RRD100	98.94	189	Gene40148
XM_122798.1	Baygenomics	Baygenomics	RRD106	99.78	460	Gene2870
XM_122798.1	Baygenomics	Baygenomics	RRD107	100	178	Gene2870
XM_142825.1	Baygenomics	Baygenomics	RRD108	99.21	126	Gene24023
XM_142825.1	Baygenomics	Baygenomics	RRD109	100	126	Gene24023
XM_135427.1	Baygenomics	Baygenomics	RRD109	98.46	130	Gene23627
XM_128753.1	Baygenomics	Baygenomics	RRD110	100	523	Gene3612
XM_129271.1	Baygenomics	Baygenomics	RRD111	99.77	439	Gene6346
XM_149695.1	Baygenomics	Baygenomics	RRD112	100	140	Gene36976
XM_144946.1	Baygenomics	Baygenomics	RRD113	100	161	Gene18762
XM_128003.1	Baygenomics	Baygenomics	RRD115	99.81	540	Gene3400
XM_139109.1	Baygenomics	Baygenomics	RRD115	98.92	185	Gene32087
XM_123278.1	Baygenomics	Baygenomics	RRD120	99.69	324	Gene9057
XM_142010.1	Baygenomics	Baygenomics	RRD121	100	356	Gene22222
XM_150381.1	Baygenomics	Baygenomics	RRD124	99.22	128	Gene23425
XM_150381.1	Baygenomics	Baygenomics	RRD127	100	158	Gene23425
XM_144285.1	Baygenomics	Baygenomics	RRD128	98.8	416	Gene39996
XM_141243.1	Baygenomics	Baygenomics	RRD130	99.07	107	Gene38474
XM_128216.1	Baygenomics	Baygenomics	RRD132	99.05	105	Gene3246
XM_142773.1	Baygenomics	Baygenomics	RRD133	98.48	66	Gene22886
XM_142939.1	Baygenomics	Baygenomics	RRD133	98.25	57	Gene23457
XM_142585.1	Baygenomics	Baygenomics	RRD133	98.25	57	Gene23496
XM_141559.1	Baygenomics	Baygenomics	RRD136	100	125	Gene12382
XM_128216.1	Baygenomics	Baygenomics	RRD138	100	100	Gene3246
XM_128216.1	Baygenomics	Baygenomics	RRD142	99.05	105	Gene3246
XM_125371.1	Baygenomics	Baygenomics	RRD143	100	284	Gene791
XM_132924.1	Baygenomics	Baygenomics	RRD144	99.18	122	Gene17557
XM_137321.1	Baygenomics	Baygenomics	RRD145	100	472	Gene11268
XM_149118.1	Baygenomics	Baygenomics	RRD146	99.45	363	Gene19893
XM_150381.1	Baygenomics	Baygenomics	RRD150	100	155	Gene23425
XM_130341.1	Baygenomics	Baygenomics	RRD153	100	427	Gene38919
XM_150381.1	Baygenomics	Baygenomics	RRD154	100	158	Gene23425
XM_147321.1	Baygenomics	Baygenomics	RRD156	99.83	601	Gene1191
XM_159532.1	Baygenomics	Baygenomics	RRD157	100	131	Gene24209
XM_151126.1	Baygenomics	Baygenomics	RRD157	98.47	131	Gene14398
XM_123464.1	Baygenomics	Baygenomics	RRD158	99.52	207	Gene6522
XM_128216.1	Baygenomics	Baygenomics	RRD159	98.85	87	Gene3246
XM_123974.1	Baygenomics	Baygenomics	RRD160	100	187	Gene34853
XM_132195.1	Baygenomics	Baygenomics	RRD161	100	117	Gene16684
XM_132984.1	Baygenomics	Baygenomics	RRD162	99.42	171	Gene1334
XM_132924.1	Baygenomics	Baygenomics	RRD170	99.18	122	Gene17557
XM_134369.1	Baygenomics	Baygenomics	RRD171	100	224	Gene30125
XM_150381.1	Baygenomics	Baygenomics	RRD174	100	155	Gene23425
XM_127010.1	Baygenomics	Baygenomics	RRD175	100	123	Gene2611
XM_132984.1	Baygenomics	Baygenomics	RRD177	99.42	171	Gene1334
XM_131544.1	Baygenomics	Baygenomics	RRD179	100	112	Gene38253
XM_123733.1	Baygenomics	Baygenomics	RRD181	100	622	Gene20840
XM_150381.1	Baygenomics	Baygenomics	RRD183	100	159	Gene23425
XM_128216.1	Baygenomics	Baygenomics	RRD185	100	104	Gene3246
XM_136435.1	Baygenomics	Baygenomics	RRD186	100	452	Gene42514
XM_131660.1	Baygenomics	Baygenomics	RRD188	99.62	262	Gene15545
XM_129937.1	Baygenomics	Baygenomics	RRD190	100	501	Gene35987
XM_131047.1	Baygenomics	Baygenomics	RRD192	99.55	221	Gene32759
XM_132953.1	Baygenomics	Baygenomics	RRD195	99.3	428	Gene17212
XM_133290.1	Baygenomics	Baygenomics	RRD196	99.62	263	Gene41716
XM_133285.1	Baygenomics	Baygenomics	RRD196	98.17	273	Gene19952
XM_145480.1	Baygenomics	Baygenomics	RRD196	98.2	222	Gene41473
XM_138812.1	Baygenomics	Baygenomics	RRD197	100	596	Gene25543
XM_122346.1	Baygenomics	Baygenomics	RRD201	100	182	Gene1665
XM_132953.1	Baygenomics	Baygenomics	RRD204	100	268	Gene17212
XM_122082.1	Baygenomics	Baygenomics	RRD205	98.53	546	Gene34321
XM_133561.1	Baygenomics	Baygenomics	RRD205	98.35	546	Gene39696
XM_122006.1	Baygenomics	Baygenomics	RRD205	98.36	548	Gene35478
XM_123171.1	Baygenomics	Baygenomics	RRD212	100	119	Gene26558
XM_127977.1	Baygenomics	Baygenomics	RRD222	100	433	Gene4172
XM_132913.1	Baygenomics	Baygenomics	RRD228	99.63	272	Gene17484
XM_132910.1	Baygenomics	Baygenomics	RRD228	100	126	Gene17481
XM_137997.1	Baygenomics	Baygenomics	RRD241	99.63	537	Gene14670
XM_128216.1	Baygenomics	Baygenomics	RRD242	98.08	104	Gene3246
XM_131249.1	Baygenomics	Baygenomics	RRD254	99.8	505	Gene9492
XM_130708.1	Baygenomics	Baygenomics	RRD262	98.57	70	Gene34689
XM_130708.1	Baygenomics	Baygenomics	RRD264	98.59	71	Gene34689
XM_135986.1	Baygenomics	Baygenomics	RRD288	100	168	Gene22226
XM_130894.1	Baygenomics	Baygenomics	RRD288	100	112	Gene33408
XM_126838.1	Baygenomics	Baygenomics	RRD288	100	110	Gene37571
XM_128216.1	Baygenomics	Baygenomics	RRD299	100	104	Gene3246
XM_129970.1	Baygenomics	Baygenomics	RRD301	100	203	Gene13406
XM_135392.1	Baygenomics	Baygenomics	RRD303	100	128	Gene1027
XM_128216.1	Baygenomics	Baygenomics	RRD306	100	122	Gene3246
XM_126055.1	Baygenomics	Baygenomics	RRD310	100	74	Gene36094
XM_123030.1	Baygenomics	Baygenomics	RRD312	96.08	51	Gene4037
XM_123872.1	Baygenomics	Baygenomics	RRD314	100	230	Gene2016
XM_131335.1	Baygenomics	Baygenomics	RRE001	97.31	334	Gene19793
XM_136221.1	Baygenomics	Baygenomics	RRE008	100	453	Gene25288
XM_129455.1	Baygenomics	Baygenomics	RRE008	98.97	97	Gene2490
XM_131821.1	Baygenomics	Baygenomics	RRE013	100	63	Gene14275
XM_128216.1	Baygenomics	Baygenomics	RRE014	100	86	Gene3246
XM_128518.1	Baygenomics	Baygenomics	RRE016	100	83	Gene27093
XM_124370.1	Baygenomics	Baygenomics	RRE017	99.45	361	Gene15191
XM_128216.1	Baygenomics	Baygenomics	RRE021	100	67	Gene3246
XM_129496.1	Baygenomics	Baygenomics	RRE024	100	536	Gene19617
XM_123144.1	Baygenomics	Baygenomics	RRE025	100	143	Gene3870
XM_122840.1	Baygenomics	Baygenomics	RRE034	100	205	Gene3245
XM_135507.1	Baygenomics	Baygenomics	RRE035	99.75	405	Gene831
XM_135147.1	Baygenomics	Baygenomics	RRE035	100	257	Gene5250
XM_135147.1	Baygenomics	Baygenomics	RRE040	99.29	141	Gene5250
XM_135507.1	Baygenomics	Baygenomics	RRE040	98.56	139	Gene831
XM_149452.1	Baygenomics	Baygenomics	RRE042	100	75	Gene17431
XM_137565.1	Baygenomics	Baygenomics	RRE045	100	127	Gene30919
XM_123082.1	Baygenomics	Baygenomics	RRE050	100	129	Gene3988
XM_128216.1	Baygenomics	Baygenomics	RRE053	98.88	89	Gene3246
XM_143091.1	Baygenomics	Baygenomics	RRE057	98.04	51	Gene34073
XM_128216.1	Baygenomics	Baygenomics	RRE064	100	86	Gene3246
XM_128216.1	Baygenomics	Baygenomics	RRE067	100	88	Gene3246
XM_126239.1	Baygenomics	Baygenomics	RRE069	100	446	Gene8360
XM_129611.1	Baygenomics	Baygenomics	RRE070	99.57	232	Gene18217
XM_128216.1	Baygenomics	Baygenomics	RRE071	100	71	Gene3246
XM_127102.1	Baygenomics	Baygenomics	RRE072	99.68	312	Gene13365
XM_159593.1	Baygenomics	Baygenomics	RRE073	96.49	114	Gene23238
XM_128216.1	Baygenomics	Baygenomics	RRE074	100	86	Gene3246
XM_123543.1	Baygenomics	Baygenomics	RRE076	99.17	121	Gene18671
XM_128604.1	Baygenomics	Baygenomics	RRE078	100	616	Gene4027
XM_128216.1	Baygenomics	Baygenomics	RRE079	98.84	86	Gene3246
XM_128216.1	Baygenomics	Baygenomics	RRE080	100	71	Gene3246
XM_135273.1	Baygenomics	Baygenomics	RRE081	99.01	202	Gene1343
XM_159516.1	Baygenomics	Baygenomics	RRE081	98.15	54	Gene23185
XM_128216.1	Baygenomics	Baygenomics	RRE082	100	69	Gene3246
XM_128216.1	Baygenomics	Baygenomics	RRE085	100	104	Gene3246
XM_130682.1	Baygenomics	Baygenomics	RRE086	99.65	286	#N/A
XM_127597.1	Baygenomics	Baygenomics	RRE094	99.74	380	Gene33243
XM_159618.1	Baygenomics	Baygenomics	RRE095	98.06	103	Gene869
XM_132632.1	Baygenomics	Baygenomics	RRE101	99.82	552	Gene41219
XM_124333.1	Baygenomics	Baygenomics	RRE111	100	192	Gene16204
XM_135507.1	Baygenomics	Baygenomics	RRE112	98.15	271	Gene831
XM_135147.1	Baygenomics	Baygenomics	RRE112	98.44	256	Gene5250
XM_131822.1	Baygenomics	Baygenomics	RRE114	99.65	289	Gene14250
XM_139160.1	Baygenomics	Baygenomics	RRE122	100	378	Gene32022
XM_137921.1	Baygenomics	Baygenomics	RRE125	100	267	Gene24461
XM_126967.1	Baygenomics	Baygenomics	RRE127	100	576	Gene13927
XM_148460.1	Baygenomics	Baygenomics	RRE133	100	655	Gene6027
XM_126296.1	Baygenomics	Baygenomics	RRE136	99.4	166	Gene8645
XM_146060.1	Baygenomics	Baygenomics	RRE142	100	396	Gene15659
XM_148857.1	Baygenomics	Baygenomics	RRE144	100	298	Gene32420
XM_135474.1	Baygenomics	Baygenomics	RRE144	98.66	298	Gene23320
XM_135459.1	Baygenomics	Baygenomics	RRE144	100	154	Gene959
XM_142696.1	Baygenomics	Baygenomics	RRE144	100	141	Gene23055
XM_128216.1	Baygenomics	Baygenomics	RRE145	100	107	Gene3246
XM_136221.1	Baygenomics	Baygenomics	RRE146	100	155	Gene25288
XM_126340.1	Baygenomics	Baygenomics	RRE148	99.64	548	Gene8801
XM_159593.1	Baygenomics	Baygenomics	RRE149	100	114	Gene23238
XM_128216.1	Baygenomics	Baygenomics	RRE153	100	88	Gene3246
XM_149519.1	Baygenomics	Baygenomics	RRE156	100	85	Gene36980
XM_159513.1	Baygenomics	Baygenomics	RRE158	100	102	Gene23240
XM_159518.1	Baygenomics	Baygenomics	RRE158	98.04	102	Gene22836
XM_128216.1	Baygenomics	Baygenomics	RRE161	100	107	Gene3246
XM_142813.1	Baygenomics	Baygenomics	RRE172	98.37	123	Gene24109
XM_159618.1	Baygenomics	Baygenomics	RRE172	98	100	Gene869
XM_123932.1	Baygenomics	Baygenomics	RRE176	99.21	126	Gene12635
XM_159593.1	Baygenomics	Baygenomics	RRE181	100	114	Gene23238
XM_126577.1	Baygenomics	Baygenomics	RRE185	99.41	677	Gene24613
XM_123337.1	Baygenomics	Baygenomics	RRE188	100	376	Gene7751
XM_129493.1	Baygenomics	Baygenomics	RRE190	100	473	Gene19879
XM_139427.1	Baygenomics	Baygenomics	RRE192	100	474	Gene25906
XM_128216.1	Baygenomics	Baygenomics	RRE196	100	105	Gene3246
XM_159593.1	Baygenomics	Baygenomics	RRE200	100	114	Gene23238
XM_128216.1	Baygenomics	Baygenomics	RRE205	97.75	89	Gene3246
XM_124869.1	Baygenomics	Baygenomics	RRE206	99.46	554	Gene20374
XM_135273.1	Baygenomics	Baygenomics	RRE207	98.15	54	Gene1343
XM_152600.1	Baygenomics	Baygenomics	RRE211	100	116	Gene30885
XM_137568.1	Baygenomics	Baygenomics	RRE211	100	103	Gene8096
XM_134195.1	Baygenomics	Baygenomics	RRE226	100	535	Gene34038
XM_126376.1	Baygenomics	Baygenomics	RRE227	100	524	Gene31047
XM_128216.1	Baygenomics	Baygenomics	RRE228	100	87	Gene3246
XM_123810.1	Baygenomics	Baygenomics	RRE230	99.68	617	Gene38951
XM_124439.1	Baygenomics	Baygenomics	RRE230	98.5	400	Gene36379
XM_135346.1	Baygenomics	Baygenomics	RRE230	99.42	171	Gene23260
XM_135147.1	Baygenomics	Baygenomics	RRE232	100	82	Gene5250
XM_135507.1	Baygenomics	Baygenomics	RRE232	98.75	80	Gene831
XM_128682.1	Baygenomics	Baygenomics	RRE233	100	502	Gene3860
XM_123577.1	Baygenomics	Baygenomics	RRE240	99.8	489	Gene40085
XM_159592.1	Baygenomics	Baygenomics	RRE246	98.95	95	Gene23247
XM_127259.1	Baygenomics	Baygenomics	RRE248	100	495	Gene5677
XM_127259.1	Baygenomics	Baygenomics	RRE250	100	100	Gene5677
XM_138000.1	Baygenomics	Baygenomics	RRE259	100	95	Gene14666
XM_123245.1	Baygenomics	Baygenomics	RRE261	98.69	535	Gene9076
XM_128216.1	Baygenomics	Baygenomics	RRE262	100	86	Gene3246
XM_135147.1	Baygenomics	Baygenomics	RRE265	100	156	Gene5250
XM_135507.1	Baygenomics	Baygenomics	RRE265	99.35	154	Gene831
XM_138657.1	Baygenomics	Baygenomics	RRE267	100	120	Gene27693
XM_144085.1	Baygenomics	Baygenomics	RRE273	99.85	667	Gene36737
XM_128216.1	Baygenomics	Baygenomics	RRE275	98.33	60	Gene3246
XM_150381.1	Baygenomics	Baygenomics	RRE281	100	158	Gene23425
XM_122459.1	Baygenomics	Baygenomics	RRE308	100	437	Gene13417
XM_128045.1	Baygenomics	Baygenomics	RRE310	98.9	454	Gene3268
XM_123743.1	Baygenomics	Baygenomics	RRE311	100	274	Gene20089
XM_126306.1	Baygenomics	Baygenomics	RRE312	100	433	Gene8149
XM_142939.1	Baygenomics	Baygenomics	RRE318	98.25	57	Gene23457
XM_142585.1	Baygenomics	Baygenomics	RRE318	98.25	57	Gene23496
XM_148887.1	Baygenomics	Baygenomics	RRE320	100	144	Gene7721
XM_125922.1	Baygenomics	Baygenomics	RRE322	100	203	Gene11179
XM_123729.1	Baygenomics	Baygenomics	RRE340	100	277	Gene20845
XM_122875.1	Baygenomics	Baygenomics	RRE342	100	140	Gene3281
XM_122875.1	Baygenomics	Baygenomics	RRE343	100	140	Gene3281
XM_159593.1	Baygenomics	Baygenomics	RRE352	100	114	Gene23238
XM_124372.1	Baygenomics	Baygenomics	RRE356	100	70	Gene15194
XM_131772.1	Baygenomics	Baygenomics	RRE370	99.69	322	Gene14727
XM_133089.1	Baygenomics	Baygenomics	RRE373	100	415	Gene1145
XM_131329.1	Baygenomics	Baygenomics	RRE375	100	143	Gene19838
XM_124848.1	Baygenomics	Baygenomics	RRE378	97.6	458	Gene1182
XM_131467.1	Baygenomics	Baygenomics	RRF003	99.85	651	Gene39860
XM_135415.1	Baygenomics	Baygenomics	RRF003	97.08	651	Gene23698
XM_135279.1	Baygenomics	Baygenomics	RRF003	99.77	439	Gene24351
XM_134928.1	Baygenomics	Baygenomics	RRF004	100	303	Gene6197
XM_126380.1	Baygenomics	Baygenomics	RRF010	100	332	Gene8382
XM_127529.1	Baygenomics	Baygenomics	RRF014	98.7	154	Gene27350
XM_132248.1	Baygenomics	Baygenomics	RRF028	99.54	439	Gene16391
XM_125886.1	Baygenomics	Baygenomics	RRF031	100	144	Gene33869
XM_159532.1	Baygenomics	Baygenomics	RRF032	100	131	Gene24209
XM_151126.1	Baygenomics	Baygenomics	RRF032	98.47	131	Gene14398
XM_122694.1	Baygenomics	Baygenomics	RRF033	100	109	Gene10504
XM_128337.1	Baygenomics	Baygenomics	RRF034	100	155	Gene4829
XM_124198.1	Baygenomics	Baygenomics	RRF040	98.01	502	Gene31848
XM_128811.1	Baygenomics	Baygenomics	RRF040	97.86	421	Gene26512
XM_131260.1	Baygenomics	Baygenomics	RRF040	97.86	421	Gene31847
XM_128825.1	Baygenomics	Baygenomics	RRF040	97.84	416	Gene26510
XM_131268.1	Baygenomics	Baygenomics	RRF040	99.29	283	Gene31845
XM_140166.1	Baygenomics	Baygenomics	RRF040	100	69	Gene26539
XM_122608.1	Baygenomics	Baygenomics	RRF047	99.77	442	Gene2665
XM_122109.1	Baygenomics	Baygenomics	RRF049	99.66	296	Gene11620
XM_124333.1	Baygenomics	Baygenomics	RRF051	100	503	Gene16204
XM_133890.1	Baygenomics	Baygenomics	RRF052	99.56	452	Gene15318
XM_147843.1	Baygenomics	Baygenomics	RRF053	97.73	352	Gene9825
XM_150381.1	Baygenomics	Baygenomics	RRF054	98.51	269	Gene23425
XM_137761.1	Baygenomics	Baygenomics	RRF055	100	409	Gene8056
XM_123854.1	Baygenomics	Baygenomics	RRF058	99.33	593	Gene2147
XM_133781.1	Baygenomics	Baygenomics	RRF060	99.73	366	Gene15897
XM_126238.1	Baygenomics	Baygenomics	RRF061	100	357	Gene8297
XM_130616.1	Baygenomics	Baygenomics	RRF064	99.67	614	Gene12630
XM_123013.1	Baygenomics	Baygenomics	RRF067	99.74	390	Gene4305
XM_127998.1	Baygenomics	Baygenomics	RRF069	99.79	476	Gene26211
XM_133026.1	Baygenomics	Baygenomics	RRF071	100	188	Gene1275
XM_128746.1	Baygenomics	Baygenomics	RRF072	100	74	Gene26646
XM_149301.1	Baygenomics	Baygenomics	RRF074	99.46	370	Gene33602
XM_125763.1	Baygenomics	Baygenomics	RRF075	100	268	Gene12239
XM_129216.1	Baygenomics	Baygenomics	RRF079	100	91	Gene29837
XM_134909.1	Baygenomics	Baygenomics	RRF080	100	611	Gene29123
XM_131934.1	Baygenomics	Baygenomics	RRF080	98.69	611	Gene41916
XM_125261.1	Baygenomics	Baygenomics	RRF080	98.26	459	Gene23337
XM_131947.1	Baygenomics	Baygenomics	RRF080	98.55	415	Gene41914
XM_139422.1	Baygenomics	Baygenomics	RRF080	98.36	61	Gene25910
XM_122557.1	Baygenomics	Baygenomics	RRF086	100	256	Gene5009
XM_129397.1	Baygenomics	Baygenomics	RRF090	99.54	659	Gene25375
XM_131709.1	Baygenomics	Baygenomics	RRF091	100	170	Gene15487
XM_127557.1	Baygenomics	Baygenomics	RRF093	98.85	522	Gene4467
XM_124292.1	Baygenomics	Baygenomics	RRF094	98.25	229	Gene17469
XM_138091.1	Baygenomics	Baygenomics	RRF096	100	412	Gene25400
XM_125942.1	Baygenomics	Baygenomics	RRF098	100	141	Gene11202
XM_145500.1	Baygenomics	Baygenomics	RRF099	100	63	Gene19723
XM_149000.1	Baygenomics	Baygenomics	RRF103	99.79	485	Gene39935
XM_147781.1	Baygenomics	Baygenomics	RRF106	99.74	389	Gene25567
XM_147549.1	Baygenomics	Baygenomics	RRF111	100	93	Gene8807
XM_132236.1	Baygenomics	Baygenomics	RRF112	98.93	374	Gene16855
XM_128072.1	Baygenomics	Baygenomics	RRF113	99.81	518	Gene3119
XM_148605.1	Baygenomics	Baygenomics	RRF115	100	267	Gene5760
XM_128681.1	Baygenomics	Baygenomics	RRF116	100	223	Gene26746
XM_143448.1	Baygenomics	Baygenomics	RRF122	100	455	Gene32644
XM_132996.1	Baygenomics	Baygenomics	RRF126	100	381	Gene24280
XM_133102.1	Baygenomics	Baygenomics	RRF127	100	56	Gene1104
XM_142825.1	Baygenomics	Baygenomics	RRF129	99.21	126	Gene24023
XM_123768.1	Baygenomics	Baygenomics	RRF130	100	569	Gene41608
XM_125612.1	Baygenomics	Baygenomics	RRF130	100	563	Gene35615
XM_124177.1	Baygenomics	Baygenomics	RRF130	99.3	569	Gene32522
XM_122249.1	Baygenomics	Baygenomics	RRF130	98.85	523	Gene30957
XM_128905.1	Baygenomics	Baygenomics	RRF131	99.65	288	Gene9858
XM_149572.1	Baygenomics	Baygenomics	RRF136	100	187	Gene36369
XM_132718.1	Baygenomics	Baygenomics	RRF137	100	96	Gene18833
XM_122875.1	Baygenomics	Baygenomics	RRF139	99.7	662	Gene3281
XM_126962.1	Baygenomics	Baygenomics	RRF140	99.06	320	Gene13621
XM_136015.1	Baygenomics	Baygenomics	RRF142	98.73	236	Gene22254
XM_141980.1	Baygenomics	Baygenomics	RRF142	98.69	153	Gene329
XM_130820.1	Baygenomics	Baygenomics	RRF146	99.75	401	Gene33923
XM_129912.1	Baygenomics	Baygenomics	RRF152	100	194	Gene36160
XM_124162.1	Baygenomics	Baygenomics	RRF154	99.12	455	Gene32589
XM_159532.1	Baygenomics	Baygenomics	RRF159	100	123	Gene24209
XM_152600.1	Baygenomics	Baygenomics	RRF161	100	113	Gene30885
XM_137568.1	Baygenomics	Baygenomics	RRF161	100	103	Gene8096
XM_146682.1	Baygenomics	Baygenomics	RRF163	99.75	393	Gene30314
XM_137094.1	Baygenomics	Baygenomics	RRF165	100	553	Gene12981
XM_129344.1	Baygenomics	Baygenomics	RRF166	100	75	Gene29066
XM_124370.1	Baygenomics	Baygenomics	RRF169	100	576	Gene15191
XM_134125.1	Baygenomics	Baygenomics	RRF171	99.6	495	Gene34539
XM_126194.1	Baygenomics	Baygenomics	RRF175	99.73	367	Gene8390
XM_150381.1	Baygenomics	Baygenomics	RRF178	98.88	178	Gene23425
XM_137195.1	Baygenomics	Baygenomics	RRF179	100	115	Gene34369
XM_133871.1	Baygenomics	Baygenomics	RRF180	100	261	Gene15580
XM_123597.1	Baygenomics	Baygenomics	RRF181	100	228	Gene39946
XM_132498.1	Baygenomics	Baygenomics	RRF184	99.81	535	Gene14654
XM_138431.1	Baygenomics	Baygenomics	RRF186	100	657	Gene29326
XM_129333.1	Baygenomics	Baygenomics	RRF188	100	378	Gene6513
XM_122023.1	Baygenomics	Baygenomics	RRF190	99.15	235	Gene12757
XM_131792.1	Baygenomics	Baygenomics	RRF194	99.1	554	Gene37169
XM_124124.1	Baygenomics	Baygenomics	RRF197	99.14	116	Gene10395
XM_133719.1	Baygenomics	Baygenomics	RRF202	100	632	Gene15728
XM_123905.1	Baygenomics	Baygenomics	RRF203	97.73	352	Gene2106
XM_138837.1	Baygenomics	Baygenomics	RRF204	100	59	Gene4220
XM_127217.1	Baygenomics	Baygenomics	RRF205	100	137	Gene6591
XM_150381.1	Baygenomics	Baygenomics	RRF207	99.26	269	Gene23425
XM_123521.1	Baygenomics	Baygenomics	RRF209	99.39	660	Gene41636
XM_124753.1	Baygenomics	Baygenomics	RRF209	100	291	Gene40680
XM_147476.1	Baygenomics	Baygenomics	RRF210	99.56	453	Gene13967
XM_127521.1	Baygenomics	Baygenomics	RRF211	100	85	Gene4285
XM_123862.1	Baygenomics	Baygenomics	RRF212	99.71	340	#N/A
XM_122095.1	Baygenomics	Baygenomics	RRF214	100	72	Gene11613
XM_150381.1	Baygenomics	Baygenomics	RRF219	98.4	250	Gene23425
XM_129052.1	Baygenomics	Baygenomics	RRF222	100	139	Gene8001
XM_150381.1	Baygenomics	Baygenomics	RRF227	98.88	269	Gene23425
XM_123929.1	Baygenomics	Baygenomics	RRF228	100	273	Gene12698
XM_159593.1	Baygenomics	Baygenomics	RRF230	100	114	Gene23238
XM_126818.1	Baygenomics	Baygenomics	RRF231	100	343	Gene37530
XM_159513.1	Baygenomics	Baygenomics	RRF232	100	67	Gene23240
XM_128763.1	Baygenomics	Baygenomics	RRF233	99.21	636	Gene3659
XM_148857.1	Baygenomics	Baygenomics	RRF234	98.02	101	Gene32420
XM_129904.1	Baygenomics	Baygenomics	RRF235	99.85	657	Gene14134
XM_138883.1	Baygenomics	Baygenomics	RRF239	99.66	294	Gene33280
XM_132327.1	Baygenomics	Baygenomics	RRF242	99.75	408	Gene16088
XM_124259.1	Baygenomics	Baygenomics	RRF245	99.47	190	Gene41100
XM_130470.1	Baygenomics	Baygenomics	RRF245	100	157	Gene25060
XM_159532.1	Baygenomics	Baygenomics	RRF246	100	131	Gene24209
XM_151126.1	Baygenomics	Baygenomics	RRF246	98.47	131	Gene14398
XM_127717.1	Baygenomics	Baygenomics	RRF251	100	71	Gene32856
XM_131198.1	Baygenomics	Baygenomics	RRF251	98.59	71	Gene32529
XM_131191.1	Baygenomics	Baygenomics	RRF251	98.04	51	Gene10117
XM_132825.1	Baygenomics	Baygenomics	RRF253	98.82	510	Gene40130
XM_139152.1	Baygenomics	Baygenomics	RRF254	100	193	Gene9528
XM_138565.1	Baygenomics	Baygenomics	RRF255	100	271	Gene5539
XM_135149.1	Baygenomics	Baygenomics	RRF256	99.74	385	Gene5218
XM_155912.1	Baygenomics	Baygenomics	RRF265	100	171	Gene28285
XM_131189.1	Baygenomics	Baygenomics	RRF267	98.76	485	Gene32534
XM_131649.1	Baygenomics	Baygenomics	RRF268	99.19	370	Gene37484
XM_130549.1	Baygenomics	Baygenomics	RRF276	100	423	Gene2013
XM_122480.1	Baygenomics	Baygenomics	RRF277	100	398	Gene13094
XM_122480.1	Baygenomics	Baygenomics	RRF278	97.14	105	Gene13094
XM_149301.1	Baygenomics	Baygenomics	RRF280	99.39	165	Gene33602
XM_133464.1	Baygenomics	Baygenomics	RRF281	98.8	167	Gene40702
XM_131124.1	Baygenomics	Baygenomics	RRF281	100	153	Gene32684
XM_132230.1	Baygenomics	Baygenomics	RRF284	100	417	Gene16872
XM_159532.1	Baygenomics	Baygenomics	RRF285	100	167	Gene24209
XM_150381.1	Baygenomics	Baygenomics	RRF287	99.39	165	Gene23425
XM_124491.1	Baygenomics	Baygenomics	RRF296	98.97	195	Gene19808
XM_152907.1	Baygenomics	Baygenomics	RRF300	100	87	Gene24440
XM_132366.1	Baygenomics	Baygenomics	RRF305	98.43	509	Gene16055
XM_123222.1	Baygenomics	Baygenomics	RRF307	99.47	564	Gene9184
XM_128698.1	Baygenomics	Baygenomics	RRF315	99.08	541	Gene26654
XM_128217.1	Baygenomics	Baygenomics	RRF319	99.48	388	Gene26376
XM_133610.1	Baygenomics	Baygenomics	RRF322	99.5	402	Gene16644
XM_135863.1	Baygenomics	Baygenomics	RRF324	100	581	Gene667
XM_125638.1	Baygenomics	Baygenomics	RRF328	99.61	510	Gene34944
XM_131727.1	Baygenomics	Baygenomics	RRF329	99.56	226	Gene37028
XM_150381.1	Baygenomics	Baygenomics	RRF333	98.4	250	Gene23425
XM_130496.1	Baygenomics	Baygenomics	RRF334	99.6	499	Gene25070
XM_130616.1	Baygenomics	Baygenomics	RRF338	99.71	681	Gene12630
XM_148852.1	Baygenomics	Baygenomics	RRF339	99.31	583	Gene9930
XM_132825.1	Baygenomics	Baygenomics	RRF343	99.57	462	Gene40130
XM_150382.1	Baygenomics	Baygenomics	RRF350	100	131	Gene23352
XM_128630.1	Baygenomics	Baygenomics	RRF350	98.98	98	Gene3908
XM_147907.1	Baygenomics	Baygenomics	RRF355	99.67	609	Gene3147
XM_131727.1	Baygenomics	Baygenomics	RRF358	99.28	279	Gene37028
XM_128410.1	Baygenomics	Baygenomics	RRF360	100	557	Gene4522
XM_133499.1	Baygenomics	Baygenomics	RRF362	99.58	481	Gene18584
XM_130496.1	Baygenomics	Baygenomics	RRF367	99.61	515	Gene25070
XM_131765.1	Baygenomics	Baygenomics	RRF371	99.04	627	Gene15091
XM_148239.1	Baygenomics	Baygenomics	RRF372	100	112	Gene5852
XM_126881.1	Baygenomics	Baygenomics	RRF373	100	687	Gene14871
XM_123269.1	Baygenomics	Baygenomics	RRF374	99.6	253	Gene32289
XM_147297.1	Baygenomics	Baygenomics	RRF374	97.19	249	Gene38726
XM_147045.1	Baygenomics	Baygenomics	RRF379	100	307	Gene5439
XM_149982.1	Baygenomics	Baygenomics	RRF380	100	558	Gene16491
XM_127150.1	Baygenomics	Baygenomics	RRF382	100	385	Gene13127
XM_131261.1	Baygenomics	Baygenomics	RRF388	99.55	448	Gene9360
XM_142469.1	Baygenomics	Baygenomics	RRF389	100	94	Gene23869
XM_160350.1	Baygenomics	Baygenomics	RRF395	98.51	403	Gene32636
XM_127016.1	Baygenomics	Baygenomics	RRF397	100	641	Gene35786
XM_135217.1	Baygenomics	Baygenomics	RRF400	98.31	472	Gene4825
XM_124361.1	Baygenomics	Baygenomics	RRF402	100	321	Gene15143
XM_148114.1	Baygenomics	Baygenomics	RRF403	100	554	Gene28786
XM_135431.1	Baygenomics	Baygenomics	RRF410	98.28	406	Gene23615
XM_122961.1	Baygenomics	Baygenomics	RRF410	100	332	Gene26018
XM_130930.1	Baygenomics	Baygenomics	RRF414	98.82	85	Gene10651
XM_128853.1	Baygenomics	Baygenomics	RRF414	98.81	84	Gene9779
XM_124209.1	Baygenomics	Baygenomics	RRF414	96.39	83	Gene20559
XM_124007.1	Baygenomics	Baygenomics	RRF414	100	65	Gene34113
XM_149383.1	Baygenomics	Baygenomics	RRF414	98.33	60	Gene10203
XM_148072.1	Baygenomics	Baygenomics	RRF414	96.97	66	Gene5927
XM_128008.1	Baygenomics	Baygenomics	RRF414	98.28	58	Gene3298
XM_126835.1	Baygenomics	Baygenomics	RRF414	98.15	54	Gene15633
XM_150381.1	Baygenomics	Baygenomics	RRF423	98.15	54	Gene23425
XM_148857.1	Baygenomics	Baygenomics	RRF425	99.01	101	Gene32420
XM_135273.1	Baygenomics	Baygenomics	RRF430	99.23	259	Gene1343
XM_159516.1	Baygenomics	Baygenomics	RRF430	100	69	Gene23185
XM_132305.1	Baygenomics	Baygenomics	RRF432	99.52	209	Gene16207
XM_136193.1	Baygenomics	Baygenomics	RRF437	100	248	Gene2292
XM_128410.1	Baygenomics	Baygenomics	RRF444	100	543	Gene4522
XM_159724.1	Baygenomics	Baygenomics	RRF448	100	192	Gene900
XM_128853.1	Baygenomics	Baygenomics	RRF454	100	63	Gene9779
XM_130930.1	Baygenomics	Baygenomics	RRF454	98.41	63	Gene10651
XM_150061.1	Baygenomics	Baygenomics	RRF454	98.39	62	Gene34679
XM_132641.1	Baygenomics	Baygenomics	RRF454	98.25	57	Gene19629
XM_130131.1	Baygenomics	Baygenomics	RRF454	98.25	57	Gene19976
XM_125102.1	Baygenomics	Baygenomics	RRF454	98.21	56	Gene30196
XM_123083.1	Baygenomics	Baygenomics	RRF454	98.11	53	Gene27078
XM_129830.1	Baygenomics	Baygenomics	RRF454	98.11	53	Gene15381
XM_124209.1	Baygenomics	Baygenomics	RRF454	95.24	63	Gene20559
XM_125443.1	Baygenomics	Baygenomics	RRF454	90.74	54	Gene22098
XM_123913.1	Baygenomics	Baygenomics	RRF459	100	106	Gene1881
XM_124937.1	Baygenomics	Baygenomics	RRF463	99.84	620	Gene17721
XM_143839.1	Baygenomics	Baygenomics	RRF465	99.55	442	Gene39620
XM_124333.1	Baygenomics	Baygenomics	RRF466	99.63	544	Gene16204
XM_126530.1	Baygenomics	Baygenomics	RRF467	100	123	Gene24553
XM_126276.1	Baygenomics	Baygenomics	RRF470	100	88	Gene8957
XM_134561.1	Baygenomics	Baygenomics	RRF474	100	634	Gene7308
XM_139109.1	Baygenomics	Baygenomics	RRF478	99.58	236	Gene32087
XM_129040.1	Baygenomics	Baygenomics	RRF480	100	122	Gene8519
XM_138806.1	Baygenomics	Baygenomics	RRF489	98.62	652	Gene2620
XM_148311.1	Baygenomics	Baygenomics	RRF489	98.83	427	Gene28683
XM_133890.1	Baygenomics	Baygenomics	RRF492	99.79	467	Gene15318
XM_128898.1	Baygenomics	Baygenomics	RRF507	100	81	Gene9711
XM_146500.1	Baygenomics	Baygenomics	RRF512	97.06	476	Gene29583
XM_159593.1	Baygenomics	Baygenomics	RRF513	100	114	Gene23238
XM_130930.1	Baygenomics	Baygenomics	RRF513	98.82	85	Gene10651
XM_128853.1	Baygenomics	Baygenomics	RRF513	98.81	84	Gene9779
XM_124209.1	Baygenomics	Baygenomics	RRF513	96.39	83	Gene20559
XM_124007.1	Baygenomics	Baygenomics	RRF513	100	65	Gene34113
XM_130131.1	Baygenomics	Baygenomics	RRF513	95.12	82	Gene19976
XM_149383.1	Baygenomics	Baygenomics	RRF513	98.33	60	Gene10203
XM_148072.1	Baygenomics	Baygenomics	RRF513	96.97	66	Gene5927
XM_128008.1	Baygenomics	Baygenomics	RRF513	98.28	58	Gene3298
XM_126835.1	Baygenomics	Baygenomics	RRF513	98.15	54	Gene15633
XM_161952.1	Baygenomics	Baygenomics	RRF515	100	117	Gene40075
XM_123895.1	Baygenomics	Baygenomics	RRF516	98.72	78	Gene25054
XM_130549.1	Baygenomics	Baygenomics	RRF517	99.84	626	Gene2013
XM_128853.1	Baygenomics	Baygenomics	RRF519	100	54	Gene9779
XM_150061.1	Baygenomics	Baygenomics	RRF519	98.15	54	Gene34679
XM_130930.1	Baygenomics	Baygenomics	RRF519	98.15	54	Gene10651
XM_125102.1	Baygenomics	Baygenomics	RRF519	98.04	51	Gene30196
XM_124209.1	Baygenomics	Baygenomics	RRF519	94.44	54	Gene20559
XM_130400.1	Baygenomics	Baygenomics	RRF521	100	59	Gene1931
XM_130930.1	Baygenomics	Baygenomics	RRF526	98.82	85	Gene10651
XM_128853.1	Baygenomics	Baygenomics	RRF526	98.81	84	Gene9779
XM_124209.1	Baygenomics	Baygenomics	RRF526	96.39	83	Gene20559
XM_124007.1	Baygenomics	Baygenomics	RRF526	100	65	Gene34113
XM_149383.1	Baygenomics	Baygenomics	RRF526	98.33	60	Gene10203
XM_148072.1	Baygenomics	Baygenomics	RRF526	96.97	66	Gene5927
XM_128008.1	Baygenomics	Baygenomics	RRF526	98.28	58	Gene3298
XM_126835.1	Baygenomics	Baygenomics	RRF526	98.15	54	Gene15633
XM_138806.1	Baygenomics	Baygenomics	RRF529	99.77	443	Gene2620
XM_148311.1	Baygenomics	Baygenomics	RRF529	98.76	402	Gene28683
XM_147194.1	Baygenomics	Baygenomics	RRF531	100	530	Gene5746
XM_124222.1	Baygenomics	Baygenomics	RRF532	100	100	Gene19711
XM_127497.1	Baygenomics	Baygenomics	RRF537	100	650	Gene25552
XM_154524.1	Baygenomics	Baygenomics	RRF540	98.84	86	Gene27228
XM_131420.1	Baygenomics	Baygenomics	RRF551	97.85	93	Gene19023
XM_123194.1	Baygenomics	Baygenomics	RRF552	99.59	489	Gene3660
XM_130930.1	Baygenomics	Baygenomics	RRF556	98.82	85	Gene10651
XM_128853.1	Baygenomics	Baygenomics	RRF556	98.81	84	Gene9779
XM_124209.1	Baygenomics	Baygenomics	RRF556	96.39	83	Gene20559
XM_124007.1	Baygenomics	Baygenomics	RRF556	100	65	Gene34113
XM_149383.1	Baygenomics	Baygenomics	RRF556	98.33	60	Gene10203
XM_148072.1	Baygenomics	Baygenomics	RRF556	96.97	66	Gene5927
XM_128008.1	Baygenomics	Baygenomics	RRF556	98.28	58	Gene3298
XM_126835.1	Baygenomics	Baygenomics	RRF556	98.15	54	Gene15633
XM_159593.1	Baygenomics	Baygenomics	RRF557	100	114	Gene23238
XM_130930.1	Baygenomics	Baygenomics	RRF557	98.82	85	Gene10651
XM_128853.1	Baygenomics	Baygenomics	RRF557	98.81	84	Gene9779
XM_124209.1	Baygenomics	Baygenomics	RRF557	96.39	83	Gene20559
XM_124007.1	Baygenomics	Baygenomics	RRF557	100	65	Gene34113
XM_130131.1	Baygenomics	Baygenomics	RRF557	95.12	82	Gene19976
XM_149383.1	Baygenomics	Baygenomics	RRF557	98.33	60	Gene10203
XM_148072.1	Baygenomics	Baygenomics	RRF557	96.97	66	Gene5927
XM_128008.1	Baygenomics	Baygenomics	RRF557	98.28	58	Gene3298
XM_126835.1	Baygenomics	Baygenomics	RRF557	98.15	54	Gene15633
XM_148681.1	Baygenomics	Baygenomics	RRF562	100	108	Gene5618
XM_133494.1	Baygenomics	Baygenomics	RRG003	100	93	Gene18574
XM_133810.1	Baygenomics	Baygenomics	RRG008	98.9	273	Gene15765
XM_122570.1	Baygenomics	Baygenomics	RRG011	100	610	Gene27909
XM_131694.1	Baygenomics	Baygenomics	RRG012	99.7	330	Gene37590
XM_133535.1	Baygenomics	Baygenomics	RRG012	97.28	331	Gene39917
XM_133764.1	Baygenomics	Baygenomics	RRG017	98.81	168	Gene15896
XM_159618.1	Baygenomics	Baygenomics	RRG018	99.01	101	Gene869
XM_159592.1	Baygenomics	Baygenomics	RRG018	98.02	101	Gene23247
XM_159618.1	Baygenomics	Baygenomics	RRG019	98.02	101	Gene869
XM_149008.1	Baygenomics	Baygenomics	RRG028	99.39	329	Gene17632
XM_126528.1	Baygenomics	Baygenomics	RRG030	99.77	429	Gene24512
XM_127081.1	Baygenomics	Baygenomics	RRG032	100	67	Gene35595
XM_148800.1	Baygenomics	Baygenomics	RRG033	100	140	Gene26665
XM_127947.1	Baygenomics	Baygenomics	RRG036	100	547	Gene4510
XM_130729.1	Baygenomics	Baygenomics	RRG038	99.52	420	Gene34356
XM_149998.1	Baygenomics	Baygenomics	RRG041	98.62	145	Gene15893
XM_136695.1	Baygenomics	Baygenomics	RRG049	98.84	86	Gene14311
XM_125991.1	Baygenomics	Baygenomics	RRG051	99.58	239	Gene14031
XM_143303.1	Baygenomics	Baygenomics	RRG056	100	61	Gene32966
XM_159618.1	Baygenomics	Baygenomics	RRG060	98.13	107	Gene869
XM_135459.1	Baygenomics	Baygenomics	RRG062	98.25	57	Gene959
XM_144860.1	Baygenomics	Baygenomics	RRG070	100	481	Gene41071
XM_133810.1	Baygenomics	Baygenomics	RRG073	98.91	274	Gene15765
XM_150381.1	Baygenomics	Baygenomics	RRG080	98.52	270	Gene23425
XM_159618.1	Baygenomics	Baygenomics	RRG094	99.01	101	Gene869
XM_159592.1	Baygenomics	Baygenomics	RRG094	98.02	101	Gene23247
XM_137321.1	Baygenomics	Baygenomics	RRG098	100	308	Gene11268
XM_127081.1	Baygenomics	Baygenomics	RRG100	100	63	Gene35595
XM_127491.1	Baygenomics	Baygenomics	RRG101	100	116	Gene2673
XM_129647.1	Baygenomics	Baygenomics	RRG112	99.8	493	Gene17726
XM_131265.1	Baygenomics	Baygenomics	RRG118	100	242	Gene9191
XM_133767.1	Baygenomics	Baygenomics	RRG124	100	100	Gene37736
XM_145500.1	Baygenomics	Baygenomics	RRG128	100	63	Gene19723
XM_126528.1	Baygenomics	Baygenomics	RRG129	100	475	Gene24512
XM_125122.1	Baygenomics	Baygenomics	RRG131	100	106	Gene7375
XM_126541.1	Baygenomics	Baygenomics	RRG133	100	143	Gene24569
XM_122570.1	Baygenomics	Baygenomics	RRG134	99.77	441	Gene27909
XM_123592.1	Baygenomics	Baygenomics	RRG138	100	231	Gene18049
XM_127081.1	Baygenomics	Baygenomics	RRG143	98.33	60	Gene35595
XM_162938.1	Baygenomics	Baygenomics	RRG146	100	98	Gene39119
XM_125122.1	Baygenomics	Baygenomics	RRG147	100	70	Gene7375
XM_127081.1	Baygenomics	Baygenomics	RRG156	100	67	Gene35595
XM_126689.1	Baygenomics	Baygenomics	RRG157	100	247	Gene1695
XM_127808.1	Baygenomics	Baygenomics	RRG158	99.25	133	Gene10046
XM_134982.1	Baygenomics	Baygenomics	RRG159	100	290	Gene6245
XM_130729.1	Baygenomics	Baygenomics	RRG169	99.81	539	Gene34356
XM_125065.1	Baygenomics	Baygenomics	RRG173	99.82	558	Gene7554
XM_149008.1	Baygenomics	Baygenomics	RRG176	99.76	419	Gene17632
XM_130921.1	Baygenomics	Baygenomics	RRG177	99.82	551	Gene10854
XM_151438.1	Baygenomics	Baygenomics	RRG179	98.28	58	Gene13999
XM_125977.1	Baygenomics	Baygenomics	RRG198	100	612	Gene36206
XM_122342.1	Baygenomics	Baygenomics	RRG207	100	489	Gene1588
XM_129942.1	Baygenomics	Baygenomics	RRG209	100	168	Gene13786
XM_133810.1	Baygenomics	Baygenomics	RRG216	98.91	275	Gene15765
XM_131465.1	Baygenomics	Baygenomics	RRG217	98.91	552	Gene17843
XM_143552.1	Baygenomics	Baygenomics	RRG221	100	135	Gene9017
XM_133157.1	Baygenomics	Baygenomics	RRG222	100	229	Gene42747
XM_135837.1	Baygenomics	Baygenomics	RRG250	100	137	Gene685
XM_140305.1	Baygenomics	Baygenomics	RRG250	99.27	137	Gene31540
XM_124402.1	Baygenomics	Baygenomics	RRG252	100	196	Gene15112
XM_136043.1	Baygenomics	Baygenomics	RRG255	98.21	224	Gene252
XM_136043.1	Baygenomics	Baygenomics	RRG259	100	471	Gene252
XM_143552.1	Baygenomics	Baygenomics	RRG260	100	135	Gene9017
XM_127081.1	Baygenomics	Baygenomics	RRG262	100	67	Gene35595
XM_127679.1	Baygenomics	Baygenomics	RRG269	100	269	#N/A
XM_137086.1	Baygenomics	Baygenomics	RRG284	100	82	Gene12986
XM_128662.1	Baygenomics	Baygenomics	RRG285	100	155	Gene3865
XM_132358.1	Baygenomics	Baygenomics	RRG305	100	426	Gene38230
XM_130930.1	Baygenomics	Baygenomics	RRG324	98.82	85	Gene10651
XM_128853.1	Baygenomics	Baygenomics	RRG324	98.81	84	Gene9779
XM_124209.1	Baygenomics	Baygenomics	RRG324	96.39	83	Gene20559
XM_124007.1	Baygenomics	Baygenomics	RRG324	100	65	Gene34113
XM_149383.1	Baygenomics	Baygenomics	RRG324	98.33	60	Gene10203
XM_148072.1	Baygenomics	Baygenomics	RRG324	96.97	66	Gene5927
XM_128008.1	Baygenomics	Baygenomics	RRG324	98.28	58	Gene3298
XM_126835.1	Baygenomics	Baygenomics	RRG324	98.15	54	Gene15633
XM_136695.1	Baygenomics	Baygenomics	RRG328	100	79	Gene14311
XM_133767.1	Baygenomics	Baygenomics	RRG329	100	225	Gene37736
XM_123592.1	Baygenomics	Baygenomics	RRG332	99.42	173	Gene18049
XM_123944.1	Baygenomics	Baygenomics	RRG334	98.82	85	Gene34840
XM_137532.1	Baygenomics	Baygenomics	RRG348	100	588	Gene25204
XM_159532.1	Baygenomics	Baygenomics	RRG349	100	131	Gene24209
XM_151126.1	Baygenomics	Baygenomics	RRG349	98.47	131	Gene14398
XM_137879.1	Baygenomics	Baygenomics	RRG360	99.81	520	Gene24430
XM_149008.1	Baygenomics	Baygenomics	RRG361	100	453	Gene17632
XM_127631.1	Baygenomics	Baygenomics	RRG363	100	64	Gene10808
XM_128426.1	Baygenomics	Baygenomics	RRG371	100	124	Gene27308
XM_128426.1	Baygenomics	Baygenomics	RRG375	100	75	Gene27308
XM_143978.1	Baygenomics	Baygenomics	RRG381	100	428	Gene38035
XM_128170.1	Baygenomics	Baygenomics	RRG387	100	461	Gene26290
XM_159593.1	Baygenomics	Baygenomics	RRG394	98.21	56	Gene23238
XM_127081.1	Baygenomics	Baygenomics	RRG397	100	67	Gene35595
XM_127081.1	Baygenomics	Baygenomics	RRG398	100	67	Gene35595
XM_153029.1	Baygenomics	Baygenomics	RRG399	100	162	Gene1374
XM_134453.1	Baygenomics	Baygenomics	RRG405	100	352	Gene29749
XM_124564.1	Baygenomics	Baygenomics	RRG407	100	85	Gene39277
XM_132298.1	Baygenomics	Baygenomics	RRG412	99.69	652	Gene16011
XM_125500.1	Baygenomics	Baygenomics	RRG415	99.31	437	Gene14046
XM_134514.1	Baygenomics	Baygenomics	RRG417	100	198	Gene7118
XM_127597.1	Baygenomics	Baygenomics	RRG422	100	207	Gene33243
XM_150120.1	Baygenomics	Baygenomics	RRG427	100	125	Gene29959
XM_128966.1	Baygenomics	Baygenomics	RRG432	100	425	Gene9970
XM_123944.1	Baygenomics	Baygenomics	RRG434	98.82	85	Gene34840
XM_125554.1	Baygenomics	Baygenomics	RRG435	100	95	Gene13411
XM_125753.1	Baygenomics	Baygenomics	RRG437	100	116	Gene12223
XM_158249.1	Baygenomics	Baygenomics	RRH007	98.25	57	Gene19147
XM_128905.1	Baygenomics	Baygenomics	RRH008	99.65	288	Gene9858
XM_130401.1	Baygenomics	Baygenomics	RRH010	100	161	Gene25025
XM_147216.1	Baygenomics	Baygenomics	RRH012	100	82	Gene5691
XM_163300.1	Baygenomics	Baygenomics	RRH020	99.16	119	Gene40277
XM_150423.1	Baygenomics	Baygenomics	RRH020	98.32	119	#N/A
XM_128397.1	Baygenomics	Baygenomics	RRH020	99.12	114	Gene2897
XM_165298.1	Baygenomics	Baygenomics	RRH020	99.12	114	Gene28026
XM_141692.1	Baygenomics	Baygenomics	RRH020	98.25	114	#N/A
XM_136784.1	Baygenomics	Baygenomics	RRH020	98.25	114	Gene14124
XM_136774.1	Baygenomics	Baygenomics	RRH020	98.44	64	Gene14142
XM_127259.1	Baygenomics	Baygenomics	RRH025	100	597	Gene5677
XM_128827.1	Baygenomics	Baygenomics	RRH027	100	58	Gene9472
XM_127873.1	Baygenomics	Baygenomics	RRH031	98.76	161	Gene8671
XM_148568.1	Baygenomics	Baygenomics	RRH033	98.25	57	Gene5946
XM_134075.1	Baygenomics	Baygenomics	RRH040	100	267	Gene34655
XM_135809.1	Baygenomics	Baygenomics	RRH047	100	375	Gene731
XM_125705.1	Baygenomics	Baygenomics	RRH048	100	418	Gene12313
XM_126333.1	Baygenomics	Baygenomics	RRH049	99.84	640	Gene8285
XM_129930.1	Baygenomics	Baygenomics	RRH050	99.81	523	Gene13878
XM_132597.1	Baygenomics	Baygenomics	RRH053	100	296	Gene20161
XM_127019.1	Baygenomics	Baygenomics	RRH054	100	452	Gene13631
XM_132582.1	Baygenomics	Baygenomics	RRH059	100	639	Gene20608
XM_149732.1	Baygenomics	Baygenomics	RRH059	100	159	Gene20604
XM_132986.1	Baygenomics	Baygenomics	RRH061	100	338	Gene1305
XM_124753.1	Baygenomics	Baygenomics	RRH063	99.59	490	Gene40680
XM_123521.1	Baygenomics	Baygenomics	RRH063	98.37	490	Gene41636
XM_130888.1	Baygenomics	Baygenomics	RRH065	99.66	589	Gene11113
XM_143303.1	Baygenomics	Baygenomics	RRH068	100	117	Gene32966
XM_143303.1	Baygenomics	Baygenomics	RRH069	100	177	Gene32966
XM_125413.1	Baygenomics	Baygenomics	RRH075	99.36	629	Gene22404
XM_124757.1	Baygenomics	Baygenomics	RRH075	99.05	629	Gene40703
XM_135808.1	Baygenomics	Baygenomics	RRH075	100	386	Gene22659
XM_135921.1	Baygenomics	Baygenomics	RRH075	99.22	384	Gene22402
XM_135922.1	Baygenomics	Baygenomics	RRH075	99	301	Gene22403
XM_132736.1	Baygenomics	Baygenomics	RRH075	99	301	Gene40701
XM_135810.1	Baygenomics	Baygenomics	RRH075	100	211	Gene22660
XM_127554.1	Baygenomics	Baygenomics	RRH075	99.52	210	Gene27285
XM_132738.1	Baygenomics	Baygenomics	RRH075	99.05	211	Gene40699
XM_131640.1	Baygenomics	Baygenomics	RRH075	98.1	211	Gene38214
XM_132733.1	Baygenomics	Baygenomics	RRH075	100	64	Gene40697
XM_134322.1	Baygenomics	Baygenomics	RRH077	99.28	139	Gene7601
XM_123751.1	Baygenomics	Baygenomics	RRH079	97.98	346	Gene20019
XM_130400.1	Baygenomics	Baygenomics	RRH082	98.5	200	Gene1931
XM_132304.1	Baygenomics	Baygenomics	RRH084	100	109	Gene16197
XM_127026.1	Baygenomics	Baygenomics	RRH099	100	344	Gene13568
XM_128904.1	Baygenomics	Baygenomics	RRH102	99.45	181	Gene9208
XM_124036.1	Baygenomics	Baygenomics	RRH119	98.58	351	Gene11423
XM_138000.1	Baygenomics	Baygenomics	RRH131	99.71	340	Gene14666
XM_130540.1	Baygenomics	Baygenomics	RRH136	98.81	84	Gene25087
XM_127872.1	Baygenomics	Baygenomics	RRH138	99.56	229	Gene8381
XM_123011.1	Baygenomics	Baygenomics	RRH143	96.65	239	Gene27346
XM_149027.1	Baygenomics	Baygenomics	RRH145	100	195	Gene37473
XM_132409.1	Baygenomics	Baygenomics	RRH146	98.73	393	Gene15390
XM_139149.1	Baygenomics	Baygenomics	RRH148	99.64	279	Gene32029
XM_140098.1	Baygenomics	Baygenomics	RRH152	99.72	357	Gene26580
XM_159676.1	Baygenomics	Baygenomics	RRH155	99.01	101	Gene23242
XM_129043.1	Baygenomics	Baygenomics	RRH159	99.18	245	Gene31024
XM_130593.1	Baygenomics	Baygenomics	RRH161	99.81	536	Gene12592
XM_131112.1	Baygenomics	Baygenomics	RRH166	99.3	428	Gene10278
XM_127359.1	Baygenomics	Baygenomics	RRH173	100	90	Gene5011
XM_133037.1	Baygenomics	Baygenomics	RRH176	100	437	Gene24277
XM_123425.1	Baygenomics	Baygenomics	RRH186	100	340	Gene29132
XM_123221.1	Baygenomics	Baygenomics	RRH186	98.27	346	Gene32346
XM_123167.1	Baygenomics	Baygenomics	RRH186	98.53	339	Gene26519
XM_137211.1	Baygenomics	Baygenomics	RRH188	100	377	Gene12131
XM_141559.1	Baygenomics	Baygenomics	RRH189	99.53	213	Gene12382
XM_150381.1	Baygenomics	Baygenomics	RRH191	100	267	Gene23425
XM_141559.1	Baygenomics	Baygenomics	RRH195	100	336	Gene12382
XM_135809.1	Baygenomics	Baygenomics	RRH203	100	375	Gene731
XM_147822.1	Baygenomics	Baygenomics	RRH204	100	86	Gene10694
XM_139665.1	Baygenomics	Baygenomics	RRH205	100	378	Gene27553
XM_128753.1	Baygenomics	Baygenomics	RRH207	100	98	Gene3612
XM_130380.1	Baygenomics	Baygenomics	RRH208	100	138	Gene2150
XM_130843.1	Baygenomics	Baygenomics	RRH209	100	107	Gene11411
XM_124491.1	Baygenomics	Baygenomics	RRH211	99.52	207	Gene19808
XM_159593.1	Baygenomics	Baygenomics	RRH216	98.25	114	Gene23238
XM_127359.1	Baygenomics	Baygenomics	RRH221	100	90	Gene5011
XM_125656.1	Baygenomics	Baygenomics	RRH224	100	169	Gene12747
XM_148115.1	Baygenomics	Baygenomics	RRH226	99	301	Gene5791
XM_130843.1	Baygenomics	Baygenomics	RRH227	100	107	Gene11411
XM_134390.1	Baygenomics	Baygenomics	RRH236	100	58	Gene30202
XM_150381.1	Baygenomics	Baygenomics	RRH241	100	158	Gene23425
XM_127025.1	Baygenomics	Baygenomics	RRH247	100	191	Gene13931
XM_130309.1	Baygenomics	Baygenomics	RRH252	99.69	322	Gene16974
XM_131314.1	Baygenomics	Baygenomics	RRH254	100	61	Gene20454
XM_135273.1	Baygenomics	Baygenomics	RRH256	98.93	281	Gene1343
XM_129912.1	Baygenomics	Baygenomics	RRH257	99.47	190	Gene36160
XM_159593.1	Baygenomics	Baygenomics	RRH258	98.21	56	Gene23238
XM_122975.1	Baygenomics	Baygenomics	RRH266	99.71	348	Gene4820
XM_133475.1	Baygenomics	Baygenomics	RRH270	100	113	Gene40781
XM_123486.1	Baygenomics	Baygenomics	RRH272	100	56	Gene20744
XM_123055.1	Baygenomics	Baygenomics	RRH274	99.73	373	Gene27069
XM_131349.1	Baygenomics	Baygenomics	RRH276	100	300	Gene19682
XM_150381.1	Baygenomics	Baygenomics	RRH286	99.1	111	Gene23425
XM_143303.1	Baygenomics	Baygenomics	RRH290	100	71	Gene32966
XM_126778.1	Baygenomics	Baygenomics	RRH298	100	320	Gene1540
XM_128630.1	Baygenomics	Baygenomics	RRH304	99.51	204	Gene3908
XM_150382.1	Baygenomics	Baygenomics	RRH304	100	119	Gene23352
XM_124967.1	Baygenomics	Baygenomics	RRH305	100	292	Gene15861
XM_130930.1	Baygenomics	Baygenomics	RRH307	98.82	85	Gene10651
XM_128853.1	Baygenomics	Baygenomics	RRH307	98.81	84	Gene9779
XM_124209.1	Baygenomics	Baygenomics	RRH307	96.39	83	Gene20559
XM_124007.1	Baygenomics	Baygenomics	RRH307	100	65	Gene34113
XM_149383.1	Baygenomics	Baygenomics	RRH307	98.33	60	Gene10203
XM_148072.1	Baygenomics	Baygenomics	RRH307	96.97	66	Gene5927
XM_128008.1	Baygenomics	Baygenomics	RRH307	98.28	58	Gene3298
XM_126835.1	Baygenomics	Baygenomics	RRH307	98.15	54	Gene15633
XM_132304.1	Baygenomics	Baygenomics	RRH308	100	119	Gene16197
XM_130930.1	Baygenomics	Baygenomics	RRH319	98.82	85	Gene10651
XM_128853.1	Baygenomics	Baygenomics	RRH319	98.81	84	Gene9779
XM_124209.1	Baygenomics	Baygenomics	RRH319	96.39	83	Gene20559
XM_124007.1	Baygenomics	Baygenomics	RRH319	100	65	Gene34113
XM_149383.1	Baygenomics	Baygenomics	RRH319	98.33	60	Gene10203
XM_148072.1	Baygenomics	Baygenomics	RRH319	96.97	66	Gene5927
XM_128008.1	Baygenomics	Baygenomics	RRH319	98.28	58	Gene3298
XM_126835.1	Baygenomics	Baygenomics	RRH319	98.15	54	Gene15633
XM_140987.1	Baygenomics	Baygenomics	RRH327	100	73	Gene38476
XM_130930.1	Baygenomics	Baygenomics	RRH328	98.82	85	Gene10651
XM_128853.1	Baygenomics	Baygenomics	RRH328	98.81	84	Gene9779
XM_124209.1	Baygenomics	Baygenomics	RRH328	96.39	83	Gene20559
XM_124007.1	Baygenomics	Baygenomics	RRH328	100	65	Gene34113
XM_149383.1	Baygenomics	Baygenomics	RRH328	98.33	60	Gene10203
XM_148072.1	Baygenomics	Baygenomics	RRH328	96.97	66	Gene5927
XM_128008.1	Baygenomics	Baygenomics	RRH328	98.28	58	Gene3298
XM_126835.1	Baygenomics	Baygenomics	RRH328	98.15	54	Gene15633
XM_130920.1	Baygenomics	Baygenomics	RRH339	100	168	Gene33044
XM_135441.1	Baygenomics	Baygenomics	RRH339	96.55	174	Gene23542
XM_128071.1	Baygenomics	Baygenomics	RRH342	99.67	300	Gene26125
XM_159593.1	Baygenomics	Baygenomics	RRH344	100	114	Gene23238
XM_124007.1	Baygenomics	Baygenomics	RRH344	98.7	77	Gene34113
XM_130131.1	Baygenomics	Baygenomics	RRH344	95.29	85	Gene19976
XM_126835.1	Baygenomics	Baygenomics	RRH344	98.33	60	Gene15633
XM_149383.1	Baygenomics	Baygenomics	RRH344	98.33	60	Gene10203
XM_148072.1	Baygenomics	Baygenomics	RRH344	97.01	67	Gene5927
XM_123416.1	Baygenomics	Baygenomics	RRH348	100	123	Gene6393
XM_138978.1	Baygenomics	Baygenomics	RRI004	100	383	Gene10631
XM_150381.1	Baygenomics	Baygenomics	RRI007	99.44	179	Gene23425
XM_135273.1	Baygenomics	Baygenomics	RRI008	97.56	164	Gene1343
XM_159513.1	Baygenomics	Baygenomics	RRI008	98.9	91	Gene23240
XM_126707.1	Baygenomics	Baygenomics	RRI014	100	475	Gene1556
XM_137751.1	Baygenomics	Baygenomics	RRI015	100	284	Gene8060
XM_132766.1	Baygenomics	Baygenomics	RRI017	100	548	Gene18291
XM_132766.1	Baygenomics	Baygenomics	RRI020	100	543	Gene18291
XM_123282.1	Baygenomics	Baygenomics	RRI031	99.71	343	Gene9434
XM_139149.1	Baygenomics	Baygenomics	RRI032	100	188	Gene32029
XM_122782.1	Baygenomics	Baygenomics	RRI033	100	79	Gene8629
XM_130121.1	Baygenomics	Baygenomics	RRI037	100	236	Gene20206
XM_127878.1	Baygenomics	Baygenomics	RRI040	100	167	Gene8367
XM_133617.1	Baygenomics	Baygenomics	RRI041	100	561	Gene16824
XM_123132.1	Baygenomics	Baygenomics	RRI045	99.85	669	Gene3853
XM_133767.1	Baygenomics	Baygenomics	RRI047	100	634	Gene37736
XM_122981.1	Baygenomics	Baygenomics	RRI051	99.65	287	Gene27770
XM_127180.1	Baygenomics	Baygenomics	RRI054	100	120	Gene34990
XM_134955.1	Baygenomics	Baygenomics	RRI055	99.81	524	Gene6278
XM_130796.1	Baygenomics	Baygenomics	RRI056	100	167	Gene11746
XM_125180.1	Baygenomics	Baygenomics	RRI058	100	153	Gene29147
XM_129050.1	Baygenomics	Baygenomics	RRI062	100	495	Gene8249
XM_128763.1	Baygenomics	Baygenomics	RRI065	98.74	475	Gene3659
XM_124538.1	Baygenomics	Baygenomics	RRI068	99.61	517	Gene40368
XM_124989.1	Baygenomics	Baygenomics	RRI068	99.04	522	Gene37167
XM_129027.1	Baygenomics	Baygenomics	RRI069	99.22	256	Gene9174
XM_134531.1	Baygenomics	Baygenomics	RRI083	98.62	435	Gene7318
XM_132437.1	Baygenomics	Baygenomics	RRI087	99.39	490	Gene37143
XM_134029.1	Baygenomics	Baygenomics	RRI090	100	185	Gene12914
XM_135036.1	Baygenomics	Baygenomics	RRI094	100	426	Gene5506
XM_133810.1	Baygenomics	Baygenomics	RRI096	98.2	167	Gene15765
XM_125519.1	Baygenomics	Baygenomics	RRI097	100	62	Gene14028
XM_128814.1	Baygenomics	Baygenomics	RRI100	100	121	Gene3663
XM_134955.1	Baygenomics	Baygenomics	RRI102	99.59	486	Gene6278
XM_146248.1	Baygenomics	Baygenomics	RRI103	100	520	Gene34643
XM_132416.1	Baygenomics	Baygenomics	RRI105	100	104	Gene15321
XM_125102.1	Baygenomics	Baygenomics	RRI105	97.78	90	Gene30196
XM_149383.1	Baygenomics	Baygenomics	RRI105	96.72	61	Gene10203
XM_136043.1	Baygenomics	Baygenomics	RRI107	99.58	239	Gene252
XM_136484.1	Baygenomics	Baygenomics	RRI108	100	164	Gene18001
XM_127872.1	Baygenomics	Baygenomics	RRI109	100	137	Gene8381
XM_132668.1	Baygenomics	Baygenomics	RRI110	100	67	Gene41376
XM_133518.1	Baygenomics	Baygenomics	RRI112	97.8	91	Gene39642
XM_129637.1	Baygenomics	Baygenomics	RRI113	99.83	606	Gene18113
XM_133494.1	Baygenomics	Baygenomics	RRI114	100	581	Gene18574
XM_159532.1	Baygenomics	Baygenomics	RRI122	100	85	Gene24209
XM_127320.1	Baygenomics	Baygenomics	RRI139	100	617	Gene5144
XM_128841.1	Baygenomics	Baygenomics	RRI143	99.81	530	Gene9459
XM_144668.1	Baygenomics	Baygenomics	RRI144	100	439	Gene36435
XM_130930.1	Baygenomics	Baygenomics	RRI147	98.82	85	Gene10651
XM_128853.1	Baygenomics	Baygenomics	RRI147	98.81	84	Gene9779
XM_124209.1	Baygenomics	Baygenomics	RRI147	96.39	83	Gene20559
XM_124007.1	Baygenomics	Baygenomics	RRI147	100	65	Gene34113
XM_130131.1	Baygenomics	Baygenomics	RRI147	95.12	82	Gene19976
XM_149383.1	Baygenomics	Baygenomics	RRI147	98.33	60	Gene10203
XM_148072.1	Baygenomics	Baygenomics	RRI147	96.97	66	Gene5927
XM_128008.1	Baygenomics	Baygenomics	RRI147	98.28	58	Gene3298
XM_126835.1	Baygenomics	Baygenomics	RRI147	98.15	54	Gene15633
XM_130496.1	Baygenomics	Baygenomics	RRI151	100	182	Gene25070
XM_134743.1	Baygenomics	Baygenomics	RRI153	100	322	Gene7903
XM_132766.1	Baygenomics	Baygenomics	RRI154	100	638	Gene18291
XM_130496.1	Baygenomics	Baygenomics	RRI156	100	83	Gene25070
XM_135072.1	Baygenomics	Baygenomics	RRI164	100	412	Gene5500
XM_133871.1	Baygenomics	Baygenomics	RRI166	99.62	520	Gene15580
XM_129333.1	Baygenomics	Baygenomics	RRI179	98.67	301	Gene6513
XM_134808.1	Baygenomics	Baygenomics	RRI183	99.76	410	Gene6835
XM_149026.1	Baygenomics	Baygenomics	RRI187	100	91	Gene14908
XM_127106.1	Baygenomics	Baygenomics	RRI192	100	555	Gene13372
XM_150381.1	Baygenomics	Baygenomics	RRI197	98.28	233	Gene23425
XM_150381.1	Baygenomics	Baygenomics	RRI198	100	108	Gene23425
XM_126104.1	Baygenomics	Baygenomics	RRI203	99.44	536	Gene8302
XM_126290.1	Baygenomics	Baygenomics	RRI215	100	701	Gene8490
XM_146455.1	Baygenomics	Baygenomics	RRI222	96.23	53	Gene7479
XM_136094.1	Baygenomics	Baygenomics	RRI232	100	262	Gene22000
XM_135139.1	Baygenomics	Baygenomics	RRI240	100	55	Gene5140
XM_135273.1	Baygenomics	Baygenomics	RRI241	99.6	498	Gene1343
XM_159516.1	Baygenomics	Baygenomics	RRI241	98.37	367	Gene23185
XM_124124.1	Baygenomics	Baygenomics	RRI246	100	64	Gene10395
XM_127130.1	Baygenomics	Baygenomics	RRI249	100	470	Gene13124
XM_131715.1	Baygenomics	Baygenomics	RRI252	100	218	Gene14909
XM_127130.1	Baygenomics	Baygenomics	RRI253	99.15	352	Gene13124
XM_122457.1	Baygenomics	Baygenomics	RRI254	100	552	Gene13514
XM_132294.1	Baygenomics	Baygenomics	RRI255	99.06	106	Gene16049
XM_147867.1	Baygenomics	Baygenomics	RRI256	100	199	Gene9949
XM_127185.1	Baygenomics	Baygenomics	RRI257	99.54	436	Gene34987
XM_132668.1	Baygenomics	Baygenomics	RRI261	99.73	373	Gene41376
XM_131739.1	Baygenomics	Baygenomics	RRI269	100	407	Gene37221
XM_128853.1	Baygenomics	Baygenomics	RRI273	100	57	Gene9779
XM_130930.1	Baygenomics	Baygenomics	RRI273	98.25	57	Gene10651
XM_132641.1	Baygenomics	Baygenomics	RRI273	98.04	51	Gene19629
XM_124209.1	Baygenomics	Baygenomics	RRI273	94.74	57	Gene20559
XM_124902.1	Baygenomics	Baygenomics	RRI274	100	449	Gene41282
XM_125013.1	Baygenomics	Baygenomics	RRI274	98.31	118	Gene35164
XM_147115.1	Baygenomics	Baygenomics	RRI288	98.9	91	Gene4666
XM_127274.1	Baygenomics	Baygenomics	RRI293	99.24	393	Gene5347
XM_126821.1	Baygenomics	Baygenomics	RRI295	100	531	Gene15605
XM_126235.1	Baygenomics	Baygenomics	RRI298	100	113	Gene8463
XM_129630.1	Baygenomics	Baygenomics	RRI306	100	134	Gene18087
XM_126889.1	Baygenomics	Baygenomics	RRI307	99.83	606	Gene37006
XM_150429.1	Baygenomics	Baygenomics	RRI309	98.41	251	Gene270
XM_124370.1	Baygenomics	Baygenomics	RRI314	99.8	498	Gene15191
XM_124370.1	Baygenomics	Baygenomics	RRI321	100	576	Gene15191
XM_135023.1	Baygenomics	Baygenomics	RRI323	99.82	566	Gene6071
XM_147664.1	Baygenomics	Baygenomics	RRI325	100	696	Gene13557
XM_122620.1	Baygenomics	Baygenomics	RRI328	98.88	178	Gene2681
XM_124187.1	Baygenomics	Baygenomics	RRI330	99.35	153	Gene31974
XM_134538.1	Baygenomics	Baygenomics	RRI332	100	108	Gene30002
XM_135929.1	Baygenomics	Baygenomics	RRI333	100	74	Gene22392
XM_135925.1	Baygenomics	Baygenomics	RRI333	100	74	Gene22393
XM_124187.1	Baygenomics	Baygenomics	RRI333	100	74	Gene31974
XM_149027.1	Baygenomics	Baygenomics	RRI340	100	78	Gene37473
XM_135201.1	Baygenomics	Baygenomics	RRI343	100	66	Gene5041
XM_126235.1	Baygenomics	Baygenomics	RRI347	100	97	Gene8463
XM_130930.1	Baygenomics	Baygenomics	RRI351	98.82	85	Gene10651
XM_128853.1	Baygenomics	Baygenomics	RRI351	98.81	84	Gene9779
XM_124209.1	Baygenomics	Baygenomics	RRI351	96.39	83	Gene20559
XM_124007.1	Baygenomics	Baygenomics	RRI351	100	65	Gene34113
XM_149383.1	Baygenomics	Baygenomics	RRI351	98.33	60	Gene10203
XM_148072.1	Baygenomics	Baygenomics	RRI351	96.97	66	Gene5927
XM_128008.1	Baygenomics	Baygenomics	RRI351	98.28	58	Gene3298
XM_126835.1	Baygenomics	Baygenomics	RRI351	98.15	54	Gene15633
XM_130930.1	Baygenomics	Baygenomics	RRI356	98.82	85	Gene10651
XM_128853.1	Baygenomics	Baygenomics	RRI356	98.81	84	Gene9779
XM_124209.1	Baygenomics	Baygenomics	RRI356	96.39	83	Gene20559
XM_124007.1	Baygenomics	Baygenomics	RRI356	100	65	Gene34113
XM_149383.1	Baygenomics	Baygenomics	RRI356	98.33	60	Gene10203
XM_148072.1	Baygenomics	Baygenomics	RRI356	96.97	66	Gene5927
XM_128008.1	Baygenomics	Baygenomics	RRI356	98.28	58	Gene3298
XM_126835.1	Baygenomics	Baygenomics	RRI356	98.15	54	Gene15633
XM_144627.1	Baygenomics	Baygenomics	RRI359	100	421	Gene14729
XM_126835.1	Baygenomics	Baygenomics	RRI365	98.33	60	Gene15633
XM_140204.1	Baygenomics	Baygenomics	RRI366	98.5	334	Gene8963
XM_159618.1	Baygenomics	Baygenomics	RRI369	99.05	105	Gene869
XM_159592.1	Baygenomics	Baygenomics	RRI369	98.1	105	Gene23247
XM_145003.1	Baygenomics	Baygenomics	RRI372	100	391	Gene18145
XM_134909.1	Baygenomics	Baygenomics	RRI374	100	76	Gene29123
XM_125814.1	Baygenomics	Baygenomics	RRI375	100	92	Gene11565
XM_130930.1	Baygenomics	Baygenomics	RRI377	98.82	85	Gene10651
XM_128853.1	Baygenomics	Baygenomics	RRI377	98.81	84	Gene9779
XM_124209.1	Baygenomics	Baygenomics	RRI377	96.39	83	Gene20559
XM_124007.1	Baygenomics	Baygenomics	RRI377	100	65	Gene34113
XM_149383.1	Baygenomics	Baygenomics	RRI377	98.33	60	Gene10203
XM_148072.1	Baygenomics	Baygenomics	RRI377	96.97	66	Gene5927
XM_128008.1	Baygenomics	Baygenomics	RRI377	98.28	58	Gene3298
XM_126835.1	Baygenomics	Baygenomics	RRI377	98.15	54	Gene15633
XM_134779.1	Baygenomics	Baygenomics	RRI378	100	115	Gene6838
XM_125874.1	Baygenomics	Baygenomics	RRI382	100	129	Gene11539
XM_122798.1	Baygenomics	Baygenomics	RRI383	100	649	Gene2870
XM_135974.1	Baygenomics	Baygenomics	RRI388	99.39	164	Gene22298
XM_134779.1	Baygenomics	Baygenomics	RRI395	98.9	91	Gene6838
XM_134001.1	Baygenomics	Baygenomics	RRI398	100	76	Gene35069
XM_134614.1	Baygenomics	Baygenomics	RRI398	98.61	72	Gene31362
XM_124421.1	Baygenomics	Baygenomics	RRI399	97.63	253	Gene36920
XM_123147.1	Baygenomics	Baygenomics	RRI399	99.54	217	Gene26750
XM_144571.1	Baygenomics	Baygenomics	RRI404	100	491	Gene37850
XM_130633.1	Baygenomics	Baygenomics	RRI407	99.72	362	Gene34799
XM_135273.1	Baygenomics	Baygenomics	RRI411	97.74	133	Gene1343
XM_159513.1	Baygenomics	Baygenomics	RRI411	98.9	91	Gene23240
XM_136913.1	Baygenomics	Baygenomics	RRI414	100	118	Gene14151
XM_147263.1	Baygenomics	Baygenomics	RRI416	100	110	Gene5860
XM_137093.1	Baygenomics	Baygenomics	RRI429	100	194	Gene12982
XM_146279.1	Baygenomics	Baygenomics	RRI430	99.32	444	Gene12257
XM_122798.1	Baygenomics	Baygenomics	RRI431	100	491	Gene2870
XM_152919.1	Baygenomics	Baygenomics	RRI439	99.12	113	Gene24433
XM_126135.1	Baygenomics	Baygenomics	RRI442	100	146	Gene8163
XM_124824.1	Baygenomics	Baygenomics	RRI443	98.01	251	Gene16127
XM_132989.1	Baygenomics	Baygenomics	RRI454	99.84	610	Gene1325
XM_144558.1	Baygenomics	Baygenomics	RRI455	100	61	Gene15862
XM_128047.1	Baygenomics	Baygenomics	RRI459	99.85	657	Gene3427
XM_124654.1	Baygenomics	Baygenomics	RRI464	100	184	Gene37309
XM_130364.1	Baygenomics	Baygenomics	RRI466	100	191	Gene17000
XM_131852.1	Baygenomics	Baygenomics	RRI467	99.29	283	Gene36328
XM_128071.1	Baygenomics	Baygenomics	RRI470	100	595	Gene26125
XM_124937.1	Baygenomics	Baygenomics	RRI483	98.81	168	Gene17721
XM_149572.1	Baygenomics	Baygenomics	RRI484	100	187	Gene36369
XM_122480.1	Baygenomics	Baygenomics	RRI487	100	413	Gene13094
XM_130136.1	Baygenomics	Baygenomics	RRI494	100	60	Gene19972
XM_127977.1	Baygenomics	Baygenomics	RRI499	100	545	Gene4172
XM_127873.1	Baygenomics	Baygenomics	RRI500	99.63	268	Gene8671
XM_159532.1	Baygenomics	Baygenomics	RRI501	100	131	Gene24209
XM_151126.1	Baygenomics	Baygenomics	RRI501	98.47	131	Gene14398
XM_129609.1	Baygenomics	Baygenomics	RRI506	99.24	527	Gene18211
XM_138146.1	Baygenomics	Baygenomics	RRJ002	100	98	Gene25452
XM_133792.1	Baygenomics	Baygenomics	RRJ003	100	107	Gene15827
XM_142150.1	Baygenomics	Baygenomics	RRJ004	99.43	176	Gene229
XM_129927.1	Baygenomics	Baygenomics	RRJ005	99.79	467	Gene13730
XM_122090.1	Baygenomics	Baygenomics	RRJ009	100	91	Gene11606
XM_124932.1	Baygenomics	Baygenomics	RRJ009	98.67	75	Gene39941
XM_124551.1	Baygenomics	Baygenomics	RRJ009	100	63	Gene39454
XM_127359.1	Baygenomics	Baygenomics	RRJ010	100	296	Gene5011
XM_131698.1	Baygenomics	Baygenomics	RRJ011	100	169	Gene15638
XM_127539.1	Baygenomics	Baygenomics	RRJ012	98.33	239	Gene4466
XM_150381.1	Baygenomics	Baygenomics	RRJ013	99.44	179	Gene23425
XM_122863.1	Baygenomics	Baygenomics	RRJ014	100	264	Gene3445
XM_125122.1	Baygenomics	Baygenomics	RRJ017	100	228	Gene7375
XM_135250.1	Baygenomics	Baygenomics	RRJ021	100	126	Gene27799
XM_133555.1	Baygenomics	Baygenomics	RRJ022	100	94	Gene17951
XM_127947.1	Baygenomics	Baygenomics	RRJ023	99.62	262	Gene4510
XM_124361.1	Baygenomics	Baygenomics	RRJ025	100	154	Gene15143
XM_127947.1	Baygenomics	Baygenomics	RRJ030	99.78	455	Gene4510
XM_129983.1	Baygenomics	Baygenomics	RRJ031	100	87	Gene13387
XM_159593.1	Baygenomics	Baygenomics	RRJ032	98.15	54	Gene23238
XM_128484.1	Baygenomics	Baygenomics	RRJ033	98.82	339	Gene4044
XM_128826.1	Baygenomics	Baygenomics	RRJ037	100	65	Gene9803
XM_130818.1	Baygenomics	Baygenomics	RRJ039	100	358	Gene33946
XM_149641.1	Baygenomics	Baygenomics	RRJ040	99.4	334	Gene38414
XM_132258.1	Baygenomics	Baygenomics	RRJ040	97.16	352	Gene16371
XM_151438.1	Baygenomics	Baygenomics	RRJ045	100	58	Gene13999
XM_133016.1	Baygenomics	Baygenomics	RRJ047	99.77	439	Gene24295
XM_123768.1	Baygenomics	Baygenomics	RRJ048	100	570	Gene41608
XM_125612.1	Baygenomics	Baygenomics	RRJ048	100	564	Gene35615
XM_124177.1	Baygenomics	Baygenomics	RRJ048	99.3	570	Gene32522
XM_122249.1	Baygenomics	Baygenomics	RRJ048	98.85	524	Gene30957
XM_122523.1	Baygenomics	Baygenomics	RRJ050	100	561	Gene5728
XM_130257.1	Baygenomics	Baygenomics	RRJ055	99.29	141	Gene16992
XM_123043.1	Baygenomics	Baygenomics	RRJ061	100	62	Gene26991
XM_123325.1	Baygenomics	Baygenomics	RRJ068	100	62	Gene7886
XM_123943.1	Baygenomics	Baygenomics	RRJ077	100	647	Gene12442
XM_125769.1	Baygenomics	Baygenomics	RRJ079	99.34	301	Gene12287
XM_127555.1	Baygenomics	Baygenomics	RRJ084	99.11	112	Gene4395
XM_128762.1	Baygenomics	Baygenomics	RRJ087	100	233	Gene26557
XM_133764.1	Baygenomics	Baygenomics	RRJ088	99.25	400	Gene15896
XM_133580.1	Baygenomics	Baygenomics	RRJ096	99.57	462	Gene16617
XM_126167.1	Baygenomics	Baygenomics	RRJ097	99.3	287	Gene31076
XM_124661.1	Baygenomics	Baygenomics	RRJ098	100	76	Gene15273
XM_130646.1	Baygenomics	Baygenomics	RRJ103	100	277	Gene12444
XM_130646.1	Baygenomics	Baygenomics	RRJ104	99.28	277	Gene12444
XM_128023.1	Baygenomics	Baygenomics	RRJ110	99.32	148	Gene3072
XM_126431.1	Baygenomics	Baygenomics	RRJ114	100	87	Gene8137
XM_130588.1	Baygenomics	Baygenomics	RRJ115	100	250	Gene34827
XM_123463.1	Baygenomics	Baygenomics	RRJ117	98.51	67	Gene6442
XM_133618.1	Baygenomics	Baygenomics	RRJ119	99.76	409	Gene16720
XM_133890.1	Baygenomics	Baygenomics	RRJ120	99.65	569	Gene15318
XM_125182.1	Baygenomics	Baygenomics	RRJ128	100	124	Gene6202
XM_132275.1	Baygenomics	Baygenomics	RRJ129	100	133	Gene38193
XM_147185.1	Baygenomics	Baygenomics	RRJ135	100	365	Gene28637
XM_123014.1	Baygenomics	Baygenomics	RRJ135	98.34	362	Gene27138
XM_131417.1	Baygenomics	Baygenomics	RRJ138	99.5	397	Gene18981
XM_149520.1	Baygenomics	Baygenomics	RRJ139	98.66	149	Gene37207
XM_131775.1	Baygenomics	Baygenomics	RRJ141	100	168	Gene37223
XM_132280.1	Baygenomics	Baygenomics	RRJ142	99.19	494	Gene16203
XM_149520.1	Baygenomics	Baygenomics	RRJ143	98.94	189	Gene37207
XM_127529.1	Baygenomics	Baygenomics	RRJ146	100	433	Gene27350
XM_123583.1	Baygenomics	Baygenomics	RRJ147	100	618	Gene39913
XM_129143.1	Baygenomics	Baygenomics	RRJ153	99.17	361	Gene7643
XM_135750.1	Baygenomics	Baygenomics	RRJ154	100	131	Gene23298
XM_135742.1	Baygenomics	Baygenomics	RRJ154	100	131	Gene23690
XM_132007.1	Baygenomics	Baygenomics	RRJ158	99.15	473	Gene19517
XM_136912.1	Baygenomics	Baygenomics	RRJ158	100	86	Gene36229
XM_124841.1	Baygenomics	Baygenomics	RRJ159	98.63	73	Gene1155
XM_150382.1	Baygenomics	Baygenomics	RRJ160	99.5	201	Gene23352
XM_128630.1	Baygenomics	Baygenomics	RRJ160	99	201	Gene3908
XM_128800.1	Baygenomics	Baygenomics	RRJ163	99.66	292	Gene3625
XM_149289.1	Baygenomics	Baygenomics	RRJ165	100	159	Gene34091
XM_149362.1	Baygenomics	Baygenomics	RRJ165	100	158	Gene32680
XM_131751.1	Baygenomics	Baygenomics	RRJ167	100	195	Gene15158
XM_129047.1	Baygenomics	Baygenomics	RRJ169	100	77	Gene31060
XM_146254.1	Baygenomics	Baygenomics	RRJ171	99.18	245	Gene34630
XM_150206.1	Baygenomics	Baygenomics	RRJ186	98.87	441	Gene29064
XM_124261.1	Baygenomics	Baygenomics	RRJ187	100	475	Gene41123
XM_125429.1	Baygenomics	Baygenomics	RRJ187	99.55	442	Gene22237
XM_136013.1	Baygenomics	Baygenomics	RRJ187	99.27	274	Gene22236
XM_128630.1	Baygenomics	Baygenomics	RRJ188	100	214	Gene3908
XM_122939.1	Baygenomics	Baygenomics	RRJ189	100	89	Gene25982
XM_147792.1	Baygenomics	Baygenomics	RRJ200	99.09	110	Gene4432
XM_122090.1	Baygenomics	Baygenomics	RRJ203	100	72	Gene11606
XM_124932.1	Baygenomics	Baygenomics	RRJ203	98.61	72	Gene39941
XM_124551.1	Baygenomics	Baygenomics	RRJ203	100	63	Gene39454
XM_122090.1	Baygenomics	Baygenomics	RRJ205	100	53	Gene11606
XM_124551.1	Baygenomics	Baygenomics	RRJ205	100	53	Gene39454
XM_124932.1	Baygenomics	Baygenomics	RRJ205	98.11	53	Gene39941
XM_124656.1	Baygenomics	Baygenomics	RRJ207	100	544	Gene37340
XM_124124.1	Baygenomics	Baygenomics	RRJ208	100	84	Gene10395
XM_124124.1	Baygenomics	Baygenomics	RRJ209	100	521	Gene10395
XM_139765.1	Baygenomics	Baygenomics	RRJ214	93.44	61	Gene27191
XM_123013.1	Baygenomics	Baygenomics	RRJ220	100	389	Gene4305
XM_128753.1	Baygenomics	Baygenomics	RRJ221	100	585	Gene3612
XM_134010.1	Baygenomics	Baygenomics	RRJ231	100	108	Gene35178
XM_125873.1	Baygenomics	Baygenomics	RRJ233	100	447	Gene11559
XM_123074.1	Baygenomics	Baygenomics	RRJ235	100	309	Gene4100
XM_152921.1	Baygenomics	Baygenomics	RRJ241	100	59	Gene1399
XM_125694.1	Baygenomics	Baygenomics	RRJ243	96.88	64	Gene34425
XM_122680.1	Baygenomics	Baygenomics	RRJ244	99.52	418	Gene33106
XM_131418.1	Baygenomics	Baygenomics	RRJ249	99.53	424	Gene19099
XM_129052.1	Baygenomics	Baygenomics	RRJ250	100	546	Gene8001
XM_124551.1	Baygenomics	Baygenomics	RRJ254	98.41	63	Gene39454
XM_127864.1	Baygenomics	Baygenomics	RRJ255	100	213	Gene32291
XM_126319.1	Baygenomics	Baygenomics	RRJ259	99.75	404	Gene31538
XM_159593.1	Baygenomics	Baygenomics	RRJ261	98.15	54	Gene23238
XM_122090.1	Baygenomics	Baygenomics	RRJ262	98.41	63	Gene11606
XM_124551.1	Baygenomics	Baygenomics	RRJ262	98.41	63	Gene39454
XM_122975.1	Baygenomics	Baygenomics	RRJ270	100	377	Gene4820
XM_159513.1	Baygenomics	Baygenomics	RRJ272	99.04	208	Gene23240
XM_159518.1	Baygenomics	Baygenomics	RRJ272	98.56	208	Gene22836
XM_122083.1	Baygenomics	Baygenomics	RRJ275	98.77	567	Gene12158
XM_159592.1	Baygenomics	Baygenomics	RRJ279	98.1	105	Gene23247
XM_152921.1	Baygenomics	Baygenomics	RRJ282	100	59	Gene1399
XM_159532.1	Baygenomics	Baygenomics	RRJ283	100	131	Gene24209
XM_151126.1	Baygenomics	Baygenomics	RRJ283	98.47	131	Gene14398
XM_149507.1	Baygenomics	Baygenomics	RRJ289	99.43	349	Gene14912
XM_142288.1	Baygenomics	Baygenomics	RRJ292	100	100	Gene21874
XM_122255.1	Baygenomics	Baygenomics	RRJ297	99.22	385	Gene8220
XM_163643.1	Baygenomics	Baygenomics	RRJ301	100	89	Gene37701
XM_142150.1	Baygenomics	Baygenomics	RRJ302	98.39	310	Gene229
XM_150381.1	Baygenomics	Baygenomics	RRJ306	100	111	Gene23425
XM_124361.1	Baygenomics	Baygenomics	RRJ309	100	701	Gene15143
XM_150381.1	Baygenomics	Baygenomics	RRJ313	98.82	170	Gene23425
XM_137004.1	Baygenomics	Baygenomics	RRJ318	100	160	Gene35433
XM_129378.1	Baygenomics	Baygenomics	RRJ329	100	75	Gene20759
XM_138146.1	Baygenomics	Baygenomics	RRJ336	100	98	Gene25452
XM_124025.1	Baygenomics	Baygenomics	RRJ339	98.89	360	Gene11745
XM_133923.1	Baygenomics	Baygenomics	RRJ361	99.57	232	Gene15065
XM_128665.1	Baygenomics	Baygenomics	RRJ368	98.57	140	Gene3869
XM_148857.1	Baygenomics	Baygenomics	RRJ371	98.04	102	Gene32420
XM_130407.1	Baygenomics	Baygenomics	RRJ372	100	367	Gene24962
XM_130474.1	Baygenomics	Baygenomics	RRJ372	100	110	Gene1890
XM_142288.1	Baygenomics	Baygenomics	RRJ378	98.99	398	Gene21874
XM_144454.1	Baygenomics	Baygenomics	RRJ378	98.95	191	Gene38711
XM_127855.1	Baygenomics	Baygenomics	RRJ383	100	319	Gene32235
XM_136174.1	Baygenomics	Baygenomics	RRJ388	99.53	426	Gene25259
XM_128555.1	Baygenomics	Baygenomics	RRJ392	98.89	360	Gene4085
XM_130693.1	Baygenomics	Baygenomics	RRJ393	100	568	Gene12547
XM_124370.1	Baygenomics	Baygenomics	RRJ394	99.42	520	Gene15191
XM_132989.1	Baygenomics	Baygenomics	RRJ396	100	563	Gene1325
XM_124848.1	Baygenomics	Baygenomics	RRJ397	100	619	Gene1182
XM_124441.1	Baygenomics	Baygenomics	RRJ398	99.32	443	Gene14291
XM_124654.1	Baygenomics	Baygenomics	RRJ400	100	254	Gene37309
XM_122563.1	Baygenomics	Baygenomics	RRJ404	98.51	134	Gene5006
XM_122090.1	Baygenomics	Baygenomics	RRJ407	100	60	Gene11606
XM_124551.1	Baygenomics	Baygenomics	RRJ407	100	60	Gene39454
XM_124932.1	Baygenomics	Baygenomics	RRJ407	98.33	60	Gene39941
XM_125987.1	Baygenomics	Baygenomics	RRJ409	100	352	Gene35855
XM_128258.1	Baygenomics	Baygenomics	RRJ410	98.12	479	Gene26244
XM_133442.1	Baygenomics	Baygenomics	RRJ415	98.28	116	Gene40763
XM_131765.1	Baygenomics	Baygenomics	RRJ416	100	123	Gene15091
XM_133494.1	Baygenomics	Baygenomics	RRJ419	99.63	543	Gene18574
XM_126398.1	Baygenomics	Baygenomics	RRJ421	100	603	Gene8464
XM_129997.1	Baygenomics	Baygenomics	RRJ434	99.37	318	Gene20817
XM_146548.1	Baygenomics	Baygenomics	RRJ438	100	475	Gene29516
XM_124523.1	Baygenomics	Baygenomics	RRJ449	100	328	Gene40180
XM_122437.1	Baygenomics	Baygenomics	RRJ450	99.43	175	Gene25489
XM_123600.1	Baygenomics	Baygenomics	RRJ451	100	643	Gene17686
XM_140770.1	Baygenomics	Baygenomics	RRJ452	100	76	Gene6279
XM_125500.1	Baygenomics	Baygenomics	RRJ453	99.81	518	Gene14046
XM_150381.1	Baygenomics	Baygenomics	RRJ454	100	140	Gene23425
XM_137726.1	Baygenomics	Baygenomics	RRJ456	100	203	Gene30813
XM_124719.1	Baygenomics	Baygenomics	RRJ464	99.85	652	Gene20491
XM_126967.1	Baygenomics	Baygenomics	RRJ465	100	289	Gene13927
XM_132753.1	Baygenomics	Baygenomics	RRJ470	99.62	532	Gene40195
XM_127493.1	Baygenomics	Baygenomics	RRJ472	100	232	Gene2639
XM_130548.1	Baygenomics	Baygenomics	RRJ473	100	310	Gene1914
XM_137760.1	Baygenomics	Baygenomics	RRJ475	100	312	Gene8057
XM_156391.1	Baygenomics	Baygenomics	RRJ478	100	561	Gene5519
XM_125225.1	Baygenomics	Baygenomics	RRJ479	98.44	256	Gene27950
XM_131820.1	Baygenomics	Baygenomics	RRJ482	98.75	481	Gene36311
XM_150381.1	Baygenomics	Baygenomics	RRJ486	98.67	150	Gene23425
XM_150381.1	Baygenomics	Baygenomics	RRJ487	100	160	Gene23425
XM_131347.1	Baygenomics	Baygenomics	RRJ490	100	55	Gene19678
XM_129915.1	Baygenomics	Baygenomics	RRJ491	99.06	106	Gene14136
XM_127539.1	Baygenomics	Baygenomics	RRJ494	100	376	Gene4466
XM_128756.1	Baygenomics	Baygenomics	RRJ495	99.11	450	Gene3603
XM_129974.1	Baygenomics	Baygenomics	RRJ495	98.67	450	Gene13513
XM_135353.1	Baygenomics	Baygenomics	RRJ495	98.18	384	Gene22828
XM_123270.1	Baygenomics	Baygenomics	RRJ500	99.82	565	Gene9329
XM_147943.1	Baygenomics	Baygenomics	RRJ501	100	227	Gene3191
XM_139262.1	Baygenomics	Baygenomics	RRJ502	99.16	478	Gene31061
XM_126042.1	Baygenomics	Baygenomics	RRJ505	98.94	473	Gene13901
XM_135185.1	Baygenomics	Baygenomics	RRJ507	100	162	Gene5042
XM_128227.1	Baygenomics	Baygenomics	RRJ510	100	261	Gene3403
XM_122892.1	Baygenomics	Baygenomics	RRJ514	100	89	Gene26037
XM_147860.1	Baygenomics	Baygenomics	RRJ516	100	560	Gene32393
XM_124605.1	Baygenomics	Baygenomics	RRJ519	99.02	407	Gene16392
XM_122063.1	Baygenomics	Baygenomics	RRJ527	100	380	Gene34518
XM_131214.1	Baygenomics	Baygenomics	RRJ528	99.02	102	Gene9118
XM_131214.1	Baygenomics	Baygenomics	RRJ545	99.64	553	Gene9118
XM_125125.1	Baygenomics	Baygenomics	RRJ548	99.57	462	Gene7333
XM_127855.1	Baygenomics	Baygenomics	RRJ557	100	301	Gene32235
XM_123464.1	Baygenomics	Baygenomics	RRJ558	98.76	485	Gene6522
XM_136913.1	Baygenomics	Baygenomics	RRJ560	100	77	Gene14151
XM_144668.1	Baygenomics	Baygenomics	RRJ566	98.93	561	Gene36435
XM_141392.1	Baygenomics	Baygenomics	RRJ572	99.72	351	Gene1754
XM_126720.1	Baygenomics	Baygenomics	RRJ574	98.88	356	Gene1497
XM_138154.1	Baygenomics	Baygenomics	RRJ578	99.24	131	Gene25449
XM_134189.1	Baygenomics	Baygenomics	RRJ583	99.08	325	Gene11904
XM_124848.1	Baygenomics	Baygenomics	RRJ588	97.94	97	Gene1182
XM_127872.1	Baygenomics	Baygenomics	RRJ592	98.54	137	Gene8381
XM_129871.1	Baygenomics	Baygenomics	RRJ593	100	190	Gene15080
XM_136613.1	Baygenomics	Baygenomics	RRJ593	100	166	Gene14415
XM_127202.1	Baygenomics	Baygenomics	RRJ595	99.75	405	Gene6651
XM_124267.1	Baygenomics	Baygenomics	RRJ603	100	187	Gene19018
XM_148857.1	Baygenomics	Baygenomics	RRJ610	99.02	102	Gene32420
XM_156033.1	Baygenomics	Baygenomics	RRJ620	99.31	432	Gene5403
XM_149343.1	Baygenomics	Baygenomics	RRJ628	98.9	91	Gene10382
XM_134392.1	Baygenomics	Baygenomics	RRJ632	100	138	Gene30099
XM_128878.1	Baygenomics	Baygenomics	RRJ635	99.5	401	Gene9265
XM_129560.1	Baygenomics	Baygenomics	RRJ650	99.12	339	Gene18628
XM_133026.1	Baygenomics	Baygenomics	RRJ653	99.05	105	Gene1275
XM_139426.1	Baygenomics	Baygenomics	RRJ658	100	123	Gene25907
XM_127147.1	Baygenomics	Baygenomics	RRJ662	100	83	Gene13080
XM_149059.1	Baygenomics	Baygenomics	RRJ676	98.15	108	Gene14127
XM_136782.1	Baygenomics	Baygenomics	RRJ676	100	52	#N/A
XM_136781.1	Baygenomics	Baygenomics	RRJ676	98.08	52	Gene36210
XM_137893.1	Baygenomics	Baygenomics	RRJ676	98.08	52	Gene1505
XM_143638.1	Baygenomics	Baygenomics	RRJ676	98.04	51	Gene42283
XM_155835.1	Baygenomics	Baygenomics	RRJ676	96.23	53	#N/A
XM_137934.1	Baygenomics	Baygenomics	RRJ676	96.15	52	Gene24765
XM_159896.1	Baygenomics	Baygenomics	RRJ676	94.34	53	Gene33652
XM_131629.1	Baygenomics	Baygenomics	RRJ682	99.22	258	Gene16336
XM_126760.1	Baygenomics	Baygenomics	RRJ686	100	184	Gene1547
XM_132655.1	Baygenomics	Baygenomics	RRJ687	100	217	Gene19430
XM_144860.1	Baygenomics	Baygenomics	RRJ687	100	114	Gene41071
XM_123767.1	Baygenomics	Baygenomics	RRK019	100	52	Gene41842
XM_141812.1	Baygenomics	Baygenomics	RRK025	100	99	Gene22423
XM_125146.1	Baygenomics	Baygenomics	RRK025	98.99	99	Gene30716
XM_126704.1	Baygenomics	Baygenomics	RRK032	100	57	Gene1609
XM_132343.1	Baygenomics	Baygenomics	RRK038	99.02	102	Gene16033
XM_124272.1	Baygenomics	Baygenomics	RRK043	100	65	Gene19047
XM_125769.1	Baygenomics	Baygenomics	RRK050	100	94	Gene12287
XM_129580.1	Baygenomics	Baygenomics	RRK051	100	183	Gene18752
XM_124272.1	Baygenomics	Baygenomics	RRK058	99.65	285	Gene19047
XM_148460.1	Baygenomics	Baygenomics	RRK060	100	260	Gene6027
XM_128763.1	Baygenomics	Baygenomics	RRK064	98.84	86	Gene3659
XM_130787.1	Baygenomics	Baygenomics	RRK065	99.4	168	Gene34106
XM_131843.1	Baygenomics	Baygenomics	RRK067	100	81	Gene14280
XM_132909.1	Baygenomics	Baygenomics	RRK068	100	111	Gene17574
XM_131843.1	Baygenomics	Baygenomics	RRK071	100	79	Gene14280
XM_122872.1	Baygenomics	Baygenomics	RRK072	100	88	Gene3109
XM_131843.1	Baygenomics	Baygenomics	RRK073	100	81	Gene14280
XM_131764.1	Baygenomics	Baygenomics	RRK075	99.13	115	Gene14967
XM_122872.1	Baygenomics	Baygenomics	RRK076	100	77	Gene3109
XM_149267.1	Baygenomics	Baygenomics	RRK077	100	234	Gene34653
XM_131452.1	Baygenomics	Baygenomics	RRK081	100	203	Gene39638
XM_148830.1	Baygenomics	Baygenomics	RRK082	100	79	Gene26553
XM_134547.1	Baygenomics	Baygenomics	RRK090	100	134	Gene7087
XM_126889.1	Baygenomics	Baygenomics	RRK094	100	202	Gene37006
XM_123850.1	Baygenomics	Baygenomics	RRK095	100	146	Gene16462
XM_132117.1	Baygenomics	Baygenomics	RRK097	100	132	Gene18505
XM_124272.1	Baygenomics	Baygenomics	RRK104	99.57	231	Gene19047
XM_123931.1	Baygenomics	Baygenomics	RRK105	100	130	Gene12483
XM_127977.1	Baygenomics	Baygenomics	RRK106	100	100	Gene4172
XM_148857.1	Baygenomics	Baygenomics	RRK112	99.01	101	Gene32420
XM_126260.1	Baygenomics	Baygenomics	RRK116	100	198	Gene30976
XM_130532.1	Baygenomics	Baygenomics	RRK118	99.52	210	Gene24966
XM_123047.1	Baygenomics	Baygenomics	RRK119	99.39	163	Gene4049
XM_135250.1	Baygenomics	Baygenomics	RRK121	100	163	Gene27799
XM_131465.1	Baygenomics	Baygenomics	RRK122	100	146	Gene17843
XM_132343.1	Baygenomics	Baygenomics	RRK128	100	112	Gene16033
XM_134451.1	Baygenomics	Baygenomics	RRK134	100	187	Gene7604
XM_135494.1	Baygenomics	Baygenomics	RRK134	96.34	191	Gene23200
XM_135863.1	Baygenomics	Baygenomics	RRK141	100	257	Gene667
XM_155193.1	Baygenomics	Baygenomics	RRK149	99.39	165	Gene8267
XM_128814.1	Baygenomics	Baygenomics	RRK159	100	121	Gene3663
XM_129194.1	Baygenomics	Baygenomics	RRK161	100	298	Gene7320
XM_128924.1	Baygenomics	Baygenomics	RRK169	100	158	Gene9550
XM_137796.1	Baygenomics	Baygenomics	RRK170	99	200	Gene8038
XM_147095.1	Baygenomics	Baygenomics	RRK171	99.02	306	Gene5109
XM_135124.1	Baygenomics	Baygenomics	RRK177	100	359	Gene5155
XM_134909.1	Baygenomics	Baygenomics	RRK179	100	73	Gene29123
XM_132597.1	Baygenomics	Baygenomics	RRK181	100	213	Gene20161
XM_143091.1	Baygenomics	Baygenomics	RRK182	98.05	154	Gene34073
XM_124575.1	Baygenomics	Baygenomics	RRK187	100	143	Gene17396
XM_122244.1	Baygenomics	Baygenomics	RRK189	99.64	278	Gene8848
XM_124632.1	Baygenomics	Baygenomics	RRK190	100	64	Gene15911
XM_123800.1	Baygenomics	Baygenomics	RRK191	100	159	Gene19157
XM_132710.1	Baygenomics	Baygenomics	RRK193	100	178	Gene40654
XM_140193.1	Baygenomics	Baygenomics	RRK194	100	171	Gene3516
XM_127992.1	Baygenomics	Baygenomics	RRK195	98.75	160	Gene3074
XM_135804.1	Baygenomics	Baygenomics	RRK197	100	100	Gene760
XM_127953.1	Baygenomics	Baygenomics	RRK199	100	171	Gene4552
XM_123325.1	Baygenomics	Baygenomics	RRK203	100	115	Gene7886
XM_122075.1	Baygenomics	Baygenomics	RRK204	100	180	Gene12263
XM_124491.1	Baygenomics	Baygenomics	RRK210	100	89	Gene19808
XM_124528.1	Baygenomics	Baygenomics	RRK213	100	194	Gene18607
XM_126958.1	Baygenomics	Baygenomics	RRK218	98.88	178	Gene2607
XM_155814.1	Baygenomics	Baygenomics	RRK221	99.43	175	Gene25926
XM_126887.1	Baygenomics	Baygenomics	RRK222	100	228	Gene14905
XM_142083.1	Baygenomics	Baygenomics	RRK222	99.55	224	Gene22121
XM_138653.1	Baygenomics	Baygenomics	RRK222	98.68	228	Gene27824
XM_133720.1	Baygenomics	Baygenomics	RRK222	98.33	120	Gene37785
XM_131329.1	Baygenomics	Baygenomics	RRK227	98.97	194	Gene19838
XM_126534.1	Baygenomics	Baygenomics	RRK241	99.35	153	Gene1484
XM_133580.1	Baygenomics	Baygenomics	RRK243	100	229	Gene16617
XM_124541.1	Baygenomics	Baygenomics	RRK245	100	354	Gene40244
XM_142773.1	Baygenomics	Baygenomics	RRK246	98.15	54	Gene22886
XM_138837.1	Baygenomics	Baygenomics	RRK254	99.47	188	Gene4220
XM_146500.1	Baygenomics	Baygenomics	RRK256	99.53	214	Gene29583
XM_150382.1	Baygenomics	Baygenomics	RRK258	99.4	167	Gene23352
XM_128630.1	Baygenomics	Baygenomics	RRK258	99.39	164	Gene3908
XM_135640.1	Baygenomics	Baygenomics	RRK258	99.14	116	Gene23546
XM_130872.1	Baygenomics	Baygenomics	RRK259	100	70	Gene33394
XM_130690.1	Baygenomics	Baygenomics	RRK259	100	70	Gene34670
XM_149061.1	Baygenomics	Baygenomics	RRK259	98.59	71	Gene36217
XM_139089.1	Baygenomics	Baygenomics	RRK259	92.65	68	Gene9611
XM_128762.1	Baygenomics	Baygenomics	RRK260	97.54	122	Gene26557
XM_125075.1	Baygenomics	Baygenomics	RRK261	99.65	284	Gene7566
XM_159618.1	Baygenomics	Baygenomics	RRK277	100	108	Gene869
XM_127953.1	Baygenomics	Baygenomics	RRK278	100	171	Gene4552
XM_132327.1	Baygenomics	Baygenomics	RRK280	98.84	172	Gene16088
XM_130558.1	Baygenomics	Baygenomics	RRK281	98.09	209	Gene25039
XM_134422.1	Baygenomics	Baygenomics	RRK293	100	54	Gene7551
XM_127521.1	Baygenomics	Baygenomics	RRK299	100	85	Gene4285
XM_142288.1	Baygenomics	Baygenomics	RRK309	100	100	Gene21874
XM_122090.1	Baygenomics	Baygenomics	RRK315	100	91	Gene11606
XM_124932.1	Baygenomics	Baygenomics	RRK315	98.67	75	Gene39941
XM_124551.1	Baygenomics	Baygenomics	RRK315	100	63	Gene39454
XM_149097.1	Baygenomics	Baygenomics	RRK322	100	93	Gene19975
XM_131981.1	Baygenomics	Baygenomics	RRK325	100	236	Gene19672
XM_148304.1	Baygenomics	Baygenomics	RRK335	100	70	Gene28716
XM_159593.1	Baygenomics	Baygenomics	RRK337	99.24	132	Gene23238
XM_123931.1	Baygenomics	Baygenomics	RRK343	100	212	Gene12483
XM_130280.1	Baygenomics	Baygenomics	RRK345	99.72	355	Gene17043
XM_130733.1	Baygenomics	Baygenomics	RRK346	99.15	117	Gene12176
XM_134451.1	Baygenomics	Baygenomics	RRK347	100	206	Gene7604
XM_135494.1	Baygenomics	Baygenomics	RRK347	96.21	211	Gene23200
XM_123592.1	Baygenomics	Baygenomics	RRK349	100	55	Gene18049
XM_132265.1	Baygenomics	Baygenomics	RRK350	100	264	Gene16373
XM_141895.1	Baygenomics	Baygenomics	RRK351	100	99	Gene419
XM_130965.1	Baygenomics	Baygenomics	RRK355	98.04	51	Gene10604
XM_128404.1	Baygenomics	Baygenomics	RRK359	100	195	Gene2905
XM_132195.1	Baygenomics	Baygenomics	RRK366	100	280	Gene16684
XM_142773.1	Baygenomics	Baygenomics	RRK367	98.11	53	Gene22886
XM_126229.1	Baygenomics	Baygenomics	RRK369	99.62	264	Gene8226
XM_131046.1	Baygenomics	Baygenomics	RRK371	98.75	80	Gene10387
XM_126749.1	Baygenomics	Baygenomics	RRK372	99.19	372	Gene1726
XM_129942.1	Baygenomics	Baygenomics	RRK377	100	232	Gene13786
XM_147330.1	Baygenomics	Baygenomics	RRK388	99.82	553	Gene33995
XM_150381.1	Baygenomics	Baygenomics	RRK415	98.63	146	Gene23425
XM_124272.1	Baygenomics	Baygenomics	RRK420	100	277	Gene19047
XM_147664.1	Baygenomics	Baygenomics	RRK431	98.82	423	Gene13557
XM_149507.1	Baygenomics	Baygenomics	RRK447	100	253	Gene14912
XM_122075.1	Baygenomics	Baygenomics	RRK452	100	103	Gene12263
XM_122075.1	Baygenomics	Baygenomics	RRK453	99.76	412	Gene12263
XM_134339.1	Baygenomics	Baygenomics	RRK459	99.81	532	Gene30191
XM_131454.1	Baygenomics	Baygenomics	RRK464	100	142	Gene17932
XM_140194.1	Baygenomics	Baygenomics	RRK469	99.4	166	Gene26404
XM_140193.1	Baygenomics	Baygenomics	RRK469	98.91	92	Gene3516
XM_131747.1	Baygenomics	Baygenomics	RRL009	100	258	Gene36973
XM_139588.1	Baygenomics	Baygenomics	RRL013	100	60	Gene25816
XM_125096.1	Baygenomics	Baygenomics	RRL016	98.4	561	Gene29712
XM_124849.1	Baygenomics	Baygenomics	RRL018	100	135	Gene24119
XM_124536.1	Baygenomics	Baygenomics	RRL018	100	135	Gene40229
XM_126768.1	Baygenomics	Baygenomics	RRM002	99.48	572	Gene1470
XM_125519.1	Baygenomics	Baygenomics	RRM003	99.82	546	Gene14028
XM_122653.1	Baygenomics	Baygenomics	RRM004	97.35	529	Gene33283
XM_122762.1	Baygenomics	Baygenomics	RRM004	100	312	Gene32402
XM_134449.1	Baygenomics	Baygenomics	RRM007	99.12	339	Gene7547
XM_127529.1	Baygenomics	Baygenomics	RRM010	99.77	440	Gene27350
XM_122612.1	Baygenomics	Baygenomics	RRM011	99.48	575	Gene2666
XM_134482.1	Baygenomics	Baygenomics	RRM014	100	262	Gene7489
XM_131751.1	Baygenomics	Baygenomics	RRM019	100	321	Gene15158
XM_137964.1	Baygenomics	Baygenomics	RRM019	98.21	336	Gene37382
XM_127810.1	Baygenomics	Baygenomics	RRM023	99.81	527	Gene10019
XM_126757.1	Baygenomics	Baygenomics	RRM028	100	289	Gene1699
XM_126757.1	Baygenomics	Baygenomics	RRM029	99.63	269	Gene1699
XM_126757.1	Baygenomics	Baygenomics	RRM030	100	288	Gene1699
XM_139279.1	Baygenomics	Baygenomics	RRM033	100	89	Gene8350
XM_138000.1	Baygenomics	Baygenomics	RRM036	100	190	Gene14666
XM_137997.1	Baygenomics	Baygenomics	RRM036	99.2	125	Gene14670
XM_134414.1	Baygenomics	Baygenomics	RRM039	99.55	221	Gene30190
XM_125638.1	Baygenomics	Baygenomics	RRM040	99.78	445	Gene34944
XM_139765.1	Baygenomics	Baygenomics	RRM041	93.1	58	Gene27191
XM_135185.1	Baygenomics	Baygenomics	RRM042	99.55	220	Gene5042
XM_124044.1	Baygenomics	Baygenomics	RRM046	99.45	183	Gene11116
XM_122437.1	Baygenomics	Baygenomics	RRM047	100	52	Gene25489
XM_132397.1	Baygenomics	Baygenomics	RRM048	100	231	Gene37417
XM_131163.1	Baygenomics	Baygenomics	RRM049	98.25	114	Gene32596
XM_132984.1	Baygenomics	Baygenomics	RRM050	99.41	340	Gene1334
XM_128693.1	Baygenomics	Baygenomics	RRM050	98.53	340	Gene26634
XM_151011.1	Baygenomics	Baygenomics	RRM051	100	60	Gene39265
XM_131121.1	Baygenomics	Baygenomics	RRM055	99.36	469	Gene10314
XM_152921.1	Baygenomics	Baygenomics	RRM056	100	59	Gene1399
XM_124848.1	Baygenomics	Baygenomics	RRM057	100	190	Gene1182
XM_146986.1	Baygenomics	Baygenomics	RRM058	100	262	Gene28948
XM_125101.1	Baygenomics	Baygenomics	RRM060	100	245	Gene29751
XM_129744.1	Baygenomics	Baygenomics	RRM061	100	374	Gene15120
XM_122075.1	Baygenomics	Baygenomics	RRM067	100	287	Gene12263
XM_159557.1	Baygenomics	Baygenomics	RRM068	100	109	Gene23649
XM_133469.1	Baygenomics	Baygenomics	RRM071	100	93	Gene19088
XM_122004.1	Baygenomics	Baygenomics	RRM078	100	240	Gene13207
XM_132504.1	Baygenomics	Baygenomics	RRM081	99.29	281	Gene14672
XM_123751.1	Baygenomics	Baygenomics	RRM082	100	330	Gene20019
XM_122023.1	Baygenomics	Baygenomics	RRM083	100	94	Gene12757
XM_136358.1	Baygenomics	Baygenomics	RRM084	100	609	Gene18485
XM_123598.1	Baygenomics	Baygenomics	RRM086	100	285	Gene17734
XM_122464.1	Baygenomics	Baygenomics	RRM087	100	510	Gene13105
XM_150423.1	Baygenomics	Baygenomics	RRM088	99.17	120	#N/A
XM_165298.1	Baygenomics	Baygenomics	RRM088	98.18	275	Gene28026
XM_141692.1	Baygenomics	Baygenomics	RRM088	98.06	103	#N/A
XM_140418.1	Baygenomics	Baygenomics	RRM088	98.18	110	Gene31797
XM_136784.1	Baygenomics	Baygenomics	RRM088	98.06	103	Gene14124
XM_163300.1	Baygenomics	Baygenomics	RRM088	100	120	Gene40277
XM_128397.1	Baygenomics	Baygenomics	RRM088	99.36	156	Gene2897
XM_136774.1	Baygenomics	Baygenomics	RRM088	98.44	64	Gene14142
XM_143606.1	Baygenomics	Baygenomics	RRM093	98.3	176	Gene31769
XM_142150.1	Baygenomics	Baygenomics	RRM097	99.63	268	Gene229
XM_132457.1	Baygenomics	Baygenomics	RRM103	100	415	Gene36968
XM_131205.1	Baygenomics	Baygenomics	RRM104	100	118	Gene9322
XM_128404.1	Baygenomics	Baygenomics	RRM105	99.78	455	Gene2905
XM_133899.1	Baygenomics	Baygenomics	RRM106	99.63	269	Gene15376
XM_124379.1	Baygenomics	Baygenomics	RRM107	100	365	Gene37229
XM_127267.1	Baygenomics	Baygenomics	RRM110	99.8	489	Gene5644
XM_146520.1	Baygenomics	Baygenomics	RRM110	99.68	313	Gene29556
XM_131536.1	Baygenomics	Baygenomics	RRM120	100	294	Gene16242
XM_134065.1	Baygenomics	Baygenomics	RRM121	100	67	Gene12410
XM_126349.1	Baygenomics	Baygenomics	RRM124	98.1	422	Gene30931
XM_125911.1	Baygenomics	Baygenomics	RRM126	100	395	Gene11159
XM_123582.1	Baygenomics	Baygenomics	RRM133	100	257	Gene18203
XM_128853.1	Baygenomics	Baygenomics	RRM134	98.57	70	Gene9779
XM_126699.1	Baygenomics	Baygenomics	RRM134	98.57	70	Gene1495
XM_124356.1	Baygenomics	Baygenomics	RRM134	98.57	70	Gene37596
XM_149843.1	Baygenomics	Baygenomics	RRM135	100	121	Gene1153
XM_150381.1	Baygenomics	Baygenomics	RRM138	100	257	Gene23425
XM_132956.1	Baygenomics	Baygenomics	RRM139	100	459	Gene39132
XM_123623.1	Baygenomics	Baygenomics	RRM142	100	323	Gene15447
XM_134039.1	Baygenomics	Baygenomics	RRM145	99.29	421	Gene12905
XM_128684.1	Baygenomics	Baygenomics	RRM151	98.61	72	Gene26743
XM_131752.1	Baygenomics	Baygenomics	RRM153	100	96	Gene14917
XM_148304.1	Baygenomics	Baygenomics	RRM158	100	70	Gene28716
XM_122323.1	Baygenomics	Baygenomics	RRM159	100	503	Gene24619
XM_126745.1	Baygenomics	Baygenomics	RRM162	100	106	Gene1604
XM_123545.1	Baygenomics	Baygenomics	RRM164	99.83	597	Gene18626
XM_128716.1	Baygenomics	Baygenomics	RRM165	100	163	Gene3749
XM_131228.1	Baygenomics	Baygenomics	RRM167	100	406	Gene9323
XM_122457.1	Baygenomics	Baygenomics	RRM174	100	147	Gene13514
XM_126910.1	Baygenomics	Baygenomics	RRM192	99.39	163	Gene14477
XM_124389.1	Baygenomics	Baygenomics	RRM201	99.22	128	Gene15022
XM_122557.1	Baygenomics	Baygenomics	RRM202	100	127	Gene5009
XM_130748.1	Baygenomics	Baygenomics	RRM204	100	322	Gene11959
XM_124848.1	Baygenomics	Baygenomics	RRM206	100	190	Gene1182
XM_128752.1	Baygenomics	Baygenomics	RRM224	100	118	Gene3661
XM_148857.1	Baygenomics	Baygenomics	RRM252	99.01	101	Gene32420
XM_159593.1	Baygenomics	Baygenomics	RRM253	97.65	85	Gene23238
XM_124934.1	Baygenomics	Baygenomics	RRM261	99.31	435	Gene17979
XM_130057.1	Baygenomics	Baygenomics	RRM266	100	588	Gene19984
XM_127533.1	Baygenomics	Baygenomics	RRM268	100	354	Gene4298
XM_129344.1	Baygenomics	Baygenomics	RRM269	100	468	Gene29066
XM_134586.1	Baygenomics	Baygenomics	RRM270	100	436	Gene7486
XM_159593.1	Baygenomics	Baygenomics	RRM271	100	114	Gene23238
XM_124637.1	Baygenomics	Baygenomics	RRM275	99.77	442	Gene15939
XM_124180.1	Baygenomics	Baygenomics	RRM279	100	149	Gene10101
XM_150381.1	Baygenomics	Baygenomics	RRM281	100	267	Gene23425
XM_132668.1	Baygenomics	Baygenomics	RRM374	100	99	Gene41376
XM_124267.1	Baygenomics	Baygenomics	RRM375	100	87	Gene19018
XM_128072.1	Baygenomics	Baygenomics	RRM382	99.34	152	Gene3119
XM_123282.1	Baygenomics	Baygenomics	RRM390	100	71	Gene9434
XM_133422.1	Baygenomics	Baygenomics	RRM391	98.88	268	Gene19013
XM_146539.1	Baygenomics	Baygenomics	RRM393	100	210	Gene6853
XM_144084.1	Baygenomics	Baygenomics	RRM394	99.3	142	Gene14671
XM_125769.1	Baygenomics	Baygenomics	RRM402	99.67	299	Gene12287
XM_124333.1	Baygenomics	Baygenomics	RRN044	100	155	Gene16204
XM_139853.1	Baygenomics	Baygenomics	RRN046	100	302	Gene26906
XM_135049.1	Baygenomics	Baygenomics	RRN049	100	596	Gene5483
XM_126371.1	Baygenomics	Baygenomics	RRN051	100	387	Gene8831
XM_124667.1	Baygenomics	Baygenomics	RRN052	99.71	348	Gene37198
XM_131906.1	Baygenomics	Baygenomics	RRN055	99.56	454	Gene20122
XM_132298.1	Baygenomics	Baygenomics	RRN056	99.71	694	Gene16011
XM_132942.1	Baygenomics	Baygenomics	RRN059	100	347	Gene17236
XM_121987.1	Baygenomics	Baygenomics	RRN061	100	533	Gene36185
XM_133788.1	Baygenomics	Baygenomics	RRN062	100	90	Gene15782
XM_137740.1	Baygenomics	Baygenomics	RRN063	100	443	Gene30802
XM_139149.1	Baygenomics	Baygenomics	RRN064	100	353	Gene32029
XM_131686.1	Baygenomics	Baygenomics	RRN066	100	462	Gene15501
XM_127529.1	Baygenomics	Baygenomics	RRN067	99.04	311	Gene27350
XM_126248.1	Baygenomics	Baygenomics	RRN070	98.38	308	Gene31074
XM_132757.1	Baygenomics	Baygenomics	RRN075	99.13	115	Gene18347
XM_126155.1	Baygenomics	Baygenomics	RRN081	99.31	145	Gene8380
XM_129724.1	Baygenomics	Baygenomics	RRN083	100	126	Gene15043
XM_150381.1	Baygenomics	Baygenomics	RRN085	100	267	Gene23425
XM_123043.1	Baygenomics	Baygenomics	RRN086	100	103	Gene26991
XM_125953.1	Baygenomics	Baygenomics	RRN087	99.56	229	Gene11201
XM_130764.1	Baygenomics	Baygenomics	RRN088	99.74	380	Gene11988
XM_132815.1	Baygenomics	Baygenomics	RRN095	99.5	202	Gene18281
XM_147330.1	Baygenomics	Baygenomics	RRN096	100	351	Gene33995
XM_128915.1	Baygenomics	Baygenomics	RRN098	100	233	Gene32383
XM_133685.1	Baygenomics	Baygenomics	RRN098	99.49	198	Gene16688
XM_126231.1	Baygenomics	Baygenomics	RRN099	99.02	407	Gene8272
XM_134314.1	Baygenomics	Baygenomics	RRN105	98.57	70	Gene30217
XM_126055.1	Baygenomics	Baygenomics	RRN107	100	110	Gene36094
XM_127565.1	Baygenomics	Baygenomics	RRN108	99.76	417	Gene10995
XM_127267.1	Baygenomics	Baygenomics	RRN111	100	210	Gene5644
XM_124618.1	Baygenomics	Baygenomics	RRN126	100	198	Gene38245
XM_123977.1	Baygenomics	Baygenomics	RRN131	100	309	Gene34686
XM_131277.1	Baygenomics	Baygenomics	RRN132	100	533	Gene20341
XM_130708.1	Baygenomics	Baygenomics	RRN136	99.08	218	Gene34689
XM_128757.1	Baygenomics	Baygenomics	RRN142	98.65	74	Gene26471
XM_134001.1	Baygenomics	Baygenomics	RRN152	100	76	Gene35069
XM_134614.1	Baygenomics	Baygenomics	RRN152	98.61	72	Gene31362
XM_147170.1	Baygenomics	Baygenomics	RRN154	100	278	Gene3216
XM_126196.1	Baygenomics	Baygenomics	RRN156	99.03	103	Gene8156
XM_127378.1	Baygenomics	Baygenomics	RRN158	98.01	151	Gene5007
XM_150398.1	Baygenomics	Baygenomics	RRN163	99.52	207	Gene22542
XM_126995.1	Baygenomics	Baygenomics	RRN167	99.25	133	Gene25523
XM_141336.1	Baygenomics	Baygenomics	RRN178	98.89	270	Gene1803
XM_136519.1	Baygenomics	Baygenomics	RRN181	100	209	Gene39420
XM_127528.1	Baygenomics	Baygenomics	RRN183	99.8	502	Gene4323
XM_122314.1	Baygenomics	Baygenomics	RRN187	98.51	202	Gene24744
XM_122314.1	Baygenomics	Baygenomics	RRN188	99.21	253	Gene24744
XM_147263.1	Baygenomics	Baygenomics	RRN196	99.38	324	Gene5860
XM_147583.1	Baygenomics	Baygenomics	RRN197	99.5	202	Gene1489
XM_126944.1	Baygenomics	Baygenomics	RRN198	99.31	289	Gene13718
XM_123594.1	Baygenomics	Baygenomics	RRN204	100	65	Gene39937
XM_127852.1	Baygenomics	Baygenomics	RRN206	97.97	345	Gene9834
XM_126985.1	Baygenomics	Baygenomics	RRN210	98.67	300	Gene2592
XM_126038.1	Baygenomics	Baygenomics	RRN213	100	363	Gene36153
XM_124753.1	Baygenomics	Baygenomics	RRN214	100	363	Gene40680
XM_123521.1	Baygenomics	Baygenomics	RRN214	98.9	363	Gene41636
XM_123828.1	Baygenomics	Baygenomics	RRN227	99.15	118	Gene16937
XM_148857.1	Baygenomics	Baygenomics	RRN236	98.02	101	Gene32420
XM_139411.1	Baygenomics	Baygenomics	RRN237	100	82	Gene2990
XM_143987.1	Baygenomics	Baygenomics	RRN240	100	201	Gene37989
XM_122811.1	Baygenomics	Baygenomics	RRN247	100	112	Gene4533
XM_150381.1	Baygenomics	Baygenomics	RRN248	99.63	268	Gene23425
XM_148830.1	Baygenomics	Baygenomics	RRN250	100	457	Gene26553
XM_134010.1	Baygenomics	Baygenomics	RRN254	100	108	Gene35178
XM_147903.1	Baygenomics	Baygenomics	RRN257	99.63	273	Gene25989
XM_132471.1	Baygenomics	Baygenomics	RRN266	99.74	392	Gene36977
XM_127355.1	Baygenomics	Baygenomics	RRN277	100	401	Gene4995
[truncated: 5,861 more rows]
