# Supplementary material for: The functional landscape of mouse gene expression
Source: J Biol. 2004 Dec 6;3(5):21. doi: 10.1186/jbiol16 (PMC549719; doi:10.1186/jbiol16)
Supplement: Additional data file 34 — XM motifs [file jbiol16-s34.xls]

## Sheet: motif_from_Pfam_Smart
XM_135538	XM_135538.1	DISIN; Reprolysin; disintegrin	Homologues of snake disintegrins ; Snake di...; Reprolysin (M12B) family zinc metallopr...; Disintegrin
XM_135540	XM_135540.1	TesA; Lipase_GDSL	Lysophospholipase L1 and related esterases [Ami...; Lipase/Acylhydrolase with GDSL-like mo...
XM_135537	XM_135537.1	YSH1; COG1782; COG0595	Predicted exonuclease of the beta-lactamase fol...; Predicted metal-dependent RNase; Predicted hydrolase of the metallo-beta-lact...
XM_135539	XM_135539.1	PTB	Phosphotyrosine-binding domain
XM_150333	XM_150333.1	No hits!!!!!
XM_150334	XM_150334.1	No hits!!!!!
XM_159612	XM_159612.1	No hits!!!!!
XM_133125	XM_133125.1	No hits!!!!!
XM_133122	XM_133122.1	No hits!!!!!
XM_133124	XM_133124.1	NOT; Not3; NOT5	NOT2 / NOT3 / NOT5 family. NOT1; Not1 N-terminal domain; CCR4-NOT transcriptional regulation complex
XM_133126	XM_133126.1	No hits!!!!!
XM_133129	XM_133129.1	No hits!!!!!
XM_133127	XM_133127.1	COG5202; MBOAT; DltB	COG5202; MBOAT family. The MBOAT (membrane bound O-ac...; Predicted membrane protein involved in D-alanin...
XM_133121	XM_133121.1	SEN2; tRNA_int_endo	tRNA splicing endonuclease [Translation; tRNA intron endonuclease
XM_133123	XM_133123.1	RpsD; Ribosomal_S4; S4	Ribosomal protein S4 and related proteins [Tran...; Ribosomal protein S4/S9 N-terminal do...; S4 domain. The S4 domain is a small domain cons...
XM_133128	XM_133128.1	No hits!!!!!
XM_133130	XM_133130.1	No hits!!!!!
XM_133151	XM_133151.1	No hits!!!!!
XM_145306	XM_145306.1	RasGEFN	Guanine nucleotide exchange factor for Ra...
XM_133148	XM_133148.1	No hits!!!!!
XM_133140	XM_133140.1	No hits!!!!!
XM_133139	XM_133139.1	SAC3_GANP; SAC3	SAC3/GANP family. This family of eukaryo...; COG5079
XM_133146	XM_133146.1	No hits!!!!!
XM_145314	XM_145314.1	Mo25	Mo25 protein family
XM_145315	XM_145315.1	No hits!!!!!
XM_149868	XM_149868.1	No hits!!!!!
XM_145316	XM_145316.1	No hits!!!!!
XM_133138	XM_133138.1	No hits!!!!!
XM_124851	XM_124851.1	ATP-synt_C	ATP synthase subunit C
XM_133155	XM_133155.1	adh_short; DltE; FabG	short chain dehydrogenase. This family c...; Short-chain dehydrogenases of various substrate...; Dehydrogenases with different specificities (re...
XM_133142	XM_133142.1	PTB; SH3	Phosphotyrosine-binding domain; Src homology 3 domains; Src homology 3 (SH3) ...
XM_133156	XM_133156.1	No hits!!!!!
XM_133157	XM_133157.1	No hits!!!!!
XM_133145	XM_133145.1	No hits!!!!!
XM_149871	XM_149871.1	No hits!!!!!
XM_145300	XM_145300.1	No hits!!!!!
XM_133152	XM_133152.1	COG3714	Predicted membrane protein [Function unknown]
XM_133137	XM_133137.1	SET; COG2940	SET (Su(var)3-9; Proteins containing SET domain [General func...
XM_133136	XM_133136.1	No hits!!!!!
XM_133147	XM_133147.1	No hits!!!!!
XM_133149	XM_133149.1	COG5078; UBCc; UQ_con	COG5078; Ubiquitin-conjugating enzyme E2; Ubiquitin-conjugating enzyme. Proteins dest...
XM_149872	XM_149872.1	No hits!!!!!
XM_163149	XM_163149.1	No hits!!!!!
XM_145308	XM_145308.1	SerA; 2-Hacid_DH	Phosphoglycerate dehydrogenase and related dehy...; D-isomer specific 2-hydroxyacid dehydro...
XM_133141	XM_133141.1	No hits!!!!!
XM_163150	XM_163150.1	No hits!!!!!
XM_149870	XM_149870.1	No hits!!!!!
XM_149869	XM_149869.1	No hits!!!!!
XM_133135	XM_133135.1	No hits!!!!!
XM_133154	XM_133154.1	No hits!!!!!
XM_133134	XM_133134.1	No hits!!!!!
XM_133132	XM_133132.1	No hits!!!!!
XM_133144	XM_133144.1	RRM; rrm	RNA recognition motif;; RNA recognition motif. (a.k.a. RRM
XM_133143	XM_133143.1	ENTH	Epsin N-terminal homology (ENTH) domain;
XM_133133	XM_133133.1	No hits!!!!!
XM_133150	XM_133150.1	SPRY; PRY	Domain in SPla and the RYanodine Receptor. ;...; associated with SPRY domains
XM_133131	XM_133131.1	actin; ACTIN; COG5277	Actin; Actin; ACTIN subfamily of ACTIN/mreB/sugark...; Actin and related proteins [Cytoskeleton]
XM_163151	XM_163151.1	No hits!!!!!
XM_145311	XM_145311.1	V1R	Vomeronasal organ pheromone receptor family
XM_145312	XM_145312.1	Ribosomal_S10; RpsJ	Ribosomal protein S10p/S20e. This fa...; Ribosomal protein S10 [Translation
XM_133153	XM_133153.1	No hits!!!!!
XM_145305	XM_145305.1	No hits!!!!!
XM_145313	XM_145313.1	ZnF_C3H1; COG1531	zinc finger;; Uncharacterized protein conserved in archaea...
XM_145296	XM_145296.1	Gag_p24	gag gene protein p24 (core nucleocapsid pr...
XM_145297	XM_145297.1	Gag_p24; dUTPase; ENV_polyprotein	gag gene protein p24 (core nucleocapsid pr...; dUTPase. dUTPase hydrolyses dUTP to dUMP a...; ENV polyprotein (coat polyprotein)
XM_145298	XM_145298.1	No hits!!!!!
XM_145299	XM_145299.1	No hits!!!!!
XM_145301	XM_145301.1	Ribosomal_L7Ae; RPL8A	Ribosomal protein L7Ae/L30e/S12e/Ga...; Ribosomal protein HS6-type (S12/L30/L7a) [Tran...
XM_145302	XM_145302.1	No hits!!!!!
XM_163148	XM_163148.1	No hits!!!!!
XM_145303	XM_145303.1	S_TKc; pkinase; SPS1	Serine/Threonine protein kinases; Protein kinase domain; Serine/threonine protein kinase [General functi...
XM_145304	XM_145304.1	COX6B	Cytochrome oxidase c subunit VIb. Cytochrome...
XM_145307	XM_145307.1	Isochorismatase; PncA; EntB	Isochorismatase family. This famil...; Amidases related to nicotinamidase [Secondary m...; Isochorismate hydrolase [Secondary metabolites ...
XM_145309	XM_145309.1	S_TKc; pkinase; TyrKc	Serine/Threonine protein kinases; Protein kinase domain; Tyrosine kinase
XM_145310	XM_145310.1	No hits!!!!!
XM_145317	XM_145317.1	7tm_3; ANF_receptor	7 transmembrane receptor (metabotropic gluta...; Receptor family ligand binding region...
XM_145318	XM_145318.1	V1R	Vomeronasal organ pheromone receptor family
XM_145319	XM_145319.1	SERPIN; serpin; COG4826	SERine Proteinase INhibitors;; Serpin (serine protease inhibitor). Structu...; COG4826
XM_124853	XM_124853.1	V1R; 7tm_1	Vomeronasal organ pheromone receptor family; 7 transmembrane receptor (rhodopsin family)
XM_145334	XM_145334.1	Gag_p24	gag gene protein p24 (core nucleocapsid pr...
XM_145335	XM_145335.1	V1R; 7tm_1	Vomeronasal organ pheromone receptor family; 7 transmembrane receptor (rhodopsin family)
XM_145337	XM_145337.1	DSPc; CDC14	Dual specificity phosphatase; Predicted protein-tyrosine phosphatase [Signal...
XM_124852	XM_124852.1	No hits!!!!!
XM_145338	XM_145338.1	No hits!!!!!
XM_133169	XM_133169.1	No hits!!!!!
XM_133159	XM_133159.1	LER; SCAN; COG5048	leucine rich region;; SCAN domain. The SCAN domain (named after SRE...; COG5048
XM_145339	XM_145339.1	Galanin	Galanin; Galanin is a neuropeptide that c...
XM_163152	XM_163152.1	No hits!!!!!
XM_133161	XM_133161.1	SFP1; COG5048	COG5189; COG5048
XM_133162	XM_133162.1	KRAB	krueppel associated box;
XM_149874	XM_149874.1	No hits!!!!!
XM_145323	XM_145323.1	7tm_1	7 transmembrane receptor (rhodopsin family)
XM_145324	XM_145324.1	7tm_1	7 transmembrane receptor (rhodopsin family)
XM_145325	XM_145325.1	7tm_1	7 transmembrane receptor (rhodopsin family)
XM_145326	XM_145326.1	7tm_1	7 transmembrane receptor (rhodopsin family)
XM_145327	XM_145327.1	7tm_1	7 transmembrane receptor (rhodopsin family)
XM_145328	XM_145328.1	7tm_1; ENV_polyprotein; Gag_p30	7 transmembrane receptor (rhodopsin family); ENV polyprotein (coat polyprotein); Gag P30 core shell protein. According to S...
XM_149876	XM_149876.1	No hits!!!!!
XM_124855	XM_124855.1	COG5048	COG5048
XM_133163	XM_133163.1	Lipoprotein_14	Actinobacillus constitutively-expre...
XM_124854	XM_124854.1	UBP14; UBP5	COG5207; Ubiquitin C-terminal hydrolase [Posttranslation...
XM_133158	XM_133158.1	No hits!!!!!
XM_145331	XM_145331.1	COG2319	FOG: WD40 repeat [General function predictio...
XM_145333	XM_145333.1	KRAB; SFP1	KRAB box. The KRAB domain (or Kruppel-associa...; COG5189
XM_133168	XM_133168.1	KRAB; SFP1	krueppel associated box;; COG5189
XM_133164	XM_133164.1	KRAB; COG5048	KRAB box. The KRAB domain (or Kruppel-associa...; COG5048
XM_133160	XM_133160.1	KRAB; COG5048	KRAB box. The KRAB domain (or Kruppel-associa...; COG5048
XM_133166	XM_133166.1	KRAB; COG5048	krueppel associated box;; COG5048
XM_145336	XM_145336.1	Ribosomal_S13; RpsM	Ribosomal protein S13/S18. This fami...; Ribosomal protein S13 [Translation
XM_145320	XM_145320.1	KRAB; COG5048	krueppel associated box;; COG5048
XM_145321	XM_145321.1	COG5048	COG5048
XM_145322	XM_145322.1	KRAB; COG5048	krueppel associated box;; COG5048
XM_145329	XM_145329.1	rvp; AIR1	Retroviral aspartyl protease. Single domain as...; COG5082
XM_145330	XM_145330.1	No hits!!!!!
XM_145332	XM_145332.1	ACTIN; actin; COG5277	Actin; ACTIN subfamily of ACTIN/mreB/sugark...; Actin; Actin and related proteins [Cytoskeleton]
XM_129992	XM_129992.1	No hits!!!!!
XM_130010	XM_130010.1	Ribosomal_L7Ae; RPL8A	Ribosomal protein L7Ae/L30e/S12e/Ga...; Ribosomal protein HS6-type (S12/L30/L7a) [Tran...
XM_130006	XM_130006.1	GrsT; Thioesterase; COG3319	Predicted thioesterase involved in non-ribosoma...; Thioesterase domain. Peptide syntheta...; Thioesterase domains of type I polyketide sy...
XM_129996	XM_129996.1	YSH1; COG0595	Predicted exonuclease of the beta-lactamase fol...; Predicted hydrolase of the metallo-beta-lact...
XM_129994	XM_129994.1	No hits!!!!!
XM_133170	XM_133170.1	voltage_CLC; EriC; COG4109	Voltage gated chloride channel. This f...; Chloride channel protein EriC [Inorganic ion tr...; Predicted transcriptional regulator containi...
XM_130003	XM_130003.1	HSP70; DnaK; MreB	Hsp70 protein. Hsp70 chaperones help to fold...; Molecular chaperone [Posttranslational modifica...; Actin-like ATPase involved in cell morphogenesi...
XM_140788	XM_140788.1	No hits!!!!!
XM_158051	XM_158051.1	No hits!!!!!
XM_123730	XM_123730.1	Sm; LSM1	snRNP Sm proteins; small nuclear ribonucleopro...; Small nuclear ribonucleoprotein (snRNP) homolog...
XM_158052	XM_158052.1	No hits!!!!!
XM_158053	XM_158053.1	No hits!!!!!
XM_140789	XM_140789.1	No hits!!!!!
XM_140790	XM_140790.1	Ribosomal_L7Ae; RPL8A	Ribosomal protein L7Ae/L30e/S12e/Ga...; Ribosomal protein HS6-type (S12/L30/L7a) [Tran...
XM_129995	XM_129995.1	No hits!!!!!
XM_158055	XM_158055.1	No hits!!!!!
XM_158056	XM_158056.1	No hits!!!!!
XM_158057	XM_158057.1	No hits!!!!!
XM_129999	XM_129999.1	No hits!!!!!
XM_130009	XM_130009.1	Prp18; SFM	Prp18 domain. The splicing factor Prp18 is r...; Splicing Factor Motif
XM_140795	XM_140795.1	No hits!!!!!
XM_129991	XM_129991.1	SelD; AIRS; HypE	Selenophosphate synthase [Amino acid transport ...; AIR synthase related protein; Hydrogenase maturation factor [Posttranslationa...
XM_129988	XM_129988.1	Ribosomal_L44; RPL42A	Ribosomal protein L44; Ribosomal protein L44E [Translation
XM_129985	XM_129985.1	No hits!!!!!
XM_130005	XM_130005.1	No hits!!!!!
XM_130002	XM_130002.1	No hits!!!!!
XM_130000	XM_130000.1	Smc	Chromosome segregation ATPases [Cell division an...
XM_129987	XM_129987.1	Myosin_tail	Myosin tail. The myosin molecule is a ...
XM_130008	XM_130008.1	S_TKc	Serine/Threonine protein kinases
XM_158066	XM_158066.1	No hits!!!!!
XM_123729	XM_123729.1	No hits!!!!!
XM_123732	XM_123732.1	NUDIX	NUDIX domain
XM_158067	XM_158067.1	No hits!!!!!
XM_158068	XM_158068.1	No hits!!!!!
XM_130007	XM_130007.1	No hits!!!!!
XM_123731	XM_123731.1	CaiD; ECH; MenB	Enoyl-CoA hydratase/carnithine racemase [Lipid ...; Enoyl-CoA hydratase/isomerase family. This fam...; Dihydroxynaphthoic acid synthase [Coenzyme meta...
XM_149083	XM_149083.1	No hits!!!!!
XM_129998	XM_129998.1	No hits!!!!!
XM_145340	XM_145340.1	No hits!!!!!
XM_129990	XM_129990.1	No hits!!!!!
XM_133171	XM_133171.1	7tm_3	7 transmembrane receptor (metabotropic gluta...
XM_123733	XM_123733.1	RRM	RNA recognition motif;
XM_145341	XM_145341.1	7tm_3; ANF_receptor	7 transmembrane receptor (metabotropic gluta...; Receptor family ligand binding region...
XM_149082	XM_149082.1	No hits!!!!!
XM_145343	XM_145343.1	Gag_p10	Retroviral GAG p10 protein. This family co...
XM_130001	XM_130001.1	No hits!!!!!
XM_145344	XM_145344.1	S_TKc; pkinase	Serine/Threonine protein kinases; Protein kinase domain
XM_158070	XM_158070.1	No hits!!!!!
XM_145345	XM_145345.1	PAAD_DAPIN	PAAD/DAPIN/Pyrin domain. This domain is...
XM_158071	XM_158071.1	No hits!!!!!
XM_163153	XM_163153.1	No hits!!!!!
XM_158072	XM_158072.1	No hits!!!!!
XM_145346	XM_145346.1	V1R	Vomeronasal organ pheromone receptor family
XM_158073	XM_158073.1	No hits!!!!!
XM_145347	XM_145347.1	No hits!!!!!
XM_158074	XM_158074.1	No hits!!!!!
XM_124856	XM_124856.1	KRAB; COG5048	KRAB box. The KRAB domain (or Kruppel-associa...; COG5048
XM_140805	XM_140805.1	No hits!!!!!
XM_145348	XM_145348.1	V1R	Vomeronasal organ pheromone receptor family
XM_130004	XM_130004.1	mito_carr	Mitochondrial carrier protein
XM_145349	XM_145349.1	No hits!!!!!
XM_158078	XM_158078.1	No hits!!!!!
XM_145352	XM_145352.1	V1R	Vomeronasal organ pheromone receptor family
XM_158081	XM_158081.1	No hits!!!!!
XM_145342	XM_145342.1	V1R; dUTPase	Vomeronasal organ pheromone receptor family; dUTPase. dUTPase hydrolyses dUTP to dUMP a...
XM_158082	XM_158082.1	No hits!!!!!
XM_145350	XM_145350.1	SUI1	Translation initiation factor SUI1
XM_140806	XM_140806.1	No hits!!!!!
XM_145351	XM_145351.1	Fmt; formyl_transf	Methionyl-tRNA formyltransferase [Translation; Formyl transferase. This family incl...
XM_158083	XM_158083.1	No hits!!!!!
XM_158084	XM_158084.1	No hits!!!!!
XM_158086	XM_158086.1	No hits!!!!!
XM_158087	XM_158087.1	No hits!!!!!
XM_158088	XM_158088.1	No hits!!!!!
XM_129989	XM_129989.1	No hits!!!!!
XM_129997	XM_129997.1	BTP; PHD	Bromodomain transcription factors and PHD dom...; PHD-finger. PHD folds into an interleaved type...
XM_129986	XM_129986.1	No hits!!!!!
XM_158089	XM_158089.1	No hits!!!!!
XM_129993	XM_129993.1	VWA; VIT; COG2304	von Willebrand factor (vWF) type A domain; VW...; Vault protein Inter-alpha-Trypsin domain;; Uncharacterized protein containing a von Wil...
XM_149081	XM_149081.1	No hits!!!!!
XM_158091	XM_158091.1	No hits!!!!!
XM_140804	XM_140804.1	ACBP; ACB	Acyl CoA binding protein; COG4281
XM_158054	XM_158054.1	No hits!!!!!
XM_158058	XM_158058.1	No hits!!!!!
XM_140791	XM_140791.1	No hits!!!!!
XM_145354	XM_145354.1	dUTPase; Gag_p24; Dut	dUTPase. dUTPase hydrolyses dUTP to dUMP a...; gag gene protein p24 (core nucleocapsid pr...; dUTPase [Nucleotide transport and metabolism]
XM_158059	XM_158059.1	No hits!!!!!
XM_145355	XM_145355.1	No hits!!!!!
XM_158060	XM_158060.1	No hits!!!!!
XM_163154	XM_163154.1	No hits!!!!!
XM_158061	XM_158061.1	No hits!!!!!
XM_163155	XM_163155.1	No hits!!!!!
XM_158062	XM_158062.1	No hits!!!!!
XM_145357	XM_145357.1	No hits!!!!!
XM_158063	XM_158063.1	No hits!!!!!
XM_145358	XM_145358.1	LER; zf-C2H2	leucine rich region;; Zinc finger
XM_140792	XM_140792.1	B41; Band_41	Band 4.1 homologues; Also known as ezrin/radi...; FERM domain (Band 4.1 family). This domain...
XM_145353	XM_145353.1	ENV_polyprotein; Gag_p24; dUTPase	ENV polyprotein (coat polyprotein); gag gene protein p24 (core nucleocapsid pr...; dUTPase. dUTPase hydrolyses dUTP to dUMP a...
XM_145356	XM_145356.1	RHO; ras; COG1100	Rho (Ras homology) subfamily of Ras-like smal...; Ras family. Includes sub-families Ras; GTPase SAR1 and related small G proteins [Ge...
XM_140793	XM_140793.1	Ribosomal_L22e	Ribosomal L22e protein family
XM_158064	XM_158064.1	No hits!!!!!
XM_140794	XM_140794.1	No hits!!!!!
XM_140796	XM_140796.1	MAP65_ASE1	Microtubule associated protein (MAP65/A...
XM_140797	XM_140797.1	No hits!!!!!
XM_158065	XM_158065.1	No hits!!!!!
XM_140798	XM_140798.1	S_TKc; pkinase	Serine/Threonine protein kinases; Protein kinase domain
XM_140799	XM_140799.1	Ribosomal_L19e; RPL19A	Ribosomal protein L19e; Ribosomal protein L19E [Translation
XM_140800	XM_140800.1	SucA; transket_pyr; E1_dehydrog	2-oxoglutarate dehydrogenase complex; Transketolase; Dehydrogenase E1 component. This famil...
XM_140801	XM_140801.1	Upf2; MIF4G	Up-frameshift suppressor 2. Transcripts harbo...; Middle domain of eukaryotic initiation fact...
XM_158069	XM_158069.1	No hits!!!!!
XM_140802	XM_140802.1	No hits!!!!!
XM_140803	XM_140803.1	actin	Actin
XM_158075	XM_158075.1	No hits!!!!!
XM_158076	XM_158076.1	No hits!!!!!
XM_158077	XM_158077.1	No hits!!!!!
XM_158079	XM_158079.1	No hits!!!!!
XM_158080	XM_158080.1	No hits!!!!!
XM_158085	XM_158085.1	No hits!!!!!
XM_158090	XM_158090.1	No hits!!!!!
XM_158092	XM_158092.1	No hits!!!!!
XM_145359	XM_145359.1	LER; SCAN	leucine rich region;; SCAN domain. The SCAN domain (named after SRE...
XM_136397	XM_136397.1	No hits!!!!!
XM_145360	XM_145360.1	V1R	Vomeronasal organ pheromone receptor family
XM_150817	XM_150817.1	No hits!!!!!
XM_145361	XM_145361.1	No hits!!!!!
XM_129368	XM_129368.1	DCX	Domain in the Doublecortin (DCX) gene product...
XM_149877	XM_149877.1	No hits!!!!!
XM_136474	XM_136474.1	Gag_p30	Gag P30 core shell protein. According to S...
XM_133177	XM_133177.1	No hits!!!!!
XM_136475	XM_136475.1	No hits!!!!!
XM_145364	XM_145364.1	7tm_3; ANF_receptor	7 transmembrane receptor (metabotropic gluta...; Receptor family ligand binding region...
XM_150855	XM_150855.1	No hits!!!!!
XM_133174	XM_133174.1	No hits!!!!!
XM_136477	XM_136477.1	No hits!!!!!
XM_145365	XM_145365.1	ANF_receptor	Receptor family ligand binding region...
XM_136478	XM_136478.1	rve	Integrase core domain. Integrase mediates inte...
XM_145373	XM_145373.1	No hits!!!!!
XM_150857	XM_150857.1	No hits!!!!!
XM_133185	XM_133185.1	No hits!!!!!
XM_129360	XM_129360.1	AcoB; transketolase_C; transket_pyr	Pyruvate/2-oxoglutarate dehydrogenase complex; Transketolase; Transketolase
XM_149880	XM_149880.1	No hits!!!!!
XM_129371	XM_129371.1	RplO; Ribosomal_L15	Ribosomal protein L15 [Translation; Ribosomal protein L15 amino terminal...
XM_124857	XM_124857.1	COG5048; SFP1	COG5048; COG5189
XM_129382	XM_129382.1	No hits!!!!!
XM_133176	XM_133176.1	LER; SCAN; KRAB	leucine rich region;; SCAN domain. The SCAN domain (named after SRE...; krueppel associated box;
XM_129373	XM_129373.1	HMG_box; HMG	HMG (high mobility group) box; high mobility group;
XM_133180	XM_133180.1	COG5048	COG5048
XM_129383	XM_129383.1	HMG; HMG_box; NHP6B	high mobility group;; HMG (high mobility group) box; Chromatin-associated proteins containing the H...
XM_133175	XM_133175.1	zf-C3HC4; HRD1; RING	Zinc finger; COG5243; Ring finger; E3 ubiquitin-protein ligase act...
XM_136400	XM_136400.1	No hits!!!!!
XM_133172	XM_133172.1	CaiC; AMP-binding; Acs	Acyl-CoA synthetases (AMP-forming)/AMP-acid lig...; AMP-binding enzyme; Acyl-coenzyme A synthetases/AMP-(fatty) acid lig...
XM_123478	XM_123478.1	V-ATPase_H; VMA13	V-ATPase subunit H; COG5231
XM_133173	XM_133173.1	BROMO; PHD	bromo domain;; PHD-finger. PHD folds into an interleaved type...
XM_150814	XM_150814.1	No hits!!!!!
XM_133186	XM_133186.1	No hits!!!!!
XM_136401	XM_136401.1	No hits!!!!!
XM_133183	XM_133183.1	DUF279	Eukaryotic protein of unknown function
XM_136402	XM_136402.1	14-3-3; 14_3_3; BMH1	14-3-3 protein; 14-3-3 homologues; 14-3-3 homologues media...; COG5040
XM_133184	XM_133184.1	COG5078; UQ_con; UBCc	COG5078; Ubiquitin-conjugating enzyme. Proteins dest...; Ubiquitin-conjugating enzyme E2
XM_150815	XM_150815.1	No hits!!!!!
XM_124859	XM_124859.1	LER; SCAN; COG5048	leucine rich region;; SCAN domain. The SCAN domain (named after SRE...; COG5048
XM_129364	XM_129364.1	7tm_1	7 transmembrane receptor (rhodopsin family)
XM_163157	XM_163157.1	No hits!!!!!
XM_150816	XM_150816.1	No hits!!!!!
XM_145366	XM_145366.1	V1R	Vomeronasal organ pheromone receptor family
XM_136404	XM_136404.1	7tm_1	7 transmembrane receptor (rhodopsin family)
XM_145367	XM_145367.1	V1R; COG5078; UBCc	Vomeronasal organ pheromone receptor family; COG5078; Ubiquitin-conjugating enzyme E2
XM_136405	XM_136405.1	No hits!!!!!
XM_145368	XM_145368.1	No hits!!!!!
XM_136406	XM_136406.1	ENV_polyprotein; Gag_p30	ENV polyprotein (coat polyprotein); Gag P30 core shell protein. According to S...
XM_145369	XM_145369.1	No hits!!!!!
XM_123485	XM_123485.1	SbcC; Smc	ATPase involved in DNA repair [DNA replication; Chromosome segregation ATPases [Cell division an...
XM_133178	XM_133178.1	ENV_polyprotein	ENV polyprotein (coat polyprotein)
XM_150821	XM_150821.1	No hits!!!!!
XM_124858	XM_124858.1	COG2319	FOG: WD40 repeat [General function predictio...
XM_136408	XM_136408.1	No hits!!!!!
XM_133182	XM_133182.1	CDC9; DNA_ligase; ligase	ATP-dependent DNA ligase [DNA replication; ATP dependent DNA ligase domain. This d...; ATP and NAD dependent DNA ligases and cap...
XM_129375	XM_129375.1	No hits!!!!!
XM_163158	XM_163158.1	No hits!!!!!
XM_136410	XM_136410.1	Ribosomal_S19; RpsS	Ribosomal protein S19; Ribosomal protein S19 [Translation
XM_149881	XM_149881.1	No hits!!!!!
XM_136411	XM_136411.1	Gag_p10	Retroviral GAG p10 protein. This family co...
XM_133179	XM_133179.1	FRQ1; efhand	COG5126; EF hand. The EF-hands can be divided into t...
XM_129359	XM_129359.1	Pcm	Protein-L-isoaspartate carboxylmethyltransferase...
XM_145374	XM_145374.1	Ribosomal_L7Ae; RPL8A	Ribosomal protein L7Ae/L30e/S12e/Ga...; Ribosomal protein HS6-type (S12/L30/L7a) [Tran...
XM_123482	XM_123482.1	AdoHcyase; SAM1	S-adenosyl-L-homocysteine hydrolase; S-adenosylhomocysteine hydrolase [Coenzyme meta...
XM_145376	XM_145376.1	FN2	Fibronectin type 2 domain; One of three types...
XM_150822	XM_150822.1	No hits!!!!!
XM_150823	XM_150823.1	No hits!!!!!
XM_133181	XM_133181.1	Sulfotransfer	Sulfotransferase protein
XM_150824	XM_150824.1	No hits!!!!!
XM_145378	XM_145378.1	No hits!!!!!
XM_136414	XM_136414.1	RpsE; Ribosomal_S5_C	Ribosomal protein S5 [Translation; Ribosomal protein S5
XM_145362	XM_145362.1	V1R; 7tm_1	Vomeronasal organ pheromone receptor family; 7 transmembrane receptor (rhodopsin family)
XM_150825	XM_150825.1	No hits!!!!!
XM_163156	XM_163156.1	No hits!!!!!
XM_136415	XM_136415.1	Gag_p24; Gag_p10	gag gene protein p24 (core nucleocapsid pr...; Retroviral GAG p10 protein. This family co...
XM_145363	XM_145363.1	KRAB; COG5048	KRAB box. The KRAB domain (or Kruppel-associa...; COG5048
XM_150826	XM_150826.1	No hits!!!!!
XM_145372	XM_145372.1	GapA; gpdh_C	Glyceraldehyde-3-phosphate dehydrogenase/erythr...; Glyceraldehyde 3-phosphate dehydrogenase
XM_136418	XM_136418.1	Gag_p10	Retroviral GAG p10 protein. This family co...
XM_145379	XM_145379.1	KRAB; COG5048	krueppel associated box;; COG5048
XM_136419	XM_136419.1	ENV_polyprotein	ENV polyprotein (coat polyprotein)
XM_145380	XM_145380.1	LER; SCAN; KRAB	leucine rich region;; SCAN domain. The SCAN domain (named after SRE...; krueppel associated box;
XM_129369	XM_129369.1	PDZ; Prc	Domain present in PSD-95; Periplasmic protease [Cell envelope biogenesis
XM_145370	XM_145370.1	PLA2_B; PLAc	Lysophospholipase catalytic domain. This fa...; Cytoplasmic phospholipase A2
XM_150828	XM_150828.1	No hits!!!!!
XM_145371	XM_145371.1	Ribosomal_S8e; RPS8A	Ribosomal protein S8e; Ribosomal protein S8E [Translation
XM_136420	XM_136420.1	No hits!!!!!
XM_145375	XM_145375.1	Ribosomal_L44; RPL42A; FN2	Ribosomal protein L44; Ribosomal protein L44E [Translation; Fibronectin type 2 domain; One of three types...
XM_136421	XM_136421.1	Gag_p10	Retroviral GAG p10 protein. This family co...
XM_145377	XM_145377.1	Gag_p24; FN2	gag gene protein p24 (core nucleocapsid pr...; Fibronectin type 2 domain; One of three types...
XM_136422	XM_136422.1	CaiD; ECH	Enoyl-CoA hydratase/carnithine racemase [Lipid ...; Enoyl-CoA hydratase/isomerase family. This fam...
XM_150829	XM_150829.1	No hits!!!!!
XM_123481	XM_123481.1	RRS1	COG5225
XM_129363	XM_129363.1	EutG; Fe-ADH; COG1979	Alcohol dehydrogenase; Iron-containing alcohol dehydrogenase; Uncharacterized oxidoreductases
XM_129367	XM_129367.1	RRM; rrm; COG0724	RNA recognition motif;; RNA recognition motif. (a.k.a. RRM; RNA-binding proteins (RRM domain) [General f...
XM_129362	XM_129362.1	rrm	RNA recognition motif. (a.k.a. RRM
XM_129361	XM_129361.1	No hits!!!!!
XM_150830	XM_150830.1	No hits!!!!!
XM_129378	XM_129378.1	REB1	COG5147
XM_148948	XM_148948.1	No hits!!!!!
XM_123480	XM_123480.1	S_TKc; pkinase; SPS1	Serine/Threonine protein kinases; Protein kinase domain; Serine/threonine protein kinase [General functi...
XM_129384	XM_129384.1	No hits!!!!!
XM_129370	XM_129370.1	No hits!!!!!
XM_129366	XM_129366.1	No hits!!!!!
XM_129376	XM_129376.1	COG5307	SEC7 domain proteins [General function predi...
XM_129377	XM_129377.1	Sec7; COG5307	Sec7 domain; Domain named after the S. cerev...; SEC7 domain proteins [General function predi...
XM_129379	XM_129379.1	No hits!!!!!
XM_136425	XM_136425.1	Gag_p10; rvp	Retroviral GAG p10 protein. This family co...; Retroviral aspartyl protease. Single domain as...
XM_129358	XM_129358.1	DEP	Domain found in Dishevelled
XM_136437	XM_136437.1	rvp; rve	Retroviral aspartyl protease. Single domain as...; Integrase core domain. Integrase mediates inte...
XM_136438	XM_136438.1	No hits!!!!!
XM_136442	XM_136442.1	Gag_p10	Retroviral GAG p10 protein. This family co...
XM_136448	XM_136448.1	No hits!!!!!
XM_150837	XM_150837.1	No hits!!!!!
XM_150838	XM_150838.1	No hits!!!!!
XM_123488	XM_123488.1	gpdh_C; GapA	Glyceraldehyde 3-phosphate dehydrogenase; Glyceraldehyde-3-phosphate dehydrogenase/erythr...
XM_150839	XM_150839.1	No hits!!!!!
XM_136449	XM_136449.1	No hits!!!!!
XM_136450	XM_136450.1	GapA; gpdh_C; gpdh	Glyceraldehyde-3-phosphate dehydrogenase/erythr...; Glyceraldehyde 3-phosphate dehydrogenase; Glyceraldehyde 3-phosphate dehydrogenase
XM_129365	XM_129365.1	No hits!!!!!
XM_150842	XM_150842.1	No hits!!!!!
XM_129381	XM_129381.1	OATP_N	Organic Anion Transporter Polypeptide (OATP...
XM_123486	XM_123486.1	PAS; HLH	PAS domain; PAS motifs appear in archaea; helix loop helix domain;
XM_136455	XM_136455.1	SRP-alpha_N	Signal recognition particle
XM_136456	XM_136456.1	No hits!!!!!
XM_136457	XM_136457.1	dUTPase; Dut	dUTPase. dUTPase hydrolyses dUTP to dUMP a...; dUTPase [Nucleotide transport and metabolism]
XM_136458	XM_136458.1	Ribosomal_L29e	Ribosomal L29e protein family
XM_129372	XM_129372.1	GloB; lactamase_B; FpaA	Zn-dependent hydrolases; Metallo-beta-lactamase superfamily; Uncharacterized flavoproteins [Energy productio...
XM_150844	XM_150844.1	No hits!!!!!
XM_136460	XM_136460.1	TEF1	Translation elongation factor EF-1alpha (GTPase...
XM_136462	XM_136462.1	No hits!!!!!
XM_136463	XM_136463.1	No hits!!!!!
XM_133190	XM_133190.1	Sulfotransfer	Sulfotransferase protein
XM_123484	XM_123484.1	Hydrolase	haloacid dehalogenase-like hydrolase. Th...
XM_133187	XM_133187.1	PHD	PHD-finger. PHD folds into an interleaved type...
XM_150847	XM_150847.1	No hits!!!!!
XM_133188	XM_133188.1	Sulfotransfer	Sulfotransferase protein
XM_150848	XM_150848.1	No hits!!!!!
XM_145384	XM_145384.1	Sulfotransfer	Sulfotransferase protein
XM_136464	XM_136464.1	No hits!!!!!
XM_133189	XM_133189.1	Tropomodulin; RNA1	Tropomodulin. Tropomodulin is a novel...; COG5238
XM_150849	XM_150849.1	No hits!!!!!
XM_145385	XM_145385.1	homeobox; HOX; COG5576	Homeobox domain; Homeodomain; DNA-binding factors that are inv...; Homeodomain-containing transcription factor ...
XM_136465	XM_136465.1	No hits!!!!!
XM_145381	XM_145381.1	Sulfotransfer	Sulfotransferase protein
XM_136466	XM_136466.1	No hits!!!!!
XM_145382	XM_145382.1	Sulfotransfer	Sulfotransferase protein
XM_136467	XM_136467.1	No hits!!!!!
XM_145383	XM_145383.1	homeobox; HOX; rve	Homeobox domain; Homeodomain; DNA-binding factors that are inv...; Integrase core domain. Integrase mediates inte...
XM_150850	XM_150850.1	No hits!!!!!
XM_123483	XM_123483.1	HLH	helix loop helix domain;
XM_148947	XM_148947.1	No hits!!!!!
XM_123479	XM_123479.1	SMT3; UBQ; ubiquitin	COG5227; Ubiquitin homologues; Ubiquitin-mediated prot...; Ubiquitin family. This family contains a...
XM_129386	XM_129386.1	SMT3; UBQ; ubiquitin	COG5227; Ubiquitin homologues; Ubiquitin-mediated prot...; Ubiquitin family. This family contains a...
XM_136469	XM_136469.1	Arp	FOG: Ankyrin repeat [General function prediction...
XM_136471	XM_136471.1	Glyco_18; Glyco_hydro_18	Glyco_18 domain; Glycosyl hydrolases family 18
XM_150851	XM_150851.1	No hits!!!!!
XM_150852	XM_150852.1	No hits!!!!!
XM_150853	XM_150853.1	No hits!!!!!
XM_129380	XM_129380.1	GapA; gpdh	Glyceraldehyde-3-phosphate dehydrogenase/erythr...; Glyceraldehyde 3-phosphate dehydrogenase
XM_123487	XM_123487.1	GapA; gpdh_C; gpdh	Glyceraldehyde-3-phosphate dehydrogenase/erythr...; Glyceraldehyde 3-phosphate dehydrogenase; Glyceraldehyde 3-phosphate dehydrogenase
XM_129385	XM_129385.1	GapA; gpdh_C	Glyceraldehyde-3-phosphate dehydrogenase/erythr...; Glyceraldehyde 3-phosphate dehydrogenase
XM_150858	XM_150858.1	No hits!!!!!
XM_150859	XM_150859.1	No hits!!!!!
XM_136479	XM_136479.1	K_tetra; BTB	K+ channel tetramerisation domain. The N-t...; Broad-Complex
XM_150862	XM_150862.1	No hits!!!!!
XM_150863	XM_150863.1	No hits!!!!!
XM_150865	XM_150865.1	No hits!!!!!
XM_136480	XM_136480.1	No hits!!!!!
XM_136481	XM_136481.1	ion_trans	Ion transport protein. This family conta...
XM_136396	XM_136396.1	dUTPase; rvp; Gag_p24	dUTPase. dUTPase hydrolyses dUTP to dUMP a...; Retroviral aspartyl protease. Single domain as...; gag gene protein p24 (core nucleocapsid pr...
XM_150813	XM_150813.1	No hits!!!!!
XM_136398	XM_136398.1	dUTPase	dUTPase. dUTPase hydrolyses dUTP to dUMP a...
XM_136399	XM_136399.1	No hits!!!!!
XM_150818	XM_150818.1	No hits!!!!!
XM_136407	XM_136407.1	No hits!!!!!
XM_150819	XM_150819.1	rve	Integrase core domain. Integrase mediates inte...
XM_150820	XM_150820.1	No hits!!!!!
XM_136473	XM_136473.1	COG1112	Superfamily I DNA and RNA helicases and heli...
XM_150854	XM_150854.1	No hits!!!!!
XM_136476	XM_136476.1	No hits!!!!!
XM_150856	XM_150856.1	No hits!!!!!
XM_136403	XM_136403.1	No hits!!!!!
XM_136409	XM_136409.1	zf-C2HC	Zinc finger
XM_136412	XM_136412.1	No hits!!!!!
XM_136413	XM_136413.1	No hits!!!!!
XM_136416	XM_136416.1	dUTPase; rvp; Dut	dUTPase. dUTPase hydrolyses dUTP to dUMP a...; Retroviral aspartyl protease. Single domain as...; dUTPase [Nucleotide transport and metabolism]
XM_136417	XM_136417.1	No hits!!!!!
XM_150827	XM_150827.1	No hits!!!!!
XM_136423	XM_136423.1	No hits!!!!!
XM_136424	XM_136424.1	No hits!!!!!
XM_150831	XM_150831.1	No hits!!!!!
XM_150832	XM_150832.1	No hits!!!!!
XM_136426	XM_136426.1	Zn_pept; Zn_carbOpept	Zn_pept domain; Zinc carboxypeptidase
XM_136427	XM_136427.1	No hits!!!!!
XM_136428	XM_136428.1	Zn_pept; Zn_carbOpept	Zn_pept domain; Zinc carboxypeptidase
XM_136429	XM_136429.1	HSP70; DnaK	Hsp70 protein. Hsp70 chaperones help to fold...; Molecular chaperone [Posttranslational modifica...
XM_136430	XM_136430.1	ENV_polyprotein	ENV polyprotein (coat polyprotein)
XM_150833	XM_150833.1	No hits!!!!!
XM_136431	XM_136431.1	IRK	Inward rectifier potassium channel
XM_136432	XM_136432.1	Ribosomal_S5; RpsE	Ribosomal protein S5; Ribosomal protein S5 [Translation
XM_136433	XM_136433.1	No hits!!!!!
XM_150834	XM_150834.1	No hits!!!!!
XM_136434	XM_136434.1	RhoGEF; ROM1	Guanine nucleotide exchange factor for Rho...; RhoGEF
XM_136435	XM_136435.1	No hits!!!!!
XM_136436	XM_136436.1	No hits!!!!!
XM_136439	XM_136439.1	No hits!!!!!
XM_136440	XM_136440.1	No hits!!!!!
XM_136441	XM_136441.1	No hits!!!!!
XM_136443	XM_136443.1	No hits!!!!!
XM_150835	XM_150835.1	No hits!!!!!
XM_136444	XM_136444.1	No hits!!!!!
XM_150836	XM_150836.1	No hits!!!!!
XM_136445	XM_136445.1	No hits!!!!!
XM_136446	XM_136446.1	No hits!!!!!
XM_136447	XM_136447.1	mito_carr	Mitochondrial carrier protein
XM_150840	XM_150840.1	No hits!!!!!
XM_150841	XM_150841.1	No hits!!!!!
XM_136451	XM_136451.1	Sulfatase; AslA; MdoB	Sulfatase; Arylsulfatase A and related enzymes [Inorganic ...; Phosphoglycerol transferase and related protein...
XM_136452	XM_136452.1	OATP_C	Organic Anion Transporter Polypeptide (OATP...
XM_136453	XM_136453.1	No hits!!!!!
XM_136454	XM_136454.1	SET; COG5048	SET (Su(var)3-9; COG5048
XM_150843	XM_150843.1	No hits!!!!!
XM_136459	XM_136459.1	No hits!!!!!
XM_136461	XM_136461.1	GapA; gpdh_C; gpdh	Glyceraldehyde-3-phosphate dehydrogenase/erythr...; Glyceraldehyde 3-phosphate dehydrogenase; Glyceraldehyde 3-phosphate dehydrogenase
XM_150845	XM_150845.1	No hits!!!!!
XM_150846	XM_150846.1	No hits!!!!!
XM_136468	XM_136468.1	Ribosomal_L18p; RplR	Ribosomal L18p/L5e family. This fam...; Ribosomal protein L18 [Translation
XM_136470	XM_136470.1	Arp; ank	FOG: Ankyrin repeat [General function prediction...; Ankyrin repeat. There's no clear separation be...
XM_136472	XM_136472.1	No hits!!!!!
XM_150860	XM_150860.1	No hits!!!!!
XM_150861	XM_150861.1	No hits!!!!!
XM_150864	XM_150864.1	No hits!!!!!
XM_136482	XM_136482.1	Kv2channel; ion_trans	Kv2 voltage-gated K+ channel; Ion transport protein. This family conta...
XM_136483	XM_136483.1	pro_isomerase	Cyclophilin type peptidyl-prolyl cis...
XM_144155	XM_144155.1	No hits!!!!!
XM_145387	XM_145387.1	homeobox; HOX	Homeobox domain; Homeodomain; DNA-binding factors that are inv...
XM_144156	XM_144156.1	ENV_polyprotein	ENV polyprotein (coat polyprotein)
XM_133205	XM_133205.1	homeobox; HOX; COG5576	Homeobox domain; Homeodomain; DNA-binding factors that are inv...; Homeodomain-containing transcription factor ...
XM_144158	XM_144158.1	EGF	EGF-like domain. There is no clear separation ...
XM_133196	XM_133196.1	homeobox; HOX	Homeobox domain; Homeodomain; DNA-binding factors that are inv...
XM_131880	XM_131880.1	No hits!!!!!
XM_133203	XM_133203.1	No hits!!!!!
XM_144163	XM_144163.1	Gag_p24; Gag_p10	gag gene protein p24 (core nucleocapsid pr...; Retroviral GAG p10 protein. This family co...
XM_133207	XM_133207.1	DRG	Predicted GTPase [General function prediction on...
XM_161599	XM_161599.1	No hits!!!!!
XM_149889	XM_149889.1	No hits!!!!!
XM_131900	XM_131900.1	No hits!!!!!
XM_124860	XM_124860.1	No hits!!!!!
XM_161600	XM_161600.1	No hits!!!!!
XM_133193	XM_133193.1	No hits!!!!!
XM_149890	XM_149890.1	No hits!!!!!
XM_133200	XM_133200.1	HrpA; DEXDc; HELICc	HrpA-like helicases [DNA replication; DEAD-like helicases superfamily;; helicase superfamily c-terminal domain;
XM_131877	XM_131877.1	7tm_3	7 transmembrane receptor (metabotropic gluta...
XM_124862	XM_124862.1	7tm_1	7 transmembrane receptor (rhodopsin family)
XM_131898	XM_131898.1	No hits!!!!!
XM_133197	XM_133197.1	No hits!!!!!
XM_124467	XM_124467.1	No hits!!!!!
XM_133201	XM_133201.1	ThiF; COG1179	ThiF family. This family contains a repeated ...; Dinucleotide-utilizing enzymes involved in m...
XM_124464	XM_124464.1	myb_DNA-binding; SANT; REB1	Myb-like DNA-binding domain. This ...; SANT SWI3; COG5147
XM_149882	XM_149882.1	No hits!!!!!
XM_124468	XM_124468.1	MdlB; SunT	ABC-type multidrug transport system; ABC-type bacteriocin/lantibiotic exporters
XM_133192	XM_133192.1	No hits!!!!!
XM_161597	XM_161597.1	No hits!!!!!
XM_149886	XM_149886.1	No hits!!!!!
XM_144159	XM_144159.1	rve	Integrase core domain. Integrase mediates inte...
XM_133208	XM_133208.1	RhoGAP	GTPase-activator protein for Rho-like GTPa...
XM_124465	XM_124465.1	MdlB; SunT	ABC-type multidrug transport system; ABC-type bacteriocin/lantibiotic exporters
XM_163159	XM_163159.1	No hits!!!!!
XM_124463	XM_124463.1	ZnF_DBF; DBF4	Zinc finger in DBF-like proteins;; COG5067
XM_133206	XM_133206.1	Ribosomal_S3Ae; RPS1A	Ribosomal S3Ae family; Ribosomal protein S3AE [Translation
XM_131876	XM_131876.1	Reprolysin; ACR; DISIN	Reprolysin (M12B) family zinc metallopr...; ADAM Cysteine-Rich Domain;; Homologues of snake disintegrins ; Snake di...
XM_133204	XM_133204.1	Ribosomal_S3Ae; RPS1A	Ribosomal S3Ae family; Ribosomal protein S3AE [Translation
XM_124460	XM_124460.1	COG2085; F420_oxidored; ApbA	Predicted dinucleotide-binding enzymes [Gene...; NADP oxidoreductase coenzyme F420-de...; Ketopantoate reductase [Coenzyme metabolism]
XM_133198	XM_133198.1	Clat_adaptor_s; APS2; Adap_comp_sub	Clathrin adaptor complex small chain; COG5030; Adaptor complexes medium subunit fam...
XM_144164	XM_144164.1	No hits!!!!!
XM_133195	XM_133195.1	SDF; GltP; COG1823	Sodium:dicarboxylate symporter family; Na+/H+-dicarboxylate symporters [Energy product...; Predicted Na+/dicarboxylate symporter [Gener...
XM_131892	XM_131892.1	No hits!!!!!
XM_133191	XM_133191.1	COG2319	FOG: WD40 repeat [General function predictio...
XM_161602	XM_161602.1	No hits!!!!!
XM_149888	XM_149888.1	No hits!!!!!
XM_144166	XM_144166.1	gpdh_C; GapA	Glyceraldehyde 3-phosphate dehydrogenase; Glyceraldehyde-3-phosphate dehydrogenase/erythr...
XM_133194	XM_133194.1	7tm_1	7 transmembrane receptor (rhodopsin family)
XM_131893	XM_131893.1	No hits!!!!!
XM_133199	XM_133199.1	FRQ1; EH	COG5126; Eps15 homology domain; Pair of EF hand motifs ...
XM_131897	XM_131897.1	COG5023; tubulin	COG5023; Tubulin/FtsZ family
XM_149883	XM_149883.1	No hits!!!!!
XM_144167	XM_144167.1	No hits!!!!!
XM_149885	XM_149885.1	No hits!!!!!
XM_144168	XM_144168.1	Gag_p24; ENV_polyprotein; Gag_p10	gag gene protein p24 (core nucleocapsid pr...; ENV polyprotein (coat polyprotein); Retroviral GAG p10 protein. This family co...
XM_149884	XM_149884.1	No hits!!!!!
XM_144169	XM_144169.1	No hits!!!!!
XM_149887	XM_149887.1	No hits!!!!!
XM_133202	XM_133202.1	PP2Ac; Metallophos; ApaH	Protein phosphatase 2A homologues; Calcineurin-like phosphoesterase. This...; Diadenosine tetraphosphatase and related serine...
XM_161603	XM_161603.1	No hits!!!!!
XM_124861	XM_124861.1	PAS; HLH	PAS domain; PAS motifs appear in archaea; helix loop helix domain;
XM_131887	XM_131887.1	zf-C2H2; ZnF_C2H2	Zinc finger; zinc finger;
XM_145400	XM_145400.1	IG; IGc2	Immunoglobulin;; Immunoglobulin C-2 Type;
XM_131886	XM_131886.1	No hits!!!!!
XM_145386	XM_145386.1	Gag_p24	gag gene protein p24 (core nucleocapsid pr...
XM_161604	XM_161604.1	No hits!!!!!
XM_145388	XM_145388.1	Gag_p24; dUTPase; Dut	gag gene protein p24 (core nucleocapsid pr...; dUTPase. dUTPase hydrolyses dUTP to dUMP a...; dUTPase [Nucleotide transport and metabolism]
XM_144171	XM_144171.1	GP36	Env gp36 protein (HERV/MMTV type). This famil...
XM_145402	XM_145402.1	No hits!!!!!
XM_161605	XM_161605.1	No hits!!!!!
XM_163162	XM_163162.1	No hits!!!!!
XM_161606	XM_161606.1	No hits!!!!!
XM_158093	XM_158093.1	No hits!!!!!
XM_145403	XM_145403.1	HOX; homeobox	Homeodomain; DNA-binding factors that are inv...; Homeobox domain
XM_161607	XM_161607.1	No hits!!!!!
XM_158095	XM_158095.1	No hits!!!!!
XM_145404	XM_145404.1	7tm_1	7 transmembrane receptor (rhodopsin family)
XM_158096	XM_158096.1	No hits!!!!!
XM_131885	XM_131885.1	HSP70; DnaK; EutJ	Hsp70 protein. Hsp70 chaperones help to fold...; Molecular chaperone [Posttranslational modifica...; COG4820
XM_145389	XM_145389.1	No hits!!!!!
XM_140809	XM_140809.1	RplW; Ribosomal_L23	Ribosomal protein L23 [Translation; Ribosomal protein L23
XM_149580	XM_149580.1	No hits!!!!!
XM_145390	XM_145390.1	ArsA_ATPase; ArsA	Anion-transporting ATPase. This Pfam f...; Predicted ATPase involved in chromosome partiti...
XM_140810	XM_140810.1	ATP-synt; AtpG	ATP synthase; F0F1-type ATP synthase
XM_161608	XM_161608.1	No hits!!!!!
XM_145391	XM_145391.1	H3; HHT1	Histone H3;; Histones H3 and H4 [Chromatin structure and dyn...
XM_158097	XM_158097.1	No hits!!!!!
XM_131878	XM_131878.1	No hits!!!!!
XM_145392	XM_145392.1	IG; IGc2; ig	Immunoglobulin;; Immunoglobulin C-2 Type;; Immunoglobulin domain. Members of the immunoglo...
XM_158105	XM_158105.1	No hits!!!!!
XM_161609	XM_161609.1	No hits!!!!!
XM_145393	XM_145393.1	IGc2; IG	Immunoglobulin C-2 Type;; Immunoglobulin;
XM_140814	XM_140814.1	No hits!!!!!
XM_131881	XM_131881.1	No hits!!!!!
XM_145394	XM_145394.1	Ribosomal_L22; RplV	Ribosomal protein L22p/L17e. This fa...; Ribosomal protein L22 [Translation
XM_140815	XM_140815.1	RRM; rrm; COG0724	RNA recognition motif;; RNA recognition motif. (a.k.a. RRM; RNA-binding proteins (RRM domain) [General f...
XM_131889	XM_131889.1	No hits!!!!!
XM_163160	XM_163160.1	No hits!!!!!
XM_158118	XM_158118.1	No hits!!!!!
XM_131888	XM_131888.1	Obg; GTP1_OBG; DRG	Predicted GTPase [General function prediction on...; GTP1/OBG family; Predicted GTPase [General function prediction on...
XM_145395	XM_145395.1	COG3475	LPS biosynthesis protein [Cell envelope biog...
XM_123741	XM_123741.1	GapA; gpdh_C	Glyceraldehyde-3-phosphate dehydrogenase/erythr...; Glyceraldehyde 3-phosphate dehydrogenase
XM_124466	XM_124466.1	S_TKc; pkinase; SPS1	Serine/Threonine protein kinases; Protein kinase domain; Serine/threonine protein kinase [General functi...
XM_163161	XM_163161.1	No hits!!!!!
XM_140842	XM_140842.1	GapA; gpdh_C; gpdh	Glyceraldehyde-3-phosphate dehydrogenase/erythr...; Glyceraldehyde 3-phosphate dehydrogenase; Glyceraldehyde 3-phosphate dehydrogenase
XM_124462	XM_124462.1	Frizzled; FRI; Fz	Frizzled/Smoothened family membrane regio...; Frizzled; Drosophila melanogaster frizzled me...; Fz domain. Also known as the CRD (cysteine rich...
XM_145396	XM_145396.1	No hits!!!!!
XM_123734	XM_123734.1	6PF2K; PGAM; GpmB	6-phosphofructo-2-kinase. This enzyme occurs...; Phosphoglycerate mutase family. Y019_MYCTU an...; Fructose-2
XM_161617	XM_161617.1	No hits!!!!!
XM_145397	XM_145397.1	No hits!!!!!
XM_130028	XM_130028.1	RRM_1; G_patch; G-patch	RRM_1 domain; glycine rich nucleic binding domain; A pr...; G-patch domain. This domain is found in a ...
XM_161618	XM_161618.1	No hits!!!!!
XM_145398	XM_145398.1	No hits!!!!!
XM_149084	XM_149084.1	No hits!!!!!
XM_161621	XM_161621.1	No hits!!!!!
XM_145399	XM_145399.1	Ribosomal_L15e; RPL15A	Ribosomal L15; Ribosomal protein L15E [Translation
XM_130026	XM_130026.1	UvrD-helicase; UvrD	UvrD/REP helicase. The Rep family he...; Superfamily I DNA and RNA helicases [DNA replic...
XM_161622	XM_161622.1	No hits!!!!!
XM_145401	XM_145401.1	IG; IGc2	Immunoglobulin;; Immunoglobulin C-2 Type;
XM_130011	XM_130011.1	Arp; ank	FOG: Ankyrin repeat [General function prediction...; Ankyrin repeat. There's no clear separation be...
XM_149735	XM_149735.1	No hits!!!!!
XM_131894	XM_131894.1	mTERF	mTERF. This family contains one sequence of ...
XM_140811	XM_140811.1	No hits!!!!!
XM_131896	XM_131896.1	No hits!!!!!
XM_124708	XM_124708.1	No hits!!!!!
XM_140812	XM_140812.1	Arp; ank	FOG: Ankyrin repeat [General function prediction...; Ankyrin repeat. There's no clear separation be...
XM_131901	XM_131901.1	No hits!!!!!
XM_132576	XM_132576.1	No hits!!!!!
XM_131882	XM_131882.1	mTERF	mTERF. This family contains one sequence of ...
XM_132555	XM_132555.1	Ribosomal_L35Ae; COG2451	Ribosomal protein L35Ae; Ribosomal protein L35AE/L33A [Translation
XM_130040	XM_130040.1	SRP1	COG5064
XM_124461	XM_124461.1	B41; Arp	Band 4.1 homologues; Also known as ezrin/radi...; FOG: Ankyrin repeat [General function prediction...
XM_132579	XM_132579.1	No hits!!!!!
XM_158099	XM_158099.1	No hits!!!!!
XM_131879	XM_131879.1	Arp; ank; ANK	FOG: Ankyrin repeat [General function prediction...; Ankyrin repeat. There's no clear separation be...; ankyrin repeats; Ankyrin repeats are about 33...
XM_124709	XM_124709.1	No hits!!!!!
XM_158100	XM_158100.1	No hits!!!!!
XM_131899	XM_131899.1	UPF0005; COG0670	Uncharacterized protein family UPF0005; Integral membrane protein
XM_132558	XM_132558.1	No hits!!!!!
XM_158101	XM_158101.1	No hits!!!!!
XM_131895	XM_131895.1	SpoVK; RPT1	ATPases of the AAA+ class [Posttranslational m...; ATP-dependent 26S proteasome regulatory subunit...
XM_132541	XM_132541.1	No hits!!!!!
XM_158103	XM_158103.1	No hits!!!!!
XM_149575	XM_149575.1	No hits!!!!!
XM_132547	XM_132547.1	No hits!!!!!
XM_158104	XM_158104.1	No hits!!!!!
XM_131890	XM_131890.1	No hits!!!!!
XM_132554	XM_132554.1	COG3596; COG1160; ThdF	Predicted GTPase [General function predictio...; Predicted GTPases [General function predicti...; Predicted GTPase [General function prediction o...
XM_130025	XM_130025.1	C1Q; C1q	Complement component C1q domain. Globular dom...; C1q domain. C1q is a subunit of the C1 enzyme ...
XM_131891	XM_131891.1	FRQ1	COG5126
XM_132581	XM_132581.1	MMR_HSR1; COG1160; Era	GTPase of unknown function; Predicted GTPases [General function predicti...; GTPase [General function prediction only]
XM_158106	XM_158106.1	No hits!!!!!
XM_161627	XM_161627.1	No hits!!!!!
XM_132544	XM_132544.1	FeoB; COG3596; MMR_HSR1	Ferrous iron transport protein B. Escherichia...; Predicted GTPase [General function predictio...; GTPase of unknown function
XM_123739	XM_123739.1	COG4886	COG4886
XM_161628	XM_161628.1	No hits!!!!!
XM_132553	XM_132553.1	No hits!!!!!
XM_130038	XM_130038.1	CUB	CUB domain
XM_144186	XM_144186.1	No hits!!!!!
XM_124718	XM_124718.1	No hits!!!!!
XM_149095	XM_149095.1	No hits!!!!!
XM_144157	XM_144157.1	Ribosomal_L3; RplC	Ribosomal protein L3; Ribosomal protein L3 [Translation
XM_149727	XM_149727.1	No hits!!!!!
XM_158108	XM_158108.1	No hits!!!!!
XM_144162	XM_144162.1	No hits!!!!!
XM_132536	XM_132536.1	No hits!!!!!
XM_149089	XM_149089.1	No hits!!!!!
XM_144176	XM_144176.1	No hits!!!!!
XM_149734	XM_149734.1	No hits!!!!!
XM_161614	XM_161614.1	No hits!!!!!
XM_162389	XM_162389.1	No hits!!!!!
XM_158110	XM_158110.1	dUTPase	dUTPase. dUTPase hydrolyses dUTP to dUMP a...
XM_161615	XM_161615.1	No hits!!!!!
XM_132543	XM_132543.1	Cu_amine_oxid; TynA; Cu_amine_oxidN2	Copper amine oxidase; Cu2+-containing amine oxidase [Secondary metabo...; Copper amine oxidase
XM_123736	XM_123736.1	Ptpl	COG5198
XM_161624	XM_161624.1	No hits!!!!!
XM_144669	XM_144669.1	No hits!!!!!
XM_123740	XM_123740.1	RplX; KOW	Ribosomal protein L24 [Translation; KOW motif. This family has been extended to co...
XM_144183	XM_144183.1	Ribosomal_L15e; RPL15A	Ribosomal L15; Ribosomal protein L15E [Translation
XM_144670	XM_144670.1	Cu_amine_oxid	Copper amine oxidase
XM_130039	XM_130039.1	RPL8A; Ribosomal_L7Ae	Ribosomal protein HS6-type (S12/L30/L7a) [Tran...; Ribosomal protein L7Ae/L30e/S12e/Ga...
XM_161625	XM_161625.1	No hits!!!!!
XM_144672	XM_144672.1	COX7a	Cytochrome c oxidase subunit VIIa. Cytochrom...
XM_130018	XM_130018.1	Ca_channel_B; GuKc; SH3	Dihydropyridine sensitive L-type calc...; Guanylate kinase homologues. Active enzymes ...; Src homology 3 domains; Src homology 3 (SH3) ...
XM_144184	XM_144184.1	No hits!!!!!
XM_162390	XM_162390.1	No hits!!!!!
XM_130031	XM_130031.1	Sun; Nol1_Nop2_Sun; COG1092	tRNA and rRNA cytosine-C5-methylases [Translatio...; NOL1/NOP2/sun family; Predicted SAM-dependent methyltransferases [...
XM_161629	XM_161629.1	No hits!!!!!
XM_144673	XM_144673.1	Cu_amine_oxidN2	Copper amine oxidase
XM_130014	XM_130014.1	arf; ARF; SAR	ADP-ribosylation factor family; ARF-like small GTPases; ARF; Sar1p-like members of the Ras-family of small...
XM_144160	XM_144160.1	RUN	RUN domain. This domain is present in several ...
XM_124717	XM_124717.1	PKD	Repeats in polycystic kidney disease 1 (PKD1)...
XM_140826	XM_140826.1	eIF-1a; eIF1a; InfA	Eukaryotic initiation factor 1A; eukaryotic translation initiation factor 1A;; Translation initiation factor 1 (IF-1) [Transla...
XM_144161	XM_144161.1	mito_carr	Mitochondrial carrier protein
XM_132537	XM_132537.1	DUF143; COG0799	Domain of unknown function DUF143. This dom...; Uncharacterized homolog of plant Iojap prote...
XM_158114	XM_158114.1	No hits!!!!!
XM_161598	XM_161598.1	No hits!!!!!
XM_132582	XM_132582.1	RRM; rrm; COG0724	RNA recognition motif;; RNA recognition motif. (a.k.a. RRM; RNA-binding proteins (RRM domain) [General f...
XM_149091	XM_149091.1	No hits!!!!!
XM_161601	XM_161601.1	No hits!!!!!
XM_149736	XM_149736.1	No hits!!!!!
XM_158115	XM_158115.1	No hits!!!!!
XM_144165	XM_144165.1	GapA; gpdh; Gag_p24	Glyceraldehyde-3-phosphate dehydrogenase/erythr...; Glyceraldehyde 3-phosphate dehydrogenase; gag gene protein p24 (core nucleocapsid pr...
XM_149732	XM_149732.1	No hits!!!!!
XM_158116	XM_158116.1	No hits!!!!!
XM_144170	XM_144170.1	Gag_p30	Gag P30 core shell protein. According to S...
XM_132549	XM_132549.1	No hits!!!!!
XM_158121	XM_158121.1	No hits!!!!!
XM_144172	XM_144172.1	S_TKc; pkinase; SPS1	Serine/Threonine protein kinases; Protein kinase domain; Serine/threonine protein kinase [General functi...
XM_149729	XM_149729.1	No hits!!!!!
XM_130027	XM_130027.1	SH3; LIM	Src homology 3 domains; Src homology 3 (SH3) ...; Zinc-binding domain present in Lin-11
XM_144173	XM_144173.1	No hits!!!!!
XM_132532	XM_132532.1	TUDOR; pkinase; S_TKc	Tudor domain. Domain of unknown function pre...; Protein kinase domain; Serine/Threonine protein kinases
XM_130041	XM_130041.1	Nebulin; NEBU	Nebulin repeat; The Nebulin repeat is present also in Las1. ...
XM_144174	XM_144174.1	Ribosomal_L21e; RPL21A	Ribosomal protein L21e; Ribosomal protein L21E [Translation
XM_162392	XM_162392.1	No hits!!!!!
XM_149087	XM_149087.1	No hits!!!!!
XM_133214	XM_133214.1	IGc2; IG	Immunoglobulin C-2 Type;; Immunoglobulin;
XM_161610	XM_161610.1	No hits!!!!!
XM_162393	XM_162393.1	No hits!!!!!
XM_133210	XM_133210.1	IGc2; IG	Immunoglobulin C-2 Type;; Immunoglobulin;
XM_161611	XM_161611.1	No hits!!!!!
XM_144677	XM_144677.1	Ribosomal_S6e; RPS6A	Ribosomal protein S6e; Ribosomal protein S6E (S10) [Translation
XM_158122	XM_158122.1	No hits!!!!!
XM_124864	XM_124864.1	pro_isomerase; PpiB	Cyclophilin type peptidyl-prolyl cis...; Peptidyl-prolyl cis-trans isomerase (rotamase) ...
XM_144175	XM_144175.1	No hits!!!!!
XM_162394	XM_162394.1	No hits!!!!!
XM_149092	XM_149092.1	No hits!!!!!
XM_133212	XM_133212.1	No hits!!!!!
XM_161612	XM_161612.1	No hits!!!!!
XM_162396	XM_162396.1	No hits!!!!!
XM_123738	XM_123738.1	COG5141; PHD	COG5141; PHD zinc finger;
XM_133209	XM_133209.1	No hits!!!!!
XM_161613	XM_161613.1	No hits!!!!!
XM_162397	XM_162397.1	No hits!!!!!
XM_130029	XM_130029.1	No hits!!!!!
XM_145410	XM_145410.1	eIF5C; W2	Domain at the C-termini of GCD6; conserved protein-protein interaction domain in t...
XM_161616	XM_161616.1	No hits!!!!!
XM_132535	XM_132535.1	hormone3; PAH	Pancreatic hormone peptide; Pancreatic hormones / neuropeptide F / peptid...
XM_140829	XM_140829.1	Gag_p10	Retroviral GAG p10 protein. This family co...
XM_145411	XM_145411.1	Gag_p10; ENV_polyprotein	Retroviral GAG p10 protein. This family co...; ENV polyprotein (coat polyprotein)
XM_144177	XM_144177.1	HMG; HMG_box; NHP6B	high mobility group;; HMG (high mobility group) box; Chromatin-associated proteins containing the H...
XM_162398	XM_162398.1	No hits!!!!!
XM_158125	XM_158125.1	No hits!!!!!
XM_161619	XM_161619.1	No hits!!!!!
XM_163163	XM_163163.1	Gag_p10	Retroviral GAG p10 protein. This family co...
XM_162399	XM_162399.1	No hits!!!!!
XM_158126	XM_158126.1	No hits!!!!!
XM_161620	XM_161620.1	No hits!!!!!
XM_149891	XM_149891.1	No hits!!!!!
XM_144679	XM_144679.1	Gag_p10	Retroviral GAG p10 protein. This family co...
XM_158127	XM_158127.1	No hits!!!!!
XM_161623	XM_161623.1	No hits!!!!!
XM_145412	XM_145412.1	TEF1; GTP_EFTU	Translation elongation factor EF-1alpha (GTPase...; Elongation factor Tu GTP binding domain. ...
XM_162400	XM_162400.1	No hits!!!!!
XM_140830	XM_140830.1	EntF; AMP-binding	Non-ribosomal peptide synthetase modules and re...; AMP-binding enzyme
XM_144178	XM_144178.1	No hits!!!!!
XM_133211	XM_133211.1	No hits!!!!!
XM_162401	XM_162401.1	No hits!!!!!
XM_130022	XM_130022.1	zf-C3HC4; RING; RAD18	Zinc finger; Ring finger; E3 ubiquitin-protein ligase act...; RING-finger-containing E3 ubiquitin ligase [Si...
XM_144179	XM_144179.1	COG4886	COG4886
XM_145413	XM_145413.1	No hits!!!!!
XM_132530	XM_132530.1	GuKc; Guanylate_kin; Gmk	Guanylate kinase homologues. Active enzymes ...; Guanylate kinase; Guanylate kinase [Nucleotide transport and metab...
XM_140832	XM_140832.1	No hits!!!!!
XM_144180	XM_144180.1	No hits!!!!!
XM_124863	XM_124863.1	No hits!!!!!
XM_124725	XM_124725.1	No hits!!!!!
XM_140833	XM_140833.1	No hits!!!!!
XM_144181	XM_144181.1	No hits!!!!!
XM_133213	XM_133213.1	GRAM	pfam02893
XM_147318	XM_147318.1	No hits!!!!!
XM_158130	XM_158130.1	No hits!!!!!
XM_144182	XM_144182.1	No hits!!!!!
XM_145407	XM_145407.1	IGc2; IG	Immunoglobulin C-2 Type;; Immunoglobulin;
XM_132560	XM_132560.1	Oxysterol_BP; PH	Oxysterol-binding protein; Pleckstrin homology domain. Domain commonly fo...
XM_140835	XM_140835.1	No hits!!!!!
XM_161626	XM_161626.1	No hits!!!!!
XM_145408	XM_145408.1	IGc2; IG	Immunoglobulin C-2 Type;; Immunoglobulin;
XM_162403	XM_162403.1	No hits!!!!!
XM_144185	XM_144185.1	Gag_p24; Gag_p10; AIR1	gag gene protein p24 (core nucleocapsid pr...; Retroviral GAG p10 protein. This family co...; COG5082
XM_145405	XM_145405.1	No hits!!!!!
XM_158131	XM_158131.1	No hits!!!!!
XM_132564	XM_132564.1	No hits!!!!!
XM_145406	XM_145406.1	IGc2; IG	Immunoglobulin C-2 Type;; Immunoglobulin;
XM_160765	XM_160765.1	No hits!!!!!
XM_144682	XM_144682.1	Nop14	Nop14-like family. Emg1 and Nop14 are novel ...
XM_145409	XM_145409.1	IGc2; IG	Immunoglobulin C-2 Type;; Immunoglobulin;
XM_130013	XM_130013.1	No hits!!!!!
XM_160766	XM_160766.1	No hits!!!!!
XM_147317	XM_147317.1	No hits!!!!!
XM_158132	XM_158132.1	No hits!!!!!
XM_131282	XM_131282.1	No hits!!!!!
XM_162404	XM_162404.1	No hits!!!!!
XM_158134	XM_158134.1	No hits!!!!!
XM_124209	XM_124209.1	Ribosomal_S10; RpsJ	Ribosomal protein S10p/S20e. This fa...; Ribosomal protein S10 [Translation
XM_162405	XM_162405.1	No hits!!!!!
XM_140836	XM_140836.1	No hits!!!!!
XM_160804	XM_160804.1	No hits!!!!!
XM_162407	XM_162407.1	No hits!!!!!
XM_130012	XM_130012.1	ARM; Armadillo_seg; SRP1	Armadillo/beta-catenin-like repeats; Approx. ...; Armadillo/beta-catenin-like repeat. ...; COG5064
XM_124212	XM_124212.1	SFP1	COG5189
XM_162408	XM_162408.1	No hits!!!!!
XM_124213	XM_124213.1	ubiquitin; UBQ; Ribosomal_L40e	Ubiquitin family. This family contains a...; Ubiquitin homologues; Ubiquitin-mediated prot...; Ribosomal L40e family. Bovine L40 h...
XM_162409	XM_162409.1	No hits!!!!!
XM_130019	XM_130019.1	COG0229; SelR	Conserved domain frequently associated with ...; SelR domain. Methionine sulfoxide reduction i...
XM_143620	XM_143620.1	No hits!!!!!
XM_162411	XM_162411.1	No hits!!!!!
XM_158135	XM_158135.1	No hits!!!!!
XM_131313	XM_131313.1	Opiods_neuropep	Vertebrate endogenous opioids neur...
XM_162412	XM_162412.1	No hits!!!!!
XM_123735	XM_123735.1	HLH	Helix-loop-helix DNA-binding domain
XM_160724	XM_160724.1	No hits!!!!!
XM_124720	XM_124720.1	RRM; rrm	RNA recognition motif;; RNA recognition motif. (a.k.a. RRM
XM_130030	XM_130030.1	No hits!!!!!
XM_143621	XM_143621.1	Gag_p24; ENV_polyprotein; rvp	gag gene protein p24 (core nucleocapsid pr...; ENV polyprotein (coat polyprotein); Retroviral aspartyl protease. Single domain as...
XM_132540	XM_132540.1	PX; COG5391	PX domain. PX domains bind to phosphoinositides; Phox homology (PX) domain protein [Intracell...
XM_130015	XM_130015.1	No hits!!!!!
XM_143622	XM_143622.1	CDC14; Y_phosphatase; PTPc_motif	Predicted protein-tyrosine phosphatase [Signal...; Protein-tyrosine phosphatase; Protein tyrosine phosphatase
XM_162417	XM_162417.1	No hits!!!!!
XM_140838	XM_140838.1	No hits!!!!!
XM_160726	XM_160726.1	No hits!!!!!
XM_162418	XM_162418.1	No hits!!!!!
XM_158137	XM_158137.1	No hits!!!!!
XM_160728	XM_160728.1	No hits!!!!!
XM_162419	XM_162419.1	No hits!!!!!
XM_158139	XM_158139.1	No hits!!!!!
XM_160729	XM_160729.1	No hits!!!!!
XM_162421	XM_162421.1	No hits!!!!!
XM_140840	XM_140840.1	No hits!!!!!
XM_160730	XM_160730.1	No hits!!!!!
XM_162422	XM_162422.1	No hits!!!!!
XM_131275	XM_131275.1	No hits!!!!!
XM_123737	XM_123737.1	Y_phosphatase; CDC14; PTPc_motif	Protein-tyrosine phosphatase; Predicted protein-tyrosine phosphatase [Signal...; Protein tyrosine phosphatase
XM_162424	XM_162424.1	No hits!!!!!
XM_160732	XM_160732.1	No hits!!!!!
XM_130020	XM_130020.1	Ribosomal_L30; RpmD	Ribosomal protein L30p/L7e. This fam...; Ribosomal protein L30/L7E [Translation
XM_162425	XM_162425.1	No hits!!!!!
XM_160733	XM_160733.1	No hits!!!!!
XM_149722	XM_149722.1	No hits!!!!!
XM_143625	XM_143625.1	gpdh_C	Glyceraldehyde 3-phosphate dehydrogenase
XM_149723	XM_149723.1	No hits!!!!!
XM_160738	XM_160738.1	No hits!!!!!
XM_130036	XM_130036.1	RpsE; Ribosomal_S5_C	Ribosomal protein S5 [Translation; Ribosomal protein S5
XM_132575	XM_132575.1	homeobox; HOX; COG5576	Homeobox domain; Homeodomain; DNA-binding factors that are inv...; Homeodomain-containing transcription factor ...
XM_143626	XM_143626.1	rvt	Reverse transcriptase (RNA-dependent DNA polym...
XM_158140	XM_158140.1	No hits!!!!!
XM_132572	XM_132572.1	homeobox; HOX; COG5576	Homeobox domain; Homeodomain; DNA-binding factors that are inv...; Homeodomain-containing transcription factor ...
XM_143627	XM_143627.1	No hits!!!!!
XM_130024	XM_130024.1	No hits!!!!!
XM_124721	XM_124721.1	homeobox; HOX; COG5576	Homeobox domain; Homeodomain; DNA-binding factors that are inv...; Homeodomain-containing transcription factor ...
XM_124221	XM_124221.1	p450; CypX	Cytochrome P450. Cytochrome P450s are involve...; Cytochrome P450 [Secondary metabolites biosynth...
XM_124724	XM_124724.1	homeobox; HOX; COG5576	Homeobox domain; Homeodomain; DNA-binding factors that are inv...; Homeodomain-containing transcription factor ...
XM_160742	XM_160742.1	No hits!!!!!
XM_149088	XM_149088.1	No hits!!!!!
XM_124722	XM_124722.1	homeobox; HOX; COG5576	Homeobox domain; Homeodomain; DNA-binding factors that are inv...; Homeodomain-containing transcription factor ...
XM_124217	XM_124217.1	Beach; GRAM	Beige/BEACH domain; domain in glucosyltransferases
XM_130021	XM_130021.1	No hits!!!!!
XM_149724	XM_149724.1	No hits!!!!!
XM_160744	XM_160744.1	No hits!!!!!
XM_130017	XM_130017.1	No hits!!!!!
XM_124726	XM_124726.1	homeobox; HOX; COG5576	Homeobox domain; Homeodomain; DNA-binding factors that are inv...; Homeodomain-containing transcription factor ...
XM_160745	XM_160745.1	No hits!!!!!
XM_130033	XM_130033.1	No hits!!!!!
XM_144684	XM_144684.1	No hits!!!!!
XM_143628	XM_143628.1	No hits!!!!!
XM_149094	XM_149094.1	No hits!!!!!
XM_162427	XM_162427.1	No hits!!!!!
XM_131318	XM_131318.1	No hits!!!!!
XM_130042	XM_130042.1	No hits!!!!!
XM_162428	XM_162428.1	No hits!!!!!
XM_160747	XM_160747.1	No hits!!!!!
XM_158142	XM_158142.1	No hits!!!!!
XM_162429	XM_162429.1	No hits!!!!!
XM_160748	XM_160748.1	No hits!!!!!
XM_158143	XM_158143.1	No hits!!!!!
XM_162430	XM_162430.1	No hits!!!!!
XM_143630	XM_143630.1	No hits!!!!!
XM_158144	XM_158144.1	No hits!!!!!
XM_162431	XM_162431.1	No hits!!!!!
XM_158145	XM_158145.1	No hits!!!!!
XM_162432	XM_162432.1	No hits!!!!!
XM_131321	XM_131321.1	No hits!!!!!
XM_140845	XM_140845.1	Pribosyltran; Hpt	Phosphoribosyl transferase domain. Th...; Hypoxanthine-guanine phosphoribosyltransferase [...
XM_132568	XM_132568.1	MmsB; Gnd	3-hydroxyisobutyrate dehydrogenase and related ...; Predicted 6-phosphogluconate dehydrogenase [Carb...
XM_160749	XM_160749.1	No hits!!!!!
XM_130032	XM_130032.1	No hits!!!!!
XM_162433	XM_162433.1	No hits!!!!!
XM_143631	XM_143631.1	Gag_p10	Retroviral GAG p10 protein. This family co...
XM_130023	XM_130023.1	ThrC	Threonine synthase [Amino acid transport and me...
XM_124719	XM_124719.1	Smc	Chromosome segregation ATPases [Cell division an...
XM_160750	XM_160750.1	No hits!!!!!
XM_158146	XM_158146.1	No hits!!!!!
XM_132580	XM_132580.1	SFP1	COG5189
XM_160752	XM_160752.1	No hits!!!!!
XM_140849	XM_140849.1	No hits!!!!!
XM_144685	XM_144685.1	Ribosomal_L15e; RPL15A	Ribosomal L15; Ribosomal protein L15E [Translation
XM_160753	XM_160753.1	No hits!!!!!
XM_158148	XM_158148.1	No hits!!!!!
XM_162435	XM_162435.1	No hits!!!!!
XM_160754	XM_160754.1	No hits!!!!!
XM_158149	XM_158149.1	No hits!!!!!
XM_149730	XM_149730.1	No hits!!!!!
XM_149420	XM_149420.1	No hits!!!!!
XM_158150	XM_158150.1	No hits!!!!!
XM_132551	XM_132551.1	No hits!!!!!
XM_131298	XM_131298.1	carb_anhydrase; Cah	Eukaryotic-type carbonic anhydrase; Carbonic anhydrase [Inorganic ion transport and ...
XM_130016	XM_130016.1	S_TKc; pkinase; TyrKc	Serine/Threonine protein kinases; Protein kinase domain; Tyrosine kinase
XM_132556	XM_132556.1	No hits!!!!!
XM_160755	XM_160755.1	No hits!!!!!
XM_140853	XM_140853.1	MYSc; myosin_head; COG5022	Myosin. Large ATPases. ATPase; molecular mot...; Myosin head (motor domain); Myosin heavy chain [Cytoskeleton]
XM_144689	XM_144689.1	No hits!!!!!
XM_140807	XM_140807.1	MBT; mbt	Present in Drosophila Scm; mbt repeat. The function of this repeat is unk...
XM_132559	XM_132559.1	COG4886; LRRCT	COG4886; Leucine rich repeat C-terminal domain. Leuci...
XM_160756	XM_160756.1	No hits!!!!!
XM_140808	XM_140808.1	No hits!!!!!
XM_149733	XM_149733.1	No hits!!!!!
XM_124211	XM_124211.1	RAB; ras; RAS	Rab subfamily of small GTPases; Rab GTPases a...; Ras family. Includes sub-families Ras; Ras subfamily of RAS small GTPases; Similar i...
XM_158094	XM_158094.1	No hits!!!!!
XM_132566	XM_132566.1	serine_carbpept; COG2939	Serine carboxypeptidase; Carboxypeptidase C (cathepsin A) [Amino acid...
XM_143633	XM_143633.1	PWI	PWI domain
XM_158119	XM_158119.1	No hits!!!!!
XM_132534	XM_132534.1	RhoGAP; DAG_PE-bind	RhoGAP domain. GTPase activator proteins to...; Phorbol esters/diacylglycerol binding ...
XM_149413	XM_149413.1	No hits!!!!!
XM_158120	XM_158120.1	No hits!!!!!
XM_132533	XM_132533.1	No hits!!!!!
XM_131296	XM_131296.1	No hits!!!!!
XM_158098	XM_158098.1	No hits!!!!!
XM_144691	XM_144691.1	EF1B; EF1BD	Elongation factor 1B conserved domain; EF-1 guanine nucleotide exchange domain. Thi...
XM_160759	XM_160759.1	No hits!!!!!
XM_140813	XM_140813.1	Int_alpha	Integrin alpha (beta-propellor repeats)...
XM_160760	XM_160760.1	No hits!!!!!
XM_158102	XM_158102.1	No hits!!!!!
XM_132567	XM_132567.1	No hits!!!!!
XM_160761	XM_160761.1	No hits!!!!!
XM_140816	XM_140816.1	CUB	CUB domain
XM_160762	XM_160762.1	No hits!!!!!
XM_158107	XM_158107.1	No hits!!!!!
XM_162445	XM_162445.1	No hits!!!!!
XM_160763	XM_160763.1	No hits!!!!!
XM_140817	XM_140817.1	Glyco_transf_29	Glycosyltransferase family 29 (sia...
XM_132563	XM_132563.1	PepD	COG4690
XM_131279	XM_131279.1	CRAL_TRIO; SEC14; CRAL_TRIO_N	CRAL/TRIO domain. The original profile h...; Domain in homologues of a S. cerevisiae pho...; CRAL/TRIO
XM_158109	XM_158109.1	No hits!!!!!
XM_132578	XM_132578.1	FkpA; FKBP; SlpA	FKBP-type peptidyl-prolyl cis-trans isomerases ...; FKBP-type peptidyl-prolyl cis-trans isomerase; FKBP-type peptidyl-prolyl cis-trans isomerases ...
XM_124210	XM_124210.1	COG3555; COG1729; TadD	Aspartyl/asparaginyl beta-hydroxylase and re...; Uncharacterized protein conserved in bacteri...; COG5010
XM_140818	XM_140818.1	No hits!!!!!
XM_149728	XM_149728.1	No hits!!!!!
XM_160774	XM_160774.1	No hits!!!!!
XM_140819	XM_140819.1	No hits!!!!!
XM_132552	XM_132552.1	No hits!!!!!
XM_143638	XM_143638.1	No hits!!!!!
XM_140820	XM_140820.1	No hits!!!!!
XM_132577	XM_132577.1	Tropomodulin; RNA1	Tropomodulin. Tropomodulin is a novel...; COG5238
XM_160775	XM_160775.1	No hits!!!!!
XM_158111	XM_158111.1	No hits!!!!!
XM_132561	XM_132561.1	ChaC	Uncharacterized protein involved in cation tran...
XM_131314	XM_131314.1	rvt	Reverse transcriptase (RNA-dependent DNA polym...
XM_158112	XM_158112.1	No hits!!!!!
XM_162448	XM_162448.1	No hits!!!!!
XM_143639	XM_143639.1	No hits!!!!!
XM_140821	XM_140821.1	NDK; Ndk	Nucleoside diphosphate kinase; Nucleoside diphosphate kinase [Nucleotide transp...
XM_132542	XM_132542.1	GRS1; tRNA-synt_2b	Glycyl-tRNA synthetase (class II) [Translation; tRNA synthetase class II core domain ...
XM_160776	XM_160776.1	No hits!!!!!
XM_140822	XM_140822.1	ldh; Mdh	lactate/malate dehydrogenase; Malate/lactate dehydrogenases [Energy production...
XM_132574	XM_132574.1	7tm_2; HormR; HRM	7 transmembrane receptor (Secretin family); Domain present in hormone receptors;; Hormone receptor domain. This extracellular do...
XM_160777	XM_160777.1	No hits!!!!!
XM_140823	XM_140823.1	No hits!!!!!
XM_162449	XM_162449.1	No hits!!!!!
XM_158113	XM_158113.1	No hits!!!!!
XM_132584	XM_132584.1	NNMT_PNMT_TEMT	NNMT/PNMT/TEMT family
XM_132583	XM_132583.1	NNMT_PNMT_TEMT	NNMT/PNMT/TEMT family
XM_140824	XM_140824.1	pro_isomerase; PpiB	Cyclophilin type peptidyl-prolyl cis...; Peptidyl-prolyl cis-trans isomerase (rotamase) ...
XM_143641	XM_143641.1	No hits!!!!!
XM_149731	XM_149731.1	No hits!!!!!
XM_140825	XM_140825.1	ldh_C; dUTPase; Mdh	lactate/malate dehydrogenase; dUTPase. dUTPase hydrolyses dUTP to dUMP a...; Malate/lactate dehydrogenases [Energy production...
XM_160779	XM_160779.1	No hits!!!!!
XM_132546	XM_132546.1	7tm_2; HormR; HRM	7 transmembrane receptor (Secretin family); Domain present in hormone receptors;; Hormone receptor domain. This extracellular do...
XM_140827	XM_140827.1	GapA; gpdh_C	Glyceraldehyde-3-phosphate dehydrogenase/erythr...; Glyceraldehyde 3-phosphate dehydrogenase
XM_161630	XM_161630.1	No hits!!!!!
XM_131288	XM_131288.1	SRP1	COG5064
XM_162451	XM_162451.1	No hits!!!!!
XM_158117	XM_158117.1	No hits!!!!!
XM_161632	XM_161632.1	No hits!!!!!
XM_131276	XM_131276.1	No hits!!!!!
XM_162453	XM_162453.1	No hits!!!!!
XM_158123	XM_158123.1	No hits!!!!!
XM_124472	XM_124472.1	Ribosomal_S6e; RPS6A	Ribosomal protein S6e; Ribosomal protein S6E (S10) [Translation
XM_143643	XM_143643.1	Ribosomal_S17; RpsQ	Ribosomal protein S17; Ribosomal protein S17 [Translation
XM_162454	XM_162454.1	No hits!!!!!
XM_158124	XM_158124.1	No hits!!!!!
XM_131902	XM_131902.1	No hits!!!!!
XM_131904	XM_131904.1	COG3474; cytochrome_c	Cytochrome c2 [Energy production and convers...; Cytochrome c. The cytochrome 556 and ...
XM_133221	XM_133221.1	No hits!!!!!
XM_132545	XM_132545.1	No hits!!!!!
XM_160782	XM_160782.1	No hits!!!!!
XM_158138	XM_158138.1	No hits!!!!!
XM_131903	XM_131903.1	Sema; PSI	Sema domain. The Sema domain occurs in semaph...; domain found in Plexins
XM_124866	XM_124866.1	Glutaminyl_cycl; Iap	Glutaminyl cyclase. Glutaminyl cyc...; Predicted aminopeptidases [General function pred...
XM_162460	XM_162460.1	No hits!!!!!
XM_143648	XM_143648.1	Ribosomal_S12; RpsL	Ribosomal protein S12; Ribosomal protein S12 [Translation
XM_140839	XM_140839.1	No hits!!!!!
XM_161635	XM_161635.1	No hits!!!!!
XM_133225	XM_133225.1	Sm; LSM1	Sm protein. The U1; Small nuclear ribonucleoprotein (snRNP) homolog...
XM_144700	XM_144700.1	No hits!!!!!
XM_131273	XM_131273.1	No hits!!!!!
XM_140841	XM_140841.1	Euk_porin	Eukaryotic porin
XM_161636	XM_161636.1	No hits!!!!!
XM_133238	XM_133238.1	7tm_2	7 transmembrane receptor (Secretin family)
XM_131292	XM_131292.1	HepA	Superfamily II DNA/RNA helicases
XM_158141	XM_158141.1	No hits!!!!!
XM_144190	XM_144190.1	No hits!!!!!
XM_132573	XM_132573.1	PDEase; HDc	3'5'-cyclic nucleotide phosphodiesterase; Metal dependent phosphohydrolases with conser...
XM_149895	XM_149895.1	No hits!!!!!
XM_160785	XM_160785.1	No hits!!!!!
XM_140843	XM_140843.1	No hits!!!!!
XM_144191	XM_144191.1	RRM; COG0724; rrm	RNA recognition motif;; RNA-binding proteins (RRM domain) [General f...; RNA recognition motif. (a.k.a. RRM
XM_144701	XM_144701.1	No hits!!!!!
XM_133217	XM_133217.1	COG2319	FOG: WD40 repeat [General function predictio...
XM_124218	XM_124218.1	RAS; ras; RAB	Ras subfamily of RAS small GTPases; Similar i...; Ras family. Includes sub-families Ras; Rab subfamily of small GTPases; Rab GTPases a...
XM_140844	XM_140844.1	No hits!!!!!
XM_161637	XM_161637.1	No hits!!!!!
XM_144702	XM_144702.1	No hits!!!!!
XM_163164	XM_163164.1	No hits!!!!!
XM_160786	XM_160786.1	No hits!!!!!
XM_140846	XM_140846.1	ENV_polyprotein	ENV polyprotein (coat polyprotein)
XM_124471	XM_124471.1	Sema; PSI	Sema domain. The Sema domain occurs in semaph...; domain found in Plexins
XM_162462	XM_162462.1	No hits!!!!!
XM_133224	XM_133224.1	No hits!!!!!
XM_160787	XM_160787.1	No hits!!!!!
XM_140847	XM_140847.1	No hits!!!!!
XM_124470	XM_124470.1	C2; COG5038	Protein kinase C conserved region 2 (CalB); Ca...; COG5038
XM_132538	XM_132538.1	No hits!!!!!
XM_133226	XM_133226.1	No hits!!!!!
XM_149410	XM_149410.1	No hits!!!!!
XM_158147	XM_158147.1	No hits!!!!!
XM_124469	XM_124469.1	No hits!!!!!
XM_132570	XM_132570.1	Kelch; kelch	Kelch motif. The kelch motif was initially d...; A beta propeller domain involved in protein...
XM_133237	XM_133237.1	No hits!!!!!
XM_149414	XM_149414.1	No hits!!!!!
XM_140848	XM_140848.1	HMG_box; NHP6B; HMG	HMG (high mobility group) box; Chromatin-associated proteins containing the H...; high mobility group;
XM_144187	XM_144187.1	No hits!!!!!
XM_132531	XM_132531.1	FKBP	FKBP-type peptidyl-prolyl cis-trans isomerase
XM_124868	XM_124868.1	Reticulon	Reticulon. Reticulon
XM_131304	XM_131304.1	No hits!!!!!
XM_140850	XM_140850.1	No hits!!!!!
XM_161631	XM_161631.1	No hits!!!!!
XM_132557	XM_132557.1	FKBP; FkpA	FKBP-type peptidyl-prolyl cis-trans isomerase; FKBP-type peptidyl-prolyl cis-trans isomerases ...
XM_131278	XM_131278.1	RRM	RNA recognition motif;
XM_158151	XM_158151.1	No hits!!!!!
XM_124871	XM_124871.1	No hits!!!!!
XM_161633	XM_161633.1	No hits!!!!!
XM_144705	XM_144705.1	V1R	Vomeronasal organ pheromone receptor family
XM_143650	XM_143650.1	No hits!!!!!
XM_140851	XM_140851.1	SerA; LdhA	Phosphoglycerate dehydrogenase and related dehy...; Lactate dehydrogenase and related dehydrogenase...
XM_133216	XM_133216.1	DEXDc2; DinG; HELICc2	DEAD-like helicases superfamily; Rad3-related DNA helicases [Transcription / DNA...; helicase superfamily c-terminal domain;
XM_161634	XM_161634.1	No hits!!!!!
XM_144706	XM_144706.1	V1R	Vomeronasal organ pheromone receptor family
XM_124207	XM_124207.1	COG0724	RNA-binding proteins (RRM domain) [General f...
XM_140852	XM_140852.1	GGL; G-gamma	G protein gamma subunit-like motifs;; GGL domain. G-protein gamma like domains (...
XM_133231	XM_133231.1	No hits!!!!!
XM_144193	XM_144193.1	No hits!!!!!
XM_124716	XM_124716.1	V1R	Vomeronasal organ pheromone receptor family
XM_149411	XM_149411.1	No hits!!!!!
XM_133234	XM_133234.1	UBA; S_TKc	Ubiquitin associated domain; Present in Rad23...; Serine/Threonine protein kinases
XM_161641	XM_161641.1	No hits!!!!!
XM_124715	XM_124715.1	V1R	Vomeronasal organ pheromone receptor family
XM_131303	XM_131303.1	No hits!!!!!
XM_133220	XM_133220.1	No hits!!!!!
XM_161642	XM_161642.1	No hits!!!!!
XM_144707	XM_144707.1	V1R	Vomeronasal organ pheromone receptor family
XM_143652	XM_143652.1	No hits!!!!!
XM_133233	XM_133233.1	No hits!!!!!
XM_144188	XM_144188.1	No hits!!!!!
XM_124714	XM_124714.1	V1R	Vomeronasal organ pheromone receptor family
XM_160792	XM_160792.1	No hits!!!!!
XM_133219	XM_133219.1	No hits!!!!!
XM_144189	XM_144189.1	No hits!!!!!
XM_124713	XM_124713.1	V1R	Vomeronasal organ pheromone receptor family
XM_160793	XM_160793.1	No hits!!!!!
XM_133232	XM_133232.1	No hits!!!!!
XM_124712	XM_124712.1	V1R; 7tm_1	Vomeronasal organ pheromone receptor family; 7 transmembrane receptor (rhodopsin family)
XM_161638	XM_161638.1	No hits!!!!!
XM_160794	XM_160794.1	No hits!!!!!
XM_133239	XM_133239.1	No hits!!!!!
XM_144708	XM_144708.1	V1R; 7tm_1	Vomeronasal organ pheromone receptor family; 7 transmembrane receptor (rhodopsin family)
XM_144192	XM_144192.1	C2	C2 domain
XM_160795	XM_160795.1	No hits!!!!!
XM_133230	XM_133230.1	RHD; IPT; TIG	Rel homology domain (RHD). Proteins containing...; ig-like; IPT/TIG domain. This family consists of a doma...
XM_144709	XM_144709.1	V1R	Vomeronasal organ pheromone receptor family
XM_144710	XM_144710.1	V1R	Vomeronasal organ pheromone receptor family
XM_124867	XM_124867.1	No hits!!!!!
XM_160796	XM_160796.1	No hits!!!!!
XM_132548	XM_132548.1	HECTc; HUL4; HECT	Domain Homologous to E6-AP Carboxyl Terminu...; COG5021; HECT-domain (ubiquitin-transferase). The name...
XM_133227	XM_133227.1	No hits!!!!!
XM_160797	XM_160797.1	No hits!!!!!
XM_132562	XM_132562.1	DUF343; COG2835	Protein of unknown function (DUF343). This ...; Uncharacterized conserved protein [Function ...
XM_160798	XM_160798.1	No hits!!!!!
XM_124869	XM_124869.1	No hits!!!!!
XM_124710	XM_124710.1	LcnDR2; COG1331	COG4403; Highly conserved protein containing a thiore...
XM_160799	XM_160799.1	No hits!!!!!
XM_149892	XM_149892.1	No hits!!!!!
XM_132571	XM_132571.1	No hits!!!!!
XM_149412	XM_149412.1	No hits!!!!!
XM_124865	XM_124865.1	Arp	FOG: Ankyrin repeat [General function prediction...
XM_144712	XM_144712.1	V1R	Vomeronasal organ pheromone receptor family
XM_160800	XM_160800.1	No hits!!!!!
XM_149893	XM_149893.1	No hits!!!!!
XM_144713	XM_144713.1	V1R	Vomeronasal organ pheromone receptor family
XM_160801	XM_160801.1	No hits!!!!!
XM_149896	XM_149896.1	No hits!!!!!
XM_144714	XM_144714.1	V1R	Vomeronasal organ pheromone receptor family
XM_160802	XM_160802.1	No hits!!!!!
XM_133229	XM_133229.1	IG; IGv	Immunoglobulin;; Immunoglobulin V-Type;
XM_144715	XM_144715.1	V1R	Vomeronasal organ pheromone receptor family
XM_160803	XM_160803.1	No hits!!!!!
XM_133235	XM_133235.1	IGc2	Immunoglobulin C-2 Type;
XM_144716	XM_144716.1	V1R	Vomeronasal organ pheromone receptor family
XM_143654	XM_143654.1	No hits!!!!!
XM_133228	XM_133228.1	IGc2	Immunoglobulin C-2 Type;
XM_144717	XM_144717.1	V1R	Vomeronasal organ pheromone receptor family
XM_124220	XM_124220.1	No hits!!!!!
XM_145414	XM_145414.1	IGc2; IG	Immunoglobulin C-2 Type;; Immunoglobulin;
XM_124723	XM_124723.1	RpsS; Ribosomal_S19	Ribosomal protein S19 [Translation; Ribosomal protein S19
XM_160805	XM_160805.1	No hits!!!!!
XM_145415	XM_145415.1	rvp; IG; IGc2	Retroviral aspartyl protease. Single domain as...; Immunoglobulin;; Immunoglobulin C-2 Type;
XM_144719	XM_144719.1	V1R	Vomeronasal organ pheromone receptor family
XM_160806	XM_160806.1	No hits!!!!!
XM_145426	XM_145426.1	MHC_I	Class I Histocompatibility antigen
XM_144720	XM_144720.1	V1R; Gag_p24	Vomeronasal organ pheromone receptor family; gag gene protein p24 (core nucleocapsid pr...
XM_143655	XM_143655.1	No hits!!!!!
XM_145427	XM_145427.1	KH	K homology RNA-binding domain;
XM_160807	XM_160807.1	No hits!!!!!
XM_144721	XM_144721.1	V1R	Vomeronasal organ pheromone receptor family
XM_145416	XM_145416.1	HMG; HMG_box; NHP6B	high mobility group;; HMG (high mobility group) box; Chromatin-associated proteins containing the H...
XM_124219	XM_124219.1	TAFH; zf-MYND; NtpE	TAF homology; Domain in Drosophila nervy; MYND finger; Archaeal/vacuolar-type H+-ATPase subunit E [Ene...
XM_132565	XM_132565.1	No hits!!!!!
XM_145417	XM_145417.1	FBOX; F-box	A Receptor for Ubiquitination Targets;; F-box domain
XM_131293	XM_131293.1	zf-MYND	MYND finger
XM_144723	XM_144723.1	V1R; 7tm_1	Vomeronasal organ pheromone receptor family; 7 transmembrane receptor (rhodopsin family)
XM_145418	XM_145418.1	No hits!!!!!
XM_160808	XM_160808.1	No hits!!!!!
XM_124711	XM_124711.1	V1R	Vomeronasal organ pheromone receptor family
XM_145419	XM_145419.1	SH3; Arp	Src homology 3 domains; Src homology 3 (SH3) ...; FOG: Ankyrin repeat [General function prediction...
XM_160811	XM_160811.1	No hits!!!!!
XM_162464	XM_162464.1	No hits!!!!!
XM_145420	XM_145420.1	No hits!!!!!
XM_131284	XM_131284.1	Ribosomal_S2; RpsB	Ribosomal protein S2; Ribosomal protein S2 [Translation
XM_162416	XM_162416.1	No hits!!!!!
XM_145421	XM_145421.1	No hits!!!!!
XM_131291	XM_131291.1	Ribosomal_S2; RpsB	Ribosomal protein S2; Ribosomal protein S2 [Translation
XM_162446	XM_162446.1	No hits!!!!!
XM_145422	XM_145422.1	Ribosomal_L7Ae; RPL8A	Ribosomal protein L7Ae/L30e/S12e/Ga...; Ribosomal protein HS6-type (S12/L30/L7a) [Tran...
XM_131289	XM_131289.1	Ribosomal_S2; RpsB	Ribosomal protein S2; Ribosomal protein S2 [Translation
XM_144693	XM_144693.1	COG4886	COG4886
XM_145423	XM_145423.1	IG	Immunoglobulin;
XM_160812	XM_160812.1	No hits!!!!!
XM_144694	XM_144694.1	COG5048	COG5048
XM_145424	XM_145424.1	Ribosomal_S19e; RPS19A	Ribosomal protein S19e; Ribosomal protein S19E (S16A) [Translation
XM_160814	XM_160814.1	No hits!!!!!
XM_144695	XM_144695.1	COG5048; SFP1	COG5048; COG5189
XM_145425	XM_145425.1	No hits!!!!!
XM_160815	XM_160815.1	No hits!!!!!
XM_144696	XM_144696.1	COG1160	Predicted GTPases [General function predicti...
XM_131294	XM_131294.1	FRQ1	COG5126
XM_144671	XM_144671.1	Cu_amine_oxid; TynA; Cu_amine_oxidN2	Copper amine oxidase; Cu2+-containing amine oxidase [Secondary metabo...; Copper amine oxidase
XM_131312	XM_131312.1	SUL1; Sulfate_transp; STAS	Sulfate permease and related transporters (MFS ...; Sulfate transporter family. Mutatio...; STAS domain. The STAS (after Sulphate Transpo...
XM_144674	XM_144674.1	Cu_amine_oxid; TynA; Cu_amine_oxidN2	Copper amine oxidase; Cu2+-containing amine oxidase [Secondary metabo...; Copper amine oxidase
XM_131299	XM_131299.1	COG4886	COG4886
XM_144675	XM_144675.1	Cu_amine_oxid; TynA; Cu_amine_oxidN2	Copper amine oxidase; Cu2+-containing amine oxidase [Secondary metabo...; Copper amine oxidase
XM_131301	XM_131301.1	No hits!!!!!
XM_144676	XM_144676.1	No hits!!!!!
XM_131277	XM_131277.1	No hits!!!!!
XM_162391	XM_162391.1	No hits!!!!!
XM_131316	XM_131316.1	COG1359; DUF176	Uncharacterized conserved protein [Function ...; Uncharacterized ACR
XM_144678	XM_144678.1	Ribosomal_L19e; RPL19A	Ribosomal protein L19e; Ribosomal protein L19E [Translation
XM_131319	XM_131319.1	No hits!!!!!
XM_162395	XM_162395.1	No hits!!!!!
XM_160816	XM_160816.1	No hits!!!!!
XM_162402	XM_162402.1	No hits!!!!!
XM_131290	XM_131290.1	No hits!!!!!
XM_144680	XM_144680.1	COG5191; HAT; RNA14	COG5191; HAT (Half-A-TPR) repeat. The HAT (Half A TPR) ...; COG5107
XM_143656	XM_143656.1	Gag_MA	Matrix protein (MA)
XM_144681	XM_144681.1	HAT; Prp18	HAT (Half-A-TPR) repeats; Present in several ...; Prp18 domain. The splicing factor Prp18 is r...
XM_160818	XM_160818.1	No hits!!!!!
XM_144683	XM_144683.1	S_TKc	Serine/Threonine protein kinases
XM_160819	XM_160819.1	No hits!!!!!
XM_162406	XM_162406.1	No hits!!!!!
XM_160820	XM_160820.1	No hits!!!!!
XM_162410	XM_162410.1	No hits!!!!!
XM_124873	XM_124873.1	V1R	Vomeronasal organ pheromone receptor family
XM_124208	XM_124208.1	FabG; adh_short; COG4221	Dehydrogenases with different specificities (re...; short chain dehydrogenase. This family c...; Short-chain alcohol dehydrogenase of unknown...
XM_162413	XM_162413.1	No hits!!!!!
XM_131307	XM_131307.1	No hits!!!!!
XM_162414	XM_162414.1	No hits!!!!!
XM_131320	XM_131320.1	No hits!!!!!
XM_162415	XM_162415.1	No hits!!!!!
XM_163165	XM_163165.1	No hits!!!!!
XM_160821	XM_160821.1	No hits!!!!!
XM_162420	XM_162420.1	No hits!!!!!
XM_131297	XM_131297.1	pkinase; TyrKc; S_TKc	Protein kinase domain; Tyrosine kinase; Serine/Threonine protein kinases
XM_162423	XM_162423.1	No hits!!!!!
XM_143658	XM_143658.1	rvp	Retroviral aspartyl protease. Single domain as...
XM_162426	XM_162426.1	No hits!!!!!
XM_160823	XM_160823.1	No hits!!!!!
XM_162434	XM_162434.1	No hits!!!!!
XM_145428	XM_145428.1	V1R; 7tm_1	Vomeronasal organ pheromone receptor family; 7 transmembrane receptor (rhodopsin family)
XM_143659	XM_143659.1	HMG_box; NHP6B; HMG	HMG (high mobility group) box; Chromatin-associated proteins containing the H...; high mobility group;
XM_144686	XM_144686.1	No hits!!!!!
XM_143661	XM_143661.1	Gag_p24; rnaseH; dUTPase	gag gene protein p24 (core nucleocapsid pr...; RNase H. RNase H digests the RNA strand of ...; dUTPase. dUTPase hydrolyses dUTP to dUMP a...
XM_162436	XM_162436.1	No hits!!!!!
XM_143662	XM_143662.1	PP2Ac; ApaH	Protein phosphatase 2A homologues; Diadenosine tetraphosphatase and related serine...
XM_144687	XM_144687.1	No hits!!!!!
XM_160824	XM_160824.1	No hits!!!!!
XM_162437	XM_162437.1	No hits!!!!!
XM_143663	XM_143663.1	Ribosomal_L21e	Ribosomal protein L21e
XM_162438	XM_162438.1	No hits!!!!!
XM_124214	XM_124214.1	Peptidase_M10; ZnMc; Peptidase_M10_N	Matrixin. The members of this family...; Zinc-dependent metalloprotease; Neutral zinc...; Matrix metalloprotease
XM_144688	XM_144688.1	No hits!!!!!
XM_143665	XM_143665.1	KISc	Kinesin motor
XM_162439	XM_162439.1	No hits!!!!!
XM_131306	XM_131306.1	Hmp; UbiB; FAD_binding_6	Flavodoxin reductases (ferredoxin-NADPH reductas...; 2-polyprenylphenol hydroxylase and related flav...; Oxidoreductase FAD-binding domain
XM_162440	XM_162440.1	No hits!!!!!
XM_143666	XM_143666.1	No hits!!!!!
XM_162441	XM_162441.1	No hits!!!!!
XM_160826	XM_160826.1	No hits!!!!!
XM_162442	XM_162442.1	No hits!!!!!
XM_162443	XM_162443.1	No hits!!!!!
XM_149418	XM_149418.1	No hits!!!!!
XM_144690	XM_144690.1	Ribosomal_L29e	Ribosomal L29e protein family
XM_131305	XM_131305.1	C2	Protein kinase C conserved region 2 (CalB); Ca...
XM_162444	XM_162444.1	No hits!!!!!
XM_131311	XM_131311.1	HUL4; HECTc	COG5021; Domain Homologous to E6-AP Carboxyl Terminu...
XM_144692	XM_144692.1	WH2	Wiskott Aldrich syndrome homology region 2; W...
XM_131285	XM_131285.1	PotE; AnsP; aa_permeases	Amino acid transporters [Amino acid transport a...; Gamma-aminobutyrate permease and related permea...; Amino acid permease
XM_144697	XM_144697.1	No hits!!!!!
XM_131274	XM_131274.1	CRAL_TRIO; SEC14	CRAL/TRIO domain. The original profile h...; Domain in homologues of a S. cerevisiae pho...
XM_162447	XM_162447.1	No hits!!!!!
XM_131272	XM_131272.1	COG2071; PabA; GATase	Predicted glutamine amidotransferases [Gener...; Anthranilate/para-aminobenzoate synthases compo...; Glutamine amidotransferase class-I
XM_162450	XM_162450.1	MenD	2-succinyl-6-hydroxy-2
XM_143670	XM_143670.1	COG5023; tubulin_C	COG5023; Tubulin/FtsZ family
XM_162452	XM_162452.1	No hits!!!!!
XM_133240	XM_133240.1	filament; Smc	Intermediate filament protein; Chromosome segregation ATPases [Cell division an...
XM_143672	XM_143672.1	No hits!!!!!
XM_144699	XM_144699.1	No hits!!!!!
XM_133241	XM_133241.1	filament	Intermediate filament protein
XM_162461	XM_162461.1	No hits!!!!!
XM_160833	XM_160833.1	No hits!!!!!
XM_145431	XM_145431.1	No hits!!!!!
XM_162463	XM_162463.1	No hits!!!!!
XM_160834	XM_160834.1	No hits!!!!!
XM_124874	XM_124874.1	V1R; 7tm_1	Vomeronasal organ pheromone receptor family; 7 transmembrane receptor (rhodopsin family)
XM_144703	XM_144703.1	V1R; 7tm_1	Vomeronasal organ pheromone receptor family; 7 transmembrane receptor (rhodopsin family)
XM_160835	XM_160835.1	No hits!!!!!
XM_145429	XM_145429.1	Tropomodulin	Tropomodulin. Tropomodulin is a novel...
XM_144704	XM_144704.1	V1R; 7tm_1	Vomeronasal organ pheromone receptor family; 7 transmembrane receptor (rhodopsin family)
XM_160836	XM_160836.1	No hits!!!!!
XM_145430	XM_145430.1	V1R; 7tm_1	Vomeronasal organ pheromone receptor family; 7 transmembrane receptor (rhodopsin family)
XM_144711	XM_144711.1	PP2Cc; PP2C	Serine/threonine phosphatases; Protein phosphatase 2C. Protein phosphatase 2...
XM_131309	XM_131309.1	SFP1	COG5189
XM_144718	XM_144718.1	Cbl_N; Cbl_N3; Cbl_N2	CBL proto-oncogene N-terminal domain 1. Cbl ...; CBL proto-oncogene N-terminus; CBL proto-oncogene N-terminus
XM_124215	XM_124215.1	CCL1; cyclin; CYCLIN	Cdk activating kinase (CAK)/RNA polymerase II t...; Cyclin; domain present in cyclins
XM_144722	XM_144722.1	Gag_p10	Retroviral GAG p10 protein. This family co...
XM_131302	XM_131302.1	RHOD; Rhodanese; PspE	Rhodanese Homology Domain; An alpha beta fol...; Rhodanese-like domain. Rhodanese has an ...; Rhodanese-related sulfurtransferase [Inorganic ...
XM_144724	XM_144724.1	RplW; Ribosomal_L23	Ribosomal protein L23 [Translation; Ribosomal protein L23
XM_131283	XM_131283.1	UBP14; UBP12	COG5207; Ubiquitin C-terminal hydrolase [Posttranslatio...
XM_144725	XM_144725.1	No hits!!!!!
XM_131280	XM_131280.1	No hits!!!!!
XM_145432	XM_145432.1	pkinase; S_TKc; TyrKc	Protein kinase domain; Serine/Threonine protein kinases; Tyrosine kinase
XM_144726	XM_144726.1	Gag_p24; Gag_p10	gag gene protein p24 (core nucleocapsid pr...; Retroviral GAG p10 protein. This family co...
XM_131295	XM_131295.1	UbiG; UbiE; SmtA	2-polyprenyl-3-methyl-5-hydroxy-6-metoxy-1; Methylase involved in ubiquinone/menaquinone bi...; SAM-dependent methyltransferases [Secondary met...
XM_145433	XM_145433.1	V1R; 7tm_1	Vomeronasal organ pheromone receptor family; 7 transmembrane receptor (rhodopsin family)
XM_131281	XM_131281.1	No hits!!!!!
XM_145434	XM_145434.1	No hits!!!!!
XM_160837	XM_160837.1	No hits!!!!!
XM_145435	XM_145435.1	V1R; 7tm_1	Vomeronasal organ pheromone receptor family; 7 transmembrane receptor (rhodopsin family)
XM_160838	XM_160838.1	No hits!!!!!
XM_145443	XM_145443.1	V1R; 7tm_1	Vomeronasal organ pheromone receptor family; 7 transmembrane receptor (rhodopsin family)
XM_160839	XM_160839.1	No hits!!!!!
XM_145444	XM_145444.1	S_TKc; pkinase; TyrKc	Serine/Threonine protein kinases; Protein kinase domain; Tyrosine kinase
XM_149419	XM_149419.1	No hits!!!!!
XM_145446	XM_145446.1	No hits!!!!!
XM_160840	XM_160840.1	No hits!!!!!
XM_124877	XM_124877.1	KRAB; COG5048	krueppel associated box;; COG5048
XM_143675	XM_143675.1	No hits!!!!!
XM_133243	XM_133243.1	COG5048	COG5048
XM_149897	XM_149897.1	No hits!!!!!
XM_160841	XM_160841.1	No hits!!!!!
XM_145436	XM_145436.1	Gag_p24; rvp	gag gene protein p24 (core nucleocapsid pr...; Retroviral aspartyl protease. Single domain as...
XM_160844	XM_160844.1	No hits!!!!!
XM_133250	XM_133250.1	KRAB; COG5048	krueppel associated box;; COG5048
XM_160767	XM_160767.1	No hits!!!!!
XM_147323	XM_147323.1	No hits!!!!!
XM_160768	XM_160768.1	No hits!!!!!
XM_145439	XM_145439.1	No hits!!!!!
XM_143635	XM_143635.1	TyrKc; pkinase; S_TKc	Tyrosine kinase; Protein kinase domain; Serine/Threonine protein kinases
XM_133245	XM_133245.1	No hits!!!!!
XM_160827	XM_160827.1	No hits!!!!!
XM_133244	XM_133244.1	No hits!!!!!
XM_160845	XM_160845.1	No hits!!!!!
XM_133248	XM_133248.1	No hits!!!!!
XM_160846	XM_160846.1	No hits!!!!!
XM_133251	XM_133251.1	XRCC1_N; BRCT	XRCC1 N terminal domain; BRCA1 C Terminus (BRCT) domain. The BRCT doma...
XM_160847	XM_160847.1	No hits!!!!!
XM_149900	XM_149900.1	No hits!!!!!
XM_143618	XM_143618.1	adh_short; DltE; FabG	short chain dehydrogenase. This family c...; Short-chain dehydrogenases of various substrate...; Dehydrogenases with different specificities (re...
XM_124876	XM_124876.1	LU	Ly-6 antigen / uPA receptor -like domain; Thre...
XM_143619	XM_143619.1	adh_short; DltE; FabG	short chain dehydrogenase. This family c...; Short-chain dehydrogenases of various substrate...; Dehydrogenases with different specificities (re...
XM_149903	XM_149903.1	No hits!!!!!
XM_160722	XM_160722.1	No hits!!!!!
XM_145449	XM_145449.1	No hits!!!!!
XM_160723	XM_160723.1	No hits!!!!!
XM_133266	XM_133266.1	No hits!!!!!
XM_160725	XM_160725.1	No hits!!!!!
XM_133246	XM_133246.1	DM; DM-domain	Doublesex DNA-binding motif;; DM DNA binding domain. The DM domain is ...
XM_160727	XM_160727.1	No hits!!!!!
XM_124880	XM_124880.1	RhoGEF; ROM1	Guanine nucleotide exchange factor for Rho...; RhoGEF
XM_143623	XM_143623.1	CysQ; inositol_P; SuhB	3'-Phosphoadenosine 5'-phosphosulfate (PAPS) 3'...; Inositol monophosphatase family; Archaeal fructose-1
XM_145453	XM_145453.1	Ets; ETS	Ets-domain; erythroblast transformation specific domain; ...
XM_160731	XM_160731.1	No hits!!!!!
XM_133260	XM_133260.1	PRA1; YIP3	Prenylated rab acceptor (PRA1); COG5130
XM_160734	XM_160734.1	No hits!!!!!
XM_133262	XM_133262.1	MgtA; Cation_ATPase_C; ZntA	Cation transport ATPase [Inorganic ion transpor...; Cation transporting ATPase; Cation transport ATPase [Inorganic ion transpor...
XM_160735	XM_160735.1	No hits!!!!!
XM_124881	XM_124881.1	PBPe; lig_chan; ANF_receptor	Eukaryotic homologues of bacterial periplasm...; Ligand-gated ion channel. This family inc...; Receptor family ligand binding region...
XM_160736	XM_160736.1	No hits!!!!!
XM_133247	XM_133247.1	No hits!!!!!
XM_160737	XM_160737.1	No hits!!!!!
XM_149901	XM_149901.1	No hits!!!!!
XM_143624	XM_143624.1	No hits!!!!!
XM_133256	XM_133256.1	No hits!!!!!
XM_160739	XM_160739.1	No hits!!!!!
XM_149898	XM_149898.1	No hits!!!!!
XM_160740	XM_160740.1	No hits!!!!!
XM_133269	XM_133269.1	S_TKc; pkinase; SPS1	Serine/Threonine protein kinases; Protein kinase domain; Serine/threonine protein kinase [General functi...
XM_160741	XM_160741.1	No hits!!!!!
XM_149899	XM_149899.1	No hits!!!!!
XM_160743	XM_160743.1	No hits!!!!!
XM_124878	XM_124878.1	Ets; ETS	Ets-domain; erythroblast transformation specific domain; ...
XM_160746	XM_160746.1	No hits!!!!!
XM_149904	XM_149904.1	No hits!!!!!
XM_143629	XM_143629.1	No hits!!!!!
XM_133253	XM_133253.1	No hits!!!!!
XM_160751	XM_160751.1	No hits!!!!!
XM_149902	XM_149902.1	No hits!!!!!
XM_143632	XM_143632.1	Ribosomal_L35Ae; COG2451	Ribosomal protein L35Ae; Ribosomal protein L35AE/L33A [Translation
XM_133265	XM_133265.1	No hits!!!!!
XM_160757	XM_160757.1	No hits!!!!!
XM_133259	XM_133259.1	No hits!!!!!
XM_160758	XM_160758.1	No hits!!!!!
XM_133268	XM_133268.1	No hits!!!!!
XM_143634	XM_143634.1	No hits!!!!!
XM_133255	XM_133255.1	IG; IGc2	Immunoglobulin;; Immunoglobulin C-2 Type;
XM_160764	XM_160764.1	No hits!!!!!
XM_133249	XM_133249.1	Galactosyl_T	Galactosyltransferase. This family in...
XM_133263	XM_133263.1	AcoA; E1_dehydrog	Pyruvate/2-oxoglutarate dehydrogenase complex; Dehydrogenase E1 component. This famil...
XM_143636	XM_143636.1	integrase	Integrase DNA binding domain. Integrase ...
XM_124875	XM_124875.1	Rph; RNase_PH; Pnp	RNase PH [Translation; 3' exoribonuclease family; Polyribonucleotide nucleotidyltransferase (polyn...
XM_160770	XM_160770.1	No hits!!!!!
XM_133267	XM_133267.1	No hits!!!!!
XM_160771	XM_160771.1	No hits!!!!!
XM_133254	XM_133254.1	No hits!!!!!
XM_160772	XM_160772.1	No hits!!!!!
XM_133258	XM_133258.1	No hits!!!!!
XM_160773	XM_160773.1	No hits!!!!!
XM_149905	XM_149905.1	No hits!!!!!
XM_143637	XM_143637.1	TGFB; TGF-beta; TGFb_propeptide	Transforming growth factor-beta (TGF-beta) f...; Transforming growth factor beta like domain; TGF-beta propeptide. This propepti...
XM_133261	XM_133261.1	SPRY; COG4639	Domain in SPla and the RYanodine Receptor. ;...; COG4639
XM_143640	XM_143640.1	Mdh; ldh_C; ldh	Malate/lactate dehydrogenases [Energy production...; lactate/malate dehydrogenase; lactate/malate dehydrogenase
XM_133264	XM_133264.1	TyrKc; pkinase; S_TKc	Tyrosine kinase; Protein kinase domain; Serine/Threonine protein kinases
XM_160778	XM_160778.1	No hits!!!!!
XM_133257	XM_133257.1	p450; CypX	Cytochrome P450. Cytochrome P450s are involve...; Cytochrome P450 [Secondary metabolites biosynth...
XM_143642	XM_143642.1	SrmB; DEAD; DEXDc	Superfamily II DNA and RNA helicases [DNA repli...; DEAD/DEAH box helicase. Members of this famil...; DEAD-like helicases superfamily;
XM_124879	XM_124879.1	Ribosomal_L37ae; RPL43A	Ribosomal L37ae protein family. Th...; Ribosomal protein L37AE/L43A [Translation
XM_160781	XM_160781.1	No hits!!!!!
XM_145458	XM_145458.1	No hits!!!!!
XM_143647	XM_143647.1	RfaJ	Lipopolysaccharide biosynthesis proteins
XM_133242	XM_133242.1	p450; CypX	Cytochrome P450. Cytochrome P450s are involve...; Cytochrome P450 [Secondary metabolites biosynth...
XM_160783	XM_160783.1	No hits!!!!!
XM_145460	XM_145460.1	No hits!!!!!
XM_143649	XM_143649.1	eIF5_eIF2B; eIF2B_5	Domain found in IF2B/IF5. This family i...; domain present in translation initiation ...
XM_133252	XM_133252.1	p450	Cytochrome P450. Cytochrome P450s are involve...
XM_160784	XM_160784.1	No hits!!!!!
XM_145461	XM_145461.1	p450	Cytochrome P450. Cytochrome P450s are involve...
XM_143651	XM_143651.1	No hits!!!!!
XM_145462	XM_145462.1	p450	Cytochrome P450. Cytochrome P450s are involve...
XM_143653	XM_143653.1	RRM; COG0724	RNA recognition motif;; RNA-binding proteins (RRM domain) [General f...
XM_145445	XM_145445.1	V1R; dUTPase	Vomeronasal organ pheromone receptor family; dUTPase. dUTPase hydrolyses dUTP to dUMP a...
XM_160788	XM_160788.1	No hits!!!!!
XM_145447	XM_145447.1	COG5048	COG5048
XM_160789	XM_160789.1	No hits!!!!!
XM_145437	XM_145437.1	No hits!!!!!
XM_160790	XM_160790.1	No hits!!!!!
XM_145438	XM_145438.1	SFP1; COG5048	COG5189; COG5048
XM_160791	XM_160791.1	No hits!!!!!
XM_145440	XM_145440.1	COG3596; DUF258; COG1100	Predicted GTPase [General function predictio...; Protein of unknown function; GTPase SAR1 and related small G proteins [Ge...
XM_160809	XM_160809.1	No hits!!!!!
XM_145441	XM_145441.1	No hits!!!!!
XM_160810	XM_160810.1	No hits!!!!!
XM_145442	XM_145442.1	PLA2_inh	Phospholipase A2 inhibitor
XM_160813	XM_160813.1	No hits!!!!!
XM_145448	XM_145448.1	No hits!!!!!
XM_160817	XM_160817.1	No hits!!!!!
XM_145450	XM_145450.1	No hits!!!!!
XM_143657	XM_143657.1	MutS; MutS_N	Mismatch repair ATPase (MutS family) [DNA repli...; MutS family
XM_145451	XM_145451.1	No hits!!!!!
XM_160822	XM_160822.1	No hits!!!!!
XM_145452	XM_145452.1	IGc2; IG	Immunoglobulin C-2 Type;; Immunoglobulin;
XM_143660	XM_143660.1	Sec23_Sec24	Sec23/Sec24 family. COPII-coated vesic...
XM_145454	XM_145454.1	COG5048; SFP1	COG5048; COG5189
XM_143664	XM_143664.1	No hits!!!!!
XM_163166	XM_163166.1	No hits!!!!!
XM_160825	XM_160825.1	cNMP_binding; Crp	Cyclic nucleotide-binding domain; cAMP-binding proteins - catabolite gene activato...
XM_145455	XM_145455.1	GrpE	GrpE
XM_143667	XM_143667.1	rvp; AIR1	Retroviral aspartyl protease. Single domain as...; COG5082
XM_145456	XM_145456.1	GroL; cpn60_TCP1	Chaperonin GroEL (HSP60 family) [Posttranslatio...; TCP-1/cpn60 chaperonin family. This fam...
XM_143668	XM_143668.1	vATP-synt_AC39; NtpC	ATP synthase (C/AC39) subunit. This...; Archaeal/vacuolar-type H+-ATPase subunit C [Ene...
XM_145457	XM_145457.1	Ribosomal_L15e; RPL15A	Ribosomal L15; Ribosomal protein L15E [Translation
XM_160828	XM_160828.1	No hits!!!!!
XM_145459	XM_145459.1	No hits!!!!!
XM_143669	XM_143669.1	No hits!!!!!
XM_124480	XM_124480.1	No hits!!!!!
XM_160829	XM_160829.1	No hits!!!!!
XM_144209	XM_144209.1	Gag_p30	Gag P30 core shell protein. According to S...
XM_143671	XM_143671.1	No hits!!!!!
XM_161660	XM_161660.1	No hits!!!!!
XM_160830	XM_160830.1	No hits!!!!!
XM_149590	XM_149590.1	No hits!!!!!
XM_160831	XM_160831.1	No hits!!!!!
XM_144211	XM_144211.1	No hits!!!!!
XM_160832	XM_160832.1	No hits!!!!!
XM_161662	XM_161662.1	No hits!!!!!
XM_143673	XM_143673.1	No hits!!!!!
XM_124486	XM_124486.1	Cache; VWA; vwa	Cache domain; von Willebrand factor (vWF) type A domain; VW...; von Willebrand factor type A domain
XM_143674	XM_143674.1	No hits!!!!!
XM_161688	XM_161688.1	No hits!!!!!
XM_160842	XM_160842.1	No hits!!!!!
XM_144229	XM_144229.1	gpdh_C; GapA	Glyceraldehyde 3-phosphate dehydrogenase; Glyceraldehyde-3-phosphate dehydrogenase/erythr...
XM_160843	XM_160843.1	No hits!!!!!
XM_161689	XM_161689.1	No hits!!!!!
XM_131908	XM_131908.1	Tryp_SPc; trypsin; kringle	Trypsin-like serine protease; Many of th...; Trypsin; Kringle domain. Kringle domains have been ...
XM_140854	XM_140854.1	MYSc; myosin_head; COG5022	Myosin. Large ATPases. ATPase; molecular mot...; Myosin head (motor domain); Myosin heavy chain [Cytoskeleton]
XM_144230	XM_144230.1	Gag_p10	Retroviral GAG p10 protein. This family co...
XM_133272	XM_133272.1	PEX10; RING; RAD18	RING-finger-containing E3 ubiquitin ligase [Po...; Ring finger; E3 ubiquitin-protein ligase act...; RING-finger-containing E3 ubiquitin ligase [Si...
XM_132602	XM_132602.1	ENV_polyprotein	ENV polyprotein (coat polyprotein)
XM_123772	XM_123772.1	pyridoxal_deC; GadB; CsdB	Pyridoxal-dependent decarboxylase co...; Glutamate decarboxylase and related PLP-depende...; Selenocysteine lyase [Amino acid transport and ...
XM_149593	XM_149593.1	No hits!!!!!
XM_124883	XM_124883.1	p450; CypX	Cytochrome P450. Cytochrome P450s are involve...; Cytochrome P450 [Secondary metabolites biosynth...
XM_132590	XM_132590.1	HECTc; ATS1	Domain Homologous to E6-AP Carboxyl Terminu...; COG5184
XM_130045	XM_130045.1	RA; PH	Ras association (RalGDS/AF-6) domain; RasGTP e...; Pleckstrin homology domain. Domain commonly fo...
XM_144231	XM_144231.1	cadherin	Cadherin domain
XM_133271	XM_133271.1	UCH-1; COG5077; UBP12	Ubiquitin carboxyl-terminal hydrolases famil...; COG5077; Ubiquitin C-terminal hydrolase [Posttranslatio...
XM_132594	XM_132594.1	HECTc; HUL4; HECT	Domain Homologous to E6-AP Carboxyl Terminu...; COG5021; HECT-domain (ubiquitin-transferase). The name...
XM_130121	XM_130121.1	SH3	Src homology 3 domains; Src homology 3 (SH3) ...
XM_161691	XM_161691.1	No hits!!!!!
XM_133270	XM_133270.1	p450; CypX	Cytochrome P450. Cytochrome P450s are involve...; Cytochrome P450 [Secondary metabolites biosynth...
XM_132603	XM_132603.1	No hits!!!!!
XM_130152	XM_130152.1	Gag_MA	Matrix protein (MA)
XM_144236	XM_144236.1	No hits!!!!!
XM_133274	XM_133274.1	No hits!!!!!
XM_162493	XM_162493.1	No hits!!!!!
XM_140855	XM_140855.1	No hits!!!!!
XM_144237	XM_144237.1	No hits!!!!!
XM_133275	XM_133275.1	No hits!!!!!
XM_162494	XM_162494.1	No hits!!!!!
XM_144238	XM_144238.1	dUTPase; rvp; Dut	dUTPase. dUTPase hydrolyses dUTP to dUMP a...; Retroviral aspartyl protease. Single domain as...; dUTPase [Nucleotide transport and metabolism]
XM_130063	XM_130063.1	Arp	FOG: Ankyrin repeat [General function prediction...
XM_133273	XM_133273.1	No hits!!!!!
XM_162496	XM_162496.1	No hits!!!!!
XM_144242	XM_144242.1	RRM; rrm; COG0724	RNA recognition motif;; RNA recognition motif. (a.k.a. RRM; RNA-binding proteins (RRM domain) [General f...
XM_140857	XM_140857.1	Gag_p10	Retroviral GAG p10 protein. This family co...
XM_163168	XM_163168.1	No hits!!!!!
XM_162497	XM_162497.1	No hits!!!!!
XM_130138	XM_130138.1	BTB	BTB/POZ domain. The BTB (for BR-C
XM_145467	XM_145467.1	p450; CypX	Cytochrome P450. Cytochrome P450s are involve...; Cytochrome P450 [Secondary metabolites biosynth...
XM_161643	XM_161643.1	No hits!!!!!
XM_144822	XM_144822.1	No hits!!!!!
XM_149123	XM_149123.1	No hits!!!!!
XM_124882	XM_124882.1	p450; CypX; BAR	Cytochrome P450. Cytochrome P450s are involve...; Cytochrome P450 [Secondary metabolites biosynth...; BAR domain. The BAR domain is found in amphiph...
XM_144198	XM_144198.1	No hits!!!!!
XM_132606	XM_132606.1	lipocalin	Lipocalin / cytosolic fatty-acid binding...
XM_140868	XM_140868.1	BAR	BAR domain
XM_145463	XM_145463.1	No hits!!!!!
XM_161644	XM_161644.1	No hits!!!!!
XM_144823	XM_144823.1	Gag_p10	Retroviral GAG p10 protein. This family co...
XM_163167	XM_163167.1	No hits!!!!!
XM_161645	XM_161645.1	No hits!!!!!
XM_132586	XM_132586.1	Synuclein	Synuclein. There are three types of synu...
XM_147290	XM_147290.1	No hits!!!!!
XM_145464	XM_145464.1	Tropomodulin; COG4886	Tropomodulin. Tropomodulin is a novel...; COG4886
XM_131940	XM_131940.1	G-alpha; G_alpha	G-protein alpha subunit. G proteins couple...; G protein alpha subunit; Subunit of G pro...
XM_132601	XM_132601.1	MAGE	MAGE family. The MAGE (melanoma antigen-encod...
XM_158163	XM_158163.1	No hits!!!!!
XM_145465	XM_145465.1	ENV_polyprotein	ENV polyprotein (coat polyprotein)
XM_161646	XM_161646.1	No hits!!!!!
XM_132589	XM_132589.1	No hits!!!!!
XM_140875	XM_140875.1	SPT15; TBP	TATA-box binding protein (TBP); Transcription factor TFIID (or TATA-binding pr...
XM_145466	XM_145466.1	p450; CypX	Cytochrome P450. Cytochrome P450s are involve...; Cytochrome P450 [Secondary metabolites biosynth...
XM_144199	XM_144199.1	Gag_MA; Ribosomal_L36e	Matrix protein (MA); Ribosomal protein L36e
XM_144728	XM_144728.1	H2B	Histone H2B;
XM_130058	XM_130058.1	IL1	Interleukin-1 homologues ; Cytokines with var...
XM_144200	XM_144200.1	No hits!!!!!
XM_162466	XM_162466.1	No hits!!!!!
XM_158167	XM_158167.1	No hits!!!!!
XM_161647	XM_161647.1	GP36	Env gp36 protein (HERV/MMTV type). This famil...
XM_132598	XM_132598.1	No hits!!!!!
XM_123774	XM_123774.1	SrmB; DEAD; DEXDc	Superfamily II DNA and RNA helicases [DNA repli...; DEAD/DEAH box helicase. Members of this famil...; DEAD-like helicases superfamily;
XM_144202	XM_144202.1	No hits!!!!!
XM_132599	XM_132599.1	No hits!!!!!
XM_130067	XM_130067.1	IL1	Interleukin-1 homologues ; Cytokines with var...
XM_124884	XM_124884.1	p450; CypX	Cytochrome P450. Cytochrome P450s are involve...; Cytochrome P450 [Secondary metabolites biosynth...
XM_161648	XM_161648.1	No hits!!!!!
XM_162470	XM_162470.1	No hits!!!!!
XM_144203	XM_144203.1	COG3959; transketolase; TktA	Transketolase; Transketolase; Transketolase [Carbohydrate transport and metab...
XM_158170	XM_158170.1	No hits!!!!!
XM_144729	XM_144729.1	No hits!!!!!
XM_161649	XM_161649.1	No hits!!!!!
XM_130068	XM_130068.1	IL1	Interleukin-1 homologues ; Cytokines with var...
XM_162474	XM_162474.1	No hits!!!!!
XM_161650	XM_161650.1	No hits!!!!!
XM_130100	XM_130100.1	No hits!!!!!
XM_144732	XM_144732.1	Gag_p10	Retroviral GAG p10 protein. This family co...
XM_161651	XM_161651.1	No hits!!!!!
XM_123764	XM_123764.1	PAX; COG3415	'Paired box' domain; Transposase and inactivated derivatives [DNA...
XM_124728	XM_124728.1	PBPe; lig_chan; SBP_bac_3	Eukaryotic homologues of bacterial periplasm...; Ligand-gated ion channel. This family inc...; Bacterial extracellular solute-binding p...
XM_161653	XM_161653.1	No hits!!!!!
XM_158173	XM_158173.1	No hits!!!!!
XM_149588	XM_149588.1	No hits!!!!!
XM_158174	XM_158174.1	No hits!!!!!
XM_132600	XM_132600.1	No hits!!!!!
XM_144205	XM_144205.1	filament; IF_tail	Intermediate filament protein; Intermediate filament tail domain
XM_130163	XM_130163.1	HUL4; HECTc; HECT	COG5021; Domain Homologous to E6-AP Carboxyl Terminu...; HECT-domain (ubiquitin-transferase). The name...
XM_162477	XM_162477.1	No hits!!!!!
XM_161655	XM_161655.1	No hits!!!!!
XM_123776	XM_123776.1	ion_trans	Ion transport protein. This family conta...
XM_144734	XM_144734.1	SrmB; DEAD; DEXDc	Superfamily II DNA and RNA helicases [DNA repli...; DEAD/DEAH box helicase. Members of this famil...; DEAD-like helicases superfamily;
XM_144206	XM_144206.1	No hits!!!!!
XM_130144	XM_130144.1	SET; COG2940	SET domain. SET domains appear to be protein-p...; Proteins containing SET domain [General func...
XM_132597	XM_132597.1	HepA; SNF2_N; DEXDc	Superfamily II DNA/RNA helicases; SNF2 family N-terminal domain. This domain ...; DEAD-like helicases superfamily;
XM_161656	XM_161656.1	No hits!!!!!
XM_149117	XM_149117.1	No hits!!!!!
XM_162480	XM_162480.1	No hits!!!!!
XM_147312	XM_147312.1	No hits!!!!!
XM_149116	XM_149116.1	No hits!!!!!
XM_144737	XM_144737.1	ENV_polyprotein	ENV polyprotein (coat polyprotein)
XM_130155	XM_130155.1	No hits!!!!!
XM_131939	XM_131939.1	No hits!!!!!
XM_144738	XM_144738.1	Gag_p30; rvp	Gag P30 core shell protein. According to S...; Retroviral aspartyl protease. Single domain as...
XM_123749	XM_123749.1	zf-MYND	MYND finger
XM_131926	XM_131926.1	No hits!!!!!
XM_162482	XM_162482.1	No hits!!!!!
XM_149099	XM_149099.1	No hits!!!!!
XM_124485	XM_124485.1	PTPc; Y_phosphatase; PTP2	Protein tyrosine phosphatase; Protein-tyrosine phosphatase; Protein tyrosine phosphatase [Signal transducti...
XM_124727	XM_124727.1	ZUO1	Ribosome-associated chaperone zuotin [Translati...
XM_130060	XM_130060.1	COG2319	FOG: WD40 repeat [General function predictio...
XM_149583	XM_149583.1	No hits!!!!!
XM_144742	XM_144742.1	No hits!!!!!
XM_130134	XM_130134.1	No hits!!!!!
XM_149595	XM_149595.1	No hits!!!!!
XM_149738	XM_149738.1	No hits!!!!!
XM_130166	XM_130166.1	No hits!!!!!
XM_131930	XM_131930.1	No hits!!!!!
XM_132591	XM_132591.1	COG5048	COG5048
XM_130114	XM_130114.1	No hits!!!!!
XM_131941	XM_131941.1	No hits!!!!!
XM_132592	XM_132592.1	pro_isomerase; PpiB	Cyclophilin type peptidyl-prolyl cis...; Peptidyl-prolyl cis-trans isomerase (rotamase) ...
XM_123757	XM_123757.1	Ribosomal_L21e; RPL21A	Ribosomal protein L21e; Ribosomal protein L21E [Translation
XM_149585	XM_149585.1	No hits!!!!!
XM_144744	XM_144744.1	ENV_polyprotein	ENV polyprotein (coat polyprotein)
XM_130052	XM_130052.1	No hits!!!!!
XM_131917	XM_131917.1	COG4886; LRRCT	COG4886; Leucine rich repeat C-terminal domain. Leuci...
XM_162483	XM_162483.1	No hits!!!!!
XM_130054	XM_130054.1	GDA1_CD39; COG5371	GDA1/CD39 (nucleoside phosphatase) family; Golgi nucleoside diphosphatase [Carbohydrate...
XM_131922	XM_131922.1	No hits!!!!!
XM_144745	XM_144745.1	No hits!!!!!
XM_158176	XM_158176.1	No hits!!!!!
XM_131937	XM_131937.1	No hits!!!!!
XM_144747	XM_144747.1	No hits!!!!!
XM_130149	XM_130149.1	ClpA; RNA_helicase; MGS1	ATPases with chaperone activity; RNA helicase. This family includes RN...; ATPase related to the helicase subunit of the H...
XM_131912	XM_131912.1	No hits!!!!!
XM_144748	XM_144748.1	No hits!!!!!
XM_123754	XM_123754.1	No hits!!!!!
XM_131914	XM_131914.1	PqqL; Peptidase_M16; Ptr	Predicted Zn-dependent peptidases [General func...; Insulinase (Peptidase family M16); Secreted/periplasmic Zn-dependent peptidases
XM_144749	XM_144749.1	Tropomyosin	Tropomyosin
XM_130141	XM_130141.1	No hits!!!!!
XM_131929	XM_131929.1	ZUO1; DnaJ	Ribosome-associated chaperone zuotin [Translati...; DnaJ-class molecular chaperone with C-terminal ...
XM_144750	XM_144750.1	No hits!!!!!
XM_130062	XM_130062.1	No hits!!!!!
XM_131918	XM_131918.1	RPT1; HflB; SpoVK	ATP-dependent 26S proteasome regulatory subunit...; ATP-dependent Zn proteases [Posttranslational m...; ATPases of the AAA+ class [Posttranslational m...
XM_132585	XM_132585.1	HORMA	HORMA domain. The HORMA (for Hop1p
XM_130158	XM_130158.1	COG5023; tubulin	COG5023; Tubulin/FtsZ family
XM_161665	XM_161665.1	No hits!!!!!
XM_144752	XM_144752.1	V1R; 7tm_1	Vomeronasal organ pheromone receptor family; 7 transmembrane receptor (rhodopsin family)
XM_130174	XM_130174.1	Na_Pi_cotrans	Na+/Pi-cotransporter. This is a fami...
XM_124484	XM_124484.1	Reeler	Reeler domain
XM_144753	XM_144753.1	V1R; 7tm_1	Vomeronasal organ pheromone receptor family; 7 transmembrane receptor (rhodopsin family)
XM_130115	XM_130115.1	COG5152	COG5152
XM_161666	XM_161666.1	No hits!!!!!
XM_162485	XM_162485.1	No hits!!!!!
XM_130142	XM_130142.1	CysJ; FAD_binding_1; flavodoxin	Sulfite reductase; FAD binding domain. This domain is f...; Flavodoxin
XM_124477	XM_124477.1	Ribosomal_L22e	Ribosomal L22e protein family
XM_144755	XM_144755.1	V1R	Vomeronasal organ pheromone receptor family
XM_130078	XM_130078.1	No hits!!!!!
XM_131946	XM_131946.1	Ribosomal_L22; RplV	Ribosomal protein L22p/L17e. This fa...; Ribosomal protein L22 [Translation
XM_144756	XM_144756.1	V1R	Vomeronasal organ pheromone receptor family
XM_130082	XM_130082.1	No hits!!!!!
XM_161668	XM_161668.1	No hits!!!!!
XM_144757	XM_144757.1	Ribosomal_S7e	Ribosomal protein S7e
XM_130088	XM_130088.1	CULLIN; Cullin; COG5647	Cullin;; Cullin family; Cullin
XM_131934	XM_131934.1	PK; PykF	Pyruvate kinase; Pyruvate kinase [Carbohydrate transport and met...
XM_162486	XM_162486.1	No hits!!!!!
XM_130069	XM_130069.1	COG4886; LRRCT	COG4886; Leucine rich repeat C-terminal domain. Leuci...
XM_131947	XM_131947.1	No hits!!!!!
XM_144760	XM_144760.1	No hits!!!!!
XM_130073	XM_130073.1	Glyco_hydro_47; COG1331	Glycosyl hydrolase family 47. Membe...; Highly conserved protein containing a thiore...
XM_161672	XM_161672.1	No hits!!!!!
XM_144761	XM_144761.1	Ribosomal_S7e; GapA; gpdh_C	Ribosomal protein S7e; Glyceraldehyde-3-phosphate dehydrogenase/erythr...; Glyceraldehyde 3-phosphate dehydrogenase
XM_130172	XM_130172.1	UDPGP; COG4284	UTP--glucose-1-phosphate uridylyltransferase...; COG4284
XM_161673	XM_161673.1	No hits!!!!!
XM_144762	XM_144762.1	RPL30; Ribosomal_L7Ae	Ribosomal protein L30E [Translation; Ribosomal protein L7Ae/L30e/S12e/Ga...
XM_130053	XM_130053.1	No hits!!!!!
XM_144219	XM_144219.1	No hits!!!!!
XM_144764	XM_144764.1	COG2850	Uncharacterized conserved protein [Function ...
XM_123778	XM_123778.1	CcmA; ABC_tran	ABC-type multidrug transport system; ABC transporter. ABC transporters for a l...
XM_144766	XM_144766.1	COG5023; tubulin_C	COG5023; Tubulin/FtsZ family
XM_144220	XM_144220.1	No hits!!!!!
XM_130169	XM_130169.1	No hits!!!!!
XM_149592	XM_149592.1	No hits!!!!!
XM_130055	XM_130055.1	Gst	Glutathione S-transferase [Posttranslational mod...
XM_144767	XM_144767.1	No hits!!!!!
XM_131906	XM_131906.1	PHD; SET	PHD-finger. PHD folds into an interleaved type...; SET domain. SET domains appear to be protein-p...
XM_130143	XM_130143.1	lipocalin	Lipocalin / cytosolic fatty-acid binding...
XM_144769	XM_144769.1	COG5023; tubulin	COG5023; Tubulin/FtsZ family
XM_149587	XM_149587.1	No hits!!!!!
XM_130127	XM_130127.1	lipocalin	Lipocalin / cytosolic fatty-acid binding...
XM_144771	XM_144771.1	IGv; IG; ig	Immunoglobulin V-Type;; Immunoglobulin;; Immunoglobulin domain. Members of the immunoglo...
XM_131935	XM_131935.1	S_TKc; pkinase	Serine/Threonine protein kinases; Protein kinase domain
XM_130119	XM_130119.1	MATH; zf-TRAF	MATH domain. This motif has been called the M...; TRAF-type zinc finger
XM_144772	XM_144772.1	F5_F8_type_C	F5/8 type C domain. This domain is al...
XM_131931	XM_131931.1	COG0585; UPF0024	Uncharacterized conserved protein [Function ...; Uncharacterized protein family UPF0024
XM_130181	XM_130181.1	No hits!!!!!
XM_144775	XM_144775.1	IG; IGv; ig	Immunoglobulin;; Immunoglobulin V-Type;; Immunoglobulin domain. Members of the immunoglo...
XM_131925	XM_131925.1	No hits!!!!!
XM_130182	XM_130182.1	No hits!!!!!
XM_144785	XM_144785.1	IGv; IG	Immunoglobulin V-Type;; Immunoglobulin;
XM_149582	XM_149582.1	No hits!!!!!
XM_130148	XM_130148.1	ras; RAB	Ras family. Includes sub-families Ras; Rab subfamily of small GTPases; Rab GTPases a...
XM_144786	XM_144786.1	NAP	Nucleosome assembly protein (NAP). It is thoug...
XM_131924	XM_131924.1	No hits!!!!!
XM_130139	XM_130139.1	No hits!!!!!
XM_132596	XM_132596.1	No hits!!!!!
XM_131943	XM_131943.1	No hits!!!!!
XM_130123	XM_130123.1	No hits!!!!!
XM_144788	XM_144788.1	HS1_rep	Repeat in HS1/Cortactin. The function of t...
XM_144223	XM_144223.1	No hits!!!!!
XM_158177	XM_158177.1	No hits!!!!!
XM_161684	XM_161684.1	No hits!!!!!
XM_132587	XM_132587.1	No hits!!!!!
XM_140889	XM_140889.1	rvp	Retroviral aspartyl protease. Single domain as...
XM_124474	XM_124474.1	No hits!!!!!
XM_130109	XM_130109.1	lipocalin	Lipocalin / cytosolic fatty-acid binding...
XM_124478	XM_124478.1	RplE; Ribosomal_L5_C; Ribosomal_L5	Ribosomal protein L5 [Translation; ribosomal L5P family C-terminus. Th...; Ribosomal protein L5
XM_130061	XM_130061.1	Myc_N_term	Myc amino-terminal region. The myc fami...
XM_161685	XM_161685.1	No hits!!!!!
XM_144791	XM_144791.1	IGv; IG; ig	Immunoglobulin V-Type;; Immunoglobulin;; Immunoglobulin domain. Members of the immunoglo...
XM_158179	XM_158179.1	No hits!!!!!
XM_144225	XM_144225.1	No hits!!!!!
XM_144792	XM_144792.1	IGv; IG	Immunoglobulin V-Type;; Immunoglobulin;
XM_130103	XM_130103.1	lipocalin	Lipocalin / cytosolic fatty-acid binding...
XM_131913	XM_131913.1	BTB	BTB/POZ domain. The BTB (for BR-C
XM_144793	XM_144793.1	HS1_rep	Repeat in HS1/Cortactin. The function of t...
XM_130140	XM_130140.1	Glyco_transf_6	Glycosyltransferase family 6
XM_124476	XM_124476.1	MAP1_LC3; APG12	Microtubule associated protein 1A/1B; Autophagy protein Apg12. In yeast
XM_144794	XM_144794.1	No hits!!!!!
XM_130064	XM_130064.1	lipocalin	Lipocalin / cytosolic fatty-acid binding...
XM_131907	XM_131907.1	ZnF_C3H1	zinc finger;
XM_144796	XM_144796.1	IG; IGv	Immunoglobulin;; Immunoglobulin V-Type;
XM_130180	XM_130180.1	No hits!!!!!
XM_144226	XM_144226.1	Gag_p30	Gag P30 core shell protein. According to S...
XM_144797	XM_144797.1	IGv; IG	Immunoglobulin V-Type;; Immunoglobulin;
XM_130111	XM_130111.1	ion_trans	Ion transport protein. This family conta...
XM_161686	XM_161686.1	No hits!!!!!
XM_144798	XM_144798.1	IGv; IG; ig	Immunoglobulin V-Type;; Immunoglobulin;; Immunoglobulin domain. Members of the immunoglo...
XM_149104	XM_149104.1	No hits!!!!!
XM_124483	XM_124483.1	cNMP; cNMP_binding; ion_trans	Cyclic nucleotide-monophosphate binding doma...; Cyclic nucleotide-binding domain; Ion transport protein. This family conta...
XM_144799	XM_144799.1	No hits!!!!!
XM_149112	XM_149112.1	No hits!!!!!
XM_124488	XM_124488.1	NO_synthase; COG4362; CysJ	pfam02898; COG4362; Sulfite reductase
XM_144803	XM_144803.1	IG; IGv	Immunoglobulin;; Immunoglobulin V-Type;
XM_130173	XM_130173.1	No hits!!!!!
XM_149596	XM_149596.1	No hits!!!!!
XM_144805	XM_144805.1	No hits!!!!!
XM_140892	XM_140892.1	SH3; SH2	SH3 domain. SH3 (Src homology 3) domains are o...; SH2 domain
XM_131923	XM_131923.1	ASC	Amiloride-sensitive sodium channel
XM_123743	XM_123743.1	UBP14; UBA	COG5207; UBA/TS-N domain. This small domain is composed...
XM_132605	XM_132605.1	IGv; IG; ig	Immunoglobulin V-Type;; Immunoglobulin;; Immunoglobulin domain. Members of the immunoglo...
XM_124487	XM_124487.1	HCO3_cotransp; SUL1	HCO3- transporter family. This famil...; Sulfate permease and related transporters (MFS ...
XM_158180	XM_158180.1	No hits!!!!!
XM_162492	XM_162492.1	No hits!!!!!
XM_131909	XM_131909.1	ArfGap; COG5347	Putative GTP-ase activating protein for Arf...; GTPase-activating protein that regulates ARF...
XM_158182	XM_158182.1	No hits!!!!!
XM_144815	XM_144815.1	IGv; IG; ig	Immunoglobulin V-Type;; Immunoglobulin;; Immunoglobulin domain. Members of the immunoglo...
XM_144233	XM_144233.1	homeobox; HOX; COG5576	Homeobox domain; Homeodomain; DNA-binding factors that are inv...; Homeodomain-containing transcription factor ...
XM_123766	XM_123766.1	homeobox; HOX; LIM	Homeobox domain; Homeodomain; DNA-binding factors that are inv...; LIM domain. This family represents two copies ...
XM_144816	XM_144816.1	IGv; IG; ig	Immunoglobulin V-Type;; Immunoglobulin;; Immunoglobulin domain. Members of the immunoglo...
XM_131942	XM_131942.1	SpoVK; AAA	ATPases of the AAA+ class [Posttranslational m...; ATPase family associated with various cellular...
XM_130168	XM_130168.1	ERV1	COG5054
XM_144818	XM_144818.1	IGv; IG	Immunoglobulin V-Type;; Immunoglobulin;
XM_131945	XM_131945.1	No hits!!!!!
XM_149127	XM_149127.1	No hits!!!!!
XM_162465	XM_162465.1	No hits!!!!!
XM_149594	XM_149594.1	No hits!!!!!
XM_149103	XM_149103.1	No hits!!!!!
XM_144727	XM_144727.1	No hits!!!!!
XM_131932	XM_131932.1	Uup	ATPase components of ABC transporters with dupli...
XM_158184	XM_158184.1	No hits!!!!!
XM_144820	XM_144820.1	DDE	DDE superfamily endonuclease. This family of p...
XM_124482	XM_124482.1	No hits!!!!!
XM_149125	XM_149125.1	No hits!!!!!
XM_144821	XM_144821.1	No hits!!!!!
XM_131919	XM_131919.1	No hits!!!!!
XM_130087	XM_130087.1	NrfG; GoLoco	FOG: TPR repeat [General function prediction on...; LGN motif
XM_162495	XM_162495.1	No hits!!!!!
XM_124479	XM_124479.1	SWIB; swib	BAF60b domain of the SWIB complex; Conserved domain involved in chromatin struct...
XM_149105	XM_149105.1	No hits!!!!!
XM_162498	XM_162498.1	No hits!!!!!
XM_131911	XM_131911.1	NAD_Gly3P_dh; GpsA	NAD-dependent glycerol-3-phosphate de...; Glycerol-3-phosphate dehydrogenase [Energy prod...
XM_130122	XM_130122.1	No hits!!!!!
XM_144824	XM_144824.1	ENV_polyprotein	ENV polyprotein (coat polyprotein)
XM_144234	XM_144234.1	ENV_polyprotein	ENV polyprotein (coat polyprotein)
XM_162467	XM_162467.1	No hits!!!!!
XM_130170	XM_130170.1	No hits!!!!!
XM_144235	XM_144235.1	Gag_MA	Matrix protein (MA)
XM_162468	XM_162468.1	No hits!!!!!
XM_130185	XM_130185.1	No hits!!!!!
XM_124481	XM_124481.1	UBA	Ubiquitin associated domain; Present in Rad23...
XM_162469	XM_162469.1	No hits!!!!!
XM_149108	XM_149108.1	No hits!!!!!
XM_131938	XM_131938.1	COG2319	FOG: WD40 repeat [General function predictio...
XM_162471	XM_162471.1	No hits!!!!!
XM_130154	XM_130154.1	SANT; myb_DNA-binding; REB1	SANT SWI3; Myb-like DNA-binding domain. This ...; COG5147
XM_131927	XM_131927.1	crystall; XTALbg	Beta/Gamma crystallin. The alignment comp...; Beta/gamma crystallins; Beta/gamma crystal...
XM_162472	XM_162472.1	No hits!!!!!
XM_130137	XM_130137.1	COG2433; Myosin_tail	Uncharacterized conserved protein [Function ...; Myosin tail. The myosin molecule is a ...
XM_124475	XM_124475.1	RAS; ras; RAB	Ras subfamily of RAS small GTPases; Similar i...; Ras family. Includes sub-families Ras; Rab subfamily of small GTPases; Rab GTPases a...
XM_162473	XM_162473.1	No hits!!!!!
XM_130162	XM_130162.1	No hits!!!!!
XM_131933	XM_131933.1	COG2524	Predicted transcriptional regulator
XM_144730	XM_144730.1	UBA	UBA/TS-N domain. This small domain is composed...
XM_149119	XM_149119.1	No hits!!!!!
XM_131916	XM_131916.1	No hits!!!!!
XM_144731	XM_144731.1	HSP90	Hsp90 protein
XM_149106	XM_149106.1	No hits!!!!!
XM_131910	XM_131910.1	No hits!!!!!
XM_144733	XM_144733.1	No hits!!!!!
XM_123770	XM_123770.1	Arp	FOG: Ankyrin repeat [General function prediction...
XM_131915	XM_131915.1	No hits!!!!!
XM_162475	XM_162475.1	No hits!!!!!
XM_140893	XM_140893.1	No hits!!!!!
XM_161692	XM_161692.1	No hits!!!!!
XM_162476	XM_162476.1	No hits!!!!!
XM_130047	XM_130047.1	PrfA	Protein chain release factor A [Translation
XM_131921	XM_131921.1	Glycos_transf_2; RICIN; COG1215	Glycosyl transferase. Diverse fami...; Ricin-type beta-trefoil; Carbohydrate-bindi...; Glycosyltransferases
XM_162478	XM_162478.1	No hits!!!!!
XM_130130	XM_130130.1	Acyltransferase; PlsC	Acyltransferase. This family conta...; 1-acyl-sn-glycerol-3-phosphate acyltransferase ...
XM_131928	XM_131928.1	SET; COG2940	SET domain. SET domains appear to be protein-p...; Proteins containing SET domain [General func...
XM_144735	XM_144735.1	No hits!!!!!
XM_123755	XM_123755.1	No hits!!!!!
XM_131936	XM_131936.1	No hits!!!!!
XM_130091	XM_130091.1	No hits!!!!!
XM_144736	XM_144736.1	No hits!!!!!
XM_131944	XM_131944.1	PHD	PHD-finger. PHD folds into an interleaved type...
XM_158186	XM_158186.1	No hits!!!!!
XM_162479	XM_162479.1	No hits!!!!!
XM_161695	XM_161695.1	No hits!!!!!
XM_123767	XM_123767.1	No hits!!!!!
XM_162481	XM_162481.1	No hits!!!!!
XM_161696	XM_161696.1	No hits!!!!!
XM_130164	XM_130164.1	No hits!!!!!
XM_144739	XM_144739.1	No hits!!!!!
XM_161661	XM_161661.1	No hits!!!!!
XM_149102	XM_149102.1	No hits!!!!!
XM_144740	XM_144740.1	7tm_1	7 transmembrane receptor (rhodopsin family)
XM_144210	XM_144210.1	No hits!!!!!
XM_130184	XM_130184.1	EXOIII; Exonuclease; DnaQ	exonuclease domain in DNA-polymerase alpha...; Exonuclease. This family includes a va...; DNA polymerase III
XM_144741	XM_144741.1	7tm_1	7 transmembrane receptor (rhodopsin family)
XM_144212	XM_144212.1	No hits!!!!!
XM_130183	XM_130183.1	No hits!!!!!
XM_144743	XM_144743.1	No hits!!!!!
XM_144228	XM_144228.1	rvp	Retroviral aspartyl protease. Single domain as...
XM_149115	XM_149115.1	No hits!!!!!
XM_144746	XM_144746.1	ERG3; Sterol_desat	Sterol desaturase [Lipid metabolism]; Sterol desaturase. This family includ...
XM_161690	XM_161690.1	No hits!!!!!
XM_130161	XM_130161.1	sugar_tr	Sugar (and other) transporter
XM_162484	XM_162484.1	No hits!!!!!
XM_144232	XM_144232.1	No hits!!!!!
XM_130065	XM_130065.1	TSP1	Thrombospondin type 1 repeats; Type 1 repeat...
XM_144751	XM_144751.1	S_TKc; pkinase	Serine/Threonine protein kinases; Protein kinase domain
XM_144196	XM_144196.1	G-alpha; G_alpha	G-protein alpha subunit. G proteins couple...; G protein alpha subunit; Subunit of G pro...
XM_149122	XM_149122.1	No hits!!!!!
XM_144754	XM_144754.1	RpsM; Ribosomal_S13	Ribosomal protein S13 [Translation; Ribosomal protein S13/S18. This fami...
XM_144197	XM_144197.1	G_alpha; G-alpha; arf	G protein alpha subunit; Subunit of G pro...; G-protein alpha subunit. G proteins couple...; ADP-ribosylation factor family
XM_130090	XM_130090.1	Cu2_monoox_C; Cu2_monooxygen; DOMON	Copper type II ascorbate-dependent mo...; Copper type II ascorbate-dependent ...; DOMON domain. The DOMON (named after dopamin...
XM_144758	XM_144758.1	RplN; Ribosomal_L14	Ribosomal protein L14 [Translation; Ribosomal protein L14p/L23e
XM_144201	XM_144201.1	No hits!!!!!
XM_130145	XM_130145.1	GcvT; GCV_T; DadA	Glycine cleavage system T protein (aminomethylt...; Glycine cleavage T-protein (aminomethyl tran...; Glycine/D-amino acid oxidases (deaminating) [Am...
XM_162487	XM_162487.1	No hits!!!!!
XM_123751	XM_123751.1	BROMO; bromodomain	bromo domain;; Bromodomain. Bromodomains are 110 amin...
XM_161652	XM_161652.1	No hits!!!!!
XM_162488	XM_162488.1	No hits!!!!!
XM_158188	XM_158188.1	No hits!!!!!
XM_144204	XM_144204.1	PDZ	Domain present in PSD-95
XM_162489	XM_162489.1	No hits!!!!!
XM_158189	XM_158189.1	No hits!!!!!
XM_161654	XM_161654.1	No hits!!!!!
XM_162490	XM_162490.1	No hits!!!!!
XM_161657	XM_161657.1	No hits!!!!!
XM_144759	XM_144759.1	sodcu; SodC	Copper/zinc superoxide dismutase (SODC). sup...; Cu/Zn superoxide dismutase [Inorganic ion trans...
XM_123763	XM_123763.1	hormone_rec; HOLI; zf-C4	Ligand-binding domain of nuclear hormo...; Ligand binding domain of hormone receptors;; Zinc finger
XM_144207	XM_144207.1	Ribosomal_L31e; RPL31A	Ribosomal protein L31e; Ribosomal protein L31E [Translation
XM_144763	XM_144763.1	IGv; IG; ig	Immunoglobulin V-Type;; Immunoglobulin;; Immunoglobulin domain. Members of the immunoglo...
XM_149100	XM_149100.1	No hits!!!!!
XM_161658	XM_161658.1	No hits!!!!!
XM_144765	XM_144765.1	IGv; IG; ig	Immunoglobulin V-Type;; Immunoglobulin;; Immunoglobulin domain. Members of the immunoglo...
XM_123761	XM_123761.1	COLFI; TSPN	Fibrillar collagens C-terminal domain; Foun...; Thrombospondin N-terminal -like domains. Hep...
XM_144208	XM_144208.1	No hits!!!!!
XM_162491	XM_162491.1	No hits!!!!!
XM_158152	XM_158152.1	No hits!!!!!
XM_161659	XM_161659.1	No hits!!!!!
XM_144768	XM_144768.1	IGv; IG; ig	Immunoglobulin V-Type;; Immunoglobulin;; Immunoglobulin domain. Members of the immunoglo...
XM_130120	XM_130120.1	FBG; fibrinogen_C; Collagen	Fibrinogen-related domains (FReDs); Domain pr...; Fibrinogen beta and gamma chains; Collagen triple helix repeat (20 copies)....
XM_144213	XM_144213.1	No hits!!!!!
XM_144770	XM_144770.1	IGv; IG; ig	Immunoglobulin V-Type;; Immunoglobulin;; Immunoglobulin domain. Members of the immunoglo...
XM_158153	XM_158153.1	No hits!!!!!
XM_161663	XM_161663.1	No hits!!!!!
XM_144773	XM_144773.1	IGv	Immunoglobulin V-Type;
XM_123758	XM_123758.1	OLF; SbcC	Olfactomedin-like domains;; ATPase involved in DNA repair [DNA replication
XM_144214	XM_144214.1	COG2220	Predicted Zn-dependent hydrolases of the bet...
XM_144774	XM_144774.1	IG; IGv; ig	Immunoglobulin;; Immunoglobulin V-Type;; Immunoglobulin domain. Members of the immunoglo...
XM_158154	XM_158154.1	No hits!!!!!
XM_144215	XM_144215.1	No hits!!!!!
XM_144776	XM_144776.1	ACTIN; COG5277	Actin; ACTIN subfamily of ACTIN/mreB/sugark...; Actin and related proteins [Cytoskeleton]
XM_130125	XM_130125.1	No hits!!!!!
XM_144777	XM_144777.1	rvp; ACTIN; COG5277	Retroviral aspartyl protease. Single domain as...; Actin; ACTIN subfamily of ACTIN/mreB/sugark...; Actin and related proteins [Cytoskeleton]
XM_161664	XM_161664.1	No hits!!!!!
XM_130049	XM_130049.1	Glyco_transf_6	Glycosyltransferase family 6
XM_144778	XM_144778.1	IG; IGv; ig	Immunoglobulin;; Immunoglobulin V-Type;; Immunoglobulin domain. Members of the immunoglo...
XM_161667	XM_161667.1	No hits!!!!!
XM_123769	XM_123769.1	RasGEF; RasGEFN	Guanine nucleotide exchange factor for Ras...; Guanine nucleotide exchange factor for Ra...
XM_144779	XM_144779.1	IGv	Immunoglobulin V-Type;
XM_144216	XM_144216.1	DUF410	Protein of unknown function (DUF410). Famil...
XM_130176	XM_130176.1	No hits!!!!!
XM_144780	XM_144780.1	IG; IGv; ig	Immunoglobulin;; Immunoglobulin V-Type;; Immunoglobulin domain. Members of the immunoglo...
XM_144217	XM_144217.1	MetK; S-AdoMet_syntD2; S-AdoMet_synt	S-adenosylmethionine synthetase [Coenzyme metab...; S-adenosylmethionine synthetase; S-adenosylmethionine synthetase
XM_123771	XM_123771.1	No hits!!!!!
XM_144781	XM_144781.1	IG; IGv; ig	Immunoglobulin;; Immunoglobulin V-Type;; Immunoglobulin domain. Members of the immunoglo...
XM_161669	XM_161669.1	No hits!!!!!
XM_130129	XM_130129.1	No hits!!!!!
XM_144782	XM_144782.1	IGv	Immunoglobulin V-Type;
XM_161670	XM_161670.1	No hits!!!!!
XM_130050	XM_130050.1	adenylatekinase; Adk	Adenylate kinase; Adenylate kinase and related kinases [Nucleotide...
XM_144783	XM_144783.1	IGv; IG; ig	Immunoglobulin V-Type;; Immunoglobulin;; Immunoglobulin domain. Members of the immunoglo...
XM_161671	XM_161671.1	No hits!!!!!
XM_130175	XM_130175.1	No hits!!!!!
XM_144784	XM_144784.1	IG; IGv; ig	Immunoglobulin;; Immunoglobulin V-Type;; Immunoglobulin domain. Members of the immunoglo...
XM_144218	XM_144218.1	Ribosomal_L10e; RplP; Ribosomal_L16	Ribosomal L10; Ribosomal protein L16/L10E [Translation; Ribosomal protein L16
XM_130096	XM_130096.1	No hits!!!!!
XM_144787	XM_144787.1	No hits!!!!!
XM_161674	XM_161674.1	No hits!!!!!
XM_123759	XM_123759.1	homeobox; HOX; COG5576	Homeobox domain; Homeodomain; DNA-binding factors that are inv...; Homeodomain-containing transcription factor ...
XM_144789	XM_144789.1	IG; IGv; ig	Immunoglobulin;; Immunoglobulin V-Type;; Immunoglobulin domain. Members of the immunoglo...
XM_161675	XM_161675.1	No hits!!!!!
XM_130048	XM_130048.1	No hits!!!!!
XM_144790	XM_144790.1	IGv; IG	Immunoglobulin V-Type;; Immunoglobulin;
XM_161676	XM_161676.1	No hits!!!!!
XM_130116	XM_130116.1	No hits!!!!!
XM_144795	XM_144795.1	IGv; IG	Immunoglobulin V-Type;; Immunoglobulin;
XM_161677	XM_161677.1	No hits!!!!!
XM_130118	XM_130118.1	LamNT; laminin_Nterm; laminin_EGF	Laminin N-terminal domain (domain VI); N-te...; Laminin N-terminal (Domain VI); Laminin EGF-like (Domains III and V). ...
XM_144800	XM_144800.1	IGv; IG; ig	Immunoglobulin V-Type;; Immunoglobulin;; Immunoglobulin domain. Members of the immunoglo...
XM_161678	XM_161678.1	No hits!!!!!
XM_130132	XM_130132.1	No hits!!!!!
XM_144801	XM_144801.1	IGv; IG; ig	Immunoglobulin V-Type;; Immunoglobulin;; Immunoglobulin domain. Members of the immunoglo...
XM_144221	XM_144221.1	No hits!!!!!
XM_130057	XM_130057.1	No hits!!!!!
XM_161679	XM_161679.1	No hits!!!!!
XM_144802	XM_144802.1	IGv	Immunoglobulin V-Type;
XM_140860	XM_140860.1	homeobox; HOX	Homeobox domain; Homeodomain; DNA-binding factors that are inv...
XM_161680	XM_161680.1	No hits!!!!!
XM_144804	XM_144804.1	IGv; IG; ig	Immunoglobulin V-Type;; Immunoglobulin;; Immunoglobulin domain. Members of the immunoglo...
XM_158157	XM_158157.1	No hits!!!!!
XM_144222	XM_144222.1	RpsD	Ribosomal protein S4 and related proteins [Tran...
XM_144806	XM_144806.1	IGv; IG; ig	Immunoglobulin V-Type;; Immunoglobulin;; Immunoglobulin domain. Members of the immunoglo...
XM_149109	XM_149109.1	No hits!!!!!
XM_161681	XM_161681.1	No hits!!!!!
XM_144807	XM_144807.1	IGv; IG; ig	Immunoglobulin V-Type;; Immunoglobulin;; Immunoglobulin domain. Members of the immunoglo...
XM_140861	XM_140861.1	No hits!!!!!
XM_161682	XM_161682.1	No hits!!!!!
XM_144808	XM_144808.1	IGv; IG; ig	Immunoglobulin V-Type;; Immunoglobulin;; Immunoglobulin domain. Members of the immunoglo...
XM_130110	XM_130110.1	No hits!!!!!
XM_161683	XM_161683.1	No hits!!!!!
XM_144809	XM_144809.1	IG; IGv; ig	Immunoglobulin;; Immunoglobulin V-Type;; Immunoglobulin domain. Members of the immunoglo...
XM_130150	XM_130150.1	TruB; TruB_N	Pseudouridine synthase [Translation; TruB family pseudouridylate synthase (N ter...
XM_144224	XM_144224.1	No hits!!!!!
XM_144810	XM_144810.1	Gag_p10	Retroviral GAG p10 protein. This family co...
XM_130095	XM_130095.1	COQ4	COG5031
XM_144227	XM_144227.1	HSP70; DnaK	Hsp70 protein. Hsp70 chaperones help to fold...; Molecular chaperone [Posttranslational modifica...
XM_144811	XM_144811.1	IGv; IG; ig	Immunoglobulin V-Type;; Immunoglobulin;; Immunoglobulin domain. Members of the immunoglo...
XM_130079	XM_130079.1	CaiC; AMP-binding; Acs	Acyl-CoA synthetases (AMP-forming)/AMP-acid lig...; AMP-binding enzyme; Acyl-coenzyme A synthetases/AMP-(fatty) acid lig...
XM_161687	XM_161687.1	No hits!!!!!
XM_144812	XM_144812.1	IGv; IG; ig	Immunoglobulin V-Type;; Immunoglobulin;; Immunoglobulin domain. Members of the immunoglo...
XM_149126	XM_149126.1	No hits!!!!!
XM_144239	XM_144239.1	No hits!!!!!
XM_144813	XM_144813.1	IGv; IG	Immunoglobulin V-Type;; Immunoglobulin;
XM_130086	XM_130086.1	URM1	COG5131
XM_161693	XM_161693.1	No hits!!!!!
XM_144814	XM_144814.1	IGv; IG	Immunoglobulin V-Type;; Immunoglobulin;
XM_130178	XM_130178.1	No hits!!!!!
XM_144240	XM_144240.1	cpn60_TCP1; GroL	TCP-1/cpn60 chaperonin family. This fam...; Chaperonin GroEL (HSP60 family) [Posttranslatio...
XM_144817	XM_144817.1	IGv; IG; ig	Immunoglobulin V-Type;; Immunoglobulin;; Immunoglobulin domain. Members of the immunoglo...
XM_130131	XM_130131.1	No hits!!!!!
XM_161694	XM_161694.1	No hits!!!!!
XM_144819	XM_144819.1	No hits!!!!!
XM_130094	XM_130094.1	No hits!!!!!
XM_161697	XM_161697.1	No hits!!!!!
XM_124885	XM_124885.1	p450; CypX	Cytochrome P450. Cytochrome P450s are involve...; Cytochrome P450 [Secondary metabolites biosynth...
XM_144241	XM_144241.1	ACTIN; COG5277; actin	Actin; ACTIN subfamily of ACTIN/mreB/sugark...; Actin and related proteins [Cytoskeleton]; Actin
XM_149097	XM_149097.1	No hits!!!!!
XM_145477	XM_145477.1	p450	Cytochrome P450. Cytochrome P450s are involve...
XM_161698	XM_161698.1	No hits!!!!!
XM_130106	XM_130106.1	No hits!!!!!
XM_145478	XM_145478.1	ENV_polyprotein	ENV polyprotein (coat polyprotein)
XM_144825	XM_144825.1	No hits!!!!!
XM_130105	XM_130105.1	No hits!!!!!
XM_163173	XM_163173.1	No hits!!!!!
XM_130059	XM_130059.1	spectrin	Spectrin repeat. Spectrin repeats are fou...
XM_145479	XM_145479.1	No hits!!!!!
XM_130136	XM_130136.1	COG2319; WD40	FOG: WD40 repeat [General function predictio...; WD40 repeats; Note that these repeats are pe...
XM_133300	XM_133300.1	p450	Cytochrome P450. Cytochrome P450s are involve...
XM_149107	XM_149107.1	No hits!!!!!
XM_145488	XM_145488.1	p450; CypX	Cytochrome P450. Cytochrome P450s are involve...; Cytochrome P450 [Secondary metabolites biosynth...
XM_123750	XM_123750.1	NAP	Nucleosome assembly protein (NAP). It is thoug...
XM_124892	XM_124892.1	SH3	Src homology 3 domains; Src homology 3 (SH3) ...
XM_132607	XM_132607.1	IG; IGv; ig	Immunoglobulin;; Immunoglobulin V-Type;; Immunoglobulin domain. Members of the immunoglo...
XM_133331	XM_133331.1	IPK	Inositol polyphosphate kinase. ArgRIII has has...
XM_144826	XM_144826.1	IGv; IG; ig	Immunoglobulin V-Type;; Immunoglobulin;; Immunoglobulin domain. Members of the immunoglo...
XM_133281	XM_133281.1	AarF; ABC1	Predicted unusual protein kinase [General funct...; ABC1 family. This family includes ABC1 from y...
XM_130113	XM_130113.1	HR1	Hr1 repeat
XM_149124	XM_149124.1	No hits!!!!!
XM_124893	XM_124893.1	PID; PTB	Phosphotyrosine interaction domain (PTB/PID); Phosphotyrosine-binding domain
XM_133317	XM_133317.1	No hits!!!!!
XM_130070	XM_130070.1	Zip	ZIP Zinc transporter. The ZIP family consists ...
XM_133363	XM_133363.1	No hits!!!!!
XM_130167	XM_130167.1	COG2106; DUF171	Uncharacterized conserved protein [Function ...; Uncharacterized ACR
XM_133325	XM_133325.1	No hits!!!!!
XM_130151	XM_130151.1	COG0436; ARO8; HisC	Aspartate/tyrosine/aromatic aminotransferase...; Transcriptional regulators containing a DNA-bin...; Histidinol-phosphate/aromatic aminotransferase ...
XM_133348	XM_133348.1	No hits!!!!!
XM_133362	XM_133362.1	K_tetra; BTB	K+ channel tetramerisation domain. The N-t...; Broad-Complex
XM_149098	XM_149098.1	COG5285	Protein involved in biosynthesis of mitomyci...
XM_133319	XM_133319.1	No hits!!!!!
XM_130156	XM_130156.1	SEC59	Dolichol kinase [Lipid metabolism]
XM_133299	XM_133299.1	WcaG; COG2910; GalE	Nucleoside-diphosphate-sugar epimerases [Cell e...; Putative NADH-flavin reductase [General func...; UDP-glucose 4-epimerase [Cell envelope biogenes...
XM_149120	XM_149120.1	No hits!!!!!
XM_124890	XM_124890.1	GpmA; PGAM; GpmB	Phosphoglycerate mutase 1 [Carbohydrate transpo...; Phosphoglycerate mutase family. Y019_MYCTU an...; Fructose-2
XM_130085	XM_130085.1	No hits!!!!!
XM_124886	XM_124886.1	No hits!!!!!
XM_130159	XM_130159.1	BAR	BAR domain
XM_133314	XM_133314.1	No hits!!!!!
XM_130092	XM_130092.1	No hits!!!!!
XM_133279	XM_133279.1	PDZ	Domain present in PSD-95
XM_149111	XM_149111.1	No hits!!!!!
XM_133316	XM_133316.1	No hits!!!!!
XM_123775	XM_123775.1	Carn_acyltransf	Choline/Carnitine o-acyltransferase
XM_133287	XM_133287.1	No hits!!!!!
XM_130072	XM_130072.1	PTPA; LAG1	Phosphotyrosyl phosphate activator (PTPA) pro...; COG5057
XM_133288	XM_133288.1	No hits!!!!!
XM_130117	XM_130117.1	PTPA; LAG1	Phosphotyrosyl phosphate activator (PTPA) pro...; COG5057
XM_133353	XM_133353.1	TyrKc; pkinase; S_TKc	Tyrosine kinase; Protein kinase domain; Serine/Threonine protein kinases
XM_123747	XM_123747.1	No hits!!!!!
XM_133356	XM_133356.1	integrase	Integrase DNA binding domain. Integrase ...
XM_158160	XM_158160.1	No hits!!!!!
XM_133301	XM_133301.1	KRAB; COG5048	krueppel associated box;; COG5048
XM_140865	XM_140865.1	No hits!!!!!
XM_133292	XM_133292.1	No hits!!!!!
XM_130056	XM_130056.1	UbiG; Ubie_methyltran; UbiE	2-polyprenyl-3-methyl-5-hydroxy-6-metoxy-1; ubiE/COQ5 methyltransferase family; Methylase involved in ubiquinone/menaquinone bi...
XM_133290	XM_133290.1	No hits!!!!!
XM_123746	XM_123746.1	Arp; ank	FOG: Ankyrin repeat [General function prediction...; Ankyrin repeat. There's no clear separation be...
XM_133302	XM_133302.1	COG5048	COG5048
XM_149096	XM_149096.1	No hits!!!!!
XM_133285	XM_133285.1	KRAB; zf-C2H2	krueppel associated box;; Zinc finger
XM_123752	XM_123752.1	MAPEG	MAPEG family. This family is has been called...
XM_124895	XM_124895.1	S_TKc; pkinase; PB1	Serine/Threonine protein kinases; Protein kinase domain; PB1 domain ; Phox and Bem1p domain
XM_123745	XM_123745.1	ClpA; DnaC; COG0714	ATPases with chaperone activity; DNA replication protein [DNA replication; MoxR-like ATPases [General function predicti...
XM_124888	XM_124888.1	No hits!!!!!
XM_144828	XM_144828.1	IGv; IG; ig	Immunoglobulin V-Type;; Immunoglobulin;; Immunoglobulin domain. Members of the immunoglo...
XM_130153	XM_130153.1	ClpA	ATPases with chaperone activity
XM_133337	XM_133337.1	No hits!!!!!
XM_132608	XM_132608.1	IG; IGv; IGc2	Immunoglobulin;; Immunoglobulin V-Type;; Immunoglobulin C-2 Type;
XM_133343	XM_133343.1	RPT1; SpoVK	ATP-dependent 26S proteasome regulatory subunit...; ATPases of the AAA+ class [Posttranslational m...
XM_130147	XM_130147.1	No hits!!!!!
XM_130075	XM_130075.1	DUSP; UBP12	Domain in ubiquitin-specific proteases; Ubiquitin C-terminal hydrolase [Posttranslatio...
XM_130146	XM_130146.1	No hits!!!!!
XM_144833	XM_144833.1	IG	Immunoglobulin;
XM_130108	XM_130108.1	No hits!!!!!
XM_144834	XM_144834.1	IGv	Immunoglobulin V-Type;
XM_130104	XM_130104.1	No hits!!!!!
XM_133297	XM_133297.1	vwd; VWD	von Willebrand factor type D domain; von Willebrand factor (vWF) type D domain; Vo...
XM_144836	XM_144836.1	IG; IGv	Immunoglobulin;; Immunoglobulin V-Type;
XM_140871	XM_140871.1	No hits!!!!!
XM_144839	XM_144839.1	IGv; IG	Immunoglobulin V-Type;; Immunoglobulin;
XM_123756	XM_123756.1	FRQ1	COG5126
XM_124896	XM_124896.1	Fibrillarin; NOP1; Sun	Fibrillarin; Fibrillarin-like rRNA methylase [Translation; tRNA and rRNA cytosine-C5-methylases [Translatio...
XM_132611	XM_132611.1	IGv; IG; ig	Immunoglobulin V-Type;; Immunoglobulin;; Immunoglobulin domain. Members of the immunoglo...
XM_158162	XM_158162.1	No hits!!!!!
XM_132610	XM_132610.1	IGv; IG; ig	Immunoglobulin V-Type;; Immunoglobulin;; Immunoglobulin domain. Members of the immunoglo...
XM_130102	XM_130102.1	G2F; IG; IGc2	G2 nidogen domain and fibulin;; Immunoglobulin;; Immunoglobulin C-2 Type;
XM_132612	XM_132612.1	IGv; IG; ig	Immunoglobulin V-Type;; Immunoglobulin;; Immunoglobulin domain. Members of the immunoglo...
XM_147324	XM_147324.1	No hits!!!!!
XM_144842	XM_144842.1	IGv; IG; ig	Immunoglobulin V-Type;; Immunoglobulin;; Immunoglobulin domain. Members of the immunoglo...
XM_123777	XM_123777.1	Arginosuc_synth; ArgG; COG0603	Arginosuccinate synthase. This fam...; Argininosuccinate synthase [Amino acid transpor...; Predicted PP-loop superfamily ATPase [Genera...
XM_145484	XM_145484.1	No hits!!!!!
XM_144843	XM_144843.1	No hits!!!!!
XM_140872	XM_140872.1	No hits!!!!!
XM_124897	XM_124897.1	No hits!!!!!
XM_130112	XM_130112.1	KH	K homology RNA-binding domain;
XM_133323	XM_133323.1	CPDc; NIF; FCP1	catalytic domain of ctd-like phosphatases;; NLI interacting factor. This family contains a...; COG5190
XM_144844	XM_144844.1	Orn_Arg_deC_N	Pyridoxal-dependent decarboxylase
XM_130077	XM_130077.1	RRP4	RNA-binding protein Rrp4 and related proteins (...
XM_130089	XM_130089.1	TyrKc; pkinase; S_TKc	Tyrosine kinase; Protein kinase domain; Serine/Threonine protein kinases
[truncated: 39,466 more rows]
