# Supplementary material for: The functional landscape of mouse gene expression
Source: J Biol. 2004 Dec 6;3(5):21. doi: 10.1186/jbiol16 (PMC549719; doi:10.1186/jbiol16)
Supplement: Additional data file 35 — 779 known and putative DNA-binding transcription factors among XM genes [file jbiol16-s35.xls]

## Sheet: Sheet1
XM	Domain	Description
XM_122004.1	FORKHEAD; FORKHEAD	Mus musculus forkhead box O3 (Foxo3), mRNA
XM_122040.1	Helix-loop-helix DNA-binding domain	Mus musculus similar to Neurogenin 3 (Atonal protein homolog 5) (Helix-loop-helix protein mATH-4B) (MATH4B) (Neurog3), mRNA
XM_122083.1	Histone-like transcription factor (C...	Mus musculus nuclear transcription factor-Y beta (Nfyb), mRNA
XM_122102.1	Zinc finger	Mus musculus nuclear receptor subfamily 1, group H, member 4 (Nr1h4), mRNA
XM_122106.1	Helix-loop-helix DNA-binding domain	Mus musculus myogenic factor 5 (Myf5), mRNA
XM_122118.1	zinc finger;	Mus musculus expressed sequence AI790326 (AI790326), mRNA
XM_122163.1	Helix-turn-helix. This large family of DNA b...	Mus musculus similar to endothelial differentiation-related factor 1; hypothetical protein 1-9 (LOC209280), mRNA
XM_122174.1	Homeobox domain	Mus musculus similar to myeloid ecotropic viral integration site 1 (LOC212522), mRNA
XM_122215.1	krueppel associated box;	Mus musculus similar to RIKEN cDNA 1700128E15 (LOC216832), mRNA
XM_122240.1	Zinc finger	Mus musculus similar to multifinger protein mKr2 (LOC216728), mRNA
XM_122244.1	HMG (high mobility group) box	Mus musculus similar to transcription factor 7, T-cell specific; T cell factor-1; T-cell factor 1 (Tcf7), mRNA
XM_122245.1	Homeobox domain	Mus musculus transcription factor 2 (Tcf2), mRNA
XM_122246.1	T-box. The T-box encodes a 180 amino acid do...	Mus musculus similar to T-box transcription factor TBX2 (T-box protein 2) (LOC217048), mRNA
XM_122286.1	HMG (high mobility group) box	Mus musculus SWI/SNF related, matrix associated, actin dependent regulator of chromatin, subfamily e, member 1 (Smarce1), mRNA
XM_122290.1	T-box. The T-box encodes a 180 amino acid do...	Mus musculus T-box 21 (Tbx21), mRNA
XM_122313.1	Homeobox domain	Mus musculus mesenchyme homeobox 1 (Meox1), mRNA
XM_122341.1	basic region leucin zipper;	Mus musculus nuclear factor, erythroid derived 2,-like 1 (Nfe2l1), mRNA
XM_122347.1	Homeobox domain	Mus musculus homeo box B1 (Hoxb1), mRNA
XM_122369.1	Transcription factor E2F/dimerisation part...	Mus musculus similar to E2F-like transcriptional repressor protein; EMA (E2f6), mRNA
XM_122394.1	Helix-loop-helix DNA-binding domain	Mus musculus twist gene homolog, (Drosophila) (Twist), mRNA
XM_122408.1	FORKHEAD; FORKHEAD	Mus musculus forkhead box G1 (Foxg1), mRNA
XM_122434.1	bZIP transcription factor. The Pfam entry inc...	Mus musculus basic leucine zipper transcription factor, ATF-like (Batf), mRNA
XM_122437.1	Zinc finger	Mus musculus estrogen related receptor, beta (Esrrb), mRNA
XM_122443.1	Zinc finger	Mus musculus estrogen receptor 2 (beta) (Esr2), mRNA
XM_122532.1	HMG (high mobility group) box	Mus musculus similar to TRANSCRIPTION FACTOR SOX-4 (Sox4), mRNA
XM_122541.1	Helix-loop-helix DNA-binding domain	Mus musculus inhibitor of DNA binding 4 (Idb4), mRNA
XM_122553.1	Homeobox domain	Mus musculus homeo box, msh-like 2 (Msx2), mRNA
XM_122631.1	Homeodomain; DNA-binding factors that are inv...	Mus musculus ISL1 transcription factor, LIM/homeodomain, (islet-1) (Isl1), mRNA
XM_122652.1	Zinc finger	Mus musculus similar to thyroid hormone receptor alpha; c-erbAalpha; TR alpha 1 (LOC218790), mRNA
XM_122684.1	Homeobox domain	Mus musculus homeo box gene expressed in ES cells (Hesx1), mRNA
XM_122751.1	HMG (high mobility group) box	Mus musculus SRY-box containing gene 7 (Sox7), mRNA
XM_122791.1	Zinc finger	Mus musculus similar to Krueppel-like factor 12 (Transcriptional repressor AP-2rep) (LOC210718), mRNA
XM_122794.1	Zinc finger	Mus musculus Kruppel-like factor 5 (Klf5), mRNA
XM_122811.1	Transcriptional Coactivator p15 (PC4). p15 has...	Mus musculus similar to RNA polymerase II transcriptional coactivator (LOC223359), mRNA
XM_122846.1	Zinc finger	Mus musculus osterix (Osx-pending), mRNA
XM_122849.1	Class 2 transcription repressor NC2	Mus musculus chromatin accessibility complex 1 (Chrac1), mRNA
XM_122917.1	Helix-loop-helix DNA-binding domain	Mus musculus myelocytomatosis oncogene (Myc), mRNA
XM_122927.1	Homeobox domain	Mus musculus POU domain, class 6, transcription factor 1 (Pou6f1), mRNA
XM_122936.1	Homeodomain; DNA-binding factors that are inv...	Mus musculus RIKEN cDNA 9130401M01 gene (9130401M01Rik), mRNA
XM_122937.1	Zinc finger	Mus musculus similar to vitamin D receptor (LOC223865), mRNA
XM_122961.1	bZIP transcription factor. The Pfam entry inc...	Mus musculus similar to activating transcription factor 1~data source:MGD, source key:MGI:1298366, evidence:ISS~putative (LOC207262), mRNA
XM_123015.1	KRAB box. The KRAB domain (or Kruppel-associa...	Mus musculus similar to zinc finger protein 54; clone 18 (LOC224589), mRNA
XM_123089.1	KRAB box. The KRAB domain (or Kruppel-associa...	Mus musculus similar to zinc finger protein 101 (LOC224695), mRNA
XM_123185.1	Homeodomain; DNA-binding factors that are inv...	Mus musculus TG interacting factor (Tgif), mRNA
XM_123199.1	HMG (high mobility group) box	Mus musculus similar to Hypothetical protein KIAA0194 (LOC225598), mRNA
XM_123242.1	Homeobox domain	Mus musculus retina and anterior neural fold homeobox (Rax), mRNA
XM_123243.1	Helix-loop-helix DNA-binding domain	Mus musculus similar to Transcription factor 4 (Immunoglobulin transcription factor 2) (ITF-2) (MITF-2) (SL3-3 enhancer factor 2) (SEF-2) (Class A helix-loop-helix transcription factor ME2) (LOC225683), mRNA
XM_123250.1	Zinc finger	Mus musculus zinc finger homeobox 1a (Zfhx1a), mRNA
XM_123302.1	DHHC zinc finger domain. This domain is al...	Mus musculus similar to RIKEN cDNA 2400007G07 (LOC225763), mRNA
XM_123324.1	Zinc finger	Mus musculus similar to Steroid hormone receptor ERR1 (Estrogen-related receptor, alpha) (ERR-alpha) (Estrogen receptor-like 1) (LOC225832), mRNA
XM_123446.1	Zinc finger	Mus musculus similar to thyroid hormone receptor alpha; c-erbAalpha; TR alpha 1 (LOC226106), mRNA
XM_123462.1	HMG (high mobility group) box	Mus musculus transcription factor 7-like 2, T-cell specific, HMG-box (Tcf7l2), mRNA
XM_123483.1	Helix-loop-helix DNA-binding domain	Mus musculus musculin (Msc), mRNA
XM_123486.1	helix loop helix domain;	Mus musculus similar to Nuclear receptor coactivator 2 (Transcriptional intermediary factor 2) (Glucocorticoid receptor-interacting protein 1) (GRIP-1) (LOC226339), mRNA
XM_123540.1	T-box. The T-box encodes a 180 amino acid do...	Mus musculus similar to T-box 19 (LOC226588), mRNA
XM_123561.1	Zinc finger	Mus musculus similar to Orphan nuclear receptor NR1I3 (Constitutive androstane receptor) (CAR) (LOC226645), mRNA
XM_123608.1	Homeobox domain	Mus musculus similar to HOMEOBOX PROTEIN HLX1 (LOC226776), mRNA
XM_123617.1	HMG (high mobility group) box	Mus musculus similar to epidermal Langerhans cell protein LCP1 (LOC226877), mRNA
XM_123660.1	high mobility group;	Mus musculus similar to High mobility group protein 1 (HMG-1) (LOC227092), mRNA
XM_123662.1	bZIP transcription factor. The Pfam entry inc...	Mus musculus cAMP responsive element binding protein 1 (Creb1), mRNA
XM_123690.1	Homeobox domain	Mus musculus similar to data source:MGD, source key:MGI:97487, evidence:ISS~paired box gene 3~putative (LOC227305), mRNA
XM_123718.1	Helix-loop-helix DNA-binding domain	Mus musculus dermis expressed 1 (Dermo1), mRNA
XM_123735.1	Helix-loop-helix DNA-binding domain	Mus musculus pancreas specific transcription factor, 1a (Ptf1a), mRNA
XM_123749.1	MYND finger	Mus musculus RIKEN cDNA 2700064H14 gene (2700064H14Rik), mRNA
XM_123759.1	Homeobox domain	Mus musculus BarH-like 1 (Drosophila) (Barhl1), mRNA
XM_123766.1	Homeobox domain	Mus musculus LIM homeobox protein 3 (Lhx3), mRNA
XM_123784.1	Zinc finger	Mus musculus zinc finger homeobox 1b (Zfhx1b), mRNA
XM_123787.1	Homeobox domain	Mus musculus LIM homeobox protein 2 (Lhx2), mRNA
XM_123796.1	Homeobox domain	Mus musculus similar to LIM/homeobox protein Lhx6.1 (LOC227761), mRNA
XM_123828.1	bZIP transcription factor. The Pfam entry inc...	Mus musculus nuclear, factor, erythroid derived 2, like 2 (Nfe2l2), mRNA
XM_123877.1	B-Box-type zinc finger;	Mus musculus brain cDNA 7 (Mc7-pending), mRNA
XM_123896.1	Homeobox domain	Mus musculus similar to glycoprotein GP330, renal - rat (fragments) (LOC228734), mRNA
XM_123970.1	bZIP transcription factor. The Pfam entry inc...	Mus musculus similar to 1-phosphatidylinositol-4,5-bisphosphate phosphodiesterase (EC 3.1.4.11) II - rat (Cebpb), mRNA
XM_123977.1	helix loop helix domain;	Mus musculus similar to nuclear receptor coactivator 3 (LOC228883), mRNA
XM_123986.1	Transcription factor E2F/dimerisation part...	Mus musculus E2F transcription factor 1 (E2f1), mRNA
XM_124022.1	Helix-loop-helix DNA-binding domain	Mus musculus similar to basic helix-loop-helix domain containing, class B5; BETA3 protein; basic helix-loop-helix (bHLH) gene, class B, Beta3 (LOC229106), mRNA
XM_124047.1	zinc finger;	Mus musculus similar to Muscleblind-like protein (Triplet-expansion RNA-binding protein) (LOC229343), mRNA
XM_124050.1	FORKHEAD; FORKHEAD	Mus musculus forkhead box O1 (Foxo1), mRNA
XM_124175.1	Homeobox domain	Mus musculus paired-like homeodomain transcription factor 2 (Pitx2), mRNA
XM_124219.1	MYND finger	Mus musculus similar to MTG8 protein (Cbfa2t1h), mRNA
XM_124242.1	basic region leucin zipper;	Mus musculus similar to Transcription regulator protein BACH2 (BTB and CNC homolog 2) (LOC230049), mRNA
XM_124327.1	Class 2 transcription repressor NC2	Mus musculus nuclear transcription factor-Y gamma (Nfyc), mRNA
XM_124379.1	SAND domain. The DNA binding activity of two ...	Mus musculus glucocorticoid modulatory element binding protein 1 (Gmeb1), mRNA
XM_124415.1	Helix-loop-helix DNA-binding domain	Mus musculus inhibitor of DNA binding 3 (Idb3), mRNA
XM_124531.1	Homeobox domain	Mus musculus similar to homeobox protein MSX1 variant (LOC231164), mRNA
XM_124584.1	Histone-like transcription factor (C...	Mus musculus down-regulator of transcription 1 (Dr1), mRNA
XM_124627.1	Homeobox domain	Mus musculus similar to LIM/homeobox protein Lhx5 (Homeobox protein LIM-2) (LOC231690), mRNA
XM_124670.1	KRAB box. The KRAB domain (or Kruppel-associa...	Mus musculus zinc finger protein 113 (Zfp113), mRNA
XM_124680.1	Homeobox domain	Mus musculus Unc4.1 homeobox (C. elegans) (Uncx4.1), mRNA
XM_124691.1	krueppel associated box;	Mus musculus zinc finger protein 99 (Zfp99), mRNA
XM_124697.1	HMG (high mobility group) box	Mus musculus high mobility group box 1 (Hmgb1), mRNA
XM_124700.1	Homeobox domain	Mus musculus pancreatic and duodenal homeobox gene 1 (Pdx1), mRNA
XM_124702.1	Homeobox domain	Mus musculus similar to Homeobox protein CDX-2 (Caudal-type homeobox protein 2) (LOC231902), mRNA
XM_124721.1	Homeobox domain	Mus musculus similar to HOMEOBOX PROTEIN HOX-A7 (HOX-1.1) (M6-12) (M6) (LOC231976), mRNA
XM_124724.1	Homeobox domain	Mus musculus homeo box A10 (Hoxa10), mRNA
XM_124740.1	Homeobox domain	Mus musculus homeo box 11-like 1 (Hox11l1), mRNA
XM_124801.1	HMG (high mobility group) box	Mus musculus similar to high mobility group protein (LOC232387), mRNA
XM_124914.1	basic region leucin zipper;	Mus musculus D site albumin promoter binding protein (Dbp), mRNA
XM_124916.1	Helix-loop-helix DNA-binding domain	Mus musculus myogenic differentiation 1 (Myod1), mRNA
XM_124988.1	Homeobox domain	Mus musculus similar to HOMEOBOX PROTEIN MSX-3 (LOC212466), mRNA
XM_125040.1	Helix-loop-helix DNA-binding domain	Mus musculus heart and neural crest derivatives expressed transcript 2 (Hand2), mRNA
XM_125042.1	HMG (high mobility group) box	Mus musculus similar to High mobility group protein 2 (HMG-2) (Hmgb2), mRNA
XM_125059.1	DHHC zinc finger domain. This domain is al...	Mus musculus expressed sequence AL024087 (Zdhhc7), mRNA
XM_125088.1	Homeobox domain	Mus musculus similar to Iroquois-class homeodomain protein IRX-5 (Iroquois homeobox protein 5) (Irx5), mRNA
XM_125104.1	MYND finger	Mus musculus similar to core-binding factor, runt domain, alpha subunit 2; translocated to, 3 homolog (human); CBFA2T3 identified gene homolog (human) (LOC234842), mRNA
XM_125115.1	bZIP transcription factor. The Pfam entry inc...	Mus musculus Jun-B oncogene (Junb), mRNA
XM_125119.1	FORKHEAD; FORKHEAD	Mus musculus forkhead box L1 (Foxl1), mRNA
XM_125125.1	Homeobox domain	Mus musculus similar to Alpha-fetoprotein enhancer binding protein (AT motif-binding factor) (AT-binding transcription factor 1) (LOC234715), mRNA
XM_125131.1	Zinc finger	Mus musculus similar to PROGESTERONE RECEPTOR (PR) (LOC234918), mRNA
XM_125285.1	Homeobox domain	Mus musculus similar to RIKEN cDNA 4930539I12 (LOC235968), mRNA
XM_125353.1	Homeobox domain	Mus musculus RIKEN cDNA 4930539I12 gene (4930539I12Rik), mRNA
XM_125639.1	Helix-loop-helix DNA-binding domain	Mus musculus neurogenin 3 (LOC216015), mRNA
XM_125694.1	pfam02891	Mus musculus similar to protein inhibitor of activated STAT gamma (Piasg-pending), mRNA
XM_125750.1	Helix-loop-helix DNA-binding domain	Mus musculus transcription factor E2a (Tcfe2a), mRNA
XM_125873.1	DHHC zinc finger domain. This domain is al...	Mus musculus similar to hypothetical protein similar to ankyrin repeat-containing priote (LOC216313), mRNA
XM_125879.1	Homeobox domain	Mus musculus similar to Cartilage homeoprotein 1 (CART-1) (LOC216285), mRNA
XM_125972.1	pfam02891	Mus musculus RIKEN cDNA 2410117E06 gene (2410117E06Rik), mRNA
XM_126086.1	HMG (high mobility group) box	Mus musculus similar to High mobility group protein 1 (HMG-1) (Amphoterin) (Heparin-binding protein p30) (LOC216678), mRNA
XM_126313.1	krueppel associated box;	Mus musculus zinc finger protein 287 (Zfp287), mRNA
XM_126419.1	HMG (high mobility group) box	Mus musculus similar to High mobility group protein 1 (HMG-1) (Amphoterin) (Heparin-binding protein p30) (LOC214035), mRNA
XM_126489.1	FORKHEAD; FORKHEAD	Mus musculus similar to Interleukin enhancer-binding factor 1 (Cellular transcription factor ILF-1) (LOC209667), mRNA
XM_126516.1	Homeobox domain	Mus musculus homeo box B6 (Hoxb6), mRNA
XM_126560.1	HMG (high mobility group) box	Mus musculus similar to Transcription factor SOX-9 (Sox9), mRNA
XM_126580.1	Zinc finger	Mus musculus thyroid hormone receptor alpha (Thra), mRNA
XM_126581.1	Homeobox domain	Mus musculus similar to HOMEOBOX PROTEIN HOX-B8 (HOX-2.4) (Hoxb8), mRNA
XM_126627.1	Zinc finger	Mus musculus similar to Orphan nuclear receptor NR1D1 (V-erbA related protein EAR-1) (Rev-erbA-alpha) (LOC217166), mRNA
XM_126638.1	high mobility group;	Mus musculus transcription factor UBF (Tcfubf), mRNA
XM_126690.1	Zinc finger	Mus musculus Sp2 transcription factor (Sp2), mRNA
XM_126767.1	basic region leucin zipper;	Mus musculus similar to hypothetical protein (B2 element) - mouse (LOC217082), mRNA
XM_126773.1	Zinc finger	Mus musculus similar to histone acetyltransferase (LOC217127), mRNA
XM_126805.1	basic region leucin zipper;	Mus musculus similar to nuclear factor, erythroid derived 2,-like 1 (LOC217136), mRNA
XM_126813.1	Class 2 transcription repressor NC2	Mus musculus similar to Nuclear transcription factor Y subunit gamma (NF-Y protein chain C) (Nuclear factor YC) (NF-YC) (CCAAT-binding transcription factor subunit C) (CBF-C) (LOC217383), mRNA
XM_126859.1	Homeobox domain	Mus musculus mesenchyme homeobox 2 (Meox2), mRNA
XM_126860.1	MYND finger	Mus musculus similar to Hypothetical protein KIAA0379 (LOC217473), mRNA
XM_126862.1	Zinc finger	Mus musculus similar to zinc finger protein Png-1 (LOC211923), mRNA
XM_126881.1	HMG (high mobility group) box	Mus musculus RIKEN cDNA 1700058O05 gene (1700058O05Rik), mRNA
XM_126907.1	HMG (high mobility group) box	Mus musculus similar to High mobility group protein 1 (HMG-1) (Amphoterin) (Heparin-binding protein p30) (LOC217560), mRNA
XM_127089.1	FORKHEAD; FORKHEAD	Mus musculus checkpoint suppressor 1 (Ches1), mRNA
XM_127163.1	HMG (high mobility group) box	Mus musculus similar to high mobility group protein (LOC217872), mRNA
XM_127180.1	KRAB box. The KRAB domain (or Kruppel-associa...	Mus musculus Kruppel associated box (KRAB) zinc finger 1 (Kzf1-pending), mRNA
XM_127247.1	FORKHEAD; FORKHEAD	Mus musculus similar to forkhead box C1; mesoderm/mesenchyme forkhead 1 (LOC218137), mRNA
XM_127268.1	Histone-like transcription factor (C...	Mus musculus similar to HISTONE H2B 291B (LOC213798), mRNA
XM_127385.1	KRAB box. The KRAB domain (or Kruppel-associa...	Mus musculus zinc finger protein 369 (Zfp369), mRNA
XM_127396.1	HMG (high mobility group) box	Mus musculus similar to SWI/SNF related, matrix associated, actin dependent regulator of chromatin, subfamily e, member 1; BAF57 (LOC218302), mRNA
XM_127404.1	krueppel associated box;	Mus musculus RIKEN cDNA 4921504N20 gene (4921504N20Rik), mRNA
XM_127412.1	Homeobox domain	Mus musculus similar to Iroquois-class homeodomain protein IRX-2 (Iroquois homeobox protein 2) (Irx2), mRNA
XM_127415.1	Pou domain - N-terminal to homeobox domain	Mus musculus RIKEN cDNA 1700013G10 gene (1700013G10Rik), mRNA
XM_127421.1	DHHC zinc finger domain. This domain is al...	Mus musculus RIKEN cDNA 4933421L13 gene (4933421L13Rik), mRNA
XM_127477.1	BED zinc finger; DNA-binding domain in ch...	Mus musculus RIKEN cDNA 2610005H11 gene (2610005H11Rik), mRNA
XM_127485.1	Histone-like transcription factor (C...	Mus musculus RIKEN cDNA 1700024P04 gene (1700024P04Rik), mRNA
XM_127549.1	HMG (high mobility group) box	Mus musculus similar to High mobility group protein 1 (HMG-1) (Amphoterin) (Heparin-binding protein p30) (LOC218524), mRNA
XM_127583.1	Zinc finger	Mus musculus similar to retinoic acid receptor beta-2 - mouse (LOC218772), mRNA
XM_127602.1	MYND finger	Mus musculus RIKEN cDNA 4833444M15 gene (4833444M15Rik), mRNA
XM_127620.1	Homeobox domain	Mus musculus similar to CCAAT displacement protein (CDP) (Cut-like 1) (LOC218838), mRNA
XM_127633.1	high mobility group;	Mus musculus RIKEN cDNA 2610016F04 gene (2610016F04Rik), mRNA
XM_127707.1	Homeobox domain	Mus musculus similar to orthodenticle homolog 2 (Drosophila) (LOC218991), mRNA
XM_127710.1	high mobility group;	Mus musculus similar to AND-1 protein (LOC218972), mRNA
XM_127721.1	HMG (high mobility group) box	Mus musculus similar to epidermal Langerhans cell protein LCP1 (LOC219046), mRNA
XM_127732.1	Homeobox domain	Mus musculus NK2 transcription factor related, locus 6 (Drosophila) (Nkx2-6), mRNA
XM_127829.1	Homeobox domain	Mus musculus similar to hypothetical protein FLJ21616 (LOC219150), mRNA
XM_127834.1	DHHC zinc finger domain. This domain is al...	Mus musculus RIKEN cDNA 5033406L14 gene (5033406L14Rik), mRNA
XM_127992.1	Zinc finger	Mus musculus trans-acting transcription factor 1 (Sp1), mRNA
XM_127995.1	Helix-loop-helix DNA-binding domain	Mus musculus sterol regulatory element binding factor 2 (Srebf2), mRNA
XM_128010.1	krueppel associated box;	Mus musculus similar to Zinc finger protein 157 (HZF22) (LOC223647), mRNA
XM_128055.1	HSF-type DNA-binding	Mus musculus heat shock factor 1 (Hsf1), mRNA
XM_128082.1	Homeobox domain	Mus musculus homeo box C6 (Hoxc6), mRNA
XM_128084.1	Homeobox domain	Mus musculus homeo box C8 (Hoxc8), mRNA
XM_128109.1	Homeobox domain	Mus musculus similar to HOMEOBOX PROTEIN HOX-C10 (HOX-3.6) (LOC209448), mRNA
XM_128139.1	HMG (high mobility group) box	Mus musculus SRY-box containing gene 10 (Sox10), mRNA
XM_128247.1	bZIP transcription factor. The Pfam entry inc...	Mus musculus similar to activating transcription factor 7 (LOC223922), mRNA
XM_128257.1	GATA zinc finger. This domain uses four cyste...	Mus musculus similar to trichorhinophalangeal syndrome I (human) (LOC223549), mRNA
XM_128261.1	HMG (high mobility group) box	Mus musculus similar to High mobility group protein 1 (HMG-1) (Amphoterin) (Heparin-binding protein p30) (LOC223613), mRNA
XM_128321.1	Helix-loop-helix DNA-binding domain	Mus musculus oligodendrocyte transcription factor 2 (Olig2), mRNA
XM_128435.1	KRAB box. The KRAB domain (or Kruppel-associa...	Mus musculus similar to zinc finger protein 40 (LOC224599), mRNA
XM_128436.1	krueppel associated box;	Mus musculus similar to KRAB zinc finger protein KR18 (LOC224585), mRNA
XM_128440.1	KRAB box. The KRAB domain (or Kruppel-associa...	Mus musculus similar to zinc finger protein 40 (LOC224596), mRNA
XM_128500.1	Zinc finger	Mus musculus peroxisome proliferator activator receptor delta (Ppard), mRNA
XM_128568.1	Zinc finger	Mus musculus similar to zinc finger protein 22 (KOX 15) (LOC224693), mRNA
XM_128601.1	HMG (high mobility group) box	Mus musculus SRY-box containing gene 8 (Sox8), mRNA
XM_128620.1	B-Box-type zinc finger;	Mus musculus RIKEN cDNA 1810012B10 gene (1810012B10Rik), mRNA
XM_128684.1	CCAAT-Binding transcription Factor;	Mus musculus nuclear transcription factor-Y alpha (Nfya), mRNA
XM_128808.1	Homeobox domain	Mus musculus similar to protein-tyrosine kinase (EC 2.7.1.112) alk - mouse (Six2), mRNA
XM_128828.1	GATA zinc finger. This domain uses four cyste...	Mus musculus GATA binding protein 6 (Gata6), mRNA
XM_128951.1	bZIP transcription factor. The Pfam entry inc...	Mus musculus cAMP responsive element modulator (Crem), mRNA
XM_128985.1	HMG (high mobility group) box	Mus musculus similar to High mobility group protein 1 (HMG-1) (LOC225527), mRNA
XM_128986.1	HMG (high mobility group) box	Mus musculus similar to High mobility group protein 1 (HMG-1) (Amphoterin) (Heparin-binding protein p30) (LOC225740), mRNA
XM_129051.1	Zinc finger	Mus musculus similar to spalt protein - mouse (fragment) (LOC207460), mRNA
XM_129081.1	Class 2 transcription repressor NC2	Mus musculus RIKEN cDNA 2310074H19 gene (2310074H19Rik), mRNA
XM_129121.1	bZIP transcription factor. The Pfam entry inc...	Mus musculus RIKEN cDNA 4933430F08 gene (4933430F08Rik), mRNA
XM_129122.1	DHHC zinc finger domain. This domain is al...	Mus musculus RIKEN cDNA 5730496N17 gene (5730496N17Rik), mRNA
XM_129178.1	HMG (high mobility group) box	Mus musculus similar to High mobility group protein 1 (HMG-1) (Amphoterin) (Heparin-binding protein p30) (LOC226087), mRNA
XM_129268.1	Homeobox domain	Mus musculus NK2 transcription factor related, locus 3 (Drosophila) (Nkx2-3), mRNA
XM_129300.1	DHHC zinc finger domain. This domain is al...	Mus musculus RIKEN cDNA 1500015N03 gene (1500015N03Rik), mRNA
XM_129373.1	HMG (high mobility group) box	Mus musculus similar to high mobility group protein homolog HMG4 (LOC226296), mRNA
XM_129383.1	HMG (high mobility group) box	Mus musculus similar to high mobility group protein homolog HMG4 (LOC226297), mRNA
XM_129412.1	pfam02928	Mus musculus similar to protein-tyrosine-phosphatase (EC 3.1.3.48) Ly-5 precursor (B-cell variant) - mouse (2010009J12Rik), mRNA
XM_129423.1	HMG (high mobility group) box	Mus musculus similar to High mobility group protein 1 (HMG-1) (Amphoterin) (Heparin-binding protein p30) (LOC226355), mRNA
XM_129441.1	Homeobox domain	Mus musculus LIM homeobox protein 9 (Lhx9), mRNA
XM_129562.1	Homeobox domain	Mus musculus pre B-cell leukemia transcription factor 1 (Pbx1), mRNA
XM_129579.1	bZIP transcription factor. The Pfam entry inc...	Mus musculus similar to ATF6 (LOC226641), mRNA
XM_129649.1	basic region leucin zipper;	Mus musculus RIKEN cDNA 9130211I03 gene (9130211I03Rik), mRNA
XM_129660.1	MYND finger	Mus musculus RIKEN cDNA 1110020E07 gene (1110020E07Rik), mRNA
XM_129712.1	HMG (high mobility group) box	Mus musculus similar to High mobility group protein 1 (HMG-1) (Amphoterin) (Heparin-binding protein p30) (LOC226897), mRNA
XM_129825.1	HSF-type DNA-binding	Mus musculus RIKEN cDNA 4933413G11 gene (4933413G11Rik), mRNA
XM_129972.1	zinc finger;	Mus musculus similar to hypothetical protein FLJ20281 (LOC227449), mRNA
XM_130151.1	Transcriptional regulators containing a DNA-bin...	Mus musculus RIKEN cDNA 2010009K05 gene (2010009K05Rik), mRNA
XM_130250.1	zinc finger;	Mus musculus similar to uncharacterized hypothalamus protein HT010 (Ierepo4-pending), mRNA
XM_130263.1	Homeobox domain	Mus musculus RIKEN cDNA 4921540P06 gene (4921540P06Rik), mRNA
XM_130306.1	Zinc finger	Mus musculus trans-acting transcription factor 3 (Sp3), mRNA
XM_130309.1	bZIP transcription factor. The Pfam entry inc...	Mus musculus activating transcription factor 2 (Atf2), mRNA
XM_130329.1	Helix-loop-helix DNA-binding domain	Mus musculus neurogenic differentiation 1 (Neurod1), mRNA
XM_130341.1	DHHC zinc finger domain. This domain is al...	Mus musculus similar to CGI-89 protein (LOC228136), mRNA
XM_130434.1	zinc finger;	Mus musculus RIKEN cDNA 4631426G04 gene (4631426G04Rik), mRNA
XM_130499.1	KRAB box. The KRAB domain (or Kruppel-associa...	Mus musculus similar to zinc finger protein 97 (LOC207296), mRNA
XM_130556.1	HMG (high mobility group) box	Mus musculus similar to High mobility group protein 1 (HMG-1) (Amphoterin) (Heparin-binding protein p30) (LOC228484), mRNA
XM_130599.1	Helix-loop-helix DNA-binding domain	Mus musculus inhibitor of DNA binding 1 (Idb1), mRNA
XM_130613.1	Homeobox domain	Mus musculus similar to TGF(beta)-induced transcription factor 2 (LOC228839), mRNA
XM_130679.1	MYND finger	Mus musculus RIKEN cDNA 3632413B07 gene (3632413B07Rik), mRNA
XM_130750.1	zinc finger;	Mus musculus similar to hypothetical protein FLJ14972 (LOC229007), mRNA
XM_130780.1	Zinc finger	Mus musculus similar to zinc finger protein RIN ZF (LOC229055), mRNA
XM_130791.1	HMG (high mobility group) box	Mus musculus similar to High mobility group protein 1 (HMG-1) (Amphoterin) (Heparin-binding protein p30) (LOC229087), mRNA
XM_130871.1	Helix-loop-helix DNA-binding domain	Mus musculus RIKEN cDNA 4933406N12 gene (4933406N12Rik), mRNA
XM_130956.1	bZIP transcription factor. The Pfam entry inc...	Mus musculus RIKEN cDNA 5330432F22 gene (5330432F22Rik), mRNA
XM_131029.1	Helix-loop-helix DNA-binding domain	Mus musculus aryl hydrocarbon receptor nuclear translocator (Arnt), mRNA
XM_131031.1	pfam02891	Mus musculus similar to potassium channel regulatory protein KChAP (LOC229615), mRNA
XM_131036.1	HMG (high mobility group) box	Mus musculus similar to High mobility group protein 1 (HMG-1) (Amphoterin) (Heparin-binding protein p30) (LOC229592), mRNA
XM_131040.1	Histone-like transcription factor (C...	Mus musculus similar to HISTONE H2B 291B (LOC229608), mRNA
XM_131183.1	HMG (high mobility group) box	Mus musculus similar to Lymphoid enhancer binding factor 1 (LEF-1) (Lef1), mRNA
XM_131229.1	Transcriptional regulators containing a DNA-bin...	Mus musculus similar to cytoplasmic cysteine conjugate-beta lyase; glutamine-phenylpyruvate aminotransferase (LOC229905), mRNA
XM_131293.1	MYND finger	Mus musculus similar to MTG8 protein (LOC208853), mRNA
XM_131375.1	bZIP transcription factor. The Pfam entry inc...	Mus musculus cAMP responsive element binding protein 3 (Creb3), mRNA
XM_131393.1	B-Box-type zinc finger;	Mus musculus RIKEN cDNA 5830400N10 gene (5830400N10Rik), mRNA
XM_131474.1	DHHC zinc finger domain. This domain is al...	Mus musculus RIKEN cDNA 9130404H11 gene (9130404H11Rik), mRNA
XM_131480.1	CTF/NF-I family	Mus musculus nuclear factor I/B (Nfib), mRNA
XM_131500.1	CTF/NF-I family	Mus musculus nuclear factor I/A (Nfia), mRNA
XM_131682.1	HMG (high mobility group) box	Mus musculus RIKEN cDNA 1700001F22 gene (1700001F22Rik), mRNA
XM_131860.1	Zinc finger	Mus musculus similar to PR domain containing 16 (LOC230974), mRNA
XM_131887.1	Zinc finger	Mus musculus similar to Zinc finger protein 28 (Zfp-28) (mKR5 protein) (LOC207631), mRNA
XM_131907.1	zinc finger;	Mus musculus similar to nucleoporin-like protein 1 (LOC231042), mRNA
XM_132128.1	Zinc finger	Mus musculus similar to neural-restrictive silencer factor nrsf/rest (Rest), mRNA
XM_132278.1	T-box. The T-box encodes a 180 amino acid do...	Mus musculus T-box 5 (Tbx5), mRNA
XM_132281.1	Helix-loop-helix DNA-binding domain	Mus musculus expressed sequence AW228700 (AW228700), mRNA
XM_132427.1	CUT domain. The CUT domain is a DNA-binding mo...	Mus musculus cut-like 1 (Drosophila) (Cutl1), mRNA
XM_132491.1	zinc finger;	Mus musculus cleavage and polyadenylation specific factor 4, 30kD subunit (Cpsf4), mRNA
XM_132494.1	Helix-loop-helix DNA-binding domain	Mus musculus similar to muscle, intestine and stomach expression 1 (1810009C13Rik), mRNA
XM_132575.1	Homeobox domain	Mus musculus similar to HOMEOBOX PROTEIN HOX-A3 (HOX-1.5) (MO-10) (Hoxa3), mRNA
XM_132647.1	Helix-loop-helix DNA-binding domain	Mus musculus RIKEN cDNA 4933425C05 gene (4933425C05Rik), mRNA
XM_132668.1	HMG (high mobility group) box	Mus musculus transcription factor 3 (Tcf3), mRNA
XM_132680.1	Helix-loop-helix DNA-binding domain	Mus musculus basic helix-loop-helix domain containing, class B2 (Bhlhb2), mRNA
XM_132866.1	FORKHEAD; FORKHEAD	Mus musculus similar to forkhead box M1; forkhead homolog 16 (Drosophila) (Foxm1), mRNA
XM_133089.1	zinc finger;	Mus musculus makorin, ring finger protein, 1 (Mkrn1), mRNA
XM_133115.1	Zinc finger	Mus musculus similar to Zinc finger protein 282 (HTLV-I U5RE binding protein 1) (HUB-1) (LOC232783), mRNA
XM_133160.1	KRAB box. The KRAB domain (or Kruppel-associa...	Mus musculus similar to hypothetical protein BC005868 (LOC232854), mRNA
XM_133164.1	KRAB box. The KRAB domain (or Kruppel-associa...	Mus musculus RIKEN cDNA 2810409K11 gene (2810409K11Rik), mRNA
XM_133166.1	krueppel associated box;	Mus musculus similar to zinc finger protein 113 (LOC232855), mRNA
XM_133168.1	krueppel associated box;	Mus musculus similar to zinc finger protein 113 (LOC232853), mRNA
XM_133196.1	Homeobox domain	Mus musculus similar to Homeobox domain containing protein~data source:InterPro, source key:IPR001356, evidence:ISS~putative (LOC232901), mRNA
XM_133246.1	DM DNA binding domain. The DM domain is ...	Mus musculus RIKEN cDNA 4933432E21 gene (4933432E21Rik), mRNA
XM_133250.1	krueppel associated box;	Mus musculus similar to zinc finger protein 108 (Zfp108), mRNA
XM_133285.1	Zinc finger	Mus musculus similar to data source:SPTR, source key:P16374, evidence:ISS~putative~similar to ZINC FINGER PROTEIN 60 (ZFP-60) (ZINC FINGER PROTEIN MFG-3) (1700049G17Rik), mRNA
XM_133294.1	krueppel associated box;	Mus musculus similar to Zinc finger protein 43 (Zinc protein HTF6) (Zinc finger protein KOX27) (LOC233056), mRNA
XM_133301.1	krueppel associated box;	Mus musculus similar to Zinc finger protein 60 (Zfp-60) (Zinc finger protein Mfg-3) (Zfp60), mRNA
XM_133304.1	C2C2 Zinc finger; Nucleic-acid-binding m...	Mus musculus similar to DNA directed RNA polymerase II polypeptide I; DNA directed RNA polymerase II 14.5 kda polypeptide (LOC233063), mRNA
XM_133383.1	basic region leucin zipper;	Mus musculus CCAAT/enhancer binding protein (C/EBP), gamma (Cebpg), mRNA
XM_133398.1	HMG (high mobility group) box	Mus musculus similar to High mobility group protein 1 (HMG-1) (Amphoterin) (Heparin-binding protein p30) (LOC233174), mRNA
XM_133401.1	KRAB box. The KRAB domain (or Kruppel-associa...	Mus musculus similar to zinc finger protein 97 (LOC233168), mRNA
XM_133410.1	krueppel associated box;	Mus musculus RIKEN cDNA 4933405K07 gene (4933405K07Rik), mRNA
XM_133416.1	krueppel associated box;	Mus musculus RIKEN cDNA 2610041B18 gene (2610041B18Rik), mRNA
XM_133562.1	Helix-loop-helix DNA-binding domain	Mus musculus mesoderm posterior 1 (Mesp1), mRNA
XM_133564.1	SRF-type transcription factor (DNA-binding ...	Mus musculus similar to MYOCYTE-SPECIFIC ENHANCER FACTOR 2A (LOC233334), mRNA
XM_133568.1	Zinc finger	Mus musculus similar to nuclear receptor subfamily 2, group F, member 2 (LOC233361), mRNA
XM_133681.1	HMG (high mobility group) box	Mus musculus similar to High mobility group protein 1 (HMG-1) (Amphoterin) (Heparin-binding protein p30) (LOC233525), mRNA
XM_133812.1	Zinc finger	Mus musculus similar to Zinc finger, C2H2 type containing protein~data source:Pfam, source key:PF00096, evidence:ISS~putative (LOC233894), mRNA
XM_133818.1	krueppel associated box;	Mus musculus RIKEN cDNA 4933416E05 gene (4933416E05Rik), mRNA
XM_133872.1	Homeobox domain	Mus musculus similar to Homeobox protein NKX-5.2 (LOC214938), mRNA
XM_133943.1	Homeobox domain	Mus musculus similar to alpha-adaptin C - mouse (Nkx6-2), mRNA
XM_133973.1	Helix-loop-helix DNA-binding domain	Mus musculus similar to long transient receptor potential-related channel 5 (LOC210195), mRNA
XM_134001.1	Transcription factor E2F/dimerisation part...	Mus musculus transcription factor Dp 1 (Tfdp1), mRNA
XM_134010.1	KRAB box. The KRAB domain (or Kruppel-associa...	Mus musculus similar to zinc finger protein 97 (LOC233987), mRNA
XM_134064.1	Homeobox domain	Mus musculus RIKEN cDNA 9130417I07 gene (9130417I07Rik), mRNA
XM_134146.1	DHHC zinc finger domain. This domain is al...	Mus musculus similar to small rec (LOC211132), mRNA
XM_134161.1	HMG (high mobility group) box	Mus musculus similar to SWI/SNF related, matrix associated, actin dependent regulator of chromatin, subfamily e, member 1; BAF57 (LOC211895), mRNA
XM_134176.1	Helix-loop-helix DNA-binding domain	Mus musculus similar to Hairy/enhancer-of-split related with YRPW motif 1 (Hairy and enhancer of split related-1) (HESR-1) (LOC234219), mRNA
XM_134210.1	KRAB box. The KRAB domain (or Kruppel-associa...	Mus musculus similar to zinc finger protein (LOC234358), mRNA
XM_134220.1	KRAB box. The KRAB domain (or Kruppel-associa...	Mus musculus similar to data source:SPTR, source key:Q9ULZ5, evidence:ISS~homolog to GONADOTROPIN INDUCIBLE TRANSCRIPTION REPRESSOR-4~putative (1200003I07Rik), mRNA
XM_134231.1	KRAB box. The KRAB domain (or Kruppel-associa...	Mus musculus similar to zinc finger protein 14 (KOX 6); GIOT-4 for gonadotropin inducible transcription repressor-4 (LOC234362), mRNA
XM_134296.1	Homeobox domain	Mus musculus iroquois related homeobox 6 (Drosophila) (Irx6), mRNA
XM_134330.1	Homeobox domain	Mus musculus RIKEN cDNA 9130012O13 gene (9130012O13Rik), mRNA
XM_134344.1	Helix-loop-helix DNA-binding domain	Mus musculus lymphoblastomic leukemia (Lyl1), mRNA
XM_134370.1	HMG (high mobility group) box	Mus musculus similar to High-mobility group protein 2-like 1 (HMGBCG protein) (LOC234434), mRNA
XM_134374.1	Transcriptional regulators containing a DNA-bin...	Mus musculus similar to Tyrosine aminotransferase (L-tyrosine:2-oxoglutarate aminotransferase) (TAT) (LOC234724), mRNA
XM_134386.1	Transcription factor E2F/dimerisation part...	Mus musculus RIKEN cDNA 2010111M04 gene (2010111M04Rik), mRNA
XM_134407.1	FORKHEAD; FORKHEAD	Mus musculus forkhead box C2 (Foxc2), mRNA
XM_134484.1	DHHC zinc finger domain. This domain is al...	Mus musculus RIKEN cDNA 4432412D04 gene (4432412D04Rik), mRNA
XM_134550.1	HMG (high mobility group) box	Mus musculus similar to High mobility group protein 1 (HMG-1) (Amphoterin) (Heparin-binding protein p30) (LOC213079), mRNA
XM_134614.1	Transcription factor E2F/dimerisation part...	Mus musculus similar to Transcription factor DP-1 (E2F dimerization partner 1) (DRTF1-polypeptide-1) (LOC234897), mRNA
XM_134666.1	Zinc finger	Mus musculus similar to HSPC063 protein (LOC235132), mRNA
XM_134676.1	krueppel associated box;	Mus musculus similar to Zinc finger protein 157 (HZF22) (LOC235047), mRNA
XM_134716.1	krueppel associated box;	Mus musculus similar to Zinc finger protein 157 (HZF22) (LOC235050), mRNA
XM_134727.1	Zinc finger	Mus musculus similar to hypothetical protein MGC2663 (LOC235028), mRNA
XM_134747.1	GATA zinc finger. This domain uses four cyste...	Mus musculus similar to areA (LOC235039), mRNA
XM_134778.1	B-Box-type zinc finger;	Mus musculus tripartite motif protein 29 (Trim29), mRNA
XM_134929.1	Zinc finger	Mus musculus nuclear receptor subfamily 2, group E, member 3 (Nr2e3), mRNA
XM_134982.1	Helix-loop-helix DNA-binding domain	Mus musculus transcription factor 12 (Tcf12), mRNA
XM_134983.1	FORKHEAD; FORKHEAD	Mus musculus forkhead box B1 (Foxb1), mRNA
XM_135053.1	Transcription factor E2F/dimerisation part...	Mus musculus similar to Transcription factor DP-2 (E2F dimerization partner 2) (DP-3) (LOC211586), mRNA
XM_135209.1	T-box. The T-box encodes a 180 amino acid do...	Mus musculus similar to Eomesodermin homolog (LOC235673), mRNA
XM_135237.1	DHHC zinc finger domain. This domain is al...	Mus musculus RIKEN cDNA 1810006O10 gene (1810006O10Rik), mRNA
XM_135366.1	Homeobox domain	Mus musculus similar to Brain-specific homeobox/POU domain protein 3A (BRN-3A) (BRN-3.0) (Pou4f1), mRNA
XM_135392.1	krueppel associated box;	Mus musculus similar to KRAB zinc finger protein (Mzf22) (LOC235907), mRNA
XM_135431.1	bZIP transcription factor. The Pfam entry inc...	Mus musculus similar to Cyclic-AMP-dependent transcription factor ATF-1 (Activating transcription factor 1) (TCR-ATF1) (LOC207810), mRNA
XM_135454.1	HMG (high mobility group) box	Mus musculus similar to High mobility group protein 2 (HMG-2) (LOC236020), mRNA
XM_135552.1	HMG (high mobility group) box	Mus musculus similar to SWI/SNF related, matrix associated, actin dependent regulator of chromatin, subfamily e, member 1; BAF57 (LOC207424), mRNA
XM_135553.1	DHHC zinc finger domain. This domain is al...	Mus musculus similar to data source:SPTR, source key:Q9NVD8, evidence:ISS~homolog to CDNA FLJ10792 FIS, CLONE NT2RP4000560~putative (LOC236201), mRNA
XM_135565.1	Zinc finger	Mus musculus similar to RIKEN cDNA 2210418O10 (LOC236227), mRNA
XM_135612.1	HMG (high mobility group) box	Mus musculus similar to High mobility group protein 2 (HMG-2) (LOC236328), mRNA
XM_135736.1	Zinc finger	Mus musculus similar to zinc finger protein ZF-12; zinc finger ZF-12 (LOC208163), mRNA
XM_135769.1	Helix-loop-helix DNA-binding domain	Mus musculus similar to TRANSCRIPTION FACTOR E3 (LOC209446), mRNA
XM_135828.1	Zinc finger C-x8-C-x5-C-x3-H type (and sim...	Mus musculus RIKEN cDNA 2810428C21 gene (2810428C21Rik), mRNA
XM_135888.1	HMG (high mobility group) box	Mus musculus similar to High mobility group protein 4 (HMG-4) (High mobility group protein 2a) (HMG-2a) (Hmgb3), mRNA
XM_135947.1	HMG (high mobility group) box	Mus musculus similar to High mobility group protein 1 (HMG-1) (Amphoterin) (Heparin-binding protein p30) (LOC236871), mRNA
XM_136082.1	HMG (high mobility group) box	Mus musculus similar to High mobility group protein 1 (HMG-1) (Amphoterin) (Heparin-binding protein p30) (LOC237097), mRNA
XM_136336.1	Zinc finger	Mus musculus similar to hypothetical protein MGC2629 (LOC240869), mRNA
XM_136365.1	HMG (high mobility group) box	Mus musculus similar to hypothetical protein FLJ14904 (LOC240893), mRNA
XM_136409.1	Zinc finger	Mus musculus similar to neural zinc finger factor 3; NZF-3 (LOC240690), mRNA
XM_136539.1	HMG (high mobility group) box	Mus musculus similar to HMG-box containing protein 1 (LOC226885), mRNA
XM_136755.1	Transcription factor E2F/dimerisation part...	Mus musculus similar to Transcription factor DP-1 (E2F dimerization partner 1) (DRTF1-polypeptide-1) (LOC241119), mRNA
XM_136927.1	HMG (high mobility group) box	Mus musculus similar to high mobility group protein (LOC215802), mRNA
XM_137006.1	HMG (high mobility group) box	Mus musculus similar to High mobility group protein 2 (HMG-2) (LOC209917), mRNA
XM_137024.1	zinc finger;	Mus musculus similar to makorin, ring finger protein, 2; Makorin RING zinc-finger protein 2 (LOC212815), mRNA
XM_137030.1	zinc finger;	Mus musculus similar to ENV polyprotein (coat polyprotein) containing protein~data source:Pfam, source key:PF00429, evidence:ISS~putative (LOC215882), mRNA
XM_137199.1	Zinc finger	Mus musculus similar to KRAB zinc finger protein (LOC237411), mRNA
XM_137250.1	HMG (high mobility group) box	Mus musculus similar to high mobility group protein (LOC237544), mRNA
XM_137597.1	krueppel associated box;	Mus musculus similar to Zinc finger protein 68 (LOC237769), mRNA
XM_137607.1	HMG (high mobility group) box	Mus musculus similar to High mobility group protein 1 (HMG-1) (Amphoterin) (Heparin-binding protein p30) (LOC216801), mRNA
XM_137689.1	krueppel associated box;	Mus musculus similar to zinc finger protein 267; zinc finger (C2H2) (LOC237837), mRNA
XM_137704.1	HMG (high mobility group) box	Mus musculus similar to High mobility group protein 1 (HMG-1) (Amphoterin) (Heparin-binding protein p30) (LOC237839), mRNA
XM_137733.1	Helix-loop-helix DNA-binding domain	Mus musculus similar to transcriptional regulator, Relax (LOC237857), mRNA
XM_137791.1	T-box. The T-box encodes a 180 amino acid do...	Mus musculus similar to T-Box protein 4 (LOC237906), mRNA
XM_137792.1	T-box. The T-box encodes a 180 amino acid do...	Mus musculus similar to T-box 4 (LOC237907), mRNA
XM_137825.1	krueppel associated box;	Mus musculus similar to kruppel-related zinc finger protein (LOC214779), mRNA
XM_137826.1	krueppel associated box;	Mus musculus similar to Zinc finger protein 184 (LOC237758), mRNA
XM_137927.1	HMG (high mobility group) box	Mus musculus similar to High mobility group protein 1 (HMG-1) (Amphoterin) (Heparin-binding protein p30) (LOC238028), mRNA
XM_138025.1	HMG (high mobility group) box	Mus musculus similar to HMG-1 (LOC238143), mRNA
XM_138102.1	DHHC zinc finger domain. This domain is al...	Mus musculus similar to AT3g09320/F3L24_19 (LOC238331), mRNA
XM_138167.1	Homeobox domain	Mus musculus sine oculis-related homeobox 1 homolog (Drosophila) (Six1), mRNA
XM_138473.1	Histone-like transcription factor (C...	Mus musculus similar to lysosomal trafficking regulator, long splice form - mouse (LOC238541), mRNA
XM_138476.1	Histone-like transcription factor (C...	Mus musculus similar to HISTONE H2B 291B (LOC238544), mRNA
XM_138478.1	Histone-like transcription factor (C...	Mus musculus similar to lysosomal trafficking regulator, long splice form - mouse (LOC238546), mRNA
XM_138480.1	Histone-like transcription factor (C...	Mus musculus similar to HISTONE H2B F (H2B 291A) (LOC238548), mRNA
XM_138487.1	Histone-like transcription factor (C...	Mus musculus similar to HISTONE H2B F (H2B 291A) (LOC238554), mRNA
XM_138527.1	Histone-like transcription factor (C...	Mus musculus similar to HISTONE H2B F (H2B 291A) (LOC218101), mRNA
XM_138532.1	Histone-like transcription factor (C...	Mus musculus similar to testis-specific histone H2B (LOC218105), mRNA
XM_138552.1	Histone-like transcription factor (C...	Mus musculus similar to HISTONE H2B 291B (LOC209735), mRNA
XM_138556.1	Histone-like transcription factor (C...	Mus musculus similar to HISTONE H2B 291B (LOC209740), mRNA
XM_138557.1	Histone-like transcription factor (C...	Mus musculus similar to hepatoma-derived growth factor-related protein 1 - mouse (LOC209741), mRNA
XM_138578.1	HMG (high mobility group) box	Mus musculus similar to High mobility group protein 1 (HMG-1) (Amphoterin) (Heparin-binding protein p30) (LOC238580), mRNA
XM_138685.1	krueppel associated box;	Mus musculus similar to Zinc finger protein 208 (LOC238690), mRNA
XM_138686.1	krueppel associated box;	Mus musculus similar to zinc finger protein 43 (HTF6) (LOC218313), mRNA
XM_138689.1	krueppel associated box;	Mus musculus similar to Kruppel-associated box protein (LOC238692), mRNA
XM_138691.1	krueppel associated box;	Mus musculus similar to Zinc finger protein 208 (LOC212276), mRNA
XM_138692.1	krueppel associated box;	Mus musculus similar to Zinc finger protein 208 (LOC212281), mRNA
XM_138759.1	HMG (high mobility group) box	Mus musculus similar to SWI/SNF related, matrix associated, actin dependent regulator of chromatin, subfamily e, member 1; BAF57 (LOC238761), mRNA
XM_138768.1	high mobility group;	Mus musculus similar to high mobility group protein homolog HMG4 (LOC238764), mRNA
XM_138814.1	HMG (high mobility group) box	Mus musculus similar to High mobility group protein 1 (HMG-1) (Amphoterin) (Heparin-binding protein p30) (LOC218677), mRNA
XM_138900.1	HMG (high mobility group) box	Mus musculus similar to non-histone protein HMG1 (LOC218750), mRNA
XM_138962.1	Homeobox domain	Mus musculus similar to Homeobox protein DRG11 (LOC239019), mRNA
XM_139036.1	pfam02892	Mus musculus similar to KIAA0637 gene product (LOC239082), mRNA
XM_139082.1	HMG (high mobility group) box	Mus musculus similar to HMG-1 (LOC219116), mRNA
XM_139193.1	Homeobox domain	Mus musculus similar to Alpha-fetoprotein enhancer binding protein (AT motif-binding factor) (AT-binding transcription factor 1) (LOC239102), mRNA
XM_139326.1	Homeobox domain	Mus musculus LOC210643 (LOC210643), mRNA
XM_139403.1	HMG (high mobility group) box	Mus musculus similar to dJ579F20.1 (high-mobility group (nonhistone chromosomal) protein 1-like 1) (LOC212278), mRNA
XM_139455.1	krueppel associated box;	Mus musculus similar to Zinc finger protein clone 647 (LOC239546), mRNA
XM_139562.1	krueppel associated box;	Mus musculus similar to zinc finger protein 202 (LOC239652), mRNA
XM_139624.1	Homeodomain; DNA-binding factors that are inv...	Mus musculus similar to zinc-fingers and homeoboxes 1 (LOC239461), mRNA
XM_139776.1	high mobility group;	Mus musculus similar to putative pheromone receptor (LOC224559), mRNA
XM_139807.1	KRAB box. The KRAB domain (or Kruppel-associa...	Mus musculus similar to Zinc finger protein 118 (LOC210503), mRNA
XM_139809.1	krueppel associated box;	Mus musculus similar to Zinc finger protein 118 (LOC240034), mRNA
XM_139811.1	KRAB box. The KRAB domain (or Kruppel-associa...	Mus musculus similar to zinc finger protein 40 (LOC240036), mRNA
XM_139814.1	krueppel associated box;	Mus musculus similar to zinc finger protein 40 (LOC240038), mRNA
XM_139818.1	krueppel associated box;	Mus musculus similar to enhancer factor I chain A-D - rat (LOC224603), mRNA
XM_139820.1	KRAB box. The KRAB domain (or Kruppel-associa...	Mus musculus similar to zinc finger protein 40 (LOC240039), mRNA
XM_139821.1	KRAB box. The KRAB domain (or Kruppel-associa...	Mus musculus similar to Zinc finger protein 118 (LOC240040), mRNA
XM_139822.1	KRAB box. The KRAB domain (or Kruppel-associa...	Mus musculus similar to zinc finger protein 40 (LOC240041), mRNA
XM_139836.1	krueppel associated box;	Mus musculus similar to zinc finger protein 205 (LOC240046), mRNA
XM_139869.1	KRAB box. The KRAB domain (or Kruppel-associa...	Mus musculus similar to Zinc finger protein s11-6 (LOC208292), mRNA
XM_139922.1	Homeobox domain	Mus musculus similar to OBOX3 (LOC224752), mRNA
XM_140072.1	Zinc finger	Mus musculus similar to data source:SPTR, source key:Q92664, evidence:ISS~homolog to TRANSCRIPTION FACTOR IIIA (FACTOR A) (TFIIIA)~putative (LOC240124), mRNA
XM_140084.1	KRAB box. The KRAB domain (or Kruppel-associa...	Mus musculus similar to gonadotropin inducible ovarian transcription factor 1 (LOC240120), mRNA
XM_140119.1	FORKHEAD; FORKHEAD	Mus musculus similar to htlf winged helix transcription factor (LOC210765), mRNA
XM_140260.1	Homeodomain; DNA-binding factors that are inv...	Mus musculus similar to PUTATIVE IROQUOIS-CLASS HOMEOBOX PROTEIN C36F7.1 (LOC210719), mRNA
XM_140300.1	Homeobox domain	Mus musculus similar to Brain-specific homeobox/POU domain protein 3C (BRN-3C) (LOC240237), mRNA
XM_140497.1	Homeodomain; DNA-binding factors that are inv...	Mus musculus similar to KIAA0863 protein (LOC240442), mRNA
XM_140535.1	HMG (high mobility group) box	Mus musculus similar to High mobility group protein 1 (HMG-1) (Amphoterin) (Heparin-binding protein p30) (LOC240490), mRNA
XM_140713.1	HMG (high mobility group) box	Mus musculus similar to High mobility group protein 1 (HMG-1) (Amphoterin) (Heparin-binding protein p30) (LOC240656), mRNA
XM_140767.1	KRAB box. The KRAB domain (or Kruppel-associa...	Mus musculus similar to gonadotropin inducible ovarian transcription factor 2 (LOC214368), mRNA
XM_140779.1	HMG (high mobility group) box	Mus musculus similar to High mobility group protein 4 (HMG-4) (High mobility group protein 2a) (HMG-2a) (LOC226134), mRNA
XM_140848.1	HMG (high mobility group) box	Mus musculus similar to high mobility group 1 protein (LOC241264), mRNA
XM_140951.1	Zinc finger	Mus musculus similar to bioref (LOC241323), mRNA
XM_141289.1	Homeobox domain	Mus musculus similar to RIKEN cDNA 2900019C14 (LOC241444), mRNA
XM_141348.1	krueppel associated box;	Mus musculus similar to zinc finger 2.2 (LOC215117), mRNA
XM_141395.1	HMG (high mobility group) box	Mus musculus similar to High mobility group protein 1 (HMG-1) (Amphoterin) (Heparin-binding protein p30) (LOC228705), mRNA
XM_141414.1	Homeobox domain	Mus musculus similar to homeobox transcription factor (LOC228731), mRNA
XM_141445.1	HMG (high mobility group) box	Mus musculus similar to High mobility group protein 1 (HMG-1) (Amphoterin) (Heparin-binding protein p30) (LOC241604), mRNA
XM_141453.1	HMG (high mobility group) box	Mus musculus similar to high mobility group 1 protein (LOC241610), mRNA
XM_141530.1	HMG (high mobility group) box	Mus musculus similar to High mobility group protein 1 (HMG-1) (Amphoterin) (Heparin-binding protein p30) (LOC228783), mRNA
XM_141559.1	MYND finger	Mus musculus similar to core-binding factor, runt domain, alpha subunit 2; translocated to, 2; MTG8-like protein; myeloid translocation gene-related protein 1 (LOC241735), mRNA
XM_141620.1	Class 2 transcription repressor NC2	Mus musculus similar to RIKEN cDNA 1700113O17 (LOC236663), mRNA
XM_141659.1	HMG (high mobility group) box	Mus musculus similar to High mobility group protein 2 (HMG-2) (LOC245364), mRNA
XM_141664.1	krueppel associated box;	Mus musculus similar to dJ54B20.4 (novel KRAB box containing C2H2 type zinc finger protein) (LOC245367), mRNA
XM_141666.1	krueppel associated box;	Mus musculus similar to Zinc finger protein 84 (Zinc finger protein HPF2) (LOC245368), mRNA
XM_141813.1	FORKHEAD; FORKHEAD	Mus musculus similar to checkpoint suppressor 1 (LOC245453), mRNA
XM_141979.1	HSF-type DNA-binding	Mus musculus similar to Cofilin, non-muscle isoform (LOC245525), mRNA
XM_141985.1	HMG (high mobility group) box	Mus musculus similar to High mobility group protein 1 (HMG-1) (Amphoterin) (Heparin-binding protein p30) (LOC236929), mRNA
XM_142005.1	DHHC zinc finger domain. This domain is al...	Mus musculus similar to rec (LOC245559), mRNA
XM_142013.1	Homeobox domain	Mus musculus similar to Pax6 (LOC245564), mRNA
XM_142038.1	zinc finger;	Mus musculus similar to paternally expressed 10 (LOC213436), mRNA
XM_142042.1	T-box. The T-box encodes a 180 amino acid do...	Mus musculus similar to T-box 22 (LOC245572), mRNA
XM_142078.1	HMG (high mobility group) box	Mus musculus similar to High mobility group protein 1 (HMG-1) (Amphoterin) (Heparin-binding protein p30) (LOC237004), mRNA
XM_142237.1	HMG (high mobility group) box	Mus musculus similar to High mobility group protein 1 (HMG-1) (Amphoterin) (Heparin-binding protein p30) (LOC245669), mRNA
XM_142253.1	HMG (high mobility group) box	Mus musculus similar to High mobility group protein 4 (HMG-4) (High mobility group protein 2a) (HMG-2a) (LOC209072), mRNA
XM_142327.1	HMG (high mobility group) box	Mus musculus similar to high mobility group 1 protein (LOC245322), mRNA
XM_142329.1	HMG (high mobility group) box	Mus musculus similar to High mobility group protein 1 (HMG-1) (Amphoterin) (Heparin-binding protein p30) (LOC245323), mRNA
XM_142443.1	zinc finger;	Mus musculus similar to Endogenous retrovirus HERV-K10 putative GAG polyprotein 2 (LOC235878), mRNA
XM_142447.1	Homeobox domain	Mus musculus similar to OBOX5 (LOC213646), mRNA
XM_142482.1	KRAB box. The KRAB domain (or Kruppel-associa...	Mus musculus similar to zinc finger protein 97 (LOC212847), mRNA
XM_142628.1	KRAB box. The KRAB domain (or Kruppel-associa...	Mus musculus similar to zinc finger protein 40 (LOC245150), mRNA
XM_142693.1	KRAB box. The KRAB domain (or Kruppel-associa...	Mus musculus similar to zinc finger protein 91 (HPF7, HTF10) (LOC245174), mRNA
XM_142755.1	KRAB box. The KRAB domain (or Kruppel-associa...	Mus musculus similar to zinc finger protein 97 (LOC245202), mRNA
XM_142763.1	KRAB box. The KRAB domain (or Kruppel-associa...	Mus musculus similar to zinc finger protein 97 (LOC245208), mRNA
XM_142768.1	KRAB box. The KRAB domain (or Kruppel-associa...	Mus musculus similar to zinc finger protein 97 (LOC245211), mRNA
XM_142773.1	KRAB box. The KRAB domain (or Kruppel-associa...	Mus musculus similar to zinc finger protein 14 (KOX 6); GIOT-4 for gonadotropin inducible transcription repressor-4 (LOC245215), mRNA
XM_142864.1	KRAB box. The KRAB domain (or Kruppel-associa...	Mus musculus similar to zinc finger protein 40 (LOC236325), mRNA
XM_142871.1	KRAB box. The KRAB domain (or Kruppel-associa...	Mus musculus similar to zinc finger protein 97 (LOC236334), mRNA
XM_142891.1	Homeobox domain	Mus musculus similar to TGF(beta)-induced transcription factor 2 (LOC245260), mRNA
XM_142899.1	Homeobox domain	Mus musculus similar to evidence:NAS~hypothetical protein~putative (LOC245263), mRNA
XM_142909.1	Homeobox domain	Mus musculus similar to evidence:NAS~hypothetical protein~putative (LOC210358), mRNA
XM_142990.1	HMG (high mobility group) box	Mus musculus similar to HMG-1 (LOC245291), mRNA
XM_143005.1	Zinc finger	Mus musculus similar to zinc finger protein 97 (LOC236473), mRNA
XM_143091.1	KRAB box. The KRAB domain (or Kruppel-associa...	Mus musculus similar to zinc finger protein 40 (LOC241882), mRNA
XM_143130.1	HMG (high mobility group) box	Mus musculus similar to evidence:NAS~hypothetical protein~putative (LOC207838), mRNA
XM_143337.1	B-Box-type zinc finger;	Mus musculus similar to hypothetical protein FLJ23049 (LOC213234), mRNA
XM_143392.1	Homeobox domain	Mus musculus similar to hematopoietically expressed homeobox (LOC229569), mRNA
XM_143408.1	Histone-like transcription factor (C...	Mus musculus similar to histone H2b-613 (LOC213091), mRNA
XM_143427.1	HMG (high mobility group) box	Mus musculus similar to HMG-1 (LOC242110), mRNA
XM_143454.1	Helix-loop-helix DNA-binding domain	Mus musculus similar to HELIX-LOOP-HELIX PROTEIN 2 (HEN2) (NSLC-2) (LOC242127), mRNA
XM_143833.1	HMG (high mobility group) box	Mus musculus similar to High mobility group protein 1 (HMG-1) (Amphoterin) (Heparin-binding protein p30) (LOC230300), mRNA
XM_143991.1	DM DNA binding domain. The DM domain is ...	Mus musculus similar to doublesex-mab-3 (DM) domain (LOC242620), mRNA
XM_144052.1	Transcription factor E2F/dimerisation part...	Mus musculus similar to TRANSCRIPTION FACTOR E2F2 (E2F-2) (LOC242704), mRNA
XM_144053.1	Transcription factor E2F/dimerisation part...	Mus musculus similar to E2F transcription factor 2 (LOC242705), mRNA
XM_144127.1	KRAB box. The KRAB domain (or Kruppel-associa...	Mus musculus similar to zinc finger protein 97 (LOC242747), mRNA
XM_144177.1	HMG (high mobility group) box	Mus musculus similar to High mobility group protein 1 (HMG-1) (Amphoterin) (Heparin-binding protein p30) (LOC242833), mRNA
XM_144426.1	HMG (high mobility group) box	Mus musculus similar to High mobility group protein 1 (HMG-1) (Amphoterin) (Heparin-binding protein p30) (LOC243126), mRNA
XM_144458.1	KRAB box. The KRAB domain (or Kruppel-associa...	Mus musculus similar to zinc finger protein 14 (KOX 6); GIOT-4 for gonadotropin inducible transcription repressor-4 (LOC243176), mRNA
XM_144466.1	Homeobox domain	Mus musculus similar to BarH-class homeodomain transcription factor (LOC243187), mRNA
XM_144497.1	KRAB box. The KRAB domain (or Kruppel-associa...	Mus musculus similar to zinc finger protein 14 (KOX 6); GIOT-4 for gonadotropin inducible transcription repressor-4 (LOC243206), mRNA
XM_144500.1	KRAB box. The KRAB domain (or Kruppel-associa...	Mus musculus similar to zinc finger protein 91 (HPF7, HTF10) (LOC243208), mRNA
XM_144501.1	KRAB box. The KRAB domain (or Kruppel-associa...	Mus musculus similar to zinc finger protein 97 (LOC243209), mRNA
XM_144502.1	krueppel associated box;	Mus musculus similar to Zinc finger protein 84 (Zinc finger protein HPF2) (LOC243210), mRNA
XM_144522.1	FORKHEAD; FORKHEAD	Mus musculus similar to forkhead box containing protein N4 (LOC243222), mRNA
XM_144579.1	B-Box-type zinc finger;	Mus musculus mucin 3, intestinal (Muc3), mRNA
XM_144605.1	krueppel associated box;	Mus musculus similar to Zinc finger protein 157 (HZF22) (LOC243307), mRNA
XM_144608.1	krueppel associated box;	Mus musculus similar to Zinc finger protein 84 (Zinc finger protein HPF2) (LOC243308), mRNA
XM_144609.1	HMG (high mobility group) box	Mus musculus similar to High mobility group protein 1 (HMG-1) (LOC243311), mRNA
XM_144890.1	HMG (high mobility group) box	Mus musculus similar to High mobility group protein 2 (HMG-2) (LOC232143), mRNA
XM_144980.1	HMG (high mobility group) box	Mus musculus similar to High mobility group protein 1 (HMG-1) (Amphoterin) (Heparin-binding protein p30) (LOC232332), mRNA
XM_145046.1	HMG (high mobility group) box	Mus musculus similar to High mobility group protein 1 (HMG-1) (Amphoterin) (Heparin-binding protein p30) (LOC213440), mRNA
XM_145079.1	HMG (high mobility group) box	Mus musculus similar to High mobility group protein 1 (HMG-1) (Amphoterin) (Heparin-binding protein p30) (LOC243694), mRNA
XM_145195.1	HMG (high mobility group) box	Mus musculus similar to High mobility group protein 1 (HMG-1) (Amphoterin) (Heparin-binding protein p30) (LOC243731), mRNA
XM_145313.1	zinc finger;	Mus musculus LOC243813 (LOC243813), mRNA
XM_145320.1	krueppel associated box;	Mus musculus similar to hypothetical zinc finger protein FLJ14011 (LOC213010), mRNA
XM_145379.1	krueppel associated box;	Mus musculus similar to Zinc finger protein 8 (Zinc finger protein HF.18) (LOC243833), mRNA
XM_145380.1	krueppel associated box;	Mus musculus similar to Zinc finger protein 324 (Zinc finger protein ZF5128) (LOC243834), mRNA
XM_145385.1	Homeobox domain	Mus musculus similar to OBOX3 (LOC232898), mRNA
XM_145403.1	Homeobox domain	Mus musculus similar to HOMEOBOX PROTEIN MEIS3 (MEIS1-RELATED PROTEIN 2) (LOC243844), mRNA
XM_145416.1	HMG (high mobility group) box	Mus musculus similar to recombination signal sequence recognition protein, putative (LOC243866), mRNA
XM_145476.1	krueppel associated box;	Mus musculus similar to Zinc finger protein 60 (Zfp-60) (Zinc finger protein Mfg-3) (LOC243884), mRNA
XM_145480.1	krueppel associated box;	Mus musculus similar to BC331191_1 (LOC243885), mRNA
XM_145482.1	krueppel associated box;	Mus musculus similar to Zinc finger protein 60 (Zfp-60) (Zinc finger protein Mfg-3) (LOC243887), mRNA
XM_145499.1	KRAB box. The KRAB domain (or Kruppel-associa...	Mus musculus zinc finger protein 27 (Zfp27), mRNA
XM_145500.1	krueppel associated box;	Mus musculus similar to hypothetical protein FLJ14779; hypothetical protein MGC12515 (LOC243902), mRNA
XM_145501.1	krueppel associated box;	Mus musculus similar to Zinc finger protein 84 (Zinc finger protein HPF2) (LOC243903), mRNA
XM_145504.1	KRAB box. The KRAB domain (or Kruppel-associa...	Mus musculus similar to Hypothetical zinc finger protein KIAA1559 (LOC243906), mRNA
XM_145523.1	Homeodomain; DNA-binding factors that are inv...	Mus musculus similar to serologically defined colon cancer antigen 33 (LOC243931), mRNA
XM_145525.1	Zinc finger	Mus musculus similar to KIAA0390 gene product (LOC243935), mRNA
XM_145542.1	KRAB box. The KRAB domain (or Kruppel-associa...	Mus musculus similar to zinc finger protein 97 (LOC243946), mRNA
XM_145545.1	KRAB box. The KRAB domain (or Kruppel-associa...	Mus musculus similar to zinc finger protein 97 (LOC243948), mRNA
XM_145547.1	krueppel associated box;	Mus musculus RIKEN cDNA 2610021A01 gene (2610021A01Rik), mRNA
XM_145549.1	krueppel associated box;	Mus musculus similar to zinc finger protein 91 (HPF7, HTF10) (LOC243955), mRNA
XM_145552.1	KRAB box. The KRAB domain (or Kruppel-associa...	Mus musculus similar to zinc finger protein 91 (HPF7, HTF10) (LOC243956), mRNA
XM_145574.1	KRAB box. The KRAB domain (or Kruppel-associa...	Mus musculus similar to data source:SPTR, source key:Q9R161, evidence:ISS~putative~similar to ZINC FINGER PROTEIN ZFP235 (LOC210105), mRNA
XM_145583.1	krueppel associated box;	Mus musculus similar to zinc finger protein 91 (HPF7, HTF10) (LOC243963), mRNA
XM_145736.1	high mobility group;	Mus musculus similar to odorant receptor S50 (LOC244171), mRNA
XM_145829.1	B-Box-type zinc finger;	Mus musculus similar to Tripartite motif protein 30 (Down regulatory protein of interleukin 2 receptor) (LOC244183), mRNA
XM_145926.1	HMG (high mobility group) box	Mus musculus similar to High mobility group protein 1 (HMG-1) (Amphoterin) (Heparin-binding protein p30) (LOC244099), mRNA
XM_146054.1	krueppel associated box;	Mus musculus similar to data source:SPTR, source key:Q07230, evidence:ISS~putative~similar to ZINC FINGER PROTEIN 29 (ZFP-29) (LOC244217), mRNA
XM_146073.1	HMG (high mobility group) box	Mus musculus similar to High mobility group protein 1 (HMG-1) (Amphoterin) (Heparin-binding protein p30) (LOC209106), mRNA
XM_146076.1	HMG (high mobility group) box	Mus musculus similar to High mobility group protein 1 (HMG-1) (Amphoterin) (Heparin-binding protein p30) (LOC209120), mRNA
XM_146176.1	HMG (high mobility group) box	Mus musculus similar to High mobility group protein 1 (HMG-1) (Amphoterin) (Heparin-binding protein p30) (LOC244302), mRNA
XM_146344.1	high mobility group;	Mus musculus similar to High mobility group protein 1 (HMG-1) (Amphoterin) (Heparin-binding protein p30) (LOC244442), mRNA
XM_146378.1	HMG (high mobility group) box	Mus musculus similar to HMG-1 (LOC244496), mRNA
XM_146391.1	KRAB box. The KRAB domain (or Kruppel-associa...	Mus musculus similar to zinc finger protein 97 (LOC211135), mRNA
XM_146392.1	KRAB box. The KRAB domain (or Kruppel-associa...	Mus musculus similar to zinc finger protein 14 (KOX 6); GIOT-4 for gonadotropin inducible transcription repressor-4 (LOC244504), mRNA
XM_146398.1	KRAB box. The KRAB domain (or Kruppel-associa...	Mus musculus similar to zinc finger protein 14 (KOX 6); GIOT-4 for gonadotropin inducible transcription repressor-4 (LOC211572), mRNA
XM_146400.1	KRAB box. The KRAB domain (or Kruppel-associa...	Mus musculus similar to zinc finger protein 14 (KOX 6); GIOT-4 for gonadotropin inducible transcription repressor-4 (LOC209465), mRNA
XM_146430.1	HMG (high mobility group) box	Mus musculus similar to CAGF9 (LOC244579), mRNA
XM_146494.1	Homeobox domain	Mus musculus similar to Brain-specific homeobox/POU domain protein 3B (BRN-3B) (BRN-3.2) (LOC244528), mRNA
XM_146609.1	zinc finger;	Mus musculus similar to gag polyprotein (LOC234898), mRNA
XM_146670.1	HMG (high mobility group) box	Mus musculus similar to High mobility group protein 1 (HMG-1) (Amphoterin) (Heparin-binding protein p30) (LOC244754), mRNA
XM_146678.1	Helix-turn-helix. This large family of DNA b...	Mus musculus similar to endothelial differentiation-related factor 1; hypothetical protein 1-9 (LOC244763), mRNA
XM_146703.1	Homeobox domain	Mus musculus similar to homeodomain containing transcription factor PREP2 (LOC208076), mRNA
XM_146854.1	krueppel associated box;	Mus musculus similar to zinc finger protein 317; KRAB-containing zinc finger protein 317 (LOC244713), mRNA
XM_146869.1	krueppel associated box;	Mus musculus olfactory receptor 18 (Olfr18), mRNA
XM_146871.1	krueppel associated box;	Mus musculus similar to hypothetical protein MGC2663 (LOC244721), mRNA
XM_146944.1	HMG (high mobility group) box	Mus musculus similar to high mobility group protein (LOC244917), mRNA
XM_147008.1	HMG (high mobility group) box	Mus musculus similar to high mobility group 1 protein (LOC207624), mRNA
XM_147016.1	Homeobox domain	Mus musculus similar to Pax6 (LOC244955), mRNA
XM_147194.1	HMG (high mobility group) box	Mus musculus similar to HMG-BOX transcription factor BBX (5730403O13Rik), mRNA
XM_147215.1	Zinc finger	Mus musculus zinc finger protein 288 (Zfp288), mRNA
XM_148028.1	krueppel associated box;	Mus musculus zinc finger protein 263 (Zfp263), mRNA
XM_148338.1	T-box. The T-box encodes a 180 amino acid do...	Mus musculus T-box 1 (Tbx1), mRNA
XM_148459.1	Zinc finger	Mus musculus nuclear receptor subfamily 1, group I, member 2 (Nr1i2), mRNA
XM_148559.1	HMG (high mobility group) box	Mus musculus similar to High mobility group protein 1 (HMG-1) (Amphoterin) (Heparin-binding protein p30) (LOC224104), mRNA
XM_155829.1	Homeobox domain	Mus musculus similar to HOMEOBOX PROTEIN GOOSECOID-LIKE (GSC-2) (LOC239733), mRNA
XM_156168.1	DHHC zinc finger domain. This domain is al...	Mus musculus similar to RIKEN cDNA 1300003M23 (LOC207798), mRNA
XM_121981.1	Helix-loop-helix DNA-binding domain	Mus musculus oligodendrocyte transcription factor 3 (Olig3), mRNA
XM_121991.1	Zinc finger	Mus musculus similar to human immunodeficiency virus type I enhancer binding protein 2; human immunodeficiency virus type I enhancer-binding protein 2 (LOC215793), mRNA
XM_122095.1	Zinc finger	Mus musculus similar to orphan receptor (LOC215448), mRNA
XM_122107.1	Helix-loop-helix DNA-binding domain	Mus musculus similar to Achaete-Scute homolog Mash-1 gene product (LOC212724), mRNA
XM_122236.1	Zinc finger	Mus musculus hypermethylated in cancer 1 (Hic1), mRNA
XM_122241.1	Helix-loop-helix DNA-binding domain	Mus musculus similar to upstream transcription factor 1 (LOC216959), mRNA
XM_122258.1	Helix-loop-helix DNA-binding domain	Mus musculus heart and neural crest derivatives expressed transcript 1 (Hand1), mRNA
XM_122335.1	Zinc finger	Mus musculus retinoic acid receptor, alpha (Rara), mRNA
XM_122355.1	Homeobox domain	Mus musculus distal-less homeobox 4 (Dlx4), mRNA
XM_122382.1	Helix-loop-helix DNA-binding domain	Mus musculus neuroblastoma myc-related oncogene 1 (Nmyc1), mRNA
XM_122421.1	basic region leucin zipper;	Mus musculus Jun dimerization protein 2 (Jundp2-pending), mRNA
XM_122430.1	Zinc finger	Mus musculus insulinoma-associated 2 (Insm2-pending), mRNA
XM_122451.1	FORKHEAD; FORKHEAD	Mus musculus similar to HEPATOCYTE NUCLEAR FACTOR 3-ALPHA (HNF-3A) (Foxa1), mRNA
XM_122484.1	Zinc finger	Mus musculus similar to trans-acting transcription factor 4 (LOC211769), mRNA
XM_122550.1	GCM motif protein	Mus musculus similar to glial cells missing protein homolog (LOC218174), mRNA
XM_122566.1	Homeobox domain	Mus musculus paired-like homeodomain transcription factor 1 (Pitx1), mRNA
XM_122595.1	Homeobox domain	Mus musculus iroquois related homeobox 4 (Drosophila) (Irx4), mRNA
XM_122615.1	Homeobox domain	Mus musculus orthopedia homolog, (Drosophila) (Otp), mRNA
XM_122623.1	FORKHEAD; FORKHEAD	Mus musculus similar to FORKHEAD BOX PROTEIN D1 (FORKHEAD-RELATED PROTEIN FKHL8) (FORKHEAD-RELATED TRANSCRIPTION FACTOR 4) (FREAC-4) (LOC218491), mRNA
XM_122776.1	GATA zinc finger. This domain uses four cyste...	Mus musculus similar to transcription factor GATA-4 (LOC210059), mRNA
XM_122904.1	Homeobox domain	Mus musculus homeo box C4 (Hoxc4), mRNA
XM_122988.1	Homeobox domain	Mus musculus pituitary specific transcription factor 1 (Pit1), mRNA
XM_123051.1	Homeobox domain	Mus musculus pre B-cell leukemia transcription factor 2 (Pbx2), mRNA
XM_123054.1	Homeobox domain	Mus musculus similar to Homeobox protein PKNOX1 (LOC224675), mRNA
XM_123073.1	Zinc finger	Mus musculus retinoid X receptor beta (Rxrb), mRNA
XM_123095.1	Homeobox domain	Mus musculus similar to homeobox protein NKX-2.5 (Nkx2-5), mRNA
XM_123114.1	Homeobox domain	Mus musculus POU domain, class 5, transcription factor 1 (Pou5f1), mRNA
XM_123134.1	SRF-type transcription factor (DNA-binding ...	Mus musculus similar to serum response factor (LOC224821), mRNA
XM_123343.1	basic region leucin zipper;	Mus musculus fos-like antigen 1 (Fosl1), mRNA
XM_123452.1	Homeobox domain	Mus musculus similar to TRANSCRIPTION FACTOR LBX1 (LOC226158), mRNA
XM_123467.1	Homeobox domain	Mus musculus similar to Pituitary homeobox 3 (Homeobox protein PITX3) (LOC226171), mRNA
XM_123529.1	Homeobox domain	Mus musculus similar to LIM homeo box protein 4 (LOC208197), mRNA
XM_123557.1	helix loop helix domain;	Mus musculus similar to HELIX-LOOP-HELIX PROTEIN 1 (HEN1) (NSCL) (LOC226661), mRNA
XM_123562.1	Helix-loop-helix DNA-binding domain	Mus musculus similar to Upstream stimulatory factor 1 (Major late transcription factor 1) (LOC226653), mRNA
XM_123565.1	Zinc finger	Mus musculus retinoid X receptor gamma (Rxrg), mRNA
XM_123763.1	Zinc finger	Mus musculus retinoid X receptor alpha (Rxra), mRNA
XM_123765.1	Homeobox domain	Mus musculus LIM homeobox transcription factor 1 beta (Lmx1b), mRNA
XM_123790.1	Zinc finger	Mus musculus nuclear receptor subfamily 6, group A, member 1 (Nr6a1), mRNA
XM_123824.1	Homeobox domain	Mus musculus homeo box D10 (Hoxd10), mRNA
XM_123830.1	Homeobox domain	Mus musculus similar to homeo box D4 (Hoxd4), mRNA
XM_123831.1	Homeobox domain	Mus musculus similar to HOMEOBOX PROTEIN HOX-D1 (HOX-4.9) (Hoxd1), mRNA
XM_123835.1	Homeobox domain	Mus musculus distal-less homeobox 2 (Dlx2), mRNA
XM_123838.1	T-box. The T-box encodes a 180 amino acid do...	Mus musculus T-box brain gene 1 (Tbr1), mRNA
XM_123851.1	Homeobox domain	Mus musculus aristaless 4 (Alx4), mRNA
XM_123973.1	Helix-loop-helix DNA-binding domain	Mus musculus transcription factor 15 (Tcf15), mRNA
XM_123982.1	Zinc finger	Mus musculus hepatic nuclear factor 4 (Hnf4), mRNA
XM_124002.1	HMG (high mobility group) box	Mus musculus SRY-box containing gene 18 (Sox18), mRNA
XM_124004.1	Zinc finger	Mus musculus similar to myelin transcription factor 1 (LOC229014), mRNA
XM_124005.1	GATA zinc finger. This domain uses four cyste...	Mus musculus similar to Transcription factor GATA-5 (GATA binding factor-5) (LOC228988), mRNA
XM_124015.1	Transcription factor E2F/dimerisation part...	Mus musculus E2F transcription factor 5 (E2f5), mRNA
XM_124067.1	SRF-type transcription factor (DNA-binding ...	Mus musculus myocyte enhancer factor 2D (Mef2d), mRNA
XM_124144.1	T-box. The T-box encodes a 180 amino acid do...	Mus musculus T-box 14 (Tbx14), mRNA
XM_124153.1	Homeobox domain	Mus musculus aristaless 3 (Alx3), mRNA
XM_124294.1	bZIP transcription factor. The Pfam entry inc...	Mus musculus similar to chaperonin groEL precursor - mouse (Jun), mRNA
XM_124313.1	Helix-loop-helix DNA-binding domain	Mus musculus T-cell acute lymphocytic leukemia 1 (Tal1), mRNA
XM_124329.1	FORKHEAD; FORKHEAD	Mus musculus forkhead box D2 (Foxd2), mRNA
XM_124492.1	Homeobox domain	Mus musculus similar to Homeobox protein engrailed-2 (Mo-En-2) (LOC231072), mRNA
XM_124544.1	Homeobox domain	Mus musculus similar to HOMEOBOX PROTEIN NKX-3.2 (BAGPIPE HOMEOBOX PROTEIN HOMOLOG 1) (LOC231194), mRNA
XM_124545.1	Homeobox domain	Mus musculus similar to HOMEOBOX PROTEIN GSH-2 (Gsh2), mRNA
XM_124623.1	Homeobox domain	Mus musculus similar to HEPATOCYTE NUCLEAR FACTOR 1-ALPHA (HNF-1A) (LIVER SPECIFIC TRANSCRIPTION FACTOR LF-B1) (LFB1) (Tcf1), mRNA
XM_124628.1	CUT domain. The CUT domain is a DNA-binding mo...	Mus musculus similar to Homeobox protein Cux-2 (Cut-like 2) (LOC231718), mRNA
XM_124651.1	Helix-loop-helix DNA-binding domain	Mus musculus Williams-Beuren syndrome chromosome region 14 homolog (human) (Wbscr14), mRNA
XM_124701.1	Homeobox domain	Mus musculus similar to HOMEOBOX PROTEIN GSH-1 (Gsh1), mRNA
XM_124722.1	Homeobox domain	Mus musculus homeo box A11 (Hoxa11), mRNA
XM_124726.1	Homeobox domain	Mus musculus similar to HOMEOBOX EVEN-SKIPPED HOMOLOG PROTEIN 1 (EVX-1) (Evx1), mRNA
XM_124785.1	Zinc finger	Mus musculus peroxisome proliferator activated receptor gamma (Pparg), mRNA
XM_124856.1	KRAB box. The KRAB domain (or Kruppel-associa...	Mus musculus zinc finger protein interacting with K protein 1 (Zik1), mRNA
XM_124861.1	helix loop helix domain;	Mus musculus hypoxia inducible factor 3, alpha subunit (Hif3a), mRNA
XM_124877.1	krueppel associated box;	Mus musculus similar to zinc finger protein 112; zinc finger protein ZFP112 (LOC232965), mRNA
XM_124903.1	basic region leucin zipper;	Mus musculus similar to CCAAT/enhancer binding protein alpha (C/EBP alpha) (LOC233109), mRNA
XM_124939.1	zinc finger;	Mus musculus similar to Makorin 3 (Zinc-finger protein 127) (Zfp127), mRNA
XM_124972.1	T-box. The T-box encodes a 180 amino acid do...	Mus musculus similar to T-box transcription factor TBX6 (T-box protein 6) (Tbx6), mRNA
XM_124982.1	Homeobox domain	Mus musculus similar to HOMEOBOX PROTEIN NKX-5.1 (Hmx3), mRNA
XM_124997.1	Zinc finger	Mus musculus similar to zinc finger protein 358 (Zfp358), mRNA
XM_125011.1	HMG (high mobility group) box	Mus musculus SRY-box containing gene 1 (Sox1), mRNA
XM_125422.1	Homeobox domain	Mus musculus similar to Arx homeoprotein (Arx), mRNA
XM_126112.1	HMG (high mobility group) box	Mus musculus SRY-box containing gene 15 (Sox15), mRNA
XM_126395.1	B-Box-type zinc finger;	Mus musculus similar to hypothetical protein MGC1127 (LOC211007), mRNA
XM_126567.1	Homeobox domain	Mus musculus similar to hypothetical protein (B2 element) - mouse (Hoxb4), mRNA
XM_126579.1	Homeobox domain	Mus musculus similar to hypothetical protein (B2 element) - mouse (Hoxb7), mRNA
XM_126582.1	Homeobox domain	Mus musculus homeo box B3 (Hoxb3), mRNA
XM_126744.1	FORKHEAD; FORKHEAD	Mus musculus similar to Forkhead box protein J1 (Forkhead-related protein FKHL13) (Hepatocyte nuclear factor 3 forkhead homolog 4) (HFH-4) (Foxj1), mRNA
XM_126901.1	HMG (high mobility group) box	Mus musculus similar to Sox11 protein (LOC211573), mRNA
XM_127040.1	Homeobox domain	Mus musculus sine oculis-related homeobox 4 homolog (Drosophila) (Six4), mRNA
XM_127250.1	Transcription factor E2F/dimerisation part...	Mus musculus E2F transcription factor 3 (E2f3), mRNA
XM_127280.1	Zinc finger	Mus musculus similar to ras responsive element binding protein 1; RAS-responsive element binding protein-1 (LOC208824), mRNA
XM_127441.1	Homeobox domain	Mus musculus iroquois related homeobox 1 (Drosophila) (Irx1), mRNA
XM_127901.1	HMG (high mobility group) box	Mus musculus similar to DNA-binding protein SOX21 (LOC223227), mRNA
XM_127993.1	Homeobox domain	Mus musculus similar to Homeobox protein Hox-C13 (LOC223923), mRNA
XM_128255.1	basic region leucin zipper;	Mus musculus nuclear factor, erythroid derived 2, 45 kDa (Nfe2), mRNA
XM_128625.1	Zinc finger C-x8-C-x5-C-x3-H type (and sim...	Mus musculus similar to CAT56 protein (LOC224743), mRNA
XM_128929.1	Homeobox domain	Mus musculus similar to One cut domain family member 2 (ONECUT-2 transcription factor) (OC-2) (LOC225631), mRNA
XM_129112.1	T-box. The T-box encodes a 180 amino acid do...	Mus musculus T-box 13 (Tbx13), mRNA
XM_129299.1	Helix-loop-helix DNA-binding domain	Mus musculus Max interacting protein 1 (Mxi1), mRNA
XM_129457.1	HMG (high mobility group) box	Mus musculus similar to SOX13 (LOC226426), mRNA
XM_130231.1	Zinc finger	Mus musculus nuclear receptor subfamily 5, group A, member 1 (Nr5a1), mRNA
XM_130271.1	HMG (high mobility group) box	Mus musculus structure specific recognition protein 1 (Ssrp1), mRNA
XM_130698.1	bZIP Maf transcription factor. Maf transc...	Mus musculus v-maf musculoaponeurotic fibrosarcoma oncogene family, protein B (avian) (Mafb), mRNA
XM_131238.1	Homeobox domain	Mus musculus LIM homeobox protein 8 (Lhx8), mRNA
XM_131758.1	Homeobox domain	Mus musculus similar to paired box transcription factor PAX7 (LOC230867), mRNA
XM_131800.1	DHHC zinc finger domain. This domain is al...	Mus musculus similar to CGI-89 protein (LOC230800), mRNA
XM_132240.1	Homeobox domain	Mus musculus NK6 transcription factor related, locus 1 (Drosophila) (Nkx6-1), mRNA
XM_132572.1	Homeobox domain	Mus musculus homeo box A5 (Hoxa5), mRNA
XM_132640.1	Homeobox domain	Mus musculus empty spiracles homolog 1 (Drosophila) (Emx1), mRNA
XM_133023.1	Homeobox domain	Mus musculus paired box gene 4 (Pax4), mRNA
XM_133025.1	Homeobox domain	Mus musculus distal-less homeobox 5 (Dlx5), mRNA
XM_133114.1	Zinc finger	Mus musculus similar to Zinc finger protein 212 (Zinc finger protein C2H2-150) (LOC232784), mRNA
XM_133376.1	basic region leucin zipper;	Mus musculus similar to CCAAT/enhancer binding protein alpha (C/EBP alpha) (Cebpa), mRNA
XM_133900.1	Homeobox domain	Mus musculus similar to HOMEOBOX PROTEIN SAX-1 (NKX-1.1) (Sax1), mRNA
XM_134204.1	bZIP transcription factor. The Pfam entry inc...	Mus musculus Jun proto-oncogene related gene d1 (Jund1), mRNA
XM_134212.1	SRF-type transcription factor (DNA-binding ...	Mus musculus similar to myocyte enhancer factor 2B type B-1 (LOC234370), mRNA
XM_134250.1	Zinc finger	Mus musculus nuclear receptor subfamily 2, group F, member 6 (Nr2f6), mRNA
XM_134378.1	krueppel associated box;	Mus musculus zinc finger protein 1 (Zfp1), mRNA
XM_134449.1	Zinc finger	Mus musculus similar to zinc finger protein Sall1 (LOC214741), mRNA
XM_134535.1	Homeobox domain	Mus musculus iroquois related homeobox 3 (Drosophila) (Irx3), mRNA
XM_134896.1	GCM motif protein	Mus musculus glial cells missing homolog 1 (Drosophila) (Gcm1), mRNA
XM_135060.1	HMG (high mobility group) box	Mus musculus SRY-box containing gene 14 (Sox14), mRNA
XM_136622.1	Homeobox domain	Mus musculus similar to KIAA1034-like DNA binding protein (LOC227134), mRNA
XM_136623.1	CUT domain. The CUT domain is a DNA-binding mo...	Mus musculus similar to KIAA1034-like DNA binding protein (LOC212712), mRNA
XM_136865.1	Pou domain - N-terminal to homeobox domain	Mus musculus similar to Transcription factor SKN-1a (LOC227457), mRNA
XM_136979.1	Zinc finger	Mus musculus similar to Orphan nuclear receptor NR2E1 (Nuclear receptor TLX) (Tailless homolog) (Tll) (mTll) (LOC213412), mRNA
XM_137031.1	HMG (high mobility group) box	Mus musculus similar to High mobility group protein 1 (HMG-1) (Amphoterin) (Heparin-binding protein p30) (LOC212864), mRNA
XM_137154.1	Homeobox domain	Mus musculus similar to onecut gene product (LOC237401), mRNA
XM_137632.1	HMG (high mobility group) box	Mus musculus similar to SOX30 protein (LOC214105), mRNA
XM_139141.1	Homeodomain-containing transcription factor ...	Mus musculus similar to KIAA1443 protein (LOC239099), mRNA
XM_139446.1	bZIP Maf transcription factor. Maf transc...	Mus musculus similar to bZip transcription factor MafA (LOC239540), mRNA
XM_139609.1	Homeobox domain	Mus musculus similar to Homeobox protein Hox-C12 (Hox-3F) (LOC223924), mRNA
XM_139610.1	Homeobox domain	Mus musculus similar to Homeobox protein Hox-C11 (LOC239679), mRNA
XM_140104.1	Homeobox domain	Mus musculus sine oculis-related homeobox 3 homolog (Drosophila) (Six3), mRNA
XM_140583.1	DM DNA binding domain. The DM domain is ...	Mus musculus similar to testis-specific protein (LOC240590), mRNA
XM_140763.1	Homeobox domain	Mus musculus empty spiracles homolog 2 (Drosophila) (Emx2), mRNA
XM_141525.1	HMG (high mobility group) box	Mus musculus similar to chromosome 20 open reading frame 100 (LOC241768), mRNA
XM_142314.1	B-Box-type zinc finger;	Mus musculus similar to midline 1; Finger on X and Y (in rat only on X) (Mid1), mRNA
XM_143659.1	HMG (high mobility group) box	Mus musculus similar to SWI/SNF related, matrix associated, actin dependent regulator of chromatin, subfamily e, member 1; BAF57 (LOC209263), mRNA
XM_143748.1	FORKHEAD; FORKHEAD	Mus musculus similar to forkhead box E1 (thyroid transcription factor 2) (LOC242422), mRNA
XM_143883.1	DM DNA binding domain. The DM domain is ...	Mus musculus similar to putative DMO orthologue (LOC242523), mRNA
XM_143963.1	krueppel associated box;	Mus musculus similar to hypothetical protein LOC65243 (LOC242663), mRNA
XM_144233.1	Homeobox domain	Mus musculus similar to transcription factor Gbx-1 (LOC231044), mRNA
XM_144880.1	FORKHEAD; FORKHEAD	Mus musculus similar to forkhead box I1; forkhead homolog 10 (Drosophila) (LOC232077), mRNA
XM_145322.1	krueppel associated box;	Mus musculus similar to hypothetical protein FLJ14779; hypothetical protein MGC12515 (LOC213014), mRNA
XM_145363.1	KRAB box. The KRAB domain (or Kruppel-associa...	Mus musculus similar to hypothetical protein BC005868 (LOC243831), mRNA
XM_145505.1	krueppel associated box;	Mus musculus similar to KIAA0798 gene product (LOC233061), mRNA
XM_145620.1	Homeobox domain	Mus musculus similar to gene Dbx protein - mouse (LOC243992), mRNA
XM_145759.1	HMG (high mobility group) box	Mus musculus similar to olfactory receptor MOR21-1 (LOC233585), mRNA
XM_147058.1	FORKHEAD; FORKHEAD	Mus musculus forkhead box L2 (Foxl2), mRNA
XM_147257.1	Helix-loop-helix DNA-binding domain	Mus musculus similar to hairy and enhancer of split 1, (Drosophila) (LOC224082), mRNA
XM_156169.1	Helix-loop-helix DNA-binding domain	Mus musculus similar to split ends; polycephalon; yippee interacting protein 1 (LOC207806), mRNA
XM_124943.1	Helix-loop-helix DNA-binding domain	Mus musculus similar to mesoderm posterior 2 (LOC209153), mRNA
XM_128499.1	KRAB box. The KRAB domain (or Kruppel-associa...	Mus musculus similar to zinc finger protein 101 (LOC224691), mRNA
XM_133097.1	Homeobox domain	Mus musculus newborn ovary homeobox gene (Nobox), mRNA
XM_133205.1	Homeobox domain	Mus musculus similar to OBOX6 (LOC232900), mRNA
XM_133340.1	krueppel associated box;	Mus musculus similar to Hypothetical zinc finger protein KIAA1559 (LOC233057), mRNA
XM_136068.1	Homeobox domain	Mus musculus extraembryonic, spermatogenesis, homeobox 1 (Esx1), mRNA
XM_136502.1	Homeobox domain	Mus musculus LOC240966 (LOC240966), mRNA
XM_137158.1	HMG (high mobility group) box	Mus musculus similar to High mobility group protein 1 (HMG-1) (Amphoterin) (Heparin-binding protein p30) (LOC216102), mRNA
XM_137200.1	KRAB box. The KRAB domain (or Kruppel-associa...	Mus musculus similar to zinc finger protein 91 (HPF7, HTF10) (LOC237412), mRNA
XM_138705.1	Transcriptional Coactivator p15 (PC4). p15 has...	Mus musculus similar to RNA polymerase II transcriptional coactivator (LOC210905), mRNA
XM_139253.1	HMG (high mobility group) box	Mus musculus similar to High mobility group protein 4 (HMG-4) (High mobility group protein 2a) (HMG-2a) (LOC239260), mRNA
XM_139555.1	HMG (high mobility group) box	Mus musculus similar to High mobility group protein 1 (HMG-1) (Amphoterin) (Heparin-binding protein p30) (LOC223860), mRNA
XM_139913.1	Zinc finger C-x8-C-x5-C-x3-H type (and sim...	Mus musculus similar to putative protein phosphatase 1 nuclear targeting subunit (LOC240088), mRNA
XM_140082.1	Homeobox domain	Mus musculus similar to OBOX6 (LOC213101), mRNA
XM_140245.1	HMG (high mobility group) box	Mus musculus similar to dJ579F20.1 (high-mobility group (nonhistone chromosomal) protein 1-like 1) (LOC225353), mRNA
XM_140860.1	Homeobox domain	Mus musculus similar to engrailed protein (LOC227677), mRNA
XM_141160.1	Zinc finger	Mus musculus similar to zinc finger gonad protein 1 (LOC228273), mRNA
XM_141439.1	KRAB box. The KRAB domain (or Kruppel-associa...	Mus musculus similar to Zinc finger protein 208 (LOC241723), mRNA
XM_142064.1	Homeodomain; DNA-binding factors that are inv...	Mus musculus similar to TGF beta-induced transcription factor 2-like protein (LOC245583), mRNA
XM_143490.1	Zinc finger	Mus musculus similar to Zinc finger protein 177 (LOC229756), mRNA
XM_143525.1	Pou domain - N-terminal to homeobox domain	Mus musculus similar to OCTAMER-BINDING TRANSCRIPTION FACTOR 3 (OCT3) (OCT4) (NF-A3) (LOC211857), mRNA
XM_143599.1	Transcriptional Coactivator p15 (PC4). p15 has...	Mus musculus similar to ACTIVATED RNA POLYMERASE II TRANSCRIPTIONAL COACTIVATOR P15 PRECURSOR (PC4) (P14) (SINGLE-STRANDED DNA BINDING PROTEIN P9) (LOC229824), mRNA
XM_144893.1	HMG (high mobility group) box	Mus musculus similar to high mobility group protein (LOC232149), mRNA
XM_146907.1	Homeobox domain	Mus musculus similar to Brain-specific homeobox protein (LOC244813), mRNA
XM_147021.1	HMG (high mobility group) box	Mus musculus similar to high mobility group protein (LOC235517), mRNA
XM_147092.1	Helix-loop-helix DNA-binding domain	Mus musculus similar to myc-like oncogene, s-myc protein (LOC208872), mRNA
XM_137196.1	KRAB box. The KRAB domain (or Kruppel-associa...	Mus musculus similar to gonadotropin inducible ovarian transcription factor 2 (LOC237408), mRNA
XM_137216.1	Helix-loop-helix DNA-binding domain	Mus musculus similar to transcription factor cash4 (LOC207620), mRNA
XM_137304.1	SAND domain. The DNA binding activity of two ...	Mus musculus similar to Sp140 protein (LOC237487), mRNA
XM_138683.1	krueppel associated box;	Mus musculus similar to KRAB zinc finger protein (Mzf22) (LOC238688), mRNA
XM_139154.1	HMG (high mobility group) box	Mus musculus similar to High mobility group protein 2 (HMG-2) (LOC219186), mRNA
XM_139779.1	high mobility group;	Mus musculus similar to putative pheromone receptor (LOC224564), mRNA
XM_139870.1	KRAB box. The KRAB domain (or Kruppel-associa...	Mus musculus similar to zinc finger protein 14 (KOX 6); GIOT-4 for gonadotropin inducible transcription repressor-4 (LOC240063), mRNA
XM_139875.1	KRAB box. The KRAB domain (or Kruppel-associa...	Mus musculus similar to zinc finger protein 101 (LOC240067), mRNA
XM_139876.1	KRAB box. The KRAB domain (or Kruppel-associa...	Mus musculus similar to zinc finger protein (LOC240068), mRNA
XM_141750.1	Homeobox domain	Mus musculus similar to HOMEOBOX PROTEIN CEH-36 (LOC236758), mRNA
XM_141751.1	Homeobox domain	Mus musculus similar to Ptx1-P1 (LOC236759), mRNA
XM_141752.1	Homeobox domain	Mus musculus LOC236760 (LOC236760), mRNA
XM_141757.1	Pou domain - N-terminal to homeobox domain	Mus musculus similar to putative octamer-binding protein 3B (LOC245418), mRNA
XM_142414.1	Homeobox domain	Mus musculus similar to double homeobox, 4; double homeobox protein 4 (LOC245076), mRNA
XM_142533.1	krueppel associated box;	Mus musculus similar to KRAB zinc finger protein KR18 (LOC207731), mRNA
XM_142540.1	Homeobox domain	Mus musculus similar to HOMEOBOX PROTEIN EHOX~data source:SPTR, source key:Q9JI43, evidence:ISS~putative (LOC208674), mRNA
XM_142783.1	HMG (high mobility group) box	Mus musculus similar to HMG-1 (LOC214801), mRNA
XM_143175.1	krueppel associated box;	Mus musculus similar to zinc finger protein 43 (HTF6) (LOC241944), mRNA
XM_143459.1	Zinc finger	Mus musculus similar to orphan nuclear receptor FXR (LOC242132), mRNA
XM_143981.1	DM DNA binding domain. The DM domain is ...	Mus musculus similar to proline-rich protein 13 (LOC242605), mRNA
XM_144957.1	zinc finger;	Mus musculus similar to gag polyprotein (LOC243624), mRNA
XM_145040.1	KRAB box. The KRAB domain (or Kruppel-associa...	Mus musculus similar to zinc finger protein 347; zinc finger 1111 (LOC232421), mRNA
XM_145042.1	krueppel associated box;	Mus musculus similar to KRAB zinc finger protein KR18 (LOC213038), mRNA
XM_145358.1	Zinc finger	Mus musculus similar to zinc finger protein 354B; transcription factor 17-like 1 (LOC232867), mRNA
XM_145383.1	Homeobox domain	Mus musculus similar to homeobox protein HOXB-4 (LOC208584), mRNA
XM_145503.1	krueppel associated box;	Mus musculus similar to Hypothetical zinc finger protein KIAA0961 (LOC243905), mRNA
XM_145573.1	KRAB box. The KRAB domain (or Kruppel-associa...	Mus musculus similar to zinc finger protein 91 (HPF7, HTF10) (LOC210104), mRNA
XM_146411.1	KRAB box. The KRAB domain (or Kruppel-associa...	Mus musculus similar to zinc finger protein 14 (KOX 6); GIOT-4 for gonadotropin inducible transcription repressor-4 (LOC244556), mRNA
XM_136181.1	Helix-loop-helix DNA-binding domain	Mus musculus similar to putative bHLH transcription factor (LOC226439), mRNA
XM_136507.1	Homeobox domain	Mus musculus similar to evidence:NAS~putative~unclassifiable (LOC226783), mRNA
XM_136902.1	Zinc finger	Mus musculus similar to Zinc finger protein 214 (BWSCR2 associated zinc-finger protein BAZ1) (LOC241217), mRNA
XM_137201.1	KRAB box. The KRAB domain (or Kruppel-associa...	Mus musculus similar to KRAB zinc finger protein (LOC237413), mRNA
XM_138185.1	HMG (high mobility group) box	Mus musculus similar to dJ579F20.1 (high-mobility group (nonhistone chromosomal) protein 1-like 1) (LOC217767), mRNA
XM_138355.1	HMG (high mobility group) box	Mus musculus similar to High mobility group protein 2 (HMG-2) (LOC217921), mRNA
XM_138358.1	HMG (high mobility group) box	Mus musculus similar to High mobility group protein 2 (HMG-2) (LOC217922), mRNA
XM_138374.1	HMG (high mobility group) box	Mus musculus similar to Ig heavy chain precursor V region (IdB5.7) - mouse (fragment) (LOC217926), mRNA
XM_138712.1	krueppel associated box;	Mus musculus similar to Hypothetical zinc finger protein KIAA1473 (LOC238722), mRNA
XM_138916.1	Homeobox domain	Mus musculus similar to POU domain, class 5, transcription factor 1 (LOC238955), mRNA
XM_139148.1	HMG (high mobility group) box	Mus musculus LOC210824 (LOC210824), mRNA
XM_139217.1	Homeobox domain	Mus musculus similar to Transcription factor SKN-1a (LOC223150), mRNA
XM_139260.1	Homeobox domain	Mus musculus LOC223228 (LOC223228), mRNA
XM_140348.1	HMG (high mobility group) box	Mus musculus similar to High mobility group protein 1 (HMG-1) (Amphoterin) (Heparin-binding protein p30) (LOC240300), mRNA
XM_141239.1	Homeobox domain	Mus musculus LOC241540 (LOC241540), mRNA
XM_141688.1	Homeobox domain	Mus musculus similar to RIKEN cDNA 4930539I12 (LOC211372), mRNA
XM_141696.1	Homeobox domain	Mus musculus similar to articulin 4 (LOC236762), mRNA
XM_141735.1	Homeobox domain	Mus musculus similar to ES cell derived homeobox; homeobox protein EHOX (LOC245383), mRNA
XM_141736.1	Homeobox domain	Mus musculus similar to homeobox protein GPBOX (LOC245384), mRNA
XM_141747.1	Homeobox domain	Mus musculus similar to CG5369 gene product (LOC236755), mRNA
XM_141759.1	Zinc finger	Mus musculus similar to Hypothetical zinc finger protein KIAA0426 (LOC236787), mRNA
XM_141973.1	Helix-loop-helix DNA-binding domain	Mus musculus similar to inhibitor of DNA binding 2, dominant negative helix-loop-helix protein (LOC245534), mRNA
XM_142238.1	FORKHEAD; FORKHEAD	Mus musculus similar to transcription factor Foxn4 (LOC237130), mRNA
XM_142345.1	Homeobox domain	Mus musculus similar to OBOX4 (LOC236599), mRNA
XM_142415.1	Homeobox domain	Mus musculus similar to OBOX4 (LOC235841), mRNA
XM_142440.1	Zinc finger	Mus musculus similar to Zinc finger protein 37 (Zfp-37) (Male germ cell specific zinc finger protein) (LOC245088), mRNA
XM_142853.1	HMG (high mobility group) box	Mus musculus similar to HMG-1 (LOC236307), mRNA
XM_142885.1	Zinc finger	Mus musculus similar to Hypothetical zinc finger protein KIAA0426 (LOC236347), mRNA
XM_143010.1	zinc finger;	Mus musculus similar to Gag (LOC245299), mRNA
XM_143073.1	Pou domain - N-terminal to homeobox domain	Mus musculus similar to transitin - chicken (LOC229026), mRNA
XM_143109.1	Zinc finger	Mus musculus similar to estrogen related receptor, beta; estrogen receptor related 2 (LOC229095), mRNA
XM_143154.1	SAND domain. The DNA binding activity of two ...	Mus musculus LOC241923 (LOC241923), mRNA
XM_143296.1	HMG (high mobility group) box	Mus musculus similar to T-cell surface glycoprotein CD1.2 precursor - mouse (fragment) (LOC242092), mRNA
XM_143704.1	high mobility group;	Mus musculus similar to High mobility group protein 4 (HMG-4) (High mobility group protein 2a) (HMG-2a) (LOC230054), mRNA
XM_143737.1	HMG (high mobility group) box	Mus musculus similar to non-histone protein HMG1 (LOC242412), mRNA
XM_143800.1	krueppel associated box;	Mus musculus similar to zinc finger protein HIT-10 (LOC230251), mRNA
XM_143849.1	Homeobox domain	Mus musculus similar to F-actin capping protein alpha-1 subunit (CAPZ alpha-1) (LOC230329), mRNA
XM_143908.1	Homeobox domain	Mus musculus similar to evidence:NAS~putative~unclassifiable (LOC230483), mRNA
XM_143935.1	Zinc finger	Mus musculus similar to zinc finger protein 353 (LOC230668), mRNA
XM_143959.1	FORKHEAD; FORKHEAD	Mus musculus similar to myeloid/lymphoid or mixed-lineage leukemia (trithorax homolog, Drosophila); translocated to, 7; myeloid/lymphoid or mixed-lineage leukemia (trithorax (Drosophila) homolog); translocated to, 7 (LOC242659), mRNA
XM_144267.1	Homeobox domain	Mus musculus similar to phosphatidylserine decarboxylase (EC 4.1.1.65) precursor, mitochondrial - Chinese hamster (LOC231118), mRNA
XM_144620.1	FORKHEAD; FORKHEAD	Mus musculus similar to Forkhead box protein L1 (Forkhead-related protein FKHL11) (Forkhead-related transcription factor 7) (FREAC-7) (LOC231816), mRNA
XM_145096.1	zinc finger;	Mus musculus similar to gag-pro-pol precursor protein (LOC208289), mRNA
XM_145387.1	Homeobox domain	Mus musculus similar to OBOX4 (LOC232899), mRNA
XM_145497.1	zinc finger;	Mus musculus similar to Gag-Pro-Pol protein (LOC233055), mRNA
XM_145532.1	KRAB box. The KRAB domain (or Kruppel-associa...	Mus musculus similar to Zinc finger protein 208 (LOC215192), mRNA
XM_145533.1	KRAB box. The KRAB domain (or Kruppel-associa...	Mus musculus similar to zinc finger protein 91 (HPF7, HTF10) (LOC215208), mRNA
XM_145657.1	zinc finger;	Mus musculus similar to NADH dehydrogenase Fe-S protein 6 (LOC244089), mRNA
XM_146469.1	Zinc finger	Mus musculus similar to mineralocorticoid receptor; MR (LOC234456), mRNA
XM_146470.1	Zinc finger	Mus musculus similar to Mineralocorticoid receptor (MR) (LOC234458), mRNA
XM_146704.1	HMG (high mobility group) box	Mus musculus LOC208089 (LOC208089), mRNA
XM_146830.1	HMG (high mobility group) box	Mus musculus similar to rig-1 protein - mouse (LOC244712), mRNA
XM_156259.1	HMG (high mobility group) box	Mus musculus similar to High mobility group protein 2 (HMG-2) (LOC208652), mRNA
