# Supplementary material for: The functional landscape of mouse gene expression
Source: J Biol. 2004 Dec 6;3(5):21. doi: 10.1186/jbiol16 (PMC549719; doi:10.1186/jbiol16)
Supplement: Additional data file 36 — Table of accession numbers of genes common to Zhang, Su, and Bono data [file jbiol16-s36.txt]

XM_121994.1	95512_at	1700020H09
XM_122019.1	94897_at	1700027O09
XM_122021.1	94810_at	3300002D11
XM_122022.1	94526_at	2310057K01
XM_122060.1	98454_at	2310007E11
XM_122066.1	102750_at	B230327N17
XM_122067.1	94210_at	2310004L13
XM_122069.1	96050_at	2010309O17
XM_122071.1	101414_at	2700010J02
XM_122075.1	92637_at	2210403E17
XM_122079.1	103496_at	9430043I24
XM_122090.1	96959_at	1500026J17
XM_122100.1	103796_at	9530067N01
XM_122108.1	93353_at	3200002P20
XM_122110.1	93550_at	1110002O06
XM_122126.1	94259_at	5730499J20
XM_122127.1	103596_at	2010104N22
XM_122141.1	100962_at	9430027D14
XM_122145.1	93061_at	2310081H10
XM_122156.1	94865_at	8430435I17
XM_122164.1	95479_at	1110036E10
XM_122165.1	92368_at	1600021K13
XM_122171.1	92636_f_at	2810002K02
XM_122173.1	92643_at	5430425O19
XM_122175.1	99606_at	9430059K01
XM_122176.1	101011_at	2410038N06
XM_122189.1	98020_at	A830098P12
XM_122194.1	99832_at	A230081L06
XM_122238.1	92938_at	9330156B19
XM_122239.1	102664_at	A730069D02
XM_122242.1	92834_at	1810026N22
XM_122243.1	100005_at	B230333N21
XM_122245.1	101396_at	2810406A16
XM_122255.1	93935_at	9530041G21
XM_122257.1	93961_at	A530055J10
XM_122287.1	92334_at	2700016D05
XM_122301.1	100014_at	4921506N09
XM_122302.1	103821_at	2610529I24
XM_122305.1	101077_at	2510015F06
XM_122314.1	93930_at	9330187D18
XM_122315.1	97767_at	2310033I11
XM_122316.1	97788_at	A830036E02
XM_122325.1	99082_at	3200001M09
XM_122326.1	102627_at	3110001D23
XM_122328.1	102327_at	A530021C07
XM_122331.1	99325_at	A730047N19
XM_122336.1	94855_at	2410030I08
XM_122337.1	97830_at	A130026C24
XM_122342.1	101484_at	5730419N22
XM_122343.1	100759_at	2310063K22
XM_122347.1	93888_at	5730469B06
XM_122349.1	101034_at	9330165B12
XM_122359.1	104443_at	A130067M15
XM_122361.1	93697_at	A430069D03
XM_122363.1	100518_at	A730044K04
XM_122364.1	100994_at	9830165D16
XM_122376.1	101933_at	2210014C07
XM_122381.1	93137_at	1500038M17
XM_122383.1	96876_at	3110001N02
XM_122389.1	103691_at	3110001L12
XM_122396.1	102001_at	9430008C21
XM_122412.1	103581_at	9330161B17
XM_122422.1	94501_at	A830010K07
XM_122424.1	94253_at	2310051L18
XM_122434.1	93444_at	9130003H19
XM_122440.1	98838_at	9430070E09
XM_122442.1	98628_f_at	2010300N13
XM_122449.1	99095_at	A730011M08
XM_122453.1	94040_at	2410008H01
XM_122456.1	100462_at	1700025P09
XM_122469.1	93126_at	3200002E15
XM_122474.1	101975_at	1600023D19
XM_122476.1	99020_at	3100002G20
XM_122492.1	95015_at	2210416F01
XM_122494.1	100780_at	2410045N08
XM_122500.1	102653_at	9330127I20
XM_122507.1	103067_at	3010001O15
XM_122510.1	100120_at	A630025O17
XM_122520.1	97445_at	3100002J09
XM_122529.1	98023_r_at	1600012A19
XM_122530.1	104014_at	2310032M04
XM_122534.1	95566_at	9830168J08
XM_122537.1	94485_at	1810022C23
XM_122538.1	98405_at	1600002F03
XM_122541.1	96144_at	A330033J07
XM_122548.1	102737_at	A530024J03
XM_122569.1	99069_at	2310034C05
XM_122596.1	92506_at	1110008J04
XM_122606.1	93548_at	2010206P16
XM_122635.1	103840_at	9430035O09
XM_122636.1	102326_at	9830001N11
XM_122640.1	99009_at	8030485B05
XM_122643.1	99962_at	4933407G21
XM_122644.1	101140_at	9330141D13
XM_122661.1	93563_s_at	1110048N14
XM_122678.1	95441_at	3110002G04
XM_122679.1	97529_at	2310002B08
XM_122683.1	101474_at	9430039D04
XM_122686.1	101964_at	0610013L23
XM_122687.1	93658_at	4933431F18
XM_122688.1	99834_at	3632417M04
XM_122694.1	101860_at	3110001O16
XM_122697.1	94369_at	1810029O12
XM_122700.1	101255_at	2410005G06
XM_122703.1	98768_at	9830129N20
XM_122704.1	97976_at	2310075G21
XM_122746.1	100346_at	A630040D21
XM_122748.1	101740_at	A330054N11
XM_122750.1	93416_at	A530084G16
XM_122751.1	92487_at	2310039K21
XM_122755.1	100588_at	2700038N10
XM_122756.1	101510_at	2010301O03
XM_122766.1	96255_at	2900002G17
XM_122791.1	102088_at	A630092M24
XM_122800.1	98045_s_at	0610039N04
XM_122808.1	100923_at	4632428M03
XM_122816.1	99806_at	A530014A01
XM_122817.1	99030_at	A630041A17
XM_122822.1	98475_at	9430088I16
XM_122849.1	100126_at	2810406L04
XM_122855.1	95410_s_at	3300001A03
XM_122860.1	94284_at	2500002N19
XM_122864.1	94504_at	1810057L03
XM_122890.1	99101_at	B130049K07
XM_122912.1	94313_at	B230303A05
XM_122940.1	94322_at	A530090A12
XM_122953.1	98865_at	B130019P18
XM_122958.1	104259_at	2210401M07
XM_122961.1	100984_at	A630086O11
XM_122962.1	102321_at	6330437J20
XM_122966.1	94698_at	A630059I11
XM_122969.1	94183_at	2310057N15
XM_122998.1	96263_at	1810073O09
XM_122999.1	93562_at	2300002F10
XM_123004.1	100084_at	0610037B22
XM_123008.1	96926_at	5430426J21
XM_123011.1	99134_at	1700026A18
XM_123013.1	101459_at	8430430D21
XM_123043.1	104352_at	9430072B20
XM_123048.1	95001_at	1200016A02
XM_123059.1	103035_at	A530045H06
XM_123062.1	103719_at	5430414C05
XM_123067.1	92949_at	A830061D09
XM_123071.1	102873_at	1810048H14
XM_123098.1	102274_at	9530043F12
XM_123101.1	104689_at	8030486E04
XM_123118.1	98284_f_at	9130023H02
XM_123119.1	98403_at	6430407H01
XM_123126.1	103928_at	3300001M08
XM_123146.1	95359_at	5730586E07
XM_123153.1	102763_at	A530072D06
XM_123158.1	99564_at	1110061N19
XM_123169.1	94536_s_at	6620401G15
XM_123174.1	93760_at	2010305C15
XM_123175.1	103209_at	9430031G15
XM_123190.1	92309_i_at	9430017K16
XM_123207.1	102346_at	2310081E06
XM_123211.1	100344_at	2210411G17
XM_123220.1	103099_f_at	2410002I16
XM_123224.1	101997_at	2210010I24
XM_123245.1	104340_at	1810008C20
XM_123246.1	100760_at	9930022D13
XM_123264.1	104455_at	4933424O07
XM_123275.1	100696_at	A630063G20
XM_123279.1	100686_at	2700043F04
XM_123289.1	98579_at	A530045N19
XM_123299.1	99995_at	1110034A02
XM_123300.1	101447_at	B130023A10
XM_123318.1	100081_at	2610009O10
XM_123324.1	103964_at	2010306G13
XM_123341.1	103282_at	9430024A12
XM_123342.1	95381_at	2310014G03
XM_123349.1	103806_at	B130001A14
XM_123351.1	99119_at	9430060J01
XM_123353.1	95547_at	2210410A21
XM_123358.1	95603_at	2410001M22
XM_123366.1	96938_at	0610008P16
XM_123371.1	103256_at	2210417J23
XM_123376.1	96298_f_at	2410046G05
XM_123384.1	96713_at	4831410G12
XM_123388.1	92655_at	B130048E03
XM_123399.1	97327_at	4932411N02
XM_123431.1	95718_f_at	2010301L15
XM_123454.1	97819_at	1110001H24
XM_123456.1	93872_at	3322401F03
XM_123460.1	98301_at	2510009M23
XM_123463.1	101437_at	A130050G24
XM_123472.1	102853_at	1700003K04
XM_123476.1	99070_at	2010306I20
XM_123484.1	94705_at	A630089M06
XM_123502.1	99996_at	9930018O04
XM_123512.1	101183_at	9630060H01
XM_123514.1	93338_at	5730491E10
XM_123517.1	97248_at	2010306L21
XM_123518.1	92198_s_at	4921540H11
XM_123531.1	99513_at	1200011D06
XM_123549.1	95380_at	8030453O03
XM_123558.1	102755_at	1810012B21
XM_123559.1	93412_at	2510001J03
XM_123566.1	100429_at	9830108O07
XM_123590.1	101579_at	1110011E08
XM_123608.1	102657_at	9830107N02
XM_123619.1	99349_at	A430092O03
XM_123630.1	97808_at	2810001M05
XM_123643.1	103536_at	4932418H01
XM_123653.1	92807_at	1810018N10
XM_123667.1	93661_at	A430025D01
XM_123674.1	93718_at	4931430N23
XM_123675.1	94408_at	6330405A01
XM_123676.1	97760_at	A730034C02
XM_123679.1	101144_at	A430083F19
XM_123684.1	99842_at	4931426B13
XM_123687.1	95455_at	A230052F13
XM_123689.1	104422_at	A830060N18
XM_123690.1	100697_at	3230402M02
XM_123693.1	97487_at	B230326M24
XM_123698.1	95666_at	9330161J21
XM_123699.1	93976_at	2310045L24
XM_123713.1	97543_at	1620401M05
XM_123714.1	92563_at	A830097E06
XM_123727.1	93337_at	9430017H18
XM_123728.1	102318_at	1110014F07
XM_123739.1	101584_at	2810410O20
XM_123751.1	98947_at	2310058G14
XM_123756.1	92416_at	9430075O15
XM_123767.1	96663_at	A830067G13
XM_123781.1	96281_at	1810024D14
XM_123788.1	93750_at	3200002B13
XM_123813.1	98597_at	2510009G09
XM_123817.1	97795_at	A530084H19
XM_123832.1	104746_at	A630071D01
XM_123834.1	92634_at	A430092D23
XM_123839.1	92579_at	5730546E07
XM_123842.1	102300_at	2310038F17
XM_123845.1	98366_at	9630009E01
XM_123850.1	101035_at	A430095L18
XM_123863.1	96855_at	3200002N09
XM_123874.1	101786_at	9630036K17
XM_123883.1	97206_at	5430425N02
XM_123889.1	97475_at	1200015P23
XM_123896.1	92747_at	A830008A18
XM_123898.1	101483_at	2610015O11
XM_123902.1	99586_at	3300002H07
XM_123909.1	96566_at	9930009I11
XM_123913.1	98136_at	2610024O07
XM_123917.1	96595_at	A630019K16
XM_123956.1	94639_at	9530092O05
XM_123965.1	92858_at	2310075E18
XM_123967.1	95065_at	1110018L11
XM_123976.1	100080_at	2310037B02
XM_123983.1	98793_at	A530087D05
XM_123986.1	102963_at	5730555N24
XM_123990.1	94015_at	2410003I03
XM_123997.1	97253_at	2810411G23
XM_124014.1	98098_at	0910001D19
XM_124025.1	100489_at	9830125N19
XM_124026.1	92898_at	2810407I11
XM_124029.1	97703_at	2610033B15
XM_124031.1	94387_at	2510048F20
XM_124035.1	93949_at	9930014I19
XM_124037.1	99186_at	2400002D24
XM_124044.1	96152_at	5730450D16
XM_124077.1	96997_at	A130095J21
XM_124088.1	94063_at	9630018D15
XM_124091.1	103755_at	9630021F01
XM_124095.1	92770_at	2010015A02
XM_124100.1	99494_at	6430403B13
XM_124102.1	102960_at	3200002K17
XM_124122.1	102043_at	2510041B16
XM_124143.1	94126_at	9530081G10
XM_124176.1	102774_at	6330410L21
XM_124196.1	95077_at	2410046L10
XM_124200.1	103812_at	2310065J03
XM_124203.1	99542_at	1700025L13
XM_124204.1	98427_s_at	9930016G07
XM_124205.1	104448_at	1810043K16
XM_124211.1	94031_at	9330148M11
XM_124234.1	99001_at	9430065L06
XM_124244.1	96891_at	2600001G16
XM_124245.1	96773_at	1110001E24
XM_124251.1	92498_at	A230085L07
XM_124257.1	103804_at	A630076M23
XM_124258.1	99448_at	A430067L10
XM_124261.1	100710_at	2410030B05
XM_124267.1	94174_at	9330185P03
XM_124275.1	97853_at	2610027M16
XM_124315.1	92926_at	A530087A13
XM_124321.1	96573_at	2700016H05
XM_124326.1	98971_at	4933433M02
XM_124346.1	102766_at	8030486K20
XM_124352.1	92647_at	2610024M05
XM_124353.1	100018_at	2810004P16
XM_124358.1	92982_at	A230048H15
XM_124391.1	95536_at	9830138J03
XM_124392.1	99332_at	A830044L10
XM_124395.1	98847_at	B230319K02
XM_124402.1	101033_at	2810021G05
XM_124403.1	102785_at	3300001B16
XM_124405.1	94697_at	9830114P17
XM_124407.1	102674_at	6330403N20
XM_124425.1	94928_at	1200014B20
XM_124431.1	100539_at	2410041A17
XM_124441.1	93966_at	4933406G05
XM_124445.1	96136_at	5730436C18
XM_124484.1	96591_at	4933437D13
XM_124496.1	103406_at	2410004J02
XM_124518.1	95413_at	1810028P04
XM_124523.1	96637_at	A730073O03
XM_124533.1	92252_at	1200012O13
XM_124534.1	103759_at	A530073F09
XM_124543.1	100778_at	A730096A03
XM_124547.1	95079_at	9530057A20
XM_124570.1	101436_at	A630052H15
XM_124573.1	98376_at	9330174B07
XM_124585.1	102309_at	5730470H14
XM_124591.1	103797_at	2810404N11
XM_124599.1	94303_at	2700010F18
XM_124611.1	95100_at	1110019I16
XM_124625.1	93535_at	9630045M23
XM_124627.1	101192_at	9330117N18
XM_124634.1	97647_at	2410030D18
XM_124635.1	92461_at	9530039B03
XM_124655.1	92853_at	2410043L14
XM_124659.1	99432_at	B230327O20
XM_124662.1	94147_at	A530009B11
XM_124663.1	92207_at	A630042I19
XM_124691.1	104010_at	2810001F24
XM_124692.1	104454_at	5730557M23
XM_124698.1	95295_s_at	B230315G04
XM_124702.1	103239_at	9130016I04
XM_124724.1	92970_at	0610025N02
XM_124736.1	94375_at	2310013L07
XM_124737.1	103537_at	2410004L11
XM_124739.1	97972_at	9430023G20
XM_124744.1	102796_at	2610042M03
XM_124747.1	94237_at	4932403A10
XM_124750.1	100037_at	2810011G08
XM_124770.1	102560_at	9630050B05
XM_124780.1	96551_at	9830118H07
XM_124796.1	94719_at	6330441F13
XM_124798.1	103480_at	A430065A10
XM_124800.1	103787_at	A330062C03
XM_124810.1	97740_at	3830417M17
XM_124812.1	100287_at	1700021G14
XM_124842.1	103831_at	A130067F06
XM_124870.1	98324_at	1810021N14
XM_124880.1	98001_at	2610528A06
XM_124899.1	96629_at	2010204C08
XM_124910.1	99653_at	2410026P17
XM_124913.1	99375_at	9030420L11
XM_124915.1	94625_at	4932420K09
XM_124916.1	102986_at	3200002D16
XM_124919.1	94193_at	2310034M19
XM_124937.1	93850_at	4933424L13
XM_124946.1	94925_at	2010016B19
XM_124977.1	98828_at	A330043K10
XM_124978.1	92586_at	2510008I17
XM_124991.1	103311_at	1110006M06
XM_124995.1	97721_at	5730551C10
XM_125020.1	92213_at	3830409C22
XM_125029.1	96140_at	2600002H09
XM_125031.1	94282_at	9330163D11
XM_125044.1	97100_at	A530064N02
XM_125061.1	96747_at	2310026M05
XM_125073.1	104227_at	3830420G05
XM_125076.1	98626_at	1810017G16
XM_125087.1	100694_at	2410042H16
XM_125095.1	98460_at	4933421G11
XM_125096.1	97758_at	0610007F09
XM_125097.1	104132_at	A730017E04
XM_125107.1	98008_at	A430078J23
XM_125111.1	95016_at	2600002F02
XM_125117.1	93588_at	2600014O15
XM_125122.1	100148_at	3830423C07
XM_125143.1	102081_at	9630017N21
XM_125152.1	98342_at	2510029G06
XM_125190.1	98968_at	0610009A05
XM_125221.1	93617_at	1810047I05
XM_125225.1	102062_at	A630068K19
XM_125226.1	96153_at	2310036H10
XM_125237.1	94696_at	A630052D16
XM_125323.1	97127_f_at	5430411K23
XM_125392.1	93014_at	2610024D14
XM_125393.1	101714_at	A130060L24
XM_125394.1	99590_at	2810021H19
XM_125411.1	92649_at	2010200D23
XM_125417.1	98969_at	2310031C07
XM_125422.1	92186_at	8030486M05
XM_125424.1	102319_at	2610001F05
XM_125466.1	93097_at	2700038I05
XM_125478.1	100393_at	9130007F05
XM_125508.1	94488_at	1110001D18
XM_125555.1	95616_at	3000002A17
XM_125564.1	100133_at	A430076P17
XM_125615.1	101634_at	1600012A15
XM_125635.1	100128_at	4933426E19
XM_125639.1	99814_at	2010001M19
XM_125649.1	104139_at	B130019B13
XM_125655.1	98476_at	8430425O18
XM_125656.1	100905_at	4921531D01
XM_125662.1	98477_s_at	9530006N04
XM_125720.1	101363_at	A130049M24
XM_125732.1	94428_at	5830463I21
XM_125736.1	93897_at	4933434J16
XM_125742.1	102937_at	1700021P10
XM_125750.1	98040_at	5730435I22
XM_125768.1	93517_at	B130009B12
XM_125811.1	101960_at	9430030G17
XM_125818.1	100540_at	1500005J05
XM_125825.1	98090_at	2610511F02
XM_125828.1	96902_at	1110048P22
XM_125867.1	104463_at	3830408P06
XM_125869.1	98493_at	3200002M19
XM_125874.1	104112_at	6330403L12
XM_125910.1	93101_s_at	9530031H04
XM_125911.1	94397_at	9430017A16
XM_125922.1	94299_at	2310042E05
XM_125936.1	95416_at	4921514G19
XM_125941.1	96767_at	2010013D10
XM_125943.1	97403_at	2310050B20
XM_125955.1	97101_at	5730437E04
XM_125990.1	102293_at	9930017A02
XM_126013.1	96245_at	2600001H07
XM_126020.1	94467_at	9130006G04
XM_126026.1	97213_at	2310015D13
XM_126038.1	96001_at	9830164A07
XM_126060.1	97412_at	3300001G02
XM_126061.1	93634_at	A630019L11
XM_126148.1	94914_at	2210415F13
XM_126149.1	92742_at	2310011L12
XM_126162.1	93348_at	2610042I18
XM_126170.1	93312_at	2700079P04
XM_126179.1	98829_at	5430411M10
XM_126192.1	98469_at	2410042H09
XM_126194.1	101381_at	3110002H09
XM_126202.1	94555_at	5730408C10
XM_126214.1	94211_at	2610008F03
XM_126221.1	102969_at	0610025P10
XM_126234.1	103554_at	9630045C20
XM_126243.1	102352_at	9030417M10
XM_126276.1	96104_at	3732413I11
XM_126286.1	92535_at	2810402B04
XM_126309.1	102333_at	9630058J16
XM_126319.1	92182_at	3000002E04
XM_126336.1	101844_at	2010309K08
XM_126340.1	94304_at	2810407D22
XM_126342.1	93021_at	2410004M13
XM_126346.1	95600_at	2510042M13
XM_126348.1	93509_at	2410006O05
XM_126356.1	97160_at	3200001I11
XM_126371.1	92571_at	A230051H13
XM_126374.1	93264_at	A530009I23
XM_126378.1	98322_at	A530077B03
XM_126381.1	92816_r_at	2610024E09
XM_126391.1	94983_at	1810073G14
XM_126409.1	97960_at	9330200A01
XM_126420.1	102290_at	9930030L18
XM_126452.1	97308_at	5730466P16
XM_126503.1	100013_at	2010008K16
XM_126509.1	96904_at	2310009G03
XM_126516.1	103445_at	2610029N04
XM_126527.1	92584_at	2410003M04
XM_126533.1	94955_at	5530600A18
XM_126571.1	99112_at	2010002F14
XM_126583.1	93373_at	2310010O21
XM_126588.1	93740_at	A830088I23
XM_126613.1	96097_at	2400004G01
XM_126627.1	98507_at	A530070C09
XM_126648.1	103689_at	1700019L09
XM_126669.1	96226_at	2610037D24
XM_126700.1	96360_at	1110048P03
XM_126707.1	102342_at	2310032K17
XM_126710.1	99578_at	8030493B08
XM_126745.1	99099_at	9830127M23
XM_126757.1	92794_f_at	9430059B17
XM_126811.1	95924_at	1810036A22
XM_126813.1	94968_at	2610005N20
XM_126853.1	102987_at	2010109K11
XM_126859.1	99937_at	3830404I06
XM_126863.1	101948_at	3110001K05
XM_126878.1	95462_at	2610001D11
XM_126899.1	94937_at	8030454P05
XM_126908.1	92247_at	A230093J24
XM_126915.1	97839_at	2610032J07
XM_126925.1	94568_at	A830086G05
XM_126931.1	97900_at	0610041P14
XM_126949.1	104117_at	2310040A13
XM_126980.1	95507_at	2310010D17
XM_127034.1	95620_at	2310016E22
XM_127076.1	92870_at	2010003M20
XM_127102.1	99033_at	A230074J21
XM_127158.1	101384_at	2210008A03
XM_127159.1	102843_s_at	1810060O09
XM_127188.1	97843_at	4432406M01
XM_127194.1	96269_at	4832416K17
XM_127202.1	97484_at	2210402G22
XM_127226.1	98048_at	1500019P14
XM_127238.1	100732_at	2610032N21
XM_127274.1	102782_at	5430416A05
XM_127275.1	96231_at	5730533B08
XM_127278.1	104756_at	2310047M15
XM_127317.1	102035_at	0610008H11
XM_127323.1	95952_at	1810073P09
XM_127340.1	99563_at	2410026I20
XM_127355.1	101423_at	8430438J23
XM_127371.1	96912_s_at	1600016A24
XM_127411.1	94051_at	9630037C16
XM_127440.1	95062_at	1700022P04
XM_127475.1	104086_at	1200014D15
XM_127492.1	96351_at	5730434I03
XM_127499.1	96491_at	B130024H06
XM_127512.1	104356_at	4921516M08
XM_127531.1	104297_at	2510001A17
XM_127536.1	94162_at	4921508G22
XM_127540.1	94223_at	9530071N24
XM_127572.1	99462_at	A530071N24
XM_127582.1	94370_at	2310016M05
XM_127594.1	94963_at	9430097D22
XM_127596.1	99617_at	9830126B01
XM_127601.1	95011_at	1810063B07
XM_127663.1	96634_at	5730469M10
XM_127667.1	98948_at	9430043J03
XM_127672.1	101736_at	9530057L11
XM_127682.1	94971_at	2410006H10
XM_127687.1	104404_at	5730533P17
XM_127711.1	98489_at	2600001M11
XM_127732.1	99873_at	1700026O10
XM_127743.1	94278_at	2310007K12
XM_127772.1	95305_at	A430087N03
XM_127799.1	103799_at	9430075G12
XM_127816.1	98916_at	2410004D02
XM_127818.1	95717_at	2610507P14
XM_127848.1	92732_at	4932435D11
XM_127872.1	93070_at	5730478E03
XM_127902.1	96954_at	A730098K12
XM_127924.1	102895_at	4921518A06
XM_127928.1	103362_at	9330181C08
XM_127938.1	96794_at	1110033B05
XM_127950.1	98516_at	2510002P07
XM_127954.1	95673_s_at	2610024P12
XM_127985.1	101413_at	4432411E13
XM_128013.1	93046_at	1700030K07
XM_128029.1	103079_at	4432409D24
XM_128041.1	104508_at	A130024F09
XM_128044.1	101555_at	2010204J02
XM_128059.1	97116_at	5131401G24
XM_128071.1	97184_at	A330075D13
XM_128077.1	96841_at	A330080E07
XM_128091.1	98958_at	1810057B09
XM_128110.1	104279_at	1810060D16
XM_128139.1	102856_at	A730071O20
XM_128141.1	92439_at	2810404F07
XM_128157.1	97320_at	1600025H15
XM_128181.1	104060_at	2700088M22
XM_128254.1	104235_at	A530064J21
XM_128296.1	103779_at	A830098D13
XM_128317.1	93700_at	5430400P17
XM_128323.1	99491_at	A530048E20
XM_128337.1	100538_at	9530064N04
XM_128473.1	99378_f_at	2810417A05
XM_128483.1	100049_at	2410030H14
XM_128485.1	97874_at	1500032D16
XM_128489.1	99028_at	3830404E21
XM_128491.1	100720_at	B130006L23
XM_128511.1	98124_at	0610011F06
XM_128512.1	95309_at	4933414I19
XM_128562.1	101646_at	4933417P22
XM_128588.1	98621_at	A830081F19
XM_128590.1	96266_at	2610023M21
XM_128612.1	100559_at	2410006N22
XM_128615.1	104341_at	2310014H01
XM_128619.1	95159_at	2400002C15
XM_128634.1	104042_at	1110003M08
XM_128674.1	103512_at	2510027D20
XM_128696.1	96611_at	2010012C24
XM_128793.1	104212_at	3110001K13
XM_128798.1	97451_at	8030445M06
XM_128800.1	95675_at	9530052P13
XM_128802.1	104745_at	2010110I21
XM_128870.1	100917_at	5730471B17
XM_128876.1	97247_at	2610034N03
XM_128903.1	104255_at	A430079P20
XM_128941.1	103655_at	A130020O14
XM_128957.1	95070_at	3010001M15
XM_128972.1	92691_at	6330404L05
XM_128984.1	97205_at	1810016I04
XM_129023.1	104119_at	2610024E20
XM_129051.1	98852_at	B130022O04
XM_129083.1	97891_at	2610002M16
XM_129162.1	97229_at	2310004E21
XM_129176.1	99071_at	4933424J07
XM_129197.1	98495_at	5133400E10
XM_129198.1	93599_at	2500003M10
XM_129268.1	101334_at	B130009D24
XM_129285.1	99076_at	8030494M10
XM_129300.1	103643_at	1500015N03
XM_129310.1	104120_at	A130026N14
XM_129325.1	99162_at	2410004J23
XM_129340.1	104560_at	2210403D18
XM_129344.1	94250_at	2810410K23
XM_129393.1	98561_at	2700018B22
XM_129425.1	96833_at	8430423A01
XM_129443.1	103943_at	1110008G13
XM_129445.1	96516_at	1500006G04
XM_129478.1	98329_at	4933407L07
XM_129502.1	94378_at	A230048L19
XM_129507.1	97506_at	2810421H23
XM_129541.1	96527_at	4933437L05
XM_129544.1	103816_at	9130004G24
XM_129549.1	103089_at	1810041B03
XM_129572.1	92596_at	3100002O13
XM_129580.1	104052_at	1500010E14
XM_129602.1	98168_at	3230401N15
XM_129638.1	95357_at	3110002L24
XM_129683.1	101879_s_at	5730478H20
XM_129684.1	102289_r_at	1810013M23
XM_129703.1	92903_at	9630008J18
XM_129744.1	101465_at	9030611B09
XM_129752.1	102328_at	A430073A12
XM_129773.1	93288_at	2210023N03
XM_129776.1	97579_f_at	3110001K11
XM_129798.1	102423_at	1600025I13
XM_129811.1	101404_at	2310061I09
XM_129833.1	95520_at	2310061B02
XM_129849.1	92567_at	B230306G11
XM_129878.1	97131_at	1200014D22
XM_129881.1	95401_at	9430022K03
XM_129883.1	98451_at	2700059H22
XM_129885.1	94494_at	2400003L21
XM_129906.1	102839_at	2200008O17
XM_129907.1	94235_at	8030495E02
XM_129910.1	98824_at	B130064P13
XM_129923.1	95483_at	2410026J11
XM_129936.1	100718_at	9530014P05
XM_129976.1	96365_at	4933404A18
XM_129977.1	93057_at	2700047D22
XM_130005.1	103553_at	2410041F14
XM_130028.1	94081_at	2700027J02
XM_130072.1	93762_at	2610042B21
XM_130097.1	103601_at	2210013M04
XM_130115.1	103771_at	1110061N23
XM_130119.1	98416_at	A130081B14
XM_130124.1	97983_s_at	1200015C19
XM_130127.1	104726_at	1700013L23
XM_130137.1	103908_at	4921513N15
XM_130176.1	104561_at	2700084A09
XM_130206.1	97353_at	2310011D08
XM_130234.1	92294_at	2410015N24
XM_130254.1	99644_at	2310032E02
XM_130256.1	94876_f_at	2410043M02
XM_130258.1	95063_at	2610002I10
XM_130263.1	93221_at	4921540P06
XM_130305.1	98514_at	9430031L05
XM_130306.1	96192_at	1500011G03
XM_130307.1	97724_at	A630030K06
XM_130324.1	92191_at	2810410A08
XM_130331.1	103446_at	9130009C22
XM_130336.1	94633_at	1810060A02
XM_130338.1	96649_at	2310045H24
XM_130351.1	100021_at	4831406G09
XM_130377.1	100967_at	A230068F22
XM_130379.1	96202_at	4933426I16
XM_130389.1	104247_at	1500041L05
XM_130427.1	96945_at	5430414P11
XM_130506.1	103524_at	1500015A01
XM_130512.1	98941_r_at	2310004G06
XM_130528.1	97916_at	5730494N06
XM_130532.1	92850_at	5730465C04
XM_130538.1	102883_at	1190005L06
XM_130557.1	92611_at	2600002M13
XM_130559.1	98887_at	1500039N14
XM_130599.1	100050_at	2010016A14
XM_130604.1	94430_at	2410003H12
XM_130606.1	100577_at	1810032O02
XM_130617.1	96939_at	1810073I13
XM_130656.1	104488_at	A730001K09
XM_130670.1	103343_at	1700008J10
XM_130676.1	97958_at	2010005I16
XM_130684.1	96169_at	5730441M18
XM_130691.1	103841_at	2410007N05
XM_130696.1	93183_at	5430426F17
XM_130762.1	101866_at	1500006I01
XM_130786.1	101388_at	4921538C18
XM_130813.1	94506_at	2610036B10
XM_130818.1	97471_at	2310016N05
XM_130820.1	97411_at	A430072N08
XM_130821.1	92790_at	1700008B16
XM_130830.1	95594_at	2310002F04
XM_130856.1	99489_at	9330126M03
XM_130865.1	99535_at	A630031M18
XM_130874.1	93609_at	9830134L16
XM_130881.1	93841_at	B130008O17
XM_130890.1	95081_at	2310032N20
XM_130909.1	94548_at	1200003O06
XM_130918.1	104038_at	5730552F22
XM_130959.1	95544_at	2210403N08
XM_130961.1	103041_at	2610529M21
XM_130970.1	97329_at	8030487I22
XM_130981.1	104268_at	9530096I01
XM_131001.1	94732_at	2310032L22
XM_131027.1	97798_at	1810005H09
XM_131035.1	97254_at	2400004N01
XM_131051.1	95980_at	5730552M22
XM_131116.1	97919_at	1810008H07
XM_131133.1	98401_at	9030618K22
XM_131136.1	92692_at	4921535C03
XM_131166.1	94790_at	9430004C13
XM_131187.1	104515_at	5730508B09
XM_131189.1	98016_at	2810012H01
XM_131227.1	99097_at	2610042B11
XM_131246.1	97802_at	2210420E24
XM_131272.1	93575_at	1810073C12
XM_131301.1	98135_r_at	2600013N14
XM_131314.1	94095_at	4931432E15
XM_131315.1	97182_at	2510008E20
XM_131328.1	93614_at	5730543C08
XM_131340.1	93918_at	2310012M09
XM_131352.1	104715_at	1190005K07
XM_131355.1	97224_at	5730463C12
XM_131361.1	100579_s_at	B130050B18
XM_131362.1	97924_at	2310066H07
XM_131480.1	99440_at	9330170D16
XM_131491.1	97909_at	2700038N21
XM_131524.1	103399_at	2310020F23
XM_131542.1	104313_at	2610020G18
XM_131566.1	96563_at	2700066K03
XM_131570.1	93467_at	1190007F10
XM_131589.1	100913_at	2010309H15
XM_131597.1	96219_at	1810031K02
XM_131658.1	96029_at	5730501D16
XM_131694.1	94261_at	9330151F09
XM_131698.1	98402_at	5730484H24
XM_131717.1	93566_at	2310002A12
XM_131718.1	99142_at	2310021M12
XM_131764.1	98889_at	1810043O07
XM_131790.1	98771_at	5730439I23
XM_131822.1	93533_at	1190002E22
XM_131846.1	101057_at	A430005L14
XM_131908.1	102898_at	A630060C16
XM_131912.1	104118_at	2810409L04
XM_131948.1	96120_at	1700006L23
XM_131964.1	101831_at	9530036O11
XM_131966.1	102020_at	9630024J24
XM_131968.1	94059_at	A530064G17
XM_131971.1	100088_at	5430434K07
XM_131981.1	96827_at	2410008J01
XM_131994.1	104336_at	5230400M11
XM_132002.1	97238_at	2210019K18
XM_132004.1	100043_f_at	2310020A21
XM_132009.1	102928_at	A630071A08
XM_132020.1	97392_at	0610039G24
XM_132085.1	103567_at	2510002A14
XM_132095.1	96948_at	2610008L04
XM_132121.1	95418_at	1190017B18
XM_132169.1	102372_at	9530090F24
XM_132170.1	99197_at	2510015E20
XM_132172.1	92388_at	9430030I23
XM_132175.1	99031_at	4933425K22
XM_132217.1	98092_at	1810008C09
XM_132227.1	93624_at	8430417G17
XM_132255.1	103543_at	A730028C17
XM_132277.1	95586_at	A630046C02
XM_132287.1	95645_at	2300003J05
XM_132308.1	101482_at	1810062E21
XM_132332.1	100082_at	2210016L21
XM_132338.1	93139_at	4432411H13
XM_132348.1	95612_at	2610020K06
XM_132349.1	97171_f_at	2610524H06
XM_132380.1	98076_at	5730419A11
XM_132423.1	95752_at	4733401P19
XM_132455.1	94885_at	5730434D03
XM_132467.1	94543_at	1810042K04
XM_132496.1	101371_at	B230339G21
XM_132533.1	92457_at	9030405F24
XM_132542.1	93270_at	2810017N01
XM_132573.1	100502_at	4921514B09
XM_132586.1	93273_at	4430402N11
XM_132618.1	96002_at	2310020E23
XM_132631.1	103590_at	9030404K05
XM_132654.1	101971_at	2500002L14
XM_132658.1	102040_at	5430434F05
XM_132661.1	104642_at	A530016C03
XM_132666.1	96064_at	2010205A03
XM_132715.1	102665_at	2410044F19
XM_132734.1	94980_at	2010300F21
XM_132753.1	102943_at	1810013K23
XM_132786.1	98880_at	A130095H06
XM_132812.1	104556_at	4931417E21
XM_132822.1	102016_at	A530066M24
XM_132824.1	95091_at	4933417G07
XM_132828.1	100992_at	9630061H06
XM_132831.1	104605_at	1110001I14
XM_132848.1	97504_at	2610016D16
XM_132849.1	93011_at	1700019A19
XM_132878.1	102308_at	9530024H12
XM_132880.1	93676_at	4933428A07
XM_132918.1	94258_at	0610011A23
XM_132926.1	96620_at	1700025C22
XM_132932.1	94108_at	9930024G06
XM_132943.1	101835_at	A530014I08
XM_132959.1	96692_at	2210418M03
XM_132974.1	104163_at	9630060M20
XM_132978.1	101130_at	1100001C17
XM_132979.1	98484_at	4933430B13
XM_132993.1	98127_at	1810019G24
XM_133041.1	95541_at	1110033G02
XM_133063.1	102826_at	0610030H01
XM_133085.1	103833_at	4933408M17
XM_133093.1	97474_r_at	2610036J16
XM_133103.1	99400_at	1700020H15
XM_133118.1	95423_at	3230402E01
XM_133126.1	102018_at	1500001K17
XM_133162.1	100724_at	2700045L05
XM_133170.1	99672_at	9030419B19
XM_133182.1	92551_at	2610021G07
XM_133191.1	104068_at	A630074G09
XM_133192.1	97356_at	1810008O21
XM_133194.1	98811_at	9130001I18
XM_133203.1	94022_at	9430097C02
XM_133229.1	94643_at	3830421F03
XM_133247.1	99987_at	A630056B21
XM_133257.1	104550_at	1200011C15
XM_133269.1	92884_at	2700086H06
XM_133289.1	95502_at	5730427M03
XM_133298.1	95232_at	1700029B05
XM_133322.1	94011_at	1700003D06
XM_133324.1	97371_at	2310022K01
XM_133330.1	103473_at	5730488L07
XM_133342.1	102939_s_at	A530093D23
XM_133366.1	96701_at	A630066E21
XM_133385.1	103034_at	9430027E08
XM_133420.1	94290_at	2700078J08
XM_133430.1	95490_at	2810420G11
XM_133436.1	100443_at	2210418K18
XM_133437.1	104140_s_at	A730080G08
XM_133452.1	94924_at	1600014G02
XM_133472.1	100406_at	A230006G10
XM_133573.1	92188_s_at	1200003O15
XM_133581.1	101412_at	2610511H05
XM_133594.1	93812_at	2610036D06
XM_133603.1	97888_at	1810006G21
XM_133639.1	102029_at	2310044K18
XM_133641.1	99014_at	5730509I23
XM_133654.1	94238_at	1700019G06
XM_133667.1	104441_at	2610029M23
XM_133668.1	99923_at	2500001H09
XM_133676.1	99497_at	2310002N04
XM_133686.1	103534_at	3300001P16
XM_133699.1	94992_at	2610019B04
XM_133704.1	104217_at	1110015E22
XM_133724.1	101458_at	2600014H12
XM_133730.1	103860_at	5730563G13
XM_133737.1	103871_at	A730030M09
XM_133748.1	101325_r_at	A130066O17
XM_133752.1	102263_at	4932406A07
XM_133757.1	99990_at	4933422O15
XM_133777.1	101609_at	2010013B02
XM_133797.1	96909_at	2310039H15
XM_133804.1	99619_at	1500031M19
XM_133807.1	102331_at	2010004M01
XM_133810.1	104105_at	2610005L19
XM_133812.1	103631_at	2810407K09
XM_133836.1	94837_at	2310051D01
XM_133839.1	103087_at	0610030E04
XM_133874.1	99190_at	5430423O14
XM_133876.1	93986_at	2410003A14
XM_133880.1	93090_at	A230048F11
XM_133942.1	96783_at	1810074H01
XM_133956.1	95303_at	A330075D07
XM_133971.1	94231_at	1500034B23
XM_134044.1	94141_at	A530072G08
XM_134049.1	95021_at	9430010O03
XM_134053.1	97509_f_at	9330174J05
XM_134068.1	101101_at	1600017J22
XM_134075.1	98515_at	1810014B23
XM_134083.1	103888_at	2010300K22
XM_134092.1	97863_at	9430010M12
XM_134100.1	104322_at	9430001O05
XM_134114.1	95146_at	1810045K07
XM_134141.1	92736_at	1110060N17
XM_134153.1	103228_at	2410001O12
XM_134170.1	100978_at	4933406B03
XM_134186.1	94463_at	4931428H06
XM_134188.1	92494_at	2210022K12
XM_134214.1	98240_at	A430092F05
XM_134251.1	97404_at	1500034J01
XM_134257.1	96925_at	9630004H03
XM_134262.1	104123_at	3322402E17
XM_134267.1	94503_at	2500003F08
XM_134272.1	94248_at	A430080H24
XM_134274.1	95542_at	2610528G24
XM_134302.1	97364_at	1700003K02
XM_134304.1	95561_at	1700013H19
XM_134306.1	98084_at	1700027H16
XM_134334.1	103584_at	5830471E12
XM_134342.1	98002_at	9030603A05
XM_134369.1	98975_at	2410008G02
XM_134387.1	104000_at	2210023G05
XM_134391.1	97975_at	A430032E24
XM_134392.1	100578_at	2610044P12
XM_134394.1	100156_at	8030458N14
XM_134397.1	104743_at	4932416G01
XM_134450.1	101356_at	A630026O13
XM_134451.1	97394_at	4933427E24
XM_134504.1	101887_at	1500034C08
XM_134522.1	97847_at	3110002G17
XM_134531.1	96669_at	2400003C14
XM_134541.1	99523_at	4432417N03
XM_134553.1	102250_at	A430099B21
XM_134556.1	95108_at	2310043C15
XM_134572.1	93794_at	A230060E08
XM_134610.1	96647_at	3110001A18
XM_134641.1	93757_at	1810015O06
XM_134644.1	104758_at	2410001E19
XM_134657.1	94720_at	4432404C05
XM_134667.1	102621_at	A530019B01
XM_134670.1	98905_at	A530023M17
XM_134701.1	103064_at	2610001I03
XM_134719.1	96883_at	A130089O19
XM_134730.1	95599_at	2010306O22
XM_134743.1	96784_at	1110037A17
XM_134766.1	103096_at	4932436L20
XM_134767.1	101056_at	4933407B05
XM_134771.1	97423_at	1500035H01
XM_134779.1	97477_at	1110046L21
XM_134784.1	96071_at	2810009D21
XM_134797.1	98334_at	1700007I22
XM_134821.1	104568_at	5730410F24
XM_134844.1	96802_at	1110034L12
XM_134861.1	103560_at	2210402C18
XM_134885.1	104326_at	2610017G09
XM_134891.1	99393_at	8430405F09
XM_134907.1	96148_at	2810017C20
XM_134912.1	97923_at	9530065H03
XM_134938.1	93748_at	5730516B18
XM_134961.1	96112_at	2010200I21
XM_134966.1	94046_at	2810409K13
XM_134967.1	94766_at	2610044K12
XM_134968.1	95613_at	2010200I23
XM_134981.1	92313_at	9630028K09
XM_134983.1	94687_at	B230323A14
XM_135010.1	97922_at	2310010I15
XM_135011.1	94456_at	5730420M11
XM_135015.1	95345_at	9330154J02
XM_135022.1	101082_at	1700026H15
XM_135034.1	94834_at	5730443M15
XM_135035.1	96313_at	A230077F10
XM_135103.1	93751_at	A730054K08
XM_135109.1	96924_at	9430077D24
XM_135122.1	93719_at	5430400N11
XM_135139.1	101109_at	A230056C19
XM_135144.1	102758_at	3100002D20
XM_135184.1	101115_at	9830118D19
XM_135193.1	95961_at	1110014F23
XM_135209.1	93880_at	A730085J21
XM_135212.1	94006_at	2210416C14
XM_135227.1	98309_at	3222402L07
XM_135240.1	104626_at	2700018N07
XM_135245.1	95702_at	4933427C01
XM_135253.1	97272_at	1810047E01
XM_135255.1	98492_at	A430066G09
XM_135270.1	99412_at	A530083H05
XM_135281.1	92318_at	A730007B20
XM_135381.1	93321_at	A530058P16
XM_135432.1	93250_r_at	2610019J24
XM_135476.1	97196_at	1600025N01
XM_135485.1	93238_at	5430403G13
XM_135500.1	93223_at	A630040F20
XM_135552.1	96651_at	2810417B20
XM_135608.1	103615_at	A530037C15
XM_135764.1	101926_at	A830008N09
XM_135765.1	96728_at	8430414I19
XM_135853.1	104470_at	9530027J09
XM_135916.1	97313_at	2610029N18
XM_135927.1	102042_at	1810037C20
XM_135931.1	103218_at	A630048L19
XM_135949.1	100058_at	2310012P17
XM_135955.1	99377_at	5530600L21
XM_135969.1	104191_at	4933406P09
XM_135970.1	93727_at	2810012H04
XM_135974.1	98343_s_at	4921510B10
XM_135980.1	94818_at	A630035P12
XM_135984.1	98407_at	9430071K18
XM_135991.1	99335_at	1600029O15
XM_136011.1	92763_at	A430055N05
XM_136064.1	92801_at	5730448I15
XM_136080.1	93081_at	A630076K24
XM_136081.1	93220_at	A830093F02
XM_136082.1	93095_at	9330109A19
XM_136084.1	97692_at	9330209K16
XM_136099.1	96664_at	5430439H10
XM_136136.1	92304_at	A430002P18
XM_136869.1	101816_at	1110001H02
XM_137067.1	99111_at	1700017L15
XM_137439.1	100144_at	2600013M03
XM_137667.1	95559_at	6330403K07
XM_137751.1	93799_at	A630082L06
XM_137931.1	98858_at	2010305F10
XM_138000.1	103206_at	5430405C01
XM_138023.1	92293_at	B130052F17
XM_138273.1	97512_at	2010107E04
XM_138431.1	101660_at	A130029B16
XM_138571.1	94805_f_at	9030420B16
XM_138650.1	98560_at	2310046E19
XM_138956.1	100389_at	A130010G01
XM_139012.1	98856_at	4931433C03
XM_139306.1	95369_at	A130094K06
XM_139603.1	101569_at	1110011F11
XM_139721.1	101548_at	2010015F17
XM_139737.1	98602_at	9530068D10
XM_139968.1	93041_at	2610042I15
XM_140115.1	100963_at	2310030L04
XM_140818.1	92360_at	9630018I06
XM_140858.1	98363_at	A230004H09
XM_141133.1	94524_at	4921514D13
XM_141278.1	94201_at	6430408L10
XM_141386.1	93523_at	2510009E10
XM_141422.1	93856_at	8030442G15
XM_141503.1	92953_at	4921531H22
XM_141597.1	102857_at	4933426G17
XM_141660.1	92818_at	3830409P14
XM_142003.1	95963_at	A230051P11
XM_142497.1	101742_at	4933425M15
XM_142553.1	92665_f_at	3830403N18
XM_142833.1	100101_at	3010002H06
XM_142879.1	96289_at	0610038F01
XM_142912.1	103269_f_at	5730507C01
XM_143304.1	100289_at	9430025D14
XM_143522.1	97483_at	2410007J07
XM_143635.1	103349_at	1810073A02
XM_143892.1	92813_at	9130001H23
XM_144038.1	104263_at	9430092L12
XM_144111.1	96121_at	1110055N21
XM_144274.1	93099_f_at	A230074C22
XM_144461.1	93730_at	2010107M02
XM_144576.1	99147_at	2700001K05
XM_144661.1	92625_at	2700056N14
XM_144686.1	96636_at	2310081F19
XM_145150.1	97181_f_at	5730555N10
XM_145256.1	93033_at	1810012G14
XM_145554.1	98580_at	2410007M08
XM_145727.1	100318_at	1700014P03
XM_146032.1	92458_at	A630061H16
XM_146069.1	100116_at	2610524F03
XM_146302.1	99502_at	9930017B09
XM_146375.1	99878_at	B130020M16
XM_146452.1	98534_at	1500010I07
XM_146455.1	92581_at	2010007J22
XM_147125.1	101421_at	2810012I19
XM_147180.1	92645_at	9430095H01
XM_147185.1	97818_at	1810036H14
XM_147213.1	103918_at	8430408C16
XM_147221.1	97970_at	9830108P05
XM_147225.1	103800_at	2410045D05
XM_147228.1	97990_at	2210022E23
XM_147244.1	103360_at	1700029P02
XM_147246.1	93333_at	2500002P09
XM_147253.1	101370_at	3526401G09
XM_147254.1	103769_at	9330171A08
XM_147258.1	99461_at	A430051M19
XM_147290.1	96037_at	A730026L24
XM_147303.1	92262_at	A730047J09
XM_147314.1	102821_s_at	1700025K02
XM_147347.1	96953_at	1110031L23
XM_147357.1	98759_f_at	2810407E13
XM_147359.1	96271_at	2310075C12
XM_147374.1	94225_at	2010107M05
XM_147486.1	102942_at	2810012G08
XM_147561.1	95665_at	2810012L19
XM_147567.1	102833_at	2700043H08
XM_147636.1	97367_at	9330153C20
XM_147783.1	97232_at	4631409A22
XM_147791.1	100380_at	2010200E22
XM_147971.1	92544_f_at	0610041A14
XM_147972.1	100308_at	0610011L15
XM_148071.1	98572_at	2010002D01
XM_148072.1	92281_at	2410043I01
XM_148259.1	94439_at	9430097N02
XM_148330.1	93654_at	2610037J04
XM_148393.1	93638_s_at	1810027O01
XM_148470.1	93089_at	9330120A15
XM_148592.1	94541_at	2310044N01
XM_148608.1	96641_at	A630013C11
XM_148691.1	102340_at	1810047J07
XM_148765.1	94301_at	1810027C02
XM_148783.1	97381_s_at	1700025P05
XM_148830.1	98959_at	0610016J10
XM_148857.1	100006_at	2310006C03
XM_149096.1	103327_at	5730524N22
XM_149106.1	97497_at	1110068I24
XM_149169.1	92839_f_at	3000004N17
XM_149180.1	95109_at	5730424A22
XM_149214.1	95533_at	4832420E07
XM_149559.1	103959_at	4932439F05
XM_149609.1	99024_at	1810048H04
XM_149910.1	104688_at	2510029J16
XM_149918.1	96343_at	4933427K03
XM_149949.1	98910_at	2310001J01
XM_150069.1	104037_at	1700009J18
XM_150098.1	93743_at	2510008P16
XM_150115.1	95466_at	1810074P22
XM_150134.1	103748_at	4933407C03
XM_150331.1	97826_at	A430096B05
XM_150596.1	98415_at	A130058O20
XM_151062.1	98055_at	2610034M21
XM_157185.1	104513_at	2410004N09
XM_157772.1	93527_at	4632425M20
XM_162841.1	100926_at	1500011E09
XM_164717.1	100213_f_at	2310030P07
