# Supplementary material for: The functional landscape of mouse gene expression
Source: J Biol. 2004 Dec 6;3(5):21. doi: 10.1186/jbiol16 (PMC549719; doi:10.1186/jbiol16)
Supplement: Additional data file 38 — Map locations of XM genes (BLASTed against Build 32) - retained only if top hit of both XM sequence and array probe overlap (30,387 presumed distinct transcripts) [file jbiol16-s38.xls]

## Sheet: test2_final
XM	Start	Stop	Chromosome	Strand	Unigene	RefSeq	Riken
XM_136397.1	3224196	3225726	1	-	#N/A	#N/A	#N/A
XM_136399.1	3398041	3432866	1	-	#N/A	#N/A	#N/A
XM_136407.1	3639114	3673434	1	-	#N/A	#N/A	#N/A
XM_129368.1	4351547	4367702	1	-	#N/A	NM_011283.1	ri|A930011G17|PX00066G12|2427
XM_136473.1	4473109	4502482	1	-	NM_008619	NM_008619.1	ri|1200002C20|R000008I01|3434
XM_150854.1	4543563	4583627	1	-	#N/A	#N/A	#N/A
XM_133203.1	4695863	4697389	1	-	NM_133831	NM_133831.1	ri|2310056L18|ZX00055E15|295
XM_136476.1	4695956	4697384	1	-	NM_133831	NM_133831.1	ri|2310056L18|ZX00055E15|295
XM_136477.1	4700516	4701404	1	-	#N/A	NM_029868.1	ri|A030011G18|PX00063K04|3017
XM_150857.1	4761965	4762090	1	-	#N/A	#N/A	#N/A
XM_129371.1	4783187	4792537	1	-	#N/A	NM_025300.1	ri|0710007O18|R000005G24|1003
XM_129382.1	4783215	4783607	1	-	#N/A	#N/A	ri|0710007O18|R000005G24|1003
XM_129373.1	4890832	4892315	1	-	NM_008253	NM_008253.2	ri|6430406D22|PX00009H24|1656
XM_129383.1	4892004	4892268	1	-	NM_008253	NM_008253.2	ri|6430406D22|PX00009H24|1656
XM_150814.1	5256158	5256520	1	-	#N/A	#N/A	#N/A
XM_136402.1	5303254	5304484	1	-	#N/A	NM_011738.1	#N/A
XM_136403.1	5310856	5350592	1	-	#N/A	#N/A	#N/A
XM_150815.1	5493415	5493542	1	-	#N/A	#N/A	#N/A
XM_136404.1	5937378	5938367	1	-	#N/A	#N/A	#N/A
XM_136408.1	6407049	6407521	1	-	NM_177640	NM_177640.2	#N/A
XM_129375.1	6463530	6465069	1	-	#N/A	#N/A	ri|9530003A05|PX00111C19|4135
XM_150824.1	7514081	7514203	1	-	#N/A	#N/A	#N/A
XM_136417.1	8119062	8119499	1	-	#N/A	#N/A	ri|B230206N15|PX00069B07|4351
XM_136419.1	8346775	8347553	1	-	#N/A	#N/A	#N/A
XM_129369.1	8421748	9395113	1	-	NM_027671	NM_027671.3	ri|4933426D16|PX00020D17|1109
XM_123437.1	8527234	8527578	1	-	NM_018869	NM_018869.2	#N/A
XM_136420.1	9493460	9494800	1	-	#N/A	NM_010447.1	#N/A
XM_136423.1	9697990	9733690	1	-	#N/A	#N/A	#N/A
XM_150830.1	9745025	9745297	1	-	#N/A	#N/A	#N/A
XM_129378.1	9765151	9796176	1	-	NM_008651	NM_008651.1	#N/A
XM_148948.1	9843814	9844481	1	-	NM_173443	NM_173443.1	ri|4932442A08|PX00019A20|3979
XM_129370.1	10067442	10102272	1	-	NM_145692	NM_027033.1	ri|1700011J18|ZX00036F08|784
XM_129376.1	10238131	10273526	1	-	#N/A	#N/A	ri|9630014D14|PX00093F07|2003
XM_129377.1	10273651	10291768	1	-	#N/A	#N/A	ri|D730028O18|PX00673J08|3133
XM_129379.1	10311286	10315349	1	-	#N/A	#N/A	ri|A530024C08|PX00140M12|1163
XM_136426.1	10427049	10510611	1	-	NM_177834	NM_177834.2	ri|9030616D13|PX00651M20|1816
XM_136428.1	10580078	10591273	1	-	NM_177834	NM_177834.2	ri|9030616D13|PX00651M20|1816
XM_136429.1	10657151	10658051	1	-	#N/A	NM_031165.3	ri|1200006C03|R000008D01|3160
XM_150833.1	10771736	10798692	1	-	#N/A	NM_176902.2	#N/A
XM_150834.1	11106083	11125908	1	-	#N/A	#N/A	#N/A
XM_136437.1	11414134	11430233	1	-	#N/A	#N/A	#N/A
XM_136438.1	11431066	11465699	1	-	#N/A	#N/A	#N/A
XM_136439.1	11516516	11561939	1	-	NM_177173	NM_177173.3	ri|A330060M13|PX00132A08|556
XM_136442.1	11668504	11681054	1	-	#N/A	#N/A	#N/A
XM_150835.1	11705725	11706090	1	-	#N/A	#N/A	#N/A
XM_136444.1	11711211	11711406	1	-	#N/A	#N/A	#N/A
XM_150836.1	11762724	11798808	1	-	#N/A	#N/A	#N/A
XM_136448.1	12410884	12478408	1	-	#N/A	#N/A	#N/A
XM_150840.1	12787479	12802115	1	-	#N/A	#N/A	#N/A
XM_129381.1	12985513	12986044	1	-	#N/A	#N/A	#N/A
XM_136452.1	13103388	13106204	1	-	NM_172841	NM_172841.1	ri|4732454B15|PX00051M13|3289
XM_136454.1	13227975	13239572	1	-	#N/A	#N/A	#N/A
XM_123486.1	13256190	13486160	1	-	NM_008678	NM_008678.1	ri|4732474O03|PX00052O03|4039
XM_136455.1	13512263	13519903	1	-	#N/A	NM_026130.1	ri|1810015O06|ZX00081C14|594
XM_136457.1	13531469	13571259	1	-	#N/A	#N/A	#N/A
XM_136458.1	13622371	13672771	1	-	#N/A	#N/A	#N/A
XM_129372.1	13738086	13772729	1	-	NM_145381	NM_145381.1	ri|E430032H21|PX00101G18|1041
XM_136460.1	13899536	13900847	1	-	#N/A	#N/A	#N/A
XM_123484.1	14327752	14461827	1	-	NM_010164	NM_010164.1	ri|A630089M06|PX00148H10|3429
XM_150850.1	14830217	14890141	1	-	#N/A	#N/A	#N/A
XM_123483.1	14914992	14917612	1	-	NM_010827	NM_010827.1	ri|E130016A22|PX00208F07|2920
XM_123479.1	15000913	15001907	1	-	NG_001516	NG_001506.1	ri|0610005M11|R000001C09|951
XM_125244.1	15000913	15001907	1	-	NG_001516	NG_001506.1	ri|0610005M11|R000001C09|951
XM_129386.1	15001517	15001832	1	-	NG_001516	NG_001506.1	ri|0610005M11|R000001C09|951
XM_136469.1	15035152	15064916	1	-	NM_177781	NM_177781.2	ri|B230310H18|PX00159O13|4264
XM_136470.1	15065760	15080533	1	-	NM_177781	NM_177781.2	ri|B230310H18|PX00159O13|4264
XM_150860.1	15481525	15600631	1	-	#N/A	#N/A	#N/A
XM_150861.1	15612350	15646243	1	-	#N/A	#N/A	#N/A
XM_150864.1	15703261	15717912	1	-	#N/A	#N/A	#N/A
XM_150865.1	15771010	15786460	1	-	#N/A	#N/A	#N/A
XM_129714.1	16020852	16024401	1	-	#N/A	#N/A	#N/A
XM_136549.1	16041168	16049428	1	-	#N/A	#N/A	#N/A
XM_136550.1	16057225	16058239	1	-	#N/A	#N/A	#N/A
XM_151031.1	16072938	16101579	1	-	#N/A	#N/A	#N/A
XM_129706.1	16230577	16251298	1	-	#N/A	#N/A	ri|4930444P10|PX00031M12|1846
XM_151042.1	16309086	16381658	1	-	#N/A	#N/A	#N/A
XM_129710.1	16742029	16769959	1	-	#N/A	#N/A	ri|4930440H19|PX00031A04|1214
XM_129705.1	16814980	16829177	1	-	NM_026456	NM_026456.2	ri|2610043E24|ZX00061E03|961
XM_136563.1	16835111	16835737	1	-	#N/A	NG_002695.1	ri|4832416K17|PX00102H22|2474
XM_136564.1	16903515	16942069	1	-	NM_023434	NM_023434.1	ri|E430005A02|PX00097K23|3143
XM_123617.1	16938945	16942073	1	-	NM_023434	NM_023434.1	ri|1810063H23|ZX00043K16|931
XM_135662.1	16939556	16941059	1	-	NM_023434	NM_023434.1	ri|1810063H23|ZX00043K16|931
XM_136538.1	17001053	18108940	1	-	#N/A	NM_172929.1	ri|C230069C04|PX00175D20|2258
XM_151015.1	17301309	17304834	1	-	#N/A	#N/A	#N/A
XM_123618.1	17568036	17571962	1	-	NM_011251	NM_011251.1	ri|3100002D20|ZX00035M15|733
XM_135144.1	17568134	17572092	1	-	NM_011251	NM_011251.1	ri|4930506F14|PX00033I17|780
XM_136537.1	17599791	17677690	1	-	NM_008907	NM_008907.1	ri|0610006E04|R000001I15|746
XM_129707.1	18286386	18305344	1	-	#N/A	#N/A	ri|9230112K08|PX00062C07|842
XM_136542.1	18367237	18384638	1	-	#N/A	#N/A	#N/A
XM_151020.1	18463555	18463753	1	-	#N/A	#N/A	#N/A
XM_136548.1	19466611	20604300	1	-	#N/A	#N/A	ri|2600001G14|ZX00060B01|731
XM_151022.1	19482843	19531133	1	-	#N/A	#N/A	#N/A
XM_151024.1	19612860	19614133	1	-	#N/A	#N/A	#N/A
XM_151026.1	19891368	19928826	1	-	#N/A	#N/A	#N/A
XM_136546.1	20216247	20267645	1	-	NM_153179	NM_153179.2	#N/A
XM_136547.1	20276002	20382497	1	-	NM_153179	NM_153179.2	#N/A
XM_129715.1	20769209	20778120	1	-	NM_153179	NM_153179.2	ri|D630026G14|PX00197C21|1638
XM_151029.1	20781442	20832859	1	-	#N/A	#N/A	#N/A
XM_129717.1	20947591	20948049	1	-	#N/A	#N/A	#N/A
XM_129713.1	20963745	20967218	1	-	#N/A	#N/A	ri|E430004P22|PX00097A08|3432
XM_129716.1	20973091	20978039	1	-	#N/A	#N/A	ri|E430004P22|PX00097A08|3432
XM_123615.1	21170051	21247944	1	-	NM_133252	NM_133252.1	ri|C330003D03|PX00075I07|1391
XM_136555.1	21355207	21373569	1	-	#N/A	#N/A	#N/A
XM_151036.1	21439800	21439942	1	-	#N/A	#N/A	#N/A
XM_136557.1	21448034	21476174	1	-	#N/A	#N/A	#N/A
XM_136558.1	21477853	21487472	1	-	#N/A	#N/A	#N/A
XM_151037.1	21506155	21545360	1	-	#N/A	#N/A	#N/A
XM_129704.1	21562762	21696227	1	-	#N/A	#N/A	ri|9230107O05|PX00061P03|766
XM_129708.1	21672906	21674128	1	-	NM_145380	NM_145380.1	ri|D330037E13|PX00192O02|1246
XM_130535.1	21672906	21674171	1	-	NM_145380	NM_145380.1	ri|D330037E13|PX00192O02|1246
XM_151040.1	22122015	22182255	1	-	#N/A	#N/A	ri|A230089O20|PX00129N18|2101
XM_151041.1	22235104	22265036	1	-	#N/A	#N/A	#N/A
XM_129709.1	22443618	22472681	1	-	#N/A	#N/A	#N/A
XM_136561.1	22554132	22585299	1	-	#N/A	#N/A	#N/A
XM_136565.1	22802654	22802884	1	-	#N/A	#N/A	#N/A
XM_136633.1	23234166	23234721	1	-	#N/A	#N/A	#N/A
XM_151294.1	23445278	23502361	1	-	#N/A	#N/A	#N/A
XM_129809.1	23541015	23554657	1	-	#N/A	#N/A	ri|2210417C17|ZX00054H02|1008
XM_129816.1	24018416	24094457	1	-	NM_028534	NM_028534.1	ri|4921525H11|PX00014J18|1367
XM_129829.1	24183983	24202116	1	-	NM_026604	NM_026604.2	ri|2700001I06|ZX00052P08|2001
XM_151335.1	24310781	24341816	1	-	#N/A	#N/A	#N/A
XM_123684.1	24436296	24747215	1	-	NM_007733	NM_007733.1	ri|4931426B13|PX00016B20|5445
XM_129841.1	24765685	24767227	1	-	NM_146116	NM_023716.1	ri|0610011P07|R000002L03|1044
XM_136588.1	25384864	25416422	1	-	NM_175642	NM_175642.2	ri|A930003C21|PX00316B08|2956
XM_136603.1	25719917	25899783	1	-	NM_175642	NM_175642.2	#N/A
XM_136617.1	27022081	29120182	1	-	#N/A	#N/A	ri|4930580K08|PX00641C13|779
XM_151151.1	27022885	29123692	1	-	#N/A	#N/A	ri|4930580K08|PX00641C13|779
XM_151141.1	28146259	28146439	1	-	#N/A	#N/A	#N/A
XM_136627.1	28222803	28244567	1	-	#N/A	#N/A	ri|C730014A19|PX00086L18|1794
XM_129826.1	28913776	28914636	1	-	#N/A	NR_000040.1	ri|6330565B04|PX00044A19|1513
XM_136643.1	29144788	29180576	1	-	#N/A	NM_028003.1	ri|2310042P20|ZX00040C23|2261
XM_123634.1	29833416	29834829	1	-	NM_026007	NM_026007.2	ri|3200001D09|ZX00035F01|712
XM_129861.1	29833437	29834466	1	-	NM_026007	NM_026007.2	ri|3200001D09|ZX00035F01|712
XM_151210.1	29977968	30005377	1	-	#N/A	#N/A	#N/A
XM_151211.1	30135694	30277473	1	-	#N/A	#N/A	#N/A
XM_136678.1	30891327	30894799	1	-	#N/A	#N/A	#N/A
XM_129836.1	31218007	31285737	1	-	#N/A	#N/A	ri|B230310N24|PX00159C18|1552
XM_136700.1	31366035	31410755	1	-	#N/A	NM_011568.1	ri|C130042O11|PX00169O22|1273
XM_129822.1	31680204	31699709	1	-	NM_027637	NM_027637.1	ri|4931428L18|PX00016J20|1052
XM_151273.1	32426533	32494697	1	-	#N/A	#N/A	#N/A
XM_136715.1	32661475	32669598	1	-	#N/A	#N/A	#N/A
XM_151283.1	33427220	33469581	1	-	#N/A	#N/A	#N/A
XM_136718.1	33787513	33787902	1	-	#N/A	NM_028221.2	ri|2310065K24|ZX00055C01|776
XM_151286.1	33884732	33884947	1	-	#N/A	#N/A	#N/A
XM_136719.1	33923346	34040602	1	-	#N/A	#N/A	#N/A
XM_151288.1	34120856	34121197	1	-	#N/A	#N/A	#N/A
XM_151289.1	34132876	34137945	1	-	#N/A	#N/A	#N/A
XM_151291.1	34404531	34405327	1	-	#N/A	NM_008999.2	ri|4931430N23|PX00016P13|2366
XM_129840.1	34445741	34461298	1	-	#N/A	NM_133817.1	ri|4932441A15|PX00019H15|3651
XM_129820.1	34485978	34498586	1	-	#N/A	NM_133817.1	ri|4930515K21|PX00033E08|1750
XM_129832.1	34519910	34522462	1	-	NM_145627	NM_145627.1	ri|E430039K10|PX00101F23|2992
XM_136721.1	34551706	34572614	1	-	NM_177235	NM_177235.2	ri|A930028M09|PX00067C15|1779
XM_151292.1	34592816	34597533	1	-	#N/A	#N/A	#N/A
XM_136722.1	34740170	34783503	1	-	#N/A	#N/A	#N/A
XM_123670.1	35237519	35246100	1	-	NM_009356	NM_009355.1	ri|1700030B16|ZX00074B11|793
XM_136725.1	35301785	35302290	1	-	#N/A	#N/A	#N/A
XM_136726.1	35325847	35390724	1	-	#N/A	NM_028716.1	ri|3321402G02|PX00010G19|3746
XM_129852.1	35504904	35508410	1	-	#N/A	NM_174997.1	#N/A
XM_151300.1	35902481	35918205	1	-	#N/A	#N/A	#N/A
XM_151302.1	36005903	36010968	1	-	#N/A	#N/A	#N/A
XM_151305.1	36092317	36155038	1	-	#N/A	#N/A	#N/A
XM_151307.1	36200196	36218908	1	-	#N/A	#N/A	#N/A
XM_151309.1	36391655	36527504	1	-	#N/A	#N/A	#N/A
XM_151310.1	36578528	36643139	1	-	#N/A	#N/A	#N/A
XM_151311.1	36677221	36698965	1	-	#N/A	#N/A	#N/A
XM_151313.1	36793352	36805342	1	-	#N/A	#N/A	#N/A
XM_129854.1	36839095	36879340	1	-	#N/A	#N/A	ri|A930007H10|PX00065G06|1444
XM_129800.1	36939672	36940651	1	-	#N/A	#N/A	ri|0910001L17|R000005H17|1083
XM_129868.1	36965152	36965878	1	-	NM_153408	NM_153408.1	ri|A530050E01|PX00141J21|844
XM_129866.1	37033647	37050770	1	-	NM_172652	NM_172652.1	ri|4932435K23|PX00018N16|4664
XM_129848.1	37119742	37141812	1	-	#N/A	#N/A	ri|A630028F14|PX00144F04|4069
XM_129843.1	37226744	37230993	1	-	NM_153502	NM_153502.2	ri|1110058D09|R000018D04|1111
XM_129827.1	37234728	37243756	1	-	#N/A	#N/A	ri|2700069A19|ZX00063P08|838
XM_129853.1	37245210	37248952	1	-	#N/A	#N/A	ri|G430091K07|PH00001J23|3648
XM_129805.1	37259254	37289887	1	-	#N/A	#N/A	ri|1700024G10|ZX00037D22|903
XM_129842.1	37395759	37406519	1	-	NM_146107	NM_016860.1	ri|2310066K23|ZX00055C21|645
XM_123646.1	37488749	37551522	1	-	NM_018872	NM_018872.1	ri|2610524E03|ZX00048H11|1102
XM_151317.1	37619571	37635855	1	-	#N/A	#N/A	#N/A
XM_136732.1	37654485	37654982	1	-	#N/A	NM_009076.1	ri|0710001M22|R000005M13|634
XM_136733.1	38108268	38108517	1	-	#N/A	#N/A	ri|6330578E17|PX00044B22|1628
XM_129830.1	38183994	38186748	1	-	#N/A	NM_008179.1	ri|4930594C11|PX00036P24|2757
XM_129808.1	38309254	38322567	1	-	#N/A	#N/A	ri|2010300C02|ZX00044G14|2284
XM_136734.1	38428804	38562881	1	-	#N/A	#N/A	ri|4933432N21|PX00021N15|2701
XM_129802.1	38576654	38587985	1	-	#N/A	#N/A	ri|1500032H18|R000021O07|1163
XM_136735.1	38605233	38608879	1	-	#N/A	#N/A	#N/A
XM_129810.1	38644416	38648438	1	-	#N/A	#N/A	ri|2300002O18|ZX00038O15|800
XM_123645.1	38750092	38804769	1	-	NM_019570	NM_019570.1	ri|A030003E17|PX00063E08|2955
XM_136736.1	38876523	38968596	1	-	#N/A	#N/A	ri|3222402O04|PX00010E15|2019
XM_136737.1	38996957	39005517	1	-	#N/A	#N/A	#N/A
XM_136738.1	39023105	39049015	1	-	#N/A	#N/A	#N/A
XM_136740.1	39204111	39265037	1	-	#N/A	#N/A	ri|3222402O04|PX00010E15|2019
XM_129813.1	39487781	39489080	1	-	#N/A	#N/A	ri|2900060P06|ZX00069A16|1301
XM_129797.1	39557983	39592284	1	-	NM_145142	NM_145142.1	ri|B230381K11|PX00161F09|2969
XM_151328.1	39702387	39706538	1	-	#N/A	#N/A	#N/A
XM_129803.1	40239912	40265852	1	-	#N/A	#N/A	ri|1500001C02|R000020A23|866
XM_149051.1	40377735	40409191	1	-	#N/A	#N/A	#N/A
XM_151331.1	40529038	40546993	1	-	#N/A	#N/A	#N/A
XM_151332.1	40852711	40874460	1	-	#N/A	#N/A	#N/A
XM_151334.1	41082900	41091737	1	-	#N/A	#N/A	#N/A
XM_136744.1	41458113	41475871	1	-	NM_172499	NM_172499.1	ri|4931419K03|PX00016D12|3153
XM_151339.1	41510794	41515039	1	-	#N/A	#N/A	#N/A
XM_151340.1	41519367	41538956	1	-	#N/A	#N/A	#N/A
XM_151342.1	41561449	41563853	1	-	#N/A	#N/A	#N/A
XM_151343.1	41646586	41732595	1	-	#N/A	#N/A	#N/A
XM_151345.1	41755051	41854109	1	-	#N/A	#N/A	#N/A
XM_151346.1	41886641	41886796	1	-	#N/A	#N/A	#N/A
XM_151348.1	41978908	42002539	1	-	#N/A	#N/A	#N/A
XM_151352.1	42303514	42365969	1	-	#N/A	#N/A	#N/A
XM_151356.1	42539721	42607269	1	-	#N/A	#N/A	#N/A
XM_151358.1	42867815	42868029	1	-	#N/A	#N/A	#N/A
XM_151360.1	42915072	42981328	1	-	#N/A	#N/A	ri|C230090A06|PX00177H22|1384
XM_151361.1	42984376	43013869	1	-	#N/A	#N/A	#N/A
XM_151364.1	43113411	43116574	1	-	#N/A	#N/A	#N/A
XM_129857.1	43739618	43744069	1	-	#N/A	#N/A	#N/A
XM_123661.1	43816654	43857427	1	-	NM_010212	NM_010212.1	ri|D830048O10|PX00200M05|1199
XM_151049.1	43896628	43931620	1	-	#N/A	#N/A	#N/A
XM_151053.1	44035289	44055973	1	-	#N/A	#N/A	#N/A
XM_129798.1	44635644	44875670	1	-	NM_026430	NM_026430.1	ri|1600025I13|ZX00042N09|1922
XM_136572.1	44958453	44971931	1	-	#N/A	#N/A	#N/A
XM_129806.1	44989117	45004084	1	-	#N/A	#N/A	ri|3110030D08|ZX00071F17|1857
XM_136575.1	45124029	45327444	1	-	#N/A	NM_012056.1	ri|1810014L23|ZX00042F14|2398
XM_123653.1	45380617	45381140	1	-	NG_001477	NG_001477.1	ri|1810018N10|R000022D18|932
XM_135450.1	45958127	45959141	1	-	NM_026424	NM_026424.2	ri|2610511I04|ZX00048F05|1288
XM_129849.1	46472997	46600628	1	-	NM_007737	NM_007737.1	ri|B230306G11|PX00158D24|1755
XM_136578.1	46610838	46618052	1	-	#N/A	NM_009687.1	ri|2810443I09|ZX00066H10|1225
XM_129863.1	46958288	46958605	1	-	#N/A	#N/A	#N/A
XM_136583.1	46990824	46991021	1	-	#N/A	NM_010447.1	ri|1810047E01|ZX00043C21|1263
XM_123648.1	47008951	47026400	1	-	NM_016917	NM_016917.1	ri|2210010L24|ZX00051F01|3071
XM_129855.1	47898622	47909576	1	-	NM_172653	NM_172653.1	ri|5430433I10|PX00022J09|3924
XM_151065.1	47949843	47976805	1	-	#N/A	#N/A	#N/A
XM_136589.1	47987086	48031610	1	-	#N/A	#N/A	#N/A
XM_151066.1	48166295	48186509	1	-	#N/A	#N/A	#N/A
XM_123650.1	48459076	48460547	1	-	NM_011847	NM_011847.1	ri|1700006L23|ZX00036C18|1025
XM_151072.1	48677489	48751788	1	-	#N/A	#N/A	#N/A
XM_151073.1	48870009	48876822	1	-	#N/A	#N/A	#N/A
XM_151074.1	48929051	48929285	1	-	#N/A	#N/A	#N/A
XM_136591.1	49033588	49034281	1	-	#N/A	#N/A	#N/A
XM_151076.1	49592854	49717305	1	-	#N/A	#N/A	#N/A
XM_136593.1	49841963	49859133	1	-	#N/A	#N/A	#N/A
XM_136595.1	49997317	49997487	1	-	#N/A	#N/A	#N/A
XM_136597.1	50508108	50508712	1	-	#N/A	#N/A	#N/A
XM_151081.1	51635980	51670254	1	-	#N/A	#N/A	#N/A
XM_151082.1	51908568	51951634	1	-	#N/A	#N/A	#N/A
XM_151083.1	52021568	52027811	1	-	#N/A	#N/A	#N/A
XM_136606.1	52573147	52573781	1	-	#N/A	NM_028597.1	ri|2410044K02|ZX00079P12|1625
XM_151085.1	52615799	52615981	1	-	#N/A	#N/A	#N/A
XM_129818.1	52725123	52733983	1	-	#N/A	NM_028696.1	ri|4930434H03|PX00031C15|649
XM_151089.1	52806613	52929080	1	-	#N/A	#N/A	#N/A
XM_151090.1	52998054	52998817	1	-	#N/A	#N/A	#N/A
XM_129847.1	53007200	53173442	1	-	NM_010863	NM_010863.1	ri|E130307B17|PX00208H24|1562
XM_129846.1	53429116	53476443	1	-	#N/A	#N/A	ri|6330442B14|PX00009C10|1283
XM_123675.1	53723116	53754852	1	-	NM_008667	NM_008667.2	ri|6330405A01|PX00008M20|2052
XM_136610.1	53869086	53869307	1	-	#N/A	#N/A	#N/A
XM_123624.1	53927625	53979562	1	-	NM_133829	NM_133829.1	ri|B830038L24|PX00073O10|2864
XM_123678.1	54057111	54085226	1	-	NM_008384	NM_008384.1	ri|6530433A08|PX00649C02|1660
XM_129807.1	54192697	54230769	1	-	NM_026477	NM_144953.1	ri|2510009H07|ZX00060K15|916
XM_151095.1	54304878	54305171	1	-	#N/A	#N/A	#N/A
XM_129877.1	54456642	54462511	1	-	NM_153556	NM_153556.1	#N/A
XM_136613.1	54499221	74298767	1	-	NM_153556	NM_153556.1	#N/A
XM_129871.1	54539924	54569112	1	-	NM_153556	NM_153556.1	ri|B130019E04|PX00157P06|3054
XM_123627.1	54616754	54620674	1	-	NM_133728	NM_133728.2	ri|2210409M21|ZX00054K08|1657
XM_123626.1	55049920	55070412	1	-	NM_133810	NM_133810.2	ri|3110009A03|ZX00070B20|2121
XM_129870.1	55224783	55345089	1	-	NM_172655	NM_172655.1	ri|A730039N16|PX00150I15|1129
XM_129858.1	55701914	55725429	1	-	#N/A	#N/A	#N/A
XM_136614.1	55735386	55862550	1	-	#N/A	NM_175508.2	ri|5033403E17|PX00037J12|1243
XM_151161.1	55805466	63091163	1	-	#N/A	#N/A	#N/A
XM_136615.1	55881363	56077909	1	-	NM_177835	NM_177835.2	ri|A130096K20|PX00126K09|2502
XM_123630.1	56284433	56326817	1	-	NM_031179	NM_031179.1	ri|2810001M05|ZX00053I01|1542
XM_136618.1	56420296	74521906	1	-	NM_013721	NM_013721.2	ri|3230401N15|PX00093A05|867
XM_123649.1	56460865	56461284	1	-	#N/A	NM_013795.2	ri|2010015F05|ZX00057F02|451
XM_129814.1	56471970	56526997	1	-	#N/A	#N/A	ri|2700010E02|ZX00048P19|1861
XM_136620.1	56575817	56605253	1	-	#N/A	#N/A	ri|4930597B14|PX00037G11|1086
XM_129821.1	56646882	56663333	1	-	NM_029267	NM_029267.1	ri|4930554P13|PX00035G07|659
XM_136621.1	56669962	66419546	1	-	#N/A	NM_145455.1	ri|2700047D22|ZX00082J21|825
XM_151107.1	56706353	56718412	1	-	#N/A	#N/A	#N/A
XM_151110.1	56856142	56885406	1	-	#N/A	#N/A	#N/A
XM_151111.1	56950146	56971172	1	-	#N/A	#N/A	#N/A
XM_151114.1	57218623	57249223	1	-	#N/A	#N/A	#N/A
XM_151116.1	57431469	57431657	1	-	#N/A	#N/A	#N/A
XM_151117.1	57472599	57473647	1	-	#N/A	#N/A	#N/A
XM_151120.1	57620313	57641643	1	-	#N/A	#N/A	#N/A
XM_129825.1	58160287	58161669	1	-	#N/A	#N/A	ri|4933413G11|PX00020A06|1384
XM_151125.1	58265251	58284021	1	-	#N/A	#N/A	#N/A
XM_149041.1	58317880	58320280	1	-	NM_139146	NM_139146.1	ri|9430092A10|PX00111E17|1899
XM_136622.1	58320677	58357680	1	-	NM_139146	NM_139146.1	#N/A
XM_136623.1	58369235	58424566	1	-	NM_139146	NM_139146.1	#N/A
XM_151129.1	58611886	58690845	1	-	#N/A	#N/A	ri|1700126A01|ZX00078B05|2063
XM_151131.1	58750549	58755663	1	-	#N/A	#N/A	#N/A
XM_136624.1	58822986	58823850	1	-	#N/A	NM_010699.1	ri|G430005E01|PH00001K06|1586
XM_129873.1	58920204	58923377	1	-	#N/A	#N/A	ri|1110034B05|R000017N23|654
XM_151134.1	58994024	58994241	1	-	#N/A	#N/A	#N/A
XM_151135.1	59038461	59042223	1	-	#N/A	#N/A	#N/A
XM_136625.1	59051660	59099245	1	-	#N/A	#N/A	#N/A
XM_151136.1	59102338	59157328	1	-	#N/A	#N/A	#N/A
XM_129865.1	59498731	59501302	1	-	NM_030211	NM_030211.1	ri|4932411A20|PX00017O08|5017
XM_129850.1	59945424	59957474	1	-	NM_009905	NM_009905.1	ri|3830430K12|PX00007P07|1689
XM_129812.1	59964950	59979428	1	-	NM_027351	NM_027351.1	ri|2310076N22|ZX00055M15|900
XM_136630.1	60063740	60091457	1	-	NM_172513	NM_172513.1	ri|D630010C10|PX00196C08|2345
XM_136631.1	60150240	60159527	1	-	#N/A	#N/A	#N/A
XM_129824.1	60200998	60425523	1	-	#N/A	NM_175370.2	ri|4933405P16|PX00019F14|1981
XM_136634.1	60380128	60380915	1	-	#N/A	#N/A	#N/A
XM_149040.1	60448883	60453302	1	-	NM_172406	NM_172406.1	ri|4733401O11|PX00013I16|1423
XM_129817.1	60526106	60532619	1	-	#N/A	#N/A	ri|4930427H07|PX00030J10|768
XM_129875.1	60639775	60650015	1	-	#N/A	#N/A	#N/A
XM_129795.1	60650839	60689315	1	-	NM_145143	NM_145143.1	ri|E430025L11|PX00100A06|1509
XM_123632.1	60699281	60749902	1	-	NM_028717	NM_028717.2	ri|3222402C23|PX00010I05|3666
XM_129831.1	60727735	60728837	1	-	NM_028717	NM_028717.2	ri|9430073A21|PX00109N06|1133
XM_151146.1	60966598	60980580	1	-	#N/A	#N/A	#N/A
XM_123972.1	61167357	61168065	1	-	NM_009460	NM_009460.1	ri|0610011F08|R000002L09|1175
XM_136637.1	61540518	61575256	1	-	#N/A	#N/A	ri|1700030B17|ZX00051A11|1429
XM_149046.1	61956788	62018092	1	-	#N/A	#N/A	ri|C130078H13|PX00666N19|3005
XM_149045.1	62035523	62035884	1	-	#N/A	#N/A	#N/A
XM_151153.1	62462216	62487484	1	-	#N/A	#N/A	#N/A
XM_136648.1	62721343	62721636	1	-	#N/A	#N/A	#N/A
XM_136649.1	62796466	62796956	1	-	#N/A	#N/A	#N/A
XM_151167.1	63142657	63145293	1	-	#N/A	#N/A	#N/A
XM_151168.1	63182976	63183203	1	-	#N/A	#N/A	#N/A
XM_151169.1	63240977	63309765	1	-	#N/A	#N/A	#N/A
XM_151172.1	63493822	63494105	1	-	#N/A	#N/A	ri|E130003N16|PX00207H21|3863
XM_151173.1	63524247	63539048	1	-	#N/A	#N/A	#N/A
XM_151174.1	63588016	63627071	1	-	#N/A	#N/A	#N/A
XM_151175.1	63840389	63860001	1	-	#N/A	#N/A	#N/A
XM_136670.1	64004617	67128586	1	-	NM_153561	NM_153561.1	ri|D830045F10|PX00199B16|1142
XM_151177.1	64033955	64048722	1	-	#N/A	#N/A	#N/A
XM_151178.1	64181176	64203033	1	-	#N/A	#N/A	#N/A
XM_129834.1	64733296	64766486	1	-	NM_145518	NM_145518.1	ri|9930026A05|PX00120K15|2519
XM_129869.1	64739360	64739804	1	-	NM_145518	NM_145518.1	ri|9930026A05|PX00120K15|2519
XM_136657.1	64772706	64773767	1	-	NM_146250	NM_146250.1	#N/A
XM_151183.1	64780560	64803395	1	-	#N/A	#N/A	#N/A
XM_151185.1	64853169	64856750	1	-	#N/A	#N/A	#N/A
XM_151186.1	64860888	64863601	1	-	#N/A	#N/A	#N/A
XM_127348.1	64954277	64955096	1	-	NM_025596	NM_025596.2	ri|0610039M07|R000004L09|1112
XM_136661.1	65212708	65312375	1	-	NM_029696	NM_029696.1	ri|1700124B08|ZX00078P15|835
XM_129823.1	65344602	65358245	1	-	#N/A	#N/A	ri|4933402D24|PX00019K21|1759
XM_151188.1	65463313	65466917	1	-	#N/A	#N/A	#N/A
XM_151191.1	65566888	65586511	1	-	#N/A	#N/A	#N/A
XM_151193.1	65757881	65791738	1	-	#N/A	#N/A	#N/A
XM_151197.1	65880912	66039708	1	-	#N/A	#N/A	#N/A
XM_123635.1	66203979	66213329	1	-	NM_025964	NM_025964.2	ri|2610017G06|ZX00045E13|1400
XM_123642.1	66334818	66336575	1	-	NM_022721	NM_022721.1	ri|4932442J11|PX00019C15|3061
XM_151202.1	66342830	66343151	1	-	#N/A	#N/A	#N/A
XM_151204.1	66380199	66381998	1	-	#N/A	#N/A	#N/A
XM_136664.1	66398346	66490386	1	-	#N/A	NM_175509.2	ri|9430067K14|PX00110A18|2699
XM_151206.1	66494233	66496824	1	-	#N/A	#N/A	#N/A
XM_136665.1	66510288	66522976	1	-	#N/A	NM_175509.2	ri|9430067K14|PX00110A18|2699
XM_151207.1	66538633	66539086	1	-	#N/A	NM_175509.2	ri|9430067K14|PX00110A18|2699
XM_151209.1	66602553	66616467	1	-	#N/A	#N/A	#N/A
XM_123682.1	66629595	66709124	1	-	NM_007776	NM_027010.1	ri|3110001K11|ZX00035E06|623
XM_129874.1	66630812	66709124	1	-	NM_007775	NM_027010.1	ri|3200002G02|ZX00035J17|627
XM_151213.1	66710341	66740519	1	-	#N/A	NM_175293.2	ri|D630023F18|PX00673O18|2181
XM_136668.1	66741962	66744191	1	-	#N/A	#N/A	#N/A
XM_136671.1	67155027	67155629	1	-	#N/A	NM_153089.2	ri|A130030G22|PX00122C15|3228
XM_136674.1	67634450	67705016	1	-	NM_010286	NM_010286.2	#N/A
XM_129872.1	68313491	68350973	1	-	NM_177645	NM_177645.2	ri|C430010P07|PX00667F08|3470
XM_123686.1	68409242	68435420	1	-	NM_007381	NM_009478.1	ri|1500004A07|ZX00042E21|1893
XM_123673.1	68426925	68427544	1	-	NM_009076	NM_009076.1	ri|0710001M22|R000005M13|634
XM_129799.1	68578469	68612244	1	-	NM_021295	NM_021295.1	#N/A
XM_151221.1	68657563	68676380	1	-	#N/A	#N/A	#N/A
XM_151222.1	68873862	68874246	1	-	#N/A	#N/A	#N/A
XM_151223.1	69061189	69135695	1	-	#N/A	#N/A	#N/A
XM_136679.1	69628726	69750122	1	-	#N/A	#N/A	#N/A
XM_136680.1	69781062	69843861	1	-	#N/A	#N/A	#N/A
XM_136681.1	69876591	69882764	1	-	#N/A	#N/A	#N/A
XM_136682.1	69887491	69917477	1	-	#N/A	#N/A	#N/A
XM_136684.1	70275591	70386380	1	-	#N/A	#N/A	#N/A
XM_151226.1	70583122	70630109	1	-	#N/A	#N/A	#N/A
XM_123651.1	71125173	71272293	1	-	NM_011770	NM_011770.2	ri|C130021P08|PX00168K16|3103
XM_151234.1	71348515	71410811	1	-	#N/A	#N/A	#N/A
XM_151235.1	71447352	71453684	1	-	#N/A	#N/A	#N/A
XM_136688.1	71671014	71733415	1	-	#N/A	#N/A	#N/A
XM_151236.1	71765546	71765834	1	-	#N/A	#N/A	#N/A
XM_151239.1	72487230	72487535	1	-	#N/A	#N/A	#N/A
XM_151242.1	72674952	72683637	1	-	#N/A	#N/A	#N/A
XM_129867.1	72810208	72811986	1	-	#N/A	#N/A	#N/A
XM_136692.1	72839481	72897482	1	-	#N/A	NM_175210.2	ri|4732456D21|PX00051D15|3187
XM_129815.1	72928470	72981629	1	-	#N/A	NM_175210.2	ri|4833417A11|PX00028C17|1493
XM_129828.1	73060200	73060933	1	-	NM_021330	NM_021330.2	ri|4632432E04|PX00013I09|2750
XM_129845.1	73153320	73187357	1	-	#N/A	#N/A	ri|G431002M24|PH00003A07|8329
XM_151245.1	73251304	73257951	1	-	#N/A	#N/A	#N/A
XM_123633.1	73276989	73277920	1	-	NM_026693	NM_026693.2	ri|0610012F20|R000002N16|959
XM_136693.1	73281846	73293845	1	-	#N/A	NM_007451.2	ri|0610007E16|R000001J05|1236
XM_151246.1	73310188	73345967	1	-	#N/A	#N/A	#N/A
XM_151248.1	73506274	73540958	1	-	#N/A	#N/A	#N/A
XM_151251.1	73608824	73653152	1	-	#N/A	#N/A	#N/A
XM_136695.1	73729561	73760881	1	-	#N/A	#N/A	#N/A
XM_123640.1	73827852	73854483	1	-	NM_023523	NM_023523.3	ri|2400003B18|ZX00041E03|1172
XM_136697.1	74023093	74046993	1	-	#N/A	#N/A	#N/A
XM_151256.1	74354806	74375853	1	-	#N/A	#N/A	#N/A
XM_129718.1	74448457	74451829	1	-	NM_010518	NM_010518.1	#N/A
XM_151259.1	74627724	74653500	1	-	#N/A	#N/A	#N/A
XM_151261.1	74725514	74748675	1	-	#N/A	#N/A	#N/A
XM_151264.1	74787185	74787463	1	-	#N/A	#N/A	#N/A
XM_136708.1	74902342	74915657	1	-	#N/A	#N/A	#N/A
XM_151270.1	75172247	75252192	1	-	#N/A	#N/A	#N/A
XM_151274.1	75515477	75528856	1	-	#N/A	#N/A	#N/A
XM_136709.1	75555652	75558651	1	-	#N/A	#N/A	#N/A
XM_136710.1	75565601	75577062	1	-	NM_177169	NM_177169.2	ri|E030003A04|PX00204O01|1375
XM_136712.1	75759265	75760320	1	-	#N/A	NM_178241.1	#N/A
XM_129833.1	75852983	75860175	1	-	NM_027154	NM_027154.3	ri|2310061B02|ZX00040D15|511
XM_129786.1	76086673	76088150	1	-	#N/A	#N/A	ri|4931409P07|PX00016K16|5493
XM_129736.1	76130355	76134172	1	-	NM_025784	NM_025784.2	ri|2700033K22|ZX00063K24|1565
XM_136716.1	76320342	76326527	1	-	NM_153745	NM_153744.1	ri|9830138C07|PX00118I11|2256
XM_151278.1	76387915	76428234	1	-	#N/A	#N/A	#N/A
XM_151279.1	76438729	76439023	1	-	#N/A	#N/A	ri|B230310J22|PX00159B16|921
XM_136717.1	76483843	76514974	1	-	NM_172848	NM_172848.2	ri|A230051F10|PX00128F21|3426
XM_129889.1	76676094	76684441	1	-	#N/A	#N/A	#N/A
XM_129888.1	76686322	76692177	1	-	#N/A	NM_026977.1	ri|1810031K17|R000023K10|1069
XM_149056.1	76731560	76733235	1	-	#N/A	#N/A	#N/A
XM_129887.1	76748379	76760485	1	-	NM_026187	NM_026187.2	ri|2810004J02|ZX00045N06|1305
XM_123689.1	76796946	76815120	1	-	NM_008985	NM_008985.1	ri|A830060N18|PX00155N18|3361
XM_123687.1	76861839	76870280	1	-	NM_016878	NM_016878.2	ri|A230052F13|PX00128E03|2489
XM_151371.1	76897665	76898965	1	-	#N/A	#N/A	#N/A
XM_129886.1	77025936	77030476	1	-	#N/A	#N/A	ri|1700028N03|ZX00051E19|2456
XM_129891.1	77029666	77030693	1	-	#N/A	#N/A	ri|1700028N03|ZX00051E19|2456
XM_129890.1	77053115	77055060	1	-	#N/A	NM_178884.2	ri|4931417C03|PX00016L05|5558
XM_151372.1	77124982	77160494	1	-	#N/A	#N/A	#N/A
XM_151374.1	77332392	77356188	1	-	#N/A	#N/A	#N/A
XM_136751.1	77359428	77451749	1	-	#N/A	#N/A	#N/A
XM_136752.1	77626925	77656095	1	-	#N/A	#N/A	#N/A
XM_136753.1	77789240	77790547	1	-	#N/A	#N/A	#N/A
XM_151378.1	77796844	77985557	1	-	#N/A	#N/A	#N/A
XM_134134.1	78130993	78131173	1	-	NM_146237	#N/A	ri|1700066C05|ZX00081M07|408
XM_151380.1	78431168	78560212	1	-	#N/A	#N/A	#N/A
XM_151384.1	78758657	78759016	1	-	#N/A	#N/A	#N/A
XM_151387.1	78863089	78916063	1	-	#N/A	#N/A	#N/A
XM_151389.1	78950781	78950991	1	-	#N/A	#N/A	#N/A
XM_151392.1	79019290	79025842	1	-	#N/A	#N/A	#N/A
XM_123691.1	79102905	79248066	1	-	NM_007936	NM_007936.1	ri|6430505H07|PX00045D09|2797
XM_151394.1	79298720	79298945	1	-	#N/A	#N/A	#N/A
XM_151400.1	79615935	79684223	1	-	#N/A	#N/A	#N/A
XM_151403.1	80046832	80064459	1	-	#N/A	#N/A	ri|E330022I10|PX00212J02|1453
XM_151404.1	80084144	80100008	1	-	#N/A	#N/A	#N/A
XM_129909.1	80564746	80567122	1	-	#N/A	#N/A	ri|2610003J05|ZX00060L19|1144
XM_151426.1	80603988	80604641	1	-	#N/A	#N/A	#N/A
XM_151427.1	80659554	80678643	1	-	#N/A	#N/A	#N/A
XM_151428.1	80705622	80705786	1	-	#N/A	#N/A	#N/A
XM_136772.1	80761936	80900011	1	-	#N/A	#N/A	#N/A
XM_136774.1	81029259	81029431	1	-	NM_153096	NM_153096.1	ri|4933427J07|PX00021C19|1535
XM_136776.1	81105537	81105629	1	-	NG_002292	NG_002138.1	ri|4930431F10|PX00030D05|1158
XM_136780.1	81291207	81292567	1	-	#N/A	#N/A	#N/A
XM_129904.1	81490639	81540712	1	-	NM_027057	NM_027057.1	ri|1700013B03|ZX00036P18|668
XM_151443.1	81560804	81563151	1	-	#N/A	#N/A	#N/A
XM_123693.1	81573318	81638650	1	-	NM_009255	NM_009255.2	ri|B230326M24|PX00160G23|2047
XM_149059.1	81618586	81620041	1	-	NM_130449	NM_025320.1	ri|0610012G03|R000002F22|1440
XM_129911.1	81702192	81703418	1	-	NM_007451	NM_007451.2	ri|0610007E16|R000001J05|1236
XM_136784.1	81748372	81819645	1	-	NM_153096	NM_153096.1	ri|5730555N10|PX00006H18|1385
XM_151445.1	81857568	81857726	1	-	#N/A	#N/A	#N/A
XM_136791.1	81979823	81993577	1	-	NM_173425	NM_173425.1	ri|A830043J08|PX00155N13|2857
XM_151447.1	82038237	82038850	1	-	#N/A	#N/A	#N/A
XM_151408.1	82123241	82123416	1	-	#N/A	#N/A	#N/A
XM_136759.1	82164841	82166943	1	-	#N/A	#N/A	ri|4933401B06|PX00019B09|1221
XM_130106.1	82165187	82166849	1	-	#N/A	#N/A	ri|4933401B06|PX00019B09|1221
XM_151409.1	82196442	82241686	1	-	#N/A	#N/A	#N/A
XM_129913.1	82282301	82305743	1	-	#N/A	NM_175291.2	ri|A530077O14|PX00142C03|700
XM_129916.1	82415992	82540506	1	-	#N/A	#N/A	ri|A530051J20|PX00141K13|1385
XM_151410.1	82585450	82585765	1	-	#N/A	#N/A	#N/A
XM_151413.1	82845655	82861143	1	-	NM_172849	NM_172849.1	#N/A
XM_136763.1	83130670	83136724	1	-	#N/A	#N/A	#N/A
XM_136767.1	83338861	83339289	1	-	#N/A	#N/A	#N/A
XM_151415.1	83362251	83373729	1	-	#N/A	#N/A	#N/A
XM_136768.1	83431478	83470190	1	-	#N/A	#N/A	#N/A
XM_129906.1	83524755	83526186	1	-	NM_011636	NM_011636.1	ri|2200008O17|ZX00047B19|1475
XM_151418.1	83774785	83997680	1	-	#N/A	#N/A	#N/A
XM_129910.1	84012947	84067368	1	-	NM_010570	NM_010570.2	ri|B130064P13|PX00158J21|5637
XM_151419.1	84073168	84080024	1	-	#N/A	#N/A	#N/A
XM_151420.1	84092858	84094030	1	-	#N/A	#N/A	ri|C130016D22|PX00167J14|3091
XM_129902.1	84222649	84356596	1	-	#N/A	#N/A	#N/A
XM_149060.1	84701402	84713807	1	-	#N/A	#N/A	ri|A030003K21|PX00063F05|835
XM_123692.1	84837385	84850302	1	-	NM_030556	NM_030556.1	ri|A230084E24|PX00316E04|1894
XM_151424.1	84864345	84871438	1	-	#N/A	#N/A	#N/A
XM_147287.1	84882211	84882934	1	-	NM_030005	NM_030005.1	ri|A030005K14|PX00063O06|1097
XM_151425.1	84897813	84940274	1	-	#N/A	#N/A	#N/A
XM_129905.1	85080947	85101326	1	-	NM_172430	NM_172430.1	ri|4930544G21|PX00034N16|2547
XM_136775.1	85163959	85186814	1	-	NM_172430	NM_172430.1	ri|A930009L15|PX00065N08|966
XM_151432.1	85526627	85660487	1	-	#N/A	#N/A	#N/A
XM_151433.1	85669659	85669850	1	-	#N/A	#N/A	#N/A
XM_151434.1	85678414	85797078	1	-	#N/A	#N/A	ri|4933436I20|PX00021M05|1521
XM_129912.1	85864209	86109966	1	-	#N/A	#N/A	ri|5033414K04|PX00037N20|1118
XM_151436.1	86131593	86154428	1	-	#N/A	#N/A	#N/A
XM_129901.1	86195219	86513705	1	-	NM_152915	NM_152915.1	ri|5330440O04|PX00054H12|2193
XM_129907.1	86540207	86576002	1	-	NM_133975	NM_133975.2	ri|8030495E02|PX00104K06|4077
XM_129903.1	86724504	86730530	1	-	#N/A	#N/A	ri|1110004H10|R000013F17|1592
XM_135731.1	86819642	87047859	1	-	NM_033616	NM_033616.2	ri|9930106M03|PX00062J18|2720
XM_125265.1	86820016	87048133	1	-	NM_033616	NM_033616.2	ri|9930106M03|PX00062J18|2720
XM_125282.1	86820016	87048175	1	-	NM_033616	NM_033616.2	ri|9930106M03|PX00062J18|2720
XM_125298.1	86820016	87048175	1	-	NM_033616	NM_033616.2	ri|9930106M03|PX00062J18|2720
XM_142423.1	86820631	87048198	1	-	NM_033616	NM_033616.2	ri|9930106M03|PX00062J18|2720
XM_142634.1	86820751	87048200	1	-	NM_033616	NM_033616.2	ri|9930106M03|PX00062J18|2720
XM_142727.1	86973496	87220020	1	-	NM_013673	NM_013673.1	#N/A
XM_135483.1	87232155	87428420	1	-	#N/A	NM_175219.2	ri|4930565N07|PX00035H17|583
XM_136796.1	87602004	87608424	1	-	NM_177055	NM_177055.2	ri|A630001G21|PX00144K03|1505
XM_136804.1	87823052	87824035	1	-	#N/A	#N/A	#N/A
XM_123716.1	87981411	87993057	1	-	NM_008311	NM_008311.1	ri|9130230B07|PX00061O13|2073
XM_151451.1	88312750	88312920	1	-	#N/A	#N/A	#N/A
XM_136794.1	88385868	88407873	1	-	#N/A	#N/A	#N/A
XM_151452.1	88508482	88538459	1	-	#N/A	#N/A	#N/A
XM_123720.1	88985509	88999051	1	-	NM_007433	NG_001340.1	#N/A
XM_129951.1	88987237	88999886	1	-	#N/A	NM_007433.1	ri|2010001C14|ZX00081O06|1422
XM_123705.1	89051117	89058224	1	-	NM_021306	NM_021306.1	ri|A330046D23|PX00132G13|2862
XM_123706.1	89381836	89415421	1	-	NM_019867	NM_019867.1	#N/A
XM_129956.1	89858438	89887194	1	-	#N/A	#N/A	ri|C730029K03|PX00087O18|3550
XM_151457.1	89948769	89996148	1	-	#N/A	#N/A	#N/A
XM_123717.1	90428045	90438090	1	-	NM_008132	NM_008132.1	#N/A
XM_151460.1	90461179	90484771	1	-	#N/A	#N/A	#N/A
XM_136798.1	90629259	90629837	1	-	NM_177305	NM_177305.2	ri|A930033L07|PX00067L12|3533
XM_151463.1	91115827	91172675	1	-	#N/A	#N/A	#N/A
XM_136801.1	91182333	91182887	1	-	NM_013721	NM_013721.2	ri|3230401N15|PX00093A05|867
XM_151464.1	91189253	91229386	1	-	#N/A	#N/A	#N/A
XM_151467.1	91379165	91384235	1	-	#N/A	NM_178119.2	ri|C630030A18|PX00084J11|4455
XM_151468.1	91398174	91429749	1	-	#N/A	#N/A	#N/A
XM_151470.1	91825421	91854292	1	-	#N/A	#N/A	#N/A
XM_136802.1	91879766	91942031	1	-	NM_139152	NM_139152.1	#N/A
XM_129953.1	92055979	92073980	1	-	#N/A	NM_029122.1	ri|4930465P12|PX00032B23|1286
XM_151472.1	92375125	92384046	1	-	#N/A	#N/A	#N/A
XM_151474.1	92458180	92502457	1	-	#N/A	#N/A	#N/A
XM_151477.1	92935174	92959110	1	-	#N/A	#N/A	#N/A
XM_136803.1	93087266	93091167	1	-	NM_011189	NM_011189.1	#N/A
XM_129949.1	93291673	93304307	1	-	#N/A	#N/A	ri|0710007A14|R000005G06|2340
XM_123712.1	93331825	93366686	1	-	NM_011066	NM_011066.1	ri|A930030B13|PX00067K19|1823
XM_149075.1	93332123	93333226	1	-	NM_011066	NM_011066.1	#N/A
XM_151480.1	93474800	93501890	1	-	#N/A	#N/A	ri|A730010N22|PX00660L06|3478
XM_136806.1	93773450	94152669	1	-	#N/A	#N/A	ri|4932410E14|PX00017B19|3292
XM_151487.1	94083085	94353302	1	-	#N/A	#N/A	#N/A
XM_151488.1	94369804	94383499	1	-	#N/A	#N/A	#N/A
XM_136807.1	94424489	94457226	1	-	NM_147038	NG_002115.1	#N/A
XM_136808.1	94424524	94457226	1	-	NG_002115	NG_002115.1	#N/A
XM_136809.1	94424529	94457226	1	-	NM_147039	NG_002115.1	#N/A
XM_129957.1	94583782	94587188	1	-	#N/A	#N/A	ri|1110002M09|R000013O23|406
XM_136814.1	94807851	94933937	1	-	NM_172850	NM_172850.1	ri|4930483I10|PX00032N13|3250
XM_123715.1	94966718	95030427	1	-	NM_008440	NM_008440.1	#N/A
XM_151489.1	95076125	95079785	1	-	#N/A	#N/A	#N/A
XM_129952.1	95099998	95108767	1	-	NM_172411	NM_172411.1	ri|2310007B03|ZX00038F08|2075
XM_136818.1	95178315	95178654	1	-	#N/A	#N/A	ri|E030010N08|PX00205O03|3140
XM_129950.1	95248965	95252851	1	-	NM_024463	NM_024463.1	ri|1810059A23|ZX00043E20|1290
XM_151490.1	95290672	95291152	1	-	#N/A	#N/A	#N/A
XM_123697.1	95355595	95388630	1	-	NM_133808	NM_133808.2	ri|C230064E07|PX00176E09|2173
XM_151448.1	95542912	95543241	1	-	#N/A	#N/A	#N/A
XM_151449.1	95616507	95625031	1	-	#N/A	#N/A	#N/A
XM_129954.1	95652808	95698619	1	-	NM_025920	NM_025920.1	ri|2010320B01|ZX00044D15|543
XM_151506.1	95899527	95913780	1	-	#N/A	#N/A	#N/A
XM_151507.1	96024238	96025570	1	-	#N/A	#N/A	#N/A
XM_129974.1	96236681	96239545	1	-	#N/A	#N/A	ri|2310079J01|ZX00040N04|1567
XM_135353.1	96238461	96239545	1	-	#N/A	#N/A	ri|2310079J01|ZX00040N04|1567
XM_151526.1	96630977	96785220	1	-	#N/A	#N/A	#N/A
XM_136868.1	97072998	97073845	1	-	#N/A	NM_015782.2	ri|3010002H06|ZX00055E14|1339
XM_151492.1	98088221	98088483	1	-	#N/A	#N/A	#N/A
XM_129982.1	98628261	98639374	1	-	NM_172658	NM_172658.1	ri|C330017E21|PX00076I16|2394
XM_129976.1	98870510	98939895	1	-	#N/A	#N/A	ri|4933404A18|PX00019P07|2316
XM_151497.1	99482077	99485416	1	-	#N/A	#N/A	#N/A
XM_123721.1	99487835	99505891	1	-	NM_133825	NM_133825.2	#N/A
XM_129981.1	99558045	99566555	1	-	#N/A	NM_173760.2	ri|D330021B20|PX00191N20|2358
XM_123725.1	99687011	99884084	1	-	NM_013626	NM_013626.1	ri|C430006I19|PX00078G22|1658
XM_129977.1	99855469	99856294	1	-	NM_145455	NM_145455.1	ri|2700047D22|ZX00082J21|825
XM_151499.1	100032362	100047776	1	-	#N/A	#N/A	#N/A
XM_151500.1	100144047	100195702	1	-	#N/A	#N/A	#N/A
XM_136827.1	100532507	100573049	1	-	#N/A	#N/A	#N/A
XM_151501.1	100652349	100655775	1	-	#N/A	#N/A	#N/A
XM_136829.1	101096583	101205970	1	-	#N/A	#N/A	#N/A
XM_151503.1	102150336	102150469	1	-	#N/A	#N/A	#N/A
XM_136839.1	102608111	102614121	1	-	#N/A	#N/A	#N/A
XM_136841.1	102791061	102791401	1	-	#N/A	#N/A	#N/A
XM_136842.1	102883813	102910286	1	-	#N/A	#N/A	#N/A
XM_136844.1	103159014	103166981	1	-	#N/A	#N/A	#N/A
XM_151505.1	103503933	103646397	1	-	#N/A	#N/A	#N/A
XM_136846.1	103851916	104014233	1	-	#N/A	#N/A	#N/A
XM_151510.1	104461100	104474846	1	-	#N/A	#N/A	#N/A
XM_151512.1	104978253	105014201	1	-	#N/A	#N/A	#N/A
XM_151515.1	105918986	105950023	1	-	#N/A	#N/A	#N/A
XM_136853.1	106070912	106070996	1	-	#N/A	#N/A	#N/A
XM_151517.1	106854543	106868451	1	-	#N/A	#N/A	#N/A
XM_136860.1	107615699	107616310	1	-	#N/A	NM_178779.2	ri|9630009A02|PX00115O11|1293
XM_136861.1	107699538	107714699	1	-	#N/A	#N/A	#N/A
XM_151524.1	107837544	107837953	1	-	#N/A	#N/A	#N/A
XM_123724.1	107859608	108015360	1	-	NM_013784	NM_013784.1	ri|3110041M09|ZX00071F16|1362
XM_151527.1	108117949	108155423	1	-	#N/A	NM_026521.2	#N/A
XM_151530.1	108317055	108317321	1	-	#N/A	#N/A	#N/A
XM_151531.1	108384979	108390277	1	-	#N/A	#N/A	#N/A
XM_151533.1	108814111	108875186	1	-	#N/A	#N/A	#N/A
XM_123726.1	108891523	109061113	1	-	NM_009741	NM_009741.1	ri|C430015F12|PX00078J04|2354
XM_149078.1	109046057	109047782	1	-	#N/A	#N/A	#N/A
XM_129983.1	109095733	109107954	1	-	#N/A	#N/A	ri|6330410P18|PX00008K20|2066
XM_136865.1	109236331	109237061	1	-	#N/A	NM_011139.1	#N/A
XM_136867.1	109368539	109670269	1	-	NM_009126	NM_009126.1	ri|1110001H02|R000013A03|1633
XM_136869.1	109368625	109670268	1	-	#N/A	NM_009126.1	ri|1110001H02|R000013A03|1633
XM_136870.1	109368625	109669423	1	-	#N/A	NM_009126.1	ri|1110001H02|R000013A03|1633
XM_136872.1	109368689	109681150	1	-	#N/A	NM_009126.1	#N/A
XM_142548.1	109369511	109669327	1	-	#N/A	NM_009126.1	#N/A
XM_151539.1	109993712	110031419	1	-	#N/A	NM_011459.2	#N/A
XM_136875.1	110797366	110799697	1	-	#N/A	#N/A	#N/A
XM_151547.1	111298960	111349837	1	-	#N/A	#N/A	#N/A
XM_136876.1	111418211	111418986	1	-	#N/A	NM_010664.1	#N/A
XM_136877.1	111968069	111968362	1	-	#N/A	#N/A	#N/A
XM_151553.1	112938009	112944647	1	-	#N/A	#N/A	#N/A
XM_129984.1	113358694	113359705	1	-	#N/A	#N/A	#N/A
XM_149077.1	113636112	113639040	1	-	#N/A	#N/A	ri|4921525D07|PX00014F09|3027
XM_136881.1	113729340	113729855	1	-	#N/A	#N/A	#N/A
XM_136882.1	114408043	114408619	1	-	NM_011292	NM_011292.1	#N/A
XM_136883.1	114585119	114611702	1	-	#N/A	NM_153164.1	ri|9430036F11|PX00108P14|2314
XM_151556.1	114940053	114986381	1	-	#N/A	#N/A	#N/A
XM_151558.1	115187148	115187302	1	-	#N/A	#N/A	#N/A
XM_151561.1	115529301	115529775	1	-	#N/A	#N/A	#N/A
XM_151568.1	116207212	116207635	1	-	#N/A	#N/A	#N/A
XM_151569.1	116322252	116413613	1	-	#N/A	#N/A	#N/A
XM_136887.1	116484178	116484279	1	-	#N/A	#N/A	#N/A
XM_151571.1	116918640	116990527	1	-	#N/A	#N/A	#N/A
XM_149080.1	117136840	117137398	1	-	NM_009681	NM_009681.2	ri|0610011N23|R000002F06|1277
XM_151574.1	117427331	117601491	1	-	#N/A	#N/A	#N/A
XM_136888.1	117910496	117910951	1	-	#N/A	NM_008517.1	ri|1700012G16|ZX00050H15|1987
XM_151575.1	117985491	117985893	1	-	#N/A	#N/A	#N/A
XM_151578.1	118540389	118540639	1	-	#N/A	#N/A	#N/A
XM_151579.1	118687384	118734987	1	-	#N/A	#N/A	#N/A
XM_151580.1	119009788	119035134	1	-	#N/A	#N/A	#N/A
XM_136893.1	119098716	119098987	1	-	#N/A	#N/A	#N/A
XM_151581.1	119847064	119849180	1	-	#N/A	#N/A	#N/A
XM_136900.1	120122210	120124840	1	-	#N/A	#N/A	ri|4921538P22|PX00639E13|1677
XM_142894.1	120387455	120388182	1	-	#N/A	NM_181419.2	ri|6720416P20|PX00059C13|2125
XM_150445.1	120813610	120814536	1	-	#N/A	#N/A	#N/A
XM_150552.1	121270226	121278023	1	-	#N/A	#N/A	#N/A
XM_150551.1	121318488	121320302	1	-	#N/A	#N/A	#N/A
XM_150553.1	121367110	121372244	1	-	#N/A	#N/A	#N/A
XM_136212.1	121382032	121436649	1	-	#N/A	NM_010296.1	ri|D230011K06|PX00188I13|3033
XM_150555.1	121547898	121583952	1	-	#N/A	#N/A	#N/A
XM_136219.1	121761944	121794399	1	-	#N/A	NM_016959.2	ri|1100001E09|R000005J06|863
XM_148966.1	121952932	121955154	1	-	#N/A	#N/A	#N/A
XM_136221.1	122068206	122117830	1	-	#N/A	NM_145506.2	ri|9430023E16|PX00108J07|2585
XM_129455.1	122133672	122187304	1	-	NM_145506	NM_145506.2	ri|9430023E16|PX00108J07|2585
XM_123500.1	122198432	122341162	1	-	NM_019933	NM_019933.1	ri|B430311G24|PX00072M19|2364
XM_129447.1	122446593	122449843	1	-	#N/A	NM_175106.2	ri|2300008B03|ZX00038E08|3292
XM_129482.1	122462028	122471619	1	-	#N/A	#N/A	#N/A
XM_129467.1	122768288	122811377	1	-	NM_133186	NM_133186.1	ri|1010001D01|R000005L15|1287
XM_150488.1	122909317	122974176	1	-	#N/A	#N/A	#N/A
XM_150489.1	123047830	123077042	1	-	#N/A	#N/A	#N/A
XM_150490.1	123249490	123332037	1	-	#N/A	#N/A	#N/A
XM_150491.1	123368110	123408278	1	-	#N/A	#N/A	#N/A
XM_150492.1	123436514	123436638	1	-	#N/A	#N/A	#N/A
XM_150493.1	123629873	123630004	1	-	#N/A	#N/A	#N/A
XM_150496.1	123775864	123817321	1	-	#N/A	#N/A	#N/A
XM_123489.1	123858161	123873781	1	-	NM_133748	NM_178082.2	ri|2900053I11|ZX00069G21|758
XM_150498.1	123931150	123956447	1	-	#N/A	#N/A	#N/A
XM_123506.1	124026219	124138429	1	-	NM_010483	NM_010483.2	#N/A
XM_150499.1	124218934	124224602	1	-	#N/A	#N/A	#N/A
XM_150502.1	124406920	124425485	1	-	#N/A	#N/A	#N/A
XM_150503.1	124478881	124521429	1	-	#N/A	#N/A	#N/A
XM_150505.1	124661362	124666479	1	-	#N/A	#N/A	#N/A
XM_150506.1	124844638	124844781	1	-	#N/A	#N/A	#N/A
XM_150508.1	125027706	125033178	1	-	#N/A	#N/A	#N/A
XM_150509.1	125083724	125125766	1	-	#N/A	#N/A	#N/A
XM_150516.1	125774341	125778583	1	-	#N/A	#N/A	#N/A
XM_136201.1	125962657	125982058	1	-	#N/A	#N/A	ri|B830023M14|PX00073G08|3032
XM_136202.1	125983556	126073733	1	-	#N/A	#N/A	ri|B830023M14|PX00073G08|3032
XM_129475.1	126254393	126678620	1	-	#N/A	#N/A	ri|B830023M14|PX00073G08|3032
XM_150517.1	126678971	126886079	1	-	#N/A	#N/A	#N/A
XM_136203.1	127258183	127258381	1	-	#N/A	#N/A	#N/A
XM_150521.1	127508792	127508999	1	-	#N/A	#N/A	#N/A
XM_150522.1	127693130	127763568	1	-	#N/A	#N/A	#N/A
XM_150523.1	127860749	127861016	1	-	#N/A	#N/A	#N/A
XM_136204.1	128363484	128363864	1	-	#N/A	#N/A	#N/A
XM_123491.1	128363538	142345034	1	-	NM_133239	NM_133239.1	ri|A930008G09|PX00065H13|1585
XM_150526.1	128383375	128403925	1	-	#N/A	#N/A	#N/A
XM_150529.1	128480787	128486574	1	-	#N/A	#N/A	#N/A
XM_150530.1	128499052	128541665	1	-	#N/A	#N/A	#N/A
XM_129440.1	128567662	128607561	1	-	NM_145100	NM_145100.2	ri|4933415E13|PX00020F11|1130
XM_148970.1	129222542	129524083	1	-	NM_176957	NM_176957.2	ri|A630048J05|PX00145K18|1510
XM_136207.1	129608668	129792679	1	-	#N/A	#N/A	#N/A
XM_136208.1	129901861	129913156	1	-	#N/A	#N/A	#N/A
XM_129450.1	130192300	130379253	1	-	#N/A	#N/A	ri|2610024A01|ZX00045O01|1706
XM_136210.1	130518338	130551853	1	-	#N/A	#N/A	#N/A
XM_129483.1	130651621	130661289	1	-	#N/A	#N/A	ri|C730006D09|PX00086I23|3494
XM_123510.1	130702582	130703640	1	-	NM_009761	NM_009761.2	ri|2900002G17|ZX00055M14|1235
XM_136211.1	130812289	130826237	1	-	#N/A	#N/A	#N/A
XM_129479.1	130982448	130989720	1	-	#N/A	#N/A	#N/A
XM_129458.1	131061395	131115153	1	-	NM_145507	NM_145507.1	ri|D130016F08|PX00183O07|2145
XM_150540.1	131170120	131170501	1	-	#N/A	#N/A	#N/A
XM_150541.1	131317874	131430244	1	-	#N/A	#N/A	#N/A
XM_123508.1	131431383	131432441	1	-	NM_009911	NM_009911.2	#N/A
XM_150542.1	131460208	131555447	1	-	#N/A	#N/A	#N/A
XM_150545.1	132041076	132091580	1	-	#N/A	#N/A	#N/A
XM_150548.1	132256314	132273001	1	-	#N/A	#N/A	#N/A
XM_150550.1	132430602	132436464	1	-	#N/A	#N/A	#N/A
XM_129463.1	132668404	132670281	1	-	#N/A	#N/A	ri|3110079L04|ZX00072F18|632
XM_150559.1	133173907	133225659	1	-	#N/A	#N/A	#N/A
XM_123507.1	133266604	133337214	1	-	NM_010016	NM_010016.1	ri|5031405O06|PX00037M05|3026
XM_150561.1	133418430	133418627	1	-	#N/A	#N/A	#N/A
XM_123511.1	133452194	133494492	1	-	NM_009581	NM_009581.1	#N/A
XM_129451.1	133564379	133565278	1	-	#N/A	#N/A	ri|4930568D07|PX00036M09|1009
XM_129478.1	133571717	133589622	1	-	NM_008825	NM_008825.1	ri|4933407L07|PX00019P22|1911
XM_123494.1	133754621	133758541	1	-	NM_053095	NM_053095.1	#N/A
XM_136220.1	133808300	133891061	1	-	#N/A	#N/A	#N/A
XM_129464.1	133926114	133944906	1	-	#N/A	#N/A	#N/A
XM_129456.1	134000852	134010644	1	-	NM_145508	NM_145508.1	ri|9430089O14|PX00111O19|2823
XM_123503.1	134049363	134117351	1	-	NM_018750	NM_018750.1	ri|E430025D17|PX00100P17|2727
XM_123501.1	134126793	134148768	1	-	NM_019777	NM_019777.2	ri|E430020M09|PX00099E01|3205
XM_150564.1	134158860	134159141	1	-	#N/A	#N/A	ri|9930124L22|PX00063A13|2103
XM_129445.1	134167421	134345613	1	-	NM_145990	NM_145990.1	ri|1500006G04|R000020E10|1044
XM_150566.1	134419668	134420280	1	-	#N/A	#N/A	#N/A
XM_150567.1	134459839	134462632	1	-	#N/A	#N/A	#N/A
XM_129915.1	134524186	134525315	1	-	#N/A	#N/A	ri|1190009B22|ZA00008I12|1234
XM_148969.1	134722350	134722949	1	-	#N/A	NM_181883.1	ri|A330033I19|PX00131I03|670
XM_129472.1	134928950	134945122	1	-	NM_172510	NM_172510.1	ri|A230072B04|PX00129C23|1845
XM_150568.1	135043927	135048006	1	-	#N/A	#N/A	#N/A
XM_129469.1	135235837	135239653	1	-	#N/A	NM_178874.2	ri|1110063G11|R000019E01|1160
XM_123504.1	135396863	135399812	1	-	NM_011531	NM_011531.1	#N/A
XM_150570.1	135400253	135407868	1	-	#N/A	#N/A	#N/A
XM_129474.1	135478662	135481010	1	-	#N/A	#N/A	ri|D430023G06|PX00193D24|3037
XM_150573.1	135644708	135697456	1	-	#N/A	#N/A	#N/A
XM_150574.1	135712950	135736908	1	-	#N/A	#N/A	#N/A
XM_150575.1	135797704	135798147	1	-	#N/A	#N/A	#N/A
XM_148967.1	135865361	135870571	1	-	NM_008575	NG_001504.1	ri|5730491E10|PX00005K07|1797
XM_136227.1	136059300	136116469	1	-	#N/A	#N/A	ri|7530426I10|PX00312M24|2175
XM_123493.1	136607641	136794063	1	-	NM_054076	NM_054076.1	ri|E130009I24|PX00208G12|951
XM_150581.1	136695912	136749303	1	-	#N/A	#N/A	#N/A
XM_123492.1	136799303	136808293	1	-	NM_054077	NM_054077.2	ri|A030001H09|PX00063A21|3606
XM_123520.1	136961361	136965153	1	-	NM_007570	NM_007570.1	ri|E430034E20|PX00101H01|708
XM_129465.1	137087265	137146739	1	-	#N/A	#N/A	ri|A230061M23|PX00128F12|1991
XM_129443.1	137209557	137223919	1	-	#N/A	#N/A	ri|1110008G13|R000014G15|1216
XM_129452.1	137448486	137457138	1	-	#N/A	#N/A	ri|4931440L10|PX00017E09|1727
XM_150447.1	137669163	137669530	1	-	#N/A	#N/A	#N/A
XM_136177.1	137679680	137710328	1	-	#N/A	#N/A	ri|9530009M10|PX00111H20|3809
XM_136178.1	137724728	137818643	1	-	#N/A	#N/A	ri|9430074M08|PX00110M10|2845
XM_129446.1	137864298	137872076	1	-	#N/A	#N/A	ri|1810037O03|R000023J05|823
XM_123515.1	137987001	138006303	1	-	NM_007955	NM_007955.1	#N/A
XM_129439.1	138079431	138086603	1	-	#N/A	NM_134438.1	ri|2900003L19|ZX00068K17|459
XM_129461.1	138182674	138203996	1	-	NM_145417	NM_145417.1	ri|5930412N15|PX00055K09|2108
XM_129480.1	138291382	138294197	1	-	#N/A	NM_175259.3	ri|9330132O05|PX00104P12|855
XM_129442.1	138304122	138350152	1	-	#N/A	#N/A	ri|0710008K06|R000005K20|548
XM_129470.1	138359977	138375005	1	-	NM_173437	NM_173437.1	ri|4732471I09|PX00051J23|3378
XM_129471.1	138387320	138389464	1	-	NM_173437	NM_173437.1	ri|E130002E17|PX00207M22|2623
XM_150450.1	138518604	138564150	1	-	#N/A	#N/A	#N/A
XM_150452.1	138603166	138631563	1	-	#N/A	#N/A	#N/A
XM_123502.1	138791700	138839552	1	-	NM_019645	NM_019645.1	ri|9930018O04|PX00119L06|3983
XM_129476.1	138882237	138884652	1	-	#N/A	NM_177642.2	ri|9830123M21|PX00117N02|1771
XM_129448.1	139104188	139109339	1	-	#N/A	#N/A	ri|2310006M14|ZX00038D18|944
XM_148965.1	139136631	139138500	1	-	#N/A	#N/A	ri|1700034M08|ZX00074D01|534
XM_123495.1	139146099	139150200	1	-	#N/A	#N/A	ri|4933426C09|PX00020P23|1595
XM_136182.1	139169687	139183436	1	-	#N/A	#N/A	ri|A630042H02|PX00145J09|1476
XM_129477.1	139192599	139199868	1	-	#N/A	#N/A	ri|1600013L13|ZX00042O12|1455
XM_150455.1	139303773	139330331	1	-	#N/A	#N/A	#N/A
XM_150457.1	139514330	139636425	1	-	#N/A	#N/A	#N/A
XM_134977.1	139658658	139661516	1	-	NM_026507	NM_145835.1	ri|2610307K11|ZX00062O17|1049
XM_150459.1	139928922	139936233	1	-	#N/A	#N/A	#N/A
XM_136187.1	140050794	140068987	1	-	#N/A	#N/A	#N/A
XM_150461.1	140077504	140097941	1	-	#N/A	#N/A	#N/A
XM_150464.1	140226849	140228591	1	-	#N/A	#N/A	#N/A
XM_150465.1	140235794	140290326	1	-	#N/A	#N/A	#N/A
XM_136188.1	140336742	140337092	1	-	#N/A	#N/A	#N/A
XM_136189.1	140551576	140571601	1	-	#N/A	#N/A	#N/A
XM_150469.1	140605406	140653270	1	-	#N/A	#N/A	#N/A
XM_150473.1	141001819	141009803	1	-	#N/A	#N/A	#N/A
XM_129468.1	141031465	141143301	1	-	NM_011210	NM_011210.1	ri|E430029I06|PX00100F23|3432
XM_150477.1	141259409	141330520	1	-	#N/A	#N/A	#N/A
XM_150478.1	141348353	141376325	1	-	#N/A	#N/A	#N/A
XM_123497.1	141453163	141512230	1	-	NM_021605	NM_021605.2	ri|E430005H19|PX00097B14|3200
XM_150481.1	141674043	141733094	1	-	#N/A	#N/A	#N/A
XM_129441.1	141792976	141803547	1	-	NM_010714	NM_010714.1	ri|2810431A13|ZX00046H06|1182
XM_150483.1	141931062	141940822	1	-	#N/A	#N/A	#N/A
XM_150484.1	141950262	141951959	1	-	#N/A	#N/A	#N/A
XM_150486.1	141974450	141988940	1	-	#N/A	#N/A	#N/A
XM_136194.1	142112410	142113102	1	-	#N/A	#N/A	#N/A
XM_129490.1	142738949	142873037	1	-	NM_009888	NM_009888.1	ri|E330009L21|PX00211N23|4114
XM_129494.1	142785632	142880517	1	-	NM_009888	NM_009888.1	ri|E330009L21|PX00211N23|4114
XM_129491.1	142962211	143177979	1	-	NM_009888	NM_009888.1	ri|4930431N10|PX00030F09|1072
XM_136246.1	143057606	143067345	1	-	#N/A	#N/A	ri|C530030I18|PX00669K10|3082
XM_136250.1	143206218	143206853	1	-	NM_009888	NM_009888.1	ri|D630023O13|PX00196P04|3415
XM_150600.1	143292292	143301376	1	-	#N/A	#N/A	#N/A
XM_136255.1	144301605	144302195	1	-	#N/A	NM_026764.2	ri|1110004G14|R000015H01|1462
XM_150601.1	145205009	145205159	1	-	#N/A	#N/A	#N/A
XM_136259.1	145350489	145399625	1	-	NM_172929	#N/A	#N/A
XM_129489.1	146308415	146309785	1	-	#N/A	NM_024212.2	ri|0610009A03|R000002C21|1389
XM_129493.1	146772622	146868341	1	-	NM_145991	NM_145991.1	ri|C130030P16|PX00168B14|3137
XM_150592.1	147096052	147104508	1	-	#N/A	#N/A	#N/A
XM_123522.1	147166809	147169847	1	-	NM_009061	NM_009061.2	ri|6030458L23|PX00057D04|2353
XM_136233.1	147305215	147306592	1	-	NM_153171	NM_153171.2	ri|A730079B21|PX00152D09|1498
XM_136234.1	147398067	147419513	1	-	NM_011251	NM_011251.1	ri|6030424C22|PX00314N09|3892
XM_129492.1	147487904	147487923	1	-	NM_172086	NM_172086.1	ri|0610008N24|R000002C11|508
XM_136236.1	147632704	147841501	1	-	#N/A	#N/A	#N/A
XM_150596.1	148314973	148472176	1	-	#N/A	NM_018776.1	ri|A130058O20|PX00124E21|2176
XM_136238.1	148527960	148528194	1	-	#N/A	#N/A	#N/A
XM_136240.1	148677671	148678035	1	-	#N/A	#N/A	#N/A
XM_136242.1	149163667	149245407	1	-	#N/A	#N/A	#N/A
XM_136247.1	150360644	150537415	1	-	#N/A	#N/A	#N/A
XM_150598.1	150867637	150942615	1	-	#N/A	#N/A	#N/A
XM_136280.1	152269020	152346713	1	-	#N/A	#N/A	#N/A
XM_129521.1	152433299	152434350	1	-	NM_146231	NM_172491.1	ri|A430088G18|PX00138J16|3057
XM_135760.1	152433460	152434225	1	-	#N/A	NM_172491.1	ri|A430088G18|PX00138J16|3057
XM_127471.1	152433601	152434350	1	-	NM_146231	NM_153780.1	ri|5730507C01|PX00005L23|2543
XM_150634.1	152946962	153055006	1	-	#N/A	#N/A	#N/A
XM_150644.1	153197764	153197880	1	-	#N/A	#N/A	#N/A
XM_123531.1	153239512	153312325	1	-	NM_008869	NM_008869.2	ri|1200011D06|R000009I11|2835
XM_136297.1	153392153	153432537	1	-	#N/A	#N/A	#N/A
XM_148976.1	153497243	153507909	1	-	#N/A	#N/A	ri|9230101J03|PX00061B10|1784
XM_129523.1	153687315	153688070	1	-	NM_009052	NM_009052.1	ri|2410004M13|ZX00041O06|789
XM_123525.1	153868659	153881011	1	-	NM_021400	NM_021400.1	#N/A
XM_150605.1	153885193	153954724	1	-	#N/A	#N/A	#N/A
XM_136261.1	153975077	154279175	1	-	#N/A	#N/A	#N/A
XM_150606.1	154306552	154316896	1	-	#N/A	#N/A	#N/A
XM_136262.1	154408955	154412132	1	-	#N/A	#N/A	ri|D630034E04|PX00197B15|3401
XM_150608.1	154504203	154506085	1	-	#N/A	#N/A	#N/A
XM_150609.1	154562080	154577218	1	-	#N/A	#N/A	#N/A
XM_129524.1	154795093	154809056	1	-	NM_025819	NM_025819.2	ri|1200016B10|R000009F20|3615
XM_129507.1	154894156	154901782	1	-	#N/A	NM_011277.1	ri|2810421H23|ZX00046H09|2034
XM_150611.1	155182645	155183112	1	-	#N/A	#N/A	#N/A
XM_150612.1	155256873	155259947	1	-	#N/A	#N/A	#N/A
XM_129506.1	155316557	155524943	1	-	#N/A	#N/A	ri|1700025G04|ZX00037H14|835
XM_150614.1	155592601	155606110	1	-	#N/A	#N/A	#N/A
XM_150615.1	155662413	155665319	1	-	#N/A	#N/A	#N/A
XM_150616.1	155678733	155772952	1	-	#N/A	#N/A	#N/A
XM_136276.1	155836677	155863056	1	-	#N/A	#N/A	#N/A
XM_136279.1	156157286	156157627	1	-	NM_013614	NM_013614.1	ri|5730519F24|PX00644F12|2032
XM_123527.1	156157807	156158881	1	-	NM_013614	NM_013614.1	ri|5730519F24|PX00644F12|2032
XM_129516.1	156266843	156269490	1	-	#N/A	#N/A	ri|9430023P16|PX00108N03|2013
XM_136284.1	156382635	156383457	1	-	NM_008503	NM_008503.2	ri|2700043F04|ZX00048N14|951
XM_148977.1	156548922	156549371	1	-	#N/A	NM_175460.2	ri|D030041I09|PX00180I12|2678
XM_123532.1	156556566	156619472	1	-	NM_008485	NM_008485.2	#N/A
XM_129514.1	156675981	156789843	1	-	#N/A	NM_010683.1	#N/A
XM_150619.1	156835333	156835948	1	-	#N/A	#N/A	#N/A
XM_129508.1	156912870	156944718	1	-	NM_007842	NM_007842.1	ri|2810480H04|ZX00067N17|946
XM_129513.1	156960106	157005564	1	-	NM_028749	NM_028749.1	ri|0610033B02|R000004E12|1403
XM_129515.1	157075584	157076842	1	-	NM_146126	NM_146126.1	ri|4930403C20|PX00029B01|2260
XM_129519.1	157075951	157076841	1	-	NM_146126	NM_146126.1	ri|4930403C20|PX00029B01|2260
XM_129517.1	157076006	157076841	1	-	NM_146126	NM_146126.1	ri|4930403C20|PX00029B01|2260
XM_129520.1	157076057	157076825	1	-	NM_146126	NM_146126.1	ri|4930403C20|PX00029B01|2260
XM_129518.1	157076096	157076734	1	-	NM_146126	NM_146126.1	ri|4930403C20|PX00029B01|2260
XM_150620.1	157077485	157114331	1	-	#N/A	#N/A	#N/A
XM_150621.1	157153490	157154717	1	-	#N/A	#N/A	#N/A
XM_136287.1	157240719	157277967	1	-	#N/A	#N/A	ri|4930415K13|PX00030I08|1748
XM_136288.1	157291236	157292661	1	-	#N/A	#N/A	#N/A
XM_136289.1	157304906	157305529	1	-	#N/A	NM_178243.2	ri|A830082G19|PX00156O14|778
XM_150623.1	157401584	157429851	1	-	#N/A	#N/A	#N/A
XM_150624.1	157435846	157449409	1	-	#N/A	#N/A	#N/A
XM_150625.1	157463315	157463473	1	-	#N/A	#N/A	#N/A
XM_150628.1	157592275	157642560	1	-	#N/A	#N/A	#N/A
XM_150630.1	157716926	157735548	1	-	#N/A	#N/A	#N/A
XM_150631.1	157750245	157828000	1	-	#N/A	#N/A	#N/A
XM_123530.1	157847637	158190985	1	-	NM_009782	NM_007578.1	ri|A430108I02|PX00064E24|5002
XM_150637.1	158263889	158380238	1	-	#N/A	#N/A	ri|A430040I15|PX00135G22|4058
XM_150638.1	158430332	158531449	1	-	#N/A	#N/A	#N/A
XM_150639.1	158619569	158619961	1	-	#N/A	NM_021433.2	ri|2310039E05|ZX00039L18|955
XM_148974.1	158678908	158685830	1	-	#N/A	#N/A	ri|6820428L09|PX00650C09|3789
XM_148973.1	158734981	158737132	1	-	#N/A	#N/A	ri|C730016M01|PX00086N17|2951
XM_148975.1	158736623	158740016	1	-	#N/A	#N/A	ri|9030020I01|PX00049N24|3086
XM_150641.1	158901845	158941738	1	-	#N/A	#N/A	#N/A
XM_150642.1	158951574	158966821	1	-	#N/A	#N/A	#N/A
XM_150643.1	158972085	158981546	1	-	#N/A	#N/A	#N/A
XM_136294.1	159201359	159236032	1	-	#N/A	#N/A	#N/A
XM_150645.1	159271311	159281617	1	-	#N/A	#N/A	#N/A
XM_150646.1	159289190	159292684	1	-	#N/A	#N/A	#N/A
XM_129509.1	159306287	159319621	1	-	#N/A	#N/A	ri|4933409L06|PX00020K07|1091
XM_129511.1	159465460	159495935	1	-	NM_144791	NM_172843.1	ri|A130072J07|PX00124F06|2896
XM_136296.1	159538353	159571827	1	-	NM_177838	NM_177838.2	ri|A230106N23|PX00063H04|3881
XM_136299.1	159714209	159726008	1	-	#N/A	#N/A	#N/A
XM_129603.1	159735935	159743464	1	-	#N/A	#N/A	#N/A
XM_136337.1	159801633	159867821	1	-	#N/A	#N/A	ri|9430070O13|PX00110F13|983
XM_136340.1	159881642	159884287	1	-	#N/A	#N/A	#N/A
XM_123564.1	159894667	159931726	1	-	NM_009230	NM_009230.1	ri|D330023A12|PX00191P04|3355
XM_150747.1	160023656	160024069	1	-	#N/A	#N/A	#N/A
XM_123544.1	160119458	160139179	1	-	NM_023141	NM_023141.1	ri|2310039F17|ZX00039N16|1879
XM_129589.1	160143443	160171040	1	-	NM_145413	NM_145413.2	ri|9330154M19|PX00104P20|4679
XM_150762.1	160190823	160213509	1	-	#N/A	#N/A	#N/A
XM_150763.1	160240964	160250714	1	-	#N/A	#N/A	#N/A
XM_123542.1	160273827	160372866	1	-	NM_023884	NM_023884.2	ri|1810020P17|R000022N04|588
XM_129568.1	160563808	160573311	1	-	#N/A	#N/A	ri|1700057K13|ZX00075L03|899
XM_129601.1	160604829	160612664	1	-	#N/A	NM_177644.2	ri|6530401P13|PX00048B18|2372
XM_136306.1	160740662	160792463	1	-	#N/A	#N/A	ri|A330066M24|PX00132K09|1920
XM_159722.1	160945190	160946373	1	-	#N/A	#N/A	#N/A
XM_150665.1	161036618	161036903	1	-	#N/A	#N/A	#N/A
XM_136313.1	161064603	161090574	1	-	#N/A	#N/A	#N/A
XM_150666.1	161103888	161117438	1	-	#N/A	#N/A	#N/A
XM_136314.1	161183134	161199879	1	-	#N/A	#N/A	#N/A
XM_150668.1	161207833	161238673	1	-	#N/A	#N/A	#N/A
XM_150669.1	161248424	161293548	1	-	#N/A	#N/A	#N/A
XM_150672.1	161426602	161426814	1	-	#N/A	#N/A	#N/A
XM_150674.1	161519477	161527466	1	-	#N/A	#N/A	#N/A
XM_150677.1	161574025	161622472	1	-	#N/A	#N/A	#N/A
XM_136316.1	161601564	161772478	1	-	#N/A	#N/A	ri|6430517E21|PX00045N19|4109
XM_150680.1	161705467	161705934	1	-	#N/A	#N/A	#N/A
XM_150683.1	161827423	161838841	1	-	#N/A	#N/A	ri|6430517E21|PX00045N19|4109
XM_136320.1	162236964	162357917	1	-	#N/A	#N/A	ri|1600020F20|ZX00042H19|566
XM_136321.1	162422310	162426329	1	-	#N/A	#N/A	ri|D130075L13|PX00186B23|3643
XM_136322.1	162428188	162443811	1	-	#N/A	#N/A	ri|D130075L13|PX00186B23|3643
XM_129567.1	162454152	162456179	1	-	#N/A	#N/A	ri|1600012P17|ZX00042M20|2471
XM_150691.1	162531632	162556745	1	-	#N/A	#N/A	#N/A
XM_150693.1	162649557	162652512	1	-	#N/A	#N/A	#N/A
XM_136323.1	162654535	162655020	1	-	NM_027862	NM_027862.1	ri|0610009D10|R000002I17|574
XM_150702.1	163093698	163139251	1	-	#N/A	#N/A	#N/A
XM_150703.1	163172948	163175151	1	-	#N/A	#N/A	#N/A
XM_150708.1	163340499	163363052	1	-	#N/A	#N/A	#N/A
XM_148989.1	163685022	163685318	1	-	NM_177839	NM_177839.2	#N/A
XM_150711.1	163692492	163708445	1	-	#N/A	#N/A	#N/A
XM_129572.1	163743442	163753378	1	-	#N/A	NM_009786.1	ri|3100002O13|ZX00035K23|1244
XM_129578.1	163764061	163788569	1	-	#N/A	#N/A	ri|8430421H08|PX00024J06|1236
XM_136333.1	163845764	163892111	1	-	#N/A	NM_013862.3	ri|E430030O21|PX00100N14|1211
XM_136334.1	164005062	164040582	1	-	#N/A	NM_013862.3	ri|9630005B12|PX00114L16|2741
XM_136335.1	164145850	164146305	1	-	#N/A	#N/A	#N/A
XM_136336.1	164586863	164599850	1	-	NM_173424	NM_173424.1	ri|D430004I08|PX00193E15|3884
XM_129597.1	164608214	164621249	1	-	NM_172644	NM_172644.1	ri|5830468K18|PX00040L21|3584
XM_129590.1	164657325	164676922	1	-	NM_144876	NM_144876.2	ri|6332425J01|PX00044I04|3528
XM_136342.1	164724224	164726256	1	-	#N/A	#N/A	ri|4930469G21|PX00032D19|1192
XM_150719.1	165184129	165184565	1	-	#N/A	#N/A	#N/A
XM_129583.1	165293910	165295957	1	-	NM_146104	NM_146104.1	ri|9430022P05|PX00108K03|2396
XM_150721.1	165326392	165341684	1	-	#N/A	#N/A	#N/A
XM_136346.1	165386658	165387103	1	-	#N/A	#N/A	ri|4732491B11|PX00052N03|3800
XM_129574.1	165511414	165538471	1	-	#N/A	#N/A	ri|4930558K02|PX00035P04|1014
XM_136348.1	165872548	165909936	1	-	NM_172646	NM_172646.1	ri|9630045G20|PX00116N20|4562
XM_136349.1	165929852	165967497	1	-	#N/A	#N/A	#N/A
XM_129586.1	166087043	166101880	1	-	NM_144877	NM_144877.1	ri|5630401D24|PX00023I21|1693
XM_129576.1	166100632	166101898	1	-	NM_144877	NM_144877.1	ri|5630401D24|PX00023I21|1693
XM_136350.1	166181558	166186054	1	-	#N/A	#N/A	#N/A
XM_129599.1	166276901	166294350	1	-	#N/A	#N/A	ri|1810043M20|ZX00051M11|710
XM_129564.1	166347606	166363657	1	-	NM_144878	NM_144878.1	#N/A
XM_129569.1	166428072	166429769	1	-	#N/A	NM_018881.2	ri|2310042I22|ZX00040E01|1225
XM_136351.1	166470512	166512449	1	-	#N/A	NM_008030.1	#N/A
XM_142557.1	166525334	166525766	1	-	#N/A	#N/A	#N/A
XM_136353.1	166578566	166629817	1	-	#N/A	#N/A	ri|4921528O07|PX00015K03|2910
XM_136354.1	166660484	166674640	1	-	#N/A	#N/A	#N/A
XM_150729.1	166731405	166776956	1	-	#N/A	#N/A	#N/A
XM_129584.1	166939814	166958574	1	-	#N/A	NM_178883.3	ri|A230104G01|PX00063J04|1553
XM_136355.1	167049069	167049186	1	-	#N/A	#N/A	#N/A
XM_136356.1	167253875	167280563	1	-	#N/A	#N/A	#N/A
XM_150734.1	167291838	167310667	1	-	#N/A	#N/A	#N/A
XM_136358.1	167541567	167960899	1	-	#N/A	NM_028776.3	ri|6030457O16|PX00057O18|3169
XM_150736.1	167583755	167626175	1	-	#N/A	#N/A	#N/A
XM_150738.1	167669890	167698619	1	-	#N/A	#N/A	#N/A
XM_123571.1	167730616	167962373	1	-	NM_007976	NM_007976.1	ri|C730026K03|PX00086P20|846
XM_150739.1	167745610	167746098	1	-	#N/A	#N/A	#N/A
XM_150740.1	168113479	168148947	1	-	#N/A	#N/A	#N/A
XM_150741.1	168186940	168203576	1	-	#N/A	#N/A	#N/A
XM_150744.1	168328197	168331106	1	-	#N/A	#N/A	#N/A
XM_123540.1	168696651	168719127	1	-	NM_032005	NM_032005.2	ri|A230053J20|PX00128D15|2664
XM_129588.1	168737095	168752810	1	-	NM_145512	NM_145512.2	ri|9830137K19|PX00118E21|5258
XM_129580.1	168772866	168794886	1	-	NM_145513	NM_145513.2	ri|1500010E14|R000020I02|980
XM_150750.1	168810438	168839037	1	-	#N/A	#N/A	#N/A
XM_129604.1	168945244	168956526	1	-	#N/A	#N/A	ri|1200006M05|R000008D11|2975
XM_129565.1	169144945	169188435	1	-	#N/A	#N/A	ri|1110007A10|R000013L22|1248
XM_129592.1	169202859	169211619	1	-	#N/A	NM_178593.2	#N/A
XM_136362.1	169225769	169255656	1	-	#N/A	NM_178593.2	ri|5830463J03|PX00040M04|5206
XM_136364.1	169698634	169727649	1	-	#N/A	#N/A	ri|C130085G02|PX00172K19|3473
XM_159582.1	169735923	169736083	1	-	#N/A	#N/A	#N/A
XM_136365.1	169796768	169833873	1	-	#N/A	NM_175296.3	ri|4933405K18|PX00642A07|1556
XM_129600.1	169995009	170001142	1	-	#N/A	NM_175170.2	ri|6030496G13|PX00058N04|4771
XM_136366.1	170063609	170081687	1	-	#N/A	#N/A	#N/A
XM_150754.1	170244381	170244606	1	-	#N/A	#N/A	#N/A
XM_136368.1	170293038	170361221	1	-	#N/A	#N/A	#N/A
XM_136369.1	170378279	170398027	1	-	NM_172844	NM_172844.1	ri|4831428F09|PX00102M24|3066
XM_136370.1	170461844	170469848	1	-	#N/A	#N/A	ri|2310008B08|ZX00038L18|1612
XM_150759.1	170771582	170782470	1	-	#N/A	#N/A	#N/A
XM_150760.1	170911202	170911429	1	-	#N/A	#N/A	#N/A
XM_148986.1	170938001	170939023	1	-	#N/A	#N/A	#N/A
XM_123541.1	170941190	171000103	1	-	NM_030724	NM_030724.1	ri|D230016J06|PX00188I10|1101
XM_136373.1	171154214	171175076	1	-	#N/A	#N/A	ri|4930413P14|PX00030G01|1996
XM_150764.1	171569333	171576702	1	-	#N/A	#N/A	#N/A
XM_150767.1	171635159	171696286	1	-	#N/A	#N/A	#N/A
XM_150768.1	171725143	171739108	1	-	#N/A	#N/A	#N/A
XM_129562.1	171872532	172146336	1	-	NM_008783	NM_008783.1	ri|9930036F21|PX00120G24|3420
XM_129573.1	172134032	172134757	1	-	NM_027845	NM_027845.1	ri|4833414E09|PX00028K11|1190
XM_150771.1	172198036	172261322	1	-	#N/A	#N/A	#N/A
XM_150772.1	172423695	172435132	1	-	#N/A	#N/A	#N/A
XM_150773.1	172462939	172486225	1	-	#N/A	#N/A	#N/A
XM_150775.1	172565326	172625600	1	-	#N/A	#N/A	#N/A
XM_150779.1	172938611	173017438	1	-	#N/A	#N/A	#N/A
XM_150780.1	173050241	173111441	1	-	#N/A	#N/A	#N/A
XM_150782.1	173150005	173153730	1	-	#N/A	#N/A	#N/A
XM_136374.1	173206609	173217137	1	-	#N/A	NM_011508.1	#N/A
XM_150786.1	173339183	173339316	1	-	#N/A	#N/A	#N/A
XM_136375.1	173344696	173355624	1	-	#N/A	#N/A	#N/A
XM_150652.1	173522424	173569369	1	-	#N/A	#N/A	#N/A
XM_150653.1	173624656	173627070	1	-	#N/A	#N/A	#N/A
XM_123535.1	173895835	173920786	1	-	NM_133806	NM_133806.2	ri|C430018N11|PX00078F18|2284
XM_150655.1	173948122	173948594	1	-	#N/A	#N/A	ri|4732477C12|PX00052K23|3209
XM_129571.1	173953358	174009573	1	-	NM_010633	NM_010633.2	ri|2810454O04|ZX00067C19|1763
XM_136301.1	173983589	174038859	1	-	#N/A	#N/A	#N/A
XM_150656.1	174054982	174056592	1	-	#N/A	#N/A	#N/A
XM_129577.1	174081161	174130074	1	-	#N/A	#N/A	ri|6330408P19|PX00008E14|1605
XM_129579.1	174479522	174637955	1	-	#N/A	#N/A	ri|9130025P16|PX00026P11|3197
XM_129563.1	174688226	174698634	1	-	NM_145141	NM_145141.1	ri|A630021L01|PX00144L02|1341
XM_123566.1	174960511	175138883	1	-	NM_008911	NM_008911.1	ri|9830108O07|PX00118B07|2793
XM_136307.1	175032108	175032252	1	-	#N/A	#N/A	ri|0610037I05|R000004M20|1547
XM_129570.1	175076721	175080216	1	-	#N/A	#N/A	ri|2700019J03|ZX00063A19|1617
XM_150663.1	175167017	175180047	1	-	#N/A	#N/A	ri|A530055C18|PX00141N09|2561
XM_136310.1	175216537	175218384	1	-	#N/A	#N/A	ri|1190002J23|R000019D23|848
XM_148992.1	175237723	175238278	1	-	#N/A	#N/A	ri|1200017F15|R000009N24|3248
XM_123558.1	175375849	175389478	1	-	NM_010584	NM_010584.1	ri|1810012B21|R000022M18|1137
XM_123569.1	175446570	175463043	1	-	NM_008534	NM_008534.1	ri|E430026K15|PX00100K12|2099
XM_123557.1	175910096	175915325	1	-	NM_010916	NM_010916.1	#N/A
XM_123546.1	175924371	175939122	1	-	NM_021607	NM_021607.2	ri|1110021E12|R000016F24|1283
XM_129605.1	176002144	176002453	1	-	NM_016897	NM_016897.1	ri|3110002G04|ZX00035O06|1090
XM_129593.1	176054532	176058385	1	-	NM_008556	NM_011063.1	ri|E430038I03|PX00100J24|2402
XM_123560.1	176068202	176077644	1	-	NM_009813	NM_009813.1	ri|C630004L19|PX00317O14|991
XM_129585.1	176091755	176155799	1	-	#N/A	NM_144921.1	ri|E430002A21|PX00096B11|3657
XM_129596.1	176441544	176444025	1	-	#N/A	#N/A	ri|5830408F06|PX00038K24|1560
XM_129566.1	176490547	176492773	1	-	#N/A	#N/A	ri|1300005N15|R000011C17|1309
XM_136324.1	176991923	177047763	1	-	NM_146764	NM_146763.1	#N/A
XM_136325.1	176991927	177047763	1	-	NM_146763	NM_146763.1	#N/A
XM_136329.1	177137792	177141101	1	-	#N/A	NM_025470.1	ri|1810030J14|R000023I06|788
XM_150696.1	177184539	177184713	1	-	#N/A	#N/A	#N/A
XM_123559.1	177195142	177196261	1	-	NM_010045	NM_010045.1	ri|2510001J03|ZX00052N04|1119
XM_150698.1	177258875	177295723	1	-	#N/A	#N/A	#N/A
XM_136332.1	177334704	177623781	1	-	NM_175026	NM_175026.1	ri|9830148G24|PX00118D14|2757
XM_136331.1	177334704	177623782	1	-	#N/A	#N/A	ri|9830148G24|PX00118D14|2757
XM_129598.1	177348629	177458636	1	-	#N/A	#N/A	ri|9830148G24|PX00118D14|2757
XM_129594.1	177384643	177389937	1	-	NM_175026	NM_175026.1	ri|A530037C15|PX00140P22|1138
XM_123579.1	177684194	177874100	1	-	NM_008327	NM_008327.1	#N/A
XM_136383.1	177684210	177855966	1	-	NM_008329	NM_008329.1	#N/A
XM_129615.1	177728271	177888371	1	-	NM_172648	NM_008329.1	ri|E430001B18|PX00096M10|1732
XM_136390.1	177973665	177974621	1	-	NM_146719	NM_146719.1	#N/A
XM_136395.1	178106741	178127898	1	-	NM_146715	NM_146715.1	#N/A
XM_150788.1	178732963	178734675	1	-	#N/A	#N/A	#N/A
XM_150789.1	178747870	178762710	1	-	#N/A	#N/A	#N/A
XM_150790.1	178823935	178850077	1	-	#N/A	#N/A	#N/A
XM_123580.1	178930545	179361571	1	-	NM_011880	NM_011880.1	#N/A
XM_148995.1	179247264	179249087	1	-	#N/A	#N/A	ri|5730408A14|PX00002P04|1823
XM_150792.1	179361753	179366585	1	-	#N/A	#N/A	#N/A
XM_150793.1	179378690	179458361	1	-	#N/A	#N/A	#N/A
XM_123576.1	179554424	179556289	1	-	NM_021350	NM_021350.1	#N/A
XM_150794.1	179752707	179752913	1	-	#N/A	#N/A	#N/A
XM_150795.1	179801498	179802197	1	-	#N/A	#N/A	#N/A
XM_150796.1	179810866	179820384	1	-	#N/A	#N/A	#N/A
XM_136379.1	179847771	179859572	1	-	#N/A	#N/A	#N/A
XM_129618.1	179862162	179862866	1	-	NM_025875	NM_025875.1	ri|2400004N01|ZX00041E19|709
XM_136380.1	179889683	179968174	1	-	#N/A	NM_176916.2	#N/A
XM_150798.1	180063981	180080598	1	-	#N/A	NM_176916.2	#N/A
XM_150799.1	180086359	180102589	1	-	#N/A	#N/A	#N/A
XM_150804.1	180364833	180374395	1	-	#N/A	#N/A	#N/A
XM_150806.1	180608032	180612066	1	-	#N/A	#N/A	#N/A
XM_129611.1	180660049	180676441	1	-	NM_027672	NM_027672.1	ri|4933426L22|PX00020D21|1259
XM_129616.1	180706272	180708693	1	-	#N/A	#N/A	#N/A
XM_150810.1	181283539	181368799	1	-	#N/A	#N/A	#N/A
XM_150811.1	181403798	181465090	1	-	#N/A	#N/A	#N/A
XM_123582.1	181699447	181731780	1	-	NM_007422	NM_007422.2	ri|1300003E19|R000010L02|2505
XM_150866.1	182060380	182066695	1	-	NM_024282	NM_024282.2	ri|5830417C01|PX00038L14|2476
XM_136488.1	182197165	182202341	1	-	#N/A	#N/A	ri|C130090J04|PX00172E06|3119
XM_149001.1	182309746	182310340	1	-	#N/A	#N/A	ri|4930527J03|PX00034D17|596
XM_150886.1	182586334	182650130	1	-	#N/A	#N/A	#N/A
XM_150889.1	182865307	182868290	1	-	#N/A	#N/A	#N/A
XM_129639.1	183001935	183255986	1	-	NM_027188	NM_027188.1	ri|2410008A19|ZX00041H05|1576
XM_150868.1	183347396	183369721	1	-	#N/A	#N/A	#N/A
XM_136484.1	183501772	183562127	1	-	NM_027188	NM_027188.1	ri|2410008A19|ZX00041H05|1576
XM_136485.1	183734019	183778443	1	-	#N/A	#N/A	#N/A
XM_129637.1	183784216	183842020	1	-	NM_026375	NM_026375.1	ri|4933404A06|PX00019E08|1113
XM_150871.1	184021572	184044092	1	-	#N/A	#N/A	#N/A
XM_150872.1	184217243	184217350	1	-	#N/A	#N/A	#N/A
XM_123587.1	184262259	184277891	1	-	NM_023341	NM_023341.1	ri|1110039P11|R000018I03|1525
XM_123591.1	184321472	184339291	1	-	NM_011183	NM_011183.1	ri|4833416A15|PX00028E16|1998
XM_136496.1	184420813	186502916	1	-	#N/A	NM_008084.1	ri|0610007C02|R000001M12|1252
XM_149002.1	184426703	184511990	1	-	#N/A	#N/A	ri|A330033F05|PX00131K11|2480
XM_136486.1	184528394	184536362	1	-	#N/A	#N/A	ri|6330403A02|PX00008A03|2656
XM_150876.1	184658422	184658718	1	-	#N/A	#N/A	#N/A
XM_123594.1	184897404	184906710	1	-	NM_008210	NG_001380.1	ri|2010200E22|ZX00047A08|770
XM_129638.1	185186204	185236969	1	-	#N/A	NM_026171.1	ri|3110002L24|ZX00035B17|726
XM_129641.1	185267739	185304210	1	-	NM_145514	#N/A	ri|C230037M11|PX00175K23|2207
XM_150880.1	185405155	185405444	1	-	#N/A	#N/A	#N/A
XM_149003.1	185631007	185633497	1	-	#N/A	#N/A	#N/A
XM_123583.1	185913518	185937033	1	-	NM_133815	NM_133815.1	ri|E430037F16|PX00101J05|2225
XM_123592.1	186004749	186119823	1	-	NM_010135	NM_010135.1	ri|9030215D04|PX00060F10|776
XM_136494.1	186260317	186261237	1	-	#N/A	#N/A	#N/A
XM_123596.1	186383691	186390360	1	-	NM_007853	NM_007853.2	ri|0610012K24|R000002P24|1813
XM_129640.1	186425068	186450981	1	-	NM_175127	NM_175127.1	ri|6530404L20|PX00048F16|1523
XM_129642.1	186593286	186626803	1	-	NM_009794	NM_009794.1	ri|E130314B09|PX00209I15|3018
XM_150883.1	186853582	186853814	1	-	#N/A	#N/A	#N/A
XM_136499.1	186855380	186857245	1	-	#N/A	#N/A	ri|4933404O04|PX00641P12|1361
XM_150884.1	187047678	187047834	1	-	#N/A	#N/A	#N/A
XM_150890.1	187164981	187176256	1	-	#N/A	#N/A	#N/A
XM_150891.1	187191464	187204700	1	-	#N/A	#N/A	#N/A
XM_150892.1	187254478	187266548	1	-	#N/A	#N/A	#N/A
XM_136502.1	187283702	187323898	1	-	#N/A	NM_009359.1	#N/A
XM_150893.1	187344478	187352350	1	-	#N/A	#N/A	#N/A
XM_150894.1	187392402	187401380	1	-	#N/A	#N/A	#N/A
XM_129662.1	187669456	187669998	1	-	#N/A	#N/A	ri|1700056E22|ZX00075B15|551
XM_150979.1	187919284	187927985	1	-	#N/A	#N/A	#N/A
XM_150981.1	187983497	188001398	1	-	#N/A	#N/A	#N/A
XM_150983.1	188084525	188163079	1	-	#N/A	#N/A	#N/A
XM_150987.1	188266100	188284947	1	-	#N/A	#N/A	#N/A
XM_150989.1	188355191	188361493	1	-	#N/A	#N/A	ri|4930488B22|PX00032J04|1723
XM_123608.1	188364220	188369618	1	-	NM_008250	NM_008250.1	ri|9830107N02|PX00117H22|2106
XM_129663.1	188424524	188488531	1	-	#N/A	#N/A	ri|1300013F15|R000011B21|1519
XM_123598.1	188448639	188488592	1	-	NM_133684	NM_133684.2	ri|0610040P02|R000004B24|1261
XM_129678.1	188515311	188524805	1	-	#N/A	NM_178692.2	ri|D630014K19|PX00196H10|973
XM_129659.1	188539468	188586081	1	-	NM_145515	NM_022801.1	ri|B930025N23|PX00163O18|1655
XM_150990.1	188649179	188728044	1	-	#N/A	#N/A	#N/A
XM_150991.1	188781181	188794254	1	-	#N/A	#N/A	#N/A
XM_129673.1	188929001	188971748	1	-	#N/A	#N/A	ri|2010002H18|ZX00053B09|391
XM_150899.1	189109764	189115395	1	-	#N/A	#N/A	#N/A
XM_136507.1	189258840	189310558	1	-	#N/A	#N/A	#N/A
XM_150901.1	189409427	189439235	1	-	#N/A	#N/A	#N/A
XM_136508.1	189460294	189466638	1	-	#N/A	#N/A	#N/A
XM_136509.1	189489492	189520741	1	-	NM_021552	NM_021552.1	ri|2310004E21|ZX00051P22|1174
XM_150904.1	189526173	189560436	1	-	#N/A	#N/A	#N/A
XM_150906.1	189658110	189680044	1	-	#N/A	#N/A	#N/A
XM_129672.1	189730135	189759565	1	-	NM_146106	NM_146106.1	#N/A
XM_150908.1	189814879	189870857	1	-	#N/A	#N/A	#N/A
XM_150909.1	189891619	189892542	1	-	#N/A	#N/A	#N/A
XM_150910.1	189920892	189924854	1	-	#N/A	#N/A	#N/A
XM_150914.1	190117667	190145362	1	-	#N/A	#N/A	#N/A
XM_129674.1	190266614	190355519	1	-	NM_009367	NM_009367.1	ri|D330045B08|PX00193M05|1706
XM_136510.1	190484297	190494862	1	-	#N/A	#N/A	#N/A
XM_150922.1	190682755	190695522	1	-	#N/A	#N/A	#N/A
XM_150925.1	190791468	190816322	1	-	#N/A	#N/A	#N/A
XM_129665.1	190846561	190872446	1	-	#N/A	NM_028848.1	ri|4930513F16|PX00033L11|1477
XM_150928.1	190912064	190921992	1	-	#N/A	#N/A	#N/A
XM_150930.1	190961182	190961537	1	-	#N/A	#N/A	ri|6720422K01|PX00059I12|1961
XM_150931.1	190972864	190993835	1	-	#N/A	#N/A	#N/A
XM_150932.1	191005204	191007367	1	-	#N/A	NM_026367.2	ri|4932416D18|PX00017G07|3844
XM_150937.1	191179161	191203801	1	-	#N/A	#N/A	#N/A
XM_150939.1	191243106	191262382	1	-	#N/A	#N/A	#N/A
XM_150941.1	191284930	191329979	1	-	#N/A	#N/A	#N/A
XM_150943.1	191357254	191368714	1	-	#N/A	#N/A	#N/A
XM_150950.1	191593358	191598348	1	-	#N/A	#N/A	#N/A
XM_136515.1	192516218	192564113	1	-	#N/A	#N/A	#N/A
XM_129676.1	192635846	192643403	1	-	NM_172650	NM_172650.1	ri|4930438A20|PX00031H03|1221
XM_150958.1	192725727	192850817	1	-	#N/A	#N/A	#N/A
XM_123605.1	192870938	193008537	1	-	NM_010607	NM_010607.1	ri|A430027H14|PX00135G20|1462
XM_129658.1	193301083	193323211	1	-	#N/A	#N/A	ri|4930486L02|PX00032L23|1154
XM_129660.1	193544077	193586497	1	-	#N/A	NM_026796.1	ri|1110020E07|R000016N23|1078
XM_123607.1	193787383	193826715	1	-	NM_008937	NM_008937.2	ri|D830026M03|PX00199H10|3497
XM_150962.1	193921130	193931507	1	-	#N/A	#N/A	#N/A
XM_150964.1	193964838	193970686	1	-	#N/A	#N/A	#N/A
XM_150965.1	194006510	194059092	1	-	#N/A	#N/A	#N/A
XM_142456.1	194189713	194190669	1	-	NG_001758	NG_001758.1	#N/A
XM_150967.1	194209254	194216611	1	-	#N/A	#N/A	#N/A
XM_150968.1	194239127	194257255	1	-	#N/A	#N/A	#N/A
XM_150973.1	194404649	194420457	1	-	#N/A	#N/A	#N/A
XM_150974.1	194435245	194459132	1	-	#N/A	#N/A	ri|5031425M16|PX00037E20|3275
XM_129675.1	194463475	194490568	1	-	#N/A	NM_178775.2	ri|B130003F20|PX00156P23|2914
XM_136519.1	194524749	194580979	1	-	#N/A	#N/A	ri|5031425M16|PX00037E20|3275
XM_129671.1	194698967	194832148	1	-	#N/A	#N/A	ri|A930001C09|PX00065J17|2449
XM_129666.1	194718017	194846361	1	-	#N/A	#N/A	ri|A230020J21|PX00126L11|1650
XM_129661.1	194739256	194757065	1	-	#N/A	#N/A	ri|1500010M24|R000020I18|1087
XM_136520.1	194951854	194953611	1	-	#N/A	#N/A	#N/A
XM_150984.1	195067247	195067443	1	-	#N/A	#N/A	#N/A
XM_123602.1	195096034	195106739	1	-	NM_025424	NM_025424.1	ri|1110060M21|R000018L20|652
XM_129668.1	195140341	195161789	1	-	NM_144880	NM_025864.2	ri|C330017D18|PX00076M24|1934
XM_150985.1	195305666	195309932	1	-	#N/A	#N/A	#N/A
XM_129679.1	195326107	195330077	1	-	#N/A	NM_029766.1	ri|E330023F01|PX00212B06|2350
XM_129664.1	195341602	195363866	1	-	#N/A	NM_029766.1	ri|5730564G15|PX00006G14|1505
XM_150986.1	195416071	195474038	1	-	#N/A	#N/A	#N/A
XM_129677.1	195782093	195784851	1	-	NM_011633	NM_011633.1	#N/A
XM_147285.1	195843877	195877629	1	-	NM_011633	NM_011633.1	ri|4931429D24|PX00016P09|1176
XM_129691.1	195886377	195923084	1	-	NM_144814	NM_144814.1	ri|C730034D20|PX00087M02|1936
XM_151009.1	195932612	195966843	1	-	#N/A	#N/A	#N/A
XM_154224.1	196093808	196211241	1	-	#N/A	#N/A	#N/A
XM_127441.1	196110860	196116097	1	-	#N/A	NM_022428.1	#N/A
XM_129689.1	196822454	196829108	1	-	#N/A	#N/A	ri|C130018M11|PX00167O24|2151
XM_136533.1	196875272	196962559	1	-	#N/A	NM_181546.2	ri|B230320I09|PX00159I08|1059
XM_129686.1	197085265	197108212	1	-	NM_145415	NM_145415.1	ri|E430025G02|PX00100C03|2675
XM_151012.1	197120822	197121033	1	-	#N/A	#N/A	#N/A
XM_123613.1	197199658	197220252	1	-	NM_008288	NM_008288.1	#N/A
XM_123614.1	197250207	197251065	1	-	NM_008059	NM_008059.1	ri|1100001G22|R000005P12|763
XM_129688.1	197324311	197340098	1	-	NM_144817	NM_144817.1	#N/A
XM_136526.1	197354225	197368402	1	-	#N/A	#N/A	#N/A
XM_150993.1	197382882	197390292	1	-	#N/A	#N/A	#N/A
XM_150994.1	197458614	197468716	1	-	#N/A	#N/A	#N/A
XM_149012.1	197485204	197486866	1	-	#N/A	#N/A	ri|4631405K08|PX00011M16|1730
XM_136528.1	197661368	197704351	1	-	#N/A	#N/A	#N/A
XM_150997.1	198005173	198012437	1	-	#N/A	#N/A	#N/A
XM_150998.1	198036297	198046163	1	-	#N/A	#N/A	#N/A
XM_150999.1	198076191	198096550	1	-	#N/A	#N/A	#N/A
XM_151001.1	198138305	198282783	1	-	#N/A	#N/A	#N/A
XM_151002.1	198317334	198390502	1	-	#N/A	#N/A	#N/A
XM_151003.1	198404870	198531907	1	-	#N/A	#N/A	#N/A
XM_151005.1	198854760	198861999	1	-	#N/A	#N/A	#N/A
XM_151006.1	198951555	198974815	1	-	#N/A	NM_177154.2	ri|5330404L05|PX00053M22|2493
XM_151008.1	199001475	199003258	1	-	#N/A	#N/A	#N/A
XM_129684.1	199116424	199151962	1	-	#N/A	#N/A	ri|1810013M23|ZX00081C10|831
XM_150813.1	3159808	3185905	1	+	#N/A	#N/A	#N/A
XM_150818.1	3576659	3636644	1	+	#N/A	#N/A	#N/A
XM_150819.1	3761124	3839772	1	+	#N/A	#N/A	#N/A
XM_150820.1	3943627	3943699	1	+	#N/A	#N/A	#N/A
XM_136474.1	4599476	4604039	1	+	#N/A	#N/A	#N/A
XM_136562.1	4601829	16672776	1	+	#N/A	#N/A	#N/A
XM_136475.1	4618883	4619785	1	+	NM_024431	NM_024431.1	ri|2610001A07|ZX00053G07|1740
XM_150856.1	4746981	4754880	1	+	#N/A	#N/A	#N/A
XM_129360.1	4777911	4779347	1	+	NM_024221	NM_024221.2	ri|4921518C18|PX00014E22|1477
XM_123478.1	5111316	5189583	1	+	NM_133826	NM_133826.2	ri|0710001F19|R000005K13|1911
XM_129364.1	5609849	5624224	1	+	NM_011011	NM_011011.1	ri|A230102K24|PX00063M09|2848
XM_150816.1	5803376	5927341	1	+	#N/A	#N/A	#N/A
XM_123485.1	6258432	6295299	1	+	NM_009826	NM_009826.3	ri|2900055E04|ZX00069K03|1595
XM_150821.1	6347864	6396400	1	+	#N/A	#N/A	#N/A
XM_136409.1	6825952	6893246	1	+	#N/A	#N/A	ri|6430594K13|PX00315F19|2790
XM_123482.1	7208721	7210734	1	+	NM_016661	NM_016661.1	ri|9430016L23|PX00107D23|1891
XM_136412.1	7353283	7422825	1	+	#N/A	#N/A	#N/A
XM_136413.1	7636705	7637181	1	+	#N/A	#N/A	#N/A
XM_151017.1	7650409	18112310	1	+	#N/A	#N/A	#N/A
XM_136415.1	7910303	7911211	1	+	#N/A	#N/A	#N/A
XM_150839.1	8119403	12719889	1	+	#N/A	#N/A	#N/A
XM_136418.1	8180540	8205908	1	+	#N/A	#N/A	#N/A
XM_150827.1	8222378	8331166	1	+	#N/A	#N/A	#N/A
XM_150828.1	9453139	9453261	1	+	#N/A	#N/A	#N/A
XM_150829.1	9568004	9574098	1	+	#N/A	#N/A	#N/A
XM_123481.1	9641548	9643405	1	+	NM_021511	NM_021511.1	ri|2810427H11|ZX00046P11|389
XM_129363.1	9649423	9672669	1	+	#N/A	NM_175236.2	ri|6330565B14|PX00044I15|1714
XM_129361.1	9736350	9736793	1	+	#N/A	#N/A	#N/A
XM_123480.1	9964083	9997732	1	+	NM_133220	NM_133220.1	ri|4732444N24|PX00051G05|2801
XM_136424.1	10005945	10030999	1	+	NM_177722	NM_177722.2	ri|6030422M02|PX00056B10|2828
XM_150831.1	10042747	10043109	1	+	#N/A	#N/A	#N/A
XM_129366.1	10233702	10237305	1	+	#N/A	#N/A	#N/A
XM_150832.1	10288228	10357863	1	+	#N/A	#N/A	#N/A
XM_136425.1	10363583	10418203	1	+	#N/A	#N/A	#N/A
XM_136430.1	10731964	10751330	1	+	#N/A	#N/A	#N/A
XM_136431.1	10841163	10909694	1	+	NM_145963	NM_145963.1	ri|A930036I05|PX00067O24|2619
XM_133468.1	10908448	10910848	1	+	NM_145963	NM_145963.1	ri|A930036I05|PX00067O24|2619
XM_136432.1	10949244	10972296	1	+	NM_008503	NM_008503.2	#N/A
XM_136433.1	11099842	11101056	1	+	#N/A	#N/A	#N/A
XM_136434.1	11172027	11197298	1	+	#N/A	#N/A	#N/A
XM_129358.1	11207297	11256306	1	+	#N/A	#N/A	ri|6230420N16|PX00042B04|1517
XM_136435.1	11288234	11315049	1	+	#N/A	#N/A	#N/A
XM_136436.1	11351270	11387544	1	+	#N/A	#N/A	#N/A
XM_136440.1	11614485	11621270	1	+	NM_177173	NM_177173.3	ri|A330060M13|PX00132A08|556
XM_136443.1	11691493	11699436	1	+	NM_177173	NM_177173.3	ri|9330185L09|PX00107E11|2775
XM_136445.1	11862448	11873689	1	+	NM_177173	NM_177173.3	#N/A
XM_136447.1	12237572	12397414	1	+	#N/A	NM_007451.2	ri|0610007E16|R000001J05|1236
XM_150838.1	12617464	12644256	1	+	#N/A	#N/A	#N/A
XM_136449.1	12729439	12734978	1	+	#N/A	#N/A	#N/A
XM_150841.1	12841547	12884970	1	+	#N/A	#N/A	#N/A
XM_136451.1	12900242	12949880	1	+	NM_172294	NM_172294.1	ri|A130013J22|PX00121O18|2703
XM_129365.1	12972522	12974143	1	+	NM_172294	NM_172294.1	ri|3230401B12|PX00313A05|4428
XM_150842.1	12978732	12979127	1	+	#N/A	#N/A	#N/A
XM_136456.1	13553521	13555555	1	+	#N/A	#N/A	#N/A
XM_150843.1	13679415	13685350	1	+	#N/A	#N/A	#N/A
XM_136459.1	13693371	13722772	1	+	#N/A	#N/A	#N/A
XM_136462.1	14039971	14044348	1	+	#N/A	#N/A	#N/A
XM_150845.1	14116040	14282282	1	+	#N/A	#N/A	#N/A
XM_150846.1	14462239	14467308	1	+	#N/A	#N/A	ri|B130065E07|PX00158B24|3679
XM_150847.1	14492773	14501216	1	+	#N/A	#N/A	#N/A
XM_150848.1	14517459	14519094	1	+	#N/A	#N/A	#N/A
XM_136464.1	14584639	14589115	1	+	#N/A	#N/A	#N/A
XM_136465.1	14665560	14672917	1	+	#N/A	#N/A	#N/A
XM_136468.1	15026718	15033745	1	+	NM_016980	NM_016980.1	ri|2810417J10|ZX00035G01|1021
XM_136471.1	15162444	15198209	1	+	#N/A	#N/A	#N/A
XM_150851.1	15226476	15227293	1	+	#N/A	#N/A	#N/A
XM_136472.1	15234344	15234645	1	+	NM_027862	NM_027862.1	ri|0610009D10|R000002I17|574
XM_150852.1	15310669	15317193	1	+	#N/A	#N/A	#N/A
XM_150853.1	15368393	15370765	1	+	#N/A	#N/A	#N/A
XM_136479.1	15475521	15476469	1	+	#N/A	#N/A	#N/A
XM_150862.1	15673629	15674085	1	+	#N/A	#N/A	#N/A
XM_150863.1	15674747	15681702	1	+	#N/A	#N/A	#N/A
XM_136481.1	15844846	15875076	1	+	#N/A	#N/A	#N/A
XM_136482.1	15875116	15876810	1	+	#N/A	#N/A	ri|9630047L19|PX00116L10|3286
XM_136483.1	15877962	15887036	1	+	#N/A	#N/A	ri|9630047L19|PX00116L10|3286
XM_151013.1	15938956	15960903	1	+	#N/A	#N/A	#N/A
XM_151032.1	16150121	16215252	1	+	#N/A	#N/A	#N/A
XM_136551.1	16217908	16218479	1	+	#N/A	#N/A	ri|2600001G14|ZX00060B01|731
XM_129697.1	16275707	16302375	1	+	NM_133832	NM_133832.1	ri|4921506A21|PX00013F18|934
XM_129695.1	16837293	16850066	1	+	NM_027415	NM_027415.1	ri|2210416J16|ZX00054K23|1694
XM_151014.1	17148834	17165413	1	+	#N/A	#N/A	ri|C130073O12|PX00666L09|2107
XM_123621.1	17315010	17333637	1	+	NM_010267	NM_010267.2	ri|B230206A18|PX00069I11|751
XM_136536.1	17565777	17566183	1	+	NM_025465	NM_025465.1	ri|1810029B16|R000023E12|1088
XM_123616.1	17898176	17935760	1	+	NM_031402	NM_031402.1	#N/A
XM_136539.1	18111823	18142237	1	+	#N/A	NM_177993.1	ri|1700058O05|ZX00075F06|1315
XM_136540.1	18160664	18163051	1	+	#N/A	NM_173762.2	#N/A
XM_136541.1	18163684	18164028	1	+	#N/A	NM_173762.2	ri|C530022J18|PX00081J19|2591
XM_151018.1	18202822	18207345	1	+	#N/A	#N/A	#N/A
XM_151019.1	18225789	18226095	1	+	#N/A	#N/A	#N/A
XM_151021.1	18535307	18644278	1	+	#N/A	#N/A	#N/A
XM_136543.1	18852693	18853588	1	+	#N/A	#N/A	#N/A
XM_136545.1	19182883	19208727	1	+	#N/A	#N/A	#N/A
XM_129692.1	19248609	19311887	1	+	NM_153154	NM_153154.1	ri|A930003K17|PX00662A03|919
XM_129703.1	19357642	19360025	1	+	NM_009334	NM_009334.1	ri|1500003B06|ZX00057A15|1772
XM_129700.1	19477323	19479504	1	+	#N/A	NM_172015.1	ri|E430001P04|PX00096E22|4374
XM_129696.1	19478489	19480051	1	+	#N/A	NM_172015.1	ri|E430001P04|PX00096E22|4374
XM_151025.1	19711951	19718566	1	+	#N/A	#N/A	#N/A
XM_151027.1	19950628	20116824	1	+	#N/A	#N/A	#N/A
XM_151028.1	20123001	20193622	1	+	#N/A	#N/A	#N/A
XM_151030.1	20841352	20844686	1	+	#N/A	#N/A	ri|5930439P04|PX00056E11|3487
XM_123619.1	20892429	20894786	1	+	NM_010552	NM_010552.2	ri|A430092O03|PX00138N13|1172
XM_136552.1	20920143	20931349	1	+	#N/A	#N/A	#N/A
XM_136553.1	20981643	20982350	1	+	#N/A	#N/A	#N/A
XM_129693.1	21100837	21104550	1	+	NM_028829	NM_028829.2	ri|4930510E01|PX00033J06|4705
XM_129694.1	21120471	21159508	1	+	#N/A	#N/A	ri|1700029F22|ZX00038G21|2145
XM_151034.1	21248410	21266500	1	+	#N/A	#N/A	#N/A
XM_151035.1	21280676	21318354	1	+	#N/A	#N/A	#N/A
XM_136554.1	21326258	21421658	1	+	NM_010356	#N/A	#N/A
XM_123620.1	21343992	21427893	1	+	NM_010356	NM_010279.1	ri|0610010I10|R000002K12|958
XM_136556.1	21434830	21435336	1	+	NM_145825	NM_145825.1	ri|6430560A18|PX00648B02|2976
XM_129701.1	21510739	21545422	1	+	#N/A	#N/A	#N/A
XM_142902.1	21511229	21545422	1	+	#N/A	#N/A	#N/A
XM_151038.1	21932377	22014473	1	+	#N/A	#N/A	#N/A
XM_151039.1	22072488	22080346	1	+	#N/A	#N/A	#N/A
XM_136566.1	22913730	22914377	1	+	#N/A	#N/A	#N/A
XM_151043.1	22914774	22925554	1	+	#N/A	#N/A	#N/A
XM_151044.1	22968334	23032912	1	+	#N/A	#N/A	#N/A
XM_151045.1	23113494	23116888	1	+	#N/A	#N/A	#N/A
XM_151143.1	23207338	23207447	1	+	#N/A	#N/A	#N/A
XM_136723.1	23651290	23652342	1	+	#N/A	NM_008084.1	ri|0610007C02|R000001M12|1252
XM_151295.1	23668411	23689780	1	+	#N/A	#N/A	#N/A
XM_151296.1	23718196	23748839	1	+	#N/A	#N/A	#N/A
XM_129781.1	23935795	24018158	1	+	NM_172124	NM_172124.1	ri|C130037I06|PX00169O19|1738
XM_123683.1	24350008	24424302	1	+	NM_007740	NM_007740.2	ri|1110066A10|R000019O05|1186
XM_129760.1	24860004	24940826	1	+	#N/A	NM_026719.1	ri|0910001K20|R000005J13|566
XM_136587.1	25187527	25188133	1	+	#N/A	NM_021552.1	#N/A
XM_151079.1	25228808	25643718	1	+	#N/A	#N/A	#N/A
XM_151080.1	25684899	25703017	1	+	#N/A	#N/A	ri|B930056C04|PX00164J02|3257
XM_136607.1	26069824	26196562	1	+	#N/A	#N/A	#N/A
XM_151104.1	27113577	27246584	1	+	#N/A	#N/A	#N/A
XM_151140.1	27870141	28112961	1	+	#N/A	#N/A	#N/A
XM_136628.1	28333881	28335688	1	+	#N/A	NM_010028.1	ri|4921521M13|PX00014B10|3212
XM_136644.1	29281586	29281891	1	+	#N/A	NM_053120.1	ri|E430004I19|PX00097O10|588
XM_151182.1	29495850	29751881	1	+	#N/A	#N/A	ri|1700091H14|ZX00077E06|1380
XM_151215.1	30770273	30783389	1	+	#N/A	#N/A	#N/A
XM_129756.1	31181526	31184174	1	+	#N/A	#N/A	#N/A
XM_151253.1	31431350	31433915	1	+	#N/A	#N/A	ri|A530006N05|PX00660G15|884
XM_129787.1	31744344	51168945	1	+	#N/A	NM_011568.1	#N/A
XM_136703.1	31744391	51168935	1	+	#N/A	NM_011568.1	#N/A
XM_145691.1	31807193	31942663	1	+	#N/A	#N/A	#N/A
XM_163393.1	31914578	31926668	1	+	#N/A	#N/A	#N/A
XM_129775.1	32276970	32278515	1	+	NM_153783	NM_153783.2	ri|2410012F02|ZX00041J17|1387
XM_129732.1	32277126	32278509	1	+	NM_153783	NM_153783.2	ri|2410012F02|ZX00041J17|1387
XM_149019.1	32857241	33342136	1	+	NM_133235	NM_133235.2	ri|C130069G03|PX00170N12|715
XM_151282.1	33374525	33388523	1	+	#N/A	#N/A	#N/A
XM_151284.1	33549246	33555033	1	+	#N/A	#N/A	#N/A
XM_151285.1	33616396	33735687	1	+	#N/A	#N/A	#N/A
XM_129793.1	33779241	33780093	1	+	NM_028262	NM_028262.1	ri|2610102I01|ZX00061G13|1907
XM_129757.1	33779241	33781728	1	+	NM_028262	NM_028262.1	ri|2610102I01|ZX00061G13|1907
XM_136720.1	34056616	34057981	1	+	NM_027541	NM_027541.2	ri|3632413F13|PX00010C16|2345
XM_123674.1	34408585	34423592	1	+	NM_008999	NM_008999.2	ri|4931430N23|PX00016P13|2366
XM_149027.1	34657820	34695439	1	+	#N/A	#N/A	#N/A
XM_123623.1	34824140	34996680	1	+	NM_134448	NM_134448.1	ri|A930005N03|PX00065G09|1247
XM_123655.1	35147883	35162034	1	+	NM_011206	NM_011206.1	ri|3110012D23|ZX00070L08|399
XM_123671.1	35186848	35191480	1	+	NM_009355	NM_009355.1	#N/A
XM_136724.1	35276746	35280137	1	+	#N/A	#N/A	ri|9430069J07|PX00110O02|4222
XM_136727.1	35409380	35431144	1	+	NM_172847	NM_172847.1	ri|C630029M13|PX00084D12|995
XM_151298.1	35440488	35490362	1	+	#N/A	#N/A	ri|9330140K16|PX00105J11|2677
XM_129772.1	35495501	35501136	1	+	#N/A	#N/A	ri|6030405F07|PX00056E10|2340
XM_129722.1	35551167	35567729	1	+	NM_145516	NM_145516.1	ri|2310009M15|ZX00039A19|3294
XM_136728.1	35612175	35649564	1	+	#N/A	#N/A	ri|2510012J08|ZX00060M07|1521
XM_129731.1	35657266	35658126	1	+	NM_025783	NM_025783.2	ri|2310020E23|ZX00039K06|1061
XM_151301.1	35945767	35945966	1	+	#N/A	#N/A	#N/A
XM_151303.1	36040230	36070883	1	+	#N/A	#N/A	#N/A
XM_151308.1	36273255	36376785	1	+	#N/A	#N/A	#N/A
XM_136729.1	36771068	36771376	1	+	NM_015818	NM_015818.1	#N/A
XM_147286.1	36806058	36808990	1	+	NM_015818	NM_015818.1	ri|2310020D17|ZX00039I22|239
XM_129763.1	37012764	37017083	1	+	NM_145996	NM_145996.2	ri|A630003O15|PX00144A14|3895
XM_136730.1	37068847	37118184	1	+	#N/A	#N/A	ri|5832448C19|PX00041H12|3397
XM_136731.1	37298357	37298701	1	+	NM_011508	NM_011508.1	#N/A
XM_129743.1	37411093	37454508	1	+	#N/A	#N/A	ri|4933424G06|PX00020M24|1120
XM_123667.1	37467354	37479213	1	+	NM_009539	NM_009539.2	ri|A430025D01|PX00134L15|2180
XM_129780.1	37725877	37748419	1	+	NM_177334	NM_177334.2	ri|C730025N10|PX00086J23|1637
XM_149036.1	37773362	37773977	1	+	NM_177334	NM_177334.2	ri|C730025N10|PX00086J23|1637
XM_149029.1	37834722	37838330	1	+	#N/A	#N/A	#N/A
XM_129723.1	37916938	37960748	1	+	#N/A	#N/A	#N/A
XM_123631.1	38056062	38106402	1	+	NM_030266	NM_030266.1	ri|9630012D15|PX00115O15|2964
XM_151318.1	38307825	38307986	1	+	#N/A	#N/A	#N/A
XM_151319.1	38362924	38364235	1	+	#N/A	#N/A	#N/A
XM_151320.1	38385803	38417241	1	+	#N/A	#N/A	#N/A
XM_151321.1	38661862	38669178	1	+	#N/A	#N/A	#N/A
XM_129766.1	38742396	38750706	1	+	NM_019570	NM_019570.1	ri|1110027I23|R000017C13|381
XM_151322.1	39077955	39080611	1	+	#N/A	#N/A	ri|A530010N14|PX00139H07|874
XM_151323.1	39125965	39152944	1	+	#N/A	#N/A	#N/A
XM_151324.1	39316770	39362100	1	+	#N/A	#N/A	#N/A
XM_151326.1	39541888	39548680	1	+	#N/A	#N/A	#N/A
XM_151327.1	39633444	39637666	1	+	#N/A	#N/A	#N/A
XM_136580.1	40003508	46700065	1	+	#N/A	#N/A	#N/A
XM_136569.1	40003760	46700041	1	+	#N/A	#N/A	ri|2600001G14|ZX00060B01|731
XM_129733.1	40224400	40233988	1	+	NM_028043	NM_028043.2	ri|2410015L18|ZX00041P11|1680
XM_151330.1	40422287	40462048	1	+	#N/A	#N/A	#N/A
XM_129778.1	40696633	40712926	1	+	NM_008696	NM_008696.1	#N/A
XM_123680.1	40910712	41002514	1	+	NM_008362	NM_008362.1	ri|E230023C01|PX00210I01|4829
XM_123628.1	41010968	41051066	1	+	NM_133193	NM_133193.1	ri|E330037N08|PX00318J20|3470
XM_129784.1	41050624	41051617	1	+	NM_133193	NM_133193.1	ri|D830007N24|PX00198D20|3913
XM_151333.1	41066769	41070875	1	+	#N/A	#N/A	#N/A
XM_123659.1	41126380	41134914	1	+	NM_010743	NM_010743.1	ri|9030010H19|PX00049F14|2660
XM_123679.1	41154341	41188577	1	+	NM_008365	NM_008365.1	ri|A130086B15|PX00125P07|2376
XM_136743.1	41255540	41427516	1	+	#N/A	#N/A	ri|9830126G21|PX00118O17|3949
XM_151337.1	41325107	41365852	1	+	#N/A	#N/A	ri|2210416H12|ZX00054K14|880
XM_129721.1	41446261	41452539	1	+	#N/A	#N/A	ri|4932415O19|PX00314O13|3966
XM_151338.1	41493506	41498253	1	+	#N/A	#N/A	#N/A
XM_136745.1	41552191	41552683	1	+	#N/A	#N/A	#N/A
XM_151341.1	41567147	41572630	1	+	#N/A	#N/A	#N/A
XM_136746.1	41611800	41628560	1	+	#N/A	#N/A	#N/A
XM_151344.1	41748803	41749618	1	+	#N/A	#N/A	#N/A
XM_151347.1	41937168	41967558	1	+	#N/A	#N/A	#N/A
XM_151349.1	42067406	42133460	1	+	#N/A	#N/A	#N/A
XM_151350.1	42155701	42199928	1	+	#N/A	#N/A	#N/A
XM_151353.1	42414572	42478383	1	+	#N/A	#N/A	#N/A
XM_151354.1	42512152	42512490	1	+	#N/A	#N/A	#N/A
XM_151357.1	42682136	42686557	1	+	#N/A	#N/A	#N/A
XM_136747.1	42714623	42813730	1	+	NM_146130	NM_146130.2	ri|2410013L13|ZX00081J22|470
XM_151359.1	42908177	42908398	1	+	#N/A	#N/A	#N/A
XM_151363.1	43084378	43107379	1	+	#N/A	#N/A	#N/A
XM_151365.1	43123023	43136037	1	+	#N/A	#N/A	#N/A
XM_151366.1	43138507	43138788	1	+	#N/A	#N/A	#N/A
XM_151367.1	43158484	43166475	1	+	#N/A	#N/A	#N/A
XM_151369.1	43287498	43340391	1	+	#N/A	#N/A	#N/A
XM_151046.1	43394320	43413090	1	+	#N/A	#N/A	#N/A
XM_151047.1	43419491	43468086	1	+	#N/A	#N/A	#N/A
XM_123641.1	43588958	43593968	1	+	NM_023514	NM_023514.2	ri|2310002A08|ZX00038M04|1367
XM_151048.1	43689035	43689152	1	+	#N/A	#N/A	#N/A
XM_149015.1	43783100	43784347	1	+	#N/A	#N/A	ri|8430432A02|PX00025E24|1250
XM_123625.1	43789286	43809523	1	+	NM_133818	NM_133818.1	ri|C730024M19|PX00086P04|1513
XM_151051.1	43978598	43987945	1	+	#N/A	#N/A	#N/A
XM_151052.1	43994961	44031886	1	+	#N/A	#N/A	#N/A
XM_129782.1	44151565	44155738	1	+	#N/A	#N/A	ri|4833426I10|PX00028D11|1313
XM_129739.1	44155378	44156486	1	+	#N/A	#N/A	ri|4833426I10|PX00028D11|1313
XM_151055.1	44380433	44604167	1	+	#N/A	#N/A	#N/A
XM_123685.1	44763643	44764670	1	+	NM_007476	NM_007476.2	ri|5730442G04|PX00644O17|1745
XM_136570.1	44772377	44774743	1	+	#N/A	NM_153082.1	ri|C330021A05|PX00076P15|2935
XM_136573.1	45022365	45046150	1	+	#N/A	NM_144558.1	ri|9330178F01|PX00107A05|3510
XM_123652.1	45050855	45086415	1	+	NM_011729	NM_011729.1	ri|A230065O19|PX00129O02|969
XM_136574.1	45093955	45118013	1	+	#N/A	NM_145625.1	#N/A
XM_129737.1	45471743	45873658	1	+	NM_027506	NM_027506.1	ri|5730529O06|PX00006O23|1399
XM_136576.1	45889874	45924520	1	+	#N/A	NG_001521.1	#N/A
XM_151056.1	46032608	46073304	1	+	#N/A	#N/A	#N/A
XM_151057.1	46129816	46239645	1	+	#N/A	#N/A	ri|2810011I19|ZX00046G01|486
XM_136577.1	46272590	46273274	1	+	#N/A	NM_010477.2	ri|2610028K05|ZX00034C11|1723
XM_129745.1	46429774	46447345	1	+	#N/A	#N/A	ri|2810451N02|ZX00066N24|995
XM_136579.1	46641323	46663390	1	+	#N/A	NM_172929.1	ri|C330014B19|PX00076G07|3031
XM_151059.1	46804182	46826723	1	+	#N/A	#N/A	#N/A
XM_136582.1	46867870	46870145	1	+	#N/A	#N/A	#N/A
XM_151060.1	46873090	46873464	1	+	#N/A	#N/A	#N/A
XM_136585.1	47082415	47082882	1	+	#N/A	#N/A	#N/A
XM_151062.1	47112392	47112889	1	+	NM_016916	NM_016916.2	ri|2610034M21|ZX00034I14|2056
XM_129788.1	47351859	47835878	1	+	#N/A	#N/A	#N/A
XM_142625.1	47388024	47850739	1	+	#N/A	#N/A	#N/A
XM_129770.1	47442229	47897717	1	+	#N/A	#N/A	ri|5430433I10|PX00022J09|3924
XM_135506.1	47451303	47883851	1	+	#N/A	#N/A	#N/A
XM_142526.1	47456680	47888567	1	+	#N/A	#N/A	#N/A
XM_129783.1	47471723	47897724	1	+	#N/A	#N/A	ri|5430433I10|PX00022J09|3924
XM_129751.1	47512931	48766705	1	+	NM_031165	NM_031165.3	ri|1200006C03|R000008D01|3160
XM_129777.1	47514819	48766705	1	+	NM_031165	NM_031165.3	ri|1200006C03|R000008D01|3160
XM_151064.1	47943155	47944100	1	+	#N/A	#N/A	#N/A
XM_151068.1	48362079	48362193	1	+	#N/A	#N/A	#N/A
XM_151069.1	48507733	48539020	1	+	#N/A	#N/A	#N/A
XM_151071.1	48575520	48593491	1	+	#N/A	#N/A	#N/A
XM_151075.1	49570135	49570355	1	+	#N/A	#N/A	#N/A
XM_136596.1	50261652	50352951	1	+	#N/A	#N/A	#N/A
XM_136600.1	51168799	51169089	1	+	#N/A	NM_011568.1	#N/A
XM_123643.1	52090503	52348654	1	+	NM_019790	NM_019790.2	ri|4932418H01|PX00017J23|2721
XM_129762.1	52544746	52558578	1	+	NM_138741	NM_138741.1	ri|9530015P22|PX00112G23|1727
XM_151086.1	52648068	52651664	1	+	#N/A	#N/A	#N/A
XM_151087.1	52702738	52708572	1	+	#N/A	#N/A	#N/A
XM_151088.1	52774441	52797580	1	+	#N/A	#N/A	#N/A
XM_151091.1	53208290	53303186	1	+	#N/A	#N/A	#N/A
XM_123654.1	53241232	53371321	1	+	NM_011487	NM_011487.1	ri|E430034L07|PX00101B11|1013
XM_129744.1	53383627	53424975	1	+	NM_009283	NM_009283.2	ri|9030611B09|PX00025P19|2634
XM_151092.1	53496165	53523834	1	+	#N/A	#N/A	#N/A
XM_151093.1	53534335	53546293	1	+	#N/A	#N/A	#N/A
XM_136609.1	53787359	53787821	1	+	NM_024277	NM_024277.1	ri|0610006J14|R000001C24|543
XM_149023.1	53788019	53788273	1	+	#N/A	#N/A	#N/A
XM_123660.1	53851637	56310864	1	+	NM_010439	NG_001689.1	ri|4932431P20|PX00018J22|2582
XM_123658.1	54329257	54335588	1	+	NM_010834	NM_010834.1	#N/A
XM_136612.1	54494344	54494428	1	+	#N/A	#N/A	#N/A
XM_129759.1	54571087	61600105	1	+	NM_145517	NM_145517.2	ri|C730042F17|PX00087L19|1895
XM_129735.1	54585773	74217309	1	+	NM_028091	NM_028091.2	ri|2610001M19|ZX00044D20|1622
XM_151097.1	55000258	55000530	1	+	#N/A	#N/A	#N/A
XM_151099.1	55396464	55396718	1	+	#N/A	#N/A	#N/A
XM_151100.1	55415851	55427126	1	+	#N/A	#N/A	#N/A
XM_129746.1	55555614	55583889	1	+	#N/A	#N/A	ri|4930511H11|PX00033G06|1202
XM_151102.1	56090052	56101682	1	+	#N/A	#N/A	#N/A
XM_151103.1	56221907	56255820	1	+	#N/A	NM_177835.2	ri|A130096K20|PX00126K09|2502
XM_129724.1	56352109	56372915	1	+	NM_026424	NM_026424.2	ri|2610511I04|ZX00048F05|1288
XM_123677.1	56366581	64251450	1	+	NM_008503	NM_008503.2	ri|2700043F04|ZX00048N14|951
XM_151105.1	56458208	56458612	1	+	#N/A	#N/A	#N/A
XM_151106.1	56464196	56464624	1	+	#N/A	#N/A	#N/A
XM_136619.1	56528748	56539470	1	+	#N/A	NM_175439.2	ri|C730026E21|PX00087O17|1902
XM_151108.1	56754589	56791331	1	+	#N/A	#N/A	#N/A
XM_151109.1	56823915	56826947	1	+	#N/A	#N/A	#N/A
XM_129785.1	57006140	57055646	1	+	#N/A	#N/A	ri|C230017K02|PX00174C20|2311
XM_151112.1	57146947	57181952	1	+	#N/A	#N/A	#N/A
XM_151113.1	57195096	57202336	1	+	#N/A	#N/A	#N/A
XM_149032.1	57265691	57276180	1	+	#N/A	#N/A	ri|9130227L01|PX00061G04|1640
XM_151118.1	57515311	57520466	1	+	#N/A	#N/A	#N/A
XM_151119.1	57547855	57558465	1	+	#N/A	#N/A	#N/A
XM_123644.1	57966340	73573483	1	+	NM_019647	NM_019647.3	ri|0710001D04|R000005C21|556
XM_151123.1	58185293	58249307	1	+	#N/A	#N/A	#N/A
XM_151124.1	58257337	58257690	1	+	#N/A	#N/A	#N/A
XM_151126.1	58306470	58316573	1	+	NM_133243	NM_133243.1	#N/A
XM_151127.1	58439044	58443089	1	+	#N/A	#N/A	#N/A
XM_149016.1	58495995	58502826	1	+	#N/A	#N/A	ri|9130024F11|PX00026G10|2767
XM_151128.1	58562660	58606946	1	+	#N/A	#N/A	#N/A
XM_151130.1	58697875	58722709	1	+	#N/A	#N/A	#N/A
XM_151132.1	58782267	58805139	1	+	#N/A	#N/A	#N/A
XM_129727.1	58909462	58915347	1	+	#N/A	#N/A	ri|1700066M21|ZX00075P08|1143
XM_129729.1	58938491	58947684	1	+	#N/A	#N/A	ri|1810048N21|ZX00043I07|1058
XM_151133.1	58970422	58972830	1	+	#N/A	#N/A	#N/A
XM_151137.1	59200013	59238751	1	+	#N/A	#N/A	#N/A
XM_151138.1	59273309	59306196	1	+	#N/A	#N/A	#N/A
XM_129755.1	59379436	59480469	1	+	NM_144882	NM_144882.2	ri|2810022L02|ZX00064B22|483
XM_129725.1	59550394	59558479	1	+	#N/A	#N/A	ri|4932411A20|PX00017O08|5017
XM_123666.1	59580708	59639985	1	+	NM_009676	NM_009676.1	#N/A
XM_123639.1	59646711	59734020	1	+	NM_023617	NM_023617.1	ri|1200011D03|R000009G23|3143
XM_123638.1	59744045	59801873	1	+	NM_023631	NM_023631.1	ri|2310003G12|ZX00038D07|1890
XM_136629.1	60044434	60053878	1	+	#N/A	#N/A	#N/A
XM_129752.1	60189117	60376960	1	+	#N/A	#N/A	ri|A430073A12|PX00137B22|936
XM_129779.1	60502588	60520481	1	+	NM_172656	NM_172656.3	ri|B830008M19|PX00072E22|2884
XM_129768.1	60521620	60524102	1	+	NM_172656	NM_172656.3	ri|B830008M19|PX00072E22|2884
XM_123681.1	61014683	61016944	1	+	NM_008057	NM_020510.1	ri|2310081G03|ZX00040P20|2383
XM_149030.1	61161917	61164332	1	+	#N/A	#N/A	#N/A
XM_129719.1	61313184	61419739	1	+	NM_007561	NM_007561.1	#N/A
XM_149026.1	61517513	61528542	1	+	#N/A	#N/A	ri|5930402J04|PX00055E12|1753
XM_136638.1	61678875	61751814	1	+	NM_139150	NM_139150.1	ri|A930038C22|PX00067N09|2767
XM_129767.1	61824515	61829416	1	+	#N/A	#N/A	#N/A
XM_136639.1	61857581	61876465	1	+	NM_173444	NM_173444.1	ri|A530083I02|PX00143E12|2537
XM_129747.1	61890325	61919569	1	+	#N/A	#N/A	ri|A930011N14|PX00066I01|978
XM_136640.1	61926234	61934226	1	+	#N/A	#N/A	ri|E130013F06|PX00208K13|1504
XM_129754.1	62303891	62305659	1	+	NM_144958	NM_144958.2	ri|2610024E09|ZX00033H22|723
XM_129791.1	62303901	62304519	1	+	NM_144958	NM_144958.2	ri|2610024E09|ZX00033H22|723
XM_151152.1	62455713	62456048	1	+	#N/A	#N/A	#N/A
XM_136698.1	62675752	74054422	1	+	#N/A	#N/A	ri|2600001G14|ZX00060B01|731
XM_151158.1	62743222	62786190	1	+	#N/A	#N/A	#N/A
XM_151160.1	62881983	62912135	1	+	#N/A	#N/A	#N/A
XM_151162.1	62973237	62980067	1	+	#N/A	#N/A	#N/A
XM_151163.1	62978375	62997989	1	+	#N/A	#N/A	#N/A
XM_151166.1	63084177	63127645	1	+	#N/A	#N/A	#N/A
XM_136651.1	63645029	63718589	1	+	#N/A	#N/A	#N/A
XM_136652.1	63720645	63828645	1	+	#N/A	#N/A	ri|2010002N16|ZX00043J21|2762
XM_136653.1	63863460	63947100	1	+	#N/A	#N/A	ri|2010002N16|ZX00043J21|2762
XM_151176.1	63964197	64031111	1	+	#N/A	#N/A	#N/A
XM_136654.1	64067537	64086501	1	+	#N/A	#N/A	#N/A
XM_136655.1	64107698	64141078	1	+	#N/A	#N/A	#N/A
XM_136656.1	64219216	64227616	1	+	#N/A	#N/A	#N/A
XM_129728.1	64228409	64230076	1	+	#N/A	#N/A	ri|1810008K04|R000022G07|1666
XM_151179.1	64245402	64245515	1	+	#N/A	#N/A	#N/A
XM_129720.1	64293398	64405581	1	+	#N/A	NM_010939.1	ri|D230012O11|PX00187H10|2668
XM_151180.1	64462611	64475208	1	+	#N/A	#N/A	#N/A
XM_151181.1	64505647	64505755	1	+	#N/A	#N/A	#N/A
XM_149028.1	64552282	64571007	1	+	#N/A	#N/A	#N/A
XM_151184.1	64827701	64851110	1	+	#N/A	#N/A	ri|1700039I01|ZX00074P01|480
XM_136658.1	64884607	64898717	1	+	#N/A	#N/A	ri|4930431J08|PX00030L12|984
XM_151187.1	65186240	65210304	1	+	#N/A	#N/A	#N/A
XM_129753.1	65321091	65342230	1	+	NM_172422	NM_172422.1	ri|2810421I24|ZX00046H11|397
XM_151189.1	65472086	65477447	1	+	#N/A	#N/A	#N/A
XM_136662.1	65495763	65516073	1	+	#N/A	#N/A	#N/A
XM_151190.1	65559440	65563081	1	+	#N/A	#N/A	ri|C130071J16|PX00171M19|1434
XM_151192.1	65713529	65735153	1	+	#N/A	#N/A	#N/A
XM_136663.1	65742003	65742467	1	+	#N/A	NM_008907.1	ri|0610006E04|R000001I15|746
XM_151194.1	65814247	65825841	1	+	#N/A	#N/A	#N/A
XM_151195.1	65847380	65851029	1	+	#N/A	#N/A	#N/A
XM_151196.1	65866850	65876757	1	+	#N/A	#N/A	#N/A
XM_151198.1	66050455	66079922	1	+	#N/A	#N/A	#N/A
XM_123662.1	66147733	66194330	1	+	NM_009952	NM_009952.1	ri|1110063D23|R000019E15|1768
XM_129738.1	66196543	66198730	1	+	NM_025702	NM_025702.2	ri|3526402H21|PX00010K12|2218
XM_151199.1	66214492	66218086	1	+	#N/A	#N/A	#N/A
XM_151200.1	66230304	66230615	1	+	#N/A	#N/A	#N/A
XM_149022.1	66321587	66325615	1	+	#N/A	#N/A	ri|9630037P07|PX00654L01|1617
XM_151201.1	66336714	66337419	1	+	#N/A	#N/A	ri|4932442J11|PX00019C15|3061
XM_151203.1	66361851	66361978	1	+	#N/A	#N/A	#N/A
XM_151205.1	66387543	66396168	1	+	#N/A	NM_175509.2	#N/A
XM_151208.1	66557200	66557546	1	+	#N/A	#N/A	#N/A
XM_136667.1	66701280	66701478	1	+	NM_008615	NM_008615.1	ri|1700026H15|ZX00047E07|1055
XM_151212.1	66709309	66709623	1	+	#N/A	#N/A	#N/A
XM_123657.1	66795981	66879521	1	+	NM_011086	NM_011086.1	ri|5033423A09|PX00037J20|875
XM_136669.1	66927810	66994298	1	+	NM_139270	NM_139270.1	ri|B230212N22|PX00069B08|2414
XM_136673.1	67480257	67496757	1	+	#N/A	#N/A	#N/A
XM_151217.1	67746462	67800959	1	+	#N/A	#N/A	#N/A
XM_151218.1	67816775	67856600	1	+	#N/A	#N/A	#N/A
XM_123676.1	67986262	68041193	1	+	NM_008632	NM_008632.1	ri|A730034C02|PX00149N02|2211
XM_151219.1	68045459	68278758	1	+	#N/A	NM_175510.2	ri|C230061B10|PX00093L17|588
XM_149013.1	68335866	68336095	1	+	#N/A	#N/A	ri|2810488O17|ZX00067F22|881
XM_136676.1	68529302	68530921	1	+	#N/A	#N/A	#N/A
XM_151220.1	68630202	68641056	1	+	#N/A	#N/A	#N/A
XM_129769.1	68795197	68811047	1	+	#N/A	#N/A	ri|4732433M03|PX00313O15|3161
XM_136677.1	69169186	69170485	1	+	#N/A	NM_145588.1	ri|B130006E01|PX00156J22|3559
XM_151224.1	69570276	69570608	1	+	#N/A	#N/A	#N/A
XM_151225.1	69613944	69614117	1	+	#N/A	#N/A	#N/A
XM_151227.1	70683480	70686862	1	+	#N/A	#N/A	#N/A
XM_151228.1	70693223	70694270	1	+	#N/A	#N/A	#N/A
XM_151230.1	70826451	70826653	1	+	#N/A	#N/A	#N/A
XM_151231.1	70938413	70956110	1	+	#N/A	#N/A	#N/A
XM_136686.1	70964002	71089654	1	+	#N/A	#N/A	#N/A
XM_151232.1	71277846	71278854	1	+	#N/A	#N/A	#N/A
XM_136687.1	71460677	71642257	1	+	NM_029160	NM_029160.1	ri|4930524F24|PX00033E12|1434
XM_129742.1	71854668	72327360	1	+	NM_029160	NM_029160.1	ri|4921511D23|PX00014K13|1230
XM_136689.1	72331010	72353297	1	+	NM_177164	NM_177164.2	ri|D130026K08|PX00183G16|4193
XM_151237.1	72384840	72450119	1	+	#N/A	#N/A	#N/A
XM_136691.1	72560573	72566282	1	+	#N/A	#N/A	#N/A
XM_151240.1	72626908	72628766	1	+	#N/A	#N/A	#N/A
XM_151243.1	73026270	73033843	1	+	#N/A	#N/A	#N/A
XM_151244.1	73231938	73234234	1	+	#N/A	#N/A	#N/A
XM_136694.1	73422777	73423323	1	+	#N/A	NG_001449.1	ri|2810449A21|ZX00066N20|710
XM_149025.1	73456264	73456668	1	+	#N/A	#N/A	#N/A
XM_151250.1	73577828	73598541	1	+	#N/A	#N/A	#N/A
XM_151252.1	73672445	73691031	1	+	#N/A	#N/A	#N/A
XM_129765.1	73880699	73989402	1	+	NM_009533	NM_009533.1	ri|2410005I23|ZX00033M17|866
XM_136707.1	74522646	74522954	1	+	#N/A	#N/A	#N/A
XM_151257.1	74539182	74539342	1	+	#N/A	#N/A	#N/A
XM_151260.1	74693195	74719876	1	+	#N/A	#N/A	#N/A
XM_151262.1	74753850	74756354	1	+	#N/A	#N/A	#N/A
XM_151263.1	74779589	74781124	1	+	#N/A	#N/A	#N/A
XM_151265.1	74799398	74811190	1	+	#N/A	#N/A	#N/A
XM_151267.1	74862471	74896884	1	+	#N/A	#N/A	#N/A
XM_149039.1	75121397	75121942	1	+	#N/A	#N/A	#N/A
XM_151277.1	75660523	75660615	1	+	#N/A	#N/A	#N/A
XM_136711.1	75689781	75712897	1	+	#N/A	#N/A	#N/A
XM_123663.1	75726197	75731872	1	+	NM_009909	NM_023867.1	ri|6720480E22|PX00060H19|2739
XM_136713.1	75843330	75844316	1	+	NM_174985	NM_174985.1	#N/A
XM_149035.1	75860335	75861519	1	+	#N/A	#N/A	ri|D330050J08|PX00193B21|1751
XM_129792.1	75965258	75966363	1	+	NM_153088	NM_153088.1	ri|F730037J24|PL00003L23|2006
XM_123669.1	75989033	76006187	1	+	NM_009509	NM_009509.1	ri|0610009G14|R000002M09|3069
XM_129796.1	76134516	76155673	1	+	#N/A	#N/A	ri|9330177B18|PX00107A12|814
XM_149050.1	76161936	76166827	1	+	NM_148937	NM_148937.1	ri|4933427D11|PX00021A13|1664
XM_129771.1	76269745	76277760	1	+	#N/A	#N/A	#N/A
XM_123668.1	76363379	76366336	1	+	NM_009526	NM_009526.1	#N/A
XM_123664.1	76436623	76437732	1	+	NM_009872	NM_009872.1	#N/A
XM_151280.1	76482233	76482532	1	+	#N/A	#N/A	#N/A
XM_151281.1	76533758	76595490	1	+	#N/A	#N/A	#N/A
XM_129881.1	76693455	76698460	1	+	#N/A	NM_170755.1	ri|9430022K03|PX00108G11|2556
XM_129880.1	76718830	76721742	1	+	NM_026846	NM_026846.1	ri|1110060O18|R000018L18|1227
XM_129883.1	76787358	76795593	1	+	NM_020266	NM_020266.1	ri|2700059H22|ZX00063J16|1856
XM_149053.1	76793822	76795593	1	+	NM_020266	NM_020266.1	ri|2700059H22|ZX00063J16|1856
XM_151370.1	76881649	76892641	1	+	#N/A	#N/A	#N/A
XM_129882.1	76913406	76920644	1	+	#N/A	NM_010043.1	#N/A
XM_136748.1	76985053	76995848	1	+	NM_133708	NM_133708.1	ri|1810012N01|R000022I18|1511
XM_136749.1	77002122	77024992	1	+	#N/A	#N/A	#N/A
XM_149055.1	77030930	77031759	1	+	NM_177056	NM_177056.2	ri|A230078I05|PX00129D11|2139
XM_129878.1	77075918	77087944	1	+	NM_027886	NM_027886.1	ri|1200014D22|R000009J03|4010
XM_149054.1	77088089	77088570	1	+	NM_027886	NM_027886.1	ri|1200014D22|R000009J03|4010
XM_123688.1	77098007	77110315	1	+	NM_009208	NM_009208.1	ri|B230213G12|PX00069H16|1021
XM_129879.1	77112246	77112570	1	+	#N/A	#N/A	ri|A930038D23|PX00067D20|370
XM_136750.1	77176075	77187104	1	+	#N/A	NM_013721.2	ri|3230401N15|PX00093A05|867
XM_151373.1	77204565	77228944	1	+	#N/A	#N/A	#N/A
XM_151376.1	77525701	77530931	1	+	#N/A	#N/A	#N/A
XM_151377.1	77758251	77772118	1	+	#N/A	#N/A	#N/A
XM_151379.1	78009807	78075497	1	+	#N/A	#N/A	#N/A
XM_151381.1	78577265	78594434	1	+	#N/A	#N/A	#N/A
XM_151382.1	78610817	78641900	1	+	#N/A	#N/A	#N/A
XM_151385.1	78666624	78698768	1	+	#N/A	#N/A	#N/A
XM_151386.1	78705520	78708194	1	+	#N/A	#N/A	#N/A
XM_136754.1	78780536	78780943	1	+	#N/A	#N/A	ri|2600001G14|ZX00060B01|731
XM_136755.1	78791223	78838598	1	+	NM_009361	NM_009361.1	ri|2810428H03|ZX00046P19|2379
XM_151390.1	78958798	78971571	1	+	#N/A	#N/A	#N/A
XM_151391.1	78985576	79014365	1	+	#N/A	#N/A	#N/A
XM_151393.1	79261878	79284916	1	+	#N/A	#N/A	#N/A
XM_151398.1	79470919	79586478	1	+	#N/A	#N/A	#N/A
XM_151399.1	79605481	79610565	1	+	#N/A	#N/A	#N/A
XM_151402.1	79804769	79818442	1	+	#N/A	#N/A	#N/A
XM_136756.1	79857804	79873774	1	+	#N/A	#N/A	#N/A
XM_136757.1	80127831	80136465	1	+	#N/A	#N/A	#N/A
XM_151405.1	80136850	80137664	1	+	#N/A	#N/A	#N/A
XM_129894.1	80440754	80489401	1	+	#N/A	#N/A	ri|2610510B12|ZX00048D11|2977
XM_151430.1	81011341	81011602	1	+	#N/A	#N/A	#N/A
XM_151441.1	81236156	81236284	1	+	#N/A	#N/A	#N/A
XM_136781.1	81293244	81293303	1	+	NM_130449	#N/A	#N/A
XM_151442.1	81372281	81377800	1	+	#N/A	#N/A	#N/A
XM_129893.1	81555068	81560442	1	+	#N/A	#N/A	ri|1810030E18|R000023I10|1176
XM_151444.1	81638765	81649721	1	+	#N/A	#N/A	#N/A
XM_136783.1	81716745	81740771	1	+	#N/A	NM_025542.1	ri|2410001C21|ZX00041A06|1113
XM_136787.1	81898885	81898997	1	+	#N/A	#N/A	#N/A
XM_151446.1	82016260	82030006	1	+	#N/A	#N/A	#N/A
XM_151411.1	82633707	82657011	1	+	#N/A	#N/A	#N/A
XM_151412.1	82785014	82831588	1	+	#N/A	#N/A	#N/A
XM_136762.1	83062976	83085275	1	+	NM_172849	#N/A	#N/A
XM_151414.1	83100767	83120973	1	+	#N/A	#N/A	#N/A
XM_136765.1	83246685	83264732	1	+	#N/A	NM_153096.1	ri|4933427J07|PX00021C19|1535
XM_151416.1	83526861	83541743	1	+	#N/A	#N/A	#N/A
XM_129895.1	84115455	84215385	1	+	NM_029777	NM_029777.2	ri|4930418P06|PX00030A15|1328
XM_123694.1	84356755	84491776	1	+	NM_007734	NM_007734.1	ri|8430425B13|PX00024H03|3522
XM_129897.1	84495426	84522931	1	+	NM_029409	NM_029409.1	ri|5230400G24|PX00022A17|1707
XM_151421.1	84543719	84572720	1	+	#N/A	#N/A	#N/A
XM_129892.1	84610262	84667936	1	+	#N/A	NM_010472.1	ri|4931440E08|PX00017I02|2898
XM_151423.1	84692281	84692407	1	+	#N/A	#N/A	#N/A
XM_149057.1	84696108	84696543	1	+	NM_030006	#N/A	ri|A030014E15|PX00063I02|798
XM_147288.1	84885271	84885846	1	+	#N/A	#N/A	ri|5530401N06|PX00022J14|993
XM_129896.1	85004250	85034562	1	+	NM_027725	NM_027725.1	ri|4933429D11|PX00021D19|1350
XM_129898.1	85138442	85140016	1	+	NM_026422	NM_026422.1	ri|2310061P21|ZX00054N24|1565
XM_151435.1	85799246	85858763	1	+	#N/A	#N/A	#N/A
XM_151437.1	86188479	86188652	1	+	#N/A	#N/A	#N/A
XM_151438.1	86650570	86650690	1	+	#N/A	#N/A	#N/A
XM_125273.1	86959201	86959593	1	+	NM_009078	NM_009078.1	ri|2410007J07|ZX00041F09|719
XM_151439.1	87024012	87034394	1	+	#N/A	#N/A	ri|C630003C14|PX00083F22|3208
XM_150354.1	87228669	87277038	1	+	#N/A	#N/A	#N/A
XM_135544.1	87230472	87386642	1	+	#N/A	NM_175397.2	ri|5830484A20|PX00041C08|1822
XM_123699.1	87700536	87732225	1	+	NM_133781	NM_133781.2	ri|2310045L24|ZX00040O11|2289
XM_123703.1	87776744	87790837	1	+	NM_022417	NM_022417.1	ri|3110038L02|ZX00071J09|1190
XM_129929.1	87810662	87813933	1	+	#N/A	#N/A	ri|4933407L21|PX00020I21|1145
XM_129920.1	87904081	87906803	1	+	NM_027029	NM_027029.1	ri|1700011N12|ZX00036D14|746
XM_129925.1	87928403	87937586	1	+	#N/A	#N/A	ri|2810459M11|ZX00067E10|2928
XM_129923.1	87946781	88021375	1	+	#N/A	#N/A	ri|2410026J11|ZX00056O06|1192
XM_129930.1	88042083	88159334	1	+	NM_030184	NM_027507.1	ri|5730415N24|PX00003G09|2161
XM_129945.1	88185943	88189325	1	+	NM_145222	NM_145222.1	ri|C330001H22|PX00075K03|1524
XM_136816.1	88205989	88211531	1	+	#N/A	#N/A	#N/A
XM_151450.1	88292224	88298491	1	+	#N/A	#N/A	#N/A
XM_129921.1	88309051	88310762	1	+	#N/A	#N/A	ri|1700019O17|ZX00037K08|1712
XM_123711.1	88481618	88498660	1	+	NM_172974	NM_172974.1	ri|E130114M23|PX00092I12|2580
XM_151453.1	88566315	88570466	1	+	#N/A	#N/A	#N/A
XM_151454.1	88595316	88595891	1	+	#N/A	#N/A	#N/A
XM_129946.1	88636276	88722223	1	+	NM_153530	NM_153530.1	ri|4930429A22|PX00030D19|2973
XM_129937.1	88757908	88948925	1	+	NM_153530	NM_153530.1	ri|4930429A22|PX00030D19|2973
XM_136795.1	88960421	88970377	1	+	#N/A	NG_001340.1	#N/A
XM_123704.1	89092485	89100892	1	+	NM_021600	NM_021600.1	ri|C130008G12|PX00167C10|2948
XM_151455.1	89145247	89168708	1	+	#N/A	#N/A	#N/A
XM_149068.1	89232584	89234068	1	+	#N/A	#N/A	#N/A
XM_129924.1	89269415	89338825	1	+	NM_146112	#N/A	ri|9530051E16|PX00653F14|2477
XM_129933.1	89338715	89356039	1	+	NM_146112	NM_146112.1	ri|A830080H02|PX00156G21|900
XM_129926.1	89375269	89380477	1	+	#N/A	#N/A	ri|3110079O15|ZX00072N06|479
XM_129919.1	89662810	89698746	1	+	NM_029846	NM_029846.2	ri|1500009K01|ZX00042K09|3343
XM_129944.1	89827044	89830455	1	+	#N/A	#N/A	#N/A
XM_129940.1	89847681	89852013	1	+	NM_177646	NM_177646.2	ri|D330025K09|PX00191N07|3207
XM_129935.1	89930824	89932761	1	+	NM_010655	NM_010655.2	ri|1700008B16|ZX00036B21|1979
XM_136797.1	89933754	90055322	1	+	#N/A	#N/A	#N/A
XM_129917.1	90031573	90147376	1	+	#N/A	NM_013701.1	ri|0610013P07|R000003M09|2202
XM_149070.1	90035443	90067370	1	+	#N/A	NM_145079.2	#N/A
XM_129938.1	90115063	90146922	1	+	#N/A	NM_013701.1	ri|0610013P07|R000003M09|2202
XM_150350.1	90140373	90144730	1	+	#N/A	NM_013701.1	ri|0610013P07|R000003M09|2202
XM_149071.1	90155404	90161834	1	+	#N/A	#N/A	#N/A
XM_123695.1	90231655	90317170	1	+	NM_134252	NM_134252.2	ri|0610030P10|R000004M19|815
XM_151458.1	90356807	90402906	1	+	#N/A	#N/A	#N/A
XM_151459.1	90441713	90448682	1	+	#N/A	#N/A	#N/A
XM_151461.1	90541211	90622632	1	+	#N/A	#N/A	#N/A
XM_149067.1	90684466	90684619	1	+	#N/A	#N/A	ri|2410088K16|ZX00080H09|480
XM_136799.1	90836467	90862235	1	+	#N/A	NM_028883.1	ri|4632415K11|PX00012J23|2515
XM_136800.1	90977675	90977977	1	+	NM_016748	NM_016748.1	#N/A
XM_123696.1	90999163	91082865	1	+	NM_133816	NM_133816.1	ri|6530401F06|PX00048H05|3693
XM_151462.1	91086910	91100945	1	+	#N/A	#N/A	#N/A
XM_151465.1	91305796	91321149	1	+	#N/A	#N/A	#N/A
XM_151466.1	91345617	91364177	1	+	#N/A	#N/A	#N/A
XM_129942.1	91557055	91818408	1	+	#N/A	NM_178119.2	ri|A730078C17|PX00152G19|691
XM_123719.1	92141335	92143009	1	+	NM_007722	NM_007722.2	ri|5930404N18|PX00055B05|2581
XM_151473.1	92426045	92447080	1	+	#N/A	#N/A	#N/A
XM_151476.1	92563411	92578761	1	+	#N/A	#N/A	#N/A
XM_149073.1	92586052	92590137	1	+	#N/A	#N/A	ri|A430028D19|PX00134J04|1209
XM_123701.1	92827465	92863556	1	+	NM_053015	NM_053015.1	ri|2210418F23|ZX00054F08|697
XM_123714.1	92968042	93045035	1	+	NM_008515	NM_008515.1	ri|A830097E06|PX00156N01|1033
XM_151478.1	93068029	93082788	1	+	#N/A	#N/A	#N/A
XM_129932.1	93211837	93213401	1	+	NM_145600	NM_145600.1	ri|A130046J12|PX00123D16|3587
XM_123708.1	93216364	93236901	1	+	NM_016717	NM_016717.2	ri|9830130K22|PX00118K03|2302
XM_149072.1	93237914	93240999	1	+	#N/A	#N/A	#N/A
XM_129928.1	93273597	93278245	1	+	#N/A	#N/A	ri|4631423F02|PX00011H14|1888
XM_149074.1	93288216	93289227	1	+	NM_173395	NM_173395.1	ri|4832406C22|PX00313G20|2783
XM_129927.1	93436797	93445293	1	+	#N/A	#N/A	ri|3930402D05|PX00010J13|3048
XM_149066.1	93456677	93471248	1	+	#N/A	#N/A	ri|1700029O08|ZX00051G03|1301
XM_151481.1	93535590	93574593	1	+	#N/A	#N/A	#N/A
XM_151482.1	93611813	93667536	1	+	#N/A	#N/A	#N/A
XM_123718.1	93717304	93763837	1	+	NM_007855	NM_007855.1	ri|2010110N23|ZX00057F10|1047
XM_151483.1	93990483	94253763	1	+	#N/A	#N/A	#N/A
XM_151485.1	94296788	94311505	1	+	#N/A	#N/A	#N/A
XM_136810.1	94519790	94567489	1	+	NM_147037	NG_001778.1	#N/A
XM_136813.1	94519790	94567489	1	+	#N/A	NG_001778.1	#N/A
XM_136812.1	94519806	94567488	1	+	#N/A	NG_001778.1	#N/A
XM_136811.1	94519919	94567440	1	+	NM_146277	NG_001778.1	#N/A
XM_123710.1	94778343	94806852	1	+	NM_016696	NM_016696.1	ri|6230415P16|PX00042B03|3104
XM_129943.1	94840927	94850280	1	+	#N/A	NM_181405.2	ri|E130107H18|PX00091J19|1530
XM_129918.1	94938345	94939784	1	+	NM_175118	NM_175118.2	ri|2510004P21|ZX00052P24|1278
XM_136815.1	94954842	94960562	1	+	NM_177587	NM_177587.1	#N/A
XM_123709.1	95083510	95093820	1	+	NM_016702	NM_016702.1	#N/A
XM_136817.1	95128084	95175457	1	+	#N/A	#N/A	ri|E030010N08|PX00205O03|3140
XM_136819.1	95183731	95244440	1	+	NM_172463	NM_172463.1	ri|6720455I24|PX00059L03|2282
XM_123702.1	95293897	95315151	1	+	NM_023200	NM_023200.1	ri|2310014J01|ZX00039M13|1324
XM_151491.1	95322877	95350587	1	+	#N/A	#N/A	#N/A
XM_129931.1	95369519	95370348	1	+	NM_013721	NM_013721.2	ri|4632404N19|PX00012M18|3701
XM_123713.1	95438985	95457561	1	+	NM_010891	NM_010891.1	ri|1620401M05|PX00101F12|1586
XM_129941.1	95476399	95524356	1	+	NM_145519	NM_145519.1	ri|D030026M03|PX00179L19|3874
XM_123707.1	95633833	95643179	1	+	NM_016778	NM_016778.1	#N/A
XM_129922.1	95761832	95769603	1	+	NM_025454	NM_025454.1	ri|1810018M11|R000022D20|1871
XM_136821.1	95844197	95847256	1	+	#N/A	NM_173772.2	ri|9330166I04|PX00106C10|1717
XM_123723.1	97130495	97151365	1	+	NM_026321	NM_026321.2	ri|5430416O11|PX00022O15|1151
XM_151562.1	97179591	97179712	1	+	#N/A	#N/A	#N/A
XM_134241.1	97316270	97316872	1	+	#N/A	#N/A	ri|2510019J09|ZX00082I10|605
XM_136885.1	97316306	97316836	1	+	#N/A	#N/A	ri|2510019J09|ZX00082I10|605
XM_123728.1	97428460	97506519	1	+	NM_009183	NM_009183.1	ri|1110014F07|R000014O14|1336
XM_151493.1	98234167	98289830	1	+	#N/A	#N/A	#N/A
XM_129965.1	98463030	98464153	1	+	NM_025341	NM_025341.2	ri|0610041D24|R000004J06|1332
XM_151495.1	98478256	98605996	1	+	#N/A	#N/A	#N/A
XM_125384.1	98837595	98839151	1	+	NM_133834	NM_133834.1	ri|4833420I20|PX00028C21|2114
XM_129964.1	98974372	100377820	1	+	#N/A	#N/A	ri|4921511I05|PX00014C21|2330
XM_136823.1	98974454	100289805	1	+	#N/A	#N/A	#N/A
XM_136824.1	98974454	100289829	1	+	#N/A	#N/A	#N/A
XM_151496.1	99353760	99386344	1	+	#N/A	#N/A	#N/A
XM_129963.1	99641362	99658885	1	+	NM_026250	NM_026250.1	ri|3200001J20|ZX00056O11|1843
XM_136825.1	100134634	100135475	1	+	#N/A	#N/A	#N/A
XM_136826.1	100138274	100138552	1	+	NM_027353	NM_027353.2	ri|2410024K20|ZX00056D15|1230
XM_132964.1	100326117	100328319	1	+	NM_172734	NM_172734.2	ri|4930473A22|PX00032M13|849
XM_129971.1	100326314	100327679	1	+	NM_172734	NM_172734.2	ri|D330021I07|PX00191D21|4312
XM_136828.1	100697545	100799049	1	+	#N/A	#N/A	#N/A
XM_151502.1	101792493	101792671	1	+	#N/A	#N/A	#N/A
XM_136832.1	101886622	101953312	1	+	#N/A	#N/A	ri|1100001K23|R000005P22|1721
XM_136833.1	101997361	102111027	1	+	NM_172851	NM_172851.1	ri|C230078M14|PX00667M05|4008
XM_136834.1	102158154	102168824	1	+	NM_172851	#N/A	#N/A
XM_136836.1	102229215	102229745	1	+	NM_008084	NM_008084.1	ri|0610007C02|R000001M12|1252
XM_136837.1	102313339	102325774	1	+	NM_172851	NM_172851.1	ri|C230078M14|PX00667M05|4008
XM_136840.1	102660902	102689825	1	+	#N/A	#N/A	#N/A
XM_136845.1	103477988	103478334	1	+	#N/A	NM_008946.2	ri|6720466C11|PX00315N01|796
XM_136847.1	104615497	104615769	1	+	#N/A	#N/A	#N/A
XM_136848.1	104626384	104736125	1	+	#N/A	NM_172851.1	ri|C230078M14|PX00667M05|4008
XM_151511.1	104871204	104973443	1	+	#N/A	#N/A	#N/A
XM_129960.1	105220208	105221203	1	+	NM_027955	NM_027955.1	ri|1700017G21|ZX00037C16|1930
XM_136850.1	105458996	105538315	1	+	#N/A	#N/A	#N/A
XM_136851.1	105639309	105753646	1	+	#N/A	#N/A	#N/A
XM_136854.1	106188519	106192199	1	+	#N/A	NM_145599.1	#N/A
XM_136856.1	106838070	106839069	1	+	#N/A	#N/A	#N/A
XM_147289.1	107100408	107273740	1	+	NM_011800	NM_011800.2	ri|9330198E05|PX00107E05|3723
XM_143025.1	107285350	107288729	1	+	NM_011800	NM_011800.2	ri|9330198E05|PX00107E05|3723
XM_136859.1	107316214	107325927	1	+	NM_011800	NM_011800.2	ri|9330198E05|PX00107E05|3723
XM_151518.1	107360148	107360690	1	+	#N/A	#N/A	#N/A
XM_151519.1	107408220	107486621	1	+	#N/A	#N/A	#N/A
XM_151520.1	107496338	107517781	1	+	#N/A	#N/A	#N/A
XM_151522.1	107633493	107697661	1	+	#N/A	NM_178779.2	ri|A930029B02|PX00067E13|5464
XM_151523.1	107743339	107786702	1	+	#N/A	#N/A	#N/A
XM_129969.1	107797926	107800821	1	+	#N/A	NM_009797.1	#N/A
XM_129962.1	108015635	108016848	1	+	NM_173187	NM_173187.1	ri|2310035C23|ZX00039H04|875
XM_129970.1	108092951	108106819	1	+	NM_173187	NM_173187.1	ri|6430401N10|PX00009P18|2058
XM_151528.1	108209327	108214910	1	+	#N/A	#N/A	#N/A
XM_151529.1	108254352	108308124	1	+	#N/A	#N/A	#N/A
XM_129972.1	108378159	108380262	1	+	#N/A	#N/A	ri|9930114B20|PX00062H24|4311
XM_149076.1	108379706	108381911	1	+	#N/A	#N/A	ri|9930114B20|PX00062H24|4311
XM_151532.1	108502767	108506209	1	+	#N/A	#N/A	#N/A
XM_136863.1	108508955	108530530	1	+	#N/A	#N/A	ri|B930085C24|PX00665F07|1257
XM_129973.1	108629270	108635180	1	+	#N/A	#N/A	ri|B930085C24|PX00665F07|1257
XM_129968.1	108724001	108742080	1	+	#N/A	#N/A	#N/A
XM_136864.1	108787695	108808102	1	+	NM_016957	NM_016957.2	#N/A
XM_129961.1	109282804	109305433	1	+	NM_027971	NM_027971.1	ri|2300003F07|ZX00038A14|1688
XM_136866.1	109327463	109349176	1	+	NM_172852	NM_172852.1	ri|5430417G24|PX00102D24|1609
XM_136873.1	109921838	109932925	1	+	#N/A	#N/A	ri|D530039C13|PX00089N15|1266
XM_151538.1	109944775	109946221	1	+	#N/A	#N/A	#N/A
XM_151540.1	110063860	113323319	1	+	#N/A	#N/A	#N/A
XM_151541.1	110077787	110078149	1	+	#N/A	#N/A	#N/A
XM_151542.1	110097465	110107788	1	+	#N/A	#N/A	#N/A
XM_136874.1	110361868	110445234	1	+	#N/A	#N/A	#N/A
XM_151544.1	110555802	110702132	1	+	#N/A	#N/A	#N/A
XM_151545.1	110958627	110998961	1	+	#N/A	#N/A	#N/A
XM_151549.1	111925506	111925645	1	+	#N/A	#N/A	#N/A
XM_136878.1	112255921	112256561	1	+	#N/A	NM_031165.3	ri|1200006C03|R000008D01|3160
XM_151550.1	112383886	112408067	1	+	#N/A	#N/A	#N/A
XM_136879.1	112474896	112564388	1	+	NM_172853	NM_172853.1	ri|9330156F07|PX00105A08|3353
XM_136880.1	113062679	114543234	1	+	#N/A	#N/A	#N/A
XM_151555.1	114471036	114512906	1	+	#N/A	#N/A	#N/A
XM_136884.1	114697212	114860884	1	+	#N/A	NM_011826.1	#N/A
XM_151559.1	115400281	115400520	1	+	#N/A	#N/A	#N/A
XM_151564.1	115533112	115870662	1	+	#N/A	#N/A	#N/A
XM_151566.1	116037100	116061118	1	+	#N/A	#N/A	#N/A
XM_151567.1	116130078	116139552	1	+	#N/A	#N/A	#N/A
XM_151570.1	116846787	116878154	1	+	#N/A	#N/A	#N/A
XM_151576.1	118172028	118372032	1	+	#N/A	#N/A	#N/A
XM_151577.1	118497938	118498252	1	+	#N/A	#N/A	#N/A
XM_136889.1	118646151	118680437	1	+	#N/A	#N/A	#N/A
XM_136890.1	118763996	118848725	1	+	#N/A	#N/A	#N/A
XM_136891.1	118900757	118956136	1	+	#N/A	NM_172851.1	ri|C230078M14|PX00667M05|4008
XM_136894.1	119143272	119311859	1	+	#N/A	NM_172851.1	ri|C230078M14|PX00667M05|4008
XM_136898.1	119680987	119688745	1	+	#N/A	#N/A	#N/A
XM_136902.1	120360838	120405293	1	+	#N/A	#N/A	#N/A
XM_142421.1	120741675	120744731	1	+	#N/A	#N/A	#N/A
XM_136170.1	120741711	120744765	1	+	#N/A	#N/A	#N/A
XM_142810.1	120741715	120744207	1	+	#N/A	#N/A	#N/A
XM_142766.1	120741796	120744390	1	+	#N/A	#N/A	#N/A
XM_136171.1	120793493	120794479	1	+	#N/A	NM_009030.1	ri|C230048M14|PX00174H10|4379
XM_129402.1	120866042	120877777	1	+	NM_026472	NM_026472.2	ri|2310021G21|ZX00039O08|1621
XM_136198.1	120966051	121108794	1	+	NM_177548	#N/A	ri|A630089D04|PX00148N23|1459
XM_148950.1	121154265	121156057	1	+	#N/A	#N/A	ri|5730583A19|PX00006L22|1808
XM_123496.1	121174605	121231706	1	+	NM_023755	NM_177104.1	ri|1810030F05|R000023G16|479
XM_150554.1	121515038	121534917	1	+	#N/A	#N/A	#N/A
XM_136213.1	121649037	121701933	1	+	#N/A	NM_008084.1	ri|0610007C02|R000001M12|1252
XM_150562.1	121827425	121951157	1	+	#N/A	#N/A	#N/A
XM_129429.1	122058617	122066780	1	+	NM_146103	NM_146103.1	ri|2500001K11|ZX00052P13|1788
XM_148949.1	122187323	122187810	1	+	#N/A	NM_145506.2	ri|1700030C16|ZX00050N20|793
XM_136172.1	122376161	122436496	1	+	#N/A	#N/A	#N/A
XM_148959.1	122595599	122602720	1	+	#N/A	#N/A	ri|6530402O03|PX00315H03|1928
XM_129396.1	122661111	122729045	1	+	#N/A	#N/A	ri|3110009E18|ZX00070L10|1001
XM_129437.1	122879813	122880119	1	+	#N/A	#N/A	#N/A
XM_147284.1	123137225	123142430	1	+	NM_010133	NM_010133.1	#N/A
XM_150494.1	123699927	123713143	1	+	#N/A	#N/A	ri|B230209K01|PX00069E22|939
XM_150495.1	123758216	123762017	1	+	#N/A	#N/A	#N/A
XM_150497.1	123833465	123833914	1	+	#N/A	#N/A	#N/A
XM_129397.1	123989497	124111466	1	+	NM_027567	NM_029955.1	ri|4633402D15|PX00013I23|1038
XM_150500.1	124259087	124261489	1	+	#N/A	#N/A	#N/A
XM_150504.1	124611967	124621842	1	+	#N/A	#N/A	#N/A
XM_136197.1	124769938	124803847	1	+	#N/A	NM_008112.2	#N/A
XM_150507.1	124896317	124989528	1	+	#N/A	#N/A	#N/A
XM_150511.1	125375930	125459204	1	+	#N/A	#N/A	#N/A
XM_136200.1	125866939	125867076	1	+	#N/A	#N/A	#N/A
XM_150518.1	126933905	127095909	1	+	#N/A	#N/A	#N/A
XM_150519.1	127219477	127247601	1	+	#N/A	#N/A	#N/A
XM_150524.1	127914262	128023198	1	+	#N/A	#N/A	#N/A
XM_150525.1	128162591	128183676	1	+	#N/A	#N/A	#N/A
XM_129389.1	128256156	128290903	1	+	NM_028787	NM_028787.2	ri|1300003P13|R000010H16|2709
XM_136205.1	128372863	128373736	1	+	#N/A	#N/A	#N/A
XM_150528.1	128460776	128461022	1	+	#N/A	#N/A	#N/A
XM_150532.1	128922183	129011746	1	+	#N/A	#N/A	#N/A
XM_150533.1	129066477	129066928	1	+	#N/A	#N/A	#N/A
XM_150535.1	129146716	129147030	1	+	#N/A	#N/A	#N/A
XM_150537.1	129814872	129834171	1	+	#N/A	#N/A	#N/A
XM_150538.1	129944117	129970526	1	+	#N/A	#N/A	#N/A
XM_136209.1	130095419	130184127	1	+	NM_145128	NM_145128.1	ri|5330407H02|PX00053O05|3164
XM_129399.1	130187866	130189735	1	+	#N/A	#N/A	ri|4930471A21|PX00032I21|1870
XM_129395.1	130475317	130505840	1	+	#N/A	#N/A	ri|2900041I18|ZX00068P06|989
XM_129426.1	130590531	130640328	1	+	#N/A	NM_178690.2	ri|9530075O11|PX00113P07|1951
XM_148962.1	130673560	130694360	1	+	#N/A	#N/A	ri|4933425L19|PX00020F12|1915
XM_129421.1	130929004	130935419	1	+	#N/A	#N/A	#N/A
XM_129413.1	130941821	130975200	1	+	NM_026390	NM_026390.1	ri|2600017A09|ZX00082M06|903
XM_150347.1	131239064	131399870	1	+	#N/A	#N/A	#N/A
XM_150544.1	131789026	131940752	1	+	#N/A	#N/A	#N/A
XM_150547.1	132199289	132251329	1	+	#N/A	#N/A	#N/A
XM_150549.1	132364731	132364848	1	+	#N/A	#N/A	#N/A
XM_136214.1	132467829	132485858	1	+	NM_172485	NM_172485.1	ri|D130067I03|PX00185O03|3897
XM_136215.1	132550555	132653215	1	+	NM_172485	NM_172485.1	ri|D130067I03|PX00185O03|3897
XM_136216.1	132688191	132702032	1	+	NM_172485	#N/A	#N/A
XM_136217.1	132791053	132840736	1	+	NM_172485	NM_172485.1	ri|D130067I03|PX00185O03|3897
XM_136218.1	132962727	133072135	1	+	#N/A	NM_025591.2	ri|1500017J17|R000020J16|1564
XM_150558.1	133094143	133151396	1	+	#N/A	#N/A	#N/A
XM_150560.1	133245492	133254088	1	+	#N/A	#N/A	#N/A
XM_129430.1	133592544	133594640	1	+	#N/A	NM_178691.2	ri|E130303F08|PX00092F18|3614
XM_129432.1	133607134	133617641	1	+	#N/A	NM_177604.2	ri|4732474G14|PX00052E08|2800
XM_129387.1	133676915	133687113	1	+	NM_144960	NM_144960.1	#N/A
XM_123505.1	133713867	133723946	1	+	NM_011082	NM_011082.2	ri|1300012G02|R000011I10|1542
XM_129390.1	133738250	133753336	1	+	#N/A	#N/A	ri|1810037B05|R000023J09|1492
XM_147283.1	133895837	133896361	1	+	NM_133354	NG_001506.1	ri|0610005M11|R000001C09|951
XM_129424.1	134025716	134033185	1	+	#N/A	#N/A	ri|5031425H14|PX00037O23|3409
XM_150565.1	134374272	134404055	1	+	#N/A	NM_175382.2	ri|A630026H10|PX00145M15|2107
XM_129435.1	134409585	134414797	1	+	#N/A	NM_175382.2	ri|A630026H10|PX00145M15|2107
XM_129411.1	134580821	134605173	1	+	NM_145509	NM_145509.1	ri|5430435G22|PX00022H03|2522
XM_148963.1	134642959	134646383	1	+	NM_177243	NM_177243.2	ri|E030002L01|PX00204K01|3643
XM_129420.1	134689763	134710395	1	+	#N/A	#N/A	ri|4732466D17|PX00051L13|2304
XM_129431.1	134731460	134739210	1	+	#N/A	NM_181883.1	ri|F830023K18|PL00006I10|2767
XM_129407.1	134759581	134765226	1	+	NM_144875	NM_144875.1	ri|A430057A20|PX00137A22|1012
XM_129425.1	134802710	134823580	1	+	#N/A	NM_175294.2	ri|8430423A01|PX00024D09|2667
XM_148955.1	134826100	134828447	1	+	#N/A	#N/A	ri|2700010L10|ZX00063E15|764
XM_129416.1	134869055	134875302	1	+	NM_145977	NM_145977.1	ri|2210413P12|ZX00054K05|1726
XM_123516.1	134905364	134915997	1	+	NM_007923	NM_007923.1	ri|E230016L19|PX00210A19|1557
XM_129400.1	135104274	135132607	1	+	#N/A	#N/A	ri|4930540I23|PX00034C12|936
XM_136222.1	135147065	135160229	1	+	#N/A	#N/A	ri|2410089B13|ZX00080F17|882
XM_129348.1	135159872	135160161	1	+	#N/A	#N/A	ri|2410089B13|ZX00080F17|882
XM_129406.1	135177841	135184351	1	+	NM_144810	NM_144810.2	ri|A930007E07|PX00065D12|1967
XM_129388.1	135194940	135212057	1	+	NM_028778	NM_028778.2	ri|1200013B22|R000009M02|2899
XM_136223.1	135223834	135229084	1	+	#N/A	#N/A	#N/A
XM_148952.1	135296979	135329347	1	+	#N/A	#N/A	ri|A930019K20|PX00066N09|1188
XM_129410.1	135332599	135345372	1	+	NM_172516	NM_172516.1	ri|C820013G01|PX00088O19|3585
XM_129401.1	135382290	135384213	1	+	NM_172517	NM_172517.1	ri|4933411J24|PX00020G04|1924
XM_129398.1	135384787	135387145	1	+	NM_029025	NM_029025.1	ri|4930429O20|PX00030D24|1741
XM_150571.1	135555068	135594263	1	+	#N/A	#N/A	#N/A
XM_150572.1	135613637	135628410	1	+	#N/A	#N/A	#N/A
XM_136224.1	135815780	135826735	1	+	#N/A	#N/A	ri|A230108K08|PX00063N21|3301
XM_136225.1	135944832	135984823	1	+	#N/A	#N/A	ri|C330011J12|PX00076I09|2791
XM_148953.1	136009555	136017991	1	+	NM_133819	NM_133819.1	ri|1810033K10|ZX00079C19|1728
XM_129427.1	136010654	136015207	1	+	NM_133819	NM_133819.1	ri|C230093D15|PX00177O17|2731
XM_136226.1	136041690	136041851	1	+	#N/A	#N/A	#N/A
XM_150580.1	136654464	136656322	1	+	#N/A	#N/A	#N/A
XM_150582.1	136818823	136860499	1	+	#N/A	#N/A	#N/A
XM_150583.1	136894431	136903575	1	+	#N/A	#N/A	#N/A
XM_123498.1	136926128	136933456	1	+	NM_021355	NM_021355.2	ri|6430517K11|PX00045J20|2860
XM_150584.1	136941111	136946855	1	+	#N/A	#N/A	#N/A
XM_129405.1	137069371	137075903	1	+	#N/A	NM_007695.1	ri|D130051O18|PX00184F02|1628
XM_136173.1	137299031	137302087	1	+	#N/A	NM_173771.2	ri|4933406M09|PX00019N12|1772
XM_129408.1	137315885	137321672	1	+	NM_028057	NM_028057.1	ri|1500005G05|ZX00042I05|1627
XM_129394.1	137325523	137342439	1	+	#N/A	NM_028320.1	ri|2810031L11|ZX00065E11|1429
XM_136174.1	137365384	137399331	1	+	NM_153128	NM_153128.1	ri|9330161D09|PX00105N18|3410
XM_129419.1	137401666	137414535	1	+	NM_145510	NM_145510.1	ri|E130318E12|PX00675J05|1952
XM_136176.1	137427151	137431148	1	+	#N/A	#N/A	#N/A
XM_148958.1	137506259	137509809	1	+	NM_152895	NM_152895.1	ri|A530098F22|PX00144M13|4468
XM_129412.1	137520440	137539147	1	+	NM_152895	NM_152895.1	ri|2010009J12|ZX00043L22|1175
XM_123512.1	137654574	137662013	1	+	NM_009307	NM_009306.2	ri|9630060H01|PX00117O16|3387
XM_136179.1	137831234	137847845	1	+	#N/A	#N/A	#N/A
XM_129409.1	138065938	138075446	1	+	NM_026823	NM_026823.1	ri|1110033P22|R000017L17|1229
XM_129428.1	138152282	138153354	1	+	NM_015781	NM_015781.2	ri|1200007G01|R000008J21|1486
XM_148964.1	138504393	138504865	1	+	NM_173437	NM_173437.1	ri|A930010C09|PX00065L24|2619
XM_150451.1	138579104	138590346	1	+	#N/A	#N/A	#N/A
XM_148954.1	138661107	138668079	1	+	NM_007791	NM_007791.2	ri|1110033I19|R000017J23|707
XM_129393.1	138721538	138727005	1	+	NM_021467	NM_021467.4	ri|2700018B22|ZX00048D18|1070
XM_150453.1	138730214	138733190	1	+	#N/A	#N/A	#N/A
XM_123490.1	138734907	138753499	1	+	NM_133664	NM_133664.2	ri|D030041D11|PX00180M12|2993
XM_136180.1	138789528	138790452	1	+	NM_020331	NM_020331.1	ri|6820414N11|PX00649J02|3486
XM_148961.1	138876114	138877330	1	+	NM_177642	NM_177642.2	ri|9830123M21|PX00117N02|1771
XM_136181.1	138973340	138973906	1	+	#N/A	#N/A	#N/A
XM_129422.1	138975320	139042064	1	+	NM_014193	NM_028981.1	#N/A
XM_123499.1	139053957	139096694	1	+	NM_019962	NM_019962.1	ri|C230056K15|PX00176C07|4142
XM_150454.1	139268182	139299253	1	+	#N/A	#N/A	ri|4930541M15|PX00034H01|1698
XM_136183.1	139388619	139403841	1	+	#N/A	#N/A	ri|E130203M01|PX00675E23|4083
XM_136184.1	139407092	139448788	1	+	NM_013812	NM_013812.1	ri|1300002F15|R000010P11|1292
XM_150456.1	139461857	139484206	1	+	#N/A	#N/A	#N/A
XM_129403.1	139497023	139619889	1	+	NM_177643	NM_177643.2	ri|9330157H23|PX00105F16|2207
XM_129404.1	139757926	139758730	1	+	#N/A	NM_013551.1	ri|2810449A07|ZX00083I08|1413
XM_150458.1	139789095	139807723	1	+	#N/A	#N/A	#N/A
XM_150460.1	139967038	140007775	1	+	#N/A	#N/A	#N/A
XM_150462.1	140142742	140188446	1	+	#N/A	#N/A	#N/A
XM_150463.1	140220285	140220519	1	+	#N/A	#N/A	#N/A
XM_150467.1	140365958	140408868	1	+	#N/A	#N/A	#N/A
XM_150468.1	140504586	140548384	1	+	#N/A	#N/A	#N/A
XM_150471.1	140780140	140815660	1	+	#N/A	#N/A	#N/A
XM_148960.1	140868386	140868781	1	+	#N/A	#N/A	#N/A
XM_150474.1	141160167	141163628	1	+	#N/A	#N/A	#N/A
XM_150475.1	141192513	141233080	1	+	#N/A	#N/A	#N/A
XM_129433.1	141242422	141256940	1	+	NM_177397	NM_177397.2	ri|6720467K22|PX00060E11|1887
XM_150480.1	141624176	141624502	1	+	#N/A	#N/A	#N/A
XM_136190.1	141636120	141650777	1	+	#N/A	#N/A	#N/A
XM_150482.1	141897147	141926953	1	+	#N/A	#N/A	#N/A
XM_136192.1	141996369	142049957	1	+	#N/A	#N/A	#N/A
XM_136193.1	142069878	142108431	1	+	#N/A	#N/A	ri|4632404N19|PX00012M18|3701
XM_136195.1	142127441	142127507	1	+	#N/A	#N/A	#N/A
XM_129434.1	142405433	142415630	1	+	NM_172643	NM_172643.1	ri|9430031N01|PX00108G06|2796
XM_123509.1	142448962	142461908	1	+	NM_009791	NM_009791.1	ri|C130045N17|PX00169N15|2675
XM_150487.1	142464274	142464624	1	+	#N/A	#N/A	#N/A
XM_136251.1	143334360	143420072	1	+	#N/A	#N/A	#N/A
XM_136252.1	143435483	143576988	1	+	#N/A	#N/A	ri|E330038N15|PX00318P14|1281
XM_136253.1	143613375	143652706	1	+	#N/A	#N/A	#N/A
XM_136256.1	144347626	144580956	1	+	NM_026352	NM_177356.2	#N/A
XM_126992.1	144446379	144447490	1	+	#N/A	#N/A	#N/A
XM_136258.1	144945883	144946013	1	+	#N/A	#N/A	#N/A
XM_150603.1	145535920	145536351	1	+	#N/A	#N/A	#N/A
XM_150587.1	146255315	146284515	1	+	#N/A	#N/A	#N/A
XM_150588.1	146428193	146473831	1	+	#N/A	#N/A	#N/A
XM_150589.1	146511388	146540758	1	+	#N/A	#N/A	#N/A
XM_136232.1	147223659	147269944	1	+	#N/A	#N/A	#N/A
XM_150593.1	147349661	147390635	1	+	#N/A	#N/A	#N/A
XM_150594.1	147482304	147483959	1	+	#N/A	#N/A	#N/A
XM_150595.1	147581484	147618591	1	+	#N/A	#N/A	#N/A
XM_136237.1	148056671	148057152	1	+	#N/A	#N/A	#N/A
XM_136239.1	148546241	148547236	1	+	#N/A	NM_008084.1	ri|0610007C02|R000001M12|1252
XM_136241.1	148842777	148842863	1	+	#N/A	#N/A	#N/A
XM_150597.1	149720291	149720485	1	+	#N/A	#N/A	#N/A
XM_136245.1	149782300	149782633	1	+	NM_130889	NM_130889.1	ri|2600001G16|ZX00053A21|926
XM_129487.1	149876528	150108452	1	+	NM_153539	NM_153539.1	ri|B830045N13|PX00073L14|3116
XM_129484.1	150088364	150089409	1	+	#N/A	NM_181412.2	ri|4930529C04|PX00034A20|1047
XM_136249.1	150823342	150865206	1	+	#N/A	#N/A	#N/A
XM_150604.1	151097707	151255971	1	+	#N/A	#N/A	#N/A
[truncated: 28,388 more rows]
