# Supplementary material for: The functional landscape of mouse gene expression
Source: J Biol. 2004 Dec 6;3(5):21. doi: 10.1186/jbiol16 (PMC549719; doi:10.1186/jbiol16)
Supplement: Additional data file 39 — SVM functional predictions for 7,147 unannotated mapped transcripts (may be useful for positional cloning), also see [19] [file jbiol16-s39.xls]

## Sheet: mouseGOprediction_precision15
Chromosome	Start	Stop	Strand	XM Gene Name	Unigene	RefSeq	Riken	GO category predicted	precision	# positives in category	Description	Domain (top)
1	3224196	3225726	-	XM_136397.1	#N/A	#N/A	#N/A	monovalent inorganic cation transport [GO:0015672]	0.200557	330	Mus musculus similar to KIAA1889 protein (LOC226286), mRNA	#N/A
1	3224196	3225726	-	XM_136397.1	#N/A	#N/A	#N/A	synaptic transmission [GO:0007268]	0.183486	251	Mus musculus similar to KIAA1889 protein (LOC226286), mRNA	#N/A
1	3224196	3225726	-	XM_136397.1	#N/A	#N/A	#N/A	transmission of nerve impulse [GO:0019226]	0.178824	253	Mus musculus similar to KIAA1889 protein (LOC226286), mRNA	#N/A
1	3224196	3225726	-	XM_136397.1	#N/A	#N/A	#N/A	anion transport [GO:0006820]	0.163636	138	Mus musculus similar to KIAA1889 protein (LOC226286), mRNA	#N/A
1	3224196	3225726	-	XM_136397.1	#N/A	#N/A	#N/A	central nervous system development [GO:0007417]	0.161826	147	Mus musculus similar to KIAA1889 protein (LOC226286), mRNA	#N/A
1	3224196	3225726	-	XM_136397.1	#N/A	#N/A	#N/A	cell-cell adhesion [GO:0016337]	0.159091	151	Mus musculus similar to KIAA1889 protein (LOC226286), mRNA	#N/A
1	3224196	3225726	-	XM_136397.1	#N/A	#N/A	#N/A	homophilic cell adhesion [GO:0007156]	0.152778	109	Mus musculus similar to KIAA1889 protein (LOC226286), mRNA	#N/A
1	3398041	3432866	-	XM_136399.1	#N/A	#N/A	#N/A	monovalent inorganic cation transport [GO:0015672]	0.201646	330	Mus musculus similar to KIAA1889 protein (LOC240680), mRNA	#N/A
1	3398041	3432866	-	XM_136399.1	#N/A	#N/A	#N/A	ribosome biogenesis and assembly [GO:0042254]	0.181324	254	Mus musculus similar to KIAA1889 protein (LOC240680), mRNA	#N/A
1	3398041	3432866	-	XM_136399.1	#N/A	#N/A	#N/A	behavioral fear response [GO:0001662]	0.177778	13	Mus musculus similar to KIAA1889 protein (LOC240680), mRNA	#N/A
1	4695863	4697389	-	XM_133203.1	NM_133831	NM_133831.1	ri|2310056L18|ZX00055E15|295	translational elongation [GO:0006414]	0.491228	110	Mus musculus similar to Glioma tumor suppressor candidate region gene 2 protein (p60) (5330430H08Rik), mRNA	#N/A
1	4695863	4697389	-	XM_133203.1	NM_133831	NM_133831.1	ri|2310056L18|ZX00055E15|295	ribosome biogenesis and assembly [GO:0042254]	0.325926	254	Mus musculus similar to Glioma tumor suppressor candidate region gene 2 protein (p60) (5330430H08Rik), mRNA	#N/A
1	4695956	4697384	-	XM_136476.1	NM_133831	NM_133831.1	ri|2310056L18|ZX00055E15|295	ribosome biogenesis and assembly [GO:0042254]	0.2103	254	Mus musculus similar to Glioma tumor suppressor candidate region gene 2 protein (p60) (LOC240687), mRNA	#N/A
1	4695956	4697384	-	XM_136476.1	NM_133831	NM_133831.1	ri|2310056L18|ZX00055E15|295	translational elongation [GO:0006414]	0.2	110	Mus musculus similar to Glioma tumor suppressor candidate region gene 2 protein (p60) (LOC240687), mRNA	#N/A
1	5310856	5350592	-	XM_136403.1	#N/A	#N/A	#N/A	glucose metabolism [GO:0006006]	0.395702	476	Mus musculus similar to Proteasome subunit alpha type 7 (Proteasome subunit RC6-1) (LOC240689), mRNA	#N/A
1	5310856	5350592	-	XM_136403.1	#N/A	#N/A	#N/A	monosaccharide catabolism [GO:0046365]	0.38665	454	Mus musculus similar to Proteasome subunit alpha type 7 (Proteasome subunit RC6-1) (LOC240689), mRNA	#N/A
1	5310856	5350592	-	XM_136403.1	#N/A	#N/A	#N/A	hexose catabolism [GO:0019320]	0.364397	453	Mus musculus similar to Proteasome subunit alpha type 7 (Proteasome subunit RC6-1) (LOC240689), mRNA	#N/A
1	5310856	5350592	-	XM_136403.1	#N/A	#N/A	#N/A	hexose metabolism [GO:0019318]	0.349241	499	Mus musculus similar to Proteasome subunit alpha type 7 (Proteasome subunit RC6-1) (LOC240689), mRNA	#N/A
1	5310856	5350592	-	XM_136403.1	#N/A	#N/A	#N/A	main pathways of carbohydrate metabolism [GO:0006092]	0.337553	486	Mus musculus similar to Proteasome subunit alpha type 7 (Proteasome subunit RC6-1) (LOC240689), mRNA	#N/A
1	5310856	5350592	-	XM_136403.1	#N/A	#N/A	#N/A	glycolysis [GO:0006096]	0.335512	440	Mus musculus similar to Proteasome subunit alpha type 7 (Proteasome subunit RC6-1) (LOC240689), mRNA	#N/A
1	5310856	5350592	-	XM_136403.1	#N/A	#N/A	#N/A	carbohydrate catabolism [GO:0016052]	0.285333	471	Mus musculus similar to Proteasome subunit alpha type 7 (Proteasome subunit RC6-1) (LOC240689), mRNA	#N/A
1	5310856	5350592	-	XM_136403.1	#N/A	#N/A	#N/A	vision [GO:0007601]	0.159184	164	Mus musculus similar to Proteasome subunit alpha type 7 (Proteasome subunit RC6-1) (LOC240689), mRNA	#N/A
1	5803376	5927341	+	XM_150816.1	#N/A	#N/A	#N/A	chemosensory perception [GO:0007606]	0.151866	434	Mus musculus LOC226303 (LOC226303), mRNA	#N/A
1	6258432	6295299	+	XM_123485.1	NM_009826	NM_009826.3	ri|2900055E04|ZX00069K03|1595	RNA metabolism [GO:0016070]	0.235897	449	Mus musculus coiled coil forming protein 1 (Cc1), mRNA	ATPase involved in DNA repair [DNA replication
1	6258432	6295299	+	XM_123485.1	NM_009826	NM_009826.3	ri|2900055E04|ZX00069K03|1595	M phase [GO:0000279]	0.224626	327	Mus musculus coiled coil forming protein 1 (Cc1), mRNA	ATPase involved in DNA repair [DNA replication
1	6258432	6295299	+	XM_123485.1	NM_009826	NM_009826.3	ri|2900055E04|ZX00069K03|1595	ribosome biogenesis and assembly [GO:0042254]	0.191304	254	Mus musculus coiled coil forming protein 1 (Cc1), mRNA	ATPase involved in DNA repair [DNA replication
1	6258432	6295299	+	XM_123485.1	NM_009826	NM_009826.3	ri|2900055E04|ZX00069K03|1595	cholesterol biosynthesis [GO:0006695]	0.152355	70	Mus musculus coiled coil forming protein 1 (Cc1), mRNA	ATPase involved in DNA repair [DNA replication
1	6258432	6295299	+	XM_123485.1	NM_009826	NM_009826.3	ri|2900055E04|ZX00069K03|1595	RNA processing [GO:0006396]	0.150463	377	Mus musculus coiled coil forming protein 1 (Cc1), mRNA	ATPase involved in DNA repair [DNA replication
1	6407049	6407521	-	XM_136408.1	NM_177640	NM_177640.2	#N/A	pattern specification [GO:0007389]	0.235294	83	Mus musculus similar to hypothetical protein FLJ10110 (LOC226308), mRNA	#N/A
1	6407049	6407521	-	XM_136408.1	NM_177640	NM_177640.2	#N/A	M phase [GO:0000279]	0.207207	327	Mus musculus similar to hypothetical protein FLJ10110 (LOC226308), mRNA	#N/A
1	6407049	6407521	-	XM_136408.1	NM_177640	NM_177640.2	#N/A	modification-dependent protein catabolism [GO:0019941]	0.153459	338	Mus musculus similar to hypothetical protein FLJ10110 (LOC226308), mRNA	#N/A
1	6463530	6465069	-	XM_129375.1	#N/A	#N/A	ri|9530003A05|PX00111C19|4135	neurogenesis [GO:0007399]	0.182692	459	Mus musculus similar to bA100C15.1 (novel protein) (LOC226309), mRNA	#N/A
1	6463530	6465069	-	XM_129375.1	#N/A	#N/A	ri|9530003A05|PX00111C19|4135	modification-dependent protein catabolism [GO:0019941]	0.17541	338	Mus musculus similar to bA100C15.1 (novel protein) (LOC226309), mRNA	#N/A
1	6825952	6893246	+	XM_136409.1	#N/A	#N/A	ri|6430594K13|PX00315F19|2790	central nervous system development [GO:0007417]	0.634146	147	Mus musculus similar to neural zinc finger factor 3; NZF-3 (LOC240690), mRNA	Zinc finger
1	6825952	6893246	+	XM_136409.1	#N/A	#N/A	ri|6430594K13|PX00315F19|2790	neurogenesis [GO:0007399]	0.25	459	Mus musculus similar to neural zinc finger factor 3; NZF-3 (LOC240690), mRNA	Zinc finger
1	6825952	6893246	+	XM_136409.1	#N/A	#N/A	ri|6430594K13|PX00315F19|2790	brain development [GO:0007420]	0.24	78	Mus musculus similar to neural zinc finger factor 3; NZF-3 (LOC240690), mRNA	Zinc finger
1	6825952	6893246	+	XM_136409.1	#N/A	#N/A	ri|6430594K13|PX00315F19|2790	amine/polyamine transport [GO:0015837]	0.23871	92	Mus musculus similar to neural zinc finger factor 3; NZF-3 (LOC240690), mRNA	Zinc finger
1	6825952	6893246	+	XM_136409.1	#N/A	#N/A	ri|6430594K13|PX00315F19|2790	amino acid transport [GO:0006865]	0.192893	87	Mus musculus similar to neural zinc finger factor 3; NZF-3 (LOC240690), mRNA	Zinc finger
1	6825952	6893246	+	XM_136409.1	#N/A	#N/A	ri|6430594K13|PX00315F19|2790	synaptic transmission [GO:0007268]	0.183486	251	Mus musculus similar to neural zinc finger factor 3; NZF-3 (LOC240690), mRNA	Zinc finger
1	6825952	6893246	+	XM_136409.1	#N/A	#N/A	ri|6430594K13|PX00315F19|2790	transmission of nerve impulse [GO:0019226]	0.175105	253	Mus musculus similar to neural zinc finger factor 3; NZF-3 (LOC240690), mRNA	Zinc finger
1	8222378	8331166	+	XM_150827.1	#N/A	#N/A	#N/A	muscle contraction [GO:0006936]	0.150327	129	Mus musculus LOC240695 (LOC240695), mRNA	#N/A
1	9493460	9494800	-	XM_136420.1	#N/A	NM_010447.1	#N/A	chromatin assembly/disassembly [GO:0006333]	0.727273	214	Mus musculus similar to ribonucleoprotein (LOC226324), mRNA	#N/A
1	9493460	9494800	-	XM_136420.1	#N/A	NM_010447.1	#N/A	DNA packaging [GO:0006323]	0.706294	345	Mus musculus similar to ribonucleoprotein (LOC226324), mRNA	#N/A
1	9493460	9494800	-	XM_136420.1	#N/A	NM_010447.1	#N/A	chromosome organization and biogenesis (sensu Eukarya) [GO:0007001]	0.673267	363	Mus musculus similar to ribonucleoprotein (LOC226324), mRNA	#N/A
1	9493460	9494800	-	XM_136420.1	#N/A	NM_010447.1	#N/A	establishment and/or maintenance of chromatin architecture [GO:0006325]	0.548673	285	Mus musculus similar to ribonucleoprotein (LOC226324), mRNA	#N/A
1	9493460	9494800	-	XM_136420.1	#N/A	NM_010447.1	#N/A	nucleosome assembly [GO:0006334]	0.430657	153	Mus musculus similar to ribonucleoprotein (LOC226324), mRNA	#N/A
1	9493460	9494800	-	XM_136420.1	#N/A	NM_010447.1	#N/A	RNA metabolism [GO:0016070]	0.335968	449	Mus musculus similar to ribonucleoprotein (LOC226324), mRNA	#N/A
1	9493460	9494800	-	XM_136420.1	#N/A	NM_010447.1	#N/A	RNA processing [GO:0006396]	0.328571	377	Mus musculus similar to ribonucleoprotein (LOC226324), mRNA	#N/A
1	9493460	9494800	-	XM_136420.1	#N/A	NM_010447.1	#N/A	mRNA processing [GO:0006397]	0.275862	206	Mus musculus similar to ribonucleoprotein (LOC226324), mRNA	#N/A
1	9493460	9494800	-	XM_136420.1	#N/A	NM_010447.1	#N/A	ribosome biogenesis and assembly [GO:0042254]	0.191304	254	Mus musculus similar to ribonucleoprotein (LOC226324), mRNA	#N/A
1	9493460	9494800	-	XM_136420.1	#N/A	NM_010447.1	#N/A	cytoplasmic transport [GO:0016482]	0.153488	100	Mus musculus similar to ribonucleoprotein (LOC226324), mRNA	#N/A
1	9649423	9672669	+	XM_129363.1	#N/A	NM_175236.2	ri|6330565B14|PX00044I15|1714	branched chain family amino acid metabolism [GO:0009081]	1	5	Mus musculus RIKEN cDNA 6330565B14 gene (6330565B14Rik), mRNA	Uncharacterized oxidoreductases
1	9649423	9672669	+	XM_129363.1	#N/A	NM_175236.2	ri|6330565B14|PX00044I15|1714	valine metabolism [GO:0006573]	1	3	Mus musculus RIKEN cDNA 6330565B14 gene (6330565B14Rik), mRNA	Uncharacterized oxidoreductases
1	9649423	9672669	+	XM_129363.1	#N/A	NM_175236.2	ri|6330565B14|PX00044I15|1714	main pathways of carbohydrate metabolism [GO:0006092]	0.887755	486	Mus musculus RIKEN cDNA 6330565B14 gene (6330565B14Rik), mRNA	Uncharacterized oxidoreductases
1	9649423	9672669	+	XM_129363.1	#N/A	NM_175236.2	ri|6330565B14|PX00044I15|1714	glucose metabolism [GO:0006006]	0.821538	476	Mus musculus RIKEN cDNA 6330565B14 gene (6330565B14Rik), mRNA	Uncharacterized oxidoreductases
1	9649423	9672669	+	XM_129363.1	#N/A	NM_175236.2	ri|6330565B14|PX00044I15|1714	hexose metabolism [GO:0019318]	0.797654	499	Mus musculus RIKEN cDNA 6330565B14 gene (6330565B14Rik), mRNA	Uncharacterized oxidoreductases
1	9649423	9672669	+	XM_129363.1	#N/A	NM_175236.2	ri|6330565B14|PX00044I15|1714	carboxylic acid metabolism [GO:0019752]	0.670213	459	Mus musculus RIKEN cDNA 6330565B14 gene (6330565B14Rik), mRNA	Uncharacterized oxidoreductases
1	9649423	9672669	+	XM_129363.1	#N/A	NM_175236.2	ri|6330565B14|PX00044I15|1714	sulfur metabolism [GO:0006790]	0.634921	99	Mus musculus RIKEN cDNA 6330565B14 gene (6330565B14Rik), mRNA	Uncharacterized oxidoreductases
1	9649423	9672669	+	XM_129363.1	#N/A	NM_175236.2	ri|6330565B14|PX00044I15|1714	amino acid and derivative metabolism [GO:0006519]	0.560241	332	Mus musculus RIKEN cDNA 6330565B14 gene (6330565B14Rik), mRNA	Uncharacterized oxidoreductases
1	9649423	9672669	+	XM_129363.1	#N/A	NM_175236.2	ri|6330565B14|PX00044I15|1714	amino acid metabolism [GO:0006520]	0.56	273	Mus musculus RIKEN cDNA 6330565B14 gene (6330565B14Rik), mRNA	Uncharacterized oxidoreductases
1	9649423	9672669	+	XM_129363.1	#N/A	NM_175236.2	ri|6330565B14|PX00044I15|1714	amine metabolism [GO:0009308]	0.521739	369	Mus musculus RIKEN cDNA 6330565B14 gene (6330565B14Rik), mRNA	Uncharacterized oxidoreductases
1	9649423	9672669	+	XM_129363.1	#N/A	NM_175236.2	ri|6330565B14|PX00044I15|1714	hexose catabolism [GO:0019320]	0.41337	453	Mus musculus RIKEN cDNA 6330565B14 gene (6330565B14Rik), mRNA	Uncharacterized oxidoreductases
1	9649423	9672669	+	XM_129363.1	#N/A	NM_175236.2	ri|6330565B14|PX00044I15|1714	monosaccharide catabolism [GO:0046365]	0.38665	454	Mus musculus RIKEN cDNA 6330565B14 gene (6330565B14Rik), mRNA	Uncharacterized oxidoreductases
1	9649423	9672669	+	XM_129363.1	#N/A	NM_175236.2	ri|6330565B14|PX00044I15|1714	coenzymes and prosthetic group metabolism [GO:0006731]	0.348837	160	Mus musculus RIKEN cDNA 6330565B14 gene (6330565B14Rik), mRNA	Uncharacterized oxidoreductases
1	9649423	9672669	+	XM_129363.1	#N/A	NM_175236.2	ri|6330565B14|PX00044I15|1714	carbohydrate catabolism [GO:0016052]	0.318957	471	Mus musculus RIKEN cDNA 6330565B14 gene (6330565B14Rik), mRNA	Uncharacterized oxidoreductases
1	9649423	9672669	+	XM_129363.1	#N/A	NM_175236.2	ri|6330565B14|PX00044I15|1714	coenzyme metabolism [GO:0006732]	0.27907	136	Mus musculus RIKEN cDNA 6330565B14 gene (6330565B14Rik), mRNA	Uncharacterized oxidoreductases
1	9649423	9672669	+	XM_129363.1	#N/A	NM_175236.2	ri|6330565B14|PX00044I15|1714	lipid biosynthesis [GO:0008610]	0.228637	238	Mus musculus RIKEN cDNA 6330565B14 gene (6330565B14Rik), mRNA	Uncharacterized oxidoreductases
1	9649423	9672669	+	XM_129363.1	#N/A	NM_175236.2	ri|6330565B14|PX00044I15|1714	heterocycle metabolism [GO:0046483]	0.217391	78	Mus musculus RIKEN cDNA 6330565B14 gene (6330565B14Rik), mRNA	Uncharacterized oxidoreductases
1	9649423	9672669	+	XM_129363.1	#N/A	NM_175236.2	ri|6330565B14|PX00044I15|1714	fatty acid metabolism [GO:0006631]	0.193717	143	Mus musculus RIKEN cDNA 6330565B14 gene (6330565B14Rik), mRNA	Uncharacterized oxidoreductases
1	9649423	9672669	+	XM_129363.1	#N/A	NM_175236.2	ri|6330565B14|PX00044I15|1714	gluconeogenesis [GO:0006094]	0.185185	18	Mus musculus RIKEN cDNA 6330565B14 gene (6330565B14Rik), mRNA	Uncharacterized oxidoreductases
1	9649423	9672669	+	XM_129363.1	#N/A	NM_175236.2	ri|6330565B14|PX00044I15|1714	amine catabolism [GO:0009310]	0.169492	59	Mus musculus RIKEN cDNA 6330565B14 gene (6330565B14Rik), mRNA	Uncharacterized oxidoreductases
1	9843814	9844481	-	XM_148948.1	NM_173443	NM_173443.1	ri|4932442A08|PX00019A20|3979	mitotic cell cycle [GO:0000278]	0.37296	475	Mus musculus LOC226332 (LOC226332), mRNA	#N/A
1	9843814	9844481	-	XM_148948.1	NM_173443	NM_173443.1	ri|4932442A08|PX00019A20|3979	cholesterol metabolism [GO:0008203]	0.351724	104	Mus musculus LOC226332 (LOC226332), mRNA	#N/A
1	9843814	9844481	-	XM_148948.1	NM_173443	NM_173443.1	ri|4932442A08|PX00019A20|3979	sterol metabolism [GO:0016125]	0.323353	109	Mus musculus LOC226332 (LOC226332), mRNA	#N/A
1	9843814	9844481	-	XM_148948.1	NM_173443	NM_173443.1	ri|4932442A08|PX00019A20|3979	cholesterol biosynthesis [GO:0006695]	0.245455	70	Mus musculus LOC226332 (LOC226332), mRNA	#N/A
1	9843814	9844481	-	XM_148948.1	NM_173443	NM_173443.1	ri|4932442A08|PX00019A20|3979	steroid metabolism [GO:0008202]	0.206767	208	Mus musculus LOC226332 (LOC226332), mRNA	#N/A
1	9843814	9844481	-	XM_148948.1	NM_173443	NM_173443.1	ri|4932442A08|PX00019A20|3979	sterol biosynthesis [GO:0016126]	0.205674	75	Mus musculus LOC226332 (LOC226332), mRNA	#N/A
1	9843814	9844481	-	XM_148948.1	NM_173443	NM_173443.1	ri|4932442A08|PX00019A20|3979	cytokinesis [GO:0000910]	0.201646	61	Mus musculus LOC226332 (LOC226332), mRNA	#N/A
1	9843814	9844481	-	XM_148948.1	NM_173443	NM_173443.1	ri|4932442A08|PX00019A20|3979	M phase [GO:0000279]	0.159091	327	Mus musculus LOC226332 (LOC226332), mRNA	#N/A
1	10042747	10043109	+	XM_150831.1	#N/A	#N/A	#N/A	nucleosome assembly [GO:0006334]	0.327957	153	Mus musculus LOC240698 (LOC240698), mRNA	#N/A
1	10042747	10043109	+	XM_150831.1	#N/A	#N/A	#N/A	chromosome organization and biogenesis (sensu Eukarya) [GO:0007001]	0.309645	363	Mus musculus LOC240698 (LOC240698), mRNA	#N/A
1	10042747	10043109	+	XM_150831.1	#N/A	#N/A	#N/A	DNA packaging [GO:0006323]	0.302376	345	Mus musculus LOC240698 (LOC240698), mRNA	#N/A
1	10042747	10043109	+	XM_150831.1	#N/A	#N/A	#N/A	cholesterol metabolism [GO:0008203]	0.289773	104	Mus musculus LOC240698 (LOC240698), mRNA	#N/A
1	10042747	10043109	+	XM_150831.1	#N/A	#N/A	#N/A	establishment and/or maintenance of chromatin architecture [GO:0006325]	0.258065	285	Mus musculus LOC240698 (LOC240698), mRNA	#N/A
1	10042747	10043109	+	XM_150831.1	#N/A	#N/A	#N/A	sterol metabolism [GO:0016125]	0.255708	109	Mus musculus LOC240698 (LOC240698), mRNA	#N/A
1	10042747	10043109	+	XM_150831.1	#N/A	#N/A	#N/A	chromatin assembly/disassembly [GO:0006333]	0.231884	214	Mus musculus LOC240698 (LOC240698), mRNA	#N/A
1	10067442	10102272	-	XM_129370.1	NM_145692	NM_027033.1	ri|1700011J18|ZX00036F08|784	nuclear division [GO:0000280]	0.252927	238	Mus musculus similar to RIKEN cDNA 1700011J18 gene (1700011J18Rik), mRNA	#N/A
1	10067442	10102272	-	XM_129370.1	NM_145692	NM_027033.1	ri|1700011J18|ZX00036F08|784	M phase [GO:0000279]	0.224626	327	Mus musculus similar to RIKEN cDNA 1700011J18 gene (1700011J18Rik), mRNA	#N/A
1	10067442	10102272	-	XM_129370.1	NM_145692	NM_027033.1	ri|1700011J18|ZX00036F08|784	mitosis [GO:0007067]	0.176976	189	Mus musculus similar to RIKEN cDNA 1700011J18 gene (1700011J18Rik), mRNA	#N/A
1	10067442	10102272	-	XM_129370.1	NM_145692	NM_027033.1	ri|1700011J18|ZX00036F08|784	M phase of mitotic cell cycle [GO:0000087]	0.165584	192	Mus musculus similar to RIKEN cDNA 1700011J18 gene (1700011J18Rik), mRNA	#N/A
1	10067442	10102272	-	XM_129370.1	NM_145692	NM_027033.1	ri|1700011J18|ZX00036F08|784	mitotic cell cycle [GO:0000278]	0.165558	475	Mus musculus similar to RIKEN cDNA 1700011J18 gene (1700011J18Rik), mRNA	#N/A
1	10067442	10102272	-	XM_129370.1	NM_145692	NM_027033.1	ri|1700011J18|ZX00036F08|784	carbohydrate catabolism [GO:0016052]	0.162642	471	Mus musculus similar to RIKEN cDNA 1700011J18 gene (1700011J18Rik), mRNA	#N/A
1	10067442	10102272	-	XM_129370.1	NM_145692	NM_027033.1	ri|1700011J18|ZX00036F08|784	RNA metabolism [GO:0016070]	0.150649	449	Mus musculus similar to RIKEN cDNA 1700011J18 gene (1700011J18Rik), mRNA	#N/A
1	10233702	10237305	+	XM_129366.1	#N/A	#N/A	#N/A	RNA metabolism [GO:0016070]	0.429577	449	Mus musculus similar to hypothetical protein FLJ22490 (LOC211660), mRNA	#N/A
1	10233702	10237305	+	XM_129366.1	#N/A	#N/A	#N/A	RNA processing [GO:0006396]	0.390625	377	Mus musculus similar to hypothetical protein FLJ22490 (LOC211660), mRNA	#N/A
1	10233702	10237305	+	XM_129366.1	#N/A	#N/A	#N/A	M phase [GO:0000279]	0.269807	327	Mus musculus similar to hypothetical protein FLJ22490 (LOC211660), mRNA	#N/A
1	10233702	10237305	+	XM_129366.1	#N/A	#N/A	#N/A	DNA repair [GO:0006281]	0.214724	259	Mus musculus similar to hypothetical protein FLJ22490 (LOC211660), mRNA	#N/A
1	10233702	10237305	+	XM_129366.1	#N/A	#N/A	#N/A	response to DNA damage stimulus [GO:0006974]	0.173846	277	Mus musculus similar to hypothetical protein FLJ22490 (LOC211660), mRNA	#N/A
1	10233702	10237305	+	XM_129366.1	#N/A	#N/A	#N/A	mRNA processing [GO:0006397]	0.172727	206	Mus musculus similar to hypothetical protein FLJ22490 (LOC211660), mRNA	#N/A
1	10233702	10237305	+	XM_129366.1	#N/A	#N/A	#N/A	nuclear division [GO:0000280]	0.159836	238	Mus musculus similar to hypothetical protein FLJ22490 (LOC211660), mRNA	#N/A
1	10233702	10237305	+	XM_129366.1	#N/A	#N/A	#N/A	DNA packaging [GO:0006323]	0.154667	345	Mus musculus similar to hypothetical protein FLJ22490 (LOC211660), mRNA	#N/A
1	10233702	10237305	+	XM_129366.1	#N/A	#N/A	#N/A	mitosis [GO:0007067]	0.151079	189	Mus musculus similar to hypothetical protein FLJ22490 (LOC211660), mRNA	#N/A
1	10363583	10418203	+	XM_136425.1	#N/A	#N/A	#N/A	cell motility [GO:0006928]	0.154976	395	Mus musculus similar to protease (LOC211700), mRNA	Retroviral GAG p10 protein. This family co...
1	11614485	11621270	+	XM_136440.1	NM_177173	NM_177173.3	ri|A330060M13|PX00132A08|556	neurogenesis [GO:0007399]	0.273381	459	Mus musculus similar to vestibule-1 protein (LOC240714), mRNA	#N/A
1	11614485	11621270	+	XM_136440.1	NM_177173	NM_177173.3	ri|A330060M13|PX00132A08|556	transmission of nerve impulse [GO:0019226]	0.175105	253	Mus musculus similar to vestibule-1 protein (LOC240714), mRNA	#N/A
1	11614485	11621270	+	XM_136440.1	NM_177173	NM_177173.3	ri|A330060M13|PX00132A08|556	synaptic transmission [GO:0007268]	0.166667	251	Mus musculus similar to vestibule-1 protein (LOC240714), mRNA	#N/A
1	11614485	11621270	+	XM_136440.1	NM_177173	NM_177173.3	ri|A330060M13|PX00132A08|556	monovalent inorganic cation transport [GO:0015672]	0.161184	330	Mus musculus similar to vestibule-1 protein (LOC240714), mRNA	#N/A
1	11614485	11621270	+	XM_136440.1	NM_177173	NM_177173.3	ri|A330060M13|PX00132A08|556	vision [GO:0007601]	0.159184	164	Mus musculus similar to vestibule-1 protein (LOC240714), mRNA	#N/A
1	11691493	11699436	+	XM_136443.1	NM_177173	NM_177173.3	ri|9330185L09|PX00107E11|2775	neurogenesis [GO:0007399]	0.25	459	Mus musculus similar to vestibule-1 protein (LOC240716), mRNA	#N/A
1	11691493	11699436	+	XM_136443.1	NM_177173	NM_177173.3	ri|9330185L09|PX00107E11|2775	synaptic transmission [GO:0007268]	0.161616	251	Mus musculus similar to vestibule-1 protein (LOC240716), mRNA	#N/A
1	11691493	11699436	+	XM_136443.1	NM_177173	NM_177173.3	ri|9330185L09|PX00107E11|2775	monovalent inorganic cation transport [GO:0015672]	0.161184	330	Mus musculus similar to vestibule-1 protein (LOC240716), mRNA	#N/A
1	11691493	11699436	+	XM_136443.1	NM_177173	NM_177173.3	ri|9330185L09|PX00107E11|2775	vision [GO:0007601]	0.159184	164	Mus musculus similar to vestibule-1 protein (LOC240716), mRNA	#N/A
1	11691493	11699436	+	XM_136443.1	NM_177173	NM_177173.3	ri|9330185L09|PX00107E11|2775	transmission of nerve impulse [GO:0019226]	0.157522	253	Mus musculus similar to vestibule-1 protein (LOC240716), mRNA	#N/A
1	11711211	11711406	-	XM_136444.1	#N/A	#N/A	#N/A	hexose metabolism [GO:0019318]	0.306467	499	Mus musculus similar to hypothetical protein FLJ12331 (LOC240718), mRNA	#N/A
1	11711211	11711406	-	XM_136444.1	#N/A	#N/A	#N/A	hexose catabolism [GO:0019320]	0.25456	453	Mus musculus similar to hypothetical protein FLJ12331 (LOC240718), mRNA	#N/A
1	11711211	11711406	-	XM_136444.1	#N/A	#N/A	#N/A	monosaccharide catabolism [GO:0046365]	0.241456	454	Mus musculus similar to hypothetical protein FLJ12331 (LOC240718), mRNA	#N/A
1	11711211	11711406	-	XM_136444.1	#N/A	#N/A	#N/A	carbohydrate catabolism [GO:0016052]	0.203561	471	Mus musculus similar to hypothetical protein FLJ12331 (LOC240718), mRNA	#N/A
1	11711211	11711406	-	XM_136444.1	#N/A	#N/A	#N/A	main pathways of carbohydrate metabolism [GO:0006092]	0.197864	486	Mus musculus similar to hypothetical protein FLJ12331 (LOC240718), mRNA	#N/A
1	11711211	11711406	-	XM_136444.1	#N/A	#N/A	#N/A	glycolysis [GO:0006096]	0.188381	440	Mus musculus similar to hypothetical protein FLJ12331 (LOC240718), mRNA	#N/A
1	11711211	11711406	-	XM_136444.1	#N/A	#N/A	#N/A	glucose metabolism [GO:0006006]	0.186432	476	Mus musculus similar to hypothetical protein FLJ12331 (LOC240718), mRNA	#N/A
1	12978732	12979127	+	XM_150842.1	#N/A	#N/A	#N/A	amine metabolism [GO:0009308]	0.161209	369	Mus musculus LOC212061 (LOC212061), mRNA	#N/A
1	13738086	13772729	-	XM_129372.1	NM_145381	NM_145381.1	ri|E430032H21|PX00101G18|1041	amino acid and derivative metabolism [GO:0006519]	0.767857	332	Mus musculus similar to CGI-83 protein (LOC212442), mRNA	Uncharacterized flavoproteins [Energy productio...
1	13738086	13772729	-	XM_129372.1	NM_145381	NM_145381.1	ri|E430032H21|PX00101G18|1041	carboxylic acid metabolism [GO:0019752]	0.744681	459	Mus musculus similar to CGI-83 protein (LOC212442), mRNA	Uncharacterized flavoproteins [Energy productio...
1	13738086	13772729	-	XM_129372.1	NM_145381	NM_145381.1	ri|E430032H21|PX00101G18|1041	amine metabolism [GO:0009308]	0.724638	369	Mus musculus similar to CGI-83 protein (LOC212442), mRNA	Uncharacterized flavoproteins [Energy productio...
1	13738086	13772729	-	XM_129372.1	NM_145381	NM_145381.1	ri|E430032H21|PX00101G18|1041	amino acid metabolism [GO:0006520]	0.712329	273	Mus musculus similar to CGI-83 protein (LOC212442), mRNA	Uncharacterized flavoproteins [Energy productio...
1	13738086	13772729	-	XM_129372.1	NM_145381	NM_145381.1	ri|E430032H21|PX00101G18|1041	fatty acid metabolism [GO:0006631]	0.545455	143	Mus musculus similar to CGI-83 protein (LOC212442), mRNA	Uncharacterized flavoproteins [Energy productio...
1	13738086	13772729	-	XM_129372.1	NM_145381	NM_145381.1	ri|E430032H21|PX00101G18|1041	coenzyme metabolism [GO:0006732]	0.5	136	Mus musculus similar to CGI-83 protein (LOC212442), mRNA	Uncharacterized flavoproteins [Energy productio...
1	13738086	13772729	-	XM_129372.1	NM_145381	NM_145381.1	ri|E430032H21|PX00101G18|1041	lipid biosynthesis [GO:0008610]	0.468966	238	Mus musculus similar to CGI-83 protein (LOC212442), mRNA	Uncharacterized flavoproteins [Energy productio...
1	13738086	13772729	-	XM_129372.1	NM_145381	NM_145381.1	ri|E430032H21|PX00101G18|1041	coenzymes and prosthetic group metabolism [GO:0006731]	0.466667	160	Mus musculus similar to CGI-83 protein (LOC212442), mRNA	Uncharacterized flavoproteins [Energy productio...
1	13738086	13772729	-	XM_129372.1	NM_145381	NM_145381.1	ri|E430032H21|PX00101G18|1041	amino acid biosynthesis [GO:0008652]	0.441176	124	Mus musculus similar to CGI-83 protein (LOC212442), mRNA	Uncharacterized flavoproteins [Energy productio...
1	13738086	13772729	-	XM_129372.1	NM_145381	NM_145381.1	ri|E430032H21|PX00101G18|1041	amine biosynthesis [GO:0009309]	0.434389	157	Mus musculus similar to CGI-83 protein (LOC212442), mRNA	Uncharacterized flavoproteins [Energy productio...
1	13738086	13772729	-	XM_129372.1	NM_145381	NM_145381.1	ri|E430032H21|PX00101G18|1041	steroid metabolism [GO:0008202]	0.295858	208	Mus musculus similar to CGI-83 protein (LOC212442), mRNA	Uncharacterized flavoproteins [Energy productio...
1	13738086	13772729	-	XM_129372.1	NM_145381	NM_145381.1	ri|E430032H21|PX00101G18|1041	sulfur metabolism [GO:0006790]	0.273256	99	Mus musculus similar to CGI-83 protein (LOC212442), mRNA	Uncharacterized flavoproteins [Energy productio...
1	13738086	13772729	-	XM_129372.1	NM_145381	NM_145381.1	ri|E430032H21|PX00101G18|1041	steroid biosynthesis [GO:0006694]	0.254545	122	Mus musculus similar to CGI-83 protein (LOC212442), mRNA	Uncharacterized flavoproteins [Energy productio...
1	13738086	13772729	-	XM_129372.1	NM_145381	NM_145381.1	ri|E430032H21|PX00101G18|1041	glutamine family amino acid biosynthesis [GO:0009084]	0.242424	28	Mus musculus similar to CGI-83 protein (LOC212442), mRNA	Uncharacterized flavoproteins [Energy productio...
1	13738086	13772729	-	XM_129372.1	NM_145381	NM_145381.1	ri|E430032H21|PX00101G18|1041	nitrogen metabolism [GO:0006807]	0.228571	30	Mus musculus similar to CGI-83 protein (LOC212442), mRNA	Uncharacterized flavoproteins [Energy productio...
1	13738086	13772729	-	XM_129372.1	NM_145381	NM_145381.1	ri|E430032H21|PX00101G18|1041	glutamine family amino acid metabolism [GO:0009064]	0.203125	49	Mus musculus similar to CGI-83 protein (LOC212442), mRNA	Uncharacterized flavoproteins [Energy productio...
1	13738086	13772729	-	XM_129372.1	NM_145381	NM_145381.1	ri|E430032H21|PX00101G18|1041	sulfur amino acid metabolism [GO:0000096]	0.202479	76	Mus musculus similar to CGI-83 protein (LOC212442), mRNA	Uncharacterized flavoproteins [Energy productio...
1	13738086	13772729	-	XM_129372.1	NM_145381	NM_145381.1	ri|E430032H21|PX00101G18|1041	hexose metabolism [GO:0019318]	0.201912	499	Mus musculus similar to CGI-83 protein (LOC212442), mRNA	Uncharacterized flavoproteins [Energy productio...
1	13738086	13772729	-	XM_129372.1	NM_145381	NM_145381.1	ri|E430032H21|PX00101G18|1041	main pathways of carbohydrate metabolism [GO:0006092]	0.197864	486	Mus musculus similar to CGI-83 protein (LOC212442), mRNA	Uncharacterized flavoproteins [Energy productio...
1	13738086	13772729	-	XM_129372.1	NM_145381	NM_145381.1	ri|E430032H21|PX00101G18|1041	glucose metabolism [GO:0006006]	0.169021	476	Mus musculus similar to CGI-83 protein (LOC212442), mRNA	Uncharacterized flavoproteins [Energy productio...
1	13738086	13772729	-	XM_129372.1	NM_145381	NM_145381.1	ri|E430032H21|PX00101G18|1041	acyl-CoA metabolism [GO:0006637]	0.166667	20	Mus musculus similar to CGI-83 protein (LOC212442), mRNA	Uncharacterized flavoproteins [Energy productio...
1	15001517	15001832	-	XM_129386.1	NG_001516	NG_001506.1	ri|0610005M11|R000001C09|951	RNA processing [GO:0006396]	0.5	377	Mus musculus similar to SMT3 suppressor of mif two 3 homolog 2 (yeast) (LOC212513), mRNA	COG5227
1	15001517	15001832	-	XM_129386.1	NG_001516	NG_001506.1	ri|0610005M11|R000001C09|951	chromosome organization and biogenesis (sensu Eukarya) [GO:0007001]	0.494898	363	Mus musculus similar to SMT3 suppressor of mif two 3 homolog 2 (yeast) (LOC212513), mRNA	COG5227
1	15001517	15001832	-	XM_129386.1	NG_001516	NG_001506.1	ri|0610005M11|R000001C09|951	RNA metabolism [GO:0016070]	0.429577	449	Mus musculus similar to SMT3 suppressor of mif two 3 homolog 2 (yeast) (LOC212513), mRNA	COG5227
1	15001517	15001832	-	XM_129386.1	NG_001516	NG_001506.1	ri|0610005M11|R000001C09|951	chromatin assembly/disassembly [GO:0006333]	0.423529	214	Mus musculus similar to SMT3 suppressor of mif two 3 homolog 2 (yeast) (LOC212513), mRNA	COG5227
1	15001517	15001832	-	XM_129386.1	NG_001516	NG_001506.1	ri|0610005M11|R000001C09|951	DNA packaging [GO:0006323]	0.417219	345	Mus musculus similar to SMT3 suppressor of mif two 3 homolog 2 (yeast) (LOC212513), mRNA	COG5227
1	15001517	15001832	-	XM_129386.1	NG_001516	NG_001506.1	ri|0610005M11|R000001C09|951	establishment and/or maintenance of chromatin architecture [GO:0006325]	0.371287	285	Mus musculus similar to SMT3 suppressor of mif two 3 homolog 2 (yeast) (LOC212513), mRNA	COG5227
1	15001517	15001832	-	XM_129386.1	NG_001516	NG_001506.1	ri|0610005M11|R000001C09|951	mRNA processing [GO:0006397]	0.321429	206	Mus musculus similar to SMT3 suppressor of mif two 3 homolog 2 (yeast) (LOC212513), mRNA	COG5227
1	15001517	15001832	-	XM_129386.1	NG_001516	NG_001506.1	ri|0610005M11|R000001C09|951	RNA splicing [GO:0008380]	0.247525	161	Mus musculus similar to SMT3 suppressor of mif two 3 homolog 2 (yeast) (LOC212513), mRNA	COG5227
1	15001517	15001832	-	XM_129386.1	NG_001516	NG_001506.1	ri|0610005M11|R000001C09|951	nuclear mRNA splicing, via spliceosome [GO:0006371]	0.246575	142	Mus musculus similar to SMT3 suppressor of mif two 3 homolog 2 (yeast) (LOC212513), mRNA	COG5227
1	15001517	15001832	-	XM_129386.1	NG_001516	NG_001506.1	ri|0610005M11|R000001C09|951	nucleosome assembly [GO:0006334]	0.205788	153	Mus musculus similar to SMT3 suppressor of mif two 3 homolog 2 (yeast) (LOC212513), mRNA	COG5227
1	15001517	15001832	-	XM_129386.1	NG_001516	NG_001506.1	ri|0610005M11|R000001C09|951	ribosome biogenesis and assembly [GO:0042254]	0.191304	254	Mus musculus similar to SMT3 suppressor of mif two 3 homolog 2 (yeast) (LOC212513), mRNA	COG5227
1	16072938	16101579	-	XM_151031.1	#N/A	#N/A	#N/A	response to radiation [GO:0009314]	0.3	189	Mus musculus LOC226869 (LOC226869), mRNA	#N/A
1	16072938	16101579	-	XM_151031.1	#N/A	#N/A	#N/A	vision [GO:0007601]	0.274809	164	Mus musculus LOC226869 (LOC226869), mRNA	#N/A
1	16072938	16101579	-	XM_151031.1	#N/A	#N/A	#N/A	perception of light [GO:0009583]	0.210526	179	Mus musculus LOC226869 (LOC226869), mRNA	#N/A
1	16072938	16101579	-	XM_151031.1	#N/A	#N/A	#N/A	response to light [GO:0009416]	0.209302	180	Mus musculus LOC226869 (LOC226869), mRNA	#N/A
1	16230577	16251298	-	XM_129706.1	#N/A	#N/A	ri|4930444P10|PX00031M12|1846	microtubule-based process [GO:0007017]	0.656716	268	Mus musculus RIKEN cDNA 4930444P10 gene (4930444P10Rik), mRNA	#N/A
1	16230577	16251298	-	XM_129706.1	#N/A	#N/A	ri|4930444P10|PX00031M12|1846	microtubule-based movement [GO:0007018]	0.550725	116	Mus musculus RIKEN cDNA 4930444P10 gene (4930444P10Rik), mRNA	#N/A
1	16230577	16251298	-	XM_129706.1	#N/A	#N/A	ri|4930444P10|PX00031M12|1846	M phase [GO:0000279]	0.343023	327	Mus musculus RIKEN cDNA 4930444P10 gene (4930444P10Rik), mRNA	#N/A
1	16230577	16251298	-	XM_129706.1	#N/A	#N/A	ri|4930444P10|PX00031M12|1846	nuclear division [GO:0000280]	0.306785	238	Mus musculus RIKEN cDNA 4930444P10 gene (4930444P10Rik), mRNA	#N/A
1	16230577	16251298	-	XM_129706.1	#N/A	#N/A	ri|4930444P10|PX00031M12|1846	M phase of mitotic cell cycle [GO:0000087]	0.252551	192	Mus musculus RIKEN cDNA 4930444P10 gene (4930444P10Rik), mRNA	#N/A
1	16230577	16251298	-	XM_129706.1	#N/A	#N/A	ri|4930444P10|PX00031M12|1846	mitosis [GO:0007067]	0.251269	189	Mus musculus RIKEN cDNA 4930444P10 gene (4930444P10Rik), mRNA	#N/A
1	16230577	16251298	-	XM_129706.1	#N/A	#N/A	ri|4930444P10|PX00031M12|1846	cytokinesis [GO:0016288]	0.1875	106	Mus musculus RIKEN cDNA 4930444P10 gene (4930444P10Rik), mRNA	#N/A
1	16230577	16251298	-	XM_129706.1	#N/A	#N/A	ri|4930444P10|PX00031M12|1846	microtubule cytoskeleton organization and biogenesis [GO:0000226]	0.184	79	Mus musculus RIKEN cDNA 4930444P10 gene (4930444P10Rik), mRNA	#N/A
1	16230577	16251298	-	XM_129706.1	#N/A	#N/A	ri|4930444P10|PX00031M12|1846	M-phase specific microtubule process [GO:0000072]	0.160377	35	Mus musculus RIKEN cDNA 4930444P10 gene (4930444P10Rik), mRNA	#N/A
1	16230577	16251298	-	XM_129706.1	#N/A	#N/A	ri|4930444P10|PX00031M12|1846	sexual reproduction [GO:0019953]	0.15142	217	Mus musculus RIKEN cDNA 4930444P10 gene (4930444P10Rik), mRNA	#N/A
1	16275707	16302375	+	XM_129697.1	NM_133832	NM_133832.1	ri|4921506A21|PX00013F18|934	amine metabolism [GO:0009308]	0.220382	369	Mus musculus RIKEN cDNA 3110069K09 gene (3110069K09Rik), mRNA	short chain dehydrogenase. This family c...
1	16275707	16302375	+	XM_129697.1	NM_133832	NM_133832.1	ri|4921506A21|PX00013F18|934	carboxylic acid metabolism [GO:0019752]	0.212305	459	Mus musculus RIKEN cDNA 3110069K09 gene (3110069K09Rik), mRNA	short chain dehydrogenase. This family c...
1	16275707	16302375	+	XM_129697.1	NM_133832	NM_133832.1	ri|4921506A21|PX00013F18|934	amino acid and derivative metabolism [GO:0006519]	0.152104	332	Mus musculus RIKEN cDNA 3110069K09 gene (3110069K09Rik), mRNA	short chain dehydrogenase. This family c...
1	16837293	16850066	+	XM_129695.1	NM_027415	NM_027415.1	ri|2210416J16|ZX00054K23|1694	hexose metabolism [GO:0019318]	0.349241	499	Mus musculus RIKEN cDNA 2210416J16 gene (2210416J16Rik), mRNA	#N/A
1	16837293	16850066	+	XM_129695.1	NM_027415	NM_027415.1	ri|2210416J16|ZX00054K23|1694	glucose metabolism [GO:0006006]	0.294434	476	Mus musculus RIKEN cDNA 2210416J16 gene (2210416J16Rik), mRNA	#N/A
1	16837293	16850066	+	XM_129695.1	NM_027415	NM_027415.1	ri|2210416J16|ZX00054K23|1694	main pathways of carbohydrate metabolism [GO:0006092]	0.246725	486	Mus musculus RIKEN cDNA 2210416J16 gene (2210416J16Rik), mRNA	#N/A
1	16837293	16850066	+	XM_129695.1	NM_027415	NM_027415.1	ri|2210416J16|ZX00054K23|1694	carboxylic acid metabolism [GO:0019752]	0.212305	459	Mus musculus RIKEN cDNA 2210416J16 gene (2210416J16Rik), mRNA	#N/A
1	16837293	16850066	+	XM_129695.1	NM_027415	NM_027415.1	ri|2210416J16|ZX00054K23|1694	protein-disulfide reduction [GO:0006129]	0.156863	24	Mus musculus RIKEN cDNA 2210416J16 gene (2210416J16Rik), mRNA	#N/A
1	16837293	16850066	+	XM_129695.1	NM_027415	NM_027415.1	ri|2210416J16|ZX00054K23|1694	tricarboxylic acid cycle [GO:0006099]	0.152778	25	Mus musculus RIKEN cDNA 2210416J16 gene (2210416J16Rik), mRNA	#N/A
1	16903515	16942069	-	XM_136564.1	NM_023434	NM_023434.1	ri|E430005A02|PX00097K23|3143	hexose metabolism [GO:0019318]	0.242294	499	Mus musculus similar to KIAA0737 gene product (LOC226876), mRNA	#N/A
1	16903515	16942069	-	XM_136564.1	NM_023434	NM_023434.1	ri|E430005A02|PX00097K23|3143	glycolysis [GO:0006096]	0.214101	440	Mus musculus similar to KIAA0737 gene product (LOC226876), mRNA	#N/A
1	16903515	16942069	-	XM_136564.1	NM_023434	NM_023434.1	ri|E430005A02|PX00097K23|3143	carbohydrate catabolism [GO:0016052]	0.183631	471	Mus musculus similar to KIAA0737 gene product (LOC226876), mRNA	#N/A
1	16903515	16942069	-	XM_136564.1	NM_023434	NM_023434.1	ri|E430005A02|PX00097K23|3143	hexose catabolism [GO:0019320]	0.183476	453	Mus musculus similar to KIAA0737 gene product (LOC226876), mRNA	#N/A
1	16903515	16942069	-	XM_136564.1	NM_023434	NM_023434.1	ri|E430005A02|PX00097K23|3143	monosaccharide catabolism [GO:0046365]	0.174261	454	Mus musculus similar to KIAA0737 gene product (LOC226876), mRNA	#N/A
1	16903515	16942069	-	XM_136564.1	NM_023434	NM_023434.1	ri|E430005A02|PX00097K23|3143	main pathways of carbohydrate metabolism [GO:0006092]	0.163854	486	Mus musculus similar to KIAA0737 gene product (LOC226876), mRNA	#N/A
1	16903515	16942069	-	XM_136564.1	NM_023434	NM_023434.1	ri|E430005A02|PX00097K23|3143	glucose metabolism [GO:0006006]	0.153168	476	Mus musculus similar to KIAA0737 gene product (LOC226876), mRNA	#N/A
1	17001053	18108940	-	XM_136538.1	#N/A	NM_172929.1	ri|C230069C04|PX00175D20|2258	tRNA metabolism [GO:0006399]	0.16	59	Mus musculus similar to protease (LOC226884), mRNA	ENV polyprotein (coat polyprotein)
1	17315010	17333637	+	XM_123621.1	NM_010267	NM_010267.2	ri|B230206A18|PX00069I11|751	microtubule-based process [GO:0007017]	0.229885	268	Mus musculus ganglioside-induced differentiation-associated-protein 1 (Gdap1), mRNA	Glutathione S-transferase [Posttranslational mod...
1	17315010	17333637	+	XM_123621.1	NM_010267	NM_010267.2	ri|B230206A18|PX00069I11|751	neurogenesis [GO:0007399]	0.204334	459	Mus musculus ganglioside-induced differentiation-associated-protein 1 (Gdap1), mRNA	Glutathione S-transferase [Posttranslational mod...
1	17315010	17333637	+	XM_123621.1	NM_010267	NM_010267.2	ri|B230206A18|PX00069I11|751	synaptic transmission [GO:0007268]	0.183486	251	Mus musculus ganglioside-induced differentiation-associated-protein 1 (Gdap1), mRNA	Glutathione S-transferase [Posttranslational mod...
1	17315010	17333637	+	XM_123621.1	NM_010267	NM_010267.2	ri|B230206A18|PX00069I11|751	transmission of nerve impulse [GO:0019226]	0.178824	253	Mus musculus ganglioside-induced differentiation-associated-protein 1 (Gdap1), mRNA	Glutathione S-transferase [Posttranslational mod...
1	17315010	17333637	+	XM_123621.1	NM_010267	NM_010267.2	ri|B230206A18|PX00069I11|751	sulfur metabolism [GO:0006790]	0.166667	99	Mus musculus ganglioside-induced differentiation-associated-protein 1 (Gdap1), mRNA	Glutathione S-transferase [Posttranslational mod...
1	17315010	17333637	+	XM_123621.1	NM_010267	NM_010267.2	ri|B230206A18|PX00069I11|751	central nervous system development [GO:0007417]	0.161826	147	Mus musculus ganglioside-induced differentiation-associated-protein 1 (Gdap1), mRNA	Glutathione S-transferase [Posttranslational mod...
1	17315010	17333637	+	XM_123621.1	NM_010267	NM_010267.2	ri|B230206A18|PX00069I11|751	monovalent inorganic cation transport [GO:0015672]	0.161184	330	Mus musculus ganglioside-induced differentiation-associated-protein 1 (Gdap1), mRNA	Glutathione S-transferase [Posttranslational mod...
1	17565777	17566183	+	XM_136536.1	NM_025465	NM_025465.1	ri|1810029B16|R000023E12|1088	ribosome biogenesis and assembly [GO:0042254]	0.332696	254	Mus musculus similar to RIKEN cDNA 1810029B16 (LOC241031), mRNA	#N/A
1	17565777	17566183	+	XM_136536.1	NM_025465	NM_025465.1	ri|1810029B16|R000023E12|1088	RNA processing [GO:0006396]	0.307471	377	Mus musculus similar to RIKEN cDNA 1810029B16 (LOC241031), mRNA	#N/A
1	17565777	17566183	+	XM_136536.1	NM_025465	NM_025465.1	ri|1810029B16|R000023E12|1088	RNA metabolism [GO:0016070]	0.297052	449	Mus musculus similar to RIKEN cDNA 1810029B16 (LOC241031), mRNA	#N/A
1	17565777	17566183	+	XM_136536.1	NM_025465	NM_025465.1	ri|1810029B16|R000023E12|1088	mitotic cell cycle [GO:0000278]	0.289256	475	Mus musculus similar to RIKEN cDNA 1810029B16 (LOC241031), mRNA	#N/A
1	17565777	17566183	+	XM_136536.1	NM_025465	NM_025465.1	ri|1810029B16|R000023E12|1088	Wnt receptor signaling pathway [GO:0016055]	0.249337	152	Mus musculus similar to RIKEN cDNA 1810029B16 (LOC241031), mRNA	#N/A
1	17565777	17566183	+	XM_136536.1	NM_025465	NM_025465.1	ri|1810029B16|R000023E12|1088	S phase of mitotic cell cycle [GO:0000084]	0.236967	210	Mus musculus similar to RIKEN cDNA 1810029B16 (LOC241031), mRNA	#N/A
1	17565777	17566183	+	XM_136536.1	NM_025465	NM_025465.1	ri|1810029B16|R000023E12|1088	frizzled-2 signaling pathway [GO:0007223]	0.235	129	Mus musculus similar to RIKEN cDNA 1810029B16 (LOC241031), mRNA	#N/A
1	17565777	17566183	+	XM_136536.1	NM_025465	NM_025465.1	ri|1810029B16|R000023E12|1088	DNA replication [GO:0006260]	0.225962	208	Mus musculus similar to RIKEN cDNA 1810029B16 (LOC241031), mRNA	#N/A
1	17565777	17566183	+	XM_136536.1	NM_025465	NM_025465.1	ri|1810029B16|R000023E12|1088	translational initiation [GO:0006413]	0.217391	119	Mus musculus similar to RIKEN cDNA 1810029B16 (LOC241031), mRNA	#N/A
1	17565777	17566183	+	XM_136536.1	NM_025465	NM_025465.1	ri|1810029B16|R000023E12|1088	DNA replication and chromosome cycle [GO:0000067]	0.210031	253	Mus musculus similar to RIKEN cDNA 1810029B16 (LOC241031), mRNA	#N/A
1	17565777	17566183	+	XM_136536.1	NM_025465	NM_025465.1	ri|1810029B16|R000023E12|1088	regulation of translation [GO:0006445]	0.193939	131	Mus musculus similar to RIKEN cDNA 1810029B16 (LOC241031), mRNA	#N/A
1	17898176	17935760	+	XM_123616.1	NM_031402	NM_031402.1	#N/A	skeletal development [GO:0001501]	0.21875	129	Mus musculus similar to CocoaCrisp (LOC226883), mRNA	LCCL domain
1	17898176	17935760	+	XM_123616.1	NM_031402	NM_031402.1	#N/A	chromosome organization and biogenesis (sensu Eukarya) [GO:0007001]	0.204173	363	Mus musculus similar to CocoaCrisp (LOC226883), mRNA	LCCL domain
1	18163684	18164028	+	XM_136541.1	#N/A	NM_173762.2	ri|C530022J18|PX00081J19|2591	M phase [GO:0000279]	0.842105	327	Mus musculus similar to CENP-E (LOC226887), mRNA	#N/A
1	18163684	18164028	+	XM_136541.1	#N/A	NM_173762.2	ri|C530022J18|PX00081J19|2591	nuclear division [GO:0000280]	0.774194	238	Mus musculus similar to CENP-E (LOC226887), mRNA	#N/A
1	18163684	18164028	+	XM_136541.1	#N/A	NM_173762.2	ri|C530022J18|PX00081J19|2591	microtubule-based process [GO:0007017]	0.692308	268	Mus musculus similar to CENP-E (LOC226887), mRNA	#N/A
1	18163684	18164028	+	XM_136541.1	#N/A	NM_173762.2	ri|C530022J18|PX00081J19|2591	mitotic cell cycle [GO:0000278]	0.660377	475	Mus musculus similar to CENP-E (LOC226887), mRNA	#N/A
1	18163684	18164028	+	XM_136541.1	#N/A	NM_173762.2	ri|C530022J18|PX00081J19|2591	M phase of mitotic cell cycle [GO:0000087]	0.627907	192	Mus musculus similar to CENP-E (LOC226887), mRNA	#N/A
1	18163684	18164028	+	XM_136541.1	#N/A	NM_173762.2	ri|C530022J18|PX00081J19|2591	DNA repair [GO:0006281]	0.625	259	Mus musculus similar to CENP-E (LOC226887), mRNA	#N/A
1	18163684	18164028	+	XM_136541.1	#N/A	NM_173762.2	ri|C530022J18|PX00081J19|2591	mitosis [GO:0007067]	0.59375	189	Mus musculus similar to CENP-E (LOC226887), mRNA	#N/A
1	18163684	18164028	+	XM_136541.1	#N/A	NM_173762.2	ri|C530022J18|PX00081J19|2591	response to DNA damage stimulus [GO:0006974]	0.541667	277	Mus musculus similar to CENP-E (LOC226887), mRNA	#N/A
1	18163684	18164028	+	XM_136541.1	#N/A	NM_173762.2	ri|C530022J18|PX00081J19|2591	DNA replication and chromosome cycle [GO:0000067]	0.48	253	Mus musculus similar to CENP-E (LOC226887), mRNA	#N/A
1	18163684	18164028	+	XM_136541.1	#N/A	NM_173762.2	ri|C530022J18|PX00081J19|2591	S phase of mitotic cell cycle [GO:0000084]	0.479167	210	Mus musculus similar to CENP-E (LOC226887), mRNA	#N/A
1	18163684	18164028	+	XM_136541.1	#N/A	NM_173762.2	ri|C530022J18|PX00081J19|2591	chromosome organization and biogenesis (sensu Eukarya) [GO:0007001]	0.450413	363	Mus musculus similar to CENP-E (LOC226887), mRNA	#N/A
1	18163684	18164028	+	XM_136541.1	#N/A	NM_173762.2	ri|C530022J18|PX00081J19|2591	cytokinesis [GO:0000910]	0.438202	61	Mus musculus similar to CENP-E (LOC226887), mRNA	#N/A
1	18163684	18164028	+	XM_136541.1	#N/A	NM_173762.2	ri|C530022J18|PX00081J19|2591	nucleosome assembly [GO:0006334]	0.430657	153	Mus musculus similar to CENP-E (LOC226887), mRNA	#N/A
1	18163684	18164028	+	XM_136541.1	#N/A	NM_173762.2	ri|C530022J18|PX00081J19|2591	DNA packaging [GO:0006323]	0.417219	345	Mus musculus similar to CENP-E (LOC226887), mRNA	#N/A
1	18163684	18164028	+	XM_136541.1	#N/A	NM_173762.2	ri|C530022J18|PX00081J19|2591	DNA replication [GO:0006260]	0.409836	208	Mus musculus similar to CENP-E (LOC226887), mRNA	#N/A
1	18163684	18164028	+	XM_136541.1	#N/A	NM_173762.2	ri|C530022J18|PX00081J19|2591	establishment and/or maintenance of chromatin architecture [GO:0006325]	0.371287	285	Mus musculus similar to CENP-E (LOC226887), mRNA	#N/A
1	18163684	18164028	+	XM_136541.1	#N/A	NM_173762.2	ri|C530022J18|PX00081J19|2591	DNA replication initiation [GO:0006270]	0.352941	38	Mus musculus similar to CENP-E (LOC226887), mRNA	#N/A
1	18163684	18164028	+	XM_136541.1	#N/A	NM_173762.2	ri|C530022J18|PX00081J19|2591	M-phase specific microtubule process [GO:0000072]	0.351351	35	Mus musculus similar to CENP-E (LOC226887), mRNA	#N/A
1	18163684	18164028	+	XM_136541.1	#N/A	NM_173762.2	ri|C530022J18|PX00081J19|2591	DNA dependent DNA replication [GO:0006261]	0.34375	94	Mus musculus similar to CENP-E (LOC226887), mRNA	#N/A
1	18163684	18164028	+	XM_136541.1	#N/A	NM_173762.2	ri|C530022J18|PX00081J19|2591	cytokinesis [GO:0016288]	0.333333	106	Mus musculus similar to CENP-E (LOC226887), mRNA	#N/A
1	18163684	18164028	+	XM_136541.1	#N/A	NM_173762.2	ri|C530022J18|PX00081J19|2591	DNA recombination [GO:0006310]	0.285714	88	Mus musculus similar to CENP-E (LOC226887), mRNA	#N/A
1	18163684	18164028	+	XM_136541.1	#N/A	NM_173762.2	ri|C530022J18|PX00081J19|2591	regulation of cell cycle [GO:0000074]	0.278761	412	Mus musculus similar to CENP-E (LOC226887), mRNA	#N/A
1	18163684	18164028	+	XM_136541.1	#N/A	NM_173762.2	ri|C530022J18|PX00081J19|2591	chromatin assembly/disassembly [GO:0006333]	0.275	214	Mus musculus similar to CENP-E (LOC226887), mRNA	#N/A
1	18163684	18164028	+	XM_136541.1	#N/A	NM_173762.2	ri|C530022J18|PX00081J19|2591	microtubule cytoskeleton organization and biogenesis [GO:0000226]	0.274194	79	Mus musculus similar to CENP-E (LOC226887), mRNA	#N/A
1	18163684	18164028	+	XM_136541.1	#N/A	NM_173762.2	ri|C530022J18|PX00081J19|2591	oncogenesis [GO:0007048]	0.227513	340	Mus musculus similar to CENP-E (LOC226887), mRNA	#N/A
1	18163684	18164028	+	XM_136541.1	#N/A	NM_173762.2	ri|C530022J18|PX00081J19|2591	mitotic spindle assembly [GO:0007052]	0.172414	18	Mus musculus similar to CENP-E (LOC226887), mRNA	#N/A
1	18163684	18164028	+	XM_136541.1	#N/A	NM_173762.2	ri|C530022J18|PX00081J19|2591	meiosis [GO:0007126]	0.166667	58	Mus musculus similar to CENP-E (LOC226887), mRNA	#N/A
1	18535307	18644278	+	XM_151021.1	#N/A	#N/A	#N/A	glycolysis [GO:0006096]	0.171257	440	Mus musculus LOC226891 (LOC226891), mRNA	#N/A
1	18535307	18644278	+	XM_151021.1	#N/A	#N/A	#N/A	hexose catabolism [GO:0019320]	0.166036	453	Mus musculus LOC226891 (LOC226891), mRNA	#N/A
1	18535307	18644278	+	XM_151021.1	#N/A	#N/A	#N/A	monosaccharide catabolism [GO:0046365]	0.153611	454	Mus musculus LOC226891 (LOC226891), mRNA	#N/A
1	19477323	19479504	+	XM_129700.1	#N/A	NM_172015.1	ri|E430001P04|PX00096E22|4374	modification-dependent protein catabolism [GO:0019941]	0.247191	338	Mus musculus similar to isoleucine-tRNA synthetase (LOC226901), mRNA	Isoleucyl-tRNA synthetase [Translation
1	19477323	19479504	+	XM_129700.1	#N/A	NM_172015.1	ri|E430001P04|PX00096E22|4374	glucose metabolism [GO:0006006]	0.207191	476	Mus musculus similar to isoleucine-tRNA synthetase (LOC226901), mRNA	Isoleucyl-tRNA synthetase [Translation
1	19477323	19479504	+	XM_129700.1	#N/A	NM_172015.1	ri|E430001P04|PX00096E22|4374	monosaccharide catabolism [GO:0046365]	0.191393	454	Mus musculus similar to isoleucine-tRNA synthetase (LOC226901), mRNA	Isoleucyl-tRNA synthetase [Translation
1	19477323	19479504	+	XM_129700.1	#N/A	NM_172015.1	ri|E430001P04|PX00096E22|4374	hexose catabolism [GO:0019320]	0.183476	453	Mus musculus similar to isoleucine-tRNA synthetase (LOC226901), mRNA	Isoleucyl-tRNA synthetase [Translation
1	19477323	19479504	+	XM_129700.1	#N/A	NM_172015.1	ri|E430001P04|PX00096E22|4374	glycolysis [GO:0006096]	0.171257	440	Mus musculus similar to isoleucine-tRNA synthetase (LOC226901), mRNA	Isoleucyl-tRNA synthetase [Translation
1	19477323	19479504	+	XM_129700.1	#N/A	NM_172015.1	ri|E430001P04|PX00096E22|4374	protein targeting [GO:0006605]	0.169329	295	Mus musculus similar to isoleucine-tRNA synthetase (LOC226901), mRNA	Isoleucyl-tRNA synthetase [Translation
1	19477323	19479504	+	XM_129700.1	#N/A	NM_172015.1	ri|E430001P04|PX00096E22|4374	main pathways of carbohydrate metabolism [GO:0006092]	0.163854	486	Mus musculus similar to isoleucine-tRNA synthetase (LOC226901), mRNA	Isoleucyl-tRNA synthetase [Translation
1	19477323	19479504	+	XM_129700.1	#N/A	NM_172015.1	ri|E430001P04|PX00096E22|4374	carbohydrate catabolism [GO:0016052]	0.162642	471	Mus musculus similar to isoleucine-tRNA synthetase (LOC226901), mRNA	Isoleucyl-tRNA synthetase [Translation
1	19477323	19479504	+	XM_129700.1	#N/A	NM_172015.1	ri|E430001P04|PX00096E22|4374	ubiquitin cycle [GO:0006512]	0.151724	162	Mus musculus similar to isoleucine-tRNA synthetase (LOC226901), mRNA	Isoleucyl-tRNA synthetase [Translation
1	19478489	19480051	+	XM_129696.1	#N/A	NM_172015.1	ri|E430001P04|PX00096E22|4374	ribosome biogenesis and assembly [GO:0042254]	0.271162	254	Mus musculus similar to isoleucine-tRNA synthetase (LOC226902), mRNA	#N/A
1	19478489	19480051	+	XM_129696.1	#N/A	NM_172015.1	ri|E430001P04|PX00096E22|4374	RNA metabolism [GO:0016070]	0.167547	449	Mus musculus similar to isoleucine-tRNA synthetase (LOC226902), mRNA	#N/A
1	19478489	19480051	+	XM_129696.1	#N/A	NM_172015.1	ri|E430001P04|PX00096E22|4374	RNA processing [GO:0006396]	0.157025	377	Mus musculus similar to isoleucine-tRNA synthetase (LOC226902), mRNA	#N/A
1	20216247	20267645	-	XM_136546.1	NM_153179	NM_153179.2	#N/A	amine biosynthesis [GO:0009309]	0.39834	157	Mus musculus similar to polycystic kidney and hepatic disease 1 (LOC241034), mRNA	#N/A
1	20216247	20267645	-	XM_136546.1	NM_153179	NM_153179.2	#N/A	carboxylic acid metabolism [GO:0019752]	0.329247	459	Mus musculus similar to polycystic kidney and hepatic disease 1 (LOC241034), mRNA	#N/A
1	20216247	20267645	-	XM_136546.1	NM_153179	NM_153179.2	#N/A	amino acid and derivative metabolism [GO:0006519]	0.273224	332	Mus musculus similar to polycystic kidney and hepatic disease 1 (LOC241034), mRNA	#N/A
1	20216247	20267645	-	XM_136546.1	NM_153179	NM_153179.2	#N/A	amine metabolism [GO:0009308]	0.251534	369	Mus musculus similar to polycystic kidney and hepatic disease 1 (LOC241034), mRNA	#N/A
1	20216247	20267645	-	XM_136546.1	NM_153179	NM_153179.2	#N/A	amino acid metabolism [GO:0006520]	0.25	273	Mus musculus similar to polycystic kidney and hepatic disease 1 (LOC241034), mRNA	#N/A
1	20216247	20267645	-	XM_136546.1	NM_153179	NM_153179.2	#N/A	polyamine metabolism [GO:0006595]	0.207143	43	Mus musculus similar to polycystic kidney and hepatic disease 1 (LOC241034), mRNA	#N/A
1	20216247	20267645	-	XM_136546.1	NM_153179	NM_153179.2	#N/A	amino acid biosynthesis [GO:0008652]	0.185996	124	Mus musculus similar to polycystic kidney and hepatic disease 1 (LOC241034), mRNA	#N/A
1	20216247	20267645	-	XM_136546.1	NM_153179	NM_153179.2	#N/A	secondary metabolism [GO:0019748]	0.164773	44	Mus musculus similar to polycystic kidney and hepatic disease 1 (LOC241034), mRNA	#N/A
1	20216247	20267645	-	XM_136546.1	NM_153179	NM_153179.2	#N/A	C21-steroid hormone metabolism [GO:0008207]	0.15625	19	Mus musculus similar to polycystic kidney and hepatic disease 1 (LOC241034), mRNA	#N/A
1	20216247	20267645	-	XM_136546.1	NM_153179	NM_153179.2	#N/A	steroid metabolism [GO:0008202]	0.15493	208	Mus musculus similar to polycystic kidney and hepatic disease 1 (LOC241034), mRNA	#N/A
1	20276002	20382497	-	XM_136547.1	NM_153179	NM_153179.2	#N/A	carboxylic acid metabolism [GO:0019752]	0.375556	459	Mus musculus similar to polycystic kidney and hepatic disease 1 (LOC241035), mRNA	Nitrous oxidase accessory protein [Inorganic io...
1	20276002	20382497	-	XM_136547.1	NM_153179	NM_153179.2	#N/A	circulation [GO:0008015]	0.20339	82	Mus musculus similar to polycystic kidney and hepatic disease 1 (LOC241035), mRNA	Nitrous oxidase accessory protein [Inorganic io...
1	20276002	20382497	-	XM_136547.1	NM_153179	NM_153179.2	#N/A	fatty acid metabolism [GO:0006631]	0.171429	143	Mus musculus similar to polycystic kidney and hepatic disease 1 (LOC241035), mRNA	Nitrous oxidase accessory protein [Inorganic io...
1	21100837	21104550	+	XM_129693.1	NM_028829	NM_028829.2	ri|4930510E01|PX00033J06|4705	transmission of nerve impulse [GO:0019226]	0.178824	253	Mus musculus RIKEN cDNA 1700019B16 gene (1700019B16Rik), mRNA	Predicted membrane protein
1	21100837	21104550	+	XM_129693.1	NM_028829	NM_028829.2	ri|4930510E01|PX00033J06|4705	microtubule-based process [GO:0007017]	0.16877	268	Mus musculus RIKEN cDNA 1700019B16 gene (1700019B16Rik), mRNA	Predicted membrane protein
1	21100837	21104550	+	XM_129693.1	NM_028829	NM_028829.2	ri|4930510E01|PX00033J06|4705	synaptic transmission [GO:0007268]	0.166667	251	Mus musculus RIKEN cDNA 1700019B16 gene (1700019B16Rik), mRNA	Predicted membrane protein
1	21100837	21104550	+	XM_129693.1	NM_028829	NM_028829.2	ri|4930510E01|PX00033J06|4705	monovalent inorganic cation transport [GO:0015672]	0.164286	330	Mus musculus RIKEN cDNA 1700019B16 gene (1700019B16Rik), mRNA	Predicted membrane protein
1	21100837	21104550	+	XM_129693.1	NM_028829	NM_028829.2	ri|4930510E01|PX00033J06|4705	microtubule-based movement [GO:0007018]	0.163823	116	Mus musculus RIKEN cDNA 1700019B16 gene (1700019B16Rik), mRNA	Predicted membrane protein
1	21100837	21104550	+	XM_129693.1	NM_028829	NM_028829.2	ri|4930510E01|PX00033J06|4705	neurogenesis [GO:0007399]	0.155433	459	Mus musculus RIKEN cDNA 1700019B16 gene (1700019B16Rik), mRNA	Predicted membrane protein
1	21120471	21159508	+	XM_129694.1	#N/A	#N/A	ri|1700029F22|ZX00038G21|2145	nuclear division [GO:0000280]	0.325879	238	Mus musculus RIKEN cDNA 1700029F22 gene (1700029F22Rik), mRNA	Domains in hypothetical proteins in Drosophi...
1	21120471	21159508	+	XM_129694.1	#N/A	#N/A	ri|1700029F22|ZX00038G21|2145	M phase [GO:0000279]	0.319149	327	Mus musculus RIKEN cDNA 1700029F22 gene (1700029F22Rik), mRNA	Domains in hypothetical proteins in Drosophi...
1	21120471	21159508	+	XM_129694.1	#N/A	#N/A	ri|1700029F22|ZX00038G21|2145	main pathways of carbohydrate metabolism [GO:0006092]	0.302607	486	Mus musculus RIKEN cDNA 1700029F22 gene (1700029F22Rik), mRNA	Domains in hypothetical proteins in Drosophi...
1	21120471	21159508	+	XM_129694.1	#N/A	#N/A	ri|1700029F22|ZX00038G21|2145	glycolysis [GO:0006096]	0.301158	440	Mus musculus RIKEN cDNA 1700029F22 gene (1700029F22Rik), mRNA	Domains in hypothetical proteins in Drosophi...
1	21120471	21159508	+	XM_129694.1	#N/A	#N/A	ri|1700029F22|ZX00038G21|2145	microtubule-based process [GO:0007017]	0.297491	268	Mus musculus RIKEN cDNA 1700029F22 gene (1700029F22Rik), mRNA	Domains in hypothetical proteins in Drosophi...
1	21120471	21159508	+	XM_129694.1	#N/A	#N/A	ri|1700029F22|ZX00038G21|2145	hexose catabolism [GO:0019320]	0.25456	453	Mus musculus RIKEN cDNA 1700029F22 gene (1700029F22Rik), mRNA	Domains in hypothetical proteins in Drosophi...
1	21120471	21159508	+	XM_129694.1	#N/A	#N/A	ri|1700029F22|ZX00038G21|2145	monosaccharide catabolism [GO:0046365]	0.241456	454	Mus musculus RIKEN cDNA 1700029F22 gene (1700029F22Rik), mRNA	Domains in hypothetical proteins in Drosophi...
1	21120471	21159508	+	XM_129694.1	#N/A	#N/A	ri|1700029F22|ZX00038G21|2145	glucose metabolism [GO:0006006]	0.237456	476	Mus musculus RIKEN cDNA 1700029F22 gene (1700029F22Rik), mRNA	Domains in hypothetical proteins in Drosophi...
1	21120471	21159508	+	XM_129694.1	#N/A	#N/A	ri|1700029F22|ZX00038G21|2145	carbohydrate catabolism [GO:0016052]	0.203561	471	Mus musculus RIKEN cDNA 1700029F22 gene (1700029F22Rik), mRNA	Domains in hypothetical proteins in Drosophi...
1	21120471	21159508	+	XM_129694.1	#N/A	#N/A	ri|1700029F22|ZX00038G21|2145	hexose metabolism [GO:0019318]	0.201912	499	Mus musculus RIKEN cDNA 1700029F22 gene (1700029F22Rik), mRNA	Domains in hypothetical proteins in Drosophi...
1	21120471	21159508	+	XM_129694.1	#N/A	#N/A	ri|1700029F22|ZX00038G21|2145	sexual reproduction [GO:0019953]	0.193717	217	Mus musculus RIKEN cDNA 1700029F22 gene (1700029F22Rik), mRNA	Domains in hypothetical proteins in Drosophi...
1	21120471	21159508	+	XM_129694.1	#N/A	#N/A	ri|1700029F22|ZX00038G21|2145	microtubule cytoskeleton organization and biogenesis [GO:0000226]	0.166667	79	Mus musculus RIKEN cDNA 1700029F22 gene (1700029F22Rik), mRNA	Domains in hypothetical proteins in Drosophi...
1	21120471	21159508	+	XM_129694.1	#N/A	#N/A	ri|1700029F22|ZX00038G21|2145	mitosis [GO:0007067]	0.160938	189	Mus musculus RIKEN cDNA 1700029F22 gene (1700029F22Rik), mRNA	Domains in hypothetical proteins in Drosophi...
1	21120471	21159508	+	XM_129694.1	#N/A	#N/A	ri|1700029F22|ZX00038G21|2145	M phase of mitotic cell cycle [GO:0000087]	0.151603	192	Mus musculus RIKEN cDNA 1700029F22 gene (1700029F22Rik), mRNA	Domains in hypothetical proteins in Drosophi...
1	21170051	21247944	-	XM_123615.1	NM_133252	NM_133252.1	ri|C330003D03|PX00075I07|1391	blood coagulation [GO:0007596]	0.470588	70	Mus musculus TRAM2 (Tram2), mRNA	COG5058
1	21170051	21247944	-	XM_123615.1	NM_133252	NM_133252.1	ri|C330003D03|PX00075I07|1391	hemostasis [GO:0007599]	0.4	73	Mus musculus TRAM2 (Tram2), mRNA	COG5058
1	21477853	21487472	-	XM_136558.1	#N/A	#N/A	#N/A	carboxylic acid metabolism [GO:0019752]	0.155074	459	Mus musculus similar to rab3 effector protein Rim - rat (LOC241042), mRNA	dUTPase. dUTPase hydrolyses dUTP to dUMP a...
1	21506155	21545360	-	XM_151037.1	#N/A	#N/A	#N/A	amine metabolism [GO:0009308]	0.152141	369	Mus musculus LOC241043 (LOC241043), mRNA	#N/A
1	21672906	21674171	-	XM_130535.1	NM_145380	NM_145380.1	ri|D330037E13|PX00192O02|1246	ribosome biogenesis and assembly [GO:0042254]	0.391304	254	Mus musculus similar to dendritic cell protein (LOC211940), mRNA	PCI domain. This domain has also been called t...
1	21672906	21674128	-	XM_129708.1	NM_145380	NM_145380.1	ri|D330037E13|PX00192O02|1246	translational elongation [GO:0006414]	0.257778	110	Mus musculus similar to dendritic cell protein (LOC226923), mRNA	PCI domain. This domain has also been called t...
1	21672906	21674171	-	XM_130535.1	NM_145380	NM_145380.1	ri|D330037E13|PX00192O02|1246	colony morphology [GO:0007149]	0.215385	50	Mus musculus similar to dendritic cell protein (LOC211940), mRNA	PCI domain. This domain has also been called t...
1	21672906	21674128	-	XM_129708.1	NM_145380	NM_145380.1	ri|D330037E13|PX00192O02|1246	ribosome biogenesis and assembly [GO:0042254]	0.191304	254	Mus musculus similar to dendritic cell protein (LOC226923), mRNA	PCI domain. This domain has also been called t...
1	21672906	21674128	-	XM_129708.1	NM_145380	NM_145380.1	ri|D330037E13|PX00192O02|1246	modification-dependent protein catabolism [GO:0019941]	0.17541	338	Mus musculus similar to dendritic cell protein (LOC226923), mRNA	PCI domain. This domain has also been called t...
1	21932377	22014473	+	XM_151038.1	#N/A	#N/A	#N/A	pregnancy [GO:0007565]	0.29927	82	Mus musculus LOC241044 (LOC241044), mRNA	#N/A
1	21932377	22014473	+	XM_151038.1	#N/A	#N/A	#N/A	cytokinin biosynthesis [GO:0009691]	0.235294	5	Mus musculus LOC241044 (LOC241044), mRNA	#N/A
1	21932377	22014473	+	XM_151038.1	#N/A	#N/A	#N/A	amine metabolism [GO:0009308]	0.204105	369	Mus musculus LOC241044 (LOC241044), mRNA	#N/A
1	23234166	23234721	-	XM_136633.1	#N/A	#N/A	#N/A	main pathways of carbohydrate metabolism [GO:0006092]	0.302607	486	Mus musculus LOC226934 (LOC226934), mRNA	#N/A
1	23234166	23234721	-	XM_136633.1	#N/A	#N/A	#N/A	glucose metabolism [GO:0006006]	0.294434	476	Mus musculus LOC226934 (LOC226934), mRNA	#N/A
1	23234166	23234721	-	XM_136633.1	#N/A	#N/A	#N/A	hexose catabolism [GO:0019320]	0.289908	453	Mus musculus LOC226934 (LOC226934), mRNA	#N/A
1	23234166	23234721	-	XM_136633.1	#N/A	#N/A	#N/A	monosaccharide catabolism [GO:0046365]	0.268644	454	Mus musculus LOC226934 (LOC226934), mRNA	#N/A
1	23234166	23234721	-	XM_136633.1	#N/A	#N/A	#N/A	glycolysis [GO:0006096]	0.266109	440	Mus musculus LOC226934 (LOC226934), mRNA	#N/A
1	23234166	23234721	-	XM_136633.1	#N/A	#N/A	#N/A	hexose metabolism [GO:0019318]	0.242294	499	Mus musculus LOC226934 (LOC226934), mRNA	#N/A
1	23234166	23234721	-	XM_136633.1	#N/A	#N/A	#N/A	carboxylic acid metabolism [GO:0019752]	0.212305	459	Mus musculus LOC226934 (LOC226934), mRNA	#N/A
1	23234166	23234721	-	XM_136633.1	#N/A	#N/A	#N/A	carbohydrate catabolism [GO:0016052]	0.203561	471	Mus musculus LOC226934 (LOC226934), mRNA	#N/A
1	23541015	23554657	-	XM_129809.1	#N/A	#N/A	ri|2210417C17|ZX00054H02|1008	monovalent inorganic cation transport [GO:0015672]	0.164286	330	Mus musculus RIKEN cDNA 2210417C17 gene (2210417C17Rik), mRNA	#N/A
1	23935795	24018158	+	XM_129781.1	NM_172124	NM_172124.1	ri|C130037I06|PX00169O19|1738	proton transport [GO:0015992]	0.265487	135	Mus musculus similar to galactoside beta-1,3-glucuronyltransferase (LOC226939), mRNA	Glycosyltransferase family 43
1	23935795	24018158	+	XM_129781.1	NM_172124	NM_172124.1	ri|C130037I06|PX00169O19|1738	monovalent inorganic cation transport [GO:0015672]	0.222749	330	Mus musculus similar to galactoside beta-1,3-glucuronyltransferase (LOC226939), mRNA	Glycosyltransferase family 43
1	23935795	24018158	+	XM_129781.1	NM_172124	NM_172124.1	ri|C130037I06|PX00169O19|1738	carboxylic acid metabolism [GO:0019752]	0.195601	459	Mus musculus similar to galactoside beta-1,3-glucuronyltransferase (LOC226939), mRNA	Glycosyltransferase family 43
1	23935795	24018158	+	XM_129781.1	NM_172124	NM_172124.1	ri|C130037I06|PX00169O19|1738	anion transport [GO:0006820]	0.191489	138	Mus musculus similar to galactoside beta-1,3-glucuronyltransferase (LOC226939), mRNA	Glycosyltransferase family 43
1	23935795	24018158	+	XM_129781.1	NM_172124	NM_172124.1	ri|C130037I06|PX00169O19|1738	hydrogen transport [GO:0006818]	0.175258	165	Mus musculus similar to galactoside beta-1,3-glucuronyltransferase (LOC226939), mRNA	Glycosyltransferase family 43
1	23935795	24018158	+	XM_129781.1	NM_172124	NM_172124.1	ri|C130037I06|PX00169O19|1738	main pathways of carbohydrate metabolism [GO:0006092]	0.163854	486	Mus musculus similar to galactoside beta-1,3-glucuronyltransferase (LOC226939), mRNA	Glycosyltransferase family 43
1	23935795	24018158	+	XM_129781.1	NM_172124	NM_172124.1	ri|C130037I06|PX00169O19|1738	amino acid and derivative metabolism [GO:0006519]	0.152104	332	Mus musculus similar to galactoside beta-1,3-glucuronyltransferase (LOC226939), mRNA	Glycosyltransferase family 43
1	23935795	24018158	+	XM_129781.1	NM_172124	NM_172124.1	ri|C130037I06|PX00169O19|1738	amino acid metabolism [GO:0006520]	0.150284	273	Mus musculus similar to galactoside beta-1,3-glucuronyltransferase (LOC226939), mRNA	Glycosyltransferase family 43
1	24018416	24094457	-	XM_129816.1	NM_028534	NM_028534.1	ri|4921525H11|PX00014J18|1367	lipid biosynthesis [GO:0008610]	0.267442	238	Mus musculus expressed sequence AI462175 (AI462175), mRNA	Putative GTP-ase activating protein for Arf...
1	24018416	24094457	-	XM_129816.1	NM_028534	NM_028534.1	ri|4921525H11|PX00014J18|1367	cell motility [GO:0006928]	0.178723	395	Mus musculus expressed sequence AI462175 (AI462175), mRNA	Putative GTP-ase activating protein for Arf...
1	24018416	24094457	-	XM_129816.1	NM_028534	NM_028534.1	ri|4921525H11|PX00014J18|1367	mitotic cell cycle [GO:0000278]	0.165558	475	Mus musculus expressed sequence AI462175 (AI462175), mRNA	Putative GTP-ase activating protein for Arf...
1	24860004	24940826	+	XM_129760.1	#N/A	NM_026719.1	ri|0910001K20|R000005J13|566	amino acid transport [GO:0006865]	0.405063	87	Mus musculus RIKEN cDNA 0910001K20 gene (0910001K20Rik), mRNA	#N/A
1	24860004	24940826	+	XM_129760.1	#N/A	NM_026719.1	ri|0910001K20|R000005J13|566	amine/polyamine transport [GO:0015837]	0.37931	92	Mus musculus RIKEN cDNA 0910001K20 gene (0910001K20Rik), mRNA	#N/A
1	24860004	24940826	+	XM_129760.1	#N/A	NM_026719.1	ri|0910001K20|R000005J13|566	proton transport [GO:0015992]	0.234483	135	Mus musculus RIKEN cDNA 0910001K20 gene (0910001K20Rik), mRNA	#N/A
1	24860004	24940826	+	XM_129760.1	#N/A	NM_026719.1	ri|0910001K20|R000005J13|566	neurogenesis [GO:0007399]	0.151819	459	Mus musculus RIKEN cDNA 0910001K20 gene (0910001K20Rik), mRNA	#N/A
1	25187527	25188133	+	XM_136587.1	#N/A	NM_021552.1	#N/A	ribosome biogenesis and assembly [GO:0042254]	0.191304	254	Mus musculus similar to L-name related protein; Yr29-pending (LOC241047), mRNA	Ribosomal protein S8E [Translation
1	25187527	25188133	+	XM_136587.1	#N/A	NM_021552.1	#N/A	RNA metabolism [GO:0016070]	0.174694	449	Mus musculus similar to L-name related protein; Yr29-pending (LOC241047), mRNA	Ribosomal protein S8E [Translation
1	25187527	25188133	+	XM_136587.1	#N/A	NM_021552.1	#N/A	chromosome organization and biogenesis (sensu Eukarya) [GO:0007001]	0.165944	363	Mus musculus similar to L-name related protein; Yr29-pending (LOC241047), mRNA	Ribosomal protein S8E [Translation
1	25228808	25643718	+	XM_151079.1	#N/A	#N/A	#N/A	main pathways of carbohydrate metabolism [GO:0006092]	0.221649	486	Mus musculus LOC210930 (LOC210930), mRNA	#N/A
1	25228808	25643718	+	XM_151079.1	#N/A	#N/A	#N/A	carbohydrate catabolism [GO:0016052]	0.183631	471	Mus musculus LOC210930 (LOC210930), mRNA	#N/A
1	25228808	25643718	+	XM_151079.1	#N/A	#N/A	#N/A	monosaccharide catabolism [GO:0046365]	0.174261	454	Mus musculus LOC210930 (LOC210930), mRNA	#N/A
1	25228808	25643718	+	XM_151079.1	#N/A	#N/A	#N/A	glycolysis [GO:0006096]	0.171257	440	Mus musculus LOC210930 (LOC210930), mRNA	#N/A
1	25228808	25643718	+	XM_151079.1	#N/A	#N/A	#N/A	hexose catabolism [GO:0019320]	0.166036	453	Mus musculus LOC210930 (LOC210930), mRNA	#N/A
1	25228808	25643718	+	XM_151079.1	#N/A	#N/A	#N/A	glucose metabolism [GO:0006006]	0.153168	476	Mus musculus LOC210930 (LOC210930), mRNA	#N/A
1	25684899	25703017	+	XM_151080.1	#N/A	#N/A	ri|B930056C04|PX00164J02|3257	hexose metabolism [GO:0019318]	0.222081	499	Mus musculus LOC210932 (LOC210932), mRNA	#N/A
1	25684899	25703017	+	XM_151080.1	#N/A	#N/A	ri|B930056C04|PX00164J02|3257	glucose metabolism [GO:0006006]	0.169021	476	Mus musculus LOC210932 (LOC210932), mRNA	#N/A
1	26069824	26196562	+	XM_136607.1	#N/A	#N/A	#N/A	RNA metabolism [GO:0016070]	0.2	449	Mus musculus LOC210934 (LOC210934), mRNA	#N/A
1	26069824	26196562	+	XM_136607.1	#N/A	#N/A	#N/A	muscle contraction [GO:0006936]	0.190616	129	Mus musculus LOC210934 (LOC210934), mRNA	#N/A
1	26069824	26196562	+	XM_136607.1	#N/A	#N/A	#N/A	ribosome biogenesis and assembly [GO:0042254]	0.150593	254	Mus musculus LOC210934 (LOC210934), mRNA	#N/A
1	26069824	26196562	+	XM_136607.1	#N/A	#N/A	#N/A	RNA processing [GO:0006396]	0.150463	377	Mus musculus LOC210934 (LOC210934), mRNA	#N/A
1	27022081	29120182	-	XM_136617.1	#N/A	#N/A	ri|4930580K08|PX00641C13|779	carbohydrate catabolism [GO:0016052]	0.285333	471	Mus musculus similar to gamma-E-crystallin - mouse (LOC210940), mRNA	#N/A
1	27022081	29120182	-	XM_136617.1	#N/A	#N/A	ri|4930580K08|PX00641C13|779	hexose catabolism [GO:0019320]	0.25456	453	Mus musculus similar to gamma-E-crystallin - mouse (LOC210940), mRNA	#N/A
1	27022081	29120182	-	XM_136617.1	#N/A	#N/A	ri|4930580K08|PX00641C13|779	monosaccharide catabolism [GO:0046365]	0.241456	454	Mus musculus similar to gamma-E-crystallin - mouse (LOC210940), mRNA	#N/A
1	27022081	29120182	-	XM_136617.1	#N/A	#N/A	ri|4930580K08|PX00641C13|779	glucose metabolism [GO:0006006]	0.237456	476	Mus musculus similar to gamma-E-crystallin - mouse (LOC210940), mRNA	#N/A
1	27022081	29120182	-	XM_136617.1	#N/A	#N/A	ri|4930580K08|PX00641C13|779	hexose metabolism [GO:0019318]	0.222081	499	Mus musculus similar to gamma-E-crystallin - mouse (LOC210940), mRNA	#N/A
1	27022081	29120182	-	XM_136617.1	#N/A	#N/A	ri|4930580K08|PX00641C13|779	main pathways of carbohydrate metabolism [GO:0006092]	0.221649	486	Mus musculus similar to gamma-E-crystallin - mouse (LOC210940), mRNA	#N/A
1	27022081	29120182	-	XM_136617.1	#N/A	#N/A	ri|4930580K08|PX00641C13|779	glycolysis [GO:0006096]	0.188381	440	Mus musculus similar to gamma-E-crystallin - mouse (LOC210940), mRNA	#N/A
1	29144788	29180576	-	XM_136643.1	#N/A	NM_028003.1	ri|2310042P20|ZX00040C23|2261	establishment and/or maintenance of chromatin architecture [GO:0006325]	0.234987	285	Mus musculus similar to RIKEN cDNA 2310042P20 (LOC210964), mRNA	COG4783
1	29144788	29180576	-	XM_136643.1	#N/A	NM_028003.1	ri|2310042P20|ZX00040C23|2261	chromosome organization and biogenesis (sensu Eukarya) [GO:0007001]	0.227119	363	Mus musculus similar to RIKEN cDNA 2310042P20 (LOC210964), mRNA	COG4783
1	29144788	29180576	-	XM_136643.1	#N/A	NM_028003.1	ri|2310042P20|ZX00040C23|2261	DNA packaging [GO:0006323]	0.215603	345	Mus musculus similar to RIKEN cDNA 2310042P20 (LOC210964), mRNA	COG4783
1	29144788	29180576	-	XM_136643.1	#N/A	NM_028003.1	ri|2310042P20|ZX00040C23|2261	chromatin assembly/disassembly [GO:0006333]	0.215426	214	Mus musculus similar to RIKEN cDNA 2310042P20 (LOC210964), mRNA	COG4783
1	29144788	29180576	-	XM_136643.1	#N/A	NM_028003.1	ri|2310042P20|ZX00040C23|2261	RNA metabolism [GO:0016070]	0.160563	449	Mus musculus similar to RIKEN cDNA 2310042P20 (LOC210964), mRNA	COG4783
1	29144788	29180576	-	XM_136643.1	#N/A	NM_028003.1	ri|2310042P20|ZX00040C23|2261	RNA processing [GO:0006396]	0.157025	377	Mus musculus similar to RIKEN cDNA 2310042P20 (LOC210964), mRNA	COG4783
1	29144788	29180576	-	XM_136643.1	#N/A	NM_028003.1	ri|2310042P20|ZX00040C23|2261	ribosome biogenesis and assembly [GO:0042254]	0.150593	254	Mus musculus similar to RIKEN cDNA 2310042P20 (LOC210964), mRNA	COG4783
1	30770273	30783389	+	XM_151215.1	#N/A	#N/A	#N/A	lactation [GO:0007595]	0.20339	17	Mus musculus LOC213088 (LOC213088), mRNA	#N/A
1	31218007	31285737	-	XM_129836.1	#N/A	#N/A	ri|B230310N24|PX00159C18|1552	chromosome organization and biogenesis (sensu Eukarya) [GO:0007001]	0.194631	363	Mus musculus similar to PHD finger protein 3 (LOC213109), mRNA	PHD-finger. PHD folds into an interleaved type...
1	31218007	31285737	-	XM_129836.1	#N/A	#N/A	ri|B230310N24|PX00159C18|1552	DNA packaging [GO:0006323]	0.185273	345	Mus musculus similar to PHD finger protein 3 (LOC213109), mRNA	PHD-finger. PHD folds into an interleaved type...
1	31218007	31285737	-	XM_129836.1	#N/A	#N/A	ri|B230310N24|PX00159C18|1552	RNA processing [GO:0006396]	0.157025	377	Mus musculus similar to PHD finger protein 3 (LOC213109), mRNA	PHD-finger. PHD folds into an interleaved type...
1	31218007	31285737	-	XM_129836.1	#N/A	#N/A	ri|B230310N24|PX00159C18|1552	establishment and/or maintenance of chromatin architecture [GO:0006325]	0.156986	285	Mus musculus similar to PHD finger protein 3 (LOC213109), mRNA	PHD-finger. PHD folds into an interleaved type...
1	31366035	31410755	-	XM_136700.1	#N/A	NM_011568.1	ri|C130042O11|PX00169O22|1273	hexose metabolism [GO:0019318]	0.306467	499	Mus musculus similar to RNA and export factor binding protein 1; Tcra enhancer-binding factor interacting protein 1 (LOC226954), mRNA	RNA-binding proteins (RRM domain) [General f...
1	31366035	31410755	-	XM_136700.1	#N/A	NM_011568.1	ri|C130042O11|PX00169O22|1273	glucose metabolism [GO:0006006]	0.263578	476	Mus musculus similar to RNA and export factor binding protein 1; Tcra enhancer-binding factor interacting protein 1 (LOC226954), mRNA	RNA-binding proteins (RRM domain) [General f...
1	31366035	31410755	-	XM_136700.1	#N/A	NM_011568.1	ri|C130042O11|PX00169O22|1273	monosaccharide catabolism [GO:0046365]	0.215395	454	Mus musculus similar to RNA and export factor binding protein 1; Tcra enhancer-binding factor interacting protein 1 (LOC226954), mRNA	RNA-binding proteins (RRM domain) [General f...
1	31366035	31410755	-	XM_136700.1	#N/A	NM_011568.1	ri|C130042O11|PX00169O22|1273	glycolysis [GO:0006096]	0.214101	440	Mus musculus similar to RNA and export factor binding protein 1; Tcra enhancer-binding factor interacting protein 1 (LOC226954), mRNA	RNA-binding proteins (RRM domain) [General f...
1	31366035	31410755	-	XM_136700.1	#N/A	NM_011568.1	ri|C130042O11|PX00169O22|1273	hexose catabolism [GO:0019320]	0.205034	453	Mus musculus similar to RNA and export factor binding protein 1; Tcra enhancer-binding factor interacting protein 1 (LOC226954), mRNA	RNA-binding proteins (RRM domain) [General f...
1	31366035	31410755	-	XM_136700.1	#N/A	NM_011568.1	ri|C130042O11|PX00169O22|1273	carbohydrate catabolism [GO:0016052]	0.203561	471	Mus musculus similar to RNA and export factor binding protein 1; Tcra enhancer-binding factor interacting protein 1 (LOC226954), mRNA	RNA-binding proteins (RRM domain) [General f...
1	31366035	31410755	-	XM_136700.1	#N/A	NM_011568.1	ri|C130042O11|PX00169O22|1273	main pathways of carbohydrate metabolism [GO:0006092]	0.163854	486	Mus musculus similar to RNA and export factor binding protein 1; Tcra enhancer-binding factor interacting protein 1 (LOC226954), mRNA	RNA-binding proteins (RRM domain) [General f...
1	31431350	31433915	+	XM_151253.1	#N/A	#N/A	ri|A530006N05|PX00660G15|884	glycolysis [GO:0006096]	0.241328	440	Mus musculus LOC213164 (LOC213164), mRNA	#N/A
1	31431350	31433915	+	XM_151253.1	#N/A	#N/A	ri|A530006N05|PX00660G15|884	hexose catabolism [GO:0019320]	0.23007	453	Mus musculus LOC213164 (LOC213164), mRNA	#N/A
1	31431350	31433915	+	XM_151253.1	#N/A	#N/A	ri|A530006N05|PX00660G15|884	monosaccharide catabolism [GO:0046365]	0.215395	454	Mus musculus LOC213164 (LOC213164), mRNA	#N/A
1	31431350	31433915	+	XM_151253.1	#N/A	#N/A	ri|A530006N05|PX00660G15|884	glucose metabolism [GO:0006006]	0.207191	476	Mus musculus LOC213164 (LOC213164), mRNA	#N/A
1	31431350	31433915	+	XM_151253.1	#N/A	#N/A	ri|A530006N05|PX00660G15|884	carbohydrate catabolism [GO:0016052]	0.203561	471	Mus musculus LOC213164 (LOC213164), mRNA	#N/A
1	31431350	31433915	+	XM_151253.1	#N/A	#N/A	ri|A530006N05|PX00660G15|884	hexose metabolism [GO:0019318]	0.201912	499	Mus musculus LOC213164 (LOC213164), mRNA	#N/A
1	31431350	31433915	+	XM_151253.1	#N/A	#N/A	ri|A530006N05|PX00660G15|884	main pathways of carbohydrate metabolism [GO:0006092]	0.179269	486	Mus musculus LOC213164 (LOC213164), mRNA	#N/A
1	31680204	31699709	-	XM_129822.1	NM_027637	NM_027637.1	ri|4931428L18|PX00016J20|1052	microtubule-based movement [GO:0007018]	0.207373	116	Mus musculus similar to evidence:NAS~hypothetical protein~putative (4931428L18Rik), mRNA	#N/A
1	31680204	31699709	-	XM_129822.1	NM_027637	NM_027637.1	ri|4931428L18|PX00016J20|1052	sexual reproduction [GO:0019953]	0.161512	217	Mus musculus similar to evidence:NAS~hypothetical protein~putative (4931428L18Rik), mRNA	#N/A
1	31680204	31699709	-	XM_129822.1	NM_027637	NM_027637.1	ri|4931428L18|PX00016J20|1052	nuclear division [GO:0000280]	0.159836	238	Mus musculus similar to evidence:NAS~hypothetical protein~putative (4931428L18Rik), mRNA	#N/A
1	32857241	33342136	+	XM_149019.1	NM_133235	NM_133235.2	ri|C130069G03|PX00170N12|715	neurogenesis [GO:0007399]	0.414286	459	Mus musculus KH domain containing, RNA binding, signal transduction associated 2 (Khdrbs2), mRNA	K homology RNA-binding domain;
1	32857241	33342136	+	XM_149019.1	NM_133235	NM_133235.2	ri|C130069G03|PX00170N12|715	nucleosome assembly [GO:0006334]	0.256098	153	Mus musculus KH domain containing, RNA binding, signal transduction associated 2 (Khdrbs2), mRNA	K homology RNA-binding domain;
1	32857241	33342136	+	XM_149019.1	NM_133235	NM_133235.2	ri|C130069G03|PX00170N12|715	monovalent inorganic cation transport [GO:0015672]	0.170213	330	Mus musculus KH domain containing, RNA binding, signal transduction associated 2 (Khdrbs2), mRNA	K homology RNA-binding domain;
1	32857241	33342136	+	XM_149019.1	NM_133235	NM_133235.2	ri|C130069G03|PX00170N12|715	transmission of nerve impulse [GO:0019226]	0.156682	253	Mus musculus KH domain containing, RNA binding, signal transduction associated 2 (Khdrbs2), mRNA	K homology RNA-binding domain;
1	32857241	33342136	+	XM_149019.1	NM_133235	NM_133235.2	ri|C130069G03|PX00170N12|715	synaptic transmission [GO:0007268]	0.15655	251	Mus musculus KH domain containing, RNA binding, signal transduction associated 2 (Khdrbs2), mRNA	K homology RNA-binding domain;
1	33427220	33469581	-	XM_151283.1	#N/A	#N/A	#N/A	glycolysis [GO:0006096]	0.188381	440	Mus musculus LOC213705 (LOC213705), mRNA	#N/A
1	33427220	33469581	-	XM_151283.1	#N/A	#N/A	#N/A	hexose catabolism [GO:0019320]	0.166036	453	Mus musculus LOC213705 (LOC213705), mRNA	#N/A
1	33427220	33469581	-	XM_151283.1	#N/A	#N/A	#N/A	amine biosynthesis [GO:0009309]	0.15864	157	Mus musculus LOC213705 (LOC213705), mRNA	#N/A
1	33427220	33469581	-	XM_151283.1	#N/A	#N/A	#N/A	monosaccharide catabolism [GO:0046365]	0.153611	454	Mus musculus LOC213705 (LOC213705), mRNA	#N/A
1	33549246	33555033	+	XM_151284.1	#N/A	#N/A	#N/A	glycolysis [GO:0006096]	0.375616	440	Mus musculus LOC211012 (LOC211012), mRNA	#N/A
1	33549246	33555033	+	XM_151284.1	#N/A	#N/A	#N/A	hexose catabolism [GO:0019320]	0.364397	453	Mus musculus LOC211012 (LOC211012), mRNA	#N/A
1	33549246	33555033	+	XM_151284.1	#N/A	#N/A	#N/A	carbohydrate catabolism [GO:0016052]	0.356571	471	Mus musculus LOC211012 (LOC211012), mRNA	#N/A
1	33549246	33555033	+	XM_151284.1	#N/A	#N/A	#N/A	main pathways of carbohydrate metabolism [GO:0006092]	0.337553	486	Mus musculus LOC211012 (LOC211012), mRNA	#N/A
1	33549246	33555033	+	XM_151284.1	#N/A	#N/A	#N/A	monosaccharide catabolism [GO:0046365]	0.33587	454	Mus musculus LOC211012 (LOC211012), mRNA	#N/A
1	33549246	33555033	+	XM_151284.1	#N/A	#N/A	#N/A	hexose metabolism [GO:0019318]	0.272354	499	Mus musculus LOC211012 (LOC211012), mRNA	#N/A
1	33549246	33555033	+	XM_151284.1	#N/A	#N/A	#N/A	glucose metabolism [GO:0006006]	0.263578	476	Mus musculus LOC211012 (LOC211012), mRNA	#N/A
1	33549246	33555033	+	XM_151284.1	#N/A	#N/A	#N/A	cellular defense response [GO:0006968]	0.150376	96	Mus musculus LOC211012 (LOC211012), mRNA	#N/A
1	33787513	33787902	-	XM_136718.1	#N/A	NM_028221.2	ri|2310065K24|ZX00055C01|776	chromosome organization and biogenesis (sensu Eukarya) [GO:0007001]	0.309645	363	Mus musculus similar to RIKEN cDNA 2310065K24 (LOC213711), mRNA	#N/A
1	33787513	33787902	-	XM_136718.1	#N/A	NM_028221.2	ri|2310065K24|ZX00055C01|776	oncogenesis [GO:0007048]	0.245509	340	Mus musculus similar to RIKEN cDNA 2310065K24 (LOC213711), mRNA	#N/A
1	33787513	33787902	-	XM_136718.1	#N/A	NM_028221.2	ri|2310065K24|ZX00055C01|776	DNA packaging [GO:0006323]	0.231726	345	Mus musculus similar to RIKEN cDNA 2310065K24 (LOC213711), mRNA	#N/A
1	33787513	33787902	-	XM_136718.1	#N/A	NM_028221.2	ri|2310065K24|ZX00055C01|776	RNA processing [GO:0006396]	0.192175	377	Mus musculus similar to RIKEN cDNA 2310065K24 (LOC213711), mRNA	#N/A
1	33787513	33787902	-	XM_136718.1	#N/A	NM_028221.2	ri|2310065K24|ZX00055C01|776	establishment and/or maintenance of chromatin architecture [GO:0006325]	0.184411	285	Mus musculus similar to RIKEN cDNA 2310065K24 (LOC213711), mRNA	#N/A
1	33787513	33787902	-	XM_136718.1	#N/A	NM_028221.2	ri|2310065K24|ZX00055C01|776	RNA metabolism [GO:0016070]	0.160563	449	Mus musculus similar to RIKEN cDNA 2310065K24 (LOC213711), mRNA	#N/A
1	33787513	33787902	-	XM_136718.1	#N/A	NM_028221.2	ri|2310065K24|ZX00055C01|776	ribosome biogenesis and assembly [GO:0042254]	0.159055	254	Mus musculus similar to RIKEN cDNA 2310065K24 (LOC213711), mRNA	#N/A
1	34445741	34461298	-	XM_129840.1	#N/A	NM_133817.1	ri|4932441A15|PX00019H15|3651	RNA metabolism [GO:0016070]	0.333333	449	Mus musculus expressed sequence AI596398 (AI596398), mRNA	#N/A
1	34445741	34461298	-	XM_129840.1	#N/A	NM_133817.1	ri|4932441A15|PX00019H15|3651	RNA processing [GO:0006396]	0.314685	377	Mus musculus expressed sequence AI596398 (AI596398), mRNA	#N/A
1	34445741	34461298	-	XM_129840.1	#N/A	NM_133817.1	ri|4932441A15|PX00019H15|3651	mitotic cell cycle [GO:0000278]	0.239186	475	Mus musculus expressed sequence AI596398 (AI596398), mRNA	#N/A
1	34445741	34461298	-	XM_129840.1	#N/A	NM_133817.1	ri|4932441A15|PX00019H15|3651	ribosome biogenesis and assembly [GO:0042254]	0.238806	254	Mus musculus expressed sequence AI596398 (AI596398), mRNA	#N/A
1	34445741	34461298	-	XM_129840.1	#N/A	NM_133817.1	ri|4932441A15|PX00019H15|3651	RNA splicing [GO:0008380]	0.213768	161	Mus musculus expressed sequence AI596398 (AI596398), mRNA	#N/A
1	34445741	34461298	-	XM_129840.1	#N/A	NM_133817.1	ri|4932441A15|PX00019H15|3651	nuclear mRNA splicing, via spliceosome [GO:0006371]	0.2	142	Mus musculus expressed sequence AI596398 (AI596398), mRNA	#N/A
1	34445741	34461298	-	XM_129840.1	#N/A	NM_133817.1	ri|4932441A15|PX00019H15|3651	S phase of mitotic cell cycle [GO:0000084]	0.173502	210	Mus musculus expressed sequence AI596398 (AI596398), mRNA	#N/A
1	34445741	34461298	-	XM_129840.1	#N/A	NM_133817.1	ri|4932441A15|PX00019H15|3651	mRNA processing [GO:0006397]	0.172727	206	Mus musculus expressed sequence AI596398 (AI596398), mRNA	#N/A
1	34445741	34461298	-	XM_129840.1	#N/A	NM_133817.1	ri|4932441A15|PX00019H15|3651	DNA replication [GO:0006260]	0.156805	208	Mus musculus expressed sequence AI596398 (AI596398), mRNA	#N/A
1	34445741	34461298	-	XM_129840.1	#N/A	NM_133817.1	ri|4932441A15|PX00019H15|3651	DNA replication and chromosome cycle [GO:0000067]	0.156371	253	Mus musculus expressed sequence AI596398 (AI596398), mRNA	#N/A
1	34519910	34522462	-	XM_129832.1	NM_145627	NM_145627.1	ri|E430039K10|PX00101F23|2992	ribosome biogenesis and assembly [GO:0042254]	0.325926	254	Mus musculus similar to RNA-binding protein 10 (RNA binding motif protein 10) (S1-1 protein) (LOC214066), mRNA	Zinc coordinating RNA binding d...
1	34519910	34522462	-	XM_129832.1	NM_145627	NM_145627.1	ri|E430039K10|PX00101F23|2992	RNA metabolism [GO:0016070]	0.174694	449	Mus musculus similar to RNA-binding protein 10 (RNA binding motif protein 10) (S1-1 protein) (LOC214066), mRNA	Zinc coordinating RNA binding d...
1	34519910	34522462	-	XM_129832.1	NM_145627	NM_145627.1	ri|E430039K10|PX00101F23|2992	humoral immune response [GO:0006959]	0.17126	284	Mus musculus similar to RNA-binding protein 10 (RNA binding motif protein 10) (S1-1 protein) (LOC214066), mRNA	Zinc coordinating RNA binding d...
1	34551706	34572614	-	XM_136721.1	NM_177235	NM_177235.2	ri|A930028M09|PX00067C15|1779	microtubule-based movement [GO:0007018]	0.606557	116	Mus musculus LOC211038 (LOC211038), mRNA	#N/A
1	34551706	34572614	-	XM_136721.1	NM_177235	NM_177235.2	ri|A930028M09|PX00067C15|1779	microtubule-based process [GO:0007017]	0.476923	268	Mus musculus LOC211038 (LOC211038), mRNA	#N/A
1	34551706	34572614	-	XM_136721.1	NM_177235	NM_177235.2	ri|A930028M09|PX00067C15|1779	amino acid transport [GO:0006865]	0.424658	87	Mus musculus LOC211038 (LOC211038), mRNA	#N/A
1	34551706	34572614	-	XM_136721.1	NM_177235	NM_177235.2	ri|A930028M09|PX00067C15|1779	amine/polyamine transport [GO:0015837]	0.392405	92	Mus musculus LOC211038 (LOC211038), mRNA	#N/A
1	34551706	34572614	-	XM_136721.1	NM_177235	NM_177235.2	ri|A930028M09|PX00067C15|1779	transmission of nerve impulse [GO:0019226]	0.272	253	Mus musculus LOC211038 (LOC211038), mRNA	#N/A
1	34551706	34572614	-	XM_136721.1	NM_177235	NM_177235.2	ri|A930028M09|PX00067C15|1779	protein complex assembly [GO:0006461]	0.265306	102	Mus musculus LOC211038 (LOC211038), mRNA	#N/A
1	34551706	34572614	-	XM_136721.1	NM_177235	NM_177235.2	ri|A930028M09|PX00067C15|1779	synaptic transmission [GO:0007268]	0.24581	251	Mus musculus LOC211038 (LOC211038), mRNA	#N/A
1	34551706	34572614	-	XM_136721.1	NM_177235	NM_177235.2	ri|A930028M09|PX00067C15|1779	neurogenesis [GO:0007399]	0.208481	459	Mus musculus LOC211038 (LOC211038), mRNA	#N/A
1	34551706	34572614	-	XM_136721.1	NM_177235	NM_177235.2	ri|A930028M09|PX00067C15|1779	vesicle-mediated transport [GO:0016192]	0.191667	299	Mus musculus LOC211038 (LOC211038), mRNA	#N/A
1	34551706	34572614	-	XM_136721.1	NM_177235	NM_177235.2	ri|A930028M09|PX00067C15|1779	monovalent inorganic cation transport [GO:0015672]	0.170213	330	Mus musculus LOC211038 (LOC211038), mRNA	#N/A
1	35276746	35280137	+	XM_136724.1	#N/A	#N/A	ri|9430069J07|PX00110O02|4222	carboxylic acid metabolism [GO:0019752]	0.195601	459	Mus musculus LOC211383 (LOC211383), mRNA	#N/A
1	35276746	35280137	+	XM_136724.1	#N/A	#N/A	ri|9430069J07|PX00110O02|4222	ribosome biogenesis and assembly [GO:0042254]	0.170628	254	Mus musculus LOC211383 (LOC211383), mRNA	#N/A
1	35325847	35390724	-	XM_136726.1	#N/A	NM_028716.1	ri|3321402G02|PX00010G19|3746	muscle contraction [GO:0006936]	0.29932	129	Mus musculus similar to data source:SPTR, source key:Q9Y483, evidence:ISS~homolog to METAL-RESPONSE ELEMENT-BINDING TRANSCRIPTION FACTOR 2 (METAL-RESPONSE ELEMENT DNA-BINDING PROTEIN M96)~putative (LOC241051), mRNA	#N/A
1	35325847	35390724	-	XM_136726.1	#N/A	NM_028716.1	ri|3321402G02|PX00010G19|3746	muscle development [GO:0007517]	0.189573	126	Mus musculus similar to data source:SPTR, source key:Q9Y483, evidence:ISS~homolog to METAL-RESPONSE ELEMENT-BINDING TRANSCRIPTION FACTOR 2 (METAL-RESPONSE ELEMENT DNA-BINDING PROTEIN M96)~putative (LOC241051), mRNA	#N/A
1	35325847	35390724	-	XM_136726.1	#N/A	NM_028716.1	ri|3321402G02|PX00010G19|3746	striated muscle contraction [GO:0006941]	0.151515	33	Mus musculus similar to data source:SPTR, source key:Q9Y483, evidence:ISS~homolog to METAL-RESPONSE ELEMENT-BINDING TRANSCRIPTION FACTOR 2 (METAL-RESPONSE ELEMENT DNA-BINDING PROTEIN M96)~putative (LOC241051), mRNA	#N/A
1	35409380	35431144	+	XM_136727.1	NM_172847	NM_172847.1	ri|C630029M13|PX00084D12|995	perception of chemical substance [GO:0009593]	0.153439	437	Mus musculus similar to KIAA1112 protein (LOC241052), mRNA	#N/A
1	35409380	35431144	+	XM_136727.1	NM_172847	NM_172847.1	ri|C630029M13|PX00084D12|995	chemosensory perception [GO:0007606]	0.151866	434	Mus musculus similar to KIAA1112 protein (LOC241052), mRNA	#N/A
1	36391655	36527504	-	XM_151309.1	#N/A	#N/A	#N/A	perception of light [GO:0009583]	0.613636	179	Mus musculus LOC211411 (LOC211411), mRNA	#N/A
1	36391655	36527504	-	XM_151309.1	#N/A	#N/A	#N/A	response to radiation [GO:0009314]	0.608696	189	Mus musculus LOC211411 (LOC211411), mRNA	#N/A
1	36391655	36527504	-	XM_151309.1	#N/A	#N/A	#N/A	response to light [GO:0009416]	0.603774	180	Mus musculus LOC211411 (LOC211411), mRNA	#N/A
1	36391655	36527504	-	XM_151309.1	#N/A	#N/A	#N/A	vision [GO:0007601]	0.588235	164	Mus musculus LOC211411 (LOC211411), mRNA	#N/A
1	36677221	36698965	-	XM_151311.1	#N/A	#N/A	#N/A	cholesterol metabolism [GO:0008203]	0.187291	104	Mus musculus LOC211414 (LOC211414), mRNA	#N/A
1	36677221	36698965	-	XM_151311.1	#N/A	#N/A	#N/A	chromosome organization and biogenesis (sensu Eukarya) [GO:0007001]	0.179177	363	Mus musculus LOC211414 (LOC211414), mRNA	#N/A
1	36677221	36698965	-	XM_151311.1	#N/A	#N/A	#N/A	sterol metabolism [GO:0016125]	0.171598	109	Mus musculus LOC211414 (LOC211414), mRNA	#N/A
1	36677221	36698965	-	XM_151311.1	#N/A	#N/A	#N/A	DNA packaging [GO:0006323]	0.165192	345	Mus musculus LOC211414 (LOC211414), mRNA	#N/A
1	36677221	36698965	-	XM_151311.1	#N/A	#N/A	#N/A	steroid metabolism [GO:0008202]	0.15493	208	Mus musculus LOC211414 (LOC211414), mRNA	#N/A
1	36939672	36940651	-	XM_129800.1	#N/A	#N/A	ri|0910001L17|R000005H17|1083	hydrogen transport [GO:0006818]	0.383333	165	Mus musculus RIKEN cDNA 0910001L17 gene (0910001L17Rik), mRNA	#N/A
1	36939672	36940651	-	XM_129800.1	#N/A	#N/A	ri|0910001L17|R000005H17|1083	proton transport [GO:0015992]	0.298969	135	Mus musculus RIKEN cDNA 0910001L17 gene (0910001L17Rik), mRNA	#N/A
1	36939672	36940651	-	XM_129800.1	#N/A	#N/A	ri|0910001L17|R000005H17|1083	monovalent inorganic cation transport [GO:0015672]	0.289474	330	Mus musculus RIKEN cDNA 0910001L17 gene (0910001L17Rik), mRNA	#N/A
1	36939672	36940651	-	XM_129800.1	#N/A	#N/A	ri|0910001L17|R000005H17|1083	transmission of nerve impulse [GO:0019226]	0.278846	253	Mus musculus RIKEN cDNA 0910001L17 gene (0910001L17Rik), mRNA	#N/A
1	36939672	36940651	-	XM_129800.1	#N/A	#N/A	ri|0910001L17|R000005H17|1083	synaptic transmission [GO:0007268]	0.271523	251	Mus musculus RIKEN cDNA 0910001L17 gene (0910001L17Rik), mRNA	#N/A
1	36939672	36940651	-	XM_129800.1	#N/A	#N/A	ri|0910001L17|R000005H17|1083	neurogenesis [GO:0007399]	0.204334	459	Mus musculus RIKEN cDNA 0910001L17 gene (0910001L17Rik), mRNA	#N/A
1	36939672	36940651	-	XM_129800.1	#N/A	#N/A	ri|0910001L17|R000005H17|1083	amino acid transport [GO:0006865]	0.179724	87	Mus musculus RIKEN cDNA 0910001L17 gene (0910001L17Rik), mRNA	#N/A
1	36939672	36940651	-	XM_129800.1	#N/A	#N/A	ri|0910001L17|R000005H17|1083	amine/polyamine transport [GO:0015837]	0.172566	92	Mus musculus RIKEN cDNA 0910001L17 gene (0910001L17Rik), mRNA	#N/A
1	37033647	37050770	-	XM_129866.1	NM_172652	NM_172652.1	ri|4932435K23|PX00018N16|4664	dephosphorylation [GO:0016311]	0.470588	159	Mus musculus similar to serum inhibited-related protein (LOC226976), mRNA	#N/A
1	37068847	37118184	+	XM_136730.1	#N/A	#N/A	ri|5832448C19|PX00041H12|3397	main pathways of carbohydrate metabolism [GO:0006092]	0.271908	486	Mus musculus similar to dysferlin (LOC211430), mRNA	C2 domain
1	37068847	37118184	+	XM_136730.1	#N/A	#N/A	ri|5832448C19|PX00041H12|3397	nucleosome assembly [GO:0006334]	0.256098	153	Mus musculus similar to dysferlin (LOC211430), mRNA	C2 domain
1	37068847	37118184	+	XM_136730.1	#N/A	#N/A	ri|5832448C19|PX00041H12|3397	modification-dependent protein catabolism [GO:0019941]	0.247191	338	Mus musculus similar to dysferlin (LOC211430), mRNA	C2 domain
1	37068847	37118184	+	XM_136730.1	#N/A	#N/A	ri|5832448C19|PX00041H12|3397	sexual reproduction [GO:0019953]	0.217054	217	Mus musculus similar to dysferlin (LOC211430), mRNA	C2 domain
1	37068847	37118184	+	XM_136730.1	#N/A	#N/A	ri|5832448C19|PX00041H12|3397	steroid biosynthesis [GO:0006694]	0.179426	122	Mus musculus similar to dysferlin (LOC211430), mRNA	C2 domain
1	37068847	37118184	+	XM_136730.1	#N/A	#N/A	ri|5832448C19|PX00041H12|3397	spermatogenesis [GO:0007283]	0.176471	136	Mus musculus similar to dysferlin (LOC211430), mRNA	C2 domain
1	37068847	37118184	+	XM_136730.1	#N/A	#N/A	ri|5832448C19|PX00041H12|3397	chromatin assembly/disassembly [GO:0006333]	0.175197	214	Mus musculus similar to dysferlin (LOC211430), mRNA	C2 domain
1	37068847	37118184	+	XM_136730.1	#N/A	#N/A	ri|5832448C19|PX00041H12|3397	DNA packaging [GO:0006323]	0.154667	345	Mus musculus similar to dysferlin (LOC211430), mRNA	C2 domain
1	37068847	37118184	+	XM_136730.1	#N/A	#N/A	ri|5832448C19|PX00041H12|3397	chromosome organization and biogenesis (sensu Eukarya) [GO:0007001]	0.152791	363	Mus musculus similar to dysferlin (LOC211430), mRNA	C2 domain
1	37068847	37118184	+	XM_136730.1	#N/A	#N/A	ri|5832448C19|PX00041H12|3397	ubiquitin cycle [GO:0006512]	0.151724	162	Mus musculus similar to dysferlin (LOC211430), mRNA	C2 domain
1	37234728	37243756	-	XM_129827.1	#N/A	#N/A	ri|2700069A19|ZX00063P08|838	vision [GO:0007601]	0.159184	164	Mus musculus RIKEN cDNA 9130416N05 gene (9130416N05Rik), mRNA	FOG: Ankyrin repeat [General function prediction...
1	37411093	37454508	+	XM_129743.1	#N/A	#N/A	ri|4933424G06|PX00020M24|1120	microtubule-based process [GO:0007017]	0.321429	268	Mus musculus RIKEN cDNA 4933424G06 gene (4933424G06Rik), mRNA	#N/A
1	37411093	37454508	+	XM_129743.1	#N/A	#N/A	ri|4933424G06|PX00020M24|1120	nuclear division [GO:0000280]	0.216535	238	Mus musculus RIKEN cDNA 4933424G06 gene (4933424G06Rik), mRNA	#N/A
1	37411093	37454508	+	XM_129743.1	#N/A	#N/A	ri|4933424G06|PX00020M24|1120	M phase [GO:0000279]	0.191057	327	Mus musculus RIKEN cDNA 4933424G06 gene (4933424G06Rik), mRNA	#N/A
1	37411093	37454508	+	XM_129743.1	#N/A	#N/A	ri|4933424G06|PX00020M24|1120	microtubule cytoskeleton organization and biogenesis [GO:0000226]	0.184	79	Mus musculus RIKEN cDNA 4933424G06 gene (4933424G06Rik), mRNA	#N/A
1	37411093	37454508	+	XM_129743.1	#N/A	#N/A	ri|4933424G06|PX00020M24|1120	mitosis [GO:0007067]	0.176976	189	Mus musculus RIKEN cDNA 4933424G06 gene (4933424G06Rik), mRNA	#N/A
1	37411093	37454508	+	XM_129743.1	#N/A	#N/A	ri|4933424G06|PX00020M24|1120	M phase of mitotic cell cycle [GO:0000087]	0.165584	192	Mus musculus RIKEN cDNA 4933424G06 gene (4933424G06Rik), mRNA	#N/A
1	37488749	37551522	-	XM_123646.1	NM_018872	NM_018872.1	ri|2610524E03|ZX00048H11|1102	ribosome biogenesis and assembly [GO:0042254]	0.181324	254	Mus musculus similar to RW1 protein (LOC215395), mRNA	#N/A
1	37488749	37551522	-	XM_123646.1	NM_018872	NM_018872.1	ri|2610524E03|ZX00048H11|1102	regulation of cell cycle [GO:0000074]	0.15625	412	Mus musculus similar to RW1 protein (LOC215395), mRNA	#N/A
1	37619571	37635855	-	XM_151317.1	#N/A	#N/A	#N/A	perception of chemical substance [GO:0009593]	0.197605	437	Mus musculus LOC211463 (LOC211463), mRNA	#N/A
1	37619571	37635855	-	XM_151317.1	#N/A	#N/A	#N/A	chemosensory perception [GO:0007606]	0.192118	434	Mus musculus LOC211463 (LOC211463), mRNA	#N/A
1	37619571	37635855	-	XM_151317.1	#N/A	#N/A	#N/A	olfaction [GO:0007608]	0.16055	370	Mus musculus LOC211463 (LOC211463), mRNA	#N/A
1	37834722	37838330	+	XM_149029.1	#N/A	#N/A	#N/A	mitotic cell cycle [GO:0000278]	0.253835	475	Mus musculus LOC215415 (LOC215415), mRNA	#N/A
1	37834722	37838330	+	XM_149029.1	#N/A	#N/A	#N/A	M phase [GO:0000279]	0.207207	327	Mus musculus LOC215415 (LOC215415), mRNA	#N/A
1	37834722	37838330	+	XM_149029.1	#N/A	#N/A	#N/A	nuclear division [GO:0000280]	0.186777	238	Mus musculus LOC215415 (LOC215415), mRNA	#N/A
1	37834722	37838330	+	XM_149029.1	#N/A	#N/A	#N/A	glycolysis [GO:0006096]	0.171257	440	Mus musculus LOC215415 (LOC215415), mRNA	#N/A
1	38309254	38322567	-	XM_129808.1	#N/A	#N/A	ri|2010300C02|ZX00044G14|2284	cell motility [GO:0006928]	0.379085	395	Mus musculus RIKEN cDNA 2010300C02 gene (2010300C02Rik), mRNA	#N/A
1	38309254	38322567	-	XM_129808.1	#N/A	#N/A	ri|2010300C02|ZX00044G14|2284	muscle contraction [GO:0006936]	0.29932	129	Mus musculus RIKEN cDNA 2010300C02 gene (2010300C02Rik), mRNA	#N/A
1	38309254	38322567	-	XM_129808.1	#N/A	#N/A	ri|2010300C02|ZX00044G14|2284	oncogenesis [GO:0007048]	0.171533	340	Mus musculus RIKEN cDNA 2010300C02 gene (2010300C02Rik), mRNA	#N/A
1	38309254	38322567	-	XM_129808.1	#N/A	#N/A	ri|2010300C02|ZX00044G14|2284	synaptic transmission [GO:0007268]	0.151652	251	Mus musculus RIKEN cDNA 2010300C02 gene (2010300C02Rik), mRNA	#N/A
1	38362924	38364235	+	XM_151319.1	#N/A	#N/A	#N/A	ectoderm development [GO:0007398]	0.229167	67	Mus musculus LOC211481 (LOC211481), mRNA	#N/A
1	38362924	38364235	+	XM_151319.1	#N/A	#N/A	#N/A	histogenesis [GO:0009888]	0.193548	99	Mus musculus LOC211481 (LOC211481), mRNA	#N/A
1	38362924	38364235	+	XM_151319.1	#N/A	#N/A	#N/A	epidermal differentiation [GO:0008544]	0.189781	52	Mus musculus LOC211481 (LOC211481), mRNA	#N/A
1	38876523	38968596	-	XM_136736.1	#N/A	#N/A	ri|3222402O04|PX00010E15|2019	neurogenesis [GO:0007399]	0.208481	459	Mus musculus RIKEN cDNA 3222402O04 gene (3222402O04Rik), mRNA	#N/A
1	38996957	39005517	-	XM_136737.1	#N/A	#N/A	#N/A	carbohydrate catabolism [GO:0016052]	0.227089	471	Mus musculus similar to hypothetical protein, PFC0325c (LOC211509), mRNA	#N/A
1	38996957	39005517	-	XM_136737.1	#N/A	#N/A	#N/A	glycolysis [GO:0006096]	0.214101	440	Mus musculus similar to hypothetical protein, PFC0325c (LOC211509), mRNA	#N/A
1	38996957	39005517	-	XM_136737.1	#N/A	#N/A	#N/A	monosaccharide catabolism [GO:0046365]	0.191393	454	Mus musculus similar to hypothetical protein, PFC0325c (LOC211509), mRNA	#N/A
1	38996957	39005517	-	XM_136737.1	#N/A	#N/A	#N/A	hexose catabolism [GO:0019320]	0.183476	453	Mus musculus similar to hypothetical protein, PFC0325c (LOC211509), mRNA	#N/A
1	38996957	39005517	-	XM_136737.1	#N/A	#N/A	#N/A	main pathways of carbohydrate metabolism [GO:0006092]	0.163854	486	Mus musculus similar to hypothetical protein, PFC0325c (LOC211509), mRNA	#N/A
1	38996957	39005517	-	XM_136737.1	#N/A	#N/A	#N/A	glucose metabolism [GO:0006006]	0.153168	476	Mus musculus similar to hypothetical protein, PFC0325c (LOC211509), mRNA	#N/A
1	39487781	39489080	-	XM_129813.1	#N/A	#N/A	ri|2900060P06|ZX00069A16|1301	secretory pathway [GO:0045045]	0.24359	112	Mus musculus similar to evidence:NAS~hypothetical protein~putative (2900060P06Rik), mRNA	#N/A
1	39487781	39489080	-	XM_129813.1	#N/A	#N/A	ri|2900060P06|ZX00069A16|1301	vesicle-mediated transport [GO:0016192]	0.211009	299	Mus musculus similar to evidence:NAS~hypothetical protein~putative (2900060P06Rik), mRNA	#N/A
1	39487781	39489080	-	XM_129813.1	#N/A	#N/A	ri|2900060P06|ZX00069A16|1301	synaptic transmission [GO:0007268]	0.183486	251	Mus musculus similar to evidence:NAS~hypothetical protein~putative (2900060P06Rik), mRNA	#N/A
1	39487781	39489080	-	XM_129813.1	#N/A	#N/A	ri|2900060P06|ZX00069A16|1301	neurogenesis [GO:0007399]	0.182692	459	Mus musculus similar to evidence:NAS~hypothetical protein~putative (2900060P06Rik), mRNA	#N/A
1	39487781	39489080	-	XM_129813.1	#N/A	#N/A	ri|2900060P06|ZX00069A16|1301	transmission of nerve impulse [GO:0019226]	0.178824	253	Mus musculus similar to evidence:NAS~hypothetical protein~putative (2900060P06Rik), mRNA	#N/A
1	39487781	39489080	-	XM_129813.1	#N/A	#N/A	ri|2900060P06|ZX00069A16|1301	microtubule-based process [GO:0007017]	0.150919	268	Mus musculus similar to evidence:NAS~hypothetical protein~putative (2900060P06Rik), mRNA	#N/A
1	40377735	40409191	-	XM_149051.1	#N/A	#N/A	#N/A	protein amino acid glycosylation [GO:0006486]	0.338983	147	Mus musculus LOC226990 (LOC226990), mRNA	#N/A
1	40377735	40409191	-	XM_149051.1	#N/A	#N/A	#N/A	glycoprotein biosynthesis [GO:0009101]	0.330645	149	Mus musculus LOC226990 (LOC226990), mRNA	#N/A
1	40377735	40409191	-	XM_149051.1	#N/A	#N/A	#N/A	glycoprotein metabolism [GO:0009100]	0.328358	156	Mus musculus LOC226990 (LOC226990), mRNA	#N/A
1	40377735	40409191	-	XM_149051.1	#N/A	#N/A	#N/A	mitotic cell cycle [GO:0000278]	0.18525	475	Mus musculus LOC226990 (LOC226990), mRNA	#N/A
1	40529038	40546993	-	XM_151331.1	#N/A	#N/A	#N/A	chromosome organization and biogenesis (sensu Eukarya) [GO:0007001]	0.227119	363	Mus musculus LOC226991 (LOC226991), mRNA	#N/A
1	40529038	40546993	-	XM_151331.1	#N/A	#N/A	#N/A	perception of light [GO:0009583]	0.210526	179	Mus musculus LOC226991 (LOC226991), mRNA	#N/A
1	40529038	40546993	-	XM_151331.1	#N/A	#N/A	#N/A	response to light [GO:0009416]	0.209302	180	Mus musculus LOC226991 (LOC226991), mRNA	#N/A
1	40529038	40546993	-	XM_151331.1	#N/A	#N/A	#N/A	DNA packaging [GO:0006323]	0.199482	345	Mus musculus LOC226991 (LOC226991), mRNA	#N/A
1	40529038	40546993	-	XM_151331.1	#N/A	#N/A	#N/A	vision [GO:0007601]	0.197861	164	Mus musculus LOC226991 (LOC226991), mRNA	#N/A
1	40529038	40546993	-	XM_151331.1	#N/A	#N/A	#N/A	response to radiation [GO:0009314]	0.194737	189	Mus musculus LOC226991 (LOC226991), mRNA	#N/A
1	40529038	40546993	-	XM_151331.1	#N/A	#N/A	#N/A	chromatin assembly/disassembly [GO:0006333]	0.188184	214	Mus musculus LOC226991 (LOC226991), mRNA	#N/A
1	40529038	40546993	-	XM_151331.1	#N/A	#N/A	#N/A	nucleosome assembly [GO:0006334]	0.178082	153	Mus musculus LOC226991 (LOC226991), mRNA	#N/A
1	40529038	40546993	-	XM_151331.1	#N/A	#N/A	#N/A	monosaccharide catabolism [GO:0046365]	0.174261	454	Mus musculus LOC226991 (LOC226991), mRNA	#N/A
1	40529038	40546993	-	XM_151331.1	#N/A	#N/A	#N/A	establishment and/or maintenance of chromatin architecture [GO:0006325]	0.170732	285	Mus musculus LOC226991 (LOC226991), mRNA	#N/A
1	40529038	40546993	-	XM_151331.1	#N/A	#N/A	#N/A	hexose catabolism [GO:0019320]	0.166036	453	Mus musculus LOC226991 (LOC226991), mRNA	#N/A
1	40529038	40546993	-	XM_151331.1	#N/A	#N/A	#N/A	glucose metabolism [GO:0006006]	0.153168	476	Mus musculus LOC226991 (LOC226991), mRNA	#N/A
1	41050624	41051617	+	XM_129784.1	NM_133193	NM_133193.1	ri|D830007N24|PX00198D20|3913	cholesterol metabolism [GO:0008203]	0.16	104	Mus musculus similar to IL-1Rrp2 (LOC226994), mRNA	Toll - interleukin 1 - resistance;
1	41050624	41051617	+	XM_129784.1	NM_133193	NM_133193.1	ri|D830007N24|PX00198D20|3913	sterol metabolism [GO:0016125]	0.150376	109	Mus musculus similar to IL-1Rrp2 (LOC226994), mRNA	Toll - interleukin 1 - resistance;
1	41325107	41365852	+	XM_151337.1	#N/A	#N/A	ri|2210416H12|ZX00054K14|880	glycolysis [GO:0006096]	0.335512	440	Mus musculus LOC211780 (LOC211780), mRNA	#N/A
1	41325107	41365852	+	XM_151337.1	#N/A	#N/A	ri|2210416H12|ZX00054K14|880	carbohydrate catabolism [GO:0016052]	0.285333	471	Mus musculus LOC211780 (LOC211780), mRNA	#N/A
1	41325107	41365852	+	XM_151337.1	#N/A	#N/A	ri|2210416H12|ZX00054K14|880	monosaccharide catabolism [GO:0046365]	0.268644	454	Mus musculus LOC211780 (LOC211780), mRNA	#N/A
1	41325107	41365852	+	XM_151337.1	#N/A	#N/A	ri|2210416H12|ZX00054K14|880	glucose metabolism [GO:0006006]	0.263578	476	Mus musculus LOC211780 (LOC211780), mRNA	#N/A
1	41325107	41365852	+	XM_151337.1	#N/A	#N/A	ri|2210416H12|ZX00054K14|880	hexose catabolism [GO:0019320]	0.25456	453	Mus musculus LOC211780 (LOC211780), mRNA	#N/A
1	41325107	41365852	+	XM_151337.1	#N/A	#N/A	ri|2210416H12|ZX00054K14|880	main pathways of carbohydrate metabolism [GO:0006092]	0.246725	486	Mus musculus LOC211780 (LOC211780), mRNA	#N/A
1	41325107	41365852	+	XM_151337.1	#N/A	#N/A	ri|2210416H12|ZX00054K14|880	hexose metabolism [GO:0019318]	0.242294	499	Mus musculus LOC211780 (LOC211780), mRNA	#N/A
1	41325107	41365852	+	XM_151337.1	#N/A	#N/A	ri|2210416H12|ZX00054K14|880	frizzled-2 signaling pathway [GO:0007223]	0.153846	129	Mus musculus LOC211780 (LOC211780), mRNA	#N/A
1	41519367	41538956	-	XM_151340.1	#N/A	#N/A	#N/A	carboxylic acid metabolism [GO:0019752]	0.227704	459	Mus musculus LOC211803 (LOC211803), mRNA	#N/A
1	41519367	41538956	-	XM_151340.1	#N/A	#N/A	#N/A	amino acid and derivative metabolism [GO:0006519]	0.181456	332	Mus musculus LOC211803 (LOC211803), mRNA	#N/A
1	41519367	41538956	-	XM_151340.1	#N/A	#N/A	#N/A	chemosensory perception [GO:0007606]	0.150059	434	Mus musculus LOC211803 (LOC211803), mRNA	#N/A
1	41561449	41563853	-	XM_151342.1	#N/A	#N/A	#N/A	glycolysis [GO:0006096]	0.301158	440	Mus musculus LOC227002 (LOC227002), mRNA	#N/A
1	41561449	41563853	-	XM_151342.1	#N/A	#N/A	#N/A	glucose metabolism [GO:0006006]	0.294434	476	Mus musculus LOC227002 (LOC227002), mRNA	#N/A
1	41561449	41563853	-	XM_151342.1	#N/A	#N/A	#N/A	hexose catabolism [GO:0019320]	0.289908	453	Mus musculus LOC227002 (LOC227002), mRNA	#N/A
1	41561449	41563853	-	XM_151342.1	#N/A	#N/A	#N/A	hexose metabolism [GO:0019318]	0.272354	499	Mus musculus LOC227002 (LOC227002), mRNA	#N/A
1	41561449	41563853	-	XM_151342.1	#N/A	#N/A	#N/A	main pathways of carbohydrate metabolism [GO:0006092]	0.271908	486	Mus musculus LOC227002 (LOC227002), mRNA	#N/A
1	41561449	41563853	-	XM_151342.1	#N/A	#N/A	#N/A	monosaccharide catabolism [GO:0046365]	0.268644	454	Mus musculus LOC227002 (LOC227002), mRNA	#N/A
1	41561449	41563853	-	XM_151342.1	#N/A	#N/A	#N/A	carbohydrate catabolism [GO:0016052]	0.253282	471	Mus musculus LOC227002 (LOC227002), mRNA	#N/A
1	42067406	42133460	+	XM_151349.1	#N/A	#N/A	#N/A	hexose metabolism [GO:0019318]	0.272354	499	Mus musculus LOC227009 (LOC227009), mRNA	#N/A
1	42067406	42133460	+	XM_151349.1	#N/A	#N/A	#N/A	hexose catabolism [GO:0019320]	0.25456	453	Mus musculus LOC227009 (LOC227009), mRNA	#N/A
1	42067406	42133460	+	XM_151349.1	#N/A	#N/A	#N/A	monosaccharide catabolism [GO:0046365]	0.241456	454	Mus musculus LOC227009 (LOC227009), mRNA	#N/A
1	42067406	42133460	+	XM_151349.1	#N/A	#N/A	#N/A	glucose metabolism [GO:0006006]	0.237456	476	Mus musculus LOC227009 (LOC227009), mRNA	#N/A
1	42067406	42133460	+	XM_151349.1	#N/A	#N/A	#N/A	carbohydrate catabolism [GO:0016052]	0.227089	471	Mus musculus LOC227009 (LOC227009), mRNA	#N/A
1	42067406	42133460	+	XM_151349.1	#N/A	#N/A	#N/A	glycolysis [GO:0006096]	0.188381	440	Mus musculus LOC227009 (LOC227009), mRNA	#N/A
1	42067406	42133460	+	XM_151349.1	#N/A	#N/A	#N/A	main pathways of carbohydrate metabolism [GO:0006092]	0.179269	486	Mus musculus LOC227009 (LOC227009), mRNA	#N/A
1	42067406	42133460	+	XM_151349.1	#N/A	#N/A	#N/A	chemosensory perception [GO:0007606]	0.150059	434	Mus musculus LOC227009 (LOC227009), mRNA	#N/A
1	42682136	42686557	+	XM_151357.1	#N/A	#N/A	#N/A	humoral immune response [GO:0006959]	0.189485	284	Mus musculus LOC227015 (LOC227015), mRNA	#N/A
1	42915072	42981328	-	XM_151360.1	#N/A	#N/A	ri|C230090A06|PX00177H22|1384	hexose catabolism [GO:0019320]	0.166036	453	Mus musculus LOC211834 (LOC211834), mRNA	#N/A
1	42915072	42981328	-	XM_151360.1	#N/A	#N/A	ri|C230090A06|PX00177H22|1384	main pathways of carbohydrate metabolism [GO:0006092]	0.163854	486	Mus musculus LOC211834 (LOC211834), mRNA	#N/A
1	42915072	42981328	-	XM_151360.1	#N/A	#N/A	ri|C230090A06|PX00177H22|1384	carbohydrate catabolism [GO:0016052]	0.162642	471	Mus musculus LOC211834 (LOC211834), mRNA	#N/A
1	42915072	42981328	-	XM_151360.1	#N/A	#N/A	ri|C230090A06|PX00177H22|1384	monosaccharide catabolism [GO:0046365]	0.153611	454	Mus musculus LOC211834 (LOC211834), mRNA	#N/A
1	42915072	42981328	-	XM_151360.1	#N/A	#N/A	ri|C230090A06|PX00177H22|1384	glucose metabolism [GO:0006006]	0.153168	476	Mus musculus LOC211834 (LOC211834), mRNA	#N/A
1	42915072	42981328	-	XM_151360.1	#N/A	#N/A	ri|C230090A06|PX00177H22|1384	glycolysis [GO:0006096]	0.152565	440	Mus musculus LOC211834 (LOC211834), mRNA	#N/A
1	43123023	43136037	+	XM_151365.1	#N/A	#N/A	#N/A	glycolysis [GO:0006096]	0.522807	440	Mus musculus LOC227022 (LOC227022), mRNA	#N/A
1	43123023	43136037	+	XM_151365.1	#N/A	#N/A	#N/A	monosaccharide catabolism [GO:0046365]	0.474016	454	Mus musculus LOC227022 (LOC227022), mRNA	#N/A
1	43123023	43136037	+	XM_151365.1	#N/A	#N/A	#N/A	hexose catabolism [GO:0019320]	0.455371	453	Mus musculus LOC227022 (LOC227022), mRNA	#N/A
1	43123023	43136037	+	XM_151365.1	#N/A	#N/A	#N/A	carbohydrate catabolism [GO:0016052]	0.442504	471	Mus musculus LOC227022 (LOC227022), mRNA	#N/A
1	43123023	43136037	+	XM_151365.1	#N/A	#N/A	#N/A	main pathways of carbohydrate metabolism [GO:0006092]	0.412073	486	Mus musculus LOC227022 (LOC227022), mRNA	#N/A
1	43123023	43136037	+	XM_151365.1	#N/A	#N/A	#N/A	glucose metabolism [GO:0006006]	0.395702	476	Mus musculus LOC227022 (LOC227022), mRNA	#N/A
1	43123023	43136037	+	XM_151365.1	#N/A	#N/A	#N/A	hexose metabolism [GO:0019318]	0.392327	499	Mus musculus LOC227022 (LOC227022), mRNA	#N/A
1	43689035	43689152	+	XM_151048.1	#N/A	#N/A	#N/A	hexose metabolism [GO:0019318]	0.711392	499	Mus musculus LOC211865 (LOC211865), mRNA	#N/A
1	43689035	43689152	+	XM_151048.1	#N/A	#N/A	#N/A	glucose metabolism [GO:0006006]	0.575875	476	Mus musculus LOC211865 (LOC211865), mRNA	#N/A
1	43689035	43689152	+	XM_151048.1	#N/A	#N/A	#N/A	monosaccharide catabolism [GO:0046365]	0.565637	454	Mus musculus LOC211865 (LOC211865), mRNA	#N/A
1	43689035	43689152	+	XM_151048.1	#N/A	#N/A	#N/A	hexose catabolism [GO:0019320]	0.54731	453	Mus musculus LOC211865 (LOC211865), mRNA	#N/A
1	43689035	43689152	+	XM_151048.1	#N/A	#N/A	#N/A	main pathways of carbohydrate metabolism [GO:0006092]	0.544304	486	Mus musculus LOC211865 (LOC211865), mRNA	#N/A
1	43689035	43689152	+	XM_151048.1	#N/A	#N/A	#N/A	carbohydrate catabolism [GO:0016052]	0.442504	471	Mus musculus LOC211865 (LOC211865), mRNA	#N/A
1	43689035	43689152	+	XM_151048.1	#N/A	#N/A	#N/A	glycolysis [GO:0006096]	0.335512	440	Mus musculus LOC211865 (LOC211865), mRNA	#N/A
1	43789286	43809523	+	XM_123625.1	NM_133818	NM_133818.1	ri|C730024M19|PX00086P04|1513	mitotic cell cycle [GO:0000278]	0.414894	475	Mus musculus expressed sequence AI597479 (AI597479), mRNA	#N/A
1	43789286	43809523	+	XM_123625.1	NM_133818	NM_133818.1	ri|C730024M19|PX00086P04|1513	DNA packaging [GO:0006323]	0.377522	345	Mus musculus expressed sequence AI597479 (AI597479), mRNA	#N/A
1	43789286	43809523	+	XM_123625.1	NM_133818	NM_133818.1	ri|C730024M19|PX00086P04|1513	establishment and/or maintenance of chromatin architecture [GO:0006325]	0.355856	285	Mus musculus expressed sequence AI597479 (AI597479), mRNA	#N/A
1	43789286	43809523	+	XM_123625.1	NM_133818	NM_133818.1	ri|C730024M19|PX00086P04|1513	chromosome organization and biogenesis (sensu Eukarya) [GO:0007001]	0.309645	363	Mus musculus expressed sequence AI597479 (AI597479), mRNA	#N/A
1	43789286	43809523	+	XM_123625.1	NM_133818	NM_133818.1	ri|C730024M19|PX00086P04|1513	RNA metabolism [GO:0016070]	0.290722	449	Mus musculus expressed sequence AI597479 (AI597479), mRNA	#N/A
1	43789286	43809523	+	XM_123625.1	NM_133818	NM_133818.1	ri|C730024M19|PX00086P04|1513	RNA processing [GO:0006396]	0.290076	377	Mus musculus expressed sequence AI597479 (AI597479), mRNA	#N/A
1	43789286	43809523	+	XM_123625.1	NM_133818	NM_133818.1	ri|C730024M19|PX00086P04|1513	RNA splicing [GO:0008380]	0.234146	161	Mus musculus expressed sequence AI597479 (AI597479), mRNA	#N/A
1	43789286	43809523	+	XM_123625.1	NM_133818	NM_133818.1	ri|C730024M19|PX00086P04|1513	response to DNA damage stimulus [GO:0006974]	0.216036	277	Mus musculus expressed sequence AI597479 (AI597479), mRNA	#N/A
1	43789286	43809523	+	XM_123625.1	NM_133818	NM_133818.1	ri|C730024M19|PX00086P04|1513	DNA repair [GO:0006281]	0.214724	259	Mus musculus expressed sequence AI597479 (AI597479), mRNA	#N/A
1	43789286	43809523	+	XM_123625.1	NM_133818	NM_133818.1	ri|C730024M19|PX00086P04|1513	mRNA processing [GO:0006397]	0.203791	206	Mus musculus expressed sequence AI597479 (AI597479), mRNA	#N/A
1	43789286	43809523	+	XM_123625.1	NM_133818	NM_133818.1	ri|C730024M19|PX00086P04|1513	nuclear mRNA splicing, via spliceosome [GO:0006371]	0.2	142	Mus musculus expressed sequence AI597479 (AI597479), mRNA	#N/A
1	43789286	43809523	+	XM_123625.1	NM_133818	NM_133818.1	ri|C730024M19|PX00086P04|1513	DNA replication and chromosome cycle [GO:0000067]	0.19382	253	Mus musculus expressed sequence AI597479 (AI597479), mRNA	#N/A
1	43789286	43809523	+	XM_123625.1	NM_133818	NM_133818.1	ri|C730024M19|PX00086P04|1513	carboxylic acid metabolism [GO:0019752]	0.185603	459	Mus musculus expressed sequence AI597479 (AI597479), mRNA	#N/A
1	43789286	43809523	+	XM_123625.1	NM_133818	NM_133818.1	ri|C730024M19|PX00086P04|1513	amino acid and derivative metabolism [GO:0006519]	0.181456	332	Mus musculus expressed sequence AI597479 (AI597479), mRNA	#N/A
1	43789286	43809523	+	XM_123625.1	NM_133818	NM_133818.1	ri|C730024M19|PX00086P04|1513	M phase [GO:0000279]	0.173861	327	Mus musculus expressed sequence AI597479 (AI597479), mRNA	#N/A
1	43789286	43809523	+	XM_123625.1	NM_133818	NM_133818.1	ri|C730024M19|PX00086P04|1513	amine metabolism [GO:0009308]	0.152141	369	Mus musculus expressed sequence AI597479 (AI597479), mRNA	#N/A
1	43789286	43809523	+	XM_123625.1	NM_133818	NM_133818.1	ri|C730024M19|PX00086P04|1513	amino acid metabolism [GO:0006520]	0.150284	273	Mus musculus expressed sequence AI597479 (AI597479), mRNA	#N/A
1	43896628	43931620	-	XM_151049.1	#N/A	#N/A	#N/A	chemosensory perception [GO:0007606]	0.151866	434	Mus musculus LOC211876 (LOC211876), mRNA	#N/A
1	44380433	44604167	+	XM_151055.1	#N/A	#N/A	#N/A	mitotic cell cycle [GO:0000278]	0.289256	475	Mus musculus LOC211891 (LOC211891), mRNA	#N/A
1	44380433	44604167	+	XM_151055.1	#N/A	#N/A	#N/A	monosaccharide catabolism [GO:0046365]	0.241456	454	Mus musculus LOC211891 (LOC211891), mRNA	#N/A
1	44380433	44604167	+	XM_151055.1	#N/A	#N/A	#N/A	hexose catabolism [GO:0019320]	0.23007	453	Mus musculus LOC211891 (LOC211891), mRNA	#N/A
1	44380433	44604167	+	XM_151055.1	#N/A	#N/A	#N/A	carbohydrate catabolism [GO:0016052]	0.227089	471	Mus musculus LOC211891 (LOC211891), mRNA	#N/A
1	44380433	44604167	+	XM_151055.1	#N/A	#N/A	#N/A	hexose metabolism [GO:0019318]	0.222081	499	Mus musculus LOC211891 (LOC211891), mRNA	#N/A
1	44380433	44604167	+	XM_151055.1	#N/A	#N/A	#N/A	glucose metabolism [GO:0006006]	0.207191	476	Mus musculus LOC211891 (LOC211891), mRNA	#N/A
1	44380433	44604167	+	XM_151055.1	#N/A	#N/A	#N/A	sexual reproduction [GO:0019953]	0.196629	217	Mus musculus LOC211891 (LOC211891), mRNA	#N/A
1	44380433	44604167	+	XM_151055.1	#N/A	#N/A	#N/A	main pathways of carbohydrate metabolism [GO:0006092]	0.179269	486	Mus musculus LOC211891 (LOC211891), mRNA	#N/A
1	44958453	44971931	-	XM_136572.1	#N/A	#N/A	#N/A	M phase [GO:0000279]	0.191057	327	Mus musculus LOC212184 (LOC212184), mRNA	#N/A
1	44958453	44971931	-	XM_136572.1	#N/A	#N/A	#N/A	nuclear division [GO:0000280]	0.186777	238	Mus musculus LOC212184 (LOC212184), mRNA	#N/A
1	44958453	44971931	-	XM_136572.1	#N/A	#N/A	#N/A	microtubule-based process [GO:0007017]	0.158046	268	Mus musculus LOC212184 (LOC212184), mRNA	#N/A
1	44958453	44971931	-	XM_136572.1	#N/A	#N/A	#N/A	sexual reproduction [GO:0019953]	0.15142	217	Mus musculus LOC212184 (LOC212184), mRNA	#N/A
1	44989117	45004084	-	XM_129806.1	#N/A	#N/A	ri|3110030D08|ZX00071F17|1857	M phase [GO:0000279]	0.490566	327	Mus musculus RIKEN cDNA 1700029F09 gene (1700029F09Rik), mRNA	Predicted hydrolase of the alpha/beta superf...
1	44989117	45004084	-	XM_129806.1	#N/A	#N/A	ri|3110030D08|ZX00071F17|1857	mitotic cell cycle [GO:0000278]	0.469256	475	Mus musculus RIKEN cDNA 1700029F09 gene (1700029F09Rik), mRNA	Predicted hydrolase of the alpha/beta superf...
1	44989117	45004084	-	XM_129806.1	#N/A	#N/A	ri|3110030D08|ZX00071F17|1857	nuclear division [GO:0000280]	0.44878	238	Mus musculus RIKEN cDNA 1700029F09 gene (1700029F09Rik), mRNA	Predicted hydrolase of the alpha/beta superf...
1	44989117	45004084	-	XM_129806.1	#N/A	#N/A	ri|3110030D08|ZX00071F17|1857	mitosis [GO:0007067]	0.438776	189	Mus musculus RIKEN cDNA 1700029F09 gene (1700029F09Rik), mRNA	Predicted hydrolase of the alpha/beta superf...
1	44989117	45004084	-	XM_129806.1	#N/A	#N/A	ri|3110030D08|ZX00071F17|1857	M phase of mitotic cell cycle [GO:0000087]	0.426396	192	Mus musculus RIKEN cDNA 1700029F09 gene (1700029F09Rik), mRNA	Predicted hydrolase of the alpha/beta superf...
1	44989117	45004084	-	XM_129806.1	#N/A	#N/A	ri|3110030D08|ZX00071F17|1857	RNA metabolism [GO:0016070]	0.246862	449	Mus musculus RIKEN cDNA 1700029F09 gene (1700029F09Rik), mRNA	Predicted hydrolase of the alpha/beta superf...
1	44989117	45004084	-	XM_129806.1	#N/A	#N/A	ri|3110030D08|ZX00071F17|1857	response to DNA damage stimulus [GO:0006974]	0.239362	277	Mus musculus RIKEN cDNA 1700029F09 gene (1700029F09Rik), mRNA	Predicted hydrolase of the alpha/beta superf...
1	44989117	45004084	-	XM_129806.1	#N/A	#N/A	ri|3110030D08|ZX00071F17|1857	DNA repair [GO:0006281]	0.231144	259	Mus musculus RIKEN cDNA 1700029F09 gene (1700029F09Rik), mRNA	Predicted hydrolase of the alpha/beta superf...
1	44989117	45004084	-	XM_129806.1	#N/A	#N/A	ri|3110030D08|ZX00071F17|1857	microtubule-based process [GO:0007017]	0.213836	268	Mus musculus RIKEN cDNA 1700029F09 gene (1700029F09Rik), mRNA	Predicted hydrolase of the alpha/beta superf...
1	44989117	45004084	-	XM_129806.1	#N/A	#N/A	ri|3110030D08|ZX00071F17|1857	protein targeting [GO:0006605]	0.211009	295	Mus musculus RIKEN cDNA 1700029F09 gene (1700029F09Rik), mRNA	Predicted hydrolase of the alpha/beta superf...
1	44989117	45004084	-	XM_129806.1	#N/A	#N/A	ri|3110030D08|ZX00071F17|1857	regulation of cell cycle [GO:0000074]	0.205817	412	Mus musculus RIKEN cDNA 1700029F09 gene (1700029F09Rik), mRNA	Predicted hydrolase of the alpha/beta superf...
1	44989117	45004084	-	XM_129806.1	#N/A	#N/A	ri|3110030D08|ZX00071F17|1857	RNA processing [GO:0006396]	0.192175	377	Mus musculus RIKEN cDNA 1700029F09 gene (1700029F09Rik), mRNA	Predicted hydrolase of the alpha/beta superf...
1	44989117	45004084	-	XM_129806.1	#N/A	#N/A	ri|3110030D08|ZX00071F17|1857	cytoplasmic transport [GO:0016482]	0.176796	100	Mus musculus RIKEN cDNA 1700029F09 gene (1700029F09Rik), mRNA	Predicted hydrolase of the alpha/beta superf...
1	45022365	45046150	+	XM_136573.1	#N/A	NM_144558.1	ri|9330178F01|PX00107A05|3510	small GTPase mediated signal transduction [GO:0007264]	0.153061	265	Mus musculus similar to hypothetical protein FLJ20159 (LOC212185), mRNA	#N/A
1	45958127	45959141	-	XM_135450.1	NM_026424	NM_026424.2	ri|2610511I04|ZX00048F05|1288	carbohydrate catabolism [GO:0016052]	0.203561	471	Mus musculus similar to data source:SPTR, source key:Q9H8M1, evidence:ISS~homolog to CDNA FLJ13448 FIS, CLONE PLACE1002993~putative (LOC236010), mRNA	Oligoketide cyclase/lipid transport protein ...
1	46129816	46239645	+	XM_151057.1	#N/A	#N/A	ri|2810011I19|ZX00046G01|486	hexose metabolism [GO:0019318]	0.306467	499	Mus musculus LOC212199 (LOC212199), mRNA	#N/A
1	46129816	46239645	+	XM_151057.1	#N/A	#N/A	ri|2810011I19|ZX00046G01|486	main pathways of carbohydrate metabolism [GO:0006092]	0.302607	486	Mus musculus LOC212199 (LOC212199), mRNA	#N/A
1	46129816	46239645	+	XM_151057.1	#N/A	#N/A	ri|2810011I19|ZX00046G01|486	monosaccharide catabolism [GO:0046365]	0.268644	454	Mus musculus LOC212199 (LOC212199), mRNA	#N/A
1	46129816	46239645	+	XM_151057.1	#N/A	#N/A	ri|2810011I19|ZX00046G01|486	glycolysis [GO:0006096]	0.266109	440	Mus musculus LOC212199 (LOC212199), mRNA	#N/A
1	46129816	46239645	+	XM_151057.1	#N/A	#N/A	ri|2810011I19|ZX00046G01|486	glucose metabolism [GO:0006006]	0.263578	476	Mus musculus LOC212199 (LOC212199), mRNA	#N/A
1	46129816	46239645	+	XM_151057.1	#N/A	#N/A	ri|2810011I19|ZX00046G01|486	hexose catabolism [GO:0019320]	0.25456	453	Mus musculus LOC212199 (LOC212199), mRNA	#N/A
1	46129816	46239645	+	XM_151057.1	#N/A	#N/A	ri|2810011I19|ZX00046G01|486	carbohydrate catabolism [GO:0016052]	0.253282	471	Mus musculus LOC212199 (LOC212199), mRNA	#N/A
1	46129816	46239645	+	XM_151057.1	#N/A	#N/A	ri|2810011I19|ZX00046G01|486	RNA metabolism [GO:0016070]	0.150649	449	Mus musculus LOC212199 (LOC212199), mRNA	#N/A
1	48459076	48460547	-	XM_123650.1	NM_011847	NM_011847.1	ri|1700006L23|ZX00036C18|1025	protein folding [GO:0006457]	0.302041	208	Mus musculus similar to DnaJ homolog subfamily B member 6 (Heat shock protein J2) (HSJ-2) (MRJ) (mDj4) (LOC227061), mRNA	DnaJ-class molecular chaperone with C-terminal ...
1	48459076	48460547	-	XM_123650.1	NM_011847	NM_011847.1	ri|1700006L23|ZX00036C18|1025	modification-dependent protein catabolism [GO:0019941]	0.23	338	Mus musculus similar to DnaJ homolog subfamily B member 6 (Heat shock protein J2) (HSJ-2) (MRJ) (mDj4) (LOC227061), mRNA	DnaJ-class molecular chaperone with C-terminal ...
1	48459076	48460547	-	XM_123650.1	NM_011847	NM_011847.1	ri|1700006L23|ZX00036C18|1025	vesicle-mediated transport [GO:0016192]	0.176471	299	Mus musculus similar to DnaJ homolog subfamily B member 6 (Heat shock protein J2) (HSJ-2) (MRJ) (mDj4) (LOC227061), mRNA	DnaJ-class molecular chaperone with C-terminal ...
1	48929051	48929285	-	XM_151074.1	#N/A	#N/A	#N/A	chemosensory perception [GO:0007606]	0.150059	434	Mus musculus LOC227067 (LOC227067), mRNA	#N/A
1	49570135	49570355	+	XM_151075.1	#N/A	#N/A	#N/A	glucose metabolism [GO:0006006]	0.153168	476	Mus musculus LOC227070 (LOC227070), mRNA	#N/A
1	52090503	52348654	+	XM_123643.1	NM_019790	NM_019790.2	ri|4932418H01|PX00017J23|2721	monovalent inorganic cation transport [GO:0015672]	0.180139	330	Mus musculus transmembrane protein with EGF-like and two follistatin-like domains 2 (Tmeff2), mRNA	Kazal-type serine protease inhibitor domain....
1	52090503	52348654	+	XM_123643.1	NM_019790	NM_019790.2	ri|4932418H01|PX00017J23|2721	transmission of nerve impulse [GO:0019226]	0.175947	253	Mus musculus transmembrane protein with EGF-like and two follistatin-like domains 2 (Tmeff2), mRNA	Kazal-type serine protease inhibitor domain....
1	52090503	52348654	+	XM_123643.1	NM_019790	NM_019790.2	ri|4932418H01|PX00017J23|2721	synaptic transmission [GO:0007268]	0.174098	251	Mus musculus transmembrane protein with EGF-like and two follistatin-like domains 2 (Tmeff2), mRNA	Kazal-type serine protease inhibitor domain....
1	52090503	52348654	+	XM_123643.1	NM_019790	NM_019790.2	ri|4932418H01|PX00017J23|2721	neurogenesis [GO:0007399]	0.17094	459	Mus musculus transmembrane protein with EGF-like and two follistatin-like domains 2 (Tmeff2), mRNA	Kazal-type serine protease inhibitor domain....
1	52544746	52558578	+	XM_129762.1	NM_138741	NM_138741.1	ri|9530015P22|PX00112G23|1727	response to wounding [GO:0009611]	0.179104	232	Mus musculus serum deprivation response (Sdpr), mRNA	#N/A
1	52544746	52558578	+	XM_129762.1	NM_138741	NM_138741.1	ri|9530015P22|PX00112G23|1727	cell motility [GO:0006928]	0.166979	395	Mus musculus serum deprivation response (Sdpr), mRNA	#N/A
1	52573147	52573781	-	XM_136606.1	#N/A	NM_028597.1	ri|2410044K02|ZX00079P12|1625	chromatin assembly/disassembly [GO:0006333]	0.388601	214	Mus musculus similar to hypothetical protein MGC5469 (LOC241061), mRNA	FOG: WD40 repeat [General function predictio...
1	52573147	52573781	-	XM_136606.1	#N/A	NM_028597.1	ri|2410044K02|ZX00079P12|1625	DNA packaging [GO:0006323]	0.377522	345	Mus musculus similar to hypothetical protein MGC5469 (LOC241061), mRNA	FOG: WD40 repeat [General function predictio...
1	52573147	52573781	-	XM_136606.1	#N/A	NM_028597.1	ri|2410044K02|ZX00079P12|1625	chromosome organization and biogenesis (sensu Eukarya) [GO:0007001]	0.369231	363	Mus musculus similar to hypothetical protein MGC5469 (LOC241061), mRNA	FOG: WD40 repeat [General function predictio...
1	52573147	52573781	-	XM_136606.1	#N/A	NM_028597.1	ri|2410044K02|ZX00079P12|1625	RNA metabolism [GO:0016070]	0.311475	449	Mus musculus similar to hypothetical protein MGC5469 (LOC241061), mRNA	FOG: WD40 repeat [General function predictio...
1	52573147	52573781	-	XM_136606.1	#N/A	NM_028597.1	ri|2410044K02|ZX00079P12|1625	RNA processing [GO:0006396]	0.307471	377	Mus musculus similar to hypothetical protein MGC5469 (LOC241061), mRNA	FOG: WD40 repeat [General function predictio...
1	52573147	52573781	-	XM_136606.1	#N/A	NM_028597.1	ri|2410044K02|ZX00079P12|1625	establishment and/or maintenance of chromatin architecture [GO:0006325]	0.299296	285	Mus musculus similar to hypothetical protein MGC5469 (LOC241061), mRNA	FOG: WD40 repeat [General function predictio...
1	52573147	52573781	-	XM_136606.1	#N/A	NM_028597.1	ri|2410044K02|ZX00079P12|1625	regulation of cell cycle [GO:0000074]	0.281553	412	Mus musculus similar to hypothetical protein MGC5469 (LOC241061), mRNA	FOG: WD40 repeat [General function predictio...
1	52573147	52573781	-	XM_136606.1	#N/A	NM_028597.1	ri|2410044K02|ZX00079P12|1625	cytoplasmic transport [GO:0016482]	0.263158	100	Mus musculus similar to hypothetical protein MGC5469 (LOC241061), mRNA	FOG: WD40 repeat [General function predictio...
1	52573147	52573781	-	XM_136606.1	#N/A	NM_028597.1	ri|2410044K02|ZX00079P12|1625	nucleocytoplasmic transport [GO:0006913]	0.257426	117	Mus musculus similar to hypothetical protein MGC5469 (LOC241061), mRNA	FOG: WD40 repeat [General function predictio...
1	52573147	52573781	-	XM_136606.1	#N/A	NM_028597.1	ri|2410044K02|ZX00079P12|1625	RNA splicing [GO:0008380]	0.238411	161	Mus musculus similar to hypothetical protein MGC5469 (LOC241061), mRNA	FOG: WD40 repeat [General function predictio...
1	52573147	52573781	-	XM_136606.1	#N/A	NM_028597.1	ri|2410044K02|ZX00079P12|1625	protein folding [GO:0006457]	0.229167	208	Mus musculus similar to hypothetical protein MGC5469 (LOC241061), mRNA	FOG: WD40 repeat [General function predictio...
1	52573147	52573781	-	XM_136606.1	#N/A	NM_028597.1	ri|2410044K02|ZX00079P12|1625	nuclear mRNA splicing, via spliceosome [GO:0006371]	0.2	142	Mus musculus similar to hypothetical protein MGC5469 (LOC241061), mRNA	FOG: WD40 repeat [General function predictio...
1	52573147	52573781	-	XM_136606.1	#N/A	NM_028597.1	ri|2410044K02|ZX00079P12|1625	mRNA processing [GO:0006397]	0.185065	206	Mus musculus similar to hypothetical protein MGC5469 (LOC241061), mRNA	FOG: WD40 repeat [General function predictio...
1	52573147	52573781	-	XM_136606.1	#N/A	NM_028597.1	ri|2410044K02|ZX00079P12|1625	modification-dependent protein catabolism [GO:0019941]	0.163558	338	Mus musculus similar to hypothetical protein MGC5469 (LOC241061), mRNA	FOG: WD40 repeat [General function predictio...
1	52573147	52573781	-	XM_136606.1	#N/A	NM_028597.1	ri|2410044K02|ZX00079P12|1625	RNA-nucleus export [GO:0006405]	0.157895	38	Mus musculus similar to hypothetical protein MGC5469 (LOC241061), mRNA	FOG: WD40 repeat [General function predictio...
1	52573147	52573781	-	XM_136606.1	#N/A	NM_028597.1	ri|2410044K02|ZX00079P12|1625	response to DNA damage stimulus [GO:0006974]	0.152174	277	Mus musculus similar to hypothetical protein MGC5469 (LOC241061), mRNA	FOG: WD40 repeat [General function predictio...
1	52774441	52797580	+	XM_151088.1	#N/A	#N/A	#N/A	sterol biosynthesis [GO:0016126]	0.352564	75	Mus musculus LOC212291 (LOC212291), mRNA	#N/A
1	52774441	52797580	+	XM_151088.1	#N/A	#N/A	#N/A	cholesterol biosynthesis [GO:0006695]	0.348387	70	Mus musculus LOC212291 (LOC212291), mRNA	#N/A
1	52774441	52797580	+	XM_151088.1	#N/A	#N/A	#N/A	sterol metabolism [GO:0016125]	0.19863	109	Mus musculus LOC212291 (LOC212291), mRNA	#N/A
1	52774441	52797580	+	XM_151088.1	#N/A	#N/A	#N/A	steroid biosynthesis [GO:0006694]	0.197297	122	Mus musculus LOC212291 (LOC212291), mRNA	#N/A
1	52774441	52797580	+	XM_151088.1	#N/A	#N/A	#N/A	complement activation [GO:0006956]	0.197044	109	Mus musculus LOC212291 (LOC212291), mRNA	#N/A
1	52774441	52797580	+	XM_151088.1	#N/A	#N/A	#N/A	humoral defense mechanism (sensu Vertebrata) [GO:0016064]	0.187783	114	Mus musculus LOC212291 (LOC212291), mRNA	#N/A
1	52774441	52797580	+	XM_151088.1	#N/A	#N/A	#N/A	cholesterol metabolism [GO:0008203]	0.187291	104	Mus musculus LOC212291 (LOC212291), mRNA	#N/A
1	53208290	53303186	+	XM_151091.1	#N/A	#N/A	#N/A	carboxylic acid metabolism [GO:0019752]	0.185603	459	Mus musculus LOC227085 (LOC227085), mRNA	#N/A
1	53869086	53869307	-	XM_136610.1	#N/A	#N/A	#N/A	epidermal differentiation [GO:0008544]	0.20339	52	Mus musculus LOC227093 (LOC227093), mRNA	#N/A
1	53869086	53869307	-	XM_136610.1	#N/A	#N/A	#N/A	ectoderm development [GO:0007398]	0.198413	67	Mus musculus LOC227093 (LOC227093), mRNA	#N/A
1	53869086	53869307	-	XM_136610.1	#N/A	#N/A	#N/A	histogenesis [GO:0009888]	0.178344	99	Mus musculus LOC227093 (LOC227093), mRNA	#N/A
1	53869086	53869307	-	XM_136610.1	#N/A	#N/A	#N/A	homophilic cell adhesion [GO:0007156]	0.168	109	Mus musculus LOC227093 (LOC227093), mRNA	#N/A
1	54192697	54230769	-	XM_129807.1	NM_026477	NM_144953.1	ri|2510009H07|ZX00060K15|916	sexual reproduction [GO:0019953]	0.193717	217	Mus musculus similar to evidence:NAS~hypothetical protein~putative (1700019D03Rik), mRNA	#N/A
1	54192697	54230769	-	XM_129807.1	NM_026477	NM_144953.1	ri|2510009H07|ZX00060K15|916	DNA packaging [GO:0006323]	0.154667	345	Mus musculus similar to evidence:NAS~hypothetical protein~putative (1700019D03Rik), mRNA	#N/A
1	54456642	54462511	-	XM_129877.1	NM_153556	NM_153556.1	#N/A	mitotic cell cycle [GO:0000278]	0.573684	475	Mus musculus similar to PMS1 protein homolog 1 (DNA mismatch repair protein PMS1) (LOC227099), mRNA	#N/A
1	54456642	54462511	-	XM_129877.1	NM_153556	NM_153556.1	#N/A	chromosome organization and biogenesis (sensu Eukarya) [GO:0007001]	0.450413	363	Mus musculus similar to PMS1 protein homolog 1 (DNA mismatch repair protein PMS1) (LOC227099), mRNA	#N/A
1	54456642	54462511	-	XM_129877.1	NM_153556	NM_153556.1	#N/A	DNA packaging [GO:0006323]	0.390769	345	Mus musculus similar to PMS1 protein homolog 1 (DNA mismatch repair protein PMS1) (LOC227099), mRNA	#N/A
1	54456642	54462511	-	XM_129877.1	NM_153556	NM_153556.1	#N/A	cytoplasmic transport [GO:0016482]	0.388889	100	Mus musculus similar to PMS1 protein homolog 1 (DNA mismatch repair protein PMS1) (LOC227099), mRNA	#N/A
1	54456642	54462511	-	XM_129877.1	NM_153556	NM_153556.1	#N/A	chromatin assembly/disassembly [GO:0006333]	0.360577	214	Mus musculus similar to PMS1 protein homolog 1 (DNA mismatch repair protein PMS1) (LOC227099), mRNA	#N/A
1	54456642	54462511	-	XM_129877.1	NM_153556	NM_153556.1	#N/A	establishment and/or maintenance of chromatin architecture [GO:0006325]	0.355856	285	Mus musculus similar to PMS1 protein homolog 1 (DNA mismatch repair protein PMS1) (LOC227099), mRNA	#N/A
1	54456642	54462511	-	XM_129877.1	NM_153556	NM_153556.1	#N/A	DNA replication [GO:0006260]	0.339623	208	Mus musculus similar to PMS1 protein homolog 1 (DNA mismatch repair protein PMS1) (LOC227099), mRNA	#N/A
1	54456642	54462511	-	XM_129877.1	NM_153556	NM_153556.1	#N/A	RNA metabolism [GO:0016070]	0.335968	449	Mus musculus similar to PMS1 protein homolog 1 (DNA mismatch repair protein PMS1) (LOC227099), mRNA	#N/A
1	54456642	54462511	-	XM_129877.1	NM_153556	NM_153556.1	#N/A	S phase of mitotic cell cycle [GO:0000084]	0.327586	210	Mus musculus similar to PMS1 protein homolog 1 (DNA mismatch repair protein PMS1) (LOC227099), mRNA	#N/A
1	54456642	54462511	-	XM_129877.1	NM_153556	NM_153556.1	#N/A	RNA processing [GO:0006396]	0.320463	377	Mus musculus similar to PMS1 protein homolog 1 (DNA mismatch repair protein PMS1) (LOC227099), mRNA	#N/A
1	54456642	54462511	-	XM_129877.1	NM_153556	NM_153556.1	#N/A	regulation of cell cycle [GO:0000074]	0.306748	412	Mus musculus similar to PMS1 protein homolog 1 (DNA mismatch repair protein PMS1) (LOC227099), mRNA	#N/A
1	54456642	54462511	-	XM_129877.1	NM_153556	NM_153556.1	#N/A	nucleocytoplasmic transport [GO:0006913]	0.280488	117	Mus musculus similar to PMS1 protein homolog 1 (DNA mismatch repair protein PMS1) (LOC227099), mRNA	#N/A
1	54456642	54462511	-	XM_129877.1	NM_153556	NM_153556.1	#N/A	DNA replication and chromosome cycle [GO:0000067]	0.277228	253	Mus musculus similar to PMS1 protein homolog 1 (DNA mismatch repair protein PMS1) (LOC227099), mRNA	#N/A
1	54456642	54462511	-	XM_129877.1	NM_153556	NM_153556.1	#N/A	M phase [GO:0000279]	0.207207	327	Mus musculus similar to PMS1 protein homolog 1 (DNA mismatch repair protein PMS1) (LOC227099), mRNA	#N/A
1	54456642	54462511	-	XM_129877.1	NM_153556	NM_153556.1	#N/A	protein targeting [GO:0006605]	0.198381	295	Mus musculus similar to PMS1 protein homolog 1 (DNA mismatch repair protein PMS1) (LOC227099), mRNA	#N/A
1	54456642	54462511	-	XM_129877.1	NM_153556	NM_153556.1	#N/A	ribosome biogenesis and assembly [GO:0042254]	0.191304	254	Mus musculus similar to PMS1 protein homolog 1 (DNA mismatch repair protein PMS1) (LOC227099), mRNA	#N/A
1	54456642	54462511	-	XM_129877.1	NM_153556	NM_153556.1	#N/A	response to DNA damage stimulus [GO:0006974]	0.182432	277	Mus musculus similar to PMS1 protein homolog 1 (DNA mismatch repair protein PMS1) (LOC227099), mRNA	#N/A
1	54456642	54462511	-	XM_129877.1	NM_153556	NM_153556.1	#N/A	protein-nucleus import [GO:0006606]	0.18018	76	Mus musculus similar to PMS1 protein homolog 1 (DNA mismatch repair protein PMS1) (LOC227099), mRNA	#N/A
1	54456642	54462511	-	XM_129877.1	NM_153556	NM_153556.1	#N/A	rRNA processing [GO:0006364]	0.175	37	Mus musculus similar to PMS1 protein homolog 1 (DNA mismatch repair protein PMS1) (LOC227099), mRNA	#N/A
1	54456642	54462511	-	XM_129877.1	NM_153556	NM_153556.1	#N/A	DNA repair [GO:0006281]	0.173716	259	Mus musculus similar to PMS1 protein homolog 1 (DNA mismatch repair protein PMS1) (LOC227099), mRNA	#N/A
1	54456642	54462511	-	XM_129877.1	NM_153556	NM_153556.1	#N/A	tRNA metabolism [GO:0006399]	0.168539	59	Mus musculus similar to PMS1 protein homolog 1 (DNA mismatch repair protein PMS1) (LOC227099), mRNA	#N/A
1	54456642	54462511	-	XM_129877.1	NM_153556	NM_153556.1	#N/A	cytokinesis [GO:0016288]	0.167742	106	Mus musculus similar to PMS1 protein homolog 1 (DNA mismatch repair protein PMS1) (LOC227099), mRNA	#N/A
1	54456642	54462511	-	XM_129877.1	NM_153556	NM_153556.1	#N/A	protein folding [GO:0006457]	0.164706	208	Mus musculus similar to PMS1 protein homolog 1 (DNA mismatch repair protein PMS1) (LOC227099), mRNA	#N/A
1	56090052	56101682	+	XM_151102.1	#N/A	#N/A	#N/A	blood coagulation [GO:0007596]	0.326923	70	Mus musculus LOC212658 (LOC212658), mRNA	#N/A
1	56090052	56101682	+	XM_151102.1	#N/A	#N/A	#N/A	RNA catabolism [GO:0006401]	0.323529	49	Mus musculus LOC212658 (LOC212658), mRNA	#N/A
1	56090052	56101682	+	XM_151102.1	#N/A	#N/A	#N/A	hemostasis [GO:0007599]	0.283582	73	Mus musculus LOC212658 (LOC212658), mRNA	#N/A
1	56352109	56372915	+	XM_129724.1	NM_026424	NM_026424.2	ri|2610511I04|ZX00048F05|1288	amine metabolism [GO:0009308]	0.449782	369	Mus musculus RIKEN cDNA 1500041J02 gene (1500041J02Rik), mRNA	Oligoketide cyclase/lipid transport protein ...
1	56352109	56372915	+	XM_129724.1	NM_026424	NM_026424.2	ri|2610511I04|ZX00048F05|1288	carboxylic acid metabolism [GO:0019752]	0.433437	459	Mus musculus RIKEN cDNA 1500041J02 gene (1500041J02Rik), mRNA	Oligoketide cyclase/lipid transport protein ...
1	56352109	56372915	+	XM_129724.1	NM_026424	NM_026424.2	ri|2610511I04|ZX00048F05|1288	amino acid and derivative metabolism [GO:0006519]	0.273224	332	Mus musculus RIKEN cDNA 1500041J02 gene (1500041J02Rik), mRNA	Oligoketide cyclase/lipid transport protein ...
1	56352109	56372915	+	XM_129724.1	NM_026424	NM_026424.2	ri|2610511I04|ZX00048F05|1288	amino acid metabolism [GO:0006520]	0.271335	273	Mus musculus RIKEN cDNA 1500041J02 gene (1500041J02Rik), mRNA	Oligoketide cyclase/lipid transport protein ...
1	56352109	56372915	+	XM_129724.1	NM_026424	NM_026424.2	ri|2610511I04|ZX00048F05|1288	main pathways of carbohydrate metabolism [GO:0006092]	0.221649	486	Mus musculus RIKEN cDNA 1500041J02 gene (1500041J02Rik), mRNA	Oligoketide cyclase/lipid transport protein ...
1	56352109	56372915	+	XM_129724.1	NM_026424	NM_026424.2	ri|2610511I04|ZX00048F05|1288	hexose metabolism [GO:0019318]	0.201912	499	Mus musculus RIKEN cDNA 1500041J02 gene (1500041J02Rik), mRNA	Oligoketide cyclase/lipid transport protein ...
1	56352109	56372915	+	XM_129724.1	NM_026424	NM_026424.2	ri|2610511I04|ZX00048F05|1288	porphyrin metabolism [GO:0006778]	0.183673	23	Mus musculus RIKEN cDNA 1500041J02 gene (1500041J02Rik), mRNA	Oligoketide cyclase/lipid transport protein ...
1	56471970	56526997	-	XM_129814.1	#N/A	#N/A	ri|2700010E02|ZX00048P19|1861	dephosphorylation [GO:0016311]	0.470588	159	Mus musculus RIKEN cDNA 3222401M22 gene (3222401M22Rik), mRNA	#N/A
1	56575817	56605253	-	XM_136620.1	#N/A	#N/A	ri|4930597B14|PX00037G11|1086	microtubule-based process [GO:0007017]	0.297491	268	Mus musculus similar to RNA recognition motif. (a.k.a. RRM, RBD, or RNP domain) containing protein~data source:Pfam, source key:PF00076, evidence:ISS~putative (LOC212680), mRNA	#N/A
1	56575817	56605253	-	XM_136620.1	#N/A	#N/A	ri|4930597B14|PX00037G11|1086	sexual reproduction [GO:0019953]	0.26506	217	Mus musculus similar to RNA recognition motif. (a.k.a. RRM, RBD, or RNP domain) containing protein~data source:Pfam, source key:PF00076, evidence:ISS~putative (LOC212680), mRNA	#N/A
1	56575817	56605253	-	XM_136620.1	#N/A	#N/A	ri|4930597B14|PX00037G11|1086	microtubule-based movement [GO:0007018]	0.263804	116	Mus musculus similar to RNA recognition motif. (a.k.a. RRM, RBD, or RNP domain) containing protein~data source:Pfam, source key:PF00076, evidence:ISS~putative (LOC212680), mRNA	#N/A
1	56575817	56605253	-	XM_136620.1	#N/A	#N/A	ri|4930597B14|PX00037G11|1086	gametogenesis [GO:0007276]	0.218182	172	Mus musculus similar to RNA recognition motif. (a.k.a. RRM, RBD, or RNP domain) containing protein~data source:Pfam, source key:PF00076, evidence:ISS~putative (LOC212680), mRNA	#N/A
1	56575817	56605253	-	XM_136620.1	#N/A	#N/A	ri|4930597B14|PX00037G11|1086	spermatogenesis [GO:0007283]	0.186441	136	Mus musculus similar to RNA recognition motif. (a.k.a. RRM, RBD, or RNP domain) containing protein~data source:Pfam, source key:PF00076, evidence:ISS~putative (LOC212680), mRNA	#N/A
1	56575817	56605253	-	XM_136620.1	#N/A	#N/A	ri|4930597B14|PX00037G11|1086	steroid biosynthesis [GO:0006694]	0.179426	122	Mus musculus similar to RNA recognition motif. (a.k.a. RRM, RBD, or RNP domain) containing protein~data source:Pfam, source key:PF00076, evidence:ISS~putative (LOC212680), mRNA	#N/A
1	57006140	57055646	+	XM_129785.1	#N/A	#N/A	ri|C230017K02|PX00174C20|2311	synaptic transmission [GO:0007268]	0.271523	251	Mus musculus similar to 130kDa-Ins(1,4,5)P3 binding protein (LOC227120), mRNA	#N/A
1	57006140	57055646	+	XM_129785.1	#N/A	#N/A	ri|C230017K02|PX00174C20|2311	transmission of nerve impulse [GO:0019226]	0.237838	253	Mus musculus similar to 130kDa-Ins(1,4,5)P3 binding protein (LOC227120), mRNA	#N/A
1	57006140	57055646	+	XM_129785.1	#N/A	#N/A	ri|C230017K02|PX00174C20|2311	neurogenesis [GO:0007399]	0.204334	459	Mus musculus similar to 130kDa-Ins(1,4,5)P3 binding protein (LOC227120), mRNA	#N/A
1	57006140	57055646	+	XM_129785.1	#N/A	#N/A	ri|C230017K02|PX00174C20|2311	monovalent inorganic cation transport [GO:0015672]	0.161184	330	Mus musculus similar to 130kDa-Ins(1,4,5)P3 binding protein (LOC227120), mRNA	#N/A
1	58160287	58161669	-	XM_129825.1	#N/A	#N/A	ri|4933413G11|PX00020A06|1384	M phase [GO:0000279]	0.36859	327	Mus musculus RIKEN cDNA 4933413G11 gene (4933413G11Rik), mRNA	heat shock factor;
1	58160287	58161669	-	XM_129825.1	#N/A	#N/A	ri|4933413G11|PX00020A06|1384	nuclear division [GO:0000280]	0.342373	238	Mus musculus RIKEN cDNA 4933413G11 gene (4933413G11Rik), mRNA	heat shock factor;
1	58160287	58161669	-	XM_129825.1	#N/A	#N/A	ri|4933413G11|PX00020A06|1384	sexual reproduction [GO:0019953]	0.304348	217	Mus musculus RIKEN cDNA 4933413G11 gene (4933413G11Rik), mRNA	heat shock factor;
1	58160287	58161669	-	XM_129825.1	#N/A	#N/A	ri|4933413G11|PX00020A06|1384	mitotic cell cycle [GO:0000278]	0.268997	475	Mus musculus RIKEN cDNA 4933413G11 gene (4933413G11Rik), mRNA	heat shock factor;
1	58160287	58161669	-	XM_129825.1	#N/A	#N/A	ri|4933413G11|PX00020A06|1384	mitosis [GO:0007067]	0.210309	189	Mus musculus RIKEN cDNA 4933413G11 gene (4933413G11Rik), mRNA	heat shock factor;
1	58160287	58161669	-	XM_129825.1	#N/A	#N/A	ri|4933413G11|PX00020A06|1384	gametogenesis [GO:0007276]	0.202532	172	Mus musculus RIKEN cDNA 4933413G11 gene (4933413G11Rik), mRNA	heat shock factor;
1	58160287	58161669	-	XM_129825.1	#N/A	#N/A	ri|4933413G11|PX00020A06|1384	M phase of mitotic cell cycle [GO:0000087]	0.195402	192	Mus musculus RIKEN cDNA 4933413G11 gene (4933413G11Rik), mRNA	heat shock factor;
1	58160287	58161669	-	XM_129825.1	#N/A	#N/A	ri|4933413G11|PX00020A06|1384	fertilization [GO:0009566]	0.1875	54	Mus musculus RIKEN cDNA 4933413G11 gene (4933413G11Rik), mRNA	heat shock factor;
1	58317880	58320280	-	XM_149041.1	NM_139146	NM_139146.1	ri|9430092A10|PX00111E17|1899	skeletal development [GO:0001501]	0.202703	129	Mus musculus hypothetical gene supported by BC026632 (LOC227133), mRNA	#N/A
1	58317880	58320280	-	XM_149041.1	NM_139146	NM_139146.1	ri|9430092A10|PX00111E17|1899	enzyme linked receptor protein signaling pathway [GO:0007167]	0.177215	197	Mus musculus hypothetical gene supported by BC026632 (LOC227133), mRNA	#N/A
1	58495995	58502826	+	XM_149016.1	#N/A	#N/A	ri|9130024F11|PX00026G10|2767	skeletal development [GO:0001501]	0.202703	129	Mus musculus RIKEN cDNA 9130024F11 gene (9130024F11Rik), mRNA	#N/A
1	58495995	58502826	+	XM_149016.1	#N/A	#N/A	ri|9130024F11|PX00026G10|2767	enzyme linked receptor protein signaling pathway [GO:0007167]	0.177215	197	Mus musculus RIKEN cDNA 9130024F11 gene (9130024F11Rik), mRNA	#N/A
1	58611886	58690845	-	XM_151129.1	#N/A	#N/A	ri|1700126A01|ZX00078B05|2063	glycolysis [GO:0006096]	0.648649	440	Mus musculus LOC212730 (LOC212730), mRNA	#N/A
1	58611886	58690845	-	XM_151129.1	#N/A	#N/A	ri|1700126A01|ZX00078B05|2063	carbohydrate catabolism [GO:0016052]	0.640177	471	Mus musculus LOC212730 (LOC212730), mRNA	#N/A
1	58611886	58690845	-	XM_151129.1	#N/A	#N/A	ri|1700126A01|ZX00078B05|2063	hexose catabolism [GO:0019320]	0.637969	453	Mus musculus LOC212730 (LOC212730), mRNA	#N/A
1	58611886	58690845	-	XM_151129.1	#N/A	#N/A	ri|1700126A01|ZX00078B05|2063	monosaccharide catabolism [GO:0046365]	0.617521	454	Mus musculus LOC212730 (LOC212730), mRNA	#N/A
1	58611886	58690845	-	XM_151129.1	#N/A	#N/A	ri|1700126A01|ZX00078B05|2063	main pathways of carbohydrate metabolism [GO:0006092]	0.544304	486	Mus musculus LOC212730 (LOC212730), mRNA	#N/A
1	58611886	58690845	-	XM_151129.1	#N/A	#N/A	ri|1700126A01|ZX00078B05|2063	hexose metabolism [GO:0019318]	0.483871	499	Mus musculus LOC212730 (LOC212730), mRNA	#N/A
1	58611886	58690845	-	XM_151129.1	#N/A	#N/A	ri|1700126A01|ZX00078B05|2063	glucose metabolism [GO:0006006]	0.478469	476	Mus musculus LOC212730 (LOC212730), mRNA	#N/A
1	58782267	58805139	+	XM_151132.1	#N/A	#N/A	#N/A	glycolysis [GO:0006096]	0.188381	440	Mus musculus LOC227136 (LOC227136), mRNA	#N/A
1	58782267	58805139	+	XM_151132.1	#N/A	#N/A	#N/A	hexose catabolism [GO:0019320]	0.183476	453	Mus musculus LOC227136 (LOC227136), mRNA	#N/A
1	58782267	58805139	+	XM_151132.1	#N/A	#N/A	#N/A	main pathways of carbohydrate metabolism [GO:0006092]	0.179269	486	Mus musculus LOC227136 (LOC227136), mRNA	#N/A
1	58782267	58805139	+	XM_151132.1	#N/A	#N/A	#N/A	monosaccharide catabolism [GO:0046365]	0.174261	454	Mus musculus LOC227136 (LOC227136), mRNA	#N/A
1	58782267	58805139	+	XM_151132.1	#N/A	#N/A	#N/A	carbohydrate catabolism [GO:0016052]	0.162642	471	Mus musculus LOC227136 (LOC227136), mRNA	#N/A
1	58782267	58805139	+	XM_151132.1	#N/A	#N/A	#N/A	transmission of nerve impulse [GO:0019226]	0.156682	253	Mus musculus LOC227136 (LOC227136), mRNA	#N/A
1	58782267	58805139	+	XM_151132.1	#N/A	#N/A	#N/A	synaptic transmission [GO:0007268]	0.15655	251	Mus musculus LOC227136 (LOC227136), mRNA	#N/A
1	58782267	58805139	+	XM_151132.1	#N/A	#N/A	#N/A	glucose metabolism [GO:0006006]	0.153168	476	Mus musculus LOC227136 (LOC227136), mRNA	#N/A
1	58920204	58923377	-	XM_129873.1	#N/A	#N/A	ri|1110034B05|R000017N23|654	secretory pathway [GO:0045045]	0.375	112	Mus musculus similar to conserved hypothetical protein (LOC227140), mRNA	Uncharacterized conserved protein [Function ...
1	58920204	58923377	-	XM_129873.1	#N/A	#N/A	ri|1110034B05|R000017N23|654	protein secretion [GO:0009306]	0.186047	97	Mus musculus similar to conserved hypothetical protein (LOC227140), mRNA	Uncharacterized conserved protein [Function ...
1	58920204	58923377	-	XM_129873.1	#N/A	#N/A	ri|1110034B05|R000017N23|654	muscle contraction [GO:0006936]	0.164251	129	Mus musculus similar to conserved hypothetical protein (LOC227140), mRNA	Uncharacterized conserved protein [Function ...
1	58920204	58923377	-	XM_129873.1	#N/A	#N/A	ri|1110034B05|R000017N23|654	regulation of cell cycle [GO:0000074]	0.15625	412	Mus musculus similar to conserved hypothetical protein (LOC227140), mRNA	Uncharacterized conserved protein [Function ...
1	58920204	58923377	-	XM_129873.1	#N/A	#N/A	ri|1110034B05|R000017N23|654	vesicle-mediated transport [GO:0016192]	0.155629	299	Mus musculus similar to conserved hypothetical protein (LOC227140), mRNA	Uncharacterized conserved protein [Function ...
1	58920204	58923377	-	XM_129873.1	#N/A	#N/A	ri|1110034B05|R000017N23|654	RNA processing [GO:0006396]	0.150463	377	Mus musculus similar to conserved hypothetical protein (LOC227140), mRNA	Uncharacterized conserved protein [Function ...
1	58938491	58947684	+	XM_129729.1	#N/A	#N/A	ri|1810048N21|ZX00043I07|1058	mitochondrion organization and biogenesis [GO:0007005]	0.234783	62	Mus musculus similar to hypothetical protein FLJ22555 (9430016H08Rik), mRNA	#N/A
1	58938491	58947684	+	XM_129729.1	#N/A	#N/A	ri|1810048N21|ZX00043I07|1058	nucleoside triphosphate biosynthesis [GO:0009142]	0.204819	52	Mus musculus similar to hypothetical protein FLJ22555 (9430016H08Rik), mRNA	#N/A
1	58938491	58947684	+	XM_129729.1	#N/A	#N/A	ri|1810048N21|ZX00043I07|1058	protein-mitochondrial targeting [GO:0006626]	0.1875	49	Mus musculus similar to hypothetical protein FLJ22555 (9430016H08Rik), mRNA	#N/A
1	58938491	58947684	+	XM_129729.1	#N/A	#N/A	ri|1810048N21|ZX00043I07|1058	purine ribonucleoside triphosphate biosynthesis [GO:0009206]	0.186813	51	Mus musculus similar to hypothetical protein FLJ22555 (9430016H08Rik), mRNA	#N/A
1	58938491	58947684	+	XM_129729.1	#N/A	#N/A	ri|1810048N21|ZX00043I07|1058	nucleoside triphosphate metabolism [GO:0009141]	0.185567	55	Mus musculus similar to hypothetical protein FLJ22555 (9430016H08Rik), mRNA	#N/A
1	58938491	58947684	+	XM_129729.1	#N/A	#N/A	ri|1810048N21|ZX00043I07|1058	purine nucleotide biosynthesis [GO:0006164]	0.183673	75	Mus musculus similar to hypothetical protein FLJ22555 (9430016H08Rik), mRNA	#N/A
1	58938491	58947684	+	XM_129729.1	#N/A	#N/A	ri|1810048N21|ZX00043I07|1058	purine ribonucleoside triphosphate metabolism [GO:0009205]	0.180952	54	Mus musculus similar to hypothetical protein FLJ22555 (9430016H08Rik), mRNA	#N/A
1	58938491	58947684	+	XM_129729.1	#N/A	#N/A	ri|1810048N21|ZX00043I07|1058	protein folding [GO:0006457]	0.174107	208	Mus musculus similar to hypothetical protein FLJ22555 (9430016H08Rik), mRNA	#N/A
1	58938491	58947684	+	XM_129729.1	#N/A	#N/A	ri|1810048N21|ZX00043I07|1058	protein targeting [GO:0006605]	0.166197	295	Mus musculus similar to hypothetical protein FLJ22555 (9430016H08Rik), mRNA	#N/A
1	58938491	58947684	+	XM_129729.1	#N/A	#N/A	ri|1810048N21|ZX00043I07|1058	purine nucleotide metabolism [GO:0006163]	0.153226	85	Mus musculus similar to hypothetical protein FLJ22555 (9430016H08Rik), mRNA	#N/A
1	59102338	59157328	-	XM_151136.1	#N/A	#N/A	#N/A	histogenesis [GO:0009888]	0.258621	99	Mus musculus LOC227144 (LOC227144), mRNA	#N/A
1	59102338	59157328	-	XM_151136.1	#N/A	#N/A	#N/A	epidermal differentiation [GO:0008544]	0.238095	52	Mus musculus LOC227144 (LOC227144), mRNA	#N/A
1	59102338	59157328	-	XM_151136.1	#N/A	#N/A	#N/A	ectoderm development [GO:0007398]	0.207547	67	Mus musculus LOC227144 (LOC227144), mRNA	#N/A
1	59550394	59558479	+	XM_129725.1	#N/A	#N/A	ri|4932411A20|PX00017O08|5017	microtubule-based process [GO:0007017]	0.787879	268	Mus musculus RIKEN cDNA 1110007N04 gene (1110007N04Rik), mRNA	#N/A
1	59550394	59558479	+	XM_129725.1	#N/A	#N/A	ri|4932411A20|PX00017O08|5017	G2 phase of mitotic cell cycle [GO:0000085]	0.777778	16	Mus musculus RIKEN cDNA 1110007N04 gene (1110007N04Rik), mRNA	#N/A
1	59550394	59558479	+	XM_129725.1	#N/A	#N/A	ri|4932411A20|PX00017O08|5017	regulation of DNA recombination [GO:0000018]	0.75	15	Mus musculus RIKEN cDNA 1110007N04 gene (1110007N04Rik), mRNA	#N/A
1	59550394	59558479	+	XM_129725.1	#N/A	#N/A	ri|4932411A20|PX00017O08|5017	NLS-bearing substrate-nucleus import [GO:0006607]	0.727273	22	Mus musculus RIKEN cDNA 1110007N04 gene (1110007N04Rik), mRNA	#N/A
1	59550394	59558479	+	XM_129725.1	#N/A	#N/A	ri|4932411A20|PX00017O08|5017	mitotic cell cycle [GO:0000278]	0.724138	475	Mus musculus RIKEN cDNA 1110007N04 gene (1110007N04Rik), mRNA	#N/A
1	59550394	59558479	+	XM_129725.1	#N/A	#N/A	ri|4932411A20|PX00017O08|5017	spindle pole body and microtubule cycle (sensu Fungi) [GO:0030471]	0.666667	12	Mus musculus RIKEN cDNA 1110007N04 gene (1110007N04Rik), mRNA	#N/A
1	59550394	59558479	+	XM_129725.1	#N/A	#N/A	ri|4932411A20|PX00017O08|5017	M phase [GO:0000279]	0.633333	327	Mus musculus RIKEN cDNA 1110007N04 gene (1110007N04Rik), mRNA	#N/A
1	59550394	59558479	+	XM_129725.1	#N/A	#N/A	ri|4932411A20|PX00017O08|5017	mitosis [GO:0007067]	0.59375	189	Mus musculus RIKEN cDNA 1110007N04 gene (1110007N04Rik), mRNA	#N/A
1	59550394	59558479	+	XM_129725.1	#N/A	#N/A	ri|4932411A20|PX00017O08|5017	nuclear division [GO:0000280]	0.58209	238	Mus musculus RIKEN cDNA 1110007N04 gene (1110007N04Rik), mRNA	#N/A
1	59550394	59558479	+	XM_129725.1	#N/A	#N/A	ri|4932411A20|PX00017O08|5017	M-phase specific microtubule process [GO:0000072]	0.578947	35	Mus musculus RIKEN cDNA 1110007N04 gene (1110007N04Rik), mRNA	#N/A
1	59550394	59558479	+	XM_129725.1	#N/A	#N/A	ri|4932411A20|PX00017O08|5017	M phase of mitotic cell cycle [GO:0000087]	0.556701	192	Mus musculus RIKEN cDNA 1110007N04 gene (1110007N04Rik), mRNA	#N/A
1	59550394	59558479	+	XM_129725.1	#N/A	#N/A	ri|4932411A20|PX00017O08|5017	DNA recombination [GO:0006310]	0.5	88	Mus musculus RIKEN cDNA 1110007N04 gene (1110007N04Rik), mRNA	#N/A
1	59550394	59558479	+	XM_129725.1	#N/A	#N/A	ri|4932411A20|PX00017O08|5017	DNA replication and chromosome cycle [GO:0000067]	0.48	253	Mus musculus RIKEN cDNA 1110007N04 gene (1110007N04Rik), mRNA	#N/A
1	59550394	59558479	+	XM_129725.1	#N/A	#N/A	ri|4932411A20|PX00017O08|5017	regulation of cell cycle [GO:0000074]	0.395349	412	Mus musculus RIKEN cDNA 1110007N04 gene (1110007N04Rik), mRNA	#N/A
1	59550394	59558479	+	XM_129725.1	#N/A	#N/A	ri|4932411A20|PX00017O08|5017	DNA replication [GO:0006260]	0.350515	208	Mus musculus RIKEN cDNA 1110007N04 gene (1110007N04Rik), mRNA	#N/A
1	59550394	59558479	+	XM_129725.1	#N/A	#N/A	ri|4932411A20|PX00017O08|5017	DNA packaging [GO:0006323]	0.33012	345	Mus musculus RIKEN cDNA 1110007N04 gene (1110007N04Rik), mRNA	#N/A
1	59550394	59558479	+	XM_129725.1	#N/A	#N/A	ri|4932411A20|PX00017O08|5017	S phase of mitotic cell cycle [GO:0000084]	0.327586	210	Mus musculus RIKEN cDNA 1110007N04 gene (1110007N04Rik), mRNA	#N/A
1	59550394	59558479	+	XM_129725.1	#N/A	#N/A	ri|4932411A20|PX00017O08|5017	microtubule cytoskeleton organization and biogenesis [GO:0000226]	0.301887	79	Mus musculus RIKEN cDNA 1110007N04 gene (1110007N04Rik), mRNA	#N/A
1	59550394	59558479	+	XM_129725.1	#N/A	#N/A	ri|4932411A20|PX00017O08|5017	cytoplasmic transport [GO:0016482]	0.277778	100	Mus musculus RIKEN cDNA 1110007N04 gene (1110007N04Rik), mRNA	#N/A
1	59550394	59558479	+	XM_129725.1	#N/A	#N/A	ri|4932411A20|PX00017O08|5017	response to DNA damage stimulus [GO:0006974]	0.273333	277	Mus musculus RIKEN cDNA 1110007N04 gene (1110007N04Rik), mRNA	#N/A
1	59550394	59558479	+	XM_129725.1	#N/A	#N/A	ri|4932411A20|PX00017O08|5017	DNA repair [GO:0006281]	0.272727	259	Mus musculus RIKEN cDNA 1110007N04 gene (1110007N04Rik), mRNA	#N/A
1	59550394	59558479	+	XM_129725.1	#N/A	#N/A	ri|4932411A20|PX00017O08|5017	cytokinesis [GO:0000910]	0.223744	61	Mus musculus RIKEN cDNA 1110007N04 gene (1110007N04Rik), mRNA	#N/A
1	59550394	59558479	+	XM_129725.1	#N/A	#N/A	ri|4932411A20|PX00017O08|5017	nucleocytoplasmic transport [GO:0006913]	0.22314	117	Mus musculus RIKEN cDNA 1110007N04 gene (1110007N04Rik), mRNA	#N/A
1	59550394	59558479	+	XM_129725.1	#N/A	#N/A	ri|4932411A20|PX00017O08|5017	chromosome organization and biogenesis (sensu Eukarya) [GO:0007001]	0.194631	363	Mus musculus RIKEN cDNA 1110007N04 gene (1110007N04Rik), mRNA	#N/A
1	59550394	59558479	+	XM_129725.1	#N/A	#N/A	ri|4932411A20|PX00017O08|5017	cytokinesis [GO:0016288]	0.181818	106	Mus musculus RIKEN cDNA 1110007N04 gene (1110007N04Rik), mRNA	#N/A
1	59550394	59558479	+	XM_129725.1	#N/A	#N/A	ri|4932411A20|PX00017O08|5017	protein-nucleus import [GO:0006606]	0.18018	76	Mus musculus RIKEN cDNA 1110007N04 gene (1110007N04Rik), mRNA	#N/A
1	60063740	60091457	-	XM_136630.1	NM_172513	NM_172513.1	ri|D630010C10|PX00196C08|2345	glutamine metabolism [GO:0006541]	0.233333	21	Mus musculus similar to down-regulated by Ctnnb1, a (LOC213056), mRNA	#N/A
1	60063740	60091457	-	XM_136630.1	NM_172513	NM_172513.1	ri|D630010C10|PX00196C08|2345	carboxylic acid metabolism [GO:0019752]	0.212305	459	Mus musculus similar to down-regulated by Ctnnb1, a (LOC213056), mRNA	#N/A
1	60063740	60091457	-	XM_136630.1	NM_172513	NM_172513.1	ri|D630010C10|PX00196C08|2345	neurogenesis [GO:0007399]	0.197772	459	Mus musculus similar to down-regulated by Ctnnb1, a (LOC213056), mRNA	#N/A
1	60063740	60091457	-	XM_136630.1	NM_172513	NM_172513.1	ri|D630010C10|PX00196C08|2345	proton transport [GO:0015992]	0.152778	135	Mus musculus similar to down-regulated by Ctnnb1, a (LOC213056), mRNA	#N/A
1	60063740	60091457	-	XM_136630.1	NM_172513	NM_172513.1	ri|D630010C10|PX00196C08|2345	amine metabolism [GO:0009308]	0.152141	369	Mus musculus similar to down-regulated by Ctnnb1, a (LOC213056), mRNA	#N/A
1	60200998	60425523	-	XM_129824.1	#N/A	NM_175370.2	ri|4933405P16|PX00019F14|1981	hexose metabolism [GO:0019318]	0.242294	499	Mus musculus RIKEN cDNA 4933405P16 gene (4933405P16Rik), mRNA	#N/A
1	60200998	60425523	-	XM_129824.1	#N/A	NM_175370.2	ri|4933405P16|PX00019F14|1981	glucose metabolism [GO:0006006]	0.207191	476	Mus musculus RIKEN cDNA 4933405P16 gene (4933405P16Rik), mRNA	#N/A
1	60200998	60425523	-	XM_129824.1	#N/A	NM_175370.2	ri|4933405P16|PX00019F14|1981	main pathways of carbohydrate metabolism [GO:0006092]	0.179269	486	Mus musculus RIKEN cDNA 4933405P16 gene (4933405P16Rik), mRNA	#N/A
1	60200998	60425523	-	XM_129824.1	#N/A	NM_175370.2	ri|4933405P16|PX00019F14|1981	monosaccharide catabolism [GO:0046365]	0.174261	454	Mus musculus RIKEN cDNA 4933405P16 gene (4933405P16Rik), mRNA	#N/A
1	60200998	60425523	-	XM_129824.1	#N/A	NM_175370.2	ri|4933405P16|PX00019F14|1981	hexose catabolism [GO:0019320]	0.166036	453	Mus musculus RIKEN cDNA 4933405P16 gene (4933405P16Rik), mRNA	#N/A
1	60200998	60425523	-	XM_129824.1	#N/A	NM_175370.2	ri|4933405P16|PX00019F14|1981	carbohydrate catabolism [GO:0016052]	0.162642	471	Mus musculus RIKEN cDNA 4933405P16 gene (4933405P16Rik), mRNA	#N/A
1	60200998	60425523	-	XM_129824.1	#N/A	NM_175370.2	ri|4933405P16|PX00019F14|1981	mitotic cell cycle [GO:0000278]	0.156902	475	Mus musculus RIKEN cDNA 4933405P16 gene (4933405P16Rik), mRNA	#N/A
1	60380128	60380915	-	XM_136634.1	#N/A	#N/A	#N/A	hexose metabolism [GO:0019318]	0.201912	499	Mus musculus similar to ALS2CR12 (LOC227151), mRNA	#N/A
1	60448883	60453302	-	XM_149040.1	NM_172406	NM_172406.1	ri|4733401O11|PX00013I16|1423	cholesterol metabolism [GO:0008203]	0.289773	104	Mus musculus RIKEN cDNA 4733401O11 gene (4733401O11Rik), mRNA	#N/A
1	60448883	60453302	-	XM_149040.1	NM_172406	NM_172406.1	ri|4733401O11|PX00013I16|1423	sterol metabolism [GO:0016125]	0.255708	109	Mus musculus RIKEN cDNA 4733401O11 gene (4733401O11Rik), mRNA	#N/A
1	60448883	60453302	-	XM_149040.1	NM_172406	NM_172406.1	ri|4733401O11|PX00013I16|1423	steroid metabolism [GO:0008202]	0.167822	208	Mus musculus RIKEN cDNA 4733401O11 gene (4733401O11Rik), mRNA	#N/A
1	60526106	60532619	-	XM_129817.1	#N/A	#N/A	ri|4930427H07|PX00030J10|768	modification-dependent protein catabolism [GO:0019941]	0.4	338	Mus musculus RIKEN cDNA 4930408G06 gene (4930408G06Rik), mRNA	#N/A
1	60526106	60532619	-	XM_129817.1	#N/A	#N/A	ri|4930427H07|PX00030J10|768	microtubule-based process [GO:0007017]	0.361386	268	Mus musculus RIKEN cDNA 4930408G06 gene (4930408G06Rik), mRNA	#N/A
1	60526106	60532619	-	XM_129817.1	#N/A	#N/A	ri|4930427H07|PX00030J10|768	complement activation [GO:0006956]	0.293233	109	Mus musculus RIKEN cDNA 4930408G06 gene (4930408G06Rik), mRNA	#N/A
1	60526106	60532619	-	XM_129817.1	#N/A	#N/A	ri|4930427H07|PX00030J10|768	humoral defense mechanism (sensu Vertebrata) [GO:0016064]	0.282143	114	Mus musculus RIKEN cDNA 4930408G06 gene (4930408G06Rik), mRNA	#N/A
1	60526106	60532619	-	XM_129817.1	#N/A	#N/A	ri|4930427H07|PX00030J10|768	sexual reproduction [GO:0019953]	0.168889	217	Mus musculus RIKEN cDNA 4930408G06 gene (4930408G06Rik), mRNA	#N/A
1	60526106	60532619	-	XM_129817.1	#N/A	#N/A	ri|4930427H07|PX00030J10|768	microtubule cytoskeleton organization and biogenesis [GO:0000226]	0.166667	79	Mus musculus RIKEN cDNA 4930408G06 gene (4930408G06Rik), mRNA	#N/A
1	60526106	60532619	-	XM_129817.1	#N/A	#N/A	ri|4930427H07|PX00030J10|768	mitotic cell cycle [GO:0000278]	0.165558	475	Mus musculus RIKEN cDNA 4930408G06 gene (4930408G06Rik), mRNA	#N/A
1	60526106	60532619	-	XM_129817.1	#N/A	#N/A	ri|4930427H07|PX00030J10|768	spermatogenesis [GO:0007283]	0.16129	136	Mus musculus RIKEN cDNA 4930408G06 gene (4930408G06Rik), mRNA	#N/A
1	60639775	60650015	-	XM_129875.1	#N/A	#N/A	#N/A	protein folding [GO:0006457]	0.270073	208	Mus musculus similar to ALS2CR4 (LOC227156), mRNA	#N/A
1	60639775	60650015	-	XM_129875.1	#N/A	#N/A	#N/A	RNA metabolism [GO:0016070]	0.150649	449	Mus musculus similar to ALS2CR4 (LOC227156), mRNA	#N/A
1	60966598	60980580	-	XM_151146.1	#N/A	#N/A	#N/A	chemosensory perception [GO:0007606]	0.206061	434	Mus musculus LOC213074 (LOC213074), mRNA	#N/A
1	60966598	60980580	-	XM_151146.1	#N/A	#N/A	#N/A	perception of chemical substance [GO:0009593]	0.197605	437	Mus musculus LOC213074 (LOC213074), mRNA	#N/A
1	60966598	60980580	-	XM_151146.1	#N/A	#N/A	#N/A	olfaction [GO:0007608]	0.16055	370	Mus musculus LOC213074 (LOC213074), mRNA	#N/A
1	61161917	61164332	+	XM_149030.1	#N/A	#N/A	#N/A	glycolysis [GO:0006096]	0.188381	440	Mus musculus LOC227159 (LOC227159), mRNA	#N/A
1	61161917	61164332	+	XM_149030.1	#N/A	#N/A	#N/A	main pathways of carbohydrate metabolism [GO:0006092]	0.179269	486	Mus musculus LOC227159 (LOC227159), mRNA	#N/A
1	61161917	61164332	+	XM_149030.1	#N/A	#N/A	#N/A	monosaccharide catabolism [GO:0046365]	0.153611	454	Mus musculus LOC227159 (LOC227159), mRNA	#N/A
1	63084177	63127645	+	XM_151166.1	#N/A	#N/A	#N/A	protein folding [GO:0006457]	0.174107	208	Mus musculus LOC227184 (LOC227184), mRNA	#N/A
1	63084177	63127645	+	XM_151166.1	#N/A	#N/A	#N/A	RNA metabolism [GO:0016070]	0.160563	449	Mus musculus LOC227184 (LOC227184), mRNA	#N/A
1	64107698	64141078	+	XM_136655.1	#N/A	#N/A	#N/A	monosaccharide catabolism [GO:0046365]	0.174261	454	Mus musculus similar to partitioning-defective 3-like (LOC241069), mRNA	#N/A
1	64107698	64141078	+	XM_136655.1	#N/A	#N/A	#N/A	glycolysis [GO:0006096]	0.171257	440	Mus musculus similar to partitioning-defective 3-like (LOC241069), mRNA	#N/A
1	64107698	64141078	+	XM_136655.1	#N/A	#N/A	#N/A	hexose catabolism [GO:0019320]	0.166036	453	Mus musculus similar to partitioning-defective 3-like (LOC241069), mRNA	#N/A
1	64107698	64141078	+	XM_136655.1	#N/A	#N/A	#N/A	main pathways of carbohydrate metabolism [GO:0006092]	0.163854	486	Mus musculus similar to partitioning-defective 3-like (LOC241069), mRNA	#N/A
1	64107698	64141078	+	XM_136655.1	#N/A	#N/A	#N/A	Wnt receptor signaling pathway [GO:0016055]	0.159933	152	Mus musculus similar to partitioning-defective 3-like (LOC241069), mRNA	#N/A
1	64107698	64141078	+	XM_136655.1	#N/A	#N/A	#N/A	frizzled-2 signaling pathway [GO:0007223]	0.153846	129	Mus musculus similar to partitioning-defective 3-like (LOC241069), mRNA	#N/A
1	64780560	64803395	-	XM_151183.1	#N/A	#N/A	#N/A	pregnancy [GO:0007565]	0.546875	82	Mus musculus LOC213653 (LOC213653), mRNA	#N/A
1	64780560	64803395	-	XM_151183.1	#N/A	#N/A	#N/A	lactation [GO:0007595]	0.434783	17	Mus musculus LOC213653 (LOC213653), mRNA	#N/A
1	64780560	64803395	-	XM_151183.1	#N/A	#N/A	#N/A	hemocyte development [GO:0007516]	0.413793	25	Mus musculus LOC213653 (LOC213653), mRNA	#N/A
1	64780560	64803395	-	XM_151183.1	#N/A	#N/A	#N/A	hemopoiesis [GO:0030097]	0.326733	113	Mus musculus LOC213653 (LOC213653), mRNA	#N/A
1	64780560	64803395	-	XM_151183.1	#N/A	#N/A	#N/A	lymph gland development [GO:0007515]	0.325581	40	Mus musculus LOC213653 (LOC213653), mRNA	#N/A
1	64780560	64803395	-	XM_151183.1	#N/A	#N/A	#N/A	cytokinin biosynthesis [GO:0009691]	0.2	5	Mus musculus LOC213653 (LOC213653), mRNA	#N/A
1	64827701	64851110	+	XM_151184.1	#N/A	#N/A	ri|1700039I01|ZX00074P01|480	main pathways of carbohydrate metabolism [GO:0006092]	0.503279	486	Mus musculus LOC213654 (LOC213654), mRNA	#N/A
1	64827701	64851110	+	XM_151184.1	#N/A	#N/A	ri|1700039I01|ZX00074P01|480	monosaccharide catabolism [GO:0046365]	0.424754	454	Mus musculus LOC213654 (LOC213654), mRNA	#N/A
1	64827701	64851110	+	XM_151184.1	#N/A	#N/A	ri|1700039I01|ZX00074P01|480	glycolysis [GO:0006096]	0.423131	440	Mus musculus LOC213654 (LOC213654), mRNA	#N/A
1	64827701	64851110	+	XM_151184.1	#N/A	#N/A	ri|1700039I01|ZX00074P01|480	hexose catabolism [GO:0019320]	0.41337	453	Mus musculus LOC213654 (LOC213654), mRNA	#N/A
1	64827701	64851110	+	XM_151184.1	#N/A	#N/A	ri|1700039I01|ZX00074P01|480	carbohydrate catabolism [GO:0016052]	0.356571	471	Mus musculus LOC213654 (LOC213654), mRNA	#N/A
1	64827701	64851110	+	XM_151184.1	#N/A	#N/A	ri|1700039I01|ZX00074P01|480	hexose metabolism [GO:0019318]	0.306467	499	Mus musculus LOC213654 (LOC213654), mRNA	#N/A
1	64827701	64851110	+	XM_151184.1	#N/A	#N/A	ri|1700039I01|ZX00074P01|480	glucose metabolism [GO:0006006]	0.294434	476	Mus musculus LOC213654 (LOC213654), mRNA	#N/A
1	64827701	64851110	+	XM_151184.1	#N/A	#N/A	ri|1700039I01|ZX00074P01|480	frizzled-2 signaling pathway [GO:0007223]	0.191837	129	Mus musculus LOC213654 (LOC213654), mRNA	#N/A
1	64827701	64851110	+	XM_151184.1	#N/A	#N/A	ri|1700039I01|ZX00074P01|480	Wnt receptor signaling pathway [GO:0016055]	0.159933	152	Mus musculus LOC213654 (LOC213654), mRNA	#N/A
1	64860888	64863601	-	XM_151186.1	#N/A	#N/A	#N/A	steroid metabolism [GO:0008202]	0.183254	208	Mus musculus LOC213656 (LOC213656), mRNA	#N/A
1	64884607	64898717	+	XM_136658.1	#N/A	#N/A	ri|4930431J08|PX00030L12|984	modification-dependent protein catabolism [GO:0019941]	0.190114	338	Mus musculus similar to KIAA1571 protein (LOC241071), mRNA	Zinc finger in DBF-like proteins;
1	65321091	65342230	+	XM_129753.1	NM_172422	NM_172422.1	ri|2810421I24|ZX00046H11|397	mitochondrial translocation [GO:0006628]	0.538462	29	Mus musculus similar to KIAA0971 protein (2810421I24Rik), mRNA	#N/A
1	65321091	65342230	+	XM_129753.1	NM_172422	NM_172422.1	ri|2810421I24|ZX00046H11|397	mitochondrion organization and biogenesis [GO:0007005]	0.5	62	Mus musculus similar to KIAA0971 protein (2810421I24Rik), mRNA	#N/A
1	65321091	65342230	+	XM_129753.1	NM_172422	NM_172422.1	ri|2810421I24|ZX00046H11|397	protein-mitochondrial targeting [GO:0006626]	0.428571	49	Mus musculus similar to KIAA0971 protein (2810421I24Rik), mRNA	#N/A
1	65321091	65342230	+	XM_129753.1	NM_172422	NM_172422.1	ri|2810421I24|ZX00046H11|397	protein targeting [GO:0006605]	0.324786	295	Mus musculus similar to KIAA0971 protein (2810421I24Rik), mRNA	#N/A
1	65321091	65342230	+	XM_129753.1	NM_172422	NM_172422.1	ri|2810421I24|ZX00046H11|397	translational initiation [GO:0006413]	0.181818	119	Mus musculus similar to KIAA0971 protein (2810421I24Rik), mRNA	#N/A
1	65321091	65342230	+	XM_129753.1	NM_172422	NM_172422.1	ri|2810421I24|ZX00046H11|397	modification-dependent protein catabolism [GO:0019941]	0.17541	338	Mus musculus similar to KIAA0971 protein (2810421I24Rik), mRNA	#N/A
1	65321091	65342230	+	XM_129753.1	NM_172422	NM_172422.1	ri|2810421I24|ZX00046H11|397	protein folding [GO:0006457]	0.164706	208	Mus musculus similar to KIAA0971 protein (2810421I24Rik), mRNA	#N/A
1	65566888	65586511	-	XM_151191.1	#N/A	#N/A	#N/A	main pathways of carbohydrate metabolism [GO:0006092]	0.197864	486	Mus musculus LOC227203 (LOC227203), mRNA	#N/A
1	65566888	65586511	-	XM_151191.1	#N/A	#N/A	#N/A	perception of chemical substance [GO:0009593]	0.181034	437	Mus musculus LOC227203 (LOC227203), mRNA	#N/A
1	65566888	65586511	-	XM_151191.1	#N/A	#N/A	#N/A	chemosensory perception [GO:0007606]	0.174377	434	Mus musculus LOC227203 (LOC227203), mRNA	#N/A
1	65566888	65586511	-	XM_151191.1	#N/A	#N/A	#N/A	olfaction [GO:0007608]	0.16055	370	Mus musculus LOC227203 (LOC227203), mRNA	#N/A
1	65566888	65586511	-	XM_151191.1	#N/A	#N/A	#N/A	glycolysis [GO:0006096]	0.152565	440	Mus musculus LOC227203 (LOC227203), mRNA	#N/A
1	65866850	65876757	+	XM_151196.1	#N/A	#N/A	#N/A	polyamine metabolism [GO:0006595]	0.78125	43	Mus musculus LOC227207 (LOC227207), mRNA	#N/A
1	65866850	65876757	+	XM_151196.1	#N/A	#N/A	#N/A	secondary metabolism [GO:0019748]	0.78125	44	Mus musculus LOC227207 (LOC227207), mRNA	#N/A
1	65866850	65876757	+	XM_151196.1	#N/A	#N/A	#N/A	polyamine biosynthesis [GO:0006596]	0.75	28	Mus musculus LOC227207 (LOC227207), mRNA	#N/A
1	65866850	65876757	+	XM_151196.1	#N/A	#N/A	#N/A	amino acid derivative biosynthesis [GO:0042398]	0.703704	35	Mus musculus LOC227207 (LOC227207), mRNA	#N/A
1	65866850	65876757	+	XM_151196.1	#N/A	#N/A	#N/A	biogenic amine biosynthesis [GO:0042401]	0.703704	33	Mus musculus LOC227207 (LOC227207), mRNA	#N/A
1	65866850	65876757	+	XM_151196.1	#N/A	#N/A	#N/A	biogenic amine metabolism [GO:0006576]	0.380952	76	Mus musculus LOC227207 (LOC227207), mRNA	#N/A
1	65866850	65876757	+	XM_151196.1	#N/A	#N/A	#N/A	amine biosynthesis [GO:0009309]	0.373077	157	Mus musculus LOC227207 (LOC227207), mRNA	#N/A
1	65866850	65876757	+	XM_151196.1	#N/A	#N/A	#N/A	amino acid derivative metabolism [GO:0006575]	0.289256	93	Mus musculus LOC227207 (LOC227207), mRNA	#N/A
1	65866850	65876757	+	XM_151196.1	#N/A	#N/A	#N/A	amino acid metabolism [GO:0006520]	0.232176	273	Mus musculus LOC227207 (LOC227207), mRNA	#N/A
1	65866850	65876757	+	XM_151196.1	#N/A	#N/A	#N/A	amino acid and derivative metabolism [GO:0006519]	0.224138	332	Mus musculus LOC227207 (LOC227207), mRNA	#N/A
1	65866850	65876757	+	XM_151196.1	#N/A	#N/A	#N/A	carboxylic acid metabolism [GO:0019752]	0.195601	459	Mus musculus LOC227207 (LOC227207), mRNA	#N/A
1	65866850	65876757	+	XM_151196.1	#N/A	#N/A	#N/A	amine metabolism [GO:0009308]	0.191753	369	Mus musculus LOC227207 (LOC227207), mRNA	#N/A
1	65880912	66039708	-	XM_151197.1	#N/A	#N/A	#N/A	protein folding [GO:0006457]	0.2021	208	Mus musculus LOC213707 (LOC213707), mRNA	#N/A
1	65880912	66039708	-	XM_151197.1	#N/A	#N/A	#N/A	perception of chemical substance [GO:0009593]	0.158111	437	Mus musculus LOC213707 (LOC213707), mRNA	#N/A
1	65880912	66039708	-	XM_151197.1	#N/A	#N/A	#N/A	chemosensory perception [GO:0007606]	0.157424	434	Mus musculus LOC213707 (LOC213707), mRNA	#N/A
1	66050455	66079922	+	XM_151198.1	#N/A	#N/A	#N/A	ribosome biogenesis and assembly [GO:0042254]	0.294976	254	Mus musculus LOC227208 (LOC227208), mRNA	#N/A
1	66050455	66079922	+	XM_151198.1	#N/A	#N/A	#N/A	RNA metabolism [GO:0016070]	0.246862	449	Mus musculus LOC227208 (LOC227208), mRNA	#N/A
1	66196543	66198730	+	XM_129738.1	NM_025702	NM_025702.2	ri|3526402H21|PX00010K12|2218	response to DNA damage stimulus [GO:0006974]	0.182432	277	Mus musculus RIKEN cDNA 3526402H21 gene (3526402H21Rik), mRNA	#N/A
1	66196543	66198730	+	XM_129738.1	NM_025702	NM_025702.2	ri|3526402H21|PX00010K12|2218	mitotic cell cycle [GO:0000278]	0.176805	475	Mus musculus RIKEN cDNA 3526402H21 gene (3526402H21Rik), mRNA	#N/A
1	66196543	66198730	+	XM_129738.1	NM_025702	NM_025702.2	ri|3526402H21|PX00010K12|2218	DNA packaging [GO:0006323]	0.175381	345	Mus musculus RIKEN cDNA 3526402H21 gene (3526402H21Rik), mRNA	#N/A
1	66196543	66198730	+	XM_129738.1	NM_025702	NM_025702.2	ri|3526402H21|PX00010K12|2218	DNA repair [GO:0006281]	0.173716	259	Mus musculus RIKEN cDNA 3526402H21 gene (3526402H21Rik), mRNA	#N/A
1	66196543	66198730	+	XM_129738.1	NM_025702	NM_025702.2	ri|3526402H21|PX00010K12|2218	chromosome organization and biogenesis (sensu Eukarya) [GO:0007001]	0.165944	363	Mus musculus RIKEN cDNA 3526402H21 gene (3526402H21Rik), mRNA	#N/A
1	66196543	66198730	+	XM_129738.1	NM_025702	NM_025702.2	ri|3526402H21|PX00010K12|2218	DNA replication and chromosome cycle [GO:0000067]	0.156371	253	Mus musculus RIKEN cDNA 3526402H21 gene (3526402H21Rik), mRNA	#N/A
1	66203979	66213329	-	XM_123635.1	NM_025964	NM_025964.2	ri|2610017G06|ZX00045E13|1400	modification-dependent protein catabolism [GO:0019941]	0.23	338	Mus musculus RIKEN cDNA 2310038H17 gene (2310038H17Rik), mRNA	Predicted RNA methylase [Translation
1	66557200	66557546	+	XM_151208.1	#N/A	#N/A	#N/A	DNA packaging [GO:0006323]	0.175381	345	Mus musculus LOC213744 (LOC213744), mRNA	#N/A
1	66557200	66557546	+	XM_151208.1	#N/A	#N/A	#N/A	sterol biosynthesis [GO:0016126]	0.173653	75	Mus musculus LOC213744 (LOC213744), mRNA	#N/A
1	66557200	66557546	+	XM_151208.1	#N/A	#N/A	#N/A	isoprenoid biosynthesis [GO:0008299]	0.15625	19	Mus musculus LOC213744 (LOC213744), mRNA	#N/A
1	66557200	66557546	+	XM_151208.1	#N/A	#N/A	#N/A	cholesterol biosynthesis [GO:0006695]	0.152355	70	Mus musculus LOC213744 (LOC213744), mRNA	#N/A
1	68045459	68278758	+	XM_151219.1	#N/A	NM_175510.2	ri|C230061B10|PX00093L17|588	glycolysis [GO:0006096]	0.375616	440	Mus musculus LOC241076 (LOC241076), mRNA	#N/A
1	68045459	68278758	+	XM_151219.1	#N/A	NM_175510.2	ri|C230061B10|PX00093L17|588	monosaccharide catabolism [GO:0046365]	0.33587	454	Mus musculus LOC241076 (LOC241076), mRNA	#N/A
1	68045459	68278758	+	XM_151219.1	#N/A	NM_175510.2	ri|C230061B10|PX00093L17|588	hexose catabolism [GO:0019320]	0.317996	453	Mus musculus LOC241076 (LOC241076), mRNA	#N/A
1	68045459	68278758	+	XM_151219.1	#N/A	NM_175510.2	ri|C230061B10|PX00093L17|588	glucose metabolism [GO:0006006]	0.294434	476	Mus musculus LOC241076 (LOC241076), mRNA	#N/A
1	68045459	68278758	+	XM_151219.1	#N/A	NM_175510.2	ri|C230061B10|PX00093L17|588	carbohydrate catabolism [GO:0016052]	0.285333	471	Mus musculus LOC241076 (LOC241076), mRNA	#N/A
1	68045459	68278758	+	XM_151219.1	#N/A	NM_175510.2	ri|C230061B10|PX00093L17|588	hexose metabolism [GO:0019318]	0.272354	499	Mus musculus LOC241076 (LOC241076), mRNA	#N/A
1	68045459	68278758	+	XM_151219.1	#N/A	NM_175510.2	ri|C230061B10|PX00093L17|588	main pathways of carbohydrate metabolism [GO:0006092]	0.246725	486	Mus musculus LOC241076 (LOC241076), mRNA	#N/A
1	68795197	68811047	+	XM_129769.1	#N/A	#N/A	ri|4732433M03|PX00313O15|3161	hormone metabolism [GO:0042445]	0.5	62	Mus musculus similar to CARBAMOYL-PHOSPHATE SYNTHASE [AMMONIA], MITOCHONDRIAL PRECURSOR (CARBAMOYL-PHOSPHATE SYNTHETASE I) (CPSASE I) (LOC227231), mRNA	Carbamoylphosphate synthase large subunit (spli...
1	68795197	68811047	+	XM_129769.1	#N/A	#N/A	ri|4732433M03|PX00313O15|3161	steroid metabolism [GO:0008202]	0.48062	208	Mus musculus similar to CARBAMOYL-PHOSPHATE SYNTHASE [AMMONIA], MITOCHONDRIAL PRECURSOR (CARBAMOYL-PHOSPHATE SYNTHETASE I) (CPSASE I) (LOC227231), mRNA	Carbamoylphosphate synthase large subunit (spli...
1	68795197	68811047	+	XM_129769.1	#N/A	#N/A	ri|4732433M03|PX00313O15|3161	carboxylic acid metabolism [GO:0019752]	0.433437	459	Mus musculus similar to CARBAMOYL-PHOSPHATE SYNTHASE [AMMONIA], MITOCHONDRIAL PRECURSOR (CARBAMOYL-PHOSPHATE SYNTHETASE I) (CPSASE I) (LOC227231), mRNA	Carbamoylphosphate synthase large subunit (spli...
1	68795197	68811047	+	XM_129769.1	#N/A	#N/A	ri|4732433M03|PX00313O15|3161	amino acid metabolism [GO:0006520]	0.400778	273	Mus musculus similar to CARBAMOYL-PHOSPHATE SYNTHASE [AMMONIA], MITOCHONDRIAL PRECURSOR (CARBAMOYL-PHOSPHATE SYNTHETASE I) (CPSASE I) (LOC227231), mRNA	Carbamoylphosphate synthase large subunit (spli...
1	68795197	68811047	+	XM_129769.1	#N/A	#N/A	ri|4732433M03|PX00313O15|3161	amino acid and derivative metabolism [GO:0006519]	0.391753	332	Mus musculus similar to CARBAMOYL-PHOSPHATE SYNTHASE [AMMONIA], MITOCHONDRIAL PRECURSOR (CARBAMOYL-PHOSPHATE SYNTHETASE I) (CPSASE I) (LOC227231), mRNA	Carbamoylphosphate synthase large subunit (spli...
1	68795197	68811047	+	XM_129769.1	#N/A	#N/A	ri|4732433M03|PX00313O15|3161	amine biosynthesis [GO:0009309]	0.373077	157	Mus musculus similar to CARBAMOYL-PHOSPHATE SYNTHASE [AMMONIA], MITOCHONDRIAL PRECURSOR (CARBAMOYL-PHOSPHATE SYNTHETASE I) (CPSASE I) (LOC227231), mRNA	Carbamoylphosphate synthase large subunit (spli...
1	68795197	68811047	+	XM_129769.1	#N/A	#N/A	ri|4732433M03|PX00313O15|3161	amine metabolism [GO:0009308]	0.31829	369	Mus musculus similar to CARBAMOYL-PHOSPHATE SYNTHASE [AMMONIA], MITOCHONDRIAL PRECURSOR (CARBAMOYL-PHOSPHATE SYNTHETASE I) (CPSASE I) (LOC227231), mRNA	Carbamoylphosphate synthase large subunit (spli...
1	68795197	68811047	+	XM_129769.1	#N/A	#N/A	ri|4732433M03|PX00313O15|3161	biogenic amine metabolism [GO:0006576]	0.305556	76	Mus musculus similar to CARBAMOYL-PHOSPHATE SYNTHASE [AMMONIA], MITOCHONDRIAL PRECURSOR (CARBAMOYL-PHOSPHATE SYNTHETASE I) (CPSASE I) (LOC227231), mRNA	Carbamoylphosphate synthase large subunit (spli...
1	68795197	68811047	+	XM_129769.1	#N/A	#N/A	ri|4732433M03|PX00313O15|3161	amino acid derivative biosynthesis [GO:0042398]	0.25974	35	Mus musculus similar to CARBAMOYL-PHOSPHATE SYNTHASE [AMMONIA], MITOCHONDRIAL PRECURSOR (CARBAMOYL-PHOSPHATE SYNTHETASE I) (CPSASE I) (LOC227231), mRNA	Carbamoylphosphate synthase large subunit (spli...
1	68795197	68811047	+	XM_129769.1	#N/A	#N/A	ri|4732433M03|PX00313O15|3161	biogenic amine biosynthesis [GO:0042401]	0.246914	33	Mus musculus similar to CARBAMOYL-PHOSPHATE SYNTHASE [AMMONIA], MITOCHONDRIAL PRECURSOR (CARBAMOYL-PHOSPHATE SYNTHETASE I) (CPSASE I) (LOC227231), mRNA	Carbamoylphosphate synthase large subunit (spli...
1	68795197	68811047	+	XM_129769.1	#N/A	#N/A	ri|4732433M03|PX00313O15|3161	secondary metabolism [GO:0019748]	0.218045	44	Mus musculus similar to CARBAMOYL-PHOSPHATE SYNTHASE [AMMONIA], MITOCHONDRIAL PRECURSOR (CARBAMOYL-PHOSPHATE SYNTHETASE I) (CPSASE I) (LOC227231), mRNA	Carbamoylphosphate synthase large subunit (spli...
1	68795197	68811047	+	XM_129769.1	#N/A	#N/A	ri|4732433M03|PX00313O15|3161	amino acid derivative metabolism [GO:0006575]	0.216049	93	Mus musculus similar to CARBAMOYL-PHOSPHATE SYNTHASE [AMMONIA], MITOCHONDRIAL PRECURSOR (CARBAMOYL-PHOSPHATE SYNTHETASE I) (CPSASE I) (LOC227231), mRNA	Carbamoylphosphate synthase large subunit (spli...
1	68795197	68811047	+	XM_129769.1	#N/A	#N/A	ri|4732433M03|PX00313O15|3161	estrogen metabolism [GO:0008210]	0.190476	12	Mus musculus similar to CARBAMOYL-PHOSPHATE SYNTHASE [AMMONIA], MITOCHONDRIAL PRECURSOR (CARBAMOYL-PHOSPHATE SYNTHETASE I) (CPSASE I) (LOC227231), mRNA	Carbamoylphosphate synthase large subunit (spli...
1	68795197	68811047	+	XM_129769.1	#N/A	#N/A	ri|4732433M03|PX00313O15|3161	steroid biosynthesis [GO:0006694]	0.179426	122	Mus musculus similar to CARBAMOYL-PHOSPHATE SYNTHASE [AMMONIA], MITOCHONDRIAL PRECURSOR (CARBAMOYL-PHOSPHATE SYNTHETASE I) (CPSASE I) (LOC227231), mRNA	Carbamoylphosphate synthase large subunit (spli...
1	68795197	68811047	+	XM_129769.1	#N/A	#N/A	ri|4732433M03|PX00313O15|3161	digestion [GO:0007586]	0.173333	77	Mus musculus similar to CARBAMOYL-PHOSPHATE SYNTHASE [AMMONIA], MITOCHONDRIAL PRECURSOR (CARBAMOYL-PHOSPHATE SYNTHETASE I) (CPSASE I) (LOC227231), mRNA	Carbamoylphosphate synthase large subunit (spli...
1	68795197	68811047	+	XM_129769.1	#N/A	#N/A	ri|4732433M03|PX00313O15|3161	polyamine biosynthesis [GO:0006596]	0.166667	28	Mus musculus similar to CARBAMOYL-PHOSPHATE SYNTHASE [AMMONIA], MITOCHONDRIAL PRECURSOR (CARBAMOYL-PHOSPHATE SYNTHETASE I) (CPSASE I) (LOC227231), mRNA	Carbamoylphosphate synthase large subunit (spli...
1	68795197	68811047	+	XM_129769.1	#N/A	#N/A	ri|4732433M03|PX00313O15|3161	response to xenobiotic stimulus [GO:0009410]	0.166667	38	Mus musculus similar to CARBAMOYL-PHOSPHATE SYNTHASE [AMMONIA], MITOCHONDRIAL PRECURSOR (CARBAMOYL-PHOSPHATE SYNTHETASE I) (CPSASE I) (LOC227231), mRNA	Carbamoylphosphate synthase large subunit (spli...
1	68873862	68874246	-	XM_151222.1	#N/A	#N/A	#N/A	glycolysis [GO:0006096]	0.214101	440	Mus musculus LOC227232 (LOC227232), mRNA	#N/A
1	68873862	68874246	-	XM_151222.1	#N/A	#N/A	#N/A	carboxylic acid metabolism [GO:0019752]	0.212305	459	Mus musculus LOC227232 (LOC227232), mRNA	#N/A
1	68873862	68874246	-	XM_151222.1	#N/A	#N/A	#N/A	carbohydrate catabolism [GO:0016052]	0.203561	471	Mus musculus LOC227232 (LOC227232), mRNA	#N/A
1	68873862	68874246	-	XM_151222.1	#N/A	#N/A	#N/A	lipid biosynthesis [GO:0008610]	0.19604	238	Mus musculus LOC227232 (LOC227232), mRNA	#N/A
1	68873862	68874246	-	XM_151222.1	#N/A	#N/A	#N/A	amine metabolism [GO:0009308]	0.191753	369	Mus musculus LOC227232 (LOC227232), mRNA	#N/A
1	68873862	68874246	-	XM_151222.1	#N/A	#N/A	#N/A	monosaccharide catabolism [GO:0046365]	0.191393	454	Mus musculus LOC227232 (LOC227232), mRNA	#N/A
1	68873862	68874246	-	XM_151222.1	#N/A	#N/A	#N/A	hexose catabolism [GO:0019320]	0.183476	453	Mus musculus LOC227232 (LOC227232), mRNA	#N/A
1	68873862	68874246	-	XM_151222.1	#N/A	#N/A	#N/A	main pathways of carbohydrate metabolism [GO:0006092]	0.163854	486	Mus musculus LOC227232 (LOC227232), mRNA	#N/A
1	69613944	69614117	+	XM_151225.1	#N/A	#N/A	#N/A	chemosensory perception [GO:0007606]	0.157424	434	Mus musculus LOC227236 (LOC227236), mRNA	#N/A
1	69613944	69614117	+	XM_151225.1	#N/A	#N/A	#N/A	perception of chemical substance [GO:0009593]	0.153439	437	Mus musculus LOC227236 (LOC227236), mRNA	#N/A
1	71460677	71642257	+	XM_136687.1	NM_029160	NM_029160.1	ri|4930524F24|PX00033E12|1434	sexual reproduction [GO:0019953]	0.245098	217	Mus musculus similar to bZIP transcription factor containing protein~data source:Pfam, source key:PF00170, evidence:ISS~putative (LOC241086), mRNA	#N/A
1	72384840	72450119	+	XM_151237.1	#N/A	#N/A	#N/A	frizzled-2 signaling pathway [GO:0007223]	0.264789	129	Mus musculus LOC241088 (LOC241088), mRNA	#N/A
1	72384840	72450119	+	XM_151237.1	#N/A	#N/A	#N/A	hexose metabolism [GO:0019318]	0.242294	499	Mus musculus LOC241088 (LOC241088), mRNA	#N/A
1	72384840	72450119	+	XM_151237.1	#N/A	#N/A	#N/A	glycolysis [GO:0006096]	0.241328	440	Mus musculus LOC241088 (LOC241088), mRNA	#N/A
1	72384840	72450119	+	XM_151237.1	#N/A	#N/A	#N/A	Wnt receptor signaling pathway [GO:0016055]	0.222482	152	Mus musculus LOC241088 (LOC241088), mRNA	#N/A
1	72384840	72450119	+	XM_151237.1	#N/A	#N/A	#N/A	monosaccharide catabolism [GO:0046365]	0.215395	454	Mus musculus LOC241088 (LOC241088), mRNA	#N/A
1	72384840	72450119	+	XM_151237.1	#N/A	#N/A	#N/A	hexose catabolism [GO:0019320]	0.205034	453	Mus musculus LOC241088 (LOC241088), mRNA	#N/A
1	72384840	72450119	+	XM_151237.1	#N/A	#N/A	#N/A	carbohydrate catabolism [GO:0016052]	0.203561	471	Mus musculus LOC241088 (LOC241088), mRNA	#N/A
1	72384840	72450119	+	XM_151237.1	#N/A	#N/A	#N/A	glucose metabolism [GO:0006006]	0.186432	476	Mus musculus LOC241088 (LOC241088), mRNA	#N/A
1	72384840	72450119	+	XM_151237.1	#N/A	#N/A	#N/A	main pathways of carbohydrate metabolism [GO:0006092]	0.179269	486	Mus musculus LOC241088 (LOC241088), mRNA	#N/A
1	72560573	72566282	+	XM_136691.1	#N/A	#N/A	#N/A	glycolysis [GO:0006096]	0.188381	440	Mus musculus similar to Clathrin light chain A (Lca) (LOC241089), mRNA	Clathrin light chain
1	72560573	72566282	+	XM_136691.1	#N/A	#N/A	#N/A	hexose catabolism [GO:0019320]	0.183476	453	Mus musculus similar to Clathrin light chain A (Lca) (LOC241089), mRNA	Clathrin light chain
1	72560573	72566282	+	XM_136691.1	#N/A	#N/A	#N/A	monosaccharide catabolism [GO:0046365]	0.174261	454	Mus musculus similar to Clathrin light chain A (Lca) (LOC241089), mRNA	Clathrin light chain
1	72560573	72566282	+	XM_136691.1	#N/A	#N/A	#N/A	main pathways of carbohydrate metabolism [GO:0006092]	0.163854	486	Mus musculus similar to Clathrin light chain A (Lca) (LOC241089), mRNA	Clathrin light chain
1	72560573	72566282	+	XM_136691.1	#N/A	#N/A	#N/A	glucose metabolism [GO:0006006]	0.153168	476	Mus musculus similar to Clathrin light chain A (Lca) (LOC241089), mRNA	Clathrin light chain
1	72560573	72566282	+	XM_136691.1	#N/A	#N/A	#N/A	chemosensory perception [GO:0007606]	0.151866	434	Mus musculus similar to Clathrin light chain A (Lca) (LOC241089), mRNA	Clathrin light chain
1	73456264	73456668	+	XM_149025.1	#N/A	#N/A	#N/A	amine metabolism [GO:0009308]	0.449782	369	Mus musculus LOC227265 (LOC227265), mRNA	#N/A
1	73456264	73456668	+	XM_149025.1	#N/A	#N/A	#N/A	amino acid and derivative metabolism [GO:0006519]	0.434599	332	Mus musculus LOC227265 (LOC227265), mRNA	#N/A
1	73456264	73456668	+	XM_149025.1	#N/A	#N/A	#N/A	steroid metabolism [GO:0008202]	0.42487	208	Mus musculus LOC227265 (LOC227265), mRNA	#N/A
1	73456264	73456668	+	XM_149025.1	#N/A	#N/A	#N/A	amino acid metabolism [GO:0006520]	0.400778	273	Mus musculus LOC227265 (LOC227265), mRNA	#N/A
1	73456264	73456668	+	XM_149025.1	#N/A	#N/A	#N/A	carboxylic acid metabolism [GO:0019752]	0.400524	459	Mus musculus LOC227265 (LOC227265), mRNA	#N/A
1	73456264	73456668	+	XM_149025.1	#N/A	#N/A	#N/A	steroid biosynthesis [GO:0006694]	0.325	122	Mus musculus LOC227265 (LOC227265), mRNA	#N/A
1	73456264	73456668	+	XM_149025.1	#N/A	#N/A	#N/A	sterol biosynthesis [GO:0016126]	0.272727	75	Mus musculus LOC227265 (LOC227265), mRNA	#N/A
1	73456264	73456668	+	XM_149025.1	#N/A	#N/A	#N/A	sterol metabolism [GO:0016125]	0.255708	109	Mus musculus LOC227265 (LOC227265), mRNA	#N/A
1	73456264	73456668	+	XM_149025.1	#N/A	#N/A	#N/A	serine family amino acid metabolism [GO:0009069]	0.221477	93	Mus musculus LOC227265 (LOC227265), mRNA	#N/A
1	73456264	73456668	+	XM_149025.1	#N/A	#N/A	#N/A	bile acid metabolism [GO:0008206]	0.181818	6	Mus musculus LOC227265 (LOC227265), mRNA	#N/A
1	73456264	73456668	+	XM_149025.1	#N/A	#N/A	#N/A	complement activation [GO:0006956]	0.178414	109	Mus musculus LOC227265 (LOC227265), mRNA	#N/A
1	73456264	73456668	+	XM_149025.1	#N/A	#N/A	#N/A	lipid biosynthesis [GO:0008610]	0.173838	238	Mus musculus LOC227265 (LOC227265), mRNA	#N/A
1	73456264	73456668	+	XM_149025.1	#N/A	#N/A	#N/A	amine catabolism [GO:0009310]	0.169492	59	Mus musculus LOC227265 (LOC227265), mRNA	#N/A
1	73456264	73456668	+	XM_149025.1	#N/A	#N/A	#N/A	humoral defense mechanism (sensu Vertebrata) [GO:0016064]	0.154412	114	Mus musculus LOC227265 (LOC227265), mRNA	#N/A
1	73577828	73598541	+	XM_151250.1	#N/A	#N/A	#N/A	chemosensory perception [GO:0007606]	0.150059	434	Mus musculus LOC227267 (LOC227267), mRNA	#N/A
1	73672445	73691031	+	XM_151252.1	#N/A	#N/A	#N/A	RNA metabolism [GO:0016070]	0.280142	449	Mus musculus LOC241094 (LOC241094), mRNA	#N/A
1	73672445	73691031	+	XM_151252.1	#N/A	#N/A	#N/A	RNA processing [GO:0006396]	0.263889	377	Mus musculus LOC241094 (LOC241094), mRNA	#N/A
1	73672445	73691031	+	XM_151252.1	#N/A	#N/A	#N/A	ribosome biogenesis and assembly [GO:0042254]	0.191304	254	Mus musculus LOC241094 (LOC241094), mRNA	#N/A
1	73729561	73760881	-	XM_136695.1	#N/A	#N/A	#N/A	carbohydrate catabolism [GO:0016052]	0.285333	471	Mus musculus similar to hypothetical protein FLJ10116 (LOC241095), mRNA	#N/A
1	73729561	73760881	-	XM_136695.1	#N/A	#N/A	#N/A	glycolysis [GO:0006096]	0.241328	440	Mus musculus similar to hypothetical protein FLJ10116 (LOC241095), mRNA	#N/A
1	73729561	73760881	-	XM_136695.1	#N/A	#N/A	#N/A	hexose metabolism [GO:0019318]	0.222081	499	Mus musculus similar to hypothetical protein FLJ10116 (LOC241095), mRNA	#N/A
1	73729561	73760881	-	XM_136695.1	#N/A	#N/A	#N/A	monosaccharide catabolism [GO:0046365]	0.215395	454	Mus musculus similar to hypothetical protein FLJ10116 (LOC241095), mRNA	#N/A
1	73729561	73760881	-	XM_136695.1	#N/A	#N/A	#N/A	glucose metabolism [GO:0006006]	0.207191	476	Mus musculus similar to hypothetical protein FLJ10116 (LOC241095), mRNA	#N/A
1	73729561	73760881	-	XM_136695.1	#N/A	#N/A	#N/A	hexose catabolism [GO:0019320]	0.205034	453	Mus musculus similar to hypothetical protein FLJ10116 (LOC241095), mRNA	#N/A
1	73729561	73760881	-	XM_136695.1	#N/A	#N/A	#N/A	ectoderm development [GO:0007398]	0.18543	67	Mus musculus similar to hypothetical protein FLJ10116 (LOC241095), mRNA	#N/A
1	73729561	73760881	-	XM_136695.1	#N/A	#N/A	#N/A	main pathways of carbohydrate metabolism [GO:0006092]	0.179269	486	Mus musculus similar to hypothetical protein FLJ10116 (LOC241095), mRNA	#N/A
1	73729561	73760881	-	XM_136695.1	#N/A	#N/A	#N/A	epidermal differentiation [GO:0008544]	0.15311	52	Mus musculus similar to hypothetical protein FLJ10116 (LOC241095), mRNA	#N/A
1	74539182	74539342	+	XM_151257.1	#N/A	#N/A	#N/A	ectoderm development [GO:0007398]	0.171569	67	Mus musculus LOC241100 (LOC241100), mRNA	#N/A
1	74539182	74539342	+	XM_151257.1	#N/A	#N/A	#N/A	epidermal differentiation [GO:0008544]	0.157068	52	Mus musculus LOC241100 (LOC241100), mRNA	#N/A
1	74539182	74539342	+	XM_151257.1	#N/A	#N/A	#N/A	muscle contraction [GO:0006936]	0.150327	129	Mus musculus LOC241100 (LOC241100), mRNA	#N/A
1	74799398	74811190	+	XM_151265.1	#N/A	#N/A	#N/A	main pathways of carbohydrate metabolism [GO:0006092]	0.271908	486	Mus musculus LOC227279 (LOC227279), mRNA	#N/A
1	74799398	74811190	+	XM_151265.1	#N/A	#N/A	#N/A	glucose metabolism [GO:0006006]	0.263578	476	Mus musculus LOC227279 (LOC227279), mRNA	#N/A
1	74799398	74811190	+	XM_151265.1	#N/A	#N/A	#N/A	monosaccharide catabolism [GO:0046365]	0.241456	454	Mus musculus LOC227279 (LOC227279), mRNA	#N/A
1	74799398	74811190	+	XM_151265.1	#N/A	#N/A	#N/A	hexose catabolism [GO:0019320]	0.23007	453	Mus musculus LOC227279 (LOC227279), mRNA	#N/A
1	74799398	74811190	+	XM_151265.1	#N/A	#N/A	#N/A	hexose metabolism [GO:0019318]	0.222081	499	Mus musculus LOC227279 (LOC227279), mRNA	#N/A
1	74799398	74811190	+	XM_151265.1	#N/A	#N/A	#N/A	glycolysis [GO:0006096]	0.214101	440	Mus musculus LOC227279 (LOC227279), mRNA	#N/A
1	74799398	74811190	+	XM_151265.1	#N/A	#N/A	#N/A	carbohydrate catabolism [GO:0016052]	0.203561	471	Mus musculus LOC227279 (LOC227279), mRNA	#N/A
1	74862471	74896884	+	XM_151267.1	#N/A	#N/A	#N/A	monosaccharide catabolism [GO:0046365]	0.191393	454	Mus musculus LOC227281 (LOC227281), mRNA	#N/A
1	74862471	74896884	+	XM_151267.1	#N/A	#N/A	#N/A	glycolysis [GO:0006096]	0.188381	440	Mus musculus LOC227281 (LOC227281), mRNA	#N/A
1	74862471	74896884	+	XM_151267.1	#N/A	#N/A	#N/A	hexose catabolism [GO:0019320]	0.183476	453	Mus musculus LOC227281 (LOC227281), mRNA	#N/A
1	74862471	74896884	+	XM_151267.1	#N/A	#N/A	#N/A	carbohydrate catabolism [GO:0016052]	0.162642	471	Mus musculus LOC227281 (LOC227281), mRNA	#N/A
1	74862471	74896884	+	XM_151267.1	#N/A	#N/A	#N/A	glucose metabolism [GO:0006006]	0.153168	476	Mus musculus LOC227281 (LOC227281), mRNA	#N/A
1	75121397	75121942	+	XM_149039.1	#N/A	#N/A	#N/A	humoral immune response [GO:0006959]	0.17126	284	Mus musculus LOC227285 (LOC227285), mRNA	#N/A
1	75689781	75712897	+	XM_136711.1	#N/A	#N/A	#N/A	mitotic cell cycle [GO:0000278]	0.330078	475	Mus musculus similar to FYVE and coiled-coil domain containing 1 (LOC241111), mRNA	domain involved in Ras-like GTPase signaling
1	75689781	75712897	+	XM_136711.1	#N/A	#N/A	#N/A	protein folding [GO:0006457]	0.270073	208	Mus musculus similar to FYVE and coiled-coil domain containing 1 (LOC241111), mRNA	domain involved in Ras-like GTPase signaling
1	75689781	75712897	+	XM_136711.1	#N/A	#N/A	#N/A	sulfur metabolism [GO:0006790]	0.235	99	Mus musculus similar to FYVE and coiled-coil domain containing 1 (LOC241111), mRNA	domain involved in Ras-like GTPase signaling
1	75689781	75712897	+	XM_136711.1	#N/A	#N/A	#N/A	ectoderm development [GO:0007398]	0.207547	67	Mus musculus similar to FYVE and coiled-coil domain containing 1 (LOC241111), mRNA	domain involved in Ras-like GTPase signaling
1	75689781	75712897	+	XM_136711.1	#N/A	#N/A	#N/A	epidermal differentiation [GO:0008544]	0.20339	52	Mus musculus similar to FYVE and coiled-coil domain containing 1 (LOC241111), mRNA	domain involved in Ras-like GTPase signaling
1	75689781	75712897	+	XM_136711.1	#N/A	#N/A	#N/A	mitosis [GO:0007067]	0.176976	189	Mus musculus similar to FYVE and coiled-coil domain containing 1 (LOC241111), mRNA	domain involved in Ras-like GTPase signaling
1	75689781	75712897	+	XM_136711.1	#N/A	#N/A	#N/A	histogenesis [GO:0009888]	0.166667	99	Mus musculus similar to FYVE and coiled-coil domain containing 1 (LOC241111), mRNA	domain involved in Ras-like GTPase signaling
1	75689781	75712897	+	XM_136711.1	#N/A	#N/A	#N/A	M phase of mitotic cell cycle [GO:0000087]	0.165584	192	Mus musculus similar to FYVE and coiled-coil domain containing 1 (LOC241111), mRNA	domain involved in Ras-like GTPase signaling
1	76269745	76277760	+	XM_129771.1	#N/A	#N/A	#N/A	RNA metabolism [GO:0016070]	0.333333	449	Mus musculus similar to KIAA0173 gene product (LOC227296), mRNA	Tubulin-tyrosine ligase family. Tubulins and m...
1	76269745	76277760	+	XM_129771.1	#N/A	#N/A	#N/A	DNA packaging [GO:0006323]	0.33012	345	Mus musculus similar to KIAA0173 gene product (LOC227296), mRNA	Tubulin-tyrosine ligase family. Tubulins and m...
1	76269745	76277760	+	XM_129771.1	#N/A	#N/A	#N/A	RNA processing [GO:0006396]	0.320463	377	Mus musculus similar to KIAA0173 gene product (LOC227296), mRNA	Tubulin-tyrosine ligase family. Tubulins and m...
1	76269745	76277760	+	XM_129771.1	#N/A	#N/A	#N/A	cytoplasmic transport [GO:0016482]	0.25	100	Mus musculus similar to KIAA0173 gene product (LOC227296), mRNA	Tubulin-tyrosine ligase family. Tubulins and m...
1	76269745	76277760	+	XM_129771.1	#N/A	#N/A	#N/A	mRNA processing [GO:0006397]	0.238636	206	Mus musculus similar to KIAA0173 gene product (LOC227296), mRNA	Tubulin-tyrosine ligase family. Tubulins and m...
1	76269745	76277760	+	XM_129771.1	#N/A	#N/A	#N/A	nucleocytoplasmic transport [GO:0006913]	0.230088	117	Mus musculus similar to KIAA0173 gene product (LOC227296), mRNA	Tubulin-tyrosine ligase family. Tubulins and m...
1	76269745	76277760	+	XM_129771.1	#N/A	#N/A	#N/A	RNA splicing [GO:0008380]	0.228311	161	Mus musculus similar to KIAA0173 gene product (LOC227296), mRNA	Tubulin-tyrosine ligase family. Tubulins and m...
1	76269745	76277760	+	XM_129771.1	#N/A	#N/A	#N/A	chromosome organization and biogenesis (sensu Eukarya) [GO:0007001]	0.227119	363	Mus musculus similar to KIAA0173 gene product (LOC227296), mRNA	Tubulin-tyrosine ligase family. Tubulins and m...
1	76269745	76277760	+	XM_129771.1	#N/A	#N/A	#N/A	nuclear mRNA splicing, via spliceosome [GO:0006371]	0.219895	142	Mus musculus similar to KIAA0173 gene product (LOC227296), mRNA	Tubulin-tyrosine ligase family. Tubulins and m...
1	76269745	76277760	+	XM_129771.1	#N/A	#N/A	#N/A	establishment and/or maintenance of chromatin architecture [GO:0006325]	0.202105	285	Mus musculus similar to KIAA0173 gene product (LOC227296), mRNA	Tubulin-tyrosine ligase family. Tubulins and m...
1	76269745	76277760	+	XM_129771.1	#N/A	#N/A	#N/A	chromatin assembly/disassembly [GO:0006333]	0.188184	214	Mus musculus similar to KIAA0173 gene product (LOC227296), mRNA	Tubulin-tyrosine ligase family. Tubulins and m...
1	76269745	76277760	+	XM_129771.1	#N/A	#N/A	#N/A	M phase [GO:0000279]	0.173861	327	Mus musculus similar to KIAA0173 gene product (LOC227296), mRNA	Tubulin-tyrosine ligase family. Tubulins and m...
1	76269745	76277760	+	XM_129771.1	#N/A	#N/A	#N/A	DNA repair [GO:0006281]	0.152284	259	Mus musculus similar to KIAA0173 gene product (LOC227296), mRNA	Tubulin-tyrosine ligase family. Tubulins and m...
1	76387915	76428234	-	XM_151278.1	#N/A	#N/A	#N/A	hexose metabolism [GO:0019318]	0.306467	499	Mus musculus LOC241114 (LOC241114), mRNA	#N/A
1	76387915	76428234	-	XM_151278.1	#N/A	#N/A	#N/A	monosaccharide catabolism [GO:0046365]	0.241456	454	Mus musculus LOC241114 (LOC241114), mRNA	#N/A
1	76387915	76428234	-	XM_151278.1	#N/A	#N/A	#N/A	frizzled-2 signaling pathway [GO:0007223]	0.235	129	Mus musculus LOC241114 (LOC241114), mRNA	#N/A
1	76387915	76428234	-	XM_151278.1	#N/A	#N/A	#N/A	hexose catabolism [GO:0019320]	0.23007	453	Mus musculus LOC241114 (LOC241114), mRNA	#N/A
1	76387915	76428234	-	XM_151278.1	#N/A	#N/A	#N/A	carbohydrate catabolism [GO:0016052]	0.227089	471	Mus musculus LOC241114 (LOC241114), mRNA	#N/A
1	76387915	76428234	-	XM_151278.1	#N/A	#N/A	#N/A	main pathways of carbohydrate metabolism [GO:0006092]	0.221649	486	Mus musculus LOC241114 (LOC241114), mRNA	#N/A
1	76387915	76428234	-	XM_151278.1	#N/A	#N/A	#N/A	glycolysis [GO:0006096]	0.214101	440	Mus musculus LOC241114 (LOC241114), mRNA	#N/A
1	76387915	76428234	-	XM_151278.1	#N/A	#N/A	#N/A	Wnt receptor signaling pathway [GO:0016055]	0.192308	152	Mus musculus LOC241114 (LOC241114), mRNA	#N/A
1	76387915	76428234	-	XM_151278.1	#N/A	#N/A	#N/A	glucose metabolism [GO:0006006]	0.186432	476	Mus musculus LOC241114 (LOC241114), mRNA	#N/A
1	76693455	76698460	+	XM_129881.1	#N/A	NM_170755.1	ri|9430022K03|PX00108G11|2556	cholesterol metabolism [GO:0008203]	0.187291	104	Mus musculus similar to RIKEN cDNA 1810015C04 (LOC227298), mRNA	#N/A
1	76693455	76698460	+	XM_129881.1	#N/A	NM_170755.1	ri|9430022K03|PX00108G11|2556	cholesterol biosynthesis [GO:0006695]	0.185811	70	Mus musculus similar to RIKEN cDNA 1810015C04 (LOC227298), mRNA	#N/A
1	76693455	76698460	+	XM_129881.1	#N/A	NM_170755.1	ri|9430022K03|PX00108G11|2556	cytokinesis [GO:0000910]	0.151515	61	Mus musculus similar to RIKEN cDNA 1810015C04 (LOC227298), mRNA	#N/A
1	76693455	76698460	+	XM_129881.1	#N/A	NM_170755.1	ri|9430022K03|PX00108G11|2556	sterol metabolism [GO:0016125]	0.150376	109	Mus musculus similar to RIKEN cDNA 1810015C04 (LOC227298), mRNA	#N/A
1	76718830	76721742	+	XM_129880.1	NM_026846	NM_026846.1	ri|1110060O18|R000018L18|1227	lipid biosynthesis [GO:0008610]	0.25	238	Mus musculus RIKEN cDNA 1110060O18 gene (1110060O18Rik), mRNA	#N/A
1	76718830	76721742	+	XM_129880.1	NM_026846	NM_026846.1	ri|1110060O18|R000018L18|1227	coenzymes and prosthetic group metabolism [GO:0006731]	0.2	160	Mus musculus RIKEN cDNA 1110060O18 gene (1110060O18Rik), mRNA	#N/A
1	76718830	76721742	+	XM_129880.1	NM_026846	NM_026846.1	ri|1110060O18|R000018L18|1227	coenzyme biosynthesis [GO:0009108]	0.19403	66	Mus musculus RIKEN cDNA 1110060O18 gene (1110060O18Rik), mRNA	#N/A
1	76718830	76721742	+	XM_129880.1	NM_026846	NM_026846.1	ri|1110060O18|R000018L18|1227	carboxylic acid metabolism [GO:0019752]	0.185603	459	Mus musculus RIKEN cDNA 1110060O18 gene (1110060O18Rik), mRNA	#N/A
1	76718830	76721742	+	XM_129880.1	NM_026846	NM_026846.1	ri|1110060O18|R000018L18|1227	coenzymes and prosthetic group biosynthesis [GO:0046138]	0.17284	81	Mus musculus RIKEN cDNA 1110060O18 gene (1110060O18Rik), mRNA	#N/A
1	76718830	76721742	+	XM_129880.1	NM_026846	NM_026846.1	ri|1110060O18|R000018L18|1227	fatty acid metabolism [GO:0006631]	0.162879	143	Mus musculus RIKEN cDNA 1110060O18 gene (1110060O18Rik), mRNA	#N/A
1	76731560	76733235	-	XM_149056.1	#N/A	#N/A	#N/A	monosaccharide catabolism [GO:0046365]	0.38665	454	Mus musculus LOC227299 (LOC245860), mRNA	#N/A
1	76731560	76733235	-	XM_149056.1	#N/A	#N/A	#N/A	hexose catabolism [GO:0019320]	0.364397	453	Mus musculus LOC227299 (LOC245860), mRNA	#N/A
1	76731560	76733235	-	XM_149056.1	#N/A	#N/A	#N/A	glycolysis [GO:0006096]	0.335512	440	Mus musculus LOC227299 (LOC245860), mRNA	#N/A
1	76731560	76733235	-	XM_149056.1	#N/A	#N/A	#N/A	carbohydrate catabolism [GO:0016052]	0.318957	471	Mus musculus LOC227299 (LOC245860), mRNA	#N/A
1	76731560	76733235	-	XM_149056.1	#N/A	#N/A	#N/A	glucose metabolism [GO:0006006]	0.294434	476	Mus musculus LOC227299 (LOC245860), mRNA	#N/A
1	76731560	76733235	-	XM_149056.1	#N/A	#N/A	#N/A	hexose metabolism [GO:0019318]	0.272354	499	Mus musculus LOC227299 (LOC245860), mRNA	#N/A
1	76731560	76733235	-	XM_149056.1	#N/A	#N/A	#N/A	main pathways of carbohydrate metabolism [GO:0006092]	0.246725	486	Mus musculus LOC227299 (LOC245860), mRNA	#N/A
1	76731560	76733235	-	XM_149056.1	#N/A	#N/A	#N/A	carboxylic acid metabolism [GO:0019752]	0.185603	459	Mus musculus LOC227299 (LOC245860), mRNA	#N/A
1	77025936	77030476	-	XM_129886.1	#N/A	#N/A	ri|1700028N03|ZX00051E19|2456	sterol biosynthesis [GO:0016126]	0.547368	75	Mus musculus RIKEN cDNA 1700028N03 gene (1700028N03Rik), mRNA	#N/A
1	77025936	77030476	-	XM_129886.1	#N/A	#N/A	ri|1700028N03|ZX00051E19|2456	cholesterol biosynthesis [GO:0006695]	0.52809	70	Mus musculus RIKEN cDNA 1700028N03 gene (1700028N03Rik), mRNA	#N/A
1	77025936	77030476	-	XM_129886.1	#N/A	#N/A	ri|1700028N03|ZX00051E19|2456	M phase [GO:0000279]	0.36859	327	Mus musculus RIKEN cDNA 1700028N03 gene (1700028N03Rik), mRNA	#N/A
1	77025936	77030476	-	XM_129886.1	#N/A	#N/A	ri|1700028N03|ZX00051E19|2456	mitosis [GO:0007067]	0.364372	189	Mus musculus RIKEN cDNA 1700028N03 gene (1700028N03Rik), mRNA	#N/A
1	77025936	77030476	-	XM_129886.1	#N/A	#N/A	ri|1700028N03|ZX00051E19|2456	mitotic cell cycle [GO:0000278]	0.350951	475	Mus musculus RIKEN cDNA 1700028N03 gene (1700028N03Rik), mRNA	#N/A
1	77025936	77030476	-	XM_129886.1	#N/A	#N/A	ri|1700028N03|ZX00051E19|2456	nuclear division [GO:0000280]	0.350877	238	Mus musculus RIKEN cDNA 1700028N03 gene (1700028N03Rik), mRNA	#N/A
1	77025936	77030476	-	XM_129886.1	#N/A	#N/A	ri|1700028N03|ZX00051E19|2456	M phase of mitotic cell cycle [GO:0000087]	0.343396	192	Mus musculus RIKEN cDNA 1700028N03 gene (1700028N03Rik), mRNA	#N/A
1	77025936	77030476	-	XM_129886.1	#N/A	#N/A	ri|1700028N03|ZX00051E19|2456	cytokinesis [GO:0000910]	0.330827	61	Mus musculus RIKEN cDNA 1700028N03 gene (1700028N03Rik), mRNA	#N/A
1	77025936	77030476	-	XM_129886.1	#N/A	#N/A	ri|1700028N03|ZX00051E19|2456	cholesterol metabolism [GO:0008203]	0.314815	104	Mus musculus RIKEN cDNA 1700028N03 gene (1700028N03Rik), mRNA	#N/A
1	77025936	77030476	-	XM_129886.1	#N/A	#N/A	ri|1700028N03|ZX00051E19|2456	lipid biosynthesis [GO:0008610]	0.285714	238	Mus musculus RIKEN cDNA 1700028N03 gene (1700028N03Rik), mRNA	#N/A
1	77025936	77030476	-	XM_129886.1	#N/A	#N/A	ri|1700028N03|ZX00051E19|2456	sterol metabolism [GO:0016125]	0.284974	109	Mus musculus RIKEN cDNA 1700028N03 gene (1700028N03Rik), mRNA	#N/A
1	77025936	77030476	-	XM_129886.1	#N/A	#N/A	ri|1700028N03|ZX00051E19|2456	steroid biosynthesis [GO:0006694]	0.254545	122	Mus musculus RIKEN cDNA 1700028N03 gene (1700028N03Rik), mRNA	#N/A
1	77025936	77030476	-	XM_129886.1	#N/A	#N/A	ri|1700028N03|ZX00051E19|2456	vesicle-mediated transport [GO:0016192]	0.178571	299	Mus musculus RIKEN cDNA 1700028N03 gene (1700028N03Rik), mRNA	#N/A
1	77075918	77087944	+	XM_129878.1	NM_027886	NM_027886.1	ri|1200014D22|R000009J03|4010	modification-dependent protein catabolism [GO:0019941]	0.247191	338	Mus musculus RIKEN cDNA 1200014D22 gene (1200014D22Rik), mRNA	#N/A
1	77075918	77087944	+	XM_129878.1	NM_027886	NM_027886.1	ri|1200014D22|R000009J03|4010	RNA processing [GO:0006396]	0.234837	377	Mus musculus RIKEN cDNA 1200014D22 gene (1200014D22Rik), mRNA	#N/A
1	77075918	77087944	+	XM_129878.1	NM_027886	NM_027886.1	ri|1200014D22|R000009J03|4010	RNA metabolism [GO:0016070]	0.222619	449	Mus musculus RIKEN cDNA 1200014D22 gene (1200014D22Rik), mRNA	#N/A
1	77075918	77087944	+	XM_129878.1	NM_027886	NM_027886.1	ri|1200014D22|R000009J03|4010	mitotic cell cycle [GO:0000278]	0.176805	475	Mus musculus RIKEN cDNA 1200014D22 gene (1200014D22Rik), mRNA	#N/A
1	77112246	77112570	+	XM_129879.1	#N/A	#N/A	ri|A930038D23|PX00067D20|370	muscle development [GO:0007517]	0.248062	126	Mus musculus RIKEN cDNA A930038D23 gene (A930038D23Rik), mRNA	#N/A
1	77112246	77112570	+	XM_129879.1	#N/A	#N/A	ri|A930038D23|PX00067D20|370	circulation [GO:0008015]	0.238095	82	Mus musculus RIKEN cDNA A930038D23 gene (A930038D23Rik), mRNA	#N/A
1	77112246	77112570	+	XM_129879.1	#N/A	#N/A	ri|A930038D23|PX00067D20|370	di-, tri-valent inorganic cation transport [GO:0015674]	0.238095	103	Mus musculus RIKEN cDNA A930038D23 gene (A930038D23Rik), mRNA	#N/A
1	77112246	77112570	+	XM_129879.1	#N/A	#N/A	ri|A930038D23|PX00067D20|370	regulation of heart rate [GO:0008016]	0.193548	34	Mus musculus RIKEN cDNA A930038D23 gene (A930038D23Rik), mRNA	#N/A
1	77112246	77112570	+	XM_129879.1	#N/A	#N/A	ri|A930038D23|PX00067D20|370	calcium ion transport [GO:0006816]	0.181818	59	Mus musculus RIKEN cDNA A930038D23 gene (A930038D23Rik), mRNA	#N/A
1	77112246	77112570	+	XM_129879.1	#N/A	#N/A	ri|A930038D23|PX00067D20|370	muscle contraction [GO:0006936]	0.176944	129	Mus musculus RIKEN cDNA A930038D23 gene (A930038D23Rik), mRNA	#N/A
1	77359428	77451749	-	XM_136751.1	#N/A	#N/A	#N/A	glycolysis [GO:0006096]	0.423131	440	Mus musculus LOC209871 (LOC209871), mRNA	Ribosomal S3Ae family
1	77359428	77451749	-	XM_136751.1	#N/A	#N/A	#N/A	hexose catabolism [GO:0019320]	0.41337	453	Mus musculus LOC209871 (LOC209871), mRNA	Ribosomal S3Ae family
1	77359428	77451749	-	XM_136751.1	#N/A	#N/A	#N/A	monosaccharide catabolism [GO:0046365]	0.38665	454	Mus musculus LOC209871 (LOC209871), mRNA	Ribosomal S3Ae family
1	77359428	77451749	-	XM_136751.1	#N/A	#N/A	#N/A	carbohydrate catabolism [GO:0016052]	0.356571	471	Mus musculus LOC209871 (LOC209871), mRNA	Ribosomal S3Ae family
1	77359428	77451749	-	XM_136751.1	#N/A	#N/A	#N/A	hexose metabolism [GO:0019318]	0.349241	499	Mus musculus LOC209871 (LOC209871), mRNA	Ribosomal S3Ae family
1	77359428	77451749	-	XM_136751.1	#N/A	#N/A	#N/A	glucose metabolism [GO:0006006]	0.323062	476	Mus musculus LOC209871 (LOC209871), mRNA	Ribosomal S3Ae family
1	77359428	77451749	-	XM_136751.1	#N/A	#N/A	#N/A	main pathways of carbohydrate metabolism [GO:0006092]	0.302607	486	Mus musculus LOC209871 (LOC209871), mRNA	Ribosomal S3Ae family
1	77359428	77451749	-	XM_136751.1	#N/A	#N/A	#N/A	chemosensory perception [GO:0007606]	0.165485	434	Mus musculus LOC209871 (LOC209871), mRNA	Ribosomal S3Ae family
1	77359428	77451749	-	XM_136751.1	#N/A	#N/A	#N/A	perception of chemical substance [GO:0009593]	0.162413	437	Mus musculus LOC209871 (LOC209871), mRNA	Ribosomal S3Ae family
1	77359428	77451749	-	XM_136751.1	#N/A	#N/A	#N/A	olfaction [GO:0007608]	0.156522	370	Mus musculus LOC209871 (LOC209871), mRNA	Ribosomal S3Ae family
1	77525701	77530931	+	XM_151376.1	#N/A	#N/A	#N/A	glycolysis [GO:0006096]	0.375616	440	Mus musculus LOC213832 (LOC213832), mRNA	#N/A
1	77525701	77530931	+	XM_151376.1	#N/A	#N/A	#N/A	monosaccharide catabolism [GO:0046365]	0.33587	454	Mus musculus LOC213832 (LOC213832), mRNA	#N/A
1	77525701	77530931	+	XM_151376.1	#N/A	#N/A	#N/A	hexose catabolism [GO:0019320]	0.317996	453	Mus musculus LOC213832 (LOC213832), mRNA	#N/A
1	77525701	77530931	+	XM_151376.1	#N/A	#N/A	#N/A	main pathways of carbohydrate metabolism [GO:0006092]	0.271908	486	Mus musculus LOC213832 (LOC213832), mRNA	#N/A
1	77525701	77530931	+	XM_151376.1	#N/A	#N/A	#N/A	carbohydrate catabolism [GO:0016052]	0.253282	471	Mus musculus LOC213832 (LOC213832), mRNA	#N/A
1	77525701	77530931	+	XM_151376.1	#N/A	#N/A	#N/A	glucose metabolism [GO:0006006]	0.237456	476	Mus musculus LOC213832 (LOC213832), mRNA	#N/A
1	77525701	77530931	+	XM_151376.1	#N/A	#N/A	#N/A	hexose metabolism [GO:0019318]	0.201912	499	Mus musculus LOC213832 (LOC213832), mRNA	#N/A
1	77796844	77985557	-	XM_151378.1	#N/A	#N/A	#N/A	chemosensory perception [GO:0007606]	0.173375	434	Mus musculus LOC213851 (LOC213851), mRNA	#N/A
1	77796844	77985557	-	XM_151378.1	#N/A	#N/A	#N/A	perception of chemical substance [GO:0009593]	0.164596	437	Mus musculus LOC213851 (LOC213851), mRNA	#N/A
1	77796844	77985557	-	XM_151378.1	#N/A	#N/A	#N/A	olfaction [GO:0007608]	0.159696	370	Mus musculus LOC213851 (LOC213851), mRNA	#N/A
1	78130993	78131173	-	XM_134134.1	NM_146237	#N/A	ri|1700066C05|ZX00081M07|408	sterol biosynthesis [GO:0016126]	0.585366	75	Mus musculus similar to evidence:NAS~hypothetical protein~putative (LOC234204), mRNA	#N/A
1	78130993	78131173	-	XM_134134.1	NM_146237	#N/A	ri|1700066C05|ZX00081M07|408	cholesterol biosynthesis [GO:0006695]	0.573171	70	Mus musculus similar to evidence:NAS~hypothetical protein~putative (LOC234204), mRNA	#N/A
1	78130993	78131173	-	XM_134134.1	NM_146237	#N/A	ri|1700066C05|ZX00081M07|408	amine/polyamine transport [GO:0015837]	0.430769	92	Mus musculus similar to evidence:NAS~hypothetical protein~putative (LOC234204), mRNA	#N/A
1	78130993	78131173	-	XM_134134.1	NM_146237	#N/A	ri|1700066C05|ZX00081M07|408	amino acid transport [GO:0006865]	0.424658	87	Mus musculus similar to evidence:NAS~hypothetical protein~putative (LOC234204), mRNA	#N/A
1	78130993	78131173	-	XM_134134.1	NM_146237	#N/A	ri|1700066C05|ZX00081M07|408	sterol metabolism [GO:0016125]	0.353333	109	Mus musculus similar to evidence:NAS~hypothetical protein~putative (LOC234204), mRNA	#N/A
1	78130993	78131173	-	XM_134134.1	NM_146237	#N/A	ri|1700066C05|ZX00081M07|408	cholesterol metabolism [GO:0008203]	0.351724	104	Mus musculus similar to evidence:NAS~hypothetical protein~putative (LOC234204), mRNA	#N/A
1	78130993	78131173	-	XM_134134.1	NM_146237	#N/A	ri|1700066C05|ZX00081M07|408	cytokinesis [GO:0000910]	0.34127	61	Mus musculus similar to evidence:NAS~hypothetical protein~putative (LOC234204), mRNA	#N/A
1	78130993	78131173	-	XM_134134.1	NM_146237	#N/A	ri|1700066C05|ZX00081M07|408	mitosis [GO:0007067]	0.316498	189	Mus musculus similar to evidence:NAS~hypothetical protein~putative (LOC234204), mRNA	#N/A
1	78130993	78131173	-	XM_134134.1	NM_146237	#N/A	ri|1700066C05|ZX00081M07|408	M phase of mitotic cell cycle [GO:0000087]	0.314189	192	Mus musculus similar to evidence:NAS~hypothetical protein~putative (LOC234204), mRNA	#N/A
1	78130993	78131173	-	XM_134134.1	NM_146237	#N/A	ri|1700066C05|ZX00081M07|408	steroid biosynthesis [GO:0006694]	0.293333	122	Mus musculus similar to evidence:NAS~hypothetical protein~putative (LOC234204), mRNA	#N/A
1	78130993	78131173	-	XM_134134.1	NM_146237	#N/A	ri|1700066C05|ZX00081M07|408	M phase [GO:0000279]	0.255952	327	Mus musculus similar to evidence:NAS~hypothetical protein~putative (LOC234204), mRNA	#N/A
1	78130993	78131173	-	XM_134134.1	NM_146237	#N/A	ri|1700066C05|ZX00081M07|408	nuclear division [GO:0000280]	0.252927	238	Mus musculus similar to evidence:NAS~hypothetical protein~putative (LOC234204), mRNA	#N/A
1	78130993	78131173	-	XM_134134.1	NM_146237	#N/A	ri|1700066C05|ZX00081M07|408	mitotic cell cycle [GO:0000278]	0.239186	475	Mus musculus similar to evidence:NAS~hypothetical protein~putative (LOC234204), mRNA	#N/A
1	78130993	78131173	-	XM_134134.1	NM_146237	#N/A	ri|1700066C05|ZX00081M07|408	DNA repair [GO:0006281]	0.231144	259	Mus musculus similar to evidence:NAS~hypothetical protein~putative (LOC234204), mRNA	#N/A
1	78130993	78131173	-	XM_134134.1	NM_146237	#N/A	ri|1700066C05|ZX00081M07|408	lipid biosynthesis [GO:0008610]	0.228637	238	Mus musculus similar to evidence:NAS~hypothetical protein~putative (LOC234204), mRNA	#N/A
1	78130993	78131173	-	XM_134134.1	NM_146237	#N/A	ri|1700066C05|ZX00081M07|408	response to DNA damage stimulus [GO:0006974]	0.206897	277	Mus musculus similar to evidence:NAS~hypothetical protein~putative (LOC234204), mRNA	#N/A
1	78130993	78131173	-	XM_134134.1	NM_146237	#N/A	ri|1700066C05|ZX00081M07|408	steroid metabolism [GO:0008202]	0.183254	208	Mus musculus similar to evidence:NAS~hypothetical protein~putative (LOC234204), mRNA	#N/A
1	78958798	78971571	+	XM_151390.1	#N/A	#N/A	#N/A	hexose metabolism [GO:0019318]	0.181368	499	Mus musculus LOC213884 (LOC213884), mRNA	#N/A
1	78958798	78971571	+	XM_151390.1	#N/A	#N/A	#N/A	glucose metabolism [GO:0006006]	0.169021	476	Mus musculus LOC213884 (LOC213884), mRNA	#N/A
1	78958798	78971571	+	XM_151390.1	#N/A	#N/A	#N/A	hexose catabolism [GO:0019320]	0.166036	453	Mus musculus LOC213884 (LOC213884), mRNA	#N/A
1	78958798	78971571	+	XM_151390.1	#N/A	#N/A	#N/A	main pathways of carbohydrate metabolism [GO:0006092]	0.163854	486	Mus musculus LOC213884 (LOC213884), mRNA	#N/A
1	78958798	78971571	+	XM_151390.1	#N/A	#N/A	#N/A	carbohydrate catabolism [GO:0016052]	0.162642	471	Mus musculus LOC213884 (LOC213884), mRNA	#N/A
1	78958798	78971571	+	XM_151390.1	#N/A	#N/A	#N/A	monosaccharide catabolism [GO:0046365]	0.153611	454	Mus musculus LOC213884 (LOC213884), mRNA	#N/A
1	79298720	79298945	-	XM_151394.1	#N/A	#N/A	#N/A	chemosensory perception [GO:0007606]	0.151866	434	Mus musculus LOC213915 (LOC213915), mRNA	#N/A
1	80046832	80064459	-	XM_151403.1	#N/A	#N/A	ri|E330022I10|PX00212J02|1453	carboxylic acid metabolism [GO:0019752]	0.351406	459	Mus musculus LOC210204 (LOC210204), mRNA	#N/A
1	80046832	80064459	-	XM_151403.1	#N/A	#N/A	ri|E330022I10|PX00212J02|1453	hormone metabolism [GO:0042445]	0.222222	62	Mus musculus LOC210204 (LOC210204), mRNA	#N/A
1	80046832	80064459	-	XM_151403.1	#N/A	#N/A	ri|E330022I10|PX00212J02|1453	response to wounding [GO:0009611]	0.189702	232	Mus musculus LOC210204 (LOC210204), mRNA	#N/A
1	80046832	80064459	-	XM_151403.1	#N/A	#N/A	ri|E330022I10|PX00212J02|1453	fatty acid metabolism [GO:0006631]	0.171429	143	Mus musculus LOC210204 (LOC210204), mRNA	#N/A
1	80046832	80064459	-	XM_151403.1	#N/A	#N/A	ri|E330022I10|PX00212J02|1453	humoral immune response [GO:0006959]	0.17126	284	Mus musculus LOC210204 (LOC210204), mRNA	#N/A
1	81105537	81105629	-	XM_136776.1	NG_002292	NG_002138.1	ri|4930431F10|PX00030D05|1158	glycolysis [GO:0006096]	0.301158	440	Mus musculus similar to HYPOTHETICAL PROTEIN ORF-1137 (LOC209893), mRNA	L1 transposable element
1	81105537	81105629	-	XM_136776.1	NG_002292	NG_002138.1	ri|4930431F10|PX00030D05|1158	monosaccharide catabolism [GO:0046365]	0.268644	454	Mus musculus similar to HYPOTHETICAL PROTEIN ORF-1137 (LOC209893), mRNA	L1 transposable element
1	81105537	81105629	-	XM_136776.1	NG_002292	NG_002138.1	ri|4930431F10|PX00030D05|1158	hexose catabolism [GO:0019320]	0.25456	453	Mus musculus similar to HYPOTHETICAL PROTEIN ORF-1137 (LOC209893), mRNA	L1 transposable element
1	81105537	81105629	-	XM_136776.1	NG_002292	NG_002138.1	ri|4930431F10|PX00030D05|1158	carbohydrate catabolism [GO:0016052]	0.253282	471	Mus musculus similar to HYPOTHETICAL PROTEIN ORF-1137 (LOC209893), mRNA	L1 transposable element
1	81105537	81105629	-	XM_136776.1	NG_002292	NG_002138.1	ri|4930431F10|PX00030D05|1158	glucose metabolism [GO:0006006]	0.237456	476	Mus musculus similar to HYPOTHETICAL PROTEIN ORF-1137 (LOC209893), mRNA	L1 transposable element
1	81105537	81105629	-	XM_136776.1	NG_002292	NG_002138.1	ri|4930431F10|PX00030D05|1158	hexose metabolism [GO:0019318]	0.222081	499	Mus musculus similar to HYPOTHETICAL PROTEIN ORF-1137 (LOC209893), mRNA	L1 transposable element
1	81105537	81105629	-	XM_136776.1	NG_002292	NG_002138.1	ri|4930431F10|PX00030D05|1158	main pathways of carbohydrate metabolism [GO:0006092]	0.221649	486	Mus musculus similar to HYPOTHETICAL PROTEIN ORF-1137 (LOC209893), mRNA	L1 transposable element
1	81293244	81293303	+	XM_136781.1	NM_130449	#N/A	#N/A	amino acid and derivative metabolism [GO:0006519]	0.515789	332	Mus musculus similar to Formin 1 isoforms I/II/III (Limb deformity protein) (LOC227310), mRNA	#N/A
1	81293244	81293303	+	XM_136781.1	NM_130449	#N/A	#N/A	amino acid metabolism [GO:0006520]	0.465241	273	Mus musculus similar to Formin 1 isoforms I/II/III (Limb deformity protein) (LOC227310), mRNA	#N/A
1	81293244	81293303	+	XM_136781.1	NM_130449	#N/A	#N/A	carboxylic acid metabolism [GO:0019752]	0.433437	459	Mus musculus similar to Formin 1 isoforms I/II/III (Limb deformity protein) (LOC227310), mRNA	#N/A
1	81293244	81293303	+	XM_136781.1	NM_130449	#N/A	#N/A	amine metabolism [GO:0009308]	0.429752	369	Mus musculus similar to Formin 1 isoforms I/II/III (Limb deformity protein) (LOC227310), mRNA	#N/A
1	81293244	81293303	+	XM_136781.1	NM_130449	#N/A	#N/A	steroid metabolism [GO:0008202]	0.309148	208	Mus musculus similar to Formin 1 isoforms I/II/III (Limb deformity protein) (LOC227310), mRNA	#N/A
1	81293244	81293303	+	XM_136781.1	NM_130449	#N/A	#N/A	serine family amino acid metabolism [GO:0009069]	0.245211	93	Mus musculus similar to Formin 1 isoforms I/II/III (Limb deformity protein) (LOC227310), mRNA	#N/A
1	82123241	82123416	-	XM_151408.1	#N/A	#N/A	#N/A	chemosensory perception [GO:0007606]	0.151866	434	Mus musculus LOC210277 (LOC210277), mRNA	#N/A
1	82282301	82305743	-	XM_129913.1	#N/A	NM_175291.2	ri|A530077O14|PX00142C03|700	humoral immune response [GO:0006959]	0.251177	284	Mus musculus similar to expressed sequence AA959601 (LOC210293), mRNA	#N/A
1	82282301	82305743	-	XM_129913.1	#N/A	NM_175291.2	ri|A530077O14|PX00142C03|700	response to wounding [GO:0009611]	0.230126	232	Mus musculus similar to expressed sequence AA959601 (LOC210293), mRNA	#N/A
1	83062976	83085275	+	XM_136762.1	NM_172849	#N/A	#N/A	chemosensory perception [GO:0007606]	0.213592	434	Mus musculus LOC241135 (LOC241135), mRNA	#N/A
1	83062976	83085275	+	XM_136762.1	NM_172849	#N/A	#N/A	perception of chemical substance [GO:0009593]	0.197605	437	Mus musculus LOC241135 (LOC241135), mRNA	#N/A
1	83062976	83085275	+	XM_136762.1	NM_172849	#N/A	#N/A	olfaction [GO:0007608]	0.16055	370	Mus musculus LOC241135 (LOC241135), mRNA	#N/A
1	83338861	83339289	-	XM_136767.1	#N/A	#N/A	#N/A	glycolysis [GO:0006096]	0.301158	440	Mus musculus similar to data source:SPTR, source key:Q9Y2K5, evidence:ISS~homolog to KIAA1002 PROTEIN~putative (LOC210707), mRNA	#N/A
1	83338861	83339289	-	XM_136767.1	#N/A	#N/A	#N/A	monosaccharide catabolism [GO:0046365]	0.268644	454	Mus musculus similar to data source:SPTR, source key:Q9Y2K5, evidence:ISS~homolog to KIAA1002 PROTEIN~putative (LOC210707), mRNA	#N/A
1	83338861	83339289	-	XM_136767.1	#N/A	#N/A	#N/A	hexose catabolism [GO:0019320]	0.25456	453	Mus musculus similar to data source:SPTR, source key:Q9Y2K5, evidence:ISS~homolog to KIAA1002 PROTEIN~putative (LOC210707), mRNA	#N/A
1	83338861	83339289	-	XM_136767.1	#N/A	#N/A	#N/A	carbohydrate catabolism [GO:0016052]	0.253282	471	Mus musculus similar to data source:SPTR, source key:Q9Y2K5, evidence:ISS~homolog to KIAA1002 PROTEIN~putative (LOC210707), mRNA	#N/A
1	83338861	83339289	-	XM_136767.1	#N/A	#N/A	#N/A	glucose metabolism [GO:0006006]	0.237456	476	Mus musculus similar to data source:SPTR, source key:Q9Y2K5, evidence:ISS~homolog to KIAA1002 PROTEIN~putative (LOC210707), mRNA	#N/A
1	83338861	83339289	-	XM_136767.1	#N/A	#N/A	#N/A	hexose metabolism [GO:0019318]	0.222081	499	Mus musculus similar to data source:SPTR, source key:Q9Y2K5, evidence:ISS~homolog to KIAA1002 PROTEIN~putative (LOC210707), mRNA	#N/A
1	83338861	83339289	-	XM_136767.1	#N/A	#N/A	#N/A	main pathways of carbohydrate metabolism [GO:0006092]	0.197864	486	Mus musculus similar to data source:SPTR, source key:Q9Y2K5, evidence:ISS~homolog to KIAA1002 PROTEIN~putative (LOC210707), mRNA	#N/A
1	84073168	84080024	-	XM_151419.1	#N/A	#N/A	#N/A	carbohydrate catabolism [GO:0016052]	0.677804	471	Mus musculus LOC210746 (LOC210746), mRNA	#N/A
1	84073168	84080024	-	XM_151419.1	#N/A	#N/A	#N/A	hexose catabolism [GO:0019320]	0.665888	453	Mus musculus LOC210746 (LOC210746), mRNA	#N/A
1	84073168	84080024	-	XM_151419.1	#N/A	#N/A	#N/A	monosaccharide catabolism [GO:0046365]	0.652273	454	Mus musculus LOC210746 (LOC210746), mRNA	#N/A
1	84073168	84080024	-	XM_151419.1	#N/A	#N/A	#N/A	glycolysis [GO:0006096]	0.648649	440	Mus musculus LOC210746 (LOC210746), mRNA	#N/A
1	84073168	84080024	-	XM_151419.1	#N/A	#N/A	#N/A	glucose metabolism [GO:0006006]	0.575875	476	Mus musculus LOC210746 (LOC210746), mRNA	#N/A
1	84073168	84080024	-	XM_151419.1	#N/A	#N/A	#N/A	hexose metabolism [GO:0019318]	0.554745	499	Mus musculus LOC210746 (LOC210746), mRNA	#N/A
1	84073168	84080024	-	XM_151419.1	#N/A	#N/A	#N/A	main pathways of carbohydrate metabolism [GO:0006092]	0.544304	486	Mus musculus LOC210746 (LOC210746), mRNA	#N/A
1	84092858	84094030	-	XM_151420.1	#N/A	#N/A	ri|C130016D22|PX00167J14|3091	mitotic cell cycle [GO:0000278]	0.165558	475	Mus musculus LOC241139 (LOC241139), mRNA	#N/A
1	84115455	84215385	+	XM_129895.1	NM_029777	NM_029777.2	ri|4930418P06|PX00030A15|1328	hydrogen transport [GO:0006818]	0.155556	165	Mus musculus similar to Rhomboid family containing protein~data source:Pfam, source key:PF01694, evidence:ISS~putative (LOC227321), mRNA	Uncharacterized membrane protein (homolog of Dr...
1	84495426	84522931	+	XM_129897.1	NM_029409	NM_029409.1	ri|5230400G24|PX00022A17|1707	modification-dependent protein catabolism [GO:0019941]	0.23	338	Mus musculus RIKEN cDNA 5230400G24 gene (5230400G24Rik), mRNA	#N/A
1	84701402	84713807	-	XM_149060.1	#N/A	#N/A	ri|A030003K21|PX00063F05|835	cholesterol metabolism [GO:0008203]	0.494624	104	Mus musculus hypothetical gene supported by AK020691 (LOC211211), mRNA	#N/A
1	84701402	84713807	-	XM_149060.1	#N/A	#N/A	ri|A030003K21|PX00063F05|835	sterol metabolism [GO:0016125]	0.48	109	Mus musculus hypothetical gene supported by AK020691 (LOC211211), mRNA	#N/A
1	84701402	84713807	-	XM_149060.1	#N/A	#N/A	ri|A030003K21|PX00063F05|835	response to heat [GO:0009408]	0.457627	43	Mus musculus hypothetical gene supported by AK020691 (LOC211211), mRNA	#N/A
1	84701402	84713807	-	XM_149060.1	#N/A	#N/A	ri|A030003K21|PX00063F05|835	response to temperature [GO:0009266]	0.409836	48	Mus musculus hypothetical gene supported by AK020691 (LOC211211), mRNA	#N/A
1	84701402	84713807	-	XM_149060.1	#N/A	#N/A	ri|A030003K21|PX00063F05|835	epidermal differentiation [GO:0008544]	0.295082	52	Mus musculus hypothetical gene supported by AK020691 (LOC211211), mRNA	#N/A
1	84701402	84713807	-	XM_149060.1	#N/A	#N/A	ri|A030003K21|PX00063F05|835	ectoderm development [GO:0007398]	0.288462	67	Mus musculus hypothetical gene supported by AK020691 (LOC211211), mRNA	#N/A
1	84701402	84713807	-	XM_149060.1	#N/A	#N/A	ri|A030003K21|PX00063F05|835	steroid metabolism [GO:0008202]	0.264935	208	Mus musculus hypothetical gene supported by AK020691 (LOC211211), mRNA	#N/A
1	84701402	84713807	-	XM_149060.1	#N/A	#N/A	ri|A030003K21|PX00063F05|835	histogenesis [GO:0009888]	0.246575	99	Mus musculus hypothetical gene supported by AK020691 (LOC211211), mRNA	#N/A
1	84701402	84713807	-	XM_149060.1	#N/A	#N/A	ri|A030003K21|PX00063F05|835	cell-matrix adhesion [GO:0007160]	0.1875	60	Mus musculus hypothetical gene supported by AK020691 (LOC211211), mRNA	#N/A
1	84701402	84713807	-	XM_149060.1	#N/A	#N/A	ri|A030003K21|PX00063F05|835	vision [GO:0007601]	0.172897	164	Mus musculus hypothetical gene supported by AK020691 (LOC211211), mRNA	#N/A
1	84701402	84713807	-	XM_149060.1	#N/A	#N/A	ri|A030003K21|PX00063F05|835	response to radiation [GO:0009314]	0.169725	189	Mus musculus hypothetical gene supported by AK020691 (LOC211211), mRNA	#N/A
1	85080947	85101326	-	XM_129905.1	NM_172430	NM_172430.1	ri|4930544G21|PX00034N16|2547	microtubule-based process [GO:0007017]	0.297491	268	Mus musculus RIKEN cDNA 4930544G21 gene (4930544G21Rik), mRNA	#N/A
1	85080947	85101326	-	XM_129905.1	NM_172430	NM_172430.1	ri|4930544G21|PX00034N16|2547	microtubule-based movement [GO:0007018]	0.234043	116	Mus musculus RIKEN cDNA 4930544G21 gene (4930544G21Rik), mRNA	#N/A
1	85080947	85101326	-	XM_129905.1	NM_172430	NM_172430.1	ri|4930544G21|PX00034N16|2547	synaptic transmission [GO:0007268]	0.204082	251	Mus musculus RIKEN cDNA 4930544G21 gene (4930544G21Rik), mRNA	#N/A
1	85080947	85101326	-	XM_129905.1	NM_172430	NM_172430.1	ri|4930544G21|PX00034N16|2547	monovalent inorganic cation transport [GO:0015672]	0.200557	330	Mus musculus RIKEN cDNA 4930544G21 gene (4930544G21Rik), mRNA	#N/A
1	85080947	85101326	-	XM_129905.1	NM_172430	NM_172430.1	ri|4930544G21|PX00034N16|2547	transmission of nerve impulse [GO:0019226]	0.193662	253	Mus musculus RIKEN cDNA 4930544G21 gene (4930544G21Rik), mRNA	#N/A
1	85080947	85101326	-	XM_129905.1	NM_172430	NM_172430.1	ri|4930544G21|PX00034N16|2547	carboxylic acid metabolism [GO:0019752]	0.170064	459	Mus musculus RIKEN cDNA 4930544G21 gene (4930544G21Rik), mRNA	#N/A
1	85864209	86109966	-	XM_129912.1	#N/A	#N/A	ri|5033414K04|PX00037N20|1118	amine metabolism [GO:0009308]	0.175487	369	Mus musculus similar to hypothetical protein FLJ20701 (LOC227324), mRNA	Phosphotyrosine-binding domain
1	85864209	86109966	-	XM_129912.1	#N/A	#N/A	ri|5033414K04|PX00037N20|1118	amino acid and derivative metabolism [GO:0006519]	0.152104	332	Mus musculus similar to hypothetical protein FLJ20701 (LOC227324), mRNA	Phosphotyrosine-binding domain
1	86195219	86513705	-	XM_129901.1	NM_152915	NM_152915.1	ri|5330440O04|PX00054H12|2193	neurogenesis [GO:0007399]	0.575758	459	Mus musculus similar to transmembrane protein Bet (LOC227325), mRNA	Calcium-binding EGF-like domain;
1	86195219	86513705	-	XM_129901.1	NM_152915	NM_152915.1	ri|5330440O04|PX00054H12|2193	microtubule-based movement [GO:0007018]	0.550725	116	Mus musculus similar to transmembrane protein Bet (LOC227325), mRNA	Calcium-binding EGF-like domain;
1	86195219	86513705	-	XM_129901.1	NM_152915	NM_152915.1	ri|5330440O04|PX00054H12|2193	microtubule-based process [GO:0007017]	0.433333	268	Mus musculus similar to transmembrane protein Bet (LOC227325), mRNA	Calcium-binding EGF-like domain;
1	86195219	86513705	-	XM_129901.1	NM_152915	NM_152915.1	ri|5330440O04|PX00054H12|2193	central nervous system development [GO:0007417]	0.272727	147	Mus musculus similar to transmembrane protein Bet (LOC227325), mRNA	Calcium-binding EGF-like domain;
1	86195219	86513705	-	XM_129901.1	NM_152915	NM_152915.1	ri|5330440O04|PX00054H12|2193	transmission of nerve impulse [GO:0019226]	0.263804	253	Mus musculus similar to transmembrane protein Bet (LOC227325), mRNA	Calcium-binding EGF-like domain;
1	86195219	86513705	-	XM_129901.1	NM_152915	NM_152915.1	ri|5330440O04|PX00054H12|2193	synaptic transmission [GO:0007268]	0.217195	251	Mus musculus similar to transmembrane protein Bet (LOC227325), mRNA	Calcium-binding EGF-like domain;
1	86195219	86513705	-	XM_129901.1	NM_152915	NM_152915.1	ri|5330440O04|PX00054H12|2193	monovalent inorganic cation transport [GO:0015672]	0.15083	330	Mus musculus similar to transmembrane protein Bet (LOC227325), mRNA	Calcium-binding EGF-like domain;
1	87230472	87386642	+	XM_135544.1	#N/A	NM_175397.2	ri|5830484A20|PX00041C08|1822	chemosensory perception [GO:0007606]	0.151866	434	Mus musculus similar to putative nuclear protein (LOC236182), mRNA	Sp100 domain. The function of this domain is...
1	87602004	87608424	-	XM_136796.1	NM_177055	NM_177055.2	ri|A630001G21|PX00144K03|1505	humoral immune response [GO:0006959]	0.446809	284	Mus musculus similar to Nuclear autoantigen Sp-100 (Speckled 100 kDa) (Nuclear dot-associated Sp100 protein) (LOC241151), mRNA	Sp100 domain. The function of this domain is...
1	87602004	87608424	-	XM_136796.1	NM_177055	NM_177055.2	ri|A630001G21|PX00144K03|1505	antimicrobial humoral response [GO:0019730]	0.17341	89	Mus musculus similar to Nuclear autoantigen Sp-100 (Speckled 100 kDa) (Nuclear dot-associated Sp100 protein) (LOC241151), mRNA	Sp100 domain. The function of this domain is...
1	87602004	87608424	-	XM_136796.1	NM_177055	NM_177055.2	ri|A630001G21|PX00144K03|1505	humoral defense mechanism (sensu Invertebrata) [GO:0016065]	0.172185	85	Mus musculus similar to Nuclear autoantigen Sp-100 (Speckled 100 kDa) (Nuclear dot-associated Sp100 protein) (LOC241151), mRNA	Sp100 domain. The function of this domain is...
1	87602004	87608424	-	XM_136796.1	NM_177055	NM_177055.2	ri|A630001G21|PX00144K03|1505	humoral defense mechanism (sensu Vertebrata) [GO:0016064]	0.154412	114	Mus musculus similar to Nuclear autoantigen Sp-100 (Speckled 100 kDa) (Nuclear dot-associated Sp100 protein) (LOC241151), mRNA	Sp100 domain. The function of this domain is...
1	87700536	87732225	+	XM_123699.1	NM_133781	NM_133781.2	ri|2310045L24|ZX00040O11|2289	hexose metabolism [GO:0019318]	0.306467	499	Mus musculus calcium binding protein, 39 kDa (Cab39), mRNA	Mo25 protein family
1	87700536	87732225	+	XM_123699.1	NM_133781	NM_133781.2	ri|2310045L24|ZX00040O11|2289	cell motility [GO:0006928]	0.166979	395	Mus musculus calcium binding protein, 39 kDa (Cab39), mRNA	Mo25 protein family
1	87776744	87790837	+	XM_123703.1	NM_022417	NM_022417.1	ri|3110038L02|ZX00071J09|1190	DNA packaging [GO:0006323]	0.154667	345	Mus musculus integral membrane protein 3 (Itm3-pending), mRNA	BRICHOS domain. The BRICHOS domain is abou...
1	87776744	87790837	+	XM_123703.1	NM_022417	NM_022417.1	ri|3110038L02|ZX00071J09|1190	neurogenesis [GO:0007399]	0.151819	459	Mus musculus integral membrane protein 3 (Itm3-pending), mRNA	BRICHOS domain. The BRICHOS domain is abou...
1	87904081	87906803	+	XM_129920.1	NM_027029	NM_027029.1	ri|1700011N12|ZX00036D14|746	monosaccharide catabolism [GO:0046365]	0.215395	454	Mus musculus RIKEN cDNA 1700029H01 gene (1700029H01Rik), mRNA	#N/A
1	87904081	87906803	+	XM_129920.1	NM_027029	NM_027029.1	ri|1700011N12|ZX00036D14|746	glucose metabolism [GO:0006006]	0.207191	476	Mus musculus RIKEN cDNA 1700029H01 gene (1700029H01Rik), mRNA	#N/A
1	87904081	87906803	+	XM_129920.1	NM_027029	NM_027029.1	ri|1700011N12|ZX00036D14|746	hexose catabolism [GO:0019320]	0.205034	453	Mus musculus RIKEN cDNA 1700029H01 gene (1700029H01Rik), mRNA	#N/A
1	87904081	87906803	+	XM_129920.1	NM_027029	NM_027029.1	ri|1700011N12|ZX00036D14|746	carbohydrate catabolism [GO:0016052]	0.203561	471	Mus musculus RIKEN cDNA 1700029H01 gene (1700029H01Rik), mRNA	#N/A
1	87904081	87906803	+	XM_129920.1	NM_027029	NM_027029.1	ri|1700011N12|ZX00036D14|746	hexose metabolism [GO:0019318]	0.201912	499	Mus musculus RIKEN cDNA 1700029H01 gene (1700029H01Rik), mRNA	#N/A
1	87904081	87906803	+	XM_129920.1	NM_027029	NM_027029.1	ri|1700011N12|ZX00036D14|746	glycolysis [GO:0006096]	0.152565	440	Mus musculus RIKEN cDNA 1700029H01 gene (1700029H01Rik), mRNA	#N/A
1	87928403	87937586	+	XM_129925.1	#N/A	#N/A	ri|2810459M11|ZX00067E10|2928	lipid biosynthesis [GO:0008610]	0.359447	238	Mus musculus RIKEN cDNA 2810459M11 gene (2810459M11Rik), mRNA	#N/A
1	87928403	87937586	+	XM_129925.1	#N/A	#N/A	ri|2810459M11|ZX00067E10|2928	steroid metabolism [GO:0008202]	0.336879	208	Mus musculus RIKEN cDNA 2810459M11 gene (2810459M11Rik), mRNA	#N/A
1	87928403	87937586	+	XM_129925.1	#N/A	#N/A	ri|2810459M11|ZX00067E10|2928	carboxylic acid metabolism [GO:0019752]	0.3136	459	Mus musculus RIKEN cDNA 2810459M11 gene (2810459M11Rik), mRNA	#N/A
1	87928403	87937586	+	XM_129925.1	#N/A	#N/A	ri|2810459M11|ZX00067E10|2928	steroid biosynthesis [GO:0006694]	0.304147	122	Mus musculus RIKEN cDNA 2810459M11 gene (2810459M11Rik), mRNA	#N/A
1	87928403	87937586	+	XM_129925.1	#N/A	#N/A	ri|2810459M11|ZX00067E10|2928	hexose metabolism [GO:0019318]	0.181368	499	Mus musculus RIKEN cDNA 2810459M11 gene (2810459M11Rik), mRNA	#N/A
1	87928403	87937586	+	XM_129925.1	#N/A	#N/A	ri|2810459M11|ZX00067E10|2928	aromatic compound metabolism [GO:0006725]	0.174603	89	Mus musculus RIKEN cDNA 2810459M11 gene (2810459M11Rik), mRNA	#N/A
1	87928403	87937586	+	XM_129925.1	#N/A	#N/A	ri|2810459M11|ZX00067E10|2928	amine metabolism [GO:0009308]	0.161209	369	Mus musculus RIKEN cDNA 2810459M11 gene (2810459M11Rik), mRNA	#N/A
1	87928403	87937586	+	XM_129925.1	#N/A	#N/A	ri|2810459M11|ZX00067E10|2928	amino acid and derivative metabolism [GO:0006519]	0.152104	332	Mus musculus RIKEN cDNA 2810459M11 gene (2810459M11Rik), mRNA	#N/A
1	87928403	87937586	+	XM_129925.1	#N/A	#N/A	ri|2810459M11|ZX00067E10|2928	amino acid metabolism [GO:0006520]	0.150284	273	Mus musculus RIKEN cDNA 2810459M11 gene (2810459M11Rik), mRNA	#N/A
1	87946781	88021375	+	XM_129923.1	#N/A	#N/A	ri|2410026J11|ZX00056O06|1192	RNA metabolism [GO:0016070]	0.2	449	Mus musculus similar to 26S proteasome, subunit p112 (Psmd1), mRNA	FOG: HEAT repeat [Energy production and conv...
1	87946781	88021375	+	XM_129923.1	#N/A	#N/A	ri|2410026J11|ZX00056O06|1192	RNA processing [GO:0006396]	0.192175	377	Mus musculus similar to 26S proteasome, subunit p112 (Psmd1), mRNA	FOG: HEAT repeat [Energy production and conv...
1	87946781	88021375	+	XM_129923.1	#N/A	#N/A	ri|2410026J11|ZX00056O06|1192	glucose metabolism [GO:0006006]	0.153168	476	Mus musculus similar to 26S proteasome, subunit p112 (Psmd1), mRNA	FOG: HEAT repeat [Energy production and conv...
1	87946781	88021375	+	XM_129923.1	#N/A	#N/A	ri|2410026J11|ZX00056O06|1192	M phase of mitotic cell cycle [GO:0000087]	0.151603	192	Mus musculus similar to 26S proteasome, subunit p112 (Psmd1), mRNA	FOG: HEAT repeat [Energy production and conv...
1	88309051	88310762	+	XM_129921.1	#N/A	#N/A	ri|1700019O17|ZX00037K08|1712	carbohydrate catabolism [GO:0016052]	0.285333	471	Mus musculus RIKEN cDNA 1700019O17 gene (1700019O17Rik), mRNA	#N/A
1	88309051	88310762	+	XM_129921.1	#N/A	#N/A	ri|1700019O17|ZX00037K08|1712	monosaccharide catabolism [GO:0046365]	0.268644	454	Mus musculus RIKEN cDNA 1700019O17 gene (1700019O17Rik), mRNA	#N/A
1	88309051	88310762	+	XM_129921.1	#N/A	#N/A	ri|1700019O17|ZX00037K08|1712	hexose catabolism [GO:0019320]	0.25456	453	Mus musculus RIKEN cDNA 1700019O17 gene (1700019O17Rik), mRNA	#N/A
1	88309051	88310762	+	XM_129921.1	#N/A	#N/A	ri|1700019O17|ZX00037K08|1712	main pathways of carbohydrate metabolism [GO:0006092]	0.246725	486	Mus musculus RIKEN cDNA 1700019O17 gene (1700019O17Rik), mRNA	#N/A
1	88309051	88310762	+	XM_129921.1	#N/A	#N/A	ri|1700019O17|ZX00037K08|1712	glycolysis [GO:0006096]	0.214101	440	Mus musculus RIKEN cDNA 1700019O17 gene (1700019O17Rik), mRNA	#N/A
1	88309051	88310762	+	XM_129921.1	#N/A	#N/A	ri|1700019O17|ZX00037K08|1712	glucose metabolism [GO:0006006]	0.207191	476	Mus musculus RIKEN cDNA 1700019O17 gene (1700019O17Rik), mRNA	#N/A
1	88309051	88310762	+	XM_129921.1	#N/A	#N/A	ri|1700019O17|ZX00037K08|1712	hexose metabolism [GO:0019318]	0.181368	499	Mus musculus RIKEN cDNA 1700019O17 gene (1700019O17Rik), mRNA	#N/A
1	88385868	88407873	-	XM_136794.1	#N/A	#N/A	#N/A	cholesterol metabolism [GO:0008203]	0.41129	104	Mus musculus LOC208243 (LOC208243), mRNA	#N/A
1	88385868	88407873	-	XM_136794.1	#N/A	#N/A	#N/A	sterol metabolism [GO:0016125]	0.381295	109	Mus musculus LOC208243 (LOC208243), mRNA	#N/A
1	88385868	88407873	-	XM_136794.1	#N/A	#N/A	#N/A	histogenesis [GO:0009888]	0.326087	99	Mus musculus LOC208243 (LOC208243), mRNA	#N/A
1	88385868	88407873	-	XM_136794.1	#N/A	#N/A	#N/A	ectoderm development [GO:0007398]	0.319149	67	Mus musculus LOC208243 (LOC208243), mRNA	#N/A
1	88385868	88407873	-	XM_136794.1	#N/A	#N/A	#N/A	epidermal differentiation [GO:0008544]	0.295082	52	Mus musculus LOC208243 (LOC208243), mRNA	#N/A
1	88385868	88407873	-	XM_136794.1	#N/A	#N/A	#N/A	steroid metabolism [GO:0008202]	0.183254	208	Mus musculus LOC208243 (LOC208243), mRNA	#N/A
1	88481618	88498660	+	XM_123711.1	NM_172974	NM_172974.1	ri|E130114M23|PX00092I12|2580	DNA packaging [GO:0006323]	0.43617	345	Mus musculus similar to COP9 (constitutive photomorphogenic) homolog, subunit 7b (Arabidopsis thaliana); COP9 (constitutive photomorphogenic), subunit 7b (Arabidopsis); COP9 complex S7b; DNA segment, Chr 1, Wayne State University 66, expressed (LOC227329), mRNA	PCI domain. This domain has also been called t...
1	88481618	88498660	+	XM_123711.1	NM_172974	NM_172974.1	ri|E130114M23|PX00092I12|2580	chromatin assembly/disassembly [GO:0006333]	0.423529	214	Mus musculus similar to COP9 (constitutive photomorphogenic) homolog, subunit 7b (Arabidopsis thaliana); COP9 (constitutive photomorphogenic), subunit 7b (Arabidopsis); COP9 complex S7b; DNA segment, Chr 1, Wayne State University 66, expressed (LOC227329), mRNA	PCI domain. This domain has also been called t...
1	88481618	88498660	+	XM_123711.1	NM_172974	NM_172974.1	ri|E130114M23|PX00092I12|2580	RNA metabolism [GO:0016070]	0.397516	449	Mus musculus similar to COP9 (constitutive photomorphogenic) homolog, subunit 7b (Arabidopsis thaliana); COP9 (constitutive photomorphogenic), subunit 7b (Arabidopsis); COP9 complex S7b; DNA segment, Chr 1, Wayne State University 66, expressed (LOC227329), mRNA	PCI domain. This domain has also been called t...
1	88481618	88498660	+	XM_123711.1	NM_172974	NM_172974.1	ri|E130114M23|PX00092I12|2580	RNA processing [GO:0006396]	0.383562	377	Mus musculus similar to COP9 (constitutive photomorphogenic) homolog, subunit 7b (Arabidopsis thaliana); COP9 (constitutive photomorphogenic), subunit 7b (Arabidopsis); COP9 complex S7b; DNA segment, Chr 1, Wayne State University 66, expressed (LOC227329), mRNA	PCI domain. This domain has also been called t...
1	88481618	88498660	+	XM_123711.1	NM_172974	NM_172974.1	ri|E130114M23|PX00092I12|2580	mitotic cell cycle [GO:0000278]	0.37296	475	Mus musculus similar to COP9 (constitutive photomorphogenic) homolog, subunit 7b (Arabidopsis thaliana); COP9 (constitutive photomorphogenic), subunit 7b (Arabidopsis); COP9 complex S7b; DNA segment, Chr 1, Wayne State University 66, expressed (LOC227329), mRNA	PCI domain. This domain has also been called t...
1	88481618	88498660	+	XM_123711.1	NM_172974	NM_172974.1	ri|E130114M23|PX00092I12|2580	establishment and/or maintenance of chromatin architecture [GO:0006325]	0.371287	285	Mus musculus similar to COP9 (constitutive photomorphogenic) homolog, subunit 7b (Arabidopsis thaliana); COP9 (constitutive photomorphogenic), subunit 7b (Arabidopsis); COP9 complex S7b; DNA segment, Chr 1, Wayne State University 66, expressed (LOC227329), mRNA	PCI domain. This domain has also been called t...
1	88481618	88498660	+	XM_123711.1	NM_172974	NM_172974.1	ri|E130114M23|PX00092I12|2580	chromosome organization and biogenesis (sensu Eukarya) [GO:0007001]	0.369231	363	Mus musculus similar to COP9 (constitutive photomorphogenic) homolog, subunit 7b (Arabidopsis thaliana); COP9 (constitutive photomorphogenic), subunit 7b (Arabidopsis); COP9 complex S7b; DNA segment, Chr 1, Wayne State University 66, expressed (LOC227329), mRNA	PCI domain. This domain has also been called t...
1	88481618	88498660	+	XM_123711.1	NM_172974	NM_172974.1	ri|E130114M23|PX00092I12|2580	RNA splicing [GO:0008380]	0.333333	161	Mus musculus similar to COP9 (constitutive photomorphogenic) homolog, subunit 7b (Arabidopsis thaliana); COP9 (constitutive photomorphogenic), subunit 7b (Arabidopsis); COP9 complex S7b; DNA segment, Chr 1, Wayne State University 66, expressed (LOC227329), mRNA	PCI domain. This domain has also been called t...
1	88481618	88498660	+	XM_123711.1	NM_172974	NM_172974.1	ri|E130114M23|PX00092I12|2580	regulation of cell cycle [GO:0000074]	0.329545	412	Mus musculus similar to COP9 (constitutive photomorphogenic) homolog, subunit 7b (Arabidopsis thaliana); COP9 (constitutive photomorphogenic), subunit 7b (Arabidopsis); COP9 complex S7b; DNA segment, Chr 1, Wayne State University 66, expressed (LOC227329), mRNA	PCI domain. This domain has also been called t...
1	88481618	88498660	+	XM_123711.1	NM_172974	NM_172974.1	ri|E130114M23|PX00092I12|2580	mRNA processing [GO:0006397]	0.251799	206	Mus musculus similar to COP9 (constitutive photomorphogenic) homolog, subunit 7b (Arabidopsis thaliana); COP9 (constitutive photomorphogenic), subunit 7b (Arabidopsis); COP9 complex S7b; DNA segment, Chr 1, Wayne State University 66, expressed (LOC227329), mRNA	PCI domain. This domain has also been called t...
1	88481618	88498660	+	XM_123711.1	NM_172974	NM_172974.1	ri|E130114M23|PX00092I12|2580	nuclear mRNA splicing, via spliceosome [GO:0006371]	0.219895	142	Mus musculus similar to COP9 (constitutive photomorphogenic) homolog, subunit 7b (Arabidopsis thaliana); COP9 (constitutive photomorphogenic), subunit 7b (Arabidopsis); COP9 complex S7b; DNA segment, Chr 1, Wayne State University 66, expressed (LOC227329), mRNA	PCI domain. This domain has also been called t...
1	88481618	88498660	+	XM_123711.1	NM_172974	NM_172974.1	ri|E130114M23|PX00092I12|2580	cytoplasmic transport [GO:0016482]	0.217687	100	Mus musculus similar to COP9 (constitutive photomorphogenic) homolog, subunit 7b (Arabidopsis thaliana); COP9 (constitutive photomorphogenic), subunit 7b (Arabidopsis); COP9 complex S7b; DNA segment, Chr 1, Wayne State University 66, expressed (LOC227329), mRNA	PCI domain. This domain has also been called t...
1	88481618	88498660	+	XM_123711.1	NM_172974	NM_172974.1	ri|E130114M23|PX00092I12|2580	nucleocytoplasmic transport [GO:0006913]	0.184524	117	Mus musculus similar to COP9 (constitutive photomorphogenic) homolog, subunit 7b (Arabidopsis thaliana); COP9 (constitutive photomorphogenic), subunit 7b (Arabidopsis); COP9 complex S7b; DNA segment, Chr 1, Wayne State University 66, expressed (LOC227329), mRNA	PCI domain. This domain has also been called t...
1	88481618	88498660	+	XM_123711.1	NM_172974	NM_172974.1	ri|E130114M23|PX00092I12|2580	modification-dependent protein catabolism [GO:0019941]	0.17541	338	Mus musculus similar to COP9 (constitutive photomorphogenic) homolog, subunit 7b (Arabidopsis thaliana); COP9 (constitutive photomorphogenic), subunit 7b (Arabidopsis); COP9 complex S7b; DNA segment, Chr 1, Wayne State University 66, expressed (LOC227329), mRNA	PCI domain. This domain has also been called t...
1	88595316	88595891	+	XM_151454.1	#N/A	#N/A	#N/A	main pathways of carbohydrate metabolism [GO:0006092]	0.375443	486	Mus musculus LOC208706 (LOC208706), mRNA	#N/A
1	88595316	88595891	+	XM_151454.1	#N/A	#N/A	#N/A	glycolysis [GO:0006096]	0.335512	440	Mus musculus LOC208706 (LOC208706), mRNA	#N/A
1	88595316	88595891	+	XM_151454.1	#N/A	#N/A	#N/A	monosaccharide catabolism [GO:0046365]	0.300573	454	Mus musculus LOC208706 (LOC208706), mRNA	#N/A
1	88595316	88595891	+	XM_151454.1	#N/A	#N/A	#N/A	hexose catabolism [GO:0019320]	0.289908	453	Mus musculus LOC208706 (LOC208706), mRNA	#N/A
1	88595316	88595891	+	XM_151454.1	#N/A	#N/A	#N/A	carbohydrate catabolism [GO:0016052]	0.285333	471	Mus musculus LOC208706 (LOC208706), mRNA	#N/A
1	88595316	88595891	+	XM_151454.1	#N/A	#N/A	#N/A	glucose metabolism [GO:0006006]	0.237456	476	Mus musculus LOC208706 (LOC208706), mRNA	#N/A
1	88595316	88595891	+	XM_151454.1	#N/A	#N/A	#N/A	hexose metabolism [GO:0019318]	0.222081	499	Mus musculus LOC208706 (LOC208706), mRNA	#N/A
1	88595316	88595891	+	XM_151454.1	#N/A	#N/A	#N/A	cholesterol biosynthesis [GO:0006695]	0.207692	70	Mus musculus LOC208706 (LOC208706), mRNA	#N/A
1	88595316	88595891	+	XM_151454.1	#N/A	#N/A	#N/A	sterol biosynthesis [GO:0016126]	0.173653	75	Mus musculus LOC208706 (LOC208706), mRNA	#N/A
1	89232584	89234068	+	XM_149068.1	#N/A	#N/A	#N/A	hexose metabolism [GO:0019318]	0.306467	499	Mus musculus hypothetical gene supported by BC006835 (LOC209059), mRNA	#N/A
1	89232584	89234068	+	XM_149068.1	#N/A	#N/A	#N/A	glucose metabolism [GO:0006006]	0.294434	476	Mus musculus hypothetical gene supported by BC006835 (LOC209059), mRNA	#N/A
1	89232584	89234068	+	XM_149068.1	#N/A	#N/A	#N/A	main pathways of carbohydrate metabolism [GO:0006092]	0.246725	486	Mus musculus hypothetical gene supported by BC006835 (LOC209059), mRNA	#N/A
1	89232584	89234068	+	XM_149068.1	#N/A	#N/A	#N/A	monosaccharide catabolism [GO:0046365]	0.174261	454	Mus musculus hypothetical gene supported by BC006835 (LOC209059), mRNA	#N/A
1	89232584	89234068	+	XM_149068.1	#N/A	#N/A	#N/A	hexose catabolism [GO:0019320]	0.166036	453	Mus musculus hypothetical gene supported by BC006835 (LOC209059), mRNA	#N/A
1	89338715	89356039	+	XM_129933.1	NM_146112	NM_146112.1	ri|A830080H02|PX00156G21|900	transition metal ion transport [GO:0000041]	0.1875	44	Mus musculus similar to PERQ amino acid rich, with GYF domain 1 (LOC227331), mRNA	#N/A
1	89858438	89887194	-	XM_129956.1	#N/A	#N/A	ri|C730029K03|PX00087O18|3550	translational elongation [GO:0006414]	0.153465	110	Mus musculus LOC227334 (LOC227334), mRNA	#N/A
1	90035443	90067370	+	XM_149070.1	#N/A	NM_145079.2	#N/A	lipid biosynthesis [GO:0008610]	0.25	238	Mus musculus LOC227338 (LOC227338), mRNA	#N/A
1	90035443	90067370	+	XM_149070.1	#N/A	NM_145079.2	#N/A	steroid metabolism [GO:0008202]	0.191379	208	Mus musculus LOC227338 (LOC227338), mRNA	#N/A
1	90035443	90067370	+	XM_149070.1	#N/A	NM_145079.2	#N/A	steroid biosynthesis [GO:0006694]	0.164882	122	Mus musculus LOC227338 (LOC227338), mRNA	#N/A
1	90461179	90484771	-	XM_151460.1	#N/A	#N/A	#N/A	glucose metabolism [GO:0006006]	0.207191	476	Mus musculus LOC208336 (LOC208336), mRNA	#N/A
1	90461179	90484771	-	XM_151460.1	#N/A	#N/A	#N/A	hexose metabolism [GO:0019318]	0.201912	499	Mus musculus LOC208336 (LOC208336), mRNA	#N/A
1	90461179	90484771	-	XM_151460.1	#N/A	#N/A	#N/A	monosaccharide catabolism [GO:0046365]	0.191393	454	Mus musculus LOC208336 (LOC208336), mRNA	#N/A
1	90461179	90484771	-	XM_151460.1	#N/A	#N/A	#N/A	hexose catabolism [GO:0019320]	0.183476	453	Mus musculus LOC208336 (LOC208336), mRNA	#N/A
1	90461179	90484771	-	XM_151460.1	#N/A	#N/A	#N/A	main pathways of carbohydrate metabolism [GO:0006092]	0.179269	486	Mus musculus LOC208336 (LOC208336), mRNA	#N/A
1	90461179	90484771	-	XM_151460.1	#N/A	#N/A	#N/A	carbohydrate catabolism [GO:0016052]	0.162642	471	Mus musculus LOC208336 (LOC208336), mRNA	#N/A
1	90461179	90484771	-	XM_151460.1	#N/A	#N/A	#N/A	glycolysis [GO:0006096]	0.152565	440	Mus musculus LOC208336 (LOC208336), mRNA	#N/A
1	92426045	92447080	+	XM_151473.1	#N/A	#N/A	#N/A	hexose metabolism [GO:0019318]	0.730667	499	Mus musculus LOC227350 (LOC227350), mRNA	#N/A
1	92426045	92447080	+	XM_151473.1	#N/A	#N/A	#N/A	monosaccharide catabolism [GO:0046365]	0.617521	454	Mus musculus LOC227350 (LOC227350), mRNA	#N/A
1	92426045	92447080	+	XM_151473.1	#N/A	#N/A	#N/A	hexose catabolism [GO:0019320]	0.582834	453	Mus musculus LOC227350 (LOC227350), mRNA	#N/A
1	92426045	92447080	+	XM_151473.1	#N/A	#N/A	#N/A	glycolysis [GO:0006096]	0.56	440	Mus musculus LOC227350 (LOC227350), mRNA	#N/A
1	92426045	92447080	+	XM_151473.1	#N/A	#N/A	#N/A	carbohydrate catabolism [GO:0016052]	0.534884	471	Mus musculus LOC227350 (LOC227350), mRNA	#N/A
1	92426045	92447080	+	XM_151473.1	#N/A	#N/A	#N/A	glucose metabolism [GO:0006006]	0.530249	476	Mus musculus LOC227350 (LOC227350), mRNA	#N/A
1	92426045	92447080	+	XM_151473.1	#N/A	#N/A	#N/A	main pathways of carbohydrate metabolism [GO:0006092]	0.503279	486	Mus musculus LOC227350 (LOC227350), mRNA	#N/A
1	92426045	92447080	+	XM_151473.1	#N/A	#N/A	#N/A	frizzled-2 signaling pathway [GO:0007223]	0.264789	129	Mus musculus LOC227350 (LOC227350), mRNA	#N/A
1	92426045	92447080	+	XM_151473.1	#N/A	#N/A	#N/A	Wnt receptor signaling pathway [GO:0016055]	0.249337	152	Mus musculus LOC227350 (LOC227350), mRNA	#N/A
1	92426045	92447080	+	XM_151473.1	#N/A	#N/A	#N/A	chemosensory perception [GO:0007606]	0.150059	434	Mus musculus LOC227350 (LOC227350), mRNA	#N/A
1	92968042	93045035	+	XM_123714.1	NM_008515	NM_008515.1	ri|A830097E06|PX00156N01|1033	carbohydrate catabolism [GO:0016052]	0.590361	471	Mus musculus leucine rich repeat (in FLII) interacting protein 1 (Lrrfip1), mRNA	#N/A
1	92968042	93045035	+	XM_123714.1	NM_008515	NM_008515.1	ri|A830097E06|PX00156N01|1033	hexose metabolism [GO:0019318]	0.554745	499	Mus musculus leucine rich repeat (in FLII) interacting protein 1 (Lrrfip1), mRNA	#N/A
1	92968042	93045035	+	XM_123714.1	NM_008515	NM_008515.1	ri|A830097E06|PX00156N01|1033	glucose metabolism [GO:0006006]	0.530249	476	Mus musculus leucine rich repeat (in FLII) interacting protein 1 (Lrrfip1), mRNA	#N/A
1	92968042	93045035	+	XM_123714.1	NM_008515	NM_008515.1	ri|A830097E06|PX00156N01|1033	glycolysis [GO:0006096]	0.522807	440	Mus musculus leucine rich repeat (in FLII) interacting protein 1 (Lrrfip1), mRNA	#N/A
1	92968042	93045035	+	XM_123714.1	NM_008515	NM_008515.1	ri|A830097E06|PX00156N01|1033	hexose catabolism [GO:0019320]	0.505034	453	Mus musculus leucine rich repeat (in FLII) interacting protein 1 (Lrrfip1), mRNA	#N/A
1	92968042	93045035	+	XM_123714.1	NM_008515	NM_008515.1	ri|A830097E06|PX00156N01|1033	main pathways of carbohydrate metabolism [GO:0006092]	0.503279	486	Mus musculus leucine rich repeat (in FLII) interacting protein 1 (Lrrfip1), mRNA	#N/A
1	92968042	93045035	+	XM_123714.1	NM_008515	NM_008515.1	ri|A830097E06|PX00156N01|1033	monosaccharide catabolism [GO:0046365]	0.474016	454	Mus musculus leucine rich repeat (in FLII) interacting protein 1 (Lrrfip1), mRNA	#N/A
1	93216364	93236901	+	XM_123708.1	NM_016717	NM_016717.2	ri|9830130K22|PX00118K03|2302	coenzymes and prosthetic group biosynthesis [GO:0046138]	0.333333	81	Mus musculus similar to selenocysteine lyase; Selenocysteine reductase (LOC227356), mRNA	Aminotransferase class-V
1	93216364	93236901	+	XM_123708.1	NM_016717	NM_016717.2	ri|9830130K22|PX00118K03|2302	coenzyme biosynthesis [GO:0009108]	0.289474	66	Mus musculus similar to selenocysteine lyase; Selenocysteine reductase (LOC227356), mRNA	Aminotransferase class-V
1	93216364	93236901	+	XM_123708.1	NM_016717	NM_016717.2	ri|9830130K22|PX00118K03|2302	coenzymes and prosthetic group metabolism [GO:0006731]	0.282443	160	Mus musculus similar to selenocysteine lyase; Selenocysteine reductase (LOC227356), mRNA	Aminotransferase class-V
1	93216364	93236901	+	XM_123708.1	NM_016717	NM_016717.2	ri|9830130K22|PX00118K03|2302	amine metabolism [GO:0009308]	0.267227	369	Mus musculus similar to selenocysteine lyase; Selenocysteine reductase (LOC227356), mRNA	Aminotransferase class-V
1	93216364	93236901	+	XM_123708.1	NM_016717	NM_016717.2	ri|9830130K22|PX00118K03|2302	carboxylic acid metabolism [GO:0019752]	0.212305	459	Mus musculus similar to selenocysteine lyase; Selenocysteine reductase (LOC227356), mRNA	Aminotransferase class-V
1	93216364	93236901	+	XM_123708.1	NM_016717	NM_016717.2	ri|9830130K22|PX00118K03|2302	amino acid and derivative metabolism [GO:0006519]	0.196035	332	Mus musculus similar to selenocysteine lyase; Selenocysteine reductase (LOC227356), mRNA	Aminotransferase class-V
1	93216364	93236901	+	XM_123708.1	NM_016717	NM_016717.2	ri|9830130K22|PX00118K03|2302	arginine biosynthesis [GO:0006526]	0.181818	5	Mus musculus similar to selenocysteine lyase; Selenocysteine reductase (LOC227356), mRNA	Aminotransferase class-V
1	93273597	93278245	+	XM_129928.1	#N/A	#N/A	ri|4631423F02|PX00011H14|1888	cell motility [GO:0006928]	0.514563	395	Mus musculus RIKEN cDNA 4631423F02 gene (4631423F02Rik), mRNA	A beta propeller domain involved in protein...
1	93273597	93278245	+	XM_129928.1	#N/A	#N/A	ri|4631423F02|PX00011H14|1888	muscle contraction [GO:0006936]	0.461538	129	Mus musculus RIKEN cDNA 4631423F02 gene (4631423F02Rik), mRNA	A beta propeller domain involved in protein...
1	93273597	93278245	+	XM_129928.1	#N/A	#N/A	ri|4631423F02|PX00011H14|1888	muscle development [GO:0007517]	0.355556	126	Mus musculus RIKEN cDNA 4631423F02 gene (4631423F02Rik), mRNA	A beta propeller domain involved in protein...
1	93273597	93278245	+	XM_129928.1	#N/A	#N/A	ri|4631423F02|PX00011H14|1888	striated muscle contraction [GO:0006941]	0.272727	33	Mus musculus RIKEN cDNA 4631423F02 gene (4631423F02Rik), mRNA	A beta propeller domain involved in protein...
1	93273597	93278245	+	XM_129928.1	#N/A	#N/A	ri|4631423F02|PX00011H14|1888	glucose metabolism [GO:0006006]	0.263578	476	Mus musculus RIKEN cDNA 4631423F02 gene (4631423F02Rik), mRNA	A beta propeller domain involved in protein...
1	93273597	93278245	+	XM_129928.1	#N/A	#N/A	ri|4631423F02|PX00011H14|1888	carbohydrate catabolism [GO:0016052]	0.253282	471	Mus musculus RIKEN cDNA 4631423F02 gene (4631423F02Rik), mRNA	A beta propeller domain involved in protein...
1	93273597	93278245	+	XM_129928.1	#N/A	#N/A	ri|4631423F02|PX00011H14|1888	hexose metabolism [GO:0019318]	0.222081	499	Mus musculus RIKEN cDNA 4631423F02 gene (4631423F02Rik), mRNA	A beta propeller domain involved in protein...
1	93273597	93278245	+	XM_129928.1	#N/A	#N/A	ri|4631423F02|PX00011H14|1888	glycolysis [GO:0006096]	0.188381	440	Mus musculus RIKEN cDNA 4631423F02 gene (4631423F02Rik), mRNA	A beta propeller domain involved in protein...
1	93273597	93278245	+	XM_129928.1	#N/A	#N/A	ri|4631423F02|PX00011H14|1888	hexose catabolism [GO:0019320]	0.183476	453	Mus musculus RIKEN cDNA 4631423F02 gene (4631423F02Rik), mRNA	A beta propeller domain involved in protein...
1	93273597	93278245	+	XM_129928.1	#N/A	#N/A	ri|4631423F02|PX00011H14|1888	main pathways of carbohydrate metabolism [GO:0006092]	0.179269	486	Mus musculus RIKEN cDNA 4631423F02 gene (4631423F02Rik), mRNA	A beta propeller domain involved in protein...
1	93273597	93278245	+	XM_129928.1	#N/A	#N/A	ri|4631423F02|PX00011H14|1888	monosaccharide catabolism [GO:0046365]	0.174261	454	Mus musculus RIKEN cDNA 4631423F02 gene (4631423F02Rik), mRNA	A beta propeller domain involved in protein...
1	93436797	93445293	+	XM_129927.1	#N/A	#N/A	ri|3930402D05|PX00010J13|3048	pattern specification [GO:0007389]	0.333333	83	Mus musculus RIKEN cDNA 3930402D05 gene (3930402D05Rik), mRNA	#N/A
1	94583782	94587188	-	XM_129957.1	#N/A	#N/A	ri|1110002M09|R000013O23|406	oxidative phosphorylation [GO:0006119]	0.177419	36	Mus musculus LOC227373 (LOC227373), mRNA	#N/A
1	94778343	94806852	+	XM_123710.1	NM_016696	NM_016696.1	ri|6230415P16|PX00042B03|3104	muscle contraction [GO:0006936]	0.176944	129	Mus musculus similar to glypican 1 (Gpc1), mRNA	Glypican
1	94938345	94939784	+	XM_129918.1	NM_175118	NM_175118.2	ri|2510004P21|ZX00052P24|1278	ectoderm development [GO:0007398]	0.18543	67	Mus musculus RIKEN cDNA 0710001B24 gene (0710001B24Rik), mRNA	Predicted protein-tyrosine phosphatase [Signal...
1	94938345	94939784	+	XM_129918.1	NM_175118	NM_175118.2	ri|2510004P21|ZX00052P24|1278	epidermal differentiation [GO:0008544]	0.15311	52	Mus musculus RIKEN cDNA 0710001B24 gene (0710001B24Rik), mRNA	Predicted protein-tyrosine phosphatase [Signal...
1	94938345	94939784	+	XM_129918.1	NM_175118	NM_175118.2	ri|2510004P21|ZX00052P24|1278	glycolysis [GO:0006096]	0.152565	440	Mus musculus RIKEN cDNA 0710001B24 gene (0710001B24Rik), mRNA	Predicted protein-tyrosine phosphatase [Signal...
1	95099998	95108767	-	XM_129952.1	NM_172411	NM_172411.1	ri|2310007B03|ZX00038F08|2075	epidermal differentiation [GO:0008544]	0.224719	52	Mus musculus RIKEN cDNA 2310007B03 gene (2310007B03Rik), mRNA	#N/A
1	95099998	95108767	-	XM_129952.1	NM_172411	NM_172411.1	ri|2310007B03|ZX00038F08|2075	ectoderm development [GO:0007398]	0.222222	67	Mus musculus RIKEN cDNA 2310007B03 gene (2310007B03Rik), mRNA	#N/A
1	95099998	95108767	-	XM_129952.1	NM_172411	NM_172411.1	ri|2310007B03|ZX00038F08|2075	histogenesis [GO:0009888]	0.193548	99	Mus musculus RIKEN cDNA 2310007B03 gene (2310007B03Rik), mRNA	#N/A
1	95248965	95252851	-	XM_129950.1	NM_024463	NM_024463.1	ri|1810059A23|ZX00043E20|1290	carboxylic acid metabolism [GO:0019752]	0.3136	459	Mus musculus RIKEN cDNA 1810059A23 gene (1810059A23Rik), mRNA	#N/A
1	95248965	95252851	-	XM_129950.1	NM_024463	NM_024463.1	ri|1810059A23|ZX00043E20|1290	immediate hypersensitivity response [GO:0016068]	0.233333	7	Mus musculus RIKEN cDNA 1810059A23 gene (1810059A23Rik), mRNA	#N/A
1	95248965	95252851	-	XM_129950.1	NM_024463	NM_024463.1	ri|1810059A23|ZX00043E20|1290	amine metabolism [GO:0009308]	0.204105	369	Mus musculus RIKEN cDNA 1810059A23 gene (1810059A23Rik), mRNA	#N/A
1	95248965	95252851	-	XM_129950.1	NM_024463	NM_024463.1	ri|1810059A23|ZX00043E20|1290	amino acid and derivative metabolism [GO:0006519]	0.181456	332	Mus musculus RIKEN cDNA 1810059A23 gene (1810059A23Rik), mRNA	#N/A
1	95248965	95252851	-	XM_129950.1	NM_024463	NM_024463.1	ri|1810059A23|ZX00043E20|1290	amino acid metabolism [GO:0006520]	0.181065	273	Mus musculus RIKEN cDNA 1810059A23 gene (1810059A23Rik), mRNA	#N/A
1	95248965	95252851	-	XM_129950.1	NM_024463	NM_024463.1	ri|1810059A23|ZX00043E20|1290	amino acid biosynthesis [GO:0008652]	0.15078	124	Mus musculus RIKEN cDNA 1810059A23 gene (1810059A23Rik), mRNA	#N/A
1	95322877	95350587	+	XM_151491.1	#N/A	#N/A	#N/A	regulation of cell proliferation [GO:0042127]	0.363636	234	Mus musculus LOC208791 (LOC208791), mRNA	#N/A
1	95322877	95350587	+	XM_151491.1	#N/A	#N/A	#N/A	cell motility [GO:0006928]	0.24026	395	Mus musculus LOC208791 (LOC208791), mRNA	#N/A
1	95652808	95698619	-	XM_129954.1	NM_025920	NM_025920.1	ri|2010320B01|ZX00044D15|543	vesicle-mediated transport [GO:0016192]	0.24	299	Mus musculus similar to CGI-36 protein (2010320B01Rik), mRNA	#N/A
1	95652808	95698619	-	XM_129954.1	NM_025920	NM_025920.1	ri|2010320B01|ZX00044D15|543	secretory pathway [GO:0045045]	0.161491	112	Mus musculus similar to CGI-36 protein (2010320B01Rik), mRNA	#N/A
1	95761832	95769603	+	XM_129922.1	NM_025454	NM_025454.1	ri|1810018M11|R000022D20|1871	RNA metabolism [GO:0016070]	0.397516	449	Mus musculus similar to data source:SPTR, source key:Q9UNL4, evidence:ISS~homolog to CANDIDATE TUMOR SUPPRESSOR P33 ING1 HOMOLOG~putative (1810018M11Rik), mRNA	PHD-finger. PHD folds into an interleaved type...
1	95761832	95769603	+	XM_129922.1	NM_025454	NM_025454.1	ri|1810018M11|R000022D20|1871	RNA processing [GO:0006396]	0.328571	377	Mus musculus similar to data source:SPTR, source key:Q9UNL4, evidence:ISS~homolog to CANDIDATE TUMOR SUPPRESSOR P33 ING1 HOMOLOG~putative (1810018M11Rik), mRNA	PHD-finger. PHD folds into an interleaved type...
1	95761832	95769603	+	XM_129922.1	NM_025454	NM_025454.1	ri|1810018M11|R000022D20|1871	mRNA processing [GO:0006397]	0.196507	206	Mus musculus similar to data source:SPTR, source key:Q9UNL4, evidence:ISS~homolog to CANDIDATE TUMOR SUPPRESSOR P33 ING1 HOMOLOG~putative (1810018M11Rik), mRNA	PHD-finger. PHD folds into an interleaved type...
1	95761832	95769603	+	XM_129922.1	NM_025454	NM_025454.1	ri|1810018M11|R000022D20|1871	RNA splicing [GO:0008380]	0.185759	161	Mus musculus similar to data source:SPTR, source key:Q9UNL4, evidence:ISS~homolog to CANDIDATE TUMOR SUPPRESSOR P33 ING1 HOMOLOG~putative (1810018M11Rik), mRNA	PHD-finger. PHD folds into an interleaved type...
1	95761832	95769603	+	XM_129922.1	NM_025454	NM_025454.1	ri|1810018M11|R000022D20|1871	nuclear mRNA splicing, via spliceosome [GO:0006371]	0.153203	142	Mus musculus similar to data source:SPTR, source key:Q9UNL4, evidence:ISS~homolog to CANDIDATE TUMOR SUPPRESSOR P33 ING1 HOMOLOG~putative (1810018M11Rik), mRNA	PHD-finger. PHD folds into an interleaved type...
1	95899527	95913780	-	XM_151506.1	#N/A	#N/A	#N/A	monosaccharide catabolism [GO:0046365]	0.526502	454	Mus musculus LOC227381 (LOC227381), mRNA	#N/A
1	95899527	95913780	-	XM_151506.1	#N/A	#N/A	#N/A	hexose catabolism [GO:0019320]	0.505034	453	Mus musculus LOC227381 (LOC227381), mRNA	#N/A
1	95899527	95913780	-	XM_151506.1	#N/A	#N/A	#N/A	carbohydrate catabolism [GO:0016052]	0.493485	471	Mus musculus LOC227381 (LOC227381), mRNA	#N/A
1	95899527	95913780	-	XM_151506.1	#N/A	#N/A	#N/A	glucose metabolism [GO:0006006]	0.478469	476	Mus musculus LOC227381 (LOC227381), mRNA	#N/A
1	95899527	95913780	-	XM_151506.1	#N/A	#N/A	#N/A	glycolysis [GO:0006096]	0.467919	440	Mus musculus LOC227381 (LOC227381), mRNA	#N/A
1	95899527	95913780	-	XM_151506.1	#N/A	#N/A	#N/A	main pathways of carbohydrate metabolism [GO:0006092]	0.452416	486	Mus musculus LOC227381 (LOC227381), mRNA	#N/A
1	95899527	95913780	-	XM_151506.1	#N/A	#N/A	#N/A	hexose metabolism [GO:0019318]	0.439058	499	Mus musculus LOC227381 (LOC227381), mRNA	#N/A
1	95899527	95913780	-	XM_151506.1	#N/A	#N/A	#N/A	M phase [GO:0000279]	0.173861	327	Mus musculus LOC227381 (LOC227381), mRNA	#N/A
1	95899527	95913780	-	XM_151506.1	#N/A	#N/A	#N/A	cytokinesis [GO:0000910]	0.171233	61	Mus musculus LOC227381 (LOC227381), mRNA	#N/A
1	97072998	97073845	-	XM_136868.1	#N/A	NM_015782.2	ri|3010002H06|ZX00055E14|1339	nucleosome assembly [GO:0006334]	0.593407	153	Mus musculus similar to data source:MGD, source key:MGI:1855690, evidence:ISS~putative~small nuclear ribonucleoprotein polypeptide A (LOC227388), mRNA	RNA-binding proteins (RRM domain) [General f...
1	97072998	97073845	-	XM_136868.1	#N/A	NM_015782.2	ri|3010002H06|ZX00055E14|1339	chromatin assembly/disassembly [GO:0006333]	0.468531	214	Mus musculus similar to data source:MGD, source key:MGI:1855690, evidence:ISS~putative~small nuclear ribonucleoprotein polypeptide A (LOC227388), mRNA	RNA-binding proteins (RRM domain) [General f...
1	97072998	97073845	-	XM_136868.1	#N/A	NM_015782.2	ri|3010002H06|ZX00055E14|1339	DNA packaging [GO:0006323]	0.377522	345	Mus musculus similar to data source:MGD, source key:MGI:1855690, evidence:ISS~putative~small nuclear ribonucleoprotein polypeptide A (LOC227388), mRNA	RNA-binding proteins (RRM domain) [General f...
1	97072998	97073845	-	XM_136868.1	#N/A	NM_015782.2	ri|3010002H06|ZX00055E14|1339	establishment and/or maintenance of chromatin architecture [GO:0006325]	0.355856	285	Mus musculus similar to data source:MGD, source key:MGI:1855690, evidence:ISS~putative~small nuclear ribonucleoprotein polypeptide A (LOC227388), mRNA	RNA-binding proteins (RRM domain) [General f...
1	97072998	97073845	-	XM_136868.1	#N/A	NM_015782.2	ri|3010002H06|ZX00055E14|1339	mitotic cell cycle [GO:0000278]	0.350951	475	Mus musculus similar to data source:MGD, source key:MGI:1855690, evidence:ISS~putative~small nuclear ribonucleoprotein polypeptide A (LOC227388), mRNA	RNA-binding proteins (RRM domain) [General f...
1	97072998	97073845	-	XM_136868.1	#N/A	NM_015782.2	ri|3010002H06|ZX00055E14|1339	RNA processing [GO:0006396]	0.313099	377	Mus musculus similar to data source:MGD, source key:MGI:1855690, evidence:ISS~putative~small nuclear ribonucleoprotein polypeptide A (LOC227388), mRNA	RNA-binding proteins (RRM domain) [General f...
1	97072998	97073845	-	XM_136868.1	#N/A	NM_015782.2	ri|3010002H06|ZX00055E14|1339	RNA metabolism [GO:0016070]	0.311475	449	Mus musculus similar to data source:MGD, source key:MGI:1855690, evidence:ISS~putative~small nuclear ribonucleoprotein polypeptide A (LOC227388), mRNA	RNA-binding proteins (RRM domain) [General f...
1	97072998	97073845	-	XM_136868.1	#N/A	NM_015782.2	ri|3010002H06|ZX00055E14|1339	chromosome organization and biogenesis (sensu Eukarya) [GO:0007001]	0.287671	363	Mus musculus similar to data source:MGD, source key:MGI:1855690, evidence:ISS~putative~small nuclear ribonucleoprotein polypeptide A (LOC227388), mRNA	RNA-binding proteins (RRM domain) [General f...
1	97072998	97073845	-	XM_136868.1	#N/A	NM_015782.2	ri|3010002H06|ZX00055E14|1339	RNA splicing [GO:0008380]	0.238411	161	Mus musculus similar to data source:MGD, source key:MGI:1855690, evidence:ISS~putative~small nuclear ribonucleoprotein polypeptide A (LOC227388), mRNA	RNA-binding proteins (RRM domain) [General f...
1	97072998	97073845	-	XM_136868.1	#N/A	NM_015782.2	ri|3010002H06|ZX00055E14|1339	nuclear mRNA splicing, via spliceosome [GO:0006371]	0.219895	142	Mus musculus similar to data source:MGD, source key:MGI:1855690, evidence:ISS~putative~small nuclear ribonucleoprotein polypeptide A (LOC227388), mRNA	RNA-binding proteins (RRM domain) [General f...
1	97072998	97073845	-	XM_136868.1	#N/A	NM_015782.2	ri|3010002H06|ZX00055E14|1339	M phase [GO:0000279]	0.207207	327	Mus musculus similar to data source:MGD, source key:MGI:1855690, evidence:ISS~putative~small nuclear ribonucleoprotein polypeptide A (LOC227388), mRNA	RNA-binding proteins (RRM domain) [General f...
1	97072998	97073845	-	XM_136868.1	#N/A	NM_015782.2	ri|3010002H06|ZX00055E14|1339	regulation of cell cycle [GO:0000074]	0.197154	412	Mus musculus similar to data source:MGD, source key:MGI:1855690, evidence:ISS~putative~small nuclear ribonucleoprotein polypeptide A (LOC227388), mRNA	RNA-binding proteins (RRM domain) [General f...
1	97072998	97073845	-	XM_136868.1	#N/A	NM_015782.2	ri|3010002H06|ZX00055E14|1339	mRNA processing [GO:0006397]	0.196	206	Mus musculus similar to data source:MGD, source key:MGI:1855690, evidence:ISS~putative~small nuclear ribonucleoprotein polypeptide A (LOC227388), mRNA	RNA-binding proteins (RRM domain) [General f...
1	97072998	97073845	-	XM_136868.1	#N/A	NM_015782.2	ri|3010002H06|ZX00055E14|1339	DNA replication and chromosome cycle [GO:0000067]	0.185379	253	Mus musculus similar to data source:MGD, source key:MGI:1855690, evidence:ISS~putative~small nuclear ribonucleoprotein polypeptide A (LOC227388), mRNA	RNA-binding proteins (RRM domain) [General f...
1	97072998	97073845	-	XM_136868.1	#N/A	NM_015782.2	ri|3010002H06|ZX00055E14|1339	cytoplasmic transport [GO:0016482]	0.176796	100	Mus musculus similar to data source:MGD, source key:MGI:1855690, evidence:ISS~putative~small nuclear ribonucleoprotein polypeptide A (LOC227388), mRNA	RNA-binding proteins (RRM domain) [General f...
1	97072998	97073845	-	XM_136868.1	#N/A	NM_015782.2	ri|3010002H06|ZX00055E14|1339	nucleocytoplasmic transport [GO:0006913]	0.170984	117	Mus musculus similar to data source:MGD, source key:MGI:1855690, evidence:ISS~putative~small nuclear ribonucleoprotein polypeptide A (LOC227388), mRNA	RNA-binding proteins (RRM domain) [General f...
1	97072998	97073845	-	XM_136868.1	#N/A	NM_015782.2	ri|3010002H06|ZX00055E14|1339	serine metabolism [GO:0006563]	0.155612	80	Mus musculus similar to data source:MGD, source key:MGI:1855690, evidence:ISS~putative~small nuclear ribonucleoprotein polypeptide A (LOC227388), mRNA	RNA-binding proteins (RRM domain) [General f...
1	97072998	97073845	-	XM_136868.1	#N/A	NM_015782.2	ri|3010002H06|ZX00055E14|1339	serine family amino acid biosynthesis [GO:0009070]	0.151741	80	Mus musculus similar to data source:MGD, source key:MGI:1855690, evidence:ISS~putative~small nuclear ribonucleoprotein polypeptide A (LOC227388), mRNA	RNA-binding proteins (RRM domain) [General f...
1	99482077	99485416	-	XM_151497.1	#N/A	#N/A	#N/A	DNA packaging [GO:0006323]	0.185273	345	Mus musculus LOC241167 (LOC241167), mRNA	#N/A
1	99482077	99485416	-	XM_151497.1	#N/A	#N/A	#N/A	chromosome organization and biogenesis (sensu Eukarya) [GO:0007001]	0.152791	363	Mus musculus LOC241167 (LOC241167), mRNA	#N/A
1	99487835	99505891	-	XM_123721.1	NM_133825	NM_133825.2	#N/A	main pathways of carbohydrate metabolism [GO:0006092]	0.271908	486	Mus musculus expressed sequence AI987691 (AI987691), mRNA	#N/A
1	99487835	99505891	-	XM_123721.1	NM_133825	NM_133825.2	#N/A	hexose metabolism [GO:0019318]	0.242294	499	Mus musculus expressed sequence AI987691 (AI987691), mRNA	#N/A
1	99487835	99505891	-	XM_123721.1	NM_133825	NM_133825.2	#N/A	monosaccharide catabolism [GO:0046365]	0.191393	454	Mus musculus expressed sequence AI987691 (AI987691), mRNA	#N/A
1	99487835	99505891	-	XM_123721.1	NM_133825	NM_133825.2	#N/A	glucose metabolism [GO:0006006]	0.186432	476	Mus musculus expressed sequence AI987691 (AI987691), mRNA	#N/A
1	99487835	99505891	-	XM_123721.1	NM_133825	NM_133825.2	#N/A	hexose catabolism [GO:0019320]	0.183476	453	Mus musculus expressed sequence AI987691 (AI987691), mRNA	#N/A
1	99855469	99856294	-	XM_129977.1	NM_145455	NM_145455.1	ri|2700047D22|ZX00082J21|825	ribosome biogenesis and assembly [GO:0042254]	0.2283	254	Mus musculus similar to Transcription factor BTF3 (RNA polymerase B transcription factor 3) (LOC227402), mRNA	NAC domain
1	99855469	99856294	-	XM_129977.1	NM_145455	NM_145455.1	ri|2700047D22|ZX00082J21|825	mitotic cell cycle [GO:0000278]	0.208333	475	Mus musculus similar to Transcription factor BTF3 (RNA polymerase B transcription factor 3) (LOC227402), mRNA	NAC domain
1	99855469	99856294	-	XM_129977.1	NM_145455	NM_145455.1	ri|2700047D22|ZX00082J21|825	M phase [GO:0000279]	0.207207	327	Mus musculus similar to Transcription factor BTF3 (RNA polymerase B transcription factor 3) (LOC227402), mRNA	NAC domain
1	99855469	99856294	-	XM_129977.1	NM_145455	NM_145455.1	ri|2700047D22|ZX00082J21|825	regulation of translation [GO:0006445]	0.179348	131	Mus musculus similar to Transcription factor BTF3 (RNA polymerase B transcription factor 3) (LOC227402), mRNA	NAC domain
1	99855469	99856294	-	XM_129977.1	NM_145455	NM_145455.1	ri|2700047D22|ZX00082J21|825	nuclear division [GO:0000280]	0.159836	238	Mus musculus similar to Transcription factor BTF3 (RNA polymerase B transcription factor 3) (LOC227402), mRNA	NAC domain
1	99855469	99856294	-	XM_129977.1	NM_145455	NM_145455.1	ri|2700047D22|ZX00082J21|825	mRNA metabolism [GO:0016071]	0.155844	43	Mus musculus similar to Transcription factor BTF3 (RNA polymerase B transcription factor 3) (LOC227402), mRNA	NAC domain
1	99855469	99856294	-	XM_129977.1	NM_145455	NM_145455.1	ri|2700047D22|ZX00082J21|825	RNA processing [GO:0006396]	0.150463	377	Mus musculus similar to Transcription factor BTF3 (RNA polymerase B transcription factor 3) (LOC227402), mRNA	NAC domain
1	100532507	100573049	-	XM_136827.1	#N/A	#N/A	#N/A	M phase [GO:0000279]	0.173861	327	Mus musculus similar to gag-pro-pol precursor protein (LOC241171), mRNA	Integrase core domain. Integrase mediates inte...
1	102150336	102150469	-	XM_151503.1	#N/A	#N/A	#N/A	ribosome biogenesis and assembly [GO:0042254]	0.191304	254	Mus musculus LOC227413 (LOC227413), mRNA	#N/A
1	102313339	102325774	+	XM_136837.1	NM_172851	NM_172851.1	ri|C230078M14|PX00667M05|4008	microtubule-based movement [GO:0007018]	0.163823	116	Mus musculus similar to caspr5 protein (LOC241174), mRNA	Laminin G domain;
1	102313339	102325774	+	XM_136837.1	NM_172851	NM_172851.1	ri|C230078M14|PX00667M05|4008	monovalent inorganic cation transport [GO:0015672]	0.161184	330	Mus musculus similar to caspr5 protein (LOC241174), mRNA	Laminin G domain;
1	102883813	102910286	-	XM_136842.1	#N/A	#N/A	#N/A	negative regulation of cell migration [GO:0030336]	0.333333	8	Mus musculus similar to reverse transcriptase homolog (LOC227419), mRNA	RNase H. RNase H digests the RNA strand of ...
1	102883813	102910286	-	XM_136842.1	#N/A	#N/A	#N/A	regulation of cell migration [GO:0030334]	0.333333	19	Mus musculus similar to reverse transcriptase homolog (LOC227419), mRNA	RNase H. RNase H digests the RNA strand of ...
1	102883813	102910286	-	XM_136842.1	#N/A	#N/A	#N/A	negative regulation of cell proliferation [GO:0008285]	0.27027	130	Mus musculus similar to reverse transcriptase homolog (LOC227419), mRNA	RNase H. RNase H digests the RNA strand of ...
1	102883813	102910286	-	XM_136842.1	#N/A	#N/A	#N/A	regulation of cell proliferation [GO:0042127]	0.166667	234	Mus musculus similar to reverse transcriptase homolog (LOC227419), mRNA	RNase H. RNase H digests the RNA strand of ...
1	102883813	102910286	-	XM_136842.1	#N/A	#N/A	#N/A	antibacterial humoral response (sensu Vertebrata) [GO:0019733]	0.157895	3	Mus musculus similar to reverse transcriptase homolog (LOC227419), mRNA	RNase H. RNase H digests the RNA strand of ...
1	105220208	105221203	+	XM_129960.1	NM_027955	NM_027955.1	ri|1700017G21|ZX00037C16|1930	main pathways of carbohydrate metabolism [GO:0006092]	0.197864	486	Mus musculus similar to BTB/POZ domain containing protein~data source:Pfam, source key:PF00651, evidence:ISS~putative (LOC227429), mRNA	#N/A
1	105220208	105221203	+	XM_129960.1	NM_027955	NM_027955.1	ri|1700017G21|ZX00037C16|1930	glycolysis [GO:0006096]	0.188381	440	Mus musculus similar to BTB/POZ domain containing protein~data source:Pfam, source key:PF00651, evidence:ISS~putative (LOC227429), mRNA	#N/A
1	105220208	105221203	+	XM_129960.1	NM_027955	NM_027955.1	ri|1700017G21|ZX00037C16|1930	glucose metabolism [GO:0006006]	0.186432	476	Mus musculus similar to BTB/POZ domain containing protein~data source:Pfam, source key:PF00651, evidence:ISS~putative (LOC227429), mRNA	#N/A
1	105220208	105221203	+	XM_129960.1	NM_027955	NM_027955.1	ri|1700017G21|ZX00037C16|1930	monosaccharide catabolism [GO:0046365]	0.174261	454	Mus musculus similar to BTB/POZ domain containing protein~data source:Pfam, source key:PF00651, evidence:ISS~putative (LOC227429), mRNA	#N/A
1	105220208	105221203	+	XM_129960.1	NM_027955	NM_027955.1	ri|1700017G21|ZX00037C16|1930	RNA metabolism [GO:0016070]	0.167547	449	Mus musculus similar to BTB/POZ domain containing protein~data source:Pfam, source key:PF00651, evidence:ISS~putative (LOC227429), mRNA	#N/A
1	105220208	105221203	+	XM_129960.1	NM_027955	NM_027955.1	ri|1700017G21|ZX00037C16|1930	hexose catabolism [GO:0019320]	0.166036	453	Mus musculus similar to BTB/POZ domain containing protein~data source:Pfam, source key:PF00651, evidence:ISS~putative (LOC227429), mRNA	#N/A
1	105220208	105221203	+	XM_129960.1	NM_027955	NM_027955.1	ri|1700017G21|ZX00037C16|1930	carbohydrate catabolism [GO:0016052]	0.162642	471	Mus musculus similar to BTB/POZ domain containing protein~data source:Pfam, source key:PF00651, evidence:ISS~putative (LOC227429), mRNA	#N/A
1	105918986	105950023	-	XM_151515.1	#N/A	#N/A	#N/A	muscle contraction [GO:0006936]	0.196875	129	Mus musculus LOC227433 (LOC227433), mRNA	#N/A
1	107859608	108015360	-	XM_123724.1	NM_013784	NM_013784.1	ri|3110041M09|ZX00071F16|1362	hexose metabolism [GO:0019318]	0.222081	499	Mus musculus phosphatidylinositol glycan, class N (Pign), mRNA	Uncharacterized proteins of the AP superfami...
1	107859608	108015360	-	XM_123724.1	NM_013784	NM_013784.1	ri|3110041M09|ZX00071F16|1362	glycoprotein metabolism [GO:0009100]	0.214612	156	Mus musculus phosphatidylinositol glycan, class N (Pign), mRNA	Uncharacterized proteins of the AP superfami...
1	107859608	108015360	-	XM_123724.1	NM_013784	NM_013784.1	ri|3110041M09|ZX00071F16|1362	glycoprotein biosynthesis [GO:0009101]	0.196653	149	Mus musculus phosphatidylinositol glycan, class N (Pign), mRNA	Uncharacterized proteins of the AP superfami...
1	107859608	108015360	-	XM_123724.1	NM_013784	NM_013784.1	ri|3110041M09|ZX00071F16|1362	protein amino acid glycosylation [GO:0006486]	0.195652	147	Mus musculus phosphatidylinositol glycan, class N (Pign), mRNA	Uncharacterized proteins of the AP superfami...
1	108254352	108308124	+	XM_151529.1	#N/A	#N/A	#N/A	RNA metabolism [GO:0016070]	0.235897	449	Mus musculus LOC241191 (LOC241191), mRNA	#N/A
1	108254352	108308124	+	XM_151529.1	#N/A	#N/A	#N/A	ribosome biogenesis and assembly [GO:0042254]	0.191304	254	Mus musculus LOC241191 (LOC241191), mRNA	#N/A
1	108379706	108381911	+	XM_149076.1	#N/A	#N/A	ri|9930114B20|PX00062H24|4311	complement activation [GO:0006956]	0.178414	109	Mus musculus LOC227450 (LOC227450), mRNA	#N/A
1	108502767	108506209	+	XM_151532.1	#N/A	#N/A	#N/A	response to heat [GO:0009408]	0.204225	43	Mus musculus LOC227451 (LOC227451), mRNA	#N/A
1	108502767	108506209	+	XM_151532.1	#N/A	#N/A	#N/A	muscle contraction [GO:0006936]	0.196875	129	Mus musculus LOC227451 (LOC227451), mRNA	#N/A
1	108502767	108506209	+	XM_151532.1	#N/A	#N/A	#N/A	response to temperature [GO:0009266]	0.185185	48	Mus musculus LOC227451 (LOC227451), mRNA	#N/A
1	108502767	108506209	+	XM_151532.1	#N/A	#N/A	#N/A	RNA processing [GO:0006396]	0.150463	377	Mus musculus LOC227451 (LOC227451), mRNA	#N/A
1	108508955	108530530	+	XM_136863.1	#N/A	#N/A	ri|B930085C24|PX00665F07|1257	steroid metabolism [GO:0008202]	0.167822	208	Mus musculus similar to Circadian Oscillatory Protein (SCOP) (LOC241194), mRNA	#N/A
1	108629270	108635180	+	XM_129973.1	#N/A	#N/A	ri|B930085C24|PX00665F07|1257	behavior [GO:0007610]	0.216667	124	Mus musculus similar to Circadian Oscillatory Protein (SCOP) (LOC227452), mRNA	Pleckstrin homology domain. Domain commonly fo...
1	108629270	108635180	+	XM_129973.1	#N/A	#N/A	ri|B930085C24|PX00665F07|1257	synaptic transmission [GO:0007268]	0.183486	251	Mus musculus similar to Circadian Oscillatory Protein (SCOP) (LOC227452), mRNA	Pleckstrin homology domain. Domain commonly fo...
1	108629270	108635180	+	XM_129973.1	#N/A	#N/A	ri|B930085C24|PX00665F07|1257	transmission of nerve impulse [GO:0019226]	0.178824	253	Mus musculus similar to Circadian Oscillatory Protein (SCOP) (LOC227452), mRNA	Pleckstrin homology domain. Domain commonly fo...
1	108629270	108635180	+	XM_129973.1	#N/A	#N/A	ri|B930085C24|PX00665F07|1257	learning and/or memory [GO:0007611]	0.175	37	Mus musculus similar to Circadian Oscillatory Protein (SCOP) (LOC227452), mRNA	Pleckstrin homology domain. Domain commonly fo...
1	108629270	108635180	+	XM_129973.1	#N/A	#N/A	ri|B930085C24|PX00665F07|1257	monovalent inorganic cation transport [GO:0015672]	0.161184	330	Mus musculus similar to Circadian Oscillatory Protein (SCOP) (LOC227452), mRNA	Pleckstrin homology domain. Domain commonly fo...
1	108724001	108742080	+	XM_129968.1	#N/A	#N/A	#N/A	amino acid transport [GO:0006865]	0.295082	87	Mus musculus similar to Circadian Oscillatory Protein (SCOP) (AI836256), mRNA	Protein phosphatase 2C. Protein phosphatase 2...
1	108724001	108742080	+	XM_129968.1	#N/A	#N/A	#N/A	amine/polyamine transport [GO:0015837]	0.292683	92	Mus musculus similar to Circadian Oscillatory Protein (SCOP) (AI836256), mRNA	Protein phosphatase 2C. Protein phosphatase 2...
1	108724001	108742080	+	XM_129968.1	#N/A	#N/A	#N/A	microtubule-based process [GO:0007017]	0.188049	268	Mus musculus similar to Circadian Oscillatory Protein (SCOP) (AI836256), mRNA	Protein phosphatase 2C. Protein phosphatase 2...
1	108724001	108742080	+	XM_129968.1	#N/A	#N/A	#N/A	neurogenesis [GO:0007399]	0.17094	459	Mus musculus similar to Circadian Oscillatory Protein (SCOP) (AI836256), mRNA	Protein phosphatase 2C. Protein phosphatase 2...
1	108724001	108742080	+	XM_129968.1	#N/A	#N/A	#N/A	central nervous system development [GO:0007417]	0.161826	147	Mus musculus similar to Circadian Oscillatory Protein (SCOP) (AI836256), mRNA	Protein phosphatase 2C. Protein phosphatase 2...
1	108724001	108742080	+	XM_129968.1	#N/A	#N/A	#N/A	transmission of nerve impulse [GO:0019226]	0.156682	253	Mus musculus similar to Circadian Oscillatory Protein (SCOP) (AI836256), mRNA	Protein phosphatase 2C. Protein phosphatase 2...
1	108724001	108742080	+	XM_129968.1	#N/A	#N/A	#N/A	synaptic transmission [GO:0007268]	0.151652	251	Mus musculus similar to Circadian Oscillatory Protein (SCOP) (AI836256), mRNA	Protein phosphatase 2C. Protein phosphatase 2...
1	108787695	108808102	+	XM_136864.1	NM_016957	NM_016957.2	#N/A	hexose metabolism [GO:0019318]	0.222081	499	Mus musculus similar to Nonhistone chromosomal protein HMG-17 (LOC241195), mRNA	#N/A
1	108787695	108808102	+	XM_136864.1	NM_016957	NM_016957.2	#N/A	carbohydrate catabolism [GO:0016052]	0.183631	471	Mus musculus similar to Nonhistone chromosomal protein HMG-17 (LOC241195), mRNA	#N/A
1	108787695	108808102	+	XM_136864.1	NM_016957	NM_016957.2	#N/A	hexose catabolism [GO:0019320]	0.183476	453	Mus musculus similar to Nonhistone chromosomal protein HMG-17 (LOC241195), mRNA	#N/A
1	108787695	108808102	+	XM_136864.1	NM_016957	NM_016957.2	#N/A	monosaccharide catabolism [GO:0046365]	0.174261	454	Mus musculus similar to Nonhistone chromosomal protein HMG-17 (LOC241195), mRNA	#N/A
1	108787695	108808102	+	XM_136864.1	NM_016957	NM_016957.2	#N/A	glucose metabolism [GO:0006006]	0.169021	476	Mus musculus similar to Nonhistone chromosomal protein HMG-17 (LOC241195), mRNA	#N/A
1	108787695	108808102	+	XM_136864.1	NM_016957	NM_016957.2	#N/A	main pathways of carbohydrate metabolism [GO:0006092]	0.163854	486	Mus musculus similar to Nonhistone chromosomal protein HMG-17 (LOC241195), mRNA	#N/A
1	108787695	108808102	+	XM_136864.1	NM_016957	NM_016957.2	#N/A	glycolysis [GO:0006096]	0.152565	440	Mus musculus similar to Nonhistone chromosomal protein HMG-17 (LOC241195), mRNA	#N/A
1	109046057	109047782	-	XM_149078.1	#N/A	#N/A	#N/A	olfaction [GO:0007608]	0.26087	370	Mus musculus hypothetical gene supported by BC027249 (LOC227454), mRNA	#N/A
1	109046057	109047782	-	XM_149078.1	#N/A	#N/A	#N/A	perception of chemical substance [GO:0009593]	0.243902	437	Mus musculus hypothetical gene supported by BC027249 (LOC227454), mRNA	#N/A
1	109046057	109047782	-	XM_149078.1	#N/A	#N/A	#N/A	chemosensory perception [GO:0007606]	0.213592	434	Mus musculus hypothetical gene supported by BC027249 (LOC227454), mRNA	#N/A
1	109046057	109047782	-	XM_149078.1	#N/A	#N/A	#N/A	hemopoiesis [GO:0030097]	0.151724	113	Mus musculus hypothetical gene supported by BC027249 (LOC227454), mRNA	#N/A
1	109368539	109670269	-	XM_136867.1	NM_009126	NM_009126.1	ri|1110001H02|R000013A03|1633	regulation of catabolism [GO:0009894]	1	13	Mus musculus similar to squamous cell carcinoma antigen 2 (LOC227458), mRNA	Serpin (serine protease inhibitor). Structu...
1	109368539	109670269	-	XM_136867.1	NM_009126	NM_009126.1	ri|1110001H02|R000013A03|1633	regulation of metabolism [GO:0019222]	0.857143	54	Mus musculus similar to squamous cell carcinoma antigen 2 (LOC227458), mRNA	Serpin (serine protease inhibitor). Structu...
1	109368539	109670269	-	XM_136867.1	NM_009126	NM_009126.1	ri|1110001H02|R000013A03|1633	regulation of proteolysis and peptidolysis [GO:0030162]	0.285714	5	Mus musculus similar to squamous cell carcinoma antigen 2 (LOC227458), mRNA	Serpin (serine protease inhibitor). Structu...
1	109368539	109670269	-	XM_136867.1	NM_009126	NM_009126.1	ri|1110001H02|R000013A03|1633	carbohydrate catabolism [GO:0016052]	0.253282	471	Mus musculus similar to squamous cell carcinoma antigen 2 (LOC227458), mRNA	Serpin (serine protease inhibitor). Structu...
1	109368539	109670269	-	XM_136867.1	NM_009126	NM_009126.1	ri|1110001H02|R000013A03|1633	ectoderm development [GO:0007398]	0.162037	67	Mus musculus similar to squamous cell carcinoma antigen 2 (LOC227458), mRNA	Serpin (serine protease inhibitor). Structu...
1	109368539	109670269	-	XM_136867.1	NM_009126	NM_009126.1	ri|1110001H02|R000013A03|1633	glucose metabolism [GO:0006006]	0.153168	476	Mus musculus similar to squamous cell carcinoma antigen 2 (LOC227458), mRNA	Serpin (serine protease inhibitor). Structu...
1	109369511	109669327	-	XM_142548.1	#N/A	NM_009126.1	#N/A	regulation of metabolism [GO:0019222]	0.588235	54	Mus musculus similar to squamous cell carcinoma antigen 2 (LOC235980), mRNA	COG4826
1	109369511	109669327	-	XM_142548.1	#N/A	NM_009126.1	#N/A	regulation of catabolism [GO:0009894]	0.333333	13	Mus musculus similar to squamous cell carcinoma antigen 2 (LOC235980), mRNA	COG4826
1	109369511	109669327	-	XM_142548.1	#N/A	NM_009126.1	#N/A	homophilic cell adhesion [GO:0007156]	0.245283	109	Mus musculus similar to squamous cell carcinoma antigen 2 (LOC235980), mRNA	COG4826
1	109369511	109669327	-	XM_142548.1	#N/A	NM_009126.1	#N/A	epidermal differentiation [GO:0008544]	0.238095	52	Mus musculus similar to squamous cell carcinoma antigen 2 (LOC235980), mRNA	COG4826
1	109369511	109669327	-	XM_142548.1	#N/A	NM_009126.1	#N/A	ectoderm development [GO:0007398]	0.229167	67	Mus musculus similar to squamous cell carcinoma antigen 2 (LOC235980), mRNA	COG4826
1	109369511	109669327	-	XM_142548.1	#N/A	NM_009126.1	#N/A	histogenesis [GO:0009888]	0.204082	99	Mus musculus similar to squamous cell carcinoma antigen 2 (LOC235980), mRNA	COG4826
1	109369511	109669327	-	XM_142548.1	#N/A	NM_009126.1	#N/A	regulation of proteolysis and peptidolysis [GO:0030162]	0.166667	5	Mus musculus similar to squamous cell carcinoma antigen 2 (LOC235980), mRNA	COG4826
1	109369511	109669327	-	XM_142548.1	#N/A	NM_009126.1	#N/A	cell-cell adhesion [GO:0016337]	0.159091	151	Mus musculus similar to squamous cell carcinoma antigen 2 (LOC235980), mRNA	COG4826
1	110361868	110445234	+	XM_136874.1	#N/A	#N/A	#N/A	glucose metabolism [GO:0006006]	0.237456	476	Mus musculus similar to Crumbs protein homolog 1 precursor (LOC241199), mRNA	#N/A
1	110361868	110445234	+	XM_136874.1	#N/A	#N/A	#N/A	hexose metabolism [GO:0019318]	0.222081	499	Mus musculus similar to Crumbs protein homolog 1 precursor (LOC241199), mRNA	#N/A
1	110361868	110445234	+	XM_136874.1	#N/A	#N/A	#N/A	monosaccharide catabolism [GO:0046365]	0.174261	454	Mus musculus similar to Crumbs protein homolog 1 precursor (LOC241199), mRNA	#N/A
1	110361868	110445234	+	XM_136874.1	#N/A	#N/A	#N/A	glycolysis [GO:0006096]	0.171257	440	Mus musculus similar to Crumbs protein homolog 1 precursor (LOC241199), mRNA	#N/A
1	110361868	110445234	+	XM_136874.1	#N/A	#N/A	#N/A	hexose catabolism [GO:0019320]	0.166036	453	Mus musculus similar to Crumbs protein homolog 1 precursor (LOC241199), mRNA	#N/A
1	110361868	110445234	+	XM_136874.1	#N/A	#N/A	#N/A	main pathways of carbohydrate metabolism [GO:0006092]	0.163854	486	Mus musculus similar to Crumbs protein homolog 1 precursor (LOC241199), mRNA	#N/A
1	110361868	110445234	+	XM_136874.1	#N/A	#N/A	#N/A	carbohydrate catabolism [GO:0016052]	0.162642	471	Mus musculus similar to Crumbs protein homolog 1 precursor (LOC241199), mRNA	#N/A
1	110361868	110445234	+	XM_136874.1	#N/A	#N/A	#N/A	humoral immune response [GO:0006959]	0.157754	284	Mus musculus similar to Crumbs protein homolog 1 precursor (LOC241199), mRNA	#N/A
1	113062679	114543234	+	XM_136880.1	#N/A	#N/A	#N/A	chemosensory perception [GO:0007606]	0.157424	434	Mus musculus similar to AMMECR1 protein (LOC227484), mRNA	Uncharacterized conserved protein [Function ...
1	113062679	114543234	+	XM_136880.1	#N/A	#N/A	#N/A	perception of chemical substance [GO:0009593]	0.153439	437	Mus musculus similar to AMMECR1 protein (LOC227484), mRNA	Uncharacterized conserved protein [Function ...
1	113062679	114543234	+	XM_136880.1	#N/A	#N/A	#N/A	RNA metabolism [GO:0016070]	0.150649	449	Mus musculus similar to AMMECR1 protein (LOC227484), mRNA	Uncharacterized conserved protein [Function ...
1	113636112	113639040	-	XM_149077.1	#N/A	#N/A	ri|4921525D07|PX00014F09|3027	hexose metabolism [GO:0019318]	0.222081	499	Mus musculus RIKEN cDNA 4921525D07 gene (4921525D07Rik), mRNA	#N/A
1	113636112	113639040	-	XM_149077.1	#N/A	#N/A	ri|4921525D07|PX00014F09|3027	glucose metabolism [GO:0006006]	0.207191	476	Mus musculus RIKEN cDNA 4921525D07 gene (4921525D07Rik), mRNA	#N/A
1	113636112	113639040	-	XM_149077.1	#N/A	#N/A	ri|4921525D07|PX00014F09|3027	main pathways of carbohydrate metabolism [GO:0006092]	0.197864	486	Mus musculus RIKEN cDNA 4921525D07 gene (4921525D07Rik), mRNA	#N/A
1	113636112	113639040	-	XM_149077.1	#N/A	#N/A	ri|4921525D07|PX00014F09|3027	monosaccharide catabolism [GO:0046365]	0.191393	454	Mus musculus RIKEN cDNA 4921525D07 gene (4921525D07Rik), mRNA	#N/A
1	113636112	113639040	-	XM_149077.1	#N/A	#N/A	ri|4921525D07|PX00014F09|3027	hexose catabolism [GO:0019320]	0.183476	453	Mus musculus RIKEN cDNA 4921525D07 gene (4921525D07Rik), mRNA	#N/A
1	113636112	113639040	-	XM_149077.1	#N/A	#N/A	ri|4921525D07|PX00014F09|3027	glycolysis [GO:0006096]	0.171257	440	Mus musculus RIKEN cDNA 4921525D07 gene (4921525D07Rik), mRNA	#N/A
1	113636112	113639040	-	XM_149077.1	#N/A	#N/A	ri|4921525D07|PX00014F09|3027	carbohydrate catabolism [GO:0016052]	0.162642	471	Mus musculus RIKEN cDNA 4921525D07 gene (4921525D07Rik), mRNA	#N/A
1	116130078	116139552	+	XM_151567.1	#N/A	#N/A	#N/A	perception of chemical substance [GO:0009593]	0.158111	437	Mus musculus LOC227498 (LOC227498), mRNA	#N/A
1	116130078	116139552	+	XM_151567.1	#N/A	#N/A	#N/A	chemosensory perception [GO:0007606]	0.157424	434	Mus musculus LOC227498 (LOC227498), mRNA	#N/A
1	117427331	117601491	-	XM_151574.1	#N/A	#N/A	#N/A	glycolysis [GO:0006096]	0.214101	440	Mus musculus LOC241208 (LOC241208), mRNA	#N/A
1	117427331	117601491	-	XM_151574.1	#N/A	#N/A	#N/A	hexose catabolism [GO:0019320]	0.183476	453	Mus musculus LOC241208 (LOC241208), mRNA	#N/A
1	117427331	117601491	-	XM_151574.1	#N/A	#N/A	#N/A	main pathways of carbohydrate metabolism [GO:0006092]	0.179269	486	Mus musculus LOC241208 (LOC241208), mRNA	#N/A
1	117427331	117601491	-	XM_151574.1	#N/A	#N/A	#N/A	monosaccharide catabolism [GO:0046365]	0.174261	454	Mus musculus LOC241208 (LOC241208), mRNA	#N/A
1	117427331	117601491	-	XM_151574.1	#N/A	#N/A	#N/A	carbohydrate catabolism [GO:0016052]	0.162642	471	Mus musculus LOC241208 (LOC241208), mRNA	#N/A
1	117427331	117601491	-	XM_151574.1	#N/A	#N/A	#N/A	glucose metabolism [GO:0006006]	0.153168	476	Mus musculus LOC241208 (LOC241208), mRNA	#N/A
1	119680987	119688745	+	XM_136898.1	#N/A	#N/A	#N/A	glucose metabolism [GO:0006006]	0.207191	476	Mus musculus similar to housekeeping proteasome:SUBUNIT=2 (LOC227514), mRNA	Matrix protein (MA)
1	119680987	119688745	+	XM_136898.1	#N/A	#N/A	#N/A	main pathways of carbohydrate metabolism [GO:0006092]	0.197864	486	Mus musculus similar to housekeeping proteasome:SUBUNIT=2 (LOC227514), mRNA	Matrix protein (MA)
1	119680987	119688745	+	XM_136898.1	#N/A	#N/A	#N/A	monosaccharide catabolism [GO:0046365]	0.191393	454	Mus musculus similar to housekeeping proteasome:SUBUNIT=2 (LOC227514), mRNA	Matrix protein (MA)
1	119680987	119688745	+	XM_136898.1	#N/A	#N/A	#N/A	glycolysis [GO:0006096]	0.188381	440	Mus musculus similar to housekeeping proteasome:SUBUNIT=2 (LOC227514), mRNA	Matrix protein (MA)
1	119680987	119688745	+	XM_136898.1	#N/A	#N/A	#N/A	carbohydrate catabolism [GO:0016052]	0.183631	471	Mus musculus similar to housekeeping proteasome:SUBUNIT=2 (LOC227514), mRNA	Matrix protein (MA)
1	119680987	119688745	+	XM_136898.1	#N/A	#N/A	#N/A	hexose catabolism [GO:0019320]	0.183476	453	Mus musculus similar to housekeeping proteasome:SUBUNIT=2 (LOC227514), mRNA	Matrix protein (MA)
1	119680987	119688745	+	XM_136898.1	#N/A	#N/A	#N/A	hexose metabolism [GO:0019318]	0.181368	499	Mus musculus similar to housekeeping proteasome:SUBUNIT=2 (LOC227514), mRNA	Matrix protein (MA)
1	120122210	120124840	-	XM_136900.1	#N/A	#N/A	ri|4921538P22|PX00639E13|1677	hexose metabolism [GO:0019318]	0.242294	499	Mus musculus similar to KIAA1328 protein (LOC227518), mRNA	#N/A
1	120122210	120124840	-	XM_136900.1	#N/A	#N/A	ri|4921538P22|PX00639E13|1677	glycolysis [GO:0006096]	0.188381	440	Mus musculus similar to KIAA1328 protein (LOC227518), mRNA	#N/A
1	120122210	120124840	-	XM_136900.1	#N/A	#N/A	ri|4921538P22|PX00639E13|1677	main pathways of carbohydrate metabolism [GO:0006092]	0.179269	486	Mus musculus similar to KIAA1328 protein (LOC227518), mRNA	#N/A
1	120122210	120124840	-	XM_136900.1	#N/A	#N/A	ri|4921538P22|PX00639E13|1677	monosaccharide catabolism [GO:0046365]	0.174261	454	Mus musculus similar to KIAA1328 protein (LOC227518), mRNA	#N/A
1	120122210	120124840	-	XM_136900.1	#N/A	#N/A	ri|4921538P22|PX00639E13|1677	hexose catabolism [GO:0019320]	0.166036	453	Mus musculus similar to KIAA1328 protein (LOC227518), mRNA	#N/A
1	120122210	120124840	-	XM_136900.1	#N/A	#N/A	ri|4921538P22|PX00639E13|1677	glucose metabolism [GO:0006006]	0.153168	476	Mus musculus similar to KIAA1328 protein (LOC227518), mRNA	#N/A
1	120741715	120744207	+	XM_142810.1	#N/A	#N/A	#N/A	hemopoiesis [GO:0030097]	1	113	Mus musculus similar to hypothetical protein FLJ14855 (LOC245232), mRNA	#N/A
1	120741715	120744207	+	XM_142810.1	#N/A	#N/A	#N/A	RNA metabolism [GO:0016070]	0.160563	449	Mus musculus similar to hypothetical protein FLJ14855 (LOC245232), mRNA	#N/A
1	120866042	120877777	+	XM_129402.1	NM_026472	NM_026472.2	ri|2310021G21|ZX00039O08|1621	protein targeting [GO:0006605]	0.404762	295	Mus musculus RIKEN cDNA C130020J04 gene (C130020J04Rik), mRNA	RNA-binding proteins (RRM domain) [General f...
1	120866042	120877777	+	XM_129402.1	NM_026472	NM_026472.2	ri|2310021G21|ZX00039O08|1621	mitotic cell cycle [GO:0000278]	0.389163	475	Mus musculus RIKEN cDNA C130020J04 gene (C130020J04Rik), mRNA	RNA-binding proteins (RRM domain) [General f...
1	120866042	120877777	+	XM_129402.1	NM_026472	NM_026472.2	ri|2310021G21|ZX00039O08|1621	RNA metabolism [GO:0016070]	0.290722	449	Mus musculus RIKEN cDNA C130020J04 gene (C130020J04Rik), mRNA	RNA-binding proteins (RRM domain) [General f...
1	120866042	120877777	+	XM_129402.1	NM_026472	NM_026472.2	ri|2310021G21|ZX00039O08|1621	RNA processing [GO:0006396]	0.290076	377	Mus musculus RIKEN cDNA C130020J04 gene (C130020J04Rik), mRNA	RNA-binding proteins (RRM domain) [General f...
1	120866042	120877777	+	XM_129402.1	NM_026472	NM_026472.2	ri|2310021G21|ZX00039O08|1621	regulation of translation [GO:0006445]	0.283951	131	Mus musculus RIKEN cDNA C130020J04 gene (C130020J04Rik), mRNA	RNA-binding proteins (RRM domain) [General f...
1	120866042	120877777	+	XM_129402.1	NM_026472	NM_026472.2	ri|2310021G21|ZX00039O08|1621	ribosome biogenesis and assembly [GO:0042254]	0.282282	254	Mus musculus RIKEN cDNA C130020J04 gene (C130020J04Rik), mRNA	RNA-binding proteins (RRM domain) [General f...
1	120866042	120877777	+	XM_129402.1	NM_026472	NM_026472.2	ri|2310021G21|ZX00039O08|1621	translational initiation [GO:0006413]	0.276316	119	Mus musculus RIKEN cDNA C130020J04 gene (C130020J04Rik), mRNA	RNA-binding proteins (RRM domain) [General f...
1	120866042	120877777	+	XM_129402.1	NM_026472	NM_026472.2	ri|2310021G21|ZX00039O08|1621	regulation of translational initiation [GO:0006446]	0.245614	81	Mus musculus RIKEN cDNA C130020J04 gene (C130020J04Rik), mRNA	RNA-binding proteins (RRM domain) [General f...
1	120866042	120877777	+	XM_129402.1	NM_026472	NM_026472.2	ri|2310021G21|ZX00039O08|1621	nuclear mRNA splicing, via spliceosome [GO:0006371]	0.198413	142	Mus musculus RIKEN cDNA C130020J04 gene (C130020J04Rik), mRNA	RNA-binding proteins (RRM domain) [General f...
1	120866042	120877777	+	XM_129402.1	NM_026472	NM_026472.2	ri|2310021G21|ZX00039O08|1621	cytoplasmic transport [GO:0016482]	0.190476	100	Mus musculus RIKEN cDNA C130020J04 gene (C130020J04Rik), mRNA	RNA-binding proteins (RRM domain) [General f...
1	120866042	120877777	+	XM_129402.1	NM_026472	NM_026472.2	ri|2310021G21|ZX00039O08|1621	DNA repair [GO:0006281]	0.186555	259	Mus musculus RIKEN cDNA C130020J04 gene (C130020J04Rik), mRNA	RNA-binding proteins (RRM domain) [General f...
1	120866042	120877777	+	XM_129402.1	NM_026472	NM_026472.2	ri|2310021G21|ZX00039O08|1621	nucleocytoplasmic transport [GO:0006913]	0.183333	117	Mus musculus RIKEN cDNA C130020J04 gene (C130020J04Rik), mRNA	RNA-binding proteins (RRM domain) [General f...
1	120866042	120877777	+	XM_129402.1	NM_026472	NM_026472.2	ri|2310021G21|ZX00039O08|1621	RNA splicing [GO:0008380]	0.174286	161	Mus musculus RIKEN cDNA C130020J04 gene (C130020J04Rik), mRNA	RNA-binding proteins (RRM domain) [General f...
1	120866042	120877777	+	XM_129402.1	NM_026472	NM_026472.2	ri|2310021G21|ZX00039O08|1621	response to DNA damage stimulus [GO:0006974]	0.173846	277	Mus musculus RIKEN cDNA C130020J04 gene (C130020J04Rik), mRNA	RNA-binding proteins (RRM domain) [General f...
1	120866042	120877777	+	XM_129402.1	NM_026472	NM_026472.2	ri|2310021G21|ZX00039O08|1621	mRNA processing [GO:0006397]	0.172727	206	Mus musculus RIKEN cDNA C130020J04 gene (C130020J04Rik), mRNA	RNA-binding proteins (RRM domain) [General f...
1	120866042	120877777	+	XM_129402.1	NM_026472	NM_026472.2	ri|2310021G21|ZX00039O08|1621	protein-nucleus import [GO:0006606]	0.161538	76	Mus musculus RIKEN cDNA C130020J04 gene (C130020J04Rik), mRNA	RNA-binding proteins (RRM domain) [General f...
1	120866042	120877777	+	XM_129402.1	NM_026472	NM_026472.2	ri|2310021G21|ZX00039O08|1621	mitosis [GO:0007067]	0.160938	189	Mus musculus RIKEN cDNA C130020J04 gene (C130020J04Rik), mRNA	RNA-binding proteins (RRM domain) [General f...
1	120866042	120877777	+	XM_129402.1	NM_026472	NM_026472.2	ri|2310021G21|ZX00039O08|1621	nuclear division [GO:0000280]	0.159836	238	Mus musculus RIKEN cDNA C130020J04 gene (C130020J04Rik), mRNA	RNA-binding proteins (RRM domain) [General f...
1	120866042	120877777	+	XM_129402.1	NM_026472	NM_026472.2	ri|2310021G21|ZX00039O08|1621	M phase of mitotic cell cycle [GO:0000087]	0.151603	192	Mus musculus RIKEN cDNA C130020J04 gene (C130020J04Rik), mRNA	RNA-binding proteins (RRM domain) [General f...
1	121367110	121372244	-	XM_150553.1	#N/A	#N/A	#N/A	serine biosynthesis [GO:0006564]	0.25	33	Mus musculus LOC226347 (LOC226347), mRNA	#N/A
1	121367110	121372244	-	XM_150553.1	#N/A	#N/A	#N/A	perception of chemical substance [GO:0009593]	0.158111	437	Mus musculus LOC226347 (LOC226347), mRNA	#N/A
1	121367110	121372244	-	XM_150553.1	#N/A	#N/A	#N/A	chemosensory perception [GO:0007606]	0.157424	434	Mus musculus LOC226347 (LOC226347), mRNA	#N/A
1	121827425	121951157	+	XM_150562.1	#N/A	#N/A	#N/A	hexose metabolism [GO:0019318]	0.349241	499	Mus musculus LOC209968 (LOC209968), mRNA	#N/A
1	121827425	121951157	+	XM_150562.1	#N/A	#N/A	#N/A	glycolysis [GO:0006096]	0.266109	440	Mus musculus LOC209968 (LOC209968), mRNA	#N/A
1	121827425	121951157	+	XM_150562.1	#N/A	#N/A	#N/A	main pathways of carbohydrate metabolism [GO:0006092]	0.221649	486	Mus musculus LOC209968 (LOC209968), mRNA	#N/A
1	121827425	121951157	+	XM_150562.1	#N/A	#N/A	#N/A	monosaccharide catabolism [GO:0046365]	0.215395	454	Mus musculus LOC209968 (LOC209968), mRNA	#N/A
1	121827425	121951157	+	XM_150562.1	#N/A	#N/A	#N/A	glucose metabolism [GO:0006006]	0.207191	476	Mus musculus LOC209968 (LOC209968), mRNA	#N/A
1	121827425	121951157	+	XM_150562.1	#N/A	#N/A	#N/A	hexose catabolism [GO:0019320]	0.205034	453	Mus musculus LOC209968 (LOC209968), mRNA	#N/A
1	121827425	121951157	+	XM_150562.1	#N/A	#N/A	#N/A	carbohydrate catabolism [GO:0016052]	0.203561	471	Mus musculus LOC209968 (LOC209968), mRNA	#N/A
1	122058617	122066780	+	XM_129429.1	NM_146103	NM_146103.1	ri|2500001K11|ZX00052P13|1788	protein amino acid glycosylation [GO:0006486]	0.151335	147	Mus musculus similar to hypothetical protein FLJ20979 (LOC226351), mRNA	#N/A
1	122376161	122436496	+	XM_136172.1	#N/A	#N/A	#N/A	complement activation [GO:0006956]	0.247649	109	Mus musculus similar to angiopoietin-like 1 precursor; angiopoietin Y1; angiopoietin 3 (LOC240745), mRNA	#N/A
1	122376161	122436496	+	XM_136172.1	#N/A	#N/A	#N/A	humoral defense mechanism (sensu Vertebrata) [GO:0016064]	0.238806	114	Mus musculus similar to angiopoietin-like 1 precursor; angiopoietin Y1; angiopoietin 3 (LOC240745), mRNA	#N/A
1	122376161	122436496	+	XM_136172.1	#N/A	#N/A	#N/A	humoral immune response [GO:0006959]	0.17126	284	Mus musculus similar to angiopoietin-like 1 precursor; angiopoietin Y1; angiopoietin 3 (LOC240745), mRNA	#N/A
1	122376161	122436496	+	XM_136172.1	#N/A	#N/A	#N/A	sexual reproduction [GO:0019953]	0.161512	217	Mus musculus similar to angiopoietin-like 1 precursor; angiopoietin Y1; angiopoietin 3 (LOC240745), mRNA	#N/A
1	122376161	122436496	+	XM_136172.1	#N/A	#N/A	#N/A	microtubule-based process [GO:0007017]	0.158046	268	Mus musculus similar to angiopoietin-like 1 precursor; angiopoietin Y1; angiopoietin 3 (LOC240745), mRNA	#N/A
1	122462028	122471619	-	XM_129482.1	#N/A	#N/A	#N/A	protein amino acid glycosylation [GO:0006486]	0.235294	147	Mus musculus LOC226356 (LOC226356), mRNA	#N/A
1	122462028	122471619	-	XM_129482.1	#N/A	#N/A	#N/A	glycoprotein biosynthesis [GO:0009101]	0.221649	149	Mus musculus LOC226356 (LOC226356), mRNA	#N/A
1	122462028	122471619	-	XM_129482.1	#N/A	#N/A	#N/A	glycoprotein metabolism [GO:0009100]	0.190283	156	Mus musculus LOC226356 (LOC226356), mRNA	#N/A
1	122661111	122729045	+	XM_129396.1	#N/A	#N/A	ri|3110009E18|ZX00070L10|1001	ribosome biogenesis and assembly [GO:0042254]	0.238806	254	Mus musculus RIKEN cDNA 3110009E18 gene (3110009E18Rik), mRNA	#N/A
1	123758216	123762017	+	XM_150495.1	#N/A	#N/A	#N/A	main pathways of carbohydrate metabolism [GO:0006092]	0.221649	486	Mus musculus LOC226365 (LOC226365), mRNA	#N/A
1	123758216	123762017	+	XM_150495.1	#N/A	#N/A	#N/A	hexose metabolism [GO:0019318]	0.201912	499	Mus musculus LOC226365 (LOC226365), mRNA	#N/A
1	123758216	123762017	+	XM_150495.1	#N/A	#N/A	#N/A	glucose metabolism [GO:0006006]	0.186432	476	Mus musculus LOC226365 (LOC226365), mRNA	#N/A
1	123775864	123817321	-	XM_150496.1	#N/A	#N/A	#N/A	carbohydrate catabolism [GO:0016052]	0.822289	471	Mus musculus LOC226366 (LOC226366), mRNA	#N/A
1	123775864	123817321	-	XM_150496.1	#N/A	#N/A	#N/A	glycolysis [GO:0006096]	0.817073	440	Mus musculus LOC226366 (LOC226366), mRNA	#N/A
1	123775864	123817321	-	XM_150496.1	#N/A	#N/A	#N/A	hexose catabolism [GO:0019320]	0.812689	453	Mus musculus LOC226366 (LOC226366), mRNA	#N/A
1	123775864	123817321	-	XM_150496.1	#N/A	#N/A	#N/A	monosaccharide catabolism [GO:0046365]	0.790087	454	Mus musculus LOC226366 (LOC226366), mRNA	#N/A
1	123775864	123817321	-	XM_150496.1	#N/A	#N/A	#N/A	main pathways of carbohydrate metabolism [GO:0006092]	0.787966	486	Mus musculus LOC226366 (LOC226366), mRNA	#N/A
1	123775864	123817321	-	XM_150496.1	#N/A	#N/A	#N/A	amine/polyamine transport [GO:0015837]	0.761905	92	Mus musculus LOC226366 (LOC226366), mRNA	#N/A
1	123775864	123817321	-	XM_150496.1	#N/A	#N/A	#N/A	amino acid transport [GO:0006865]	0.76	87	Mus musculus LOC226366 (LOC226366), mRNA	#N/A
1	123775864	123817321	-	XM_150496.1	#N/A	#N/A	#N/A	glucose metabolism [GO:0006006]	0.73545	476	Mus musculus LOC226366 (LOC226366), mRNA	#N/A
1	123775864	123817321	-	XM_150496.1	#N/A	#N/A	#N/A	hexose metabolism [GO:0019318]	0.667442	499	Mus musculus LOC226366 (LOC226366), mRNA	#N/A
1	123775864	123817321	-	XM_150496.1	#N/A	#N/A	#N/A	mitotic cell cycle [GO:0000278]	0.660377	475	Mus musculus LOC226366 (LOC226366), mRNA	#N/A
1	123775864	123817321	-	XM_150496.1	#N/A	#N/A	#N/A	lipid biosynthesis [GO:0008610]	0.647887	238	Mus musculus LOC226366 (LOC226366), mRNA	#N/A
1	123775864	123817321	-	XM_150496.1	#N/A	#N/A	#N/A	steroid biosynthesis [GO:0006694]	0.641791	122	Mus musculus LOC226366 (LOC226366), mRNA	#N/A
1	123775864	123817321	-	XM_150496.1	#N/A	#N/A	#N/A	cytokinesis [GO:0000910]	0.627451	61	Mus musculus LOC226366 (LOC226366), mRNA	#N/A
1	123775864	123817321	-	XM_150496.1	#N/A	#N/A	#N/A	sterol biosynthesis [GO:0016126]	0.627119	75	Mus musculus LOC226366 (LOC226366), mRNA	#N/A
1	123775864	123817321	-	XM_150496.1	#N/A	#N/A	#N/A	sterol metabolism [GO:0016125]	0.621212	109	Mus musculus LOC226366 (LOC226366), mRNA	#N/A
1	123775864	123817321	-	XM_150496.1	#N/A	#N/A	#N/A	M phase [GO:0000279]	0.609091	327	Mus musculus LOC226366 (LOC226366), mRNA	#N/A
1	123775864	123817321	-	XM_150496.1	#N/A	#N/A	#N/A	cholesterol biosynthesis [GO:0006695]	0.6	70	Mus musculus LOC226366 (LOC226366), mRNA	#N/A
1	123775864	123817321	-	XM_150496.1	#N/A	#N/A	#N/A	DNA repair [GO:0006281]	0.594203	259	Mus musculus LOC226366 (LOC226366), mRNA	#N/A
1	123775864	123817321	-	XM_150496.1	#N/A	#N/A	#N/A	cholesterol metabolism [GO:0008203]	0.587302	104	Mus musculus LOC226366 (LOC226366), mRNA	#N/A
1	123775864	123817321	-	XM_150496.1	#N/A	#N/A	#N/A	mitosis [GO:0007067]	0.575	189	Mus musculus LOC226366 (LOC226366), mRNA	#N/A
1	123775864	123817321	-	XM_150496.1	#N/A	#N/A	#N/A	steroid metabolism [GO:0008202]	0.573034	208	Mus musculus LOC226366 (LOC226366), mRNA	#N/A
1	123775864	123817321	-	XM_150496.1	#N/A	#N/A	#N/A	M phase of mitotic cell cycle [GO:0000087]	0.556701	192	Mus musculus LOC226366 (LOC226366), mRNA	#N/A
1	123775864	123817321	-	XM_150496.1	#N/A	#N/A	#N/A	response to DNA damage stimulus [GO:0006974]	0.541667	277	Mus musculus LOC226366 (LOC226366), mRNA	#N/A
1	123775864	123817321	-	XM_150496.1	#N/A	#N/A	#N/A	nuclear division [GO:0000280]	0.539823	238	Mus musculus LOC226366 (LOC226366), mRNA	#N/A
1	123775864	123817321	-	XM_150496.1	#N/A	#N/A	#N/A	frizzled-2 signaling pathway [GO:0007223]	0.380567	129	Mus musculus LOC226366 (LOC226366), mRNA	#N/A
1	123775864	123817321	-	XM_150496.1	#N/A	#N/A	#N/A	Wnt receptor signaling pathway [GO:0016055]	0.364341	152	Mus musculus LOC226366 (LOC226366), mRNA	#N/A
1	123775864	123817321	-	XM_150496.1	#N/A	#N/A	#N/A	cell homeostasis [GO:0019725]	0.285714	111	Mus musculus LOC226366 (LOC226366), mRNA	#N/A
1	123775864	123817321	-	XM_150496.1	#N/A	#N/A	#N/A	cell glucose homeostasis [GO:0001678]	0.277778	15	Mus musculus LOC226366 (LOC226366), mRNA	#N/A
1	123989497	124111466	+	XM_129397.1	NM_027567	NM_029955.1	ri|4633402D15|PX00013I23|1038	modification-dependent protein catabolism [GO:0019941]	0.325103	338	Mus musculus similar to fidipidine (4633402D15Rik), mRNA	#N/A
1	123989497	124111466	+	XM_129397.1	NM_027567	NM_029955.1	ri|4633402D15|PX00013I23|1038	humoral defense mechanism (sensu Vertebrata) [GO:0016064]	0.282143	114	Mus musculus similar to fidipidine (4633402D15Rik), mRNA	#N/A
1	123989497	124111466	+	XM_129397.1	NM_027567	NM_029955.1	ri|4633402D15|PX00013I23|1038	complement activation [GO:0006956]	0.267123	109	Mus musculus similar to fidipidine (4633402D15Rik), mRNA	#N/A
1	123989497	124111466	+	XM_129397.1	NM_027567	NM_029955.1	ri|4633402D15|PX00013I23|1038	mitotic cell cycle [GO:0000278]	0.22133	475	Mus musculus similar to fidipidine (4633402D15Rik), mRNA	#N/A
1	123989497	124111466	+	XM_129397.1	NM_027567	NM_029955.1	ri|4633402D15|PX00013I23|1038	DNA integration [GO:0015074]	0.206897	21	Mus musculus similar to fidipidine (4633402D15Rik), mRNA	#N/A
1	123989497	124111466	+	XM_129397.1	NM_027567	NM_029955.1	ri|4633402D15|PX00013I23|1038	RNA dependent DNA replication [GO:0006278]	0.1875	25	Mus musculus similar to fidipidine (4633402D15Rik), mRNA	#N/A
1	123989497	124111466	+	XM_129397.1	NM_027567	NM_029955.1	ri|4633402D15|PX00013I23|1038	humoral immune response [GO:0006959]	0.157754	284	Mus musculus similar to fidipidine (4633402D15Rik), mRNA	#N/A
1	124259087	124261489	+	XM_150500.1	#N/A	#N/A	#N/A	hexose metabolism [GO:0019318]	0.349241	499	Mus musculus LOC226371 (LOC226371), mRNA	#N/A
1	124259087	124261489	+	XM_150500.1	#N/A	#N/A	#N/A	carbohydrate catabolism [GO:0016052]	0.318957	471	Mus musculus LOC226371 (LOC226371), mRNA	#N/A
1	124259087	124261489	+	XM_150500.1	#N/A	#N/A	#N/A	glycolysis [GO:0006096]	0.301158	440	Mus musculus LOC226371 (LOC226371), mRNA	#N/A
1	124259087	124261489	+	XM_150500.1	#N/A	#N/A	#N/A	monosaccharide catabolism [GO:0046365]	0.300573	454	Mus musculus LOC226371 (LOC226371), mRNA	#N/A
1	124259087	124261489	+	XM_150500.1	#N/A	#N/A	#N/A	glucose metabolism [GO:0006006]	0.294434	476	Mus musculus LOC226371 (LOC226371), mRNA	#N/A
1	124259087	124261489	+	XM_150500.1	#N/A	#N/A	#N/A	hexose catabolism [GO:0019320]	0.289908	453	Mus musculus LOC226371 (LOC226371), mRNA	#N/A
1	124259087	124261489	+	XM_150500.1	#N/A	#N/A	#N/A	main pathways of carbohydrate metabolism [GO:0006092]	0.246725	486	Mus musculus LOC226371 (LOC226371), mRNA	#N/A
1	125375930	125459204	+	XM_150511.1	#N/A	#N/A	#N/A	RNA metabolism [GO:0016070]	0.167547	449	Mus musculus LOC226381 (LOC226381), mRNA	#N/A
1	125375930	125459204	+	XM_150511.1	#N/A	#N/A	#N/A	RNA processing [GO:0006396]	0.157025	377	Mus musculus LOC226381 (LOC226381), mRNA	#N/A
1	126933905	127095909	+	XM_150518.1	#N/A	#N/A	#N/A	carbohydrate catabolism [GO:0016052]	0.162642	471	Mus musculus LOC210330 (LOC210330), mRNA	#N/A
1	126933905	127095909	+	XM_150518.1	#N/A	#N/A	#N/A	perception of chemical substance [GO:0009593]	0.162413	437	Mus musculus LOC210330 (LOC210330), mRNA	#N/A
1	126933905	127095909	+	XM_150518.1	#N/A	#N/A	#N/A	olfaction [GO:0007608]	0.16055	370	Mus musculus LOC210330 (LOC210330), mRNA	#N/A
1	126933905	127095909	+	XM_150518.1	#N/A	#N/A	#N/A	chemosensory perception [GO:0007606]	0.157424	434	Mus musculus LOC210330 (LOC210330), mRNA	#N/A
1	128256156	128290903	+	XM_129389.1	NM_028787	NM_028787.2	ri|1300003P13|R000010H16|2709	hexose metabolism [GO:0019318]	0.163096	499	Mus musculus RIKEN cDNA 1300003P13 gene (1300003P13Rik), mRNA	Integral membrane protein DUF6. This family i...
1	128460776	128461022	+	XM_150528.1	#N/A	#N/A	#N/A	RNA metabolism [GO:0016070]	0.187219	449	Mus musculus LOC226396 (LOC226396), mRNA	#N/A
1	128460776	128461022	+	XM_150528.1	#N/A	#N/A	#N/A	RNA processing [GO:0006396]	0.167417	377	Mus musculus LOC226396 (LOC226396), mRNA	#N/A
1	128499052	128541665	-	XM_150530.1	#N/A	#N/A	#N/A	RNA metabolism [GO:0016070]	0.246862	449	Mus musculus LOC210346 (LOC210346), mRNA	#N/A
1	128499052	128541665	-	XM_150530.1	#N/A	#N/A	#N/A	RNA processing [GO:0006396]	0.214381	377	Mus musculus LOC210346 (LOC210346), mRNA	#N/A
1	129146716	129147030	+	XM_150535.1	#N/A	#N/A	#N/A	humoral immune response [GO:0006959]	0.157754	284	Mus musculus LOC210361 (LOC210361), mRNA	#N/A
1	130187866	130189735	+	XM_129399.1	#N/A	#N/A	ri|4930471A21|PX00032I21|1870	monovalent inorganic cation transport [GO:0015672]	0.161184	330	Mus musculus similar to evidence:NAS~hypothetical protein~putative (4930471A21Rik), mRNA	#N/A
1	130192300	130379253	-	XM_129450.1	#N/A	#N/A	ri|2610024A01|ZX00045O01|1706	neurogenesis [GO:0007399]	0.17094	459	Mus musculus RIKEN cDNA 2610024A01 gene (2610024A01Rik), mRNA	Cation efflux family. Members of thi...
1	130192300	130379253	-	XM_129450.1	#N/A	#N/A	ri|2610024A01|ZX00045O01|1706	central nervous system development [GO:0007417]	0.161826	147	Mus musculus RIKEN cDNA 2610024A01 gene (2610024A01Rik), mRNA	Cation efflux family. Members of thi...
1	130941821	130975200	+	XM_129413.1	NM_026390	NM_026390.1	ri|2600017A09|ZX00082M06|903	secretory pathway [GO:0045045]	0.24359	112	Mus musculus similar to Hypothetical 51.6 kDa protein ZK353.8 in chromosome III (1300013G12Rik), mRNA	#N/A
1	130941821	130975200	+	XM_129413.1	NM_026390	NM_026390.1	ri|2600017A09|ZX00082M06|903	mitotic cell cycle [GO:0000278]	0.176805	475	Mus musculus similar to Hypothetical 51.6 kDa protein ZK353.8 in chromosome III (1300013G12Rik), mRNA	#N/A
1	130941821	130975200	+	XM_129413.1	NM_026390	NM_026390.1	ri|2600017A09|ZX00082M06|903	protein amino acid glycosylation [GO:0006486]	0.151335	147	Mus musculus similar to Hypothetical 51.6 kDa protein ZK353.8 in chromosome III (1300013G12Rik), mRNA	#N/A
1	132041076	132091580	-	XM_150545.1	#N/A	#N/A	#N/A	main pathways of carbohydrate metabolism [GO:0006092]	0.271908	486	Mus musculus LOC212031 (LOC212031), mRNA	#N/A
1	132041076	132091580	-	XM_150545.1	#N/A	#N/A	#N/A	hexose catabolism [GO:0019320]	0.25456	453	Mus musculus LOC212031 (LOC212031), mRNA	#N/A
1	132041076	132091580	-	XM_150545.1	#N/A	#N/A	#N/A	carbohydrate catabolism [GO:0016052]	0.253282	471	Mus musculus LOC212031 (LOC212031), mRNA	#N/A
1	132041076	132091580	-	XM_150545.1	#N/A	#N/A	#N/A	hexose metabolism [GO:0019318]	0.242294	499	Mus musculus LOC212031 (LOC212031), mRNA	#N/A
1	132041076	132091580	-	XM_150545.1	#N/A	#N/A	#N/A	monosaccharide catabolism [GO:0046365]	0.241456	454	Mus musculus LOC212031 (LOC212031), mRNA	#N/A
1	132041076	132091580	-	XM_150545.1	#N/A	#N/A	#N/A	glucose metabolism [GO:0006006]	0.237456	476	Mus musculus LOC212031 (LOC212031), mRNA	#N/A
1	132041076	132091580	-	XM_150545.1	#N/A	#N/A	#N/A	glycolysis [GO:0006096]	0.214101	440	Mus musculus LOC212031 (LOC212031), mRNA	#N/A
1	132041076	132091580	-	XM_150545.1	#N/A	#N/A	#N/A	carboxylic acid metabolism [GO:0019752]	0.155074	459	Mus musculus LOC212031 (LOC212031), mRNA	#N/A
1	132668404	132670281	-	XM_129463.1	#N/A	#N/A	ri|3110079L04|ZX00072F18|632	protein folding [GO:0006457]	0.568807	208	Mus musculus similar to nucleoporin p54 (3110079L04Rik), mRNA	#N/A
1	132668404	132670281	-	XM_129463.1	#N/A	#N/A	ri|3110079L04|ZX00072F18|632	RNA metabolism [GO:0016070]	0.429577	449	Mus musculus similar to nucleoporin p54 (3110079L04Rik), mRNA	#N/A
1	132668404	132670281	-	XM_129463.1	#N/A	#N/A	ri|3110079L04|ZX00072F18|632	RNA processing [GO:0006396]	0.383562	377	Mus musculus similar to nucleoporin p54 (3110079L04Rik), mRNA	#N/A
1	132668404	132670281	-	XM_129463.1	#N/A	#N/A	ri|3110079L04|ZX00072F18|632	binding to mRNA cap [GO:0006441]	0.294118	15	Mus musculus similar to nucleoporin p54 (3110079L04Rik), mRNA	#N/A
1	132668404	132670281	-	XM_129463.1	#N/A	#N/A	ri|3110079L04|ZX00072F18|632	RNA splicing [GO:0008380]	0.213768	161	Mus musculus similar to nucleoporin p54 (3110079L04Rik), mRNA	#N/A
1	132668404	132670281	-	XM_129463.1	#N/A	#N/A	ri|3110079L04|ZX00072F18|632	ribosome biogenesis and assembly [GO:0042254]	0.198985	254	Mus musculus similar to nucleoporin p54 (3110079L04Rik), mRNA	#N/A
1	132668404	132670281	-	XM_129463.1	#N/A	#N/A	ri|3110079L04|ZX00072F18|632	nuclear mRNA splicing, via spliceosome [GO:0006371]	0.188192	142	Mus musculus similar to nucleoporin p54 (3110079L04Rik), mRNA	#N/A
1	132668404	132670281	-	XM_129463.1	#N/A	#N/A	ri|3110079L04|ZX00072F18|632	mRNA processing [GO:0006397]	0.187279	206	Mus musculus similar to nucleoporin p54 (3110079L04Rik), mRNA	#N/A
1	132668404	132670281	-	XM_129463.1	#N/A	#N/A	ri|3110079L04|ZX00072F18|632	nucleocytoplasmic transport [GO:0006913]	0.161765	117	Mus musculus similar to nucleoporin p54 (3110079L04Rik), mRNA	#N/A
1	132668404	132670281	-	XM_129463.1	#N/A	#N/A	ri|3110079L04|ZX00072F18|632	cytoplasmic transport [GO:0016482]	0.161616	100	Mus musculus similar to nucleoporin p54 (3110079L04Rik), mRNA	#N/A
1	133418430	133418627	-	XM_150561.1	#N/A	#N/A	#N/A	glycolysis [GO:0006096]	0.335512	440	Mus musculus LOC212116 (LOC212116), mRNA	#N/A
1	133418430	133418627	-	XM_150561.1	#N/A	#N/A	#N/A	monosaccharide catabolism [GO:0046365]	0.300573	454	Mus musculus LOC212116 (LOC212116), mRNA	#N/A
1	133418430	133418627	-	XM_150561.1	#N/A	#N/A	#N/A	glucose metabolism [GO:0006006]	0.294434	476	Mus musculus LOC212116 (LOC212116), mRNA	#N/A
1	133418430	133418627	-	XM_150561.1	#N/A	#N/A	#N/A	hexose catabolism [GO:0019320]	0.289908	453	Mus musculus LOC212116 (LOC212116), mRNA	#N/A
1	133418430	133418627	-	XM_150561.1	#N/A	#N/A	#N/A	carbohydrate catabolism [GO:0016052]	0.253282	471	Mus musculus LOC212116 (LOC212116), mRNA	#N/A
1	133418430	133418627	-	XM_150561.1	#N/A	#N/A	#N/A	hexose metabolism [GO:0019318]	0.242294	499	Mus musculus LOC212116 (LOC212116), mRNA	#N/A
1	133418430	133418627	-	XM_150561.1	#N/A	#N/A	#N/A	main pathways of carbohydrate metabolism [GO:0006092]	0.197864	486	Mus musculus LOC212116 (LOC212116), mRNA	#N/A
1	133592544	133594640	+	XM_129430.1	#N/A	NM_178691.2	ri|E130303F08|PX00092F18|3614	carbohydrate catabolism [GO:0016052]	0.203561	471	Mus musculus similar to GM14814p (LOC226418), mRNA	Predicted cysteine protease (OTU family) [Po...
1	133592544	133594640	+	XM_129430.1	#N/A	NM_178691.2	ri|E130303F08|PX00092F18|3614	main pathways of carbohydrate metabolism [GO:0006092]	0.163854	486	Mus musculus similar to GM14814p (LOC226418), mRNA	Predicted cysteine protease (OTU family) [Po...
1	133607134	133617641	+	XM_129432.1	#N/A	NM_177604.2	ri|4732474G14|PX00052E08|2800	ectoderm development [GO:0007398]	0.18543	67	Mus musculus similar to hypothetical protein MGC2742 (LOC212439), mRNA	#N/A
1	133607134	133617641	+	XM_129432.1	#N/A	NM_177604.2	ri|4732474G14|PX00052E08|2800	histogenesis [GO:0009888]	0.166667	99	Mus musculus similar to hypothetical protein MGC2742 (LOC212439), mRNA	#N/A
1	133607134	133617641	+	XM_129432.1	#N/A	NM_177604.2	ri|4732474G14|PX00052E08|2800	epidermal differentiation [GO:0008544]	0.163842	52	Mus musculus similar to hypothetical protein MGC2742 (LOC212439), mRNA	#N/A
1	134158860	134159141	-	XM_150564.1	#N/A	#N/A	ri|9930124L22|PX00063A13|2103	sterol biosynthesis [GO:0016126]	0.597403	75	Mus musculus LOC210797 (LOC210797), mRNA	#N/A
1	134158860	134159141	-	XM_150564.1	#N/A	#N/A	ri|9930124L22|PX00063A13|2103	cholesterol biosynthesis [GO:0006695]	0.584416	70	Mus musculus LOC210797 (LOC210797), mRNA	#N/A
1	134158860	134159141	-	XM_150564.1	#N/A	#N/A	ri|9930124L22|PX00063A13|2103	M phase [GO:0000279]	0.534591	327	Mus musculus LOC210797 (LOC210797), mRNA	#N/A
1	134158860	134159141	-	XM_150564.1	#N/A	#N/A	ri|9930124L22|PX00063A13|2103	mitotic cell cycle [GO:0000278]	0.513208	475	Mus musculus LOC210797 (LOC210797), mRNA	#N/A
1	134158860	134159141	-	XM_150564.1	#N/A	#N/A	ri|9930124L22|PX00063A13|2103	nuclear division [GO:0000280]	0.497006	238	Mus musculus LOC210797 (LOC210797), mRNA	#N/A
1	134158860	134159141	-	XM_150564.1	#N/A	#N/A	ri|9930124L22|PX00063A13|2103	cholesterol metabolism [GO:0008203]	0.484848	104	Mus musculus LOC210797 (LOC210797), mRNA	#N/A
1	134158860	134159141	-	XM_150564.1	#N/A	#N/A	ri|9930124L22|PX00063A13|2103	sterol metabolism [GO:0016125]	0.471698	109	Mus musculus LOC210797 (LOC210797), mRNA	#N/A
1	134158860	134159141	-	XM_150564.1	#N/A	#N/A	ri|9930124L22|PX00063A13|2103	lipid biosynthesis [GO:0008610]	0.439759	238	Mus musculus LOC210797 (LOC210797), mRNA	#N/A
1	134158860	134159141	-	XM_150564.1	#N/A	#N/A	ri|9930124L22|PX00063A13|2103	mitosis [GO:0007067]	0.438776	189	Mus musculus LOC210797 (LOC210797), mRNA	#N/A
1	134158860	134159141	-	XM_150564.1	#N/A	#N/A	ri|9930124L22|PX00063A13|2103	M phase of mitotic cell cycle [GO:0000087]	0.415094	192	Mus musculus LOC210797 (LOC210797), mRNA	#N/A
1	134158860	134159141	-	XM_150564.1	#N/A	#N/A	ri|9930124L22|PX00063A13|2103	steroid biosynthesis [GO:0006694]	0.406667	122	Mus musculus LOC210797 (LOC210797), mRNA	#N/A
1	134158860	134159141	-	XM_150564.1	#N/A	#N/A	ri|9930124L22|PX00063A13|2103	cytokinesis [GO:0000910]	0.333333	61	Mus musculus LOC210797 (LOC210797), mRNA	#N/A
1	134158860	134159141	-	XM_150564.1	#N/A	#N/A	ri|9930124L22|PX00063A13|2103	response to DNA damage stimulus [GO:0006974]	0.239362	277	Mus musculus LOC210797 (LOC210797), mRNA	#N/A
1	134158860	134159141	-	XM_150564.1	#N/A	#N/A	ri|9930124L22|PX00063A13|2103	DNA repair [GO:0006281]	0.231144	259	Mus musculus LOC210797 (LOC210797), mRNA	#N/A
1	134158860	134159141	-	XM_150564.1	#N/A	#N/A	ri|9930124L22|PX00063A13|2103	steroid metabolism [GO:0008202]	0.217742	208	Mus musculus LOC210797 (LOC210797), mRNA	#N/A
1	134158860	134159141	-	XM_150564.1	#N/A	#N/A	ri|9930124L22|PX00063A13|2103	amino acid transport [GO:0006865]	0.192893	87	Mus musculus LOC210797 (LOC210797), mRNA	#N/A
1	134158860	134159141	-	XM_150564.1	#N/A	#N/A	ri|9930124L22|PX00063A13|2103	amine/polyamine transport [GO:0015837]	0.190955	92	Mus musculus LOC210797 (LOC210797), mRNA	#N/A
1	134167421	134345613	-	XM_129445.1	NM_145990	NM_145990.1	ri|1500006G04|R000020E10|1044	cholesterol biosynthesis [GO:0006695]	0.245455	70	Mus musculus formin binding protein 2 (Fnbp2), mRNA	Fes/CIP4 homology domain. Alignment extended f...
1	134167421	134345613	-	XM_129445.1	NM_145990	NM_145990.1	ri|1500006G04|R000020E10|1044	sterol biosynthesis [GO:0016126]	0.239496	75	Mus musculus formin binding protein 2 (Fnbp2), mRNA	Fes/CIP4 homology domain. Alignment extended f...
1	134167421	134345613	-	XM_129445.1	NM_145990	NM_145990.1	ri|1500006G04|R000020E10|1044	mitotic cell cycle [GO:0000278]	0.22133	475	Mus musculus formin binding protein 2 (Fnbp2), mRNA	Fes/CIP4 homology domain. Alignment extended f...
1	134167421	134345613	-	XM_129445.1	NM_145990	NM_145990.1	ri|1500006G04|R000020E10|1044	cytokinesis [GO:0000910]	0.151515	61	Mus musculus formin binding protein 2 (Fnbp2), mRNA	Fes/CIP4 homology domain. Alignment extended f...
1	134374272	134404055	+	XM_150565.1	#N/A	NM_175382.2	ri|A630026H10|PX00145M15|2107	frizzled-2 signaling pathway [GO:0007223]	0.191837	129	Mus musculus LOC210805 (LOC210805), mRNA	#N/A
1	134374272	134404055	+	XM_150565.1	#N/A	NM_175382.2	ri|A630026H10|PX00145M15|2107	Wnt receptor signaling pathway [GO:0016055]	0.159933	152	Mus musculus LOC210805 (LOC210805), mRNA	#N/A
1	134722350	134722949	-	XM_148969.1	#N/A	NM_181883.1	ri|A330033I19|PX00131I03|670	amino acid transport [GO:0006865]	0.434783	87	Mus musculus LOC212947 (LOC212947), mRNA	#N/A
1	134722350	134722949	-	XM_148969.1	#N/A	NM_181883.1	ri|A330033I19|PX00131I03|670	amine/polyamine transport [GO:0015837]	0.426471	92	Mus musculus LOC212947 (LOC212947), mRNA	#N/A
1	134722350	134722949	-	XM_148969.1	#N/A	NM_181883.1	ri|A330033I19|PX00131I03|670	synaptic transmission [GO:0007268]	0.196364	251	Mus musculus LOC212947 (LOC212947), mRNA	#N/A
1	134722350	134722949	-	XM_148969.1	#N/A	NM_181883.1	ri|A330033I19|PX00131I03|670	transmission of nerve impulse [GO:0019226]	0.193662	253	Mus musculus LOC212947 (LOC212947), mRNA	#N/A
1	134722350	134722949	-	XM_148969.1	#N/A	NM_181883.1	ri|A330033I19|PX00131I03|670	monovalent inorganic cation transport [GO:0015672]	0.170213	330	Mus musculus LOC212947 (LOC212947), mRNA	#N/A
1	134722350	134722949	-	XM_148969.1	#N/A	NM_181883.1	ri|A330033I19|PX00131I03|670	nucleotide biosynthesis [GO:0009165]	0.167883	128	Mus musculus LOC212947 (LOC212947), mRNA	#N/A
1	134722350	134722949	-	XM_148969.1	#N/A	NM_181883.1	ri|A330033I19|PX00131I03|670	di-, tri-valent inorganic cation transport [GO:0015674]	0.166667	103	Mus musculus LOC212947 (LOC212947), mRNA	#N/A
1	134722350	134722949	-	XM_148969.1	#N/A	NM_181883.1	ri|A330033I19|PX00131I03|670	neurogenesis [GO:0007399]	0.162214	459	Mus musculus LOC212947 (LOC212947), mRNA	#N/A
1	134802710	134823580	+	XM_129425.1	#N/A	NM_175294.2	ri|8430423A01|PX00024D09|2667	DNA repair [GO:0006281]	0.152284	259	Mus musculus similar to nuclear ubiquitous casein kinase 2; cyclin-dependent kinase substrate (LOC226423), mRNA	#N/A
1	134802710	134823580	+	XM_129425.1	#N/A	NM_175294.2	ri|8430423A01|PX00024D09|2667	response to DNA damage stimulus [GO:0006974]	0.152174	277	Mus musculus similar to nuclear ubiquitous casein kinase 2; cyclin-dependent kinase substrate (LOC226423), mRNA	#N/A
1	134826100	134828447	+	XM_148955.1	#N/A	#N/A	ri|2700010L10|ZX00063E15|764	DNA packaging [GO:0006323]	0.302376	345	Mus musculus hypothetical gene supported by BC020411 (LOC212977), mRNA	#N/A
1	134826100	134828447	+	XM_148955.1	#N/A	#N/A	ri|2700010L10|ZX00063E15|764	RNA metabolism [GO:0016070]	0.297052	449	Mus musculus hypothetical gene supported by BC020411 (LOC212977), mRNA	#N/A
1	134826100	134828447	+	XM_148955.1	#N/A	#N/A	ri|2700010L10|ZX00063E15|764	DNA repair [GO:0006281]	0.291815	259	Mus musculus hypothetical gene supported by BC020411 (LOC212977), mRNA	#N/A
1	134826100	134828447	+	XM_148955.1	#N/A	#N/A	ri|2700010L10|ZX00063E15|764	response to DNA damage stimulus [GO:0006974]	0.239362	277	Mus musculus hypothetical gene supported by BC020411 (LOC212977), mRNA	#N/A
1	134826100	134828447	+	XM_148955.1	#N/A	#N/A	ri|2700010L10|ZX00063E15|764	RNA catabolism [GO:0006401]	0.206897	49	Mus musculus hypothetical gene supported by BC020411 (LOC212977), mRNA	#N/A
1	134826100	134828447	+	XM_148955.1	#N/A	#N/A	ri|2700010L10|ZX00063E15|764	RNA processing [GO:0006396]	0.183652	377	Mus musculus hypothetical gene supported by BC020411 (LOC212977), mRNA	#N/A
1	134826100	134828447	+	XM_148955.1	#N/A	#N/A	ri|2700010L10|ZX00063E15|764	chromosome organization and biogenesis (sensu Eukarya) [GO:0007001]	0.179177	363	Mus musculus hypothetical gene supported by BC020411 (LOC212977), mRNA	#N/A
1	135104274	135132607	+	XM_129400.1	#N/A	#N/A	ri|4930540I23|PX00034C12|936	sexual reproduction [GO:0019953]	0.202532	217	Mus musculus similar to thymopoietin (lamina associated polypeptide 2) (LOC213409), mRNA	in nuclear membrane-associated proteins; LEM
1	135104274	135132607	+	XM_129400.1	#N/A	#N/A	ri|4930540I23|PX00034C12|936	nuclear division [GO:0000280]	0.159836	238	Mus musculus similar to thymopoietin (lamina associated polypeptide 2) (LOC213409), mRNA	in nuclear membrane-associated proteins; LEM
1	135104274	135132607	+	XM_129400.1	#N/A	#N/A	ri|4930540I23|PX00034C12|936	M phase [GO:0000279]	0.159091	327	Mus musculus similar to thymopoietin (lamina associated polypeptide 2) (LOC213409), mRNA	in nuclear membrane-associated proteins; LEM
1	135147065	135160229	+	XM_136222.1	#N/A	#N/A	ri|2410089B13|ZX00080F17|882	protein folding [GO:0006457]	0.39881	208	Mus musculus similar to data source:SPTR, source key:Q9VTE0, evidence:ISS~putative~related to CG14145 PROTEIN (FRAGMENT) (LOC240750), mRNA	#N/A
1	135147065	135160229	+	XM_136222.1	#N/A	#N/A	ri|2410089B13|ZX00080F17|882	RNA processing [GO:0006396]	0.313099	377	Mus musculus similar to data source:SPTR, source key:Q9VTE0, evidence:ISS~putative~related to CG14145 PROTEIN (FRAGMENT) (LOC240750), mRNA	#N/A
1	135147065	135160229	+	XM_136222.1	#N/A	#N/A	ri|2410089B13|ZX00080F17|882	RNA metabolism [GO:0016070]	0.290722	449	Mus musculus similar to data source:SPTR, source key:Q9VTE0, evidence:ISS~putative~related to CG14145 PROTEIN (FRAGMENT) (LOC240750), mRNA	#N/A
1	135147065	135160229	+	XM_136222.1	#N/A	#N/A	ri|2410089B13|ZX00080F17|882	RNA splicing [GO:0008380]	0.234146	161	Mus musculus similar to data source:SPTR, source key:Q9VTE0, evidence:ISS~putative~related to CG14145 PROTEIN (FRAGMENT) (LOC240750), mRNA	#N/A
1	135147065	135160229	+	XM_136222.1	#N/A	#N/A	ri|2410089B13|ZX00080F17|882	nuclear mRNA splicing, via spliceosome [GO:0006371]	0.219895	142	Mus musculus similar to data source:SPTR, source key:Q9VTE0, evidence:ISS~putative~related to CG14145 PROTEIN (FRAGMENT) (LOC240750), mRNA	#N/A
1	135147065	135160229	+	XM_136222.1	#N/A	#N/A	ri|2410089B13|ZX00080F17|882	mRNA processing [GO:0006397]	0.203791	206	Mus musculus similar to data source:SPTR, source key:Q9VTE0, evidence:ISS~putative~related to CG14145 PROTEIN (FRAGMENT) (LOC240750), mRNA	#N/A
1	135159872	135160161	+	XM_129348.1	#N/A	#N/A	ri|2410089B13|ZX00080F17|882	RNA processing [GO:0006396]	0.313099	377	Mus musculus RIKEN cDNA 2410089B13 gene (2410089B13Rik), mRNA	#N/A
1	135159872	135160161	+	XM_129348.1	#N/A	#N/A	ri|2410089B13|ZX00080F17|882	protein folding [GO:0006457]	0.302041	208	Mus musculus RIKEN cDNA 2410089B13 gene (2410089B13Rik), mRNA	#N/A
1	135159872	135160161	+	XM_129348.1	#N/A	#N/A	ri|2410089B13|ZX00080F17|882	RNA metabolism [GO:0016070]	0.297052	449	Mus musculus RIKEN cDNA 2410089B13 gene (2410089B13Rik), mRNA	#N/A
1	135159872	135160161	+	XM_129348.1	#N/A	#N/A	ri|2410089B13|ZX00080F17|882	RNA splicing [GO:0008380]	0.213768	161	Mus musculus RIKEN cDNA 2410089B13 gene (2410089B13Rik), mRNA	#N/A
1	135159872	135160161	+	XM_129348.1	#N/A	#N/A	ri|2410089B13|ZX00080F17|882	nuclear mRNA splicing, via spliceosome [GO:0006371]	0.198413	142	Mus musculus RIKEN cDNA 2410089B13 gene (2410089B13Rik), mRNA	#N/A
1	135159872	135160161	+	XM_129348.1	#N/A	#N/A	ri|2410089B13|ZX00080F17|882	mitotic cell cycle [GO:0000278]	0.18525	475	Mus musculus RIKEN cDNA 2410089B13 gene (2410089B13Rik), mRNA	#N/A
1	135159872	135160161	+	XM_129348.1	#N/A	#N/A	ri|2410089B13|ZX00080F17|882	regulation of cell cycle [GO:0000074]	0.168	412	Mus musculus RIKEN cDNA 2410089B13 gene (2410089B13Rik), mRNA	#N/A
1	135159872	135160161	+	XM_129348.1	#N/A	#N/A	ri|2410089B13|ZX00080F17|882	mRNA processing [GO:0006397]	0.153173	206	Mus musculus RIKEN cDNA 2410089B13 gene (2410089B13Rik), mRNA	#N/A
1	135177841	135184351	+	XM_129406.1	NM_144810	NM_144810.2	ri|A930007E07|PX00065D12|1967	perception of light [GO:0009583]	0.210526	179	Mus musculus similar to hypothetical protein FLJ10748 (LOC213417), mRNA	Kelch domain
1	135177841	135184351	+	XM_129406.1	NM_144810	NM_144810.2	ri|A930007E07|PX00065D12|1967	response to light [GO:0009416]	0.209302	180	Mus musculus similar to hypothetical protein FLJ10748 (LOC213417), mRNA	Kelch domain
1	135177841	135184351	+	XM_129406.1	NM_144810	NM_144810.2	ri|A930007E07|PX00065D12|1967	monovalent inorganic cation transport [GO:0015672]	0.170213	330	Mus musculus similar to hypothetical protein FLJ10748 (LOC213417), mRNA	Kelch domain
1	135177841	135184351	+	XM_129406.1	NM_144810	NM_144810.2	ri|A930007E07|PX00065D12|1967	response to radiation [GO:0009314]	0.169725	189	Mus musculus similar to hypothetical protein FLJ10748 (LOC213417), mRNA	Kelch domain
1	135223834	135229084	+	XM_136223.1	#N/A	#N/A	#N/A	muscle contraction [GO:0006936]	0.164251	129	Mus musculus similar to protein-tyrosine-phosphatase (EC 3.1.3.48) Ly-5 precursor (B-cell variant) - mouse (LOC240751), mRNA	#N/A
1	135223834	135229084	+	XM_136223.1	#N/A	#N/A	#N/A	carboxylic acid metabolism [GO:0019752]	0.155074	459	Mus musculus similar to protein-tyrosine-phosphatase (EC 3.1.3.48) Ly-5 precursor (B-cell variant) - mouse (LOC240751), mRNA	#N/A
1	135223834	135229084	+	XM_136223.1	#N/A	#N/A	#N/A	monosaccharide catabolism [GO:0046365]	0.153611	454	Mus musculus similar to protein-tyrosine-phosphatase (EC 3.1.3.48) Ly-5 precursor (B-cell variant) - mouse (LOC240751), mRNA	#N/A
1	135223834	135229084	+	XM_136223.1	#N/A	#N/A	#N/A	glucose metabolism [GO:0006006]	0.153168	476	Mus musculus similar to protein-tyrosine-phosphatase (EC 3.1.3.48) Ly-5 precursor (B-cell variant) - mouse (LOC240751), mRNA	#N/A
1	135223834	135229084	+	XM_136223.1	#N/A	#N/A	#N/A	glycolysis [GO:0006096]	0.152565	440	Mus musculus similar to protein-tyrosine-phosphatase (EC 3.1.3.48) Ly-5 precursor (B-cell variant) - mouse (LOC240751), mRNA	#N/A
1	135296979	135329347	+	XM_148952.1	#N/A	#N/A	ri|A930019K20|PX00066N09|1188	DNA methylation [GO:0006306]	0.214286	40	Mus musculus RIKEN cDNA A930019K20 gene (A930019K20Rik), mRNA	#N/A
1	135296979	135329347	+	XM_148952.1	#N/A	#N/A	ri|A930019K20|PX00066N09|1188	DNA modification [GO:0006304]	0.166667	42	Mus musculus RIKEN cDNA A930019K20 gene (A930019K20Rik), mRNA	#N/A
1	135382290	135384213	+	XM_129401.1	NM_172517	NM_172517.1	ri|4933411J24|PX00020G04|1924	modification-dependent protein catabolism [GO:0019941]	0.247191	338	Mus musculus RIKEN cDNA 4933411J24 gene (4933411J24Rik), mRNA	#N/A
1	135382290	135384213	+	XM_129401.1	NM_172517	NM_172517.1	ri|4933411J24|PX00020G04|1924	RNA metabolism [GO:0016070]	0.150649	449	Mus musculus RIKEN cDNA 4933411J24 gene (4933411J24Rik), mRNA	#N/A
1	135797704	135798147	-	XM_150575.1	#N/A	#N/A	#N/A	monovalent inorganic cation transport [GO:0015672]	0.289474	330	Mus musculus LOC210864 (LOC210864), mRNA	#N/A
1	135797704	135798147	-	XM_150575.1	#N/A	#N/A	#N/A	transmission of nerve impulse [GO:0019226]	0.278846	253	Mus musculus LOC210864 (LOC210864), mRNA	#N/A
1	135797704	135798147	-	XM_150575.1	#N/A	#N/A	#N/A	synaptic transmission [GO:0007268]	0.271523	251	Mus musculus LOC210864 (LOC210864), mRNA	#N/A
1	135797704	135798147	-	XM_150575.1	#N/A	#N/A	#N/A	proton transport [GO:0015992]	0.215054	135	Mus musculus LOC210864 (LOC210864), mRNA	#N/A
1	135797704	135798147	-	XM_150575.1	#N/A	#N/A	#N/A	neurogenesis [GO:0007399]	0.197772	459	Mus musculus LOC210864 (LOC210864), mRNA	#N/A
1	135797704	135798147	-	XM_150575.1	#N/A	#N/A	#N/A	hydrogen transport [GO:0006818]	0.175258	165	Mus musculus LOC210864 (LOC210864), mRNA	#N/A
1	135797704	135798147	-	XM_150575.1	#N/A	#N/A	#N/A	amino acid and derivative metabolism [GO:0006519]	0.165014	332	Mus musculus LOC210864 (LOC210864), mRNA	#N/A
1	135797704	135798147	-	XM_150575.1	#N/A	#N/A	#N/A	microtubule-based process [GO:0007017]	0.158046	268	Mus musculus LOC210864 (LOC210864), mRNA	#N/A
1	136009555	136017991	+	XM_148953.1	NM_133819	NM_133819.1	ri|1810033K10|ZX00079C19|1728	hexose metabolism [GO:0019318]	0.667442	499	Mus musculus expressed sequence AI606441 (AI606441), mRNA	#N/A
1	136009555	136017991	+	XM_148953.1	NM_133819	NM_133819.1	ri|1810033K10|ZX00079C19|1728	monosaccharide catabolism [GO:0046365]	0.474016	454	Mus musculus expressed sequence AI606441 (AI606441), mRNA	#N/A
1	136009555	136017991	+	XM_148953.1	NM_133819	NM_133819.1	ri|1810033K10|ZX00079C19|1728	hexose catabolism [GO:0019320]	0.455371	453	Mus musculus expressed sequence AI606441 (AI606441), mRNA	#N/A
1	136009555	136017991	+	XM_148953.1	NM_133819	NM_133819.1	ri|1810033K10|ZX00079C19|1728	carbohydrate catabolism [GO:0016052]	0.442504	471	Mus musculus expressed sequence AI606441 (AI606441), mRNA	#N/A
1	136009555	136017991	+	XM_148953.1	NM_133819	NM_133819.1	ri|1810033K10|ZX00079C19|1728	glucose metabolism [GO:0006006]	0.432203	476	Mus musculus expressed sequence AI606441 (AI606441), mRNA	#N/A
1	136009555	136017991	+	XM_148953.1	NM_133819	NM_133819.1	ri|1810033K10|ZX00079C19|1728	main pathways of carbohydrate metabolism [GO:0006092]	0.412073	486	Mus musculus expressed sequence AI606441 (AI606441), mRNA	#N/A
1	136009555	136017991	+	XM_148953.1	NM_133819	NM_133819.1	ri|1810033K10|ZX00079C19|1728	carboxylic acid metabolism [GO:0019752]	0.227704	459	Mus musculus expressed sequence AI606441 (AI606441), mRNA	#N/A
1	136009555	136017991	+	XM_148953.1	NM_133819	NM_133819.1	ri|1810033K10|ZX00079C19|1728	glycoprotein metabolism [GO:0009100]	0.1875	156	Mus musculus expressed sequence AI606441 (AI606441), mRNA	#N/A
1	136009555	136017991	+	XM_148953.1	NM_133819	NM_133819.1	ri|1810033K10|ZX00079C19|1728	amine metabolism [GO:0009308]	0.161209	369	Mus musculus expressed sequence AI606441 (AI606441), mRNA	#N/A
1	136009555	136017991	+	XM_148953.1	NM_133819	NM_133819.1	ri|1810033K10|ZX00079C19|1728	glycoprotein biosynthesis [GO:0009101]	0.159375	149	Mus musculus expressed sequence AI606441 (AI606441), mRNA	#N/A
1	136009555	136017991	+	XM_148953.1	NM_133819	NM_133819.1	ri|1810033K10|ZX00079C19|1728	protein amino acid glycosylation [GO:0006486]	0.151335	147	Mus musculus expressed sequence AI606441 (AI606441), mRNA	#N/A
1	136010654	136015207	+	XM_129427.1	NM_133819	NM_133819.1	ri|C230093D15|PX00177O17|2731	humoral immune response [GO:0006959]	0.189485	284	Mus musculus similar to hypothetical protein FLJ14744 (LOC213953), mRNA	#N/A
1	136041690	136041851	+	XM_136226.1	#N/A	#N/A	#N/A	glycolysis [GO:0006096]	0.241328	440	Mus musculus similar to phosphoinositol 3-phosphate-binding protein-2 (LOC210869), mRNA	WW domain. The WW domain is a protein module wi...
1	136041690	136041851	+	XM_136226.1	#N/A	#N/A	#N/A	hexose catabolism [GO:0019320]	0.205034	453	Mus musculus similar to phosphoinositol 3-phosphate-binding protein-2 (LOC210869), mRNA	WW domain. The WW domain is a protein module wi...
1	136041690	136041851	+	XM_136226.1	#N/A	#N/A	#N/A	monosaccharide catabolism [GO:0046365]	0.191393	454	Mus musculus similar to phosphoinositol 3-phosphate-binding protein-2 (LOC210869), mRNA	WW domain. The WW domain is a protein module wi...
1	136041690	136041851	+	XM_136226.1	#N/A	#N/A	#N/A	glucose metabolism [GO:0006006]	0.186432	476	Mus musculus similar to phosphoinositol 3-phosphate-binding protein-2 (LOC210869), mRNA	WW domain. The WW domain is a protein module wi...
1	136041690	136041851	+	XM_136226.1	#N/A	#N/A	#N/A	carbohydrate catabolism [GO:0016052]	0.183631	471	Mus musculus similar to phosphoinositol 3-phosphate-binding protein-2 (LOC210869), mRNA	WW domain. The WW domain is a protein module wi...
1	136041690	136041851	+	XM_136226.1	#N/A	#N/A	#N/A	hexose metabolism [GO:0019318]	0.181368	499	Mus musculus similar to phosphoinositol 3-phosphate-binding protein-2 (LOC210869), mRNA	WW domain. The WW domain is a protein module wi...
1	136041690	136041851	+	XM_136226.1	#N/A	#N/A	#N/A	main pathways of carbohydrate metabolism [GO:0006092]	0.179269	486	Mus musculus similar to phosphoinositol 3-phosphate-binding protein-2 (LOC210869), mRNA	WW domain. The WW domain is a protein module wi...
1	136041690	136041851	+	XM_136226.1	#N/A	#N/A	#N/A	synaptic transmission [GO:0007268]	0.161616	251	Mus musculus similar to phosphoinositol 3-phosphate-binding protein-2 (LOC210869), mRNA	WW domain. The WW domain is a protein module wi...
1	136041690	136041851	+	XM_136226.1	#N/A	#N/A	#N/A	transmission of nerve impulse [GO:0019226]	0.157522	253	Mus musculus similar to phosphoinositol 3-phosphate-binding protein-2 (LOC210869), mRNA	WW domain. The WW domain is a protein module wi...
1	136607641	136794063	-	XM_123493.1	NM_054076	NM_054076.1	ri|E130009I24|PX00208G12|951	muscle contraction [GO:0006936]	0.33945	129	Mus musculus similar to opticin (LOC214323), mRNA	COG4886
1	136607641	136794063	-	XM_123493.1	NM_054076	NM_054076.1	ri|E130009I24|PX00208G12|951	muscle development [GO:0007517]	0.191919	126	Mus musculus similar to opticin (LOC214323), mRNA	COG4886
1	137299031	137302087	+	XM_136173.1	#N/A	NM_173771.2	ri|4933406M09|PX00019N12|1772	complement activation [GO:0006956]	0.178414	109	Mus musculus similar to N-acetylglucosaminyltransferase VI (LOC240755), mRNA	#N/A
1	137299031	137302087	+	XM_136173.1	#N/A	NM_173771.2	ri|4933406M09|PX00019N12|1772	humoral defense mechanism (sensu Vertebrata) [GO:0016064]	0.170732	114	Mus musculus similar to N-acetylglucosaminyltransferase VI (LOC240755), mRNA	#N/A
1	137299031	137302087	+	XM_136173.1	#N/A	NM_173771.2	ri|4933406M09|PX00019N12|1772	sexual reproduction [GO:0019953]	0.164179	217	Mus musculus similar to N-acetylglucosaminyltransferase VI (LOC240755), mRNA	#N/A
1	137365384	137399331	+	XM_136174.1	NM_153128	NM_153128.1	ri|9330161D09|PX00105N18|3410	modification-dependent protein catabolism [GO:0019941]	0.163558	338	Mus musculus similar to Kelch-like protein (LOC240756), mRNA	BTB/POZ domain. The BTB (for BR-C
1	137448486	137457138	-	XM_129452.1	#N/A	#N/A	ri|4931440L10|PX00017E09|1727	carbohydrate catabolism [GO:0016052]	0.285333	471	Mus musculus similar to N-acetylglucosaminyltransferase VI (LOC226430), mRNA	#N/A
1	137448486	137457138	-	XM_129452.1	#N/A	#N/A	ri|4931440L10|PX00017E09|1727	hexose catabolism [GO:0019320]	0.205034	453	Mus musculus similar to N-acetylglucosaminyltransferase VI (LOC226430), mRNA	#N/A
1	137448486	137457138	-	XM_129452.1	#N/A	#N/A	ri|4931440L10|PX00017E09|1727	monosaccharide catabolism [GO:0046365]	0.191393	454	Mus musculus similar to N-acetylglucosaminyltransferase VI (LOC226430), mRNA	#N/A
1	137448486	137457138	-	XM_129452.1	#N/A	#N/A	ri|4931440L10|PX00017E09|1727	glycolysis [GO:0006096]	0.171257	440	Mus musculus similar to N-acetylglucosaminyltransferase VI (LOC226430), mRNA	#N/A
1	137448486	137457138	-	XM_129452.1	#N/A	#N/A	ri|4931440L10|PX00017E09|1727	glucose metabolism [GO:0006006]	0.169021	476	Mus musculus similar to N-acetylglucosaminyltransferase VI (LOC226430), mRNA	#N/A
1	137448486	137457138	-	XM_129452.1	#N/A	#N/A	ri|4931440L10|PX00017E09|1727	hexose metabolism [GO:0019318]	0.163096	499	Mus musculus similar to N-acetylglucosaminyltransferase VI (LOC226430), mRNA	#N/A
1	137520440	137539147	+	XM_129412.1	NM_152895	NM_152895.1	ri|2010009J12|ZX00043L22|1175	DNA packaging [GO:0006323]	0.574468	345	Mus musculus similar to protein-tyrosine-phosphatase (EC 3.1.3.48) Ly-5 precursor (B-cell variant) - mouse (2010009J12Rik), mRNA	PHD-finger. PHD folds into an interleaved type...
1	137520440	137539147	+	XM_129412.1	NM_152895	NM_152895.1	ri|2010009J12|ZX00043L22|1175	establishment and/or maintenance of chromatin architecture [GO:0006325]	0.543103	285	Mus musculus similar to protein-tyrosine-phosphatase (EC 3.1.3.48) Ly-5 precursor (B-cell variant) - mouse (2010009J12Rik), mRNA	PHD-finger. PHD folds into an interleaved type...
1	137520440	137539147	+	XM_129412.1	NM_152895	NM_152895.1	ri|2010009J12|ZX00043L22|1175	chromosome organization and biogenesis (sensu Eukarya) [GO:0007001]	0.38796	363	Mus musculus similar to protein-tyrosine-phosphatase (EC 3.1.3.48) Ly-5 precursor (B-cell variant) - mouse (2010009J12Rik), mRNA	PHD-finger. PHD folds into an interleaved type...
1	137520440	137539147	+	XM_129412.1	NM_152895	NM_152895.1	ri|2010009J12|ZX00043L22|1175	chromatin modification [GO:0016568]	0.222222	89	Mus musculus similar to protein-tyrosine-phosphatase (EC 3.1.3.48) Ly-5 precursor (B-cell variant) - mouse (2010009J12Rik), mRNA	PHD-finger. PHD folds into an interleaved type...
1	137520440	137539147	+	XM_129412.1	NM_152895	NM_152895.1	ri|2010009J12|ZX00043L22|1175	chromatin assembly/disassembly [GO:0006333]	0.200957	214	Mus musculus similar to protein-tyrosine-phosphatase (EC 3.1.3.48) Ly-5 precursor (B-cell variant) - mouse (2010009J12Rik), mRNA	PHD-finger. PHD folds into an interleaved type...
1	137520440	137539147	+	XM_129412.1	NM_152895	NM_152895.1	ri|2010009J12|ZX00043L22|1175	RNA metabolism [GO:0016070]	0.2	449	Mus musculus similar to protein-tyrosine-phosphatase (EC 3.1.3.48) Ly-5 precursor (B-cell variant) - mouse (2010009J12Rik), mRNA	PHD-finger. PHD folds into an interleaved type...
1	137520440	137539147	+	XM_129412.1	NM_152895	NM_152895.1	ri|2010009J12|ZX00043L22|1175	RNA processing [GO:0006396]	0.192175	377	Mus musculus similar to protein-tyrosine-phosphatase (EC 3.1.3.48) Ly-5 precursor (B-cell variant) - mouse (2010009J12Rik), mRNA	PHD-finger. PHD folds into an interleaved type...
1	137669163	137669530	-	XM_150447.1	#N/A	#N/A	#N/A	muscle contraction [GO:0006936]	0.239316	129	Mus musculus LOC211276 (LOC211276), mRNA	#N/A
1	137679680	137710328	-	XM_136177.1	#N/A	#N/A	ri|9530009M10|PX00111H20|3809	hexose metabolism [GO:0019318]	0.392327	499	Mus musculus similar to protein phosphatase 1, regulatory (inhibitor) subunit 12B, isoform c; myosin phosphatase regulatory subunit; myosin phosphatase, target subunit 2 (LOC240758), mRNA	#N/A
1	137679680	137710328	-	XM_136177.1	#N/A	#N/A	ri|9530009M10|PX00111H20|3809	glucose metabolism [GO:0006006]	0.323062	476	Mus musculus similar to protein phosphatase 1, regulatory (inhibitor) subunit 12B, isoform c; myosin phosphatase regulatory subunit; myosin phosphatase, target subunit 2 (LOC240758), mRNA	#N/A
1	137679680	137710328	-	XM_136177.1	#N/A	#N/A	ri|9530009M10|PX00111H20|3809	main pathways of carbohydrate metabolism [GO:0006092]	0.302607	486	Mus musculus similar to protein phosphatase 1, regulatory (inhibitor) subunit 12B, isoform c; myosin phosphatase regulatory subunit; myosin phosphatase, target subunit 2 (LOC240758), mRNA	#N/A
1	137679680	137710328	-	XM_136177.1	#N/A	#N/A	ri|9530009M10|PX00111H20|3809	monosaccharide catabolism [GO:0046365]	0.268644	454	Mus musculus similar to protein phosphatase 1, regulatory (inhibitor) subunit 12B, isoform c; myosin phosphatase regulatory subunit; myosin phosphatase, target subunit 2 (LOC240758), mRNA	#N/A
1	137679680	137710328	-	XM_136177.1	#N/A	#N/A	ri|9530009M10|PX00111H20|3809	hexose catabolism [GO:0019320]	0.25456	453	Mus musculus similar to protein phosphatase 1, regulatory (inhibitor) subunit 12B, isoform c; myosin phosphatase regulatory subunit; myosin phosphatase, target subunit 2 (LOC240758), mRNA	#N/A
1	137679680	137710328	-	XM_136177.1	#N/A	#N/A	ri|9530009M10|PX00111H20|3809	carbohydrate catabolism [GO:0016052]	0.227089	471	Mus musculus similar to protein phosphatase 1, regulatory (inhibitor) subunit 12B, isoform c; myosin phosphatase regulatory subunit; myosin phosphatase, target subunit 2 (LOC240758), mRNA	#N/A
1	137679680	137710328	-	XM_136177.1	#N/A	#N/A	ri|9530009M10|PX00111H20|3809	glycolysis [GO:0006096]	0.214101	440	Mus musculus similar to protein phosphatase 1, regulatory (inhibitor) subunit 12B, isoform c; myosin phosphatase regulatory subunit; myosin phosphatase, target subunit 2 (LOC240758), mRNA	#N/A
1	138291382	138294197	-	XM_129480.1	#N/A	NM_175259.3	ri|9330132O05|PX00104P12|855	glycolysis [GO:0006096]	0.375616	440	Mus musculus RIKEN cDNA 9330132O05 gene (9330132O05Rik), mRNA	#N/A
1	138291382	138294197	-	XM_129480.1	#N/A	NM_175259.3	ri|9330132O05|PX00104P12|855	main pathways of carbohydrate metabolism [GO:0006092]	0.337553	486	Mus musculus RIKEN cDNA 9330132O05 gene (9330132O05Rik), mRNA	#N/A
1	138291382	138294197	-	XM_129480.1	#N/A	NM_175259.3	ri|9330132O05|PX00104P12|855	monosaccharide catabolism [GO:0046365]	0.33587	454	Mus musculus RIKEN cDNA 9330132O05 gene (9330132O05Rik), mRNA	#N/A
1	138291382	138294197	-	XM_129480.1	#N/A	NM_175259.3	ri|9330132O05|PX00104P12|855	carbohydrate catabolism [GO:0016052]	0.318957	471	Mus musculus RIKEN cDNA 9330132O05 gene (9330132O05Rik), mRNA	#N/A
1	138291382	138294197	-	XM_129480.1	#N/A	NM_175259.3	ri|9330132O05|PX00104P12|855	hexose catabolism [GO:0019320]	0.317996	453	Mus musculus RIKEN cDNA 9330132O05 gene (9330132O05Rik), mRNA	#N/A
1	138291382	138294197	-	XM_129480.1	#N/A	NM_175259.3	ri|9330132O05|PX00104P12|855	glucose metabolism [GO:0006006]	0.294434	476	Mus musculus RIKEN cDNA 9330132O05 gene (9330132O05Rik), mRNA	#N/A
1	138291382	138294197	-	XM_129480.1	#N/A	NM_175259.3	ri|9330132O05|PX00104P12|855	hexose metabolism [GO:0019318]	0.242294	499	Mus musculus RIKEN cDNA 9330132O05 gene (9330132O05Rik), mRNA	#N/A
1	138291382	138294197	-	XM_129480.1	#N/A	NM_175259.3	ri|9330132O05|PX00104P12|855	nucleotide metabolism [GO:0009117]	0.150259	175	Mus musculus RIKEN cDNA 9330132O05 gene (9330132O05Rik), mRNA	#N/A
1	138882237	138884652	-	XM_129476.1	#N/A	NM_177642.2	ri|9830123M21|PX00117N02|1771	muscle development [GO:0007517]	0.191919	126	Mus musculus similar to titin, isoform N2-A; connectin; CMH9, included (LOC226438), mRNA	Fibronectin type 3 domain; One of three types...
1	138882237	138884652	-	XM_129476.1	#N/A	NM_177642.2	ri|9830123M21|PX00117N02|1771	muscle contraction [GO:0006936]	0.176944	129	Mus musculus similar to titin, isoform N2-A; connectin; CMH9, included (LOC226438), mRNA	Fibronectin type 3 domain; One of three types...
1	139104188	139109339	-	XM_129448.1	#N/A	#N/A	ri|2310006M14|ZX00038D18|944	glycolysis [GO:0006096]	0.171257	440	Mus musculus RIKEN cDNA 2310006M14 gene (2310006M14Rik), mRNA	#N/A
1	139104188	139109339	-	XM_129448.1	#N/A	#N/A	ri|2310006M14|ZX00038D18|944	glucose metabolism [GO:0006006]	0.169021	476	Mus musculus RIKEN cDNA 2310006M14 gene (2310006M14Rik), mRNA	#N/A
1	139104188	139109339	-	XM_129448.1	#N/A	#N/A	ri|2310006M14|ZX00038D18|944	hexose catabolism [GO:0019320]	0.166036	453	Mus musculus RIKEN cDNA 2310006M14 gene (2310006M14Rik), mRNA	#N/A
1	139104188	139109339	-	XM_129448.1	#N/A	#N/A	ri|2310006M14|ZX00038D18|944	main pathways of carbohydrate metabolism [GO:0006092]	0.163854	486	Mus musculus RIKEN cDNA 2310006M14 gene (2310006M14Rik), mRNA	#N/A
1	139104188	139109339	-	XM_129448.1	#N/A	#N/A	ri|2310006M14|ZX00038D18|944	monosaccharide catabolism [GO:0046365]	0.153611	454	Mus musculus RIKEN cDNA 2310006M14 gene (2310006M14Rik), mRNA	#N/A
1	139146099	139150200	-	XM_123495.1	#N/A	#N/A	ri|4933426C09|PX00020P23|1595	RNA metabolism [GO:0016070]	0.150649	449	Mus musculus RIKEN cDNA 5730559C18 gene (5730559C18Rik), mRNA	#N/A
1	139146099	139150200	-	XM_123495.1	#N/A	#N/A	ri|4933426C09|PX00020P23|1595	ribosome biogenesis and assembly [GO:0042254]	0.150593	254	Mus musculus RIKEN cDNA 5730559C18 gene (5730559C18Rik), mRNA	#N/A
1	139146099	139150200	-	XM_123495.1	#N/A	#N/A	ri|4933426C09|PX00020P23|1595	RNA processing [GO:0006396]	0.150463	377	Mus musculus RIKEN cDNA 5730559C18 gene (5730559C18Rik), mRNA	#N/A
1	139192599	139199868	-	XM_129477.1	#N/A	#N/A	ri|1600013L13|ZX00042O12|1455	modification-dependent protein catabolism [GO:0019941]	0.418301	338	Mus musculus RIKEN cDNA 1600013L13 gene (1600013L13Rik), mRNA	#N/A
1	139192599	139199868	-	XM_129477.1	#N/A	#N/A	ri|1600013L13|ZX00042O12|1455	ubiquitin cycle [GO:0006512]	0.186813	162	Mus musculus RIKEN cDNA 1600013L13 gene (1600013L13Rik), mRNA	#N/A
1	139192599	139199868	-	XM_129477.1	#N/A	#N/A	ri|1600013L13|ZX00042O12|1455	neurogenesis [GO:0007399]	0.155433	459	Mus musculus RIKEN cDNA 1600013L13 gene (1600013L13Rik), mRNA	#N/A
1	139407092	139448788	+	XM_136184.1	NM_013812	NM_013812.1	ri|1300002F15|R000010P11|1292	M phase [GO:0000279]	0.448	327	Mus musculus similar to KIAA0042 gene product (LOC211333), mRNA	Kinesin motor domain
1	139407092	139448788	+	XM_136184.1	NM_013812	NM_013812.1	ri|1300002F15|R000010P11|1292	mitotic cell cycle [GO:0000278]	0.447447	475	Mus musculus similar to KIAA0042 gene product (LOC211333), mRNA	Kinesin motor domain
1	139407092	139448788	+	XM_136184.1	NM_013812	NM_013812.1	ri|1300002F15|R000010P11|1292	nuclear division [GO:0000280]	0.419643	238	Mus musculus similar to KIAA0042 gene product (LOC211333), mRNA	Kinesin motor domain
1	139407092	139448788	+	XM_136184.1	NM_013812	NM_013812.1	ri|1300002F15|R000010P11|1292	mitosis [GO:0007067]	0.364372	189	Mus musculus similar to KIAA0042 gene product (LOC211333), mRNA	Kinesin motor domain
1	139407092	139448788	+	XM_136184.1	NM_013812	NM_013812.1	ri|1300002F15|R000010P11|1292	regulation of cell proliferation [GO:0042127]	0.363636	234	Mus musculus similar to KIAA0042 gene product (LOC211333), mRNA	Kinesin motor domain
1	139407092	139448788	+	XM_136184.1	NM_013812	NM_013812.1	ri|1300002F15|R000010P11|1292	M phase of mitotic cell cycle [GO:0000087]	0.350195	192	Mus musculus similar to KIAA0042 gene product (LOC211333), mRNA	Kinesin motor domain
1	139407092	139448788	+	XM_136184.1	NM_013812	NM_013812.1	ri|1300002F15|R000010P11|1292	microtubule-based process [GO:0007017]	0.321429	268	Mus musculus similar to KIAA0042 gene product (LOC211333), mRNA	Kinesin motor domain
1	139407092	139448788	+	XM_136184.1	NM_013812	NM_013812.1	ri|1300002F15|R000010P11|1292	cytokinesis [GO:0000910]	0.312057	61	Mus musculus similar to KIAA0042 gene product (LOC211333), mRNA	Kinesin motor domain
1	139407092	139448788	+	XM_136184.1	NM_013812	NM_013812.1	ri|1300002F15|R000010P11|1292	DNA repair [GO:0006281]	0.291815	259	Mus musculus similar to KIAA0042 gene product (LOC211333), mRNA	Kinesin motor domain
1	139407092	139448788	+	XM_136184.1	NM_013812	NM_013812.1	ri|1300002F15|R000010P11|1292	response to DNA damage stimulus [GO:0006974]	0.291815	277	Mus musculus similar to KIAA0042 gene product (LOC211333), mRNA	Kinesin motor domain
1	139407092	139448788	+	XM_136184.1	NM_013812	NM_013812.1	ri|1300002F15|R000010P11|1292	S phase of mitotic cell cycle [GO:0000084]	0.236967	210	Mus musculus similar to KIAA0042 gene product (LOC211333), mRNA	Kinesin motor domain
1	139407092	139448788	+	XM_136184.1	NM_013812	NM_013812.1	ri|1300002F15|R000010P11|1292	DNA replication and chromosome cycle [GO:0000067]	0.224832	253	Mus musculus similar to KIAA0042 gene product (LOC211333), mRNA	Kinesin motor domain
1	139407092	139448788	+	XM_136184.1	NM_013812	NM_013812.1	ri|1300002F15|R000010P11|1292	DNA replication [GO:0006260]	0.217778	208	Mus musculus similar to KIAA0042 gene product (LOC211333), mRNA	Kinesin motor domain
1	139407092	139448788	+	XM_136184.1	NM_013812	NM_013812.1	ri|1300002F15|R000010P11|1292	cyclin catabolism [GO:0008054]	0.1875	6	Mus musculus similar to KIAA0042 gene product (LOC211333), mRNA	Kinesin motor domain
1	139407092	139448788	+	XM_136184.1	NM_013812	NM_013812.1	ri|1300002F15|R000010P11|1292	negative regulation of cell proliferation [GO:0008285]	0.184211	130	Mus musculus similar to KIAA0042 gene product (LOC211333), mRNA	Kinesin motor domain
1	139407092	139448788	+	XM_136184.1	NM_013812	NM_013812.1	ri|1300002F15|R000010P11|1292	cytokinesis [GO:0016288]	0.167742	106	Mus musculus similar to KIAA0042 gene product (LOC211333), mRNA	Kinesin motor domain
1	139407092	139448788	+	XM_136184.1	NM_013812	NM_013812.1	ri|1300002F15|R000010P11|1292	DNA packaging [GO:0006323]	0.165192	345	Mus musculus similar to KIAA0042 gene product (LOC211333), mRNA	Kinesin motor domain
1	139461857	139484206	+	XM_150456.1	#N/A	#N/A	#N/A	hexose metabolism [GO:0019318]	0.272354	499	Mus musculus LOC211335 (LOC211335), mRNA	#N/A
1	139461857	139484206	+	XM_150456.1	#N/A	#N/A	#N/A	glycolysis [GO:0006096]	0.214101	440	Mus musculus LOC211335 (LOC211335), mRNA	#N/A
1	139461857	139484206	+	XM_150456.1	#N/A	#N/A	#N/A	main pathways of carbohydrate metabolism [GO:0006092]	0.197864	486	Mus musculus LOC211335 (LOC211335), mRNA	#N/A
1	139461857	139484206	+	XM_150456.1	#N/A	#N/A	#N/A	monosaccharide catabolism [GO:0046365]	0.174261	454	Mus musculus LOC211335 (LOC211335), mRNA	#N/A
1	139461857	139484206	+	XM_150456.1	#N/A	#N/A	#N/A	glucose metabolism [GO:0006006]	0.169021	476	Mus musculus LOC211335 (LOC211335), mRNA	#N/A
1	139461857	139484206	+	XM_150456.1	#N/A	#N/A	#N/A	hexose catabolism [GO:0019320]	0.166036	453	Mus musculus LOC211335 (LOC211335), mRNA	#N/A
1	139461857	139484206	+	XM_150456.1	#N/A	#N/A	#N/A	carbohydrate catabolism [GO:0016052]	0.162642	471	Mus musculus LOC211335 (LOC211335), mRNA	#N/A
1	139514330	139636425	-	XM_150457.1	#N/A	#N/A	#N/A	main pathways of carbohydrate metabolism [GO:0006092]	0.544304	486	Mus musculus LOC211337 (LOC211337), mRNA	#N/A
1	139514330	139636425	-	XM_150457.1	#N/A	#N/A	#N/A	glycolysis [GO:0006096]	0.522807	440	Mus musculus LOC211337 (LOC211337), mRNA	#N/A
1	139514330	139636425	-	XM_150457.1	#N/A	#N/A	#N/A	hexose catabolism [GO:0019320]	0.505034	453	Mus musculus LOC211337 (LOC211337), mRNA	#N/A
1	139514330	139636425	-	XM_150457.1	#N/A	#N/A	#N/A	hexose metabolism [GO:0019318]	0.483871	499	Mus musculus LOC211337 (LOC211337), mRNA	#N/A
1	139514330	139636425	-	XM_150457.1	#N/A	#N/A	#N/A	glucose metabolism [GO:0006006]	0.478469	476	Mus musculus LOC211337 (LOC211337), mRNA	#N/A
1	139514330	139636425	-	XM_150457.1	#N/A	#N/A	#N/A	monosaccharide catabolism [GO:0046365]	0.474016	454	Mus musculus LOC211337 (LOC211337), mRNA	#N/A
1	139514330	139636425	-	XM_150457.1	#N/A	#N/A	#N/A	carbohydrate catabolism [GO:0016052]	0.442504	471	Mus musculus LOC211337 (LOC211337), mRNA	#N/A
1	139514330	139636425	-	XM_150457.1	#N/A	#N/A	#N/A	cellular defense response [GO:0006968]	0.176471	96	Mus musculus LOC211337 (LOC211337), mRNA	#N/A
1	139658658	139661516	-	XM_134977.1	NM_026507	NM_145835.1	ri|2610307K11|ZX00062O17|1049	M phase [GO:0000279]	0.623656	327	Mus musculus RIKEN cDNA 2310031L18 gene (2310031L18Rik), mRNA	#N/A
1	139658658	139661516	-	XM_134977.1	NM_026507	NM_145835.1	ri|2610307K11|ZX00062O17|1049	mitotic cell cycle [GO:0000278]	0.581006	475	Mus musculus RIKEN cDNA 2310031L18 gene (2310031L18Rik), mRNA	#N/A
1	139658658	139661516	-	XM_134977.1	NM_026507	NM_145835.1	ri|2610307K11|ZX00062O17|1049	nuclear division [GO:0000280]	0.539823	238	Mus musculus RIKEN cDNA 2310031L18 gene (2310031L18Rik), mRNA	#N/A
1	139658658	139661516	-	XM_134977.1	NM_026507	NM_145835.1	ri|2610307K11|ZX00062O17|1049	M phase of mitotic cell cycle [GO:0000087]	0.507246	192	Mus musculus RIKEN cDNA 2310031L18 gene (2310031L18Rik), mRNA	#N/A
1	139658658	139661516	-	XM_134977.1	NM_026507	NM_145835.1	ri|2610307K11|ZX00062O17|1049	mitosis [GO:0007067]	0.503704	189	Mus musculus RIKEN cDNA 2310031L18 gene (2310031L18Rik), mRNA	#N/A
1	139658658	139661516	-	XM_134977.1	NM_026507	NM_145835.1	ri|2610307K11|ZX00062O17|1049	microtubule-based process [GO:0007017]	0.476923	268	Mus musculus RIKEN cDNA 2310031L18 gene (2310031L18Rik), mRNA	#N/A
1	139658658	139661516	-	XM_134977.1	NM_026507	NM_145835.1	ri|2610307K11|ZX00062O17|1049	DNA packaging [GO:0006323]	0.43617	345	Mus musculus RIKEN cDNA 2310031L18 gene (2310031L18Rik), mRNA	#N/A
1	139658658	139661516	-	XM_134977.1	NM_026507	NM_145835.1	ri|2610307K11|ZX00062O17|1049	regulation of cell cycle [GO:0000074]	0.329545	412	Mus musculus RIKEN cDNA 2310031L18 gene (2310031L18Rik), mRNA	#N/A
1	139658658	139661516	-	XM_134977.1	NM_026507	NM_145835.1	ri|2610307K11|ZX00062O17|1049	DNA replication and chromosome cycle [GO:0000067]	0.299435	253	Mus musculus RIKEN cDNA 2310031L18 gene (2310031L18Rik), mRNA	#N/A
1	139658658	139661516	-	XM_134977.1	NM_026507	NM_145835.1	ri|2610307K11|ZX00062O17|1049	response to DNA damage stimulus [GO:0006974]	0.291815	277	Mus musculus RIKEN cDNA 2310031L18 gene (2310031L18Rik), mRNA	#N/A
1	139658658	139661516	-	XM_134977.1	NM_026507	NM_145835.1	ri|2610307K11|ZX00062O17|1049	cytoplasmic transport [GO:0016482]	0.277778	100	Mus musculus RIKEN cDNA 2310031L18 gene (2310031L18Rik), mRNA	#N/A
1	139658658	139661516	-	XM_134977.1	NM_026507	NM_145835.1	ri|2610307K11|ZX00062O17|1049	RNA metabolism [GO:0016070]	0.275124	449	Mus musculus RIKEN cDNA 2310031L18 gene (2310031L18Rik), mRNA	#N/A
1	139658658	139661516	-	XM_134977.1	NM_026507	NM_145835.1	ri|2610307K11|ZX00062O17|1049	DNA repair [GO:0006281]	0.272727	259	Mus musculus RIKEN cDNA 2310031L18 gene (2310031L18Rik), mRNA	#N/A
1	139658658	139661516	-	XM_134977.1	NM_026507	NM_145835.1	ri|2610307K11|ZX00062O17|1049	cytokinesis [GO:0016288]	0.241379	106	Mus musculus RIKEN cDNA 2310031L18 gene (2310031L18Rik), mRNA	#N/A
1	139658658	139661516	-	XM_134977.1	NM_026507	NM_145835.1	ri|2610307K11|ZX00062O17|1049	nucleocytoplasmic transport [GO:0006913]	0.230088	117	Mus musculus RIKEN cDNA 2310031L18 gene (2310031L18Rik), mRNA	#N/A
1	139658658	139661516	-	XM_134977.1	NM_026507	NM_145835.1	ri|2610307K11|ZX00062O17|1049	RNA processing [GO:0006396]	0.222865	377	Mus musculus RIKEN cDNA 2310031L18 gene (2310031L18Rik), mRNA	#N/A
1	139658658	139661516	-	XM_134977.1	NM_026507	NM_145835.1	ri|2610307K11|ZX00062O17|1049	gametogenesis [GO:0007276]	0.206349	172	Mus musculus RIKEN cDNA 2310031L18 gene (2310031L18Rik), mRNA	#N/A
1	139658658	139661516	-	XM_134977.1	NM_026507	NM_145835.1	ri|2610307K11|ZX00062O17|1049	sexual reproduction [GO:0019953]	0.202532	217	Mus musculus RIKEN cDNA 2310031L18 gene (2310031L18Rik), mRNA	#N/A
1	139658658	139661516	-	XM_134977.1	NM_026507	NM_145835.1	ri|2610307K11|ZX00062O17|1049	M-phase specific microtubule process [GO:0000072]	0.2	35	Mus musculus RIKEN cDNA 2310031L18 gene (2310031L18Rik), mRNA	#N/A
1	139658658	139661516	-	XM_134977.1	NM_026507	NM_145835.1	ri|2610307K11|ZX00062O17|1049	DNA replication [GO:0006260]	0.182143	208	Mus musculus RIKEN cDNA 2310031L18 gene (2310031L18Rik), mRNA	#N/A
1	139658658	139661516	-	XM_134977.1	NM_026507	NM_145835.1	ri|2610307K11|ZX00062O17|1049	modification-dependent protein catabolism [GO:0019941]	0.17541	338	Mus musculus RIKEN cDNA 2310031L18 gene (2310031L18Rik), mRNA	#N/A
1	139658658	139661516	-	XM_134977.1	NM_026507	NM_145835.1	ri|2610307K11|ZX00062O17|1049	S phase of mitotic cell cycle [GO:0000084]	0.173502	210	Mus musculus RIKEN cDNA 2310031L18 gene (2310031L18Rik), mRNA	#N/A
1	139658658	139661516	-	XM_134977.1	NM_026507	NM_145835.1	ri|2610307K11|ZX00062O17|1049	establishment and/or maintenance of chromatin architecture [GO:0006325]	0.170732	285	Mus musculus RIKEN cDNA 2310031L18 gene (2310031L18Rik), mRNA	#N/A
1	139658658	139661516	-	XM_134977.1	NM_026507	NM_145835.1	ri|2610307K11|ZX00062O17|1049	chromosome organization and biogenesis (sensu Eukarya) [GO:0007001]	0.165944	363	Mus musculus RIKEN cDNA 2310031L18 gene (2310031L18Rik), mRNA	#N/A
1	139658658	139661516	-	XM_134977.1	NM_026507	NM_145835.1	ri|2610307K11|ZX00062O17|1049	microtubule cytoskeleton organization and biogenesis [GO:0000226]	0.16	79	Mus musculus RIKEN cDNA 2310031L18 gene (2310031L18Rik), mRNA	#N/A
1	139658658	139661516	-	XM_134977.1	NM_026507	NM_145835.1	ri|2610307K11|ZX00062O17|1049	G2/M transition of mitotic cell cycle [GO:0000086]	0.15873	35	Mus musculus RIKEN cDNA 2310031L18 gene (2310031L18Rik), mRNA	#N/A
1	139658658	139661516	-	XM_134977.1	NM_026507	NM_145835.1	ri|2610307K11|ZX00062O17|1049	G2 phase of mitotic cell cycle [GO:0000085]	0.157895	16	Mus musculus RIKEN cDNA 2310031L18 gene (2310031L18Rik), mRNA	#N/A
1	139658658	139661516	-	XM_134977.1	NM_026507	NM_145835.1	ri|2610307K11|ZX00062O17|1049	RNA-nucleus export [GO:0006405]	0.157895	38	Mus musculus RIKEN cDNA 2310031L18 gene (2310031L18Rik), mRNA	#N/A
1	139658658	139661516	-	XM_134977.1	NM_026507	NM_145835.1	ri|2610307K11|ZX00062O17|1049	cytokinesis [GO:0000910]	0.151515	61	Mus musculus RIKEN cDNA 2310031L18 gene (2310031L18Rik), mRNA	#N/A
1	140365958	140408868	+	XM_150467.1	#N/A	#N/A	#N/A	glycolysis [GO:0006096]	0.241328	440	Mus musculus LOC226455 (LOC226455), mRNA	#N/A
1	140365958	140408868	+	XM_150467.1	#N/A	#N/A	#N/A	carbohydrate catabolism [GO:0016052]	0.227089	471	Mus musculus LOC226455 (LOC226455), mRNA	#N/A
1	140365958	140408868	+	XM_150467.1	#N/A	#N/A	#N/A	main pathways of carbohydrate metabolism [GO:0006092]	0.221649	486	Mus musculus LOC226455 (LOC226455), mRNA	#N/A
1	140365958	140408868	+	XM_150467.1	#N/A	#N/A	#N/A	monosaccharide catabolism [GO:0046365]	0.215395	454	Mus musculus LOC226455 (LOC226455), mRNA	#N/A
1	140365958	140408868	+	XM_150467.1	#N/A	#N/A	#N/A	hexose catabolism [GO:0019320]	0.205034	453	Mus musculus LOC226455 (LOC226455), mRNA	#N/A
1	140365958	140408868	+	XM_150467.1	#N/A	#N/A	#N/A	hexose metabolism [GO:0019318]	0.181368	499	Mus musculus LOC226455 (LOC226455), mRNA	#N/A
1	140365958	140408868	+	XM_150467.1	#N/A	#N/A	#N/A	glucose metabolism [GO:0006006]	0.169021	476	Mus musculus LOC226455 (LOC226455), mRNA	#N/A
1	140365958	140408868	+	XM_150467.1	#N/A	#N/A	#N/A	chemosensory perception [GO:0007606]	0.151866	434	Mus musculus LOC226455 (LOC226455), mRNA	#N/A
1	140868386	140868781	+	XM_148960.1	#N/A	#N/A	#N/A	glucose metabolism [GO:0006006]	0.153168	476	Mus musculus LOC226458 (LOC226458), mRNA	#N/A
1	141001819	141009803	-	XM_150473.1	#N/A	#N/A	#N/A	carbohydrate catabolism [GO:0016052]	0.227089	471	Mus musculus LOC226459 (LOC226459), mRNA	#N/A
1	141001819	141009803	-	XM_150473.1	#N/A	#N/A	#N/A	main pathways of carbohydrate metabolism [GO:0006092]	0.179269	486	Mus musculus LOC226459 (LOC226459), mRNA	#N/A
1	141001819	141009803	-	XM_150473.1	#N/A	#N/A	#N/A	hexose catabolism [GO:0019320]	0.166036	453	Mus musculus LOC226459 (LOC226459), mRNA	#N/A
1	141001819	141009803	-	XM_150473.1	#N/A	#N/A	#N/A	monosaccharide catabolism [GO:0046365]	0.153611	454	Mus musculus LOC226459 (LOC226459), mRNA	#N/A
1	141001819	141009803	-	XM_150473.1	#N/A	#N/A	#N/A	glycolysis [GO:0006096]	0.152565	440	Mus musculus LOC226459 (LOC226459), mRNA	#N/A
1	141348353	141376325	-	XM_150478.1	#N/A	#N/A	#N/A	chemosensory perception [GO:0007606]	0.165775	434	Mus musculus LOC226464 (LOC226464), mRNA	#N/A
1	141348353	141376325	-	XM_150478.1	#N/A	#N/A	#N/A	perception of chemical substance [GO:0009593]	0.162413	437	Mus musculus LOC226464 (LOC226464), mRNA	#N/A
1	141348353	141376325	-	XM_150478.1	#N/A	#N/A	#N/A	olfaction [GO:0007608]	0.156522	370	Mus musculus LOC226464 (LOC226464), mRNA	#N/A
1	141624176	141624502	+	XM_150480.1	#N/A	#N/A	#N/A	glycolysis [GO:0006096]	0.335512	440	Mus musculus LOC226466 (LOC226466), mRNA	#N/A
1	141624176	141624502	+	XM_150480.1	#N/A	#N/A	#N/A	hexose catabolism [GO:0019320]	0.317996	453	Mus musculus LOC226466 (LOC226466), mRNA	#N/A
1	141624176	141624502	+	XM_150480.1	#N/A	#N/A	#N/A	main pathways of carbohydrate metabolism [GO:0006092]	0.302607	486	Mus musculus LOC226466 (LOC226466), mRNA	#N/A
1	141624176	141624502	+	XM_150480.1	#N/A	#N/A	#N/A	monosaccharide catabolism [GO:0046365]	0.300573	454	Mus musculus LOC226466 (LOC226466), mRNA	#N/A
1	141624176	141624502	+	XM_150480.1	#N/A	#N/A	#N/A	carbohydrate catabolism [GO:0016052]	0.285333	471	Mus musculus LOC226466 (LOC226466), mRNA	#N/A
1	141624176	141624502	+	XM_150480.1	#N/A	#N/A	#N/A	glucose metabolism [GO:0006006]	0.263578	476	Mus musculus LOC226466 (LOC226466), mRNA	#N/A
1	141624176	141624502	+	XM_150480.1	#N/A	#N/A	#N/A	hexose metabolism [GO:0019318]	0.242294	499	Mus musculus LOC226466 (LOC226466), mRNA	#N/A
1	141624176	141624502	+	XM_150480.1	#N/A	#N/A	#N/A	RNA metabolism [GO:0016070]	0.187219	449	Mus musculus LOC226466 (LOC226466), mRNA	#N/A
1	141624176	141624502	+	XM_150480.1	#N/A	#N/A	#N/A	perception of chemical substance [GO:0009593]	0.162413	437	Mus musculus LOC226466 (LOC226466), mRNA	#N/A
1	141624176	141624502	+	XM_150480.1	#N/A	#N/A	#N/A	chemosensory perception [GO:0007606]	0.157424	434	Mus musculus LOC226466 (LOC226466), mRNA	#N/A
1	141897147	141926953	+	XM_150482.1	#N/A	#N/A	#N/A	nucleosome assembly [GO:0006334]	0.327957	153	Mus musculus LOC240764 (LOC240764), mRNA	#N/A
1	141897147	141926953	+	XM_150482.1	#N/A	#N/A	#N/A	chromosome organization and biogenesis (sensu Eukarya) [GO:0007001]	0.245747	363	Mus musculus LOC240764 (LOC240764), mRNA	#N/A
1	141897147	141926953	+	XM_150482.1	#N/A	#N/A	#N/A	chromatin assembly/disassembly [GO:0006333]	0.231884	214	Mus musculus LOC240764 (LOC240764), mRNA	#N/A
1	141897147	141926953	+	XM_150482.1	#N/A	#N/A	#N/A	DNA packaging [GO:0006323]	0.185273	345	Mus musculus LOC240764 (LOC240764), mRNA	#N/A
1	142112410	142113102	-	XM_136194.1	#N/A	#N/A	#N/A	muscle contraction [GO:0006936]	0.253968	129	Mus musculus LOC226469 (LOC226469), mRNA	#N/A
1	142112410	142113102	-	XM_136194.1	#N/A	#N/A	#N/A	carboxylic acid metabolism [GO:0019752]	0.212305	459	Mus musculus LOC226469 (LOC226469), mRNA	#N/A
1	142127441	142127507	+	XM_136195.1	#N/A	#N/A	#N/A	carbohydrate catabolism [GO:0016052]	0.162642	471	Mus musculus LOC240772 (LOC240772), mRNA	#N/A
1	142448962	142461908	+	XM_123509.1	NM_009791	NM_009791.1	ri|C130045N17|PX00169N15|2675	nuclear division [GO:0000280]	0.8	238	Mus musculus calmodulin binding protein 1 (Calmbp1), mRNA	Myosin heavy chain [Cytoskeleton]
1	142448962	142461908	+	XM_123509.1	NM_009791	NM_009791.1	ri|C130045N17|PX00169N15|2675	M phase [GO:0000279]	0.724138	327	Mus musculus calmodulin binding protein 1 (Calmbp1), mRNA	Myosin heavy chain [Cytoskeleton]
1	142448962	142461908	+	XM_123509.1	NM_009791	NM_009791.1	ri|C130045N17|PX00169N15|2675	microtubule-based process [GO:0007017]	0.692308	268	Mus musculus calmodulin binding protein 1 (Calmbp1), mRNA	Myosin heavy chain [Cytoskeleton]
1	142448962	142461908	+	XM_123509.1	NM_009791	NM_009791.1	ri|C130045N17|PX00169N15|2675	G2/M transition of mitotic cell cycle [GO:0000086]	0.666667	35	Mus musculus calmodulin binding protein 1 (Calmbp1), mRNA	Myosin heavy chain [Cytoskeleton]
1	142448962	142461908	+	XM_123509.1	NM_009791	NM_009791.1	ri|C130045N17|PX00169N15|2675	mitotic cell cycle [GO:0000278]	0.660377	475	Mus musculus calmodulin binding protein 1 (Calmbp1), mRNA	Myosin heavy chain [Cytoskeleton]
1	142448962	142461908	+	XM_123509.1	NM_009791	NM_009791.1	ri|C130045N17|PX00169N15|2675	mitosis [GO:0007067]	0.59375	189	Mus musculus calmodulin binding protein 1 (Calmbp1), mRNA	Myosin heavy chain [Cytoskeleton]
1	142448962	142461908	+	XM_123509.1	NM_009791	NM_009791.1	ri|C130045N17|PX00169N15|2675	M phase of mitotic cell cycle [GO:0000087]	0.571429	192	Mus musculus calmodulin binding protein 1 (Calmbp1), mRNA	Myosin heavy chain [Cytoskeleton]
1	142448962	142461908	+	XM_123509.1	NM_009791	NM_009791.1	ri|C130045N17|PX00169N15|2675	cytokinesis [GO:0000910]	0.553846	61	Mus musculus calmodulin binding protein 1 (Calmbp1), mRNA	Myosin heavy chain [Cytoskeleton]
1	142448962	142461908	+	XM_123509.1	NM_009791	NM_009791.1	ri|C130045N17|PX00169N15|2675	cytokinesis [GO:0016288]	0.5	106	Mus musculus calmodulin binding protein 1 (Calmbp1), mRNA	Myosin heavy chain [Cytoskeleton]
1	142448962	142461908	+	XM_123509.1	NM_009791	NM_009791.1	ri|C130045N17|PX00169N15|2675	chromosome organization and biogenesis (sensu Eukarya) [GO:0007001]	0.463636	363	Mus musculus calmodulin binding protein 1 (Calmbp1), mRNA	Myosin heavy chain [Cytoskeleton]
1	142448962	142461908	+	XM_123509.1	NM_009791	NM_009791.1	ri|C130045N17|PX00169N15|2675	DNA recombination [GO:0006310]	0.4375	88	Mus musculus calmodulin binding protein 1 (Calmbp1), mRNA	Myosin heavy chain [Cytoskeleton]
1	142448962	142461908	+	XM_123509.1	NM_009791	NM_009791.1	ri|C130045N17|PX00169N15|2675	response to DNA damage stimulus [GO:0006974]	0.428571	277	Mus musculus calmodulin binding protein 1 (Calmbp1), mRNA	Myosin heavy chain [Cytoskeleton]
1	142448962	142461908	+	XM_123509.1	NM_009791	NM_009791.1	ri|C130045N17|PX00169N15|2675	DNA packaging [GO:0006323]	0.417219	345	Mus musculus calmodulin binding protein 1 (Calmbp1), mRNA	Myosin heavy chain [Cytoskeleton]
1	142448962	142461908	+	XM_123509.1	NM_009791	NM_009791.1	ri|C130045N17|PX00169N15|2675	DNA repair [GO:0006281]	0.416149	259	Mus musculus calmodulin binding protein 1 (Calmbp1), mRNA	Myosin heavy chain [Cytoskeleton]
1	142448962	142461908	+	XM_123509.1	NM_009791	NM_009791.1	ri|C130045N17|PX00169N15|2675	regulation of CDK activity [GO:0000079]	0.375	26	Mus musculus calmodulin binding protein 1 (Calmbp1), mRNA	Myosin heavy chain [Cytoskeleton]
1	142448962	142461908	+	XM_123509.1	NM_009791	NM_009791.1	ri|C130045N17|PX00169N15|2675	DNA replication and chromosome cycle [GO:0000067]	0.367347	253	Mus musculus calmodulin binding protein 1 (Calmbp1), mRNA	Myosin heavy chain [Cytoskeleton]
1	142448962	142461908	+	XM_123509.1	NM_009791	NM_009791.1	ri|C130045N17|PX00169N15|2675	DNA replication [GO:0006260]	0.350515	208	Mus musculus calmodulin binding protein 1 (Calmbp1), mRNA	Myosin heavy chain [Cytoskeleton]
1	142448962	142461908	+	XM_123509.1	NM_009791	NM_009791.1	ri|C130045N17|PX00169N15|2675	M-phase specific microtubule process [GO:0000072]	0.333333	35	Mus musculus calmodulin binding protein 1 (Calmbp1), mRNA	Myosin heavy chain [Cytoskeleton]
1	142448962	142461908	+	XM_123509.1	NM_009791	NM_009791.1	ri|C130045N17|PX00169N15|2675	meiosis [GO:0007126]	0.333333	58	Mus musculus calmodulin binding protein 1 (Calmbp1), mRNA	Myosin heavy chain [Cytoskeleton]
1	142448962	142461908	+	XM_123509.1	NM_009791	NM_009791.1	ri|C130045N17|PX00169N15|2675	regulation of cell cycle [GO:0000074]	0.329545	412	Mus musculus calmodulin binding protein 1 (Calmbp1), mRNA	Myosin heavy chain [Cytoskeleton]
1	142448962	142461908	+	XM_123509.1	NM_009791	NM_009791.1	ri|C130045N17|PX00169N15|2675	S phase of mitotic cell cycle [GO:0000084]	0.327586	210	Mus musculus calmodulin binding protein 1 (Calmbp1), mRNA	Myosin heavy chain [Cytoskeleton]
1	142448962	142461908	+	XM_123509.1	NM_009791	NM_009791.1	ri|C130045N17|PX00169N15|2675	DNA dependent DNA replication [GO:0006261]	0.236364	94	Mus musculus calmodulin binding protein 1 (Calmbp1), mRNA	Myosin heavy chain [Cytoskeleton]
1	142448962	142461908	+	XM_123509.1	NM_009791	NM_009791.1	ri|C130045N17|PX00169N15|2675	establishment and/or maintenance of chromatin architecture [GO:0006325]	0.21957	285	Mus musculus calmodulin binding protein 1 (Calmbp1), mRNA	Myosin heavy chain [Cytoskeleton]
1	142448962	142461908	+	XM_123509.1	NM_009791	NM_009791.1	ri|C130045N17|PX00169N15|2675	G1/S transition of mitotic cell cycle [GO:0000082]	0.217391	53	Mus musculus calmodulin binding protein 1 (Calmbp1), mRNA	Myosin heavy chain [Cytoskeleton]
1	142448962	142461908	+	XM_123509.1	NM_009791	NM_009791.1	ri|C130045N17|PX00169N15|2675	regulation of cell proliferation [GO:0042127]	0.211111	234	Mus musculus calmodulin binding protein 1 (Calmbp1), mRNA	Myosin heavy chain [Cytoskeleton]
1	142448962	142461908	+	XM_123509.1	NM_009791	NM_009791.1	ri|C130045N17|PX00169N15|2675	mitotic spindle assembly [GO:0007052]	0.208333	18	Mus musculus calmodulin binding protein 1 (Calmbp1), mRNA	Myosin heavy chain [Cytoskeleton]
1	142448962	142461908	+	XM_123509.1	NM_009791	NM_009791.1	ri|C130045N17|PX00169N15|2675	oncogenesis [GO:0007048]	0.194805	340	Mus musculus calmodulin binding protein 1 (Calmbp1), mRNA	Myosin heavy chain [Cytoskeleton]
1	142448962	142461908	+	XM_123509.1	NM_009791	NM_009791.1	ri|C130045N17|PX00169N15|2675	microtubule cytoskeleton organization and biogenesis [GO:0000226]	0.166667	79	Mus musculus calmodulin binding protein 1 (Calmbp1), mRNA	Myosin heavy chain [Cytoskeleton]
1	144446379	144447490	+	XM_126992.1	#N/A	#N/A	#N/A	microtubule-based process [GO:0007017]	0.656716	268	Mus musculus LOC210762 (LOC210762), mRNA	#N/A
1	144446379	144447490	+	XM_126992.1	#N/A	#N/A	#N/A	microtubule-based movement [GO:0007018]	0.371681	116	Mus musculus LOC210762 (LOC210762), mRNA	#N/A
1	144446379	144447490	+	XM_126992.1	#N/A	#N/A	#N/A	nuclear division [GO:0000280]	0.306785	238	Mus musculus LOC210762 (LOC210762), mRNA	#N/A
1	144446379	144447490	+	XM_126992.1	#N/A	#N/A	#N/A	microtubule cytoskeleton organization and biogenesis [GO:0000226]	0.301887	79	Mus musculus LOC210762 (LOC210762), mRNA	#N/A
1	144446379	144447490	+	XM_126992.1	#N/A	#N/A	#N/A	sexual reproduction [GO:0019953]	0.26506	217	Mus musculus LOC210762 (LOC210762), mRNA	#N/A
1	144446379	144447490	+	XM_126992.1	#N/A	#N/A	#N/A	M phase [GO:0000279]	0.247689	327	Mus musculus LOC210762 (LOC210762), mRNA	#N/A
1	144446379	144447490	+	XM_126992.1	#N/A	#N/A	#N/A	spermatid development [GO:0007286]	0.238095	15	Mus musculus LOC210762 (LOC210762), mRNA	#N/A
1	144446379	144447490	+	XM_126992.1	#N/A	#N/A	#N/A	mitosis [GO:0007067]	0.236967	189	Mus musculus LOC210762 (LOC210762), mRNA	#N/A
1	144446379	144447490	+	XM_126992.1	#N/A	#N/A	#N/A	M phase of mitotic cell cycle [GO:0000087]	0.234043	192	Mus musculus LOC210762 (LOC210762), mRNA	#N/A
1	144446379	144447490	+	XM_126992.1	#N/A	#N/A	#N/A	gametogenesis [GO:0007276]	0.202532	172	Mus musculus LOC210762 (LOC210762), mRNA	#N/A
1	144446379	144447490	+	XM_126992.1	#N/A	#N/A	#N/A	M-phase specific microtubule process [GO:0000072]	0.2	35	Mus musculus LOC210762 (LOC210762), mRNA	#N/A
1	144446379	144447490	+	XM_126992.1	#N/A	#N/A	#N/A	spermatogenesis [GO:0007283]	0.186441	136	Mus musculus LOC210762 (LOC210762), mRNA	#N/A
1	144446379	144447490	+	XM_126992.1	#N/A	#N/A	#N/A	mitotic cell cycle [GO:0000278]	0.156902	475	Mus musculus LOC210762 (LOC210762), mRNA	#N/A
1	144446379	144447490	+	XM_126992.1	#N/A	#N/A	#N/A	centrosome separation [GO:0007100]	0.153846	3	Mus musculus LOC210762 (LOC210762), mRNA	#N/A
1	146772622	146868341	-	XM_129493.1	NM_145991	NM_145991.1	ri|C130030P16|PX00168B14|3137	modification-dependent protein catabolism [GO:0019941]	0.418301	338	Mus musculus similar to chromosome 1 open reading frame 28 (LOC214498), mRNA	COG5157
1	147349661	147390635	+	XM_150593.1	#N/A	#N/A	#N/A	perception of chemical substance [GO:0009593]	0.153439	437	Mus musculus LOC214890 (LOC214890), mRNA	#N/A
1	147349661	147390635	+	XM_150593.1	#N/A	#N/A	#N/A	chemosensory perception [GO:0007606]	0.151866	434	Mus musculus LOC214890 (LOC214890), mRNA	#N/A
1	150088364	150089409	+	XM_129484.1	#N/A	NM_181412.2	ri|4930529C04|PX00034A20|1047	DNA packaging [GO:0006323]	0.377522	345	Mus musculus similar to data source:SPTR, source key:Q9UGG8, evidence:ISS~homolog to BA494O16.1 (KIAA0637)~putative (LOC215381), mRNA	#N/A
1	150088364	150089409	+	XM_129484.1	#N/A	NM_181412.2	ri|4930529C04|PX00034A20|1047	chromosome organization and biogenesis (sensu Eukarya) [GO:0007001]	0.346591	363	Mus musculus similar to data source:SPTR, source key:Q9UGG8, evidence:ISS~homolog to BA494O16.1 (KIAA0637)~putative (LOC215381), mRNA	#N/A
1	150088364	150089409	+	XM_129484.1	#N/A	NM_181412.2	ri|4930529C04|PX00034A20|1047	regulation of cell cycle [GO:0000074]	0.225714	412	Mus musculus similar to data source:SPTR, source key:Q9UGG8, evidence:ISS~homolog to BA494O16.1 (KIAA0637)~putative (LOC215381), mRNA	#N/A
1	150088364	150089409	+	XM_129484.1	#N/A	NM_181412.2	ri|4930529C04|PX00034A20|1047	mitotic cell cycle [GO:0000278]	0.208333	475	Mus musculus similar to data source:SPTR, source key:Q9UGG8, evidence:ISS~homolog to BA494O16.1 (KIAA0637)~putative (LOC215381), mRNA	#N/A
1	150088364	150089409	+	XM_129484.1	#N/A	NM_181412.2	ri|4930529C04|PX00034A20|1047	establishment and/or maintenance of chromatin architecture [GO:0006325]	0.170732	285	Mus musculus similar to data source:SPTR, source key:Q9UGG8, evidence:ISS~homolog to BA494O16.1 (KIAA0637)~putative (LOC215381), mRNA	#N/A
1	150088364	150089409	+	XM_129484.1	#N/A	NM_181412.2	ri|4930529C04|PX00034A20|1047	microtubule-based process [GO:0007017]	0.16877	268	Mus musculus similar to data source:SPTR, source key:Q9UGG8, evidence:ISS~homolog to BA494O16.1 (KIAA0637)~putative (LOC215381), mRNA	#N/A
1	150088364	150089409	+	XM_129484.1	#N/A	NM_181412.2	ri|4930529C04|PX00034A20|1047	modification-dependent protein catabolism [GO:0019941]	0.163558	338	Mus musculus similar to data source:SPTR, source key:Q9UGG8, evidence:ISS~homolog to BA494O16.1 (KIAA0637)~putative (LOC215381), mRNA	#N/A
1	150088364	150089409	+	XM_129484.1	#N/A	NM_181412.2	ri|4930529C04|PX00034A20|1047	M phase of mitotic cell cycle [GO:0000087]	0.151603	192	Mus musculus similar to data source:SPTR, source key:Q9UGG8, evidence:ISS~homolog to BA494O16.1 (KIAA0637)~putative (LOC215381), mRNA	#N/A
1	150088364	150089409	+	XM_129484.1	#N/A	NM_181412.2	ri|4930529C04|PX00034A20|1047	mitosis [GO:0007067]	0.151079	189	Mus musculus similar to data source:SPTR, source key:Q9UGG8, evidence:ISS~homolog to BA494O16.1 (KIAA0637)~putative (LOC215381), mRNA	#N/A
1	150088364	150089409	+	XM_129484.1	#N/A	NM_181412.2	ri|4930529C04|PX00034A20|1047	RNA metabolism [GO:0016070]	0.150649	449	Mus musculus similar to data source:SPTR, source key:Q9UGG8, evidence:ISS~homolog to BA494O16.1 (KIAA0637)~putative (LOC215381), mRNA	#N/A
1	152433299	152434350	-	XM_129521.1	NM_146231	NM_172491.1	ri|A430088G18|PX00138J16|3057	hemopoiesis [GO:0030097]	1	113	Mus musculus similar to RIKEN cDNA 2210418O10 (LOC226486), mRNA	#N/A
1	152433299	152434350	-	XM_129521.1	NM_146231	NM_172491.1	ri|A430088G18|PX00138J16|3057	apoptosis [GO:0006915]	0.174528	395	Mus musculus similar to RIKEN cDNA 2210418O10 (LOC226486), mRNA	#N/A
1	152433299	152434350	-	XM_129521.1	NM_146231	NM_172491.1	ri|A430088G18|PX00138J16|3057	programmed cell death [GO:0012501]	0.170404	398	Mus musculus similar to RIKEN cDNA 2210418O10 (LOC226486), mRNA	#N/A
1	152433299	152434350	-	XM_129521.1	NM_146231	NM_172491.1	ri|A430088G18|PX00138J16|3057	cell death [GO:0008219]	0.156627	423	Mus musculus similar to RIKEN cDNA 2210418O10 (LOC226486), mRNA	#N/A
1	152433460	152434225	-	XM_135760.1	#N/A	NM_172491.1	ri|A430088G18|PX00138J16|3057	hemopoiesis [GO:0030097]	0.625	113	Mus musculus similar to RIKEN cDNA 2210418O10 (LOC236615), mRNA	#N/A
1	152433460	152434225	-	XM_135760.1	#N/A	NM_172491.1	ri|A430088G18|PX00138J16|3057	vesicle-mediated transport [GO:0016192]	0.155629	299	Mus musculus similar to RIKEN cDNA 2210418O10 (LOC236615), mRNA	#N/A
1	152433460	152434225	-	XM_135760.1	#N/A	NM_172491.1	ri|A430088G18|PX00138J16|3057	protein secretion [GO:0009306]	0.155172	97	Mus musculus similar to RIKEN cDNA 2210418O10 (LOC236615), mRNA	#N/A
1	152433601	152434350	-	XM_127471.1	NM_146231	NM_153780.1	ri|5730507C01|PX00005L23|2543	hemopoiesis [GO:0030097]	1	113	Mus musculus similar to RIKEN cDNA 2210418O10 (LOC211771), mRNA	#N/A
1	152433601	152434350	-	XM_127471.1	NM_146231	NM_153780.1	ri|5730507C01|PX00005L23|2543	RNA metabolism [GO:0016070]	0.187219	449	Mus musculus similar to RIKEN cDNA 2210418O10 (LOC211771), mRNA	#N/A
1	153534120	153542164	+	XM_150648.1	#N/A	#N/A	#N/A	main pathways of carbohydrate metabolism [GO:0006092]	0.221649	486	Mus musculus LOC240791 (LOC240791), mRNA	#N/A
1	153534120	153542164	+	XM_150648.1	#N/A	#N/A	#N/A	synaptic transmission [GO:0007268]	0.196364	251	Mus musculus LOC240791 (LOC240791), mRNA	#N/A
1	153534120	153542164	+	XM_150648.1	#N/A	#N/A	#N/A	transmission of nerve impulse [GO:0019226]	0.193662	253	Mus musculus LOC240791 (LOC240791), mRNA	#N/A
1	153534120	153542164	+	XM_150648.1	#N/A	#N/A	#N/A	glycolysis [GO:0006096]	0.152565	440	Mus musculus LOC240791 (LOC240791), mRNA	#N/A
1	153687315	153688070	-	XM_129523.1	NM_009052	NM_009052.1	ri|2410004M13|ZX00041O06|789	DNA packaging [GO:0006323]	0.302376	345	Mus musculus similar to data source:MGD, source key:MGI:1328321, evidence:ISS~putative~reduced expression 3 (LOC226498), mRNA	#N/A
1	153687315	153688070	-	XM_129523.1	NM_009052	NM_009052.1	ri|2410004M13|ZX00041O06|789	RNA metabolism [GO:0016070]	0.280142	449	Mus musculus similar to data source:MGD, source key:MGI:1328321, evidence:ISS~putative~reduced expression 3 (LOC226498), mRNA	#N/A
1	153687315	153688070	-	XM_129523.1	NM_009052	NM_009052.1	ri|2410004M13|ZX00041O06|789	establishment and/or maintenance of chromatin architecture [GO:0006325]	0.274194	285	Mus musculus similar to data source:MGD, source key:MGI:1328321, evidence:ISS~putative~reduced expression 3 (LOC226498), mRNA	#N/A
1	153687315	153688070	-	XM_129523.1	NM_009052	NM_009052.1	ri|2410004M13|ZX00041O06|789	regulation of cell cycle [GO:0000074]	0.264368	412	Mus musculus similar to data source:MGD, source key:MGI:1328321, evidence:ISS~putative~reduced expression 3 (LOC226498), mRNA	#N/A
1	153687315	153688070	-	XM_129523.1	NM_009052	NM_009052.1	ri|2410004M13|ZX00041O06|789	RNA processing [GO:0006396]	0.239531	377	Mus musculus similar to data source:MGD, source key:MGI:1328321, evidence:ISS~putative~reduced expression 3 (LOC226498), mRNA	#N/A
1	153687315	153688070	-	XM_129523.1	NM_009052	NM_009052.1	ri|2410004M13|ZX00041O06|789	chromosome organization and biogenesis (sensu Eukarya) [GO:0007001]	0.227119	363	Mus musculus similar to data source:MGD, source key:MGI:1328321, evidence:ISS~putative~reduced expression 3 (LOC226498), mRNA	#N/A
1	153687315	153688070	-	XM_129523.1	NM_009052	NM_009052.1	ri|2410004M13|ZX00041O06|789	mitotic cell cycle [GO:0000278]	0.22133	475	Mus musculus similar to data source:MGD, source key:MGI:1328321, evidence:ISS~putative~reduced expression 3 (LOC226498), mRNA	#N/A
1	153687315	153688070	-	XM_129523.1	NM_009052	NM_009052.1	ri|2410004M13|ZX00041O06|789	M phase [GO:0000279]	0.207207	327	Mus musculus similar to data source:MGD, source key:MGI:1328321, evidence:ISS~putative~reduced expression 3 (LOC226498), mRNA	#N/A
1	153687315	153688070	-	XM_129523.1	NM_009052	NM_009052.1	ri|2410004M13|ZX00041O06|789	protein folding [GO:0006457]	0.2021	208	Mus musculus similar to data source:MGD, source key:MGI:1328321, evidence:ISS~putative~reduced expression 3 (LOC226498), mRNA	#N/A
1	153687315	153688070	-	XM_129523.1	NM_009052	NM_009052.1	ri|2410004M13|ZX00041O06|789	carboxylic acid metabolism [GO:0019752]	0.155074	459	Mus musculus similar to data source:MGD, source key:MGI:1328321, evidence:ISS~putative~reduced expression 3 (LOC226498), mRNA	#N/A
1	153968112	153968474	+	XM_136260.1	NM_025377	NM_025377.1	ri|1110001A07|R000015C23|1264	DNA packaging [GO:0006323]	0.43617	345	Mus musculus similar to RIKEN cDNA 1110001A07 (LOC226501), mRNA	#N/A
1	153968112	153968474	+	XM_136260.1	NM_025377	NM_025377.1	ri|1110001A07|R000015C23|1264	chromosome organization and biogenesis (sensu Eukarya) [GO:0007001]	0.38796	363	Mus musculus similar to RIKEN cDNA 1110001A07 (LOC226501), mRNA	#N/A
1	153968112	153968474	+	XM_136260.1	NM_025377	NM_025377.1	ri|1110001A07|R000015C23|1264	mitotic cell cycle [GO:0000278]	0.268997	475	Mus musculus similar to RIKEN cDNA 1110001A07 (LOC226501), mRNA	#N/A
1	153968112	153968474	+	XM_136260.1	NM_025377	NM_025377.1	ri|1110001A07|R000015C23|1264	RNA metabolism [GO:0016070]	0.246862	449	Mus musculus similar to RIKEN cDNA 1110001A07 (LOC226501), mRNA	#N/A
1	153968112	153968474	+	XM_136260.1	NM_025377	NM_025377.1	ri|1110001A07|R000015C23|1264	establishment and/or maintenance of chromatin architecture [GO:0006325]	0.234987	285	Mus musculus similar to RIKEN cDNA 1110001A07 (LOC226501), mRNA	#N/A
1	153968112	153968474	+	XM_136260.1	NM_025377	NM_025377.1	ri|1110001A07|R000015C23|1264	RNA processing [GO:0006396]	0.222865	377	Mus musculus similar to RIKEN cDNA 1110001A07 (LOC226501), mRNA	#N/A
1	153968112	153968474	+	XM_136260.1	NM_025377	NM_025377.1	ri|1110001A07|R000015C23|1264	S phase of mitotic cell cycle [GO:0000084]	0.181507	210	Mus musculus similar to RIKEN cDNA 1110001A07 (LOC226501), mRNA	#N/A
1	153968112	153968474	+	XM_136260.1	NM_025377	NM_025377.1	ri|1110001A07|R000015C23|1264	DNA replication and chromosome cycle [GO:0000067]	0.176471	253	Mus musculus similar to RIKEN cDNA 1110001A07 (LOC226501), mRNA	#N/A
1	153968112	153968474	+	XM_136260.1	NM_025377	NM_025377.1	ri|1110001A07|R000015C23|1264	microtubule-based process [GO:0007017]	0.158046	268	Mus musculus similar to RIKEN cDNA 1110001A07 (LOC226501), mRNA	#N/A
1	154408955	154412132	-	XM_136262.1	#N/A	#N/A	ri|D630034E04|PX00197B15|3401	main pathways of carbohydrate metabolism [GO:0006092]	0.163854	486	Mus musculus similar to hemicentin (LOC240795), mRNA	#N/A
1	154408955	154412132	-	XM_136262.1	#N/A	#N/A	ri|D630034E04|PX00197B15|3401	glucose metabolism [GO:0006006]	0.153168	476	Mus musculus similar to hemicentin (LOC240795), mRNA	#N/A
1	154408955	154412132	-	XM_136262.1	#N/A	#N/A	ri|D630034E04|PX00197B15|3401	glycolysis [GO:0006096]	0.152565	440	Mus musculus similar to hemicentin (LOC240795), mRNA	#N/A
1	154599609	154635812	+	XM_129499.1	#N/A	#N/A	ri|3110040M04|ZX00071P04|1674	carboxylic acid metabolism [GO:0019752]	0.351406	459	Mus musculus RIKEN cDNA 3110040M04 gene (3110040M04Rik), mRNA	#N/A
1	154599609	154635812	+	XM_129499.1	#N/A	#N/A	ri|3110040M04|ZX00071P04|1674	amine/polyamine transport [GO:0015837]	0.309735	92	Mus musculus RIKEN cDNA 3110040M04 gene (3110040M04Rik), mRNA	#N/A
1	154599609	154635812	+	XM_129499.1	#N/A	#N/A	ri|3110040M04|ZX00071P04|1674	amino acid and derivative metabolism [GO:0006519]	0.240822	332	Mus musculus RIKEN cDNA 3110040M04 gene (3110040M04Rik), mRNA	#N/A
1	154599609	154635812	+	XM_129499.1	#N/A	#N/A	ri|3110040M04|ZX00071P04|1674	regulation of heart rate [GO:0008016]	0.24	34	Mus musculus RIKEN cDNA 3110040M04 gene (3110040M04Rik), mRNA	#N/A
1	154599609	154635812	+	XM_129499.1	#N/A	#N/A	ri|3110040M04|ZX00071P04|1674	amino acid metabolism [GO:0006520]	0.203966	273	Mus musculus RIKEN cDNA 3110040M04 gene (3110040M04Rik), mRNA	#N/A
1	154599609	154635812	+	XM_129499.1	#N/A	#N/A	ri|3110040M04|ZX00071P04|1674	amine metabolism [GO:0009308]	0.191753	369	Mus musculus RIKEN cDNA 3110040M04 gene (3110040M04Rik), mRNA	#N/A
1	154599609	154635812	+	XM_129499.1	#N/A	#N/A	ri|3110040M04|ZX00071P04|1674	polyamine metabolism [GO:0006595]	0.187097	43	Mus musculus RIKEN cDNA 3110040M04 gene (3110040M04Rik), mRNA	#N/A
1	154599609	154635812	+	XM_129499.1	#N/A	#N/A	ri|3110040M04|ZX00071P04|1674	amino acid transport [GO:0006865]	0.179724	87	Mus musculus RIKEN cDNA 3110040M04 gene (3110040M04Rik), mRNA	#N/A
1	154599609	154635812	+	XM_129499.1	#N/A	#N/A	ri|3110040M04|ZX00071P04|1674	amine biosynthesis [GO:0009309]	0.176849	157	Mus musculus RIKEN cDNA 3110040M04 gene (3110040M04Rik), mRNA	#N/A
1	154599609	154635812	+	XM_129499.1	#N/A	#N/A	ri|3110040M04|ZX00071P04|1674	secondary metabolism [GO:0019748]	0.164773	44	Mus musculus RIKEN cDNA 3110040M04 gene (3110040M04Rik), mRNA	#N/A
1	154599651	154635110	+	XM_136265.1	#N/A	#N/A	ri|3110040M04|ZX00071P04|1674	carboxylic acid metabolism [GO:0019752]	0.30131	459	Mus musculus hypothetical gene supported by AK014162 (LOC226506), mRNA	#N/A
1	154599651	154635110	+	XM_136265.1	#N/A	#N/A	ri|3110040M04|ZX00071P04|1674	hydrogen transport [GO:0006818]	0.298969	165	Mus musculus hypothetical gene supported by AK014162 (LOC226506), mRNA	#N/A
1	154599651	154635110	+	XM_136265.1	#N/A	#N/A	ri|3110040M04|ZX00071P04|1674	proton transport [GO:0015992]	0.298969	135	Mus musculus hypothetical gene supported by AK014162 (LOC226506), mRNA	#N/A
1	154599651	154635110	+	XM_136269.1	#N/A	#N/A	ri|3110040M04|ZX00071P04|1674	carboxylic acid metabolism [GO:0019752]	0.227704	459	Mus musculus similar to su(w (LOC226509), mRNA	#N/A
1	154599651	154635110	+	XM_136268.1	#N/A	#N/A	ri|3110040M04|ZX00071P04|1674	carboxylic acid metabolism [GO:0019752]	0.195601	459	Mus musculus similar to RIKEN cDNA 3110040M04 gene (LOC226508), mRNA	#N/A
1	154599651	154635110	+	XM_136265.1	#N/A	#N/A	ri|3110040M04|ZX00071P04|1674	fatty acid metabolism [GO:0006631]	0.195531	143	Mus musculus hypothetical gene supported by AK014162 (LOC226506), mRNA	#N/A
1	154599651	154635110	+	XM_136265.1	#N/A	#N/A	ri|3110040M04|ZX00071P04|1674	steroid metabolism [GO:0008202]	0.183254	208	Mus musculus hypothetical gene supported by AK014162 (LOC226506), mRNA	#N/A
1	154599651	154635110	+	XM_136265.1	#N/A	#N/A	ri|3110040M04|ZX00071P04|1674	monovalent inorganic cation transport [GO:0015672]	0.170213	330	Mus musculus hypothetical gene supported by AK014162 (LOC226506), mRNA	#N/A
1	154599651	154635110	+	XM_136269.1	#N/A	#N/A	ri|3110040M04|ZX00071P04|1674	amino acid and derivative metabolism [GO:0006519]	0.165014	332	Mus musculus similar to su(w (LOC226509), mRNA	#N/A
1	154599651	154635110	+	XM_136269.1	#N/A	#N/A	ri|3110040M04|ZX00071P04|1674	main pathways of carbohydrate metabolism [GO:0006092]	0.163854	486	Mus musculus similar to su(w (LOC226509), mRNA	#N/A
1	154599651	154635110	+	XM_136265.1	#N/A	#N/A	ri|3110040M04|ZX00071P04|1674	anion transport [GO:0006820]	0.163636	138	Mus musculus hypothetical gene supported by AK014162 (LOC226506), mRNA	#N/A
1	154599651	154635110	+	XM_136265.1	#N/A	#N/A	ri|3110040M04|ZX00071P04|1674	regulation of heart rate [GO:0008016]	0.162162	34	Mus musculus hypothetical gene supported by AK014162 (LOC226506), mRNA	#N/A
1	154599651	154635110	+	XM_136268.1	#N/A	#N/A	ri|3110040M04|ZX00071P04|1674	steroid metabolism [GO:0008202]	0.15493	208	Mus musculus similar to RIKEN cDNA 3110040M04 gene (LOC226508), mRNA	#N/A
1	154599651	154635110	+	XM_136268.1	#N/A	#N/A	ri|3110040M04|ZX00071P04|1674	amine metabolism [GO:0009308]	0.152141	369	Mus musculus similar to RIKEN cDNA 3110040M04 gene (LOC226508), mRNA	#N/A
1	154599651	154635110	+	XM_136269.1	#N/A	#N/A	ri|3110040M04|ZX00071P04|1674	amine metabolism [GO:0009308]	0.152141	369	Mus musculus similar to su(w (LOC226509), mRNA	#N/A
1	154599651	154635110	+	XM_136269.1	#N/A	#N/A	ri|3110040M04|ZX00071P04|1674	amino acid metabolism [GO:0006520]	0.150284	273	Mus musculus similar to su(w (LOC226509), mRNA	#N/A
1	154795093	154809056	-	XM_129524.1	NM_025819	NM_025819.2	ri|1200016B10|R000009F20|3615	RNA metabolism [GO:0016070]	0.174694	449	Mus musculus RIKEN cDNA 1200016B10 gene (1200016B10Rik), mRNA	#N/A
1	154795093	154809056	-	XM_129524.1	NM_025819	NM_025819.2	ri|1200016B10|R000009F20|3615	protein amino acid glycosylation [GO:0006486]	0.172297	147	Mus musculus RIKEN cDNA 1200016B10 gene (1200016B10Rik), mRNA	#N/A
1	154795093	154809056	-	XM_129524.1	NM_025819	NM_025819.2	ri|1200016B10|R000009F20|3615	glycoprotein biosynthesis [GO:0009101]	0.159375	149	Mus musculus RIKEN cDNA 1200016B10 gene (1200016B10Rik), mRNA	#N/A
1	154795093	154809056	-	XM_129524.1	NM_025819	NM_025819.2	ri|1200016B10|R000009F20|3615	glycoprotein metabolism [GO:0009100]	0.15562	156	Mus musculus RIKEN cDNA 1200016B10 gene (1200016B10Rik), mRNA	#N/A
1	155182645	155183112	-	XM_150611.1	#N/A	#N/A	#N/A	M phase [GO:0000279]	0.247689	327	Mus musculus LOC240800 (LOC240800), mRNA	#N/A
1	155273411	155288834	+	XM_150613.1	#N/A	#N/A	#N/A	carboxylic acid metabolism [GO:0019752]	0.155074	459	Mus musculus LOC240802 (LOC240802), mRNA	#N/A
1	155316557	155524943	-	XM_129506.1	#N/A	#N/A	ri|1700025G04|ZX00037H14|835	modification-dependent protein catabolism [GO:0019941]	0.23	338	Mus musculus similar to chromosome 1 open reading frame 21 (1700025G04Rik), mRNA	#N/A
1	155316557	155524943	-	XM_129506.1	#N/A	#N/A	ri|1700025G04|ZX00037H14|835	cytokinin biosynthesis [GO:0009691]	0.173913	5	Mus musculus similar to chromosome 1 open reading frame 21 (1700025G04Rik), mRNA	#N/A
1	155592601	155606110	-	XM_150614.1	#N/A	#N/A	#N/A	frizzled-2 signaling pathway [GO:0007223]	0.153846	129	Mus musculus LOC226514 (LOC226514), mRNA	#N/A
1	155678733	155772952	-	XM_150616.1	#N/A	#N/A	#N/A	main pathways of carbohydrate metabolism [GO:0006092]	0.221649	486	Mus musculus LOC240803 (LOC240803), mRNA	#N/A
1	155678733	155772952	-	XM_150616.1	#N/A	#N/A	#N/A	amino acid biosynthesis [GO:0008652]	0.205379	124	Mus musculus LOC240803 (LOC240803), mRNA	#N/A
1	155678733	155772952	-	XM_150616.1	#N/A	#N/A	#N/A	monosaccharide catabolism [GO:0046365]	0.191393	454	Mus musculus LOC240803 (LOC240803), mRNA	#N/A
1	155678733	155772952	-	XM_150616.1	#N/A	#N/A	#N/A	glycolysis [GO:0006096]	0.188381	440	Mus musculus LOC240803 (LOC240803), mRNA	#N/A
1	155678733	155772952	-	XM_150616.1	#N/A	#N/A	#N/A	glucose metabolism [GO:0006006]	0.186432	476	Mus musculus LOC240803 (LOC240803), mRNA	#N/A
1	155678733	155772952	-	XM_150616.1	#N/A	#N/A	#N/A	carbohydrate catabolism [GO:0016052]	0.183631	471	Mus musculus LOC240803 (LOC240803), mRNA	#N/A
1	155678733	155772952	-	XM_150616.1	#N/A	#N/A	#N/A	hexose catabolism [GO:0019320]	0.183476	453	Mus musculus LOC240803 (LOC240803), mRNA	#N/A
1	155678733	155772952	-	XM_150616.1	#N/A	#N/A	#N/A	amine biosynthesis [GO:0009309]	0.15864	157	Mus musculus LOC240803 (LOC240803), mRNA	#N/A
1	156178789	156185756	+	XM_129500.1	#N/A	#N/A	ri|4933431M11|PX00021K23|1541	hexose metabolism [GO:0019318]	0.272354	499	Mus musculus RIKEN cDNA 4933431M11 gene (4933431M11Rik), mRNA	#N/A
1	156178789	156185756	+	XM_129500.1	#N/A	#N/A	ri|4933431M11|PX00021K23|1541	carbohydrate catabolism [GO:0016052]	0.227089	471	Mus musculus RIKEN cDNA 4933431M11 gene (4933431M11Rik), mRNA	#N/A
1	156178789	156185756	+	XM_129500.1	#N/A	#N/A	ri|4933431M11|PX00021K23|1541	monosaccharide catabolism [GO:0046365]	0.215395	454	Mus musculus RIKEN cDNA 4933431M11 gene (4933431M11Rik), mRNA	#N/A
1	156178789	156185756	+	XM_129500.1	#N/A	#N/A	ri|4933431M11|PX00021K23|1541	glycolysis [GO:0006096]	0.214101	440	Mus musculus RIKEN cDNA 4933431M11 gene (4933431M11Rik), mRNA	#N/A
1	156178789	156185756	+	XM_129500.1	#N/A	#N/A	ri|4933431M11|PX00021K23|1541	hexose catabolism [GO:0019320]	0.205034	453	Mus musculus RIKEN cDNA 4933431M11 gene (4933431M11Rik), mRNA	#N/A
1	156178789	156185756	+	XM_129500.1	#N/A	#N/A	ri|4933431M11|PX00021K23|1541	RNA metabolism [GO:0016070]	0.2	449	Mus musculus RIKEN cDNA 4933431M11 gene (4933431M11Rik), mRNA	#N/A
1	156178789	156185756	+	XM_129500.1	#N/A	#N/A	ri|4933431M11|PX00021K23|1541	main pathways of carbohydrate metabolism [GO:0006092]	0.197864	486	Mus musculus RIKEN cDNA 4933431M11 gene (4933431M11Rik), mRNA	#N/A
1	156178789	156185756	+	XM_129500.1	#N/A	#N/A	ri|4933431M11|PX00021K23|1541	glucose metabolism [GO:0006006]	0.186432	476	Mus musculus RIKEN cDNA 4933431M11 gene (4933431M11Rik), mRNA	#N/A
1	156178789	156185756	+	XM_129500.1	#N/A	#N/A	ri|4933431M11|PX00021K23|1541	modification-dependent protein catabolism [GO:0019941]	0.163558	338	Mus musculus RIKEN cDNA 4933431M11 gene (4933431M11Rik), mRNA	#N/A
1	156882225	156909631	+	XM_129498.1	#N/A	#N/A	ri|1700012A16|ZX00036L12|2042	sexual reproduction [GO:0019953]	0.26506	217	Mus musculus RIKEN cDNA 1700012A16 gene (1700012A16Rik), mRNA	#N/A
1	156882225	156909631	+	XM_129498.1	#N/A	#N/A	ri|1700012A16|ZX00036L12|2042	microtubule-based movement [GO:0007018]	0.207373	116	Mus musculus RIKEN cDNA 1700012A16 gene (1700012A16Rik), mRNA	#N/A
1	156882225	156909631	+	XM_129498.1	#N/A	#N/A	ri|1700012A16|ZX00036L12|2042	steroid biosynthesis [GO:0006694]	0.197297	122	Mus musculus RIKEN cDNA 1700012A16 gene (1700012A16Rik), mRNA	#N/A
1	156882225	156909631	+	XM_129498.1	#N/A	#N/A	ri|1700012A16|ZX00036L12|2042	microtubule-based process [GO:0007017]	0.158046	268	Mus musculus RIKEN cDNA 1700012A16 gene (1700012A16Rik), mRNA	#N/A
1	156912870	156944718	-	XM_129508.1	NM_007842	NM_007842.1	ri|2810480H04|ZX00067N17|946	mitotic cell cycle [GO:0000278]	0.289256	475	Mus musculus similar to ATP-dependent RNA helicase A (Nuclear DNA helicase II) (NDH II) (DEAD-box protein 9) (mHEL-5) (LOC207194), mRNA	DEAD-like helicases superfamily;
1	156912870	156944718	-	XM_129508.1	NM_007842	NM_007842.1	ri|2810480H04|ZX00067N17|946	RNA metabolism [GO:0016070]	0.280142	449	Mus musculus similar to ATP-dependent RNA helicase A (Nuclear DNA helicase II) (NDH II) (DEAD-box protein 9) (mHEL-5) (LOC207194), mRNA	DEAD-like helicases superfamily;
1	156912870	156944718	-	XM_129508.1	NM_007842	NM_007842.1	ri|2810480H04|ZX00067N17|946	RNA processing [GO:0006396]	0.239531	377	Mus musculus similar to ATP-dependent RNA helicase A (Nuclear DNA helicase II) (NDH II) (DEAD-box protein 9) (mHEL-5) (LOC207194), mRNA	DEAD-like helicases superfamily;
1	156912870	156944718	-	XM_129508.1	NM_007842	NM_007842.1	ri|2810480H04|ZX00067N17|946	RNA splicing [GO:0008380]	0.234146	161	Mus musculus similar to ATP-dependent RNA helicase A (Nuclear DNA helicase II) (NDH II) (DEAD-box protein 9) (mHEL-5) (LOC207194), mRNA	DEAD-like helicases superfamily;
1	156912870	156944718	-	XM_129508.1	NM_007842	NM_007842.1	ri|2810480H04|ZX00067N17|946	DNA repair [GO:0006281]	0.231144	259	Mus musculus similar to ATP-dependent RNA helicase A (Nuclear DNA helicase II) (NDH II) (DEAD-box protein 9) (mHEL-5) (LOC207194), mRNA	DEAD-like helicases superfamily;
1	156912870	156944718	-	XM_129508.1	NM_007842	NM_007842.1	ri|2810480H04|ZX00067N17|946	response to DNA damage stimulus [GO:0006974]	0.216036	277	Mus musculus similar to ATP-dependent RNA helicase A (Nuclear DNA helicase II) (NDH II) (DEAD-box protein 9) (mHEL-5) (LOC207194), mRNA	DEAD-like helicases superfamily;
1	156912870	156944718	-	XM_129508.1	NM_007842	NM_007842.1	ri|2810480H04|ZX00067N17|946	nuclear mRNA splicing, via spliceosome [GO:0006371]	0.2	142	Mus musculus similar to ATP-dependent RNA helicase A (Nuclear DNA helicase II) (NDH II) (DEAD-box protein 9) (mHEL-5) (LOC207194), mRNA	DEAD-like helicases superfamily;
1	156912870	156944718	-	XM_129508.1	NM_007842	NM_007842.1	ri|2810480H04|ZX00067N17|946	mRNA processing [GO:0006397]	0.172727	206	Mus musculus similar to ATP-dependent RNA helicase A (Nuclear DNA helicase II) (NDH II) (DEAD-box protein 9) (mHEL-5) (LOC207194), mRNA	DEAD-like helicases superfamily;
1	156912870	156944718	-	XM_129508.1	NM_007842	NM_007842.1	ri|2810480H04|ZX00067N17|946	regulation of cell cycle [GO:0000074]	0.15625	412	Mus musculus similar to ATP-dependent RNA helicase A (Nuclear DNA helicase II) (NDH II) (DEAD-box protein 9) (mHEL-5) (LOC207194), mRNA	DEAD-like helicases superfamily;
1	156960106	157005564	-	XM_129513.1	NM_028749	NM_028749.1	ri|0610033B02|R000004E12|1403	amine metabolism [GO:0009308]	0.175487	369	Mus musculus N-acetylneuraminate pyruvate lyase (Npl-pending), mRNA	Dihydrodipicolinate synthase/N-acetylneuraminat...
1	157137521	157137861	+	XM_136285.1	#N/A	#N/A	ri|A930008A16|PX00065K20|1959	main pathways of carbohydrate metabolism [GO:0006092]	0.375443	486	Mus musculus similar to likely ortholog of rat G-protein signaling 8 (LOC240814), mRNA	#N/A
1	157137521	157137861	+	XM_136285.1	#N/A	#N/A	ri|A930008A16|PX00065K20|1959	glycolysis [GO:0006096]	0.335512	440	Mus musculus similar to likely ortholog of rat G-protein signaling 8 (LOC240814), mRNA	#N/A
1	157137521	157137861	+	XM_136285.1	#N/A	#N/A	ri|A930008A16|PX00065K20|1959	monosaccharide catabolism [GO:0046365]	0.300573	454	Mus musculus similar to likely ortholog of rat G-protein signaling 8 (LOC240814), mRNA	#N/A
1	157137521	157137861	+	XM_136285.1	#N/A	#N/A	ri|A930008A16|PX00065K20|1959	hexose catabolism [GO:0019320]	0.289908	453	Mus musculus similar to likely ortholog of rat G-protein signaling 8 (LOC240814), mRNA	#N/A
1	157137521	157137861	+	XM_136285.1	#N/A	#N/A	ri|A930008A16|PX00065K20|1959	carbohydrate catabolism [GO:0016052]	0.285333	471	Mus musculus similar to likely ortholog of rat G-protein signaling 8 (LOC240814), mRNA	#N/A
1	157137521	157137861	+	XM_136285.1	#N/A	#N/A	ri|A930008A16|PX00065K20|1959	hexose metabolism [GO:0019318]	0.272354	499	Mus musculus similar to likely ortholog of rat G-protein signaling 8 (LOC240814), mRNA	#N/A
1	157137521	157137861	+	XM_136285.1	#N/A	#N/A	ri|A930008A16|PX00065K20|1959	glucose metabolism [GO:0006006]	0.263578	476	Mus musculus similar to likely ortholog of rat G-protein signaling 8 (LOC240814), mRNA	#N/A
1	157146273	157148061	+	XM_129501.1	NM_026380	NM_026380.1	ri|6330514P16|PX00042D16|1356	central nervous system development [GO:0007417]	0.553191	147	Mus musculus similar to evidence:NAS~putative~unclassifiable transcript (LOC226520), mRNA	#N/A
1	157146273	157148061	+	XM_129501.1	NM_026380	NM_026380.1	ri|6330514P16|PX00042D16|1356	neurogenesis [GO:0007399]	0.208481	459	Mus musculus similar to evidence:NAS~putative~unclassifiable transcript (LOC226520), mRNA	#N/A
1	157146273	157148061	+	XM_129501.1	NM_026380	NM_026380.1	ri|6330514P16|PX00042D16|1356	microtubule-based process [GO:0007017]	0.188049	268	Mus musculus similar to evidence:NAS~putative~unclassifiable transcript (LOC226520), mRNA	#N/A
1	157146273	157148061	+	XM_129501.1	NM_026380	NM_026380.1	ri|6330514P16|PX00042D16|1356	synaptic transmission [GO:0007268]	0.183486	251	Mus musculus similar to evidence:NAS~putative~unclassifiable transcript (LOC226520), mRNA	#N/A
1	157146273	157148061	+	XM_129501.1	NM_026380	NM_026380.1	ri|6330514P16|PX00042D16|1356	transmission of nerve impulse [GO:0019226]	0.178824	253	Mus musculus similar to evidence:NAS~putative~unclassifiable transcript (LOC226520), mRNA	#N/A
1	157146273	157148061	+	XM_129501.1	NM_026380	NM_026380.1	ri|6330514P16|PX00042D16|1356	vesicle-mediated transport [GO:0016192]	0.176471	299	Mus musculus similar to evidence:NAS~putative~unclassifiable transcript (LOC226520), mRNA	#N/A
1	157146273	157148061	+	XM_129501.1	NM_026380	NM_026380.1	ri|6330514P16|PX00042D16|1356	microtubule-based movement [GO:0007018]	0.163823	116	Mus musculus similar to evidence:NAS~putative~unclassifiable transcript (LOC226520), mRNA	#N/A
1	157291236	157292661	-	XM_136288.1	#N/A	#N/A	#N/A	glycolysis [GO:0006096]	0.171257	440	Mus musculus similar to hypothetical protein DKFZp434E169 (LOC207251), mRNA	#N/A
1	157304906	157305529	-	XM_136289.1	#N/A	NM_178243.2	ri|A830082G19|PX00156O14|778	carboxylic acid metabolism [GO:0019752]	0.277641	459	Mus musculus similar to CE9 protein (LOC240817), mRNA	#N/A
1	157304906	157305529	-	XM_136289.1	#N/A	NM_178243.2	ri|A830082G19|PX00156O14|778	glycolysis [GO:0006096]	0.171257	440	Mus musculus similar to CE9 protein (LOC240817), mRNA	#N/A
1	157304906	157305529	-	XM_136289.1	#N/A	NM_178243.2	ri|A830082G19|PX00156O14|778	hexose catabolism [GO:0019320]	0.166036	453	Mus musculus similar to CE9 protein (LOC240817), mRNA	#N/A
1	157304906	157305529	-	XM_136289.1	#N/A	NM_178243.2	ri|A830082G19|PX00156O14|778	monosaccharide catabolism [GO:0046365]	0.153611	454	Mus musculus similar to CE9 protein (LOC240817), mRNA	#N/A
1	157304906	157305529	-	XM_136289.1	#N/A	NM_178243.2	ri|A830082G19|PX00156O14|778	glucose metabolism [GO:0006006]	0.153168	476	Mus musculus similar to CE9 protein (LOC240817), mRNA	#N/A
1	157329384	157347534	+	XM_136291.1	#N/A	NM_178244.2	ri|9230117D22|PX00062C08|2528	carboxylic acid metabolism [GO:0019752]	0.30131	459	Mus musculus similar to CE9 protein (LOC240819), mRNA	#N/A
1	157329384	157347534	+	XM_136291.1	#N/A	NM_178244.2	ri|9230117D22|PX00062C08|2528	monosaccharide catabolism [GO:0046365]	0.241456	454	Mus musculus similar to CE9 protein (LOC240819), mRNA	#N/A
1	157329384	157347534	+	XM_136291.1	#N/A	NM_178244.2	ri|9230117D22|PX00062C08|2528	glycolysis [GO:0006096]	0.241328	440	Mus musculus similar to CE9 protein (LOC240819), mRNA	#N/A
1	157329384	157347534	+	XM_136291.1	#N/A	NM_178244.2	ri|9230117D22|PX00062C08|2528	glucose metabolism [GO:0006006]	0.237456	476	Mus musculus similar to CE9 protein (LOC240819), mRNA	#N/A
1	157329384	157347534	+	XM_136291.1	#N/A	NM_178244.2	ri|9230117D22|PX00062C08|2528	hexose catabolism [GO:0019320]	0.23007	453	Mus musculus similar to CE9 protein (LOC240819), mRNA	#N/A
1	157329384	157347534	+	XM_136291.1	#N/A	NM_178244.2	ri|9230117D22|PX00062C08|2528	hexose metabolism [GO:0019318]	0.222081	499	Mus musculus similar to CE9 protein (LOC240819), mRNA	#N/A
1	157329384	157347534	+	XM_136291.1	#N/A	NM_178244.2	ri|9230117D22|PX00062C08|2528	amino acid metabolism [GO:0006520]	0.217054	273	Mus musculus similar to CE9 protein (LOC240819), mRNA	#N/A
1	157329384	157347534	+	XM_136291.1	#N/A	NM_178244.2	ri|9230117D22|PX00062C08|2528	carbohydrate catabolism [GO:0016052]	0.203561	471	Mus musculus similar to CE9 protein (LOC240819), mRNA	#N/A
1	157329384	157347534	+	XM_136291.1	#N/A	NM_178244.2	ri|9230117D22|PX00062C08|2528	main pathways of carbohydrate metabolism [GO:0006092]	0.197864	486	Mus musculus similar to CE9 protein (LOC240819), mRNA	#N/A
1	157329384	157347534	+	XM_136291.1	#N/A	NM_178244.2	ri|9230117D22|PX00062C08|2528	amino acid and derivative metabolism [GO:0006519]	0.181456	332	Mus musculus similar to CE9 protein (LOC240819), mRNA	#N/A
1	157329384	157347534	+	XM_136291.1	#N/A	NM_178244.2	ri|9230117D22|PX00062C08|2528	nuclear positioning [GO:0040023]	0.153846	3	Mus musculus similar to CE9 protein (LOC240819), mRNA	#N/A
1	157329384	157347534	+	XM_136291.1	#N/A	NM_178244.2	ri|9230117D22|PX00062C08|2528	amine metabolism [GO:0009308]	0.152141	369	Mus musculus similar to CE9 protein (LOC240819), mRNA	#N/A
1	158251862	158256588	+	XM_150636.1	#N/A	#N/A	#N/A	perception of chemical substance [GO:0009593]	0.158111	437	Mus musculus LOC207717 (LOC207717), mRNA	#N/A
1	158251862	158256588	+	XM_150636.1	#N/A	#N/A	#N/A	chemosensory perception [GO:0007606]	0.157424	434	Mus musculus LOC207717 (LOC207717), mRNA	#N/A
1	159017946	159147057	+	XM_129497.1	NM_028250	NM_028250.1	ri|0610010G04|R000002G10|993	vision [GO:0007601]	0.197861	164	Mus musculus RIKEN cDNA 2610100E10 gene (2610100E10Rik), mRNA	COG4281
1	159017946	159147057	+	XM_129497.1	NM_028250	NM_028250.1	ri|0610010G04|R000002G10|993	response to radiation [GO:0009314]	0.169725	189	Mus musculus RIKEN cDNA 2610100E10 gene (2610100E10Rik), mRNA	COG4281
1	159017946	159147057	+	XM_129497.1	NM_028250	NM_028250.1	ri|0610010G04|R000002G10|993	response to light [GO:0009416]	0.162393	180	Mus musculus RIKEN cDNA 2610100E10 gene (2610100E10Rik), mRNA	COG4281
1	159271311	159281617	-	XM_150645.1	#N/A	#N/A	#N/A	carbohydrate catabolism [GO:0016052]	0.318957	471	Mus musculus LOC240830 (LOC240830), mRNA	#N/A
1	159271311	159281617	-	XM_150645.1	#N/A	#N/A	#N/A	glycolysis [GO:0006096]	0.266109	440	Mus musculus LOC240830 (LOC240830), mRNA	#N/A
1	159271311	159281617	-	XM_150645.1	#N/A	#N/A	#N/A	monosaccharide catabolism [GO:0046365]	0.241456	454	Mus musculus LOC240830 (LOC240830), mRNA	#N/A
1	159271311	159281617	-	XM_150645.1	#N/A	#N/A	#N/A	hexose catabolism [GO:0019320]	0.23007	453	Mus musculus LOC240830 (LOC240830), mRNA	#N/A
1	159271311	159281617	-	XM_150645.1	#N/A	#N/A	#N/A	main pathways of carbohydrate metabolism [GO:0006092]	0.221649	486	Mus musculus LOC240830 (LOC240830), mRNA	#N/A
1	159271311	159281617	-	XM_150645.1	#N/A	#N/A	#N/A	glucose metabolism [GO:0006006]	0.207191	476	Mus musculus LOC240830 (LOC240830), mRNA	#N/A
1	159271311	159281617	-	XM_150645.1	#N/A	#N/A	#N/A	hexose metabolism [GO:0019318]	0.201912	499	Mus musculus LOC240830 (LOC240830), mRNA	#N/A
1	159271311	159281617	-	XM_150645.1	#N/A	#N/A	#N/A	mechanosensory behavior [GO:0007638]	0.2	7	Mus musculus LOC240830 (LOC240830), mRNA	#N/A
1	159465460	159495935	-	XM_129511.1	NM_144791	NM_172843.1	ri|A130072J07|PX00124F06|2896	DNA packaging [GO:0006323]	0.199482	345	Mus musculus hypothetical gene supported by BC010841; BC010841 (LOC208263), mRNA	#N/A
1	159465460	159495935	-	XM_129511.1	NM_144791	NM_172843.1	ri|A130072J07|PX00124F06|2896	complement activation [GO:0006956]	0.197044	109	Mus musculus hypothetical gene supported by BC010841; BC010841 (LOC208263), mRNA	#N/A
1	159465460	159495935	-	XM_129511.1	NM_144791	NM_172843.1	ri|A130072J07|PX00124F06|2896	humoral defense mechanism (sensu Vertebrata) [GO:0016064]	0.187783	114	Mus musculus hypothetical gene supported by BC010841; BC010841 (LOC208263), mRNA	#N/A
1	159465460	159495935	-	XM_129511.1	NM_144791	NM_172843.1	ri|A130072J07|PX00124F06|2896	glycoprotein biosynthesis [GO:0009101]	0.184783	149	Mus musculus hypothetical gene supported by BC010841; BC010841 (LOC208263), mRNA	#N/A
1	159465460	159495935	-	XM_129511.1	NM_144791	NM_172843.1	ri|A130072J07|PX00124F06|2896	protein amino acid glycosylation [GO:0006486]	0.172297	147	Mus musculus hypothetical gene supported by BC010841; BC010841 (LOC208263), mRNA	#N/A
[truncated: 35,007 more rows]
